# Supplementary material for: Localization Preference of Antimicrobial Peptides on Liquid-Disordered Membrane Domains
Source: Front Cell Dev Biol. 2020 May 19;8:350. doi: 10.3389/fcell.2020.00350 (PMC7248343; doi:10.3389/fcell.2020.00350)
Supplement: Supplementary file 2 [file Data_Sheet_2.zip]

Archive with 54 entries (48 files):
- data_and_scripts/
- data_and_scripts/timeclusters-msi78_20m.xvg
- data_and_scripts/timeclusters-msi78_200m.xvg
- data_and_scripts/timeclusters-msi103_20m.xvg
- data_and_scripts/timeclusters-msi103_200m.xvg
- data_and_scripts/timeclusters-mag2_20m.xvg
- data_and_scripts/timeclusters-mag2_200m.xvg
- data_and_scripts/timeclusters-bp100_20m.xvg
- data_and_scripts/timeclusters-bp100_200m.xvg
- data_and_scripts/Note.txt
- data_and_scripts/msi78_20m_epot_top.dat
- data_and_scripts/msi78_20m_epot_bot.dat
- data_and_scripts/msi78_200m_epot.dat
- data_and_scripts/msi103_20m_epot_top.dat
- data_and_scripts/msi103_20m_epot_bot.dat
- data_and_scripts/msi103_200m_epot.dat
- data_and_scripts/mag2_20m_epot_top.dat
- data_and_scripts/mag2_20m_epot_bot.dat
- data_and_scripts/mag2_200m_epot.dat
- data_and_scripts/clusters-msi78_20m.xvg
- data_and_scripts/clusters-msi78_200m.xvg
- data_and_scripts/clusters-msi103_20m.xvg
- data_and_scripts/clusters-msi103_200m.xvg
- data_and_scripts/clusters-mag2_20m.xvg
- data_and_scripts/clusters-mag2_200m.xvg
- data_and_scripts/clusters-bp100_20m.xvg
- data_and_scripts/clusters-bp100_200m.xvg
- data_and_scripts/bp100_20m_epot_top.dat
- data_and_scripts/bp100_20m_epot_bot.dat
- data_and_scripts/bp100_200m_epot.dat
- data_and_scripts/test_results/
- data_and_scripts/test_results/run_test.sh
- data_and_scripts/test_results/martini_v2.2.itp
- data_and_scripts/test_results/.test_traj2.xtc_offsets.npz
- data_and_scripts/test_results/test_traj.xtc
- data_and_scripts/test_results/.test_traj.xtc_offsets.npz
- data_and_scripts/test_results/bb_c1_beads.ndx
- data_and_scripts/test_results/topol.tpr
- data_and_scripts/scripts/
- data_and_scripts/scripts/Note.txt
- data_and_scripts/scripts/martini_v2.2.itp
- data_and_scripts/scripts/.ipynb_checkpoints/
- data_and_scripts/scripts/.ipynb_checkpoints/Epot_depth_area_analysis-checkpoint.ipynb
- data_and_scripts/scripts/dependencies/
- data_and_scripts/scripts/dependencies/ci.py
- data_and_scripts/scripts/dependencies/table_generator.py
- data_and_scripts/scripts/dependencies/figscommon.py
- data_and_scripts/scripts/dependencies/mdreader/
- data_and_scripts/scripts/dependencies/mdreader/__init__.py
- data_and_scripts/scripts/dependencies/mdreader/LICENSE
- data_and_scripts/scripts/dependencies/mdreader/.gitignore
- data_and_scripts/scripts/dependencies/mdreader/mdreader.py
- data_and_scripts/scripts/pep_kde_canny_epot_frag.py
- data_and_scripts/scripts/Epot_depth_area_analysis.ipynb
