# Supplementary material for: Localization Preference of Antimicrobial Peptides on Liquid-Disordered Membrane Domains
Source: Front Cell Dev Biol. 2020 May 19;8:350. doi: 10.3389/fcell.2020.00350 (PMC7248343; doi:10.3389/fcell.2020.00350)
Supplement: Supplementary file 2 [file Data_Sheet_2.zip › data_and_scripts/timeclusters-msi78_20m.xvg]

156.0000 24.0000 0.0000 0.0000 0.0000
156.0000 18.0000 6.0000 0.0000 0.0000
150.0000 26.0000 0.0000 4.0000 0.0000
145.0000 32.0000 3.0000 0.0000 0.0000
163.0000 10.0000 3.0000 4.0000 0.0000
157.0000 20.0000 3.0000 0.0000 0.0000
164.0000 12.0000 0.0000 4.0000 0.0000
155.0000 22.0000 3.0000 0.0000 0.0000
155.0000 22.0000 3.0000 0.0000 0.0000
152.0000 22.0000 6.0000 0.0000 0.0000
159.0000 18.0000 3.0000 0.0000 0.0000
165.0000 12.0000 3.0000 0.0000 0.0000
158.0000 22.0000 0.0000 0.0000 0.0000
152.0000 28.0000 0.0000 0.0000 0.0000
152.0000 28.0000 0.0000 0.0000 0.0000
158.0000 22.0000 0.0000 0.0000 0.0000
158.0000 22.0000 0.0000 0.0000 0.0000
156.0000 24.0000 0.0000 0.0000 0.0000
160.0000 20.0000 0.0000 0.0000 0.0000
160.0000 20.0000 0.0000 0.0000 0.0000
156.0000 24.0000 0.0000 0.0000 0.0000
158.0000 22.0000 0.0000 0.0000 0.0000
160.0000 20.0000 0.0000 0.0000 0.0000
148.0000 32.0000 0.0000 0.0000 0.0000
161.0000 16.0000 3.0000 0.0000 0.0000
160.0000 20.0000 0.0000 0.0000 0.0000
166.0000 14.0000 0.0000 0.0000 0.0000
153.0000 24.0000 3.0000 0.0000 0.0000
166.0000 14.0000 0.0000 0.0000 0.0000
160.0000 20.0000 0.0000 0.0000 0.0000
159.0000 18.0000 3.0000 0.0000 0.0000
171.0000 6.0000 3.0000 0.0000 0.0000
168.0000 12.0000 0.0000 0.0000 0.0000
176.0000 4.0000 0.0000 0.0000 0.0000
163.0000 14.0000 3.0000 0.0000 0.0000
155.0000 16.0000 9.0000 0.0000 0.0000
166.0000 14.0000 0.0000 0.0000 0.0000
164.0000 16.0000 0.0000 0.0000 0.0000
166.0000 14.0000 0.0000 0.0000 0.0000
166.0000 14.0000 0.0000 0.0000 0.0000
165.0000 12.0000 3.0000 0.0000 0.0000
159.0000 18.0000 3.0000 0.0000 0.0000
160.0000 20.0000 0.0000 0.0000 0.0000
164.0000 16.0000 0.0000 0.0000 0.0000
160.0000 20.0000 0.0000 0.0000 0.0000
160.0000 14.0000 6.0000 0.0000 0.0000
164.0000 16.0000 0.0000 0.0000 0.0000
153.0000 24.0000 3.0000 0.0000 0.0000
162.0000 18.0000 0.0000 0.0000 0.0000
166.0000 14.0000 0.0000 0.0000 0.0000
174.0000 6.0000 0.0000 0.0000 0.0000
156.0000 24.0000 0.0000 0.0000 0.0000
161.0000 16.0000 3.0000 0.0000 0.0000
150.0000 24.0000 6.0000 0.0000 0.0000
152.0000 22.0000 6.0000 0.0000 0.0000
160.0000 20.0000 0.0000 0.0000 0.0000
155.0000 22.0000 3.0000 0.0000 0.0000
162.0000 18.0000 0.0000 0.0000 0.0000
160.0000 20.0000 0.0000 0.0000 0.0000
157.0000 20.0000 3.0000 0.0000 0.0000
159.0000 18.0000 3.0000 0.0000 0.0000
170.0000 10.0000 0.0000 0.0000 0.0000
165.0000 12.0000 3.0000 0.0000 0.0000
148.0000 32.0000 0.0000 0.0000 0.0000
156.0000 20.0000 0.0000 4.0000 0.0000
161.0000 16.0000 3.0000 0.0000 0.0000
160.0000 20.0000 0.0000 0.0000 0.0000
168.0000 12.0000 0.0000 0.0000 0.0000
166.0000 14.0000 0.0000 0.0000 0.0000
160.0000 20.0000 0.0000 0.0000 0.0000
166.0000 14.0000 0.0000 0.0000 0.0000
156.0000 24.0000 0.0000 0.0000 0.0000
162.0000 18.0000 0.0000 0.0000 0.0000
168.0000 12.0000 0.0000 0.0000 0.0000
162.0000 18.0000 0.0000 0.0000 0.0000
162.0000 18.0000 0.0000 0.0000 0.0000
168.0000 12.0000 0.0000 0.0000 0.0000
168.0000 12.0000 0.0000 0.0000 0.0000
156.0000 24.0000 0.0000 0.0000 0.0000
159.0000 18.0000 3.0000 0.0000 0.0000
150.0000 30.0000 0.0000 0.0000 0.0000
158.0000 22.0000 0.0000 0.0000 0.0000
156.0000 24.0000 0.0000 0.0000 0.0000
164.0000 16.0000 0.0000 0.0000 0.0000
164.0000 16.0000 0.0000 0.0000 0.0000
169.0000 8.0000 3.0000 0.0000 0.0000
162.0000 18.0000 0.0000 0.0000 0.0000
170.0000 10.0000 0.0000 0.0000 0.0000
168.0000 12.0000 0.0000 0.0000 0.0000
160.0000 20.0000 0.0000 0.0000 0.0000
151.0000 26.0000 3.0000 0.0000 0.0000
156.0000 24.0000 0.0000 0.0000 0.0000
154.0000 26.0000 0.0000 0.0000 0.0000
157.0000 20.0000 3.0000 0.0000 0.0000
155.0000 22.0000 3.0000 0.0000 0.0000
146.0000 34.0000 0.0000 0.0000 0.0000
166.0000 14.0000 0.0000 0.0000 0.0000
152.0000 28.0000 0.0000 0.0000 0.0000
151.0000 26.0000 3.0000 0.0000 0.0000
160.0000 20.0000 0.0000 0.0000 0.0000
156.0000 24.0000 0.0000 0.0000 0.0000
152.0000 28.0000 0.0000 0.0000 0.0000
158.0000 22.0000 0.0000 0.0000 0.0000
159.0000 18.0000 3.0000 0.0000 0.0000
158.0000 22.0000 0.0000 0.0000 0.0000
158.0000 22.0000 0.0000 0.0000 0.0000
154.0000 20.0000 6.0000 0.0000 0.0000
152.0000 28.0000 0.0000 0.0000 0.0000
164.0000 16.0000 0.0000 0.0000 0.0000
152.0000 28.0000 0.0000 0.0000 0.0000
156.0000 24.0000 0.0000 0.0000 0.0000
159.0000 18.0000 3.0000 0.0000 0.0000
157.0000 20.0000 3.0000 0.0000 0.0000
156.0000 18.0000 6.0000 0.0000 0.0000
164.0000 16.0000 0.0000 0.0000 0.0000
164.0000 16.0000 0.0000 0.0000 0.0000
167.0000 10.0000 3.0000 0.0000 0.0000
155.0000 22.0000 3.0000 0.0000 0.0000
159.0000 12.0000 9.0000 0.0000 0.0000
160.0000 14.0000 6.0000 0.0000 0.0000
163.0000 14.0000 3.0000 0.0000 0.0000
163.0000 14.0000 3.0000 0.0000 0.0000
154.0000 26.0000 0.0000 0.0000 0.0000
160.0000 20.0000 0.0000 0.0000 0.0000
163.0000 14.0000 3.0000 0.0000 0.0000
161.0000 16.0000 3.0000 0.0000 0.0000
152.0000 28.0000 0.0000 0.0000 0.0000
168.0000 12.0000 0.0000 0.0000 0.0000
154.0000 26.0000 0.0000 0.0000 0.0000
155.0000 22.0000 3.0000 0.0000 0.0000
151.0000 26.0000 3.0000 0.0000 0.0000
159.0000 18.0000 3.0000 0.0000 0.0000
166.0000 14.0000 0.0000 0.0000 0.0000
168.0000 12.0000 0.0000 0.0000 0.0000
162.0000 18.0000 0.0000 0.0000 0.0000
166.0000 14.0000 0.0000 0.0000 0.0000
160.0000 20.0000 0.0000 0.0000 0.0000
163.0000 14.0000 3.0000 0.0000 0.0000
168.0000 12.0000 0.0000 0.0000 0.0000
172.0000 8.0000 0.0000 0.0000 0.0000
165.0000 12.0000 3.0000 0.0000 0.0000
168.0000 12.0000 0.0000 0.0000 0.0000
160.0000 20.0000 0.0000 0.0000 0.0000
170.0000 10.0000 0.0000 0.0000 0.0000
170.0000 10.0000 0.0000 0.0000 0.0000
164.0000 16.0000 0.0000 0.0000 0.0000
168.0000 12.0000 0.0000 0.0000 0.0000
163.0000 14.0000 3.0000 0.0000 0.0000
162.0000 18.0000 0.0000 0.0000 0.0000
164.0000 16.0000 0.0000 0.0000 0.0000
168.0000 12.0000 0.0000 0.0000 0.0000
164.0000 16.0000 0.0000 0.0000 0.0000
160.0000 20.0000 0.0000 0.0000 0.0000
164.0000 16.0000 0.0000 0.0000 0.0000
153.0000 24.0000 3.0000 0.0000 0.0000
166.0000 14.0000 0.0000 0.0000 0.0000
163.0000 14.0000 3.0000 0.0000 0.0000
166.0000 14.0000 0.0000 0.0000 0.0000
163.0000 14.0000 3.0000 0.0000 0.0000
156.0000 24.0000 0.0000 0.0000 0.0000
160.0000 20.0000 0.0000 0.0000 0.0000
155.0000 22.0000 3.0000 0.0000 0.0000
160.0000 20.0000 0.0000 0.0000 0.0000
161.0000 16.0000 3.0000 0.0000 0.0000
164.0000 16.0000 0.0000 0.0000 0.0000
162.0000 18.0000 0.0000 0.0000 0.0000
166.0000 14.0000 0.0000 0.0000 0.0000
162.0000 18.0000 0.0000 0.0000 0.0000
168.0000 12.0000 0.0000 0.0000 0.0000
163.0000 14.0000 3.0000 0.0000 0.0000
165.0000 12.0000 3.0000 0.0000 0.0000
171.0000 6.0000 3.0000 0.0000 0.0000
160.0000 20.0000 0.0000 0.0000 0.0000
163.0000 14.0000 3.0000 0.0000 0.0000
163.0000 14.0000 3.0000 0.0000 0.0000
164.0000 16.0000 0.0000 0.0000 0.0000
168.0000 12.0000 0.0000 0.0000 0.0000
168.0000 12.0000 0.0000 0.0000 0.0000
166.0000 14.0000 0.0000 0.0000 0.0000
173.0000 4.0000 3.0000 0.0000 0.0000
166.0000 14.0000 0.0000 0.0000 0.0000
170.0000 6.0000 0.0000 4.0000 0.0000
164.0000 16.0000 0.0000 0.0000 0.0000
164.0000 10.0000 6.0000 0.0000 0.0000
172.0000 8.0000 0.0000 0.0000 0.0000
159.0000 18.0000 3.0000 0.0000 0.0000
153.0000 24.0000 3.0000 0.0000 0.0000
160.0000 20.0000 0.0000 0.0000 0.0000
166.0000 14.0000 0.0000 0.0000 0.0000
161.0000 16.0000 3.0000 0.0000 0.0000
160.0000 20.0000 0.0000 0.0000 0.0000
158.0000 16.0000 6.0000 0.0000 0.0000
165.0000 12.0000 3.0000 0.0000 0.0000
162.0000 18.0000 0.0000 0.0000 0.0000
155.0000 22.0000 3.0000 0.0000 0.0000
163.0000 14.0000 3.0000 0.0000 0.0000
154.0000 22.0000 0.0000 4.0000 0.0000
153.0000 24.0000 3.0000 0.0000 0.0000
170.0000 10.0000 0.0000 0.0000 0.0000
166.0000 14.0000 0.0000 0.0000 0.0000
168.0000 12.0000 0.0000 0.0000 0.0000
157.0000 20.0000 3.0000 0.0000 0.0000
172.0000 8.0000 0.0000 0.0000 0.0000
162.0000 18.0000 0.0000 0.0000 0.0000
167.0000 10.0000 3.0000 0.0000 0.0000
159.0000 18.0000 3.0000 0.0000 0.0000
174.0000 6.0000 0.0000 0.0000 0.0000
170.0000 10.0000 0.0000 0.0000 0.0000
172.0000 8.0000 0.0000 0.0000 0.0000
162.0000 18.0000 0.0000 0.0000 0.0000
170.0000 10.0000 0.0000 0.0000 0.0000
162.0000 18.0000 0.0000 0.0000 0.0000
160.0000 20.0000 0.0000 0.0000 0.0000
159.0000 18.0000 3.0000 0.0000 0.0000
161.0000 16.0000 3.0000 0.0000 0.0000
167.0000 10.0000 3.0000 0.0000 0.0000
160.0000 14.0000 6.0000 0.0000 0.0000
160.0000 14.0000 6.0000 0.0000 0.0000
164.0000 16.0000 0.0000 0.0000 0.0000
158.0000 16.0000 6.0000 0.0000 0.0000
165.0000 12.0000 3.0000 0.0000 0.0000
160.0000 20.0000 0.0000 0.0000 0.0000
164.0000 16.0000 0.0000 0.0000 0.0000
176.0000 4.0000 0.0000 0.0000 0.0000
164.0000 16.0000 0.0000 0.0000 0.0000
165.0000 12.0000 3.0000 0.0000 0.0000
166.0000 14.0000 0.0000 0.0000 0.0000
170.0000 10.0000 0.0000 0.0000 0.0000
160.0000 20.0000 0.0000 0.0000 0.0000
166.0000 14.0000 0.0000 0.0000 0.0000
153.0000 24.0000 3.0000 0.0000 0.0000
161.0000 16.0000 3.0000 0.0000 0.0000
161.0000 16.0000 3.0000 0.0000 0.0000
164.0000 16.0000 0.0000 0.0000 0.0000
162.0000 18.0000 0.0000 0.0000 0.0000
168.0000 12.0000 0.0000 0.0000 0.0000
156.0000 24.0000 0.0000 0.0000 0.0000
170.0000 10.0000 0.0000 0.0000 0.0000
166.0000 14.0000 0.0000 0.0000 0.0000
167.0000 10.0000 3.0000 0.0000 0.0000
164.0000 16.0000 0.0000 0.0000 0.0000
163.0000 14.0000 3.0000 0.0000 0.0000
170.0000 10.0000 0.0000 0.0000 0.0000
160.0000 20.0000 0.0000 0.0000 0.0000
162.0000 18.0000 0.0000 0.0000 0.0000
160.0000 20.0000 0.0000 0.0000 0.0000
166.0000 14.0000 0.0000 0.0000 0.0000
165.0000 12.0000 3.0000 0.0000 0.0000
164.0000 16.0000 0.0000 0.0000 0.0000
172.0000 8.0000 0.0000 0.0000 0.0000
164.0000 16.0000 0.0000 0.0000 0.0000
164.0000 16.0000 0.0000 0.0000 0.0000
158.0000 22.0000 0.0000 0.0000 0.0000
162.0000 12.0000 6.0000 0.0000 0.0000
155.0000 22.0000 3.0000 0.0000 0.0000
160.0000 20.0000 0.0000 0.0000 0.0000
156.0000 24.0000 0.0000 0.0000 0.0000
160.0000 20.0000 0.0000 0.0000 0.0000
164.0000 16.0000 0.0000 0.0000 0.0000
159.0000 18.0000 3.0000 0.0000 0.0000
155.0000 22.0000 3.0000 0.0000 0.0000
159.0000 18.0000 3.0000 0.0000 0.0000
160.0000 20.0000 0.0000 0.0000 0.0000
160.0000 20.0000 0.0000 0.0000 0.0000
162.0000 18.0000 0.0000 0.0000 0.0000
156.0000 24.0000 0.0000 0.0000 0.0000
166.0000 14.0000 0.0000 0.0000 0.0000
161.0000 16.0000 3.0000 0.0000 0.0000
157.0000 20.0000 3.0000 0.0000 0.0000
154.0000 26.0000 0.0000 0.0000 0.0000
155.0000 22.0000 3.0000 0.0000 0.0000
160.0000 20.0000 0.0000 0.0000 0.0000
154.0000 22.0000 0.0000 4.0000 0.0000
154.0000 26.0000 0.0000 0.0000 0.0000
158.0000 22.0000 0.0000 0.0000 0.0000
165.0000 12.0000 3.0000 0.0000 0.0000
156.0000 24.0000 0.0000 0.0000 0.0000
152.0000 28.0000 0.0000 0.0000 0.0000
160.0000 20.0000 0.0000 0.0000 0.0000
161.0000 16.0000 3.0000 0.0000 0.0000
158.0000 22.0000 0.0000 0.0000 0.0000
153.0000 24.0000 3.0000 0.0000 0.0000
146.0000 34.0000 0.0000 0.0000 0.0000
168.0000 12.0000 0.0000 0.0000 0.0000
158.0000 22.0000 0.0000 0.0000 0.0000
158.0000 22.0000 0.0000 0.0000 0.0000
159.0000 18.0000 3.0000 0.0000 0.0000
165.0000 12.0000 3.0000 0.0000 0.0000
159.0000 18.0000 3.0000 0.0000 0.0000
159.0000 18.0000 3.0000 0.0000 0.0000
158.0000 22.0000 0.0000 0.0000 0.0000
152.0000 28.0000 0.0000 0.0000 0.0000
154.0000 26.0000 0.0000 0.0000 0.0000
157.0000 20.0000 3.0000 0.0000 0.0000
160.0000 20.0000 0.0000 0.0000 0.0000
156.0000 24.0000 0.0000 0.0000 0.0000
156.0000 24.0000 0.0000 0.0000 0.0000
157.0000 20.0000 3.0000 0.0000 0.0000
149.0000 28.0000 3.0000 0.0000 0.0000
154.0000 26.0000 0.0000 0.0000 0.0000
152.0000 28.0000 0.0000 0.0000 0.0000
156.0000 24.0000 0.0000 0.0000 0.0000
156.0000 24.0000 0.0000 0.0000 0.0000
162.0000 18.0000 0.0000 0.0000 0.0000
160.0000 20.0000 0.0000 0.0000 0.0000
158.0000 22.0000 0.0000 0.0000 0.0000
164.0000 16.0000 0.0000 0.0000 0.0000
168.0000 12.0000 0.0000 0.0000 0.0000
158.0000 22.0000 0.0000 0.0000 0.0000
162.0000 18.0000 0.0000 0.0000 0.0000
156.0000 18.0000 6.0000 0.0000 0.0000
155.0000 22.0000 3.0000 0.0000 0.0000
165.0000 12.0000 3.0000 0.0000 0.0000
163.0000 14.0000 3.0000 0.0000 0.0000
172.0000 8.0000 0.0000 0.0000 0.0000
156.0000 18.0000 6.0000 0.0000 0.0000
152.0000 28.0000 0.0000 0.0000 0.0000
164.0000 16.0000 0.0000 0.0000 0.0000
164.0000 16.0000 0.0000 0.0000 0.0000
159.0000 18.0000 3.0000 0.0000 0.0000
167.0000 10.0000 3.0000 0.0000 0.0000
168.0000 12.0000 0.0000 0.0000 0.0000
166.0000 14.0000 0.0000 0.0000 0.0000
160.0000 20.0000 0.0000 0.0000 0.0000
158.0000 18.0000 0.0000 4.0000 0.0000
165.0000 12.0000 3.0000 0.0000 0.0000
170.0000 10.0000 0.0000 0.0000 0.0000
157.0000 14.0000 9.0000 0.0000 0.0000
163.0000 14.0000 3.0000 0.0000 0.0000
167.0000 10.0000 3.0000 0.0000 0.0000
160.0000 20.0000 0.0000 0.0000 0.0000
166.0000 14.0000 0.0000 0.0000 0.0000
169.0000 8.0000 3.0000 0.0000 0.0000
164.0000 16.0000 0.0000 0.0000 0.0000
170.0000 10.0000 0.0000 0.0000 0.0000
171.0000 6.0000 3.0000 0.0000 0.0000
159.0000 18.0000 3.0000 0.0000 0.0000
162.0000 18.0000 0.0000 0.0000 0.0000
164.0000 16.0000 0.0000 0.0000 0.0000
160.0000 20.0000 0.0000 0.0000 0.0000
158.0000 22.0000 0.0000 0.0000 0.0000
157.0000 20.0000 3.0000 0.0000 0.0000
163.0000 14.0000 3.0000 0.0000 0.0000
162.0000 18.0000 0.0000 0.0000 0.0000
160.0000 20.0000 0.0000 0.0000 0.0000
162.0000 18.0000 0.0000 0.0000 0.0000
158.0000 22.0000 0.0000 0.0000 0.0000
158.0000 22.0000 0.0000 0.0000 0.0000
166.0000 14.0000 0.0000 0.0000 0.0000
165.0000 12.0000 3.0000 0.0000 0.0000
164.0000 16.0000 0.0000 0.0000 0.0000
170.0000 10.0000 0.0000 0.0000 0.0000
174.0000 6.0000 0.0000 0.0000 0.0000
164.0000 16.0000 0.0000 0.0000 0.0000
166.0000 14.0000 0.0000 0.0000 0.0000
170.0000 10.0000 0.0000 0.0000 0.0000
154.0000 26.0000 0.0000 0.0000 0.0000
162.0000 18.0000 0.0000 0.0000 0.0000
166.0000 14.0000 0.0000 0.0000 0.0000
159.0000 18.0000 3.0000 0.0000 0.0000
160.0000 20.0000 0.0000 0.0000 0.0000
162.0000 18.0000 0.0000 0.0000 0.0000
161.0000 16.0000 3.0000 0.0000 0.0000
172.0000 8.0000 0.0000 0.0000 0.0000
158.0000 22.0000 0.0000 0.0000 0.0000
168.0000 12.0000 0.0000 0.0000 0.0000
160.0000 20.0000 0.0000 0.0000 0.0000
166.0000 10.0000 0.0000 4.0000 0.0000
168.0000 12.0000 0.0000 0.0000 0.0000
164.0000 16.0000 0.0000 0.0000 0.0000
172.0000 8.0000 0.0000 0.0000 0.0000
166.0000 14.0000 0.0000 0.0000 0.0000
170.0000 10.0000 0.0000 0.0000 0.0000
166.0000 14.0000 0.0000 0.0000 0.0000
166.0000 14.0000 0.0000 0.0000 0.0000
162.0000 18.0000 0.0000 0.0000 0.0000
167.0000 10.0000 3.0000 0.0000 0.0000
162.0000 18.0000 0.0000 0.0000 0.0000
166.0000 14.0000 0.0000 0.0000 0.0000
171.0000 6.0000 3.0000 0.0000 0.0000
163.0000 14.0000 3.0000 0.0000 0.0000
153.0000 24.0000 3.0000 0.0000 0.0000
151.0000 26.0000 3.0000 0.0000 0.0000
162.0000 18.0000 0.0000 0.0000 0.0000
158.0000 22.0000 0.0000 0.0000 0.0000
166.0000 14.0000 0.0000 0.0000 0.0000
170.0000 10.0000 0.0000 0.0000 0.0000
168.0000 12.0000 0.0000 0.0000 0.0000
170.0000 10.0000 0.0000 0.0000 0.0000
161.0000 16.0000 3.0000 0.0000 0.0000
156.0000 24.0000 0.0000 0.0000 0.0000
170.0000 10.0000 0.0000 0.0000 0.0000
164.0000 16.0000 0.0000 0.0000 0.0000
169.0000 8.0000 3.0000 0.0000 0.0000
162.0000 18.0000 0.0000 0.0000 0.0000
165.0000 12.0000 3.0000 0.0000 0.0000
170.0000 10.0000 0.0000 0.0000 0.0000
166.0000 14.0000 0.0000 0.0000 0.0000
168.0000 12.0000 0.0000 0.0000 0.0000
164.0000 16.0000 0.0000 0.0000 0.0000
174.0000 6.0000 0.0000 0.0000 0.0000
168.0000 12.0000 0.0000 0.0000 0.0000
170.0000 10.0000 0.0000 0.0000 0.0000
156.0000 24.0000 0.0000 0.0000 0.0000
168.0000 12.0000 0.0000 0.0000 0.0000
159.0000 18.0000 3.0000 0.0000 0.0000
164.0000 16.0000 0.0000 0.0000 0.0000
174.0000 6.0000 0.0000 0.0000 0.0000
174.0000 6.0000 0.0000 0.0000 0.0000
170.0000 10.0000 0.0000 0.0000 0.0000
176.0000 4.0000 0.0000 0.0000 0.0000
170.0000 10.0000 0.0000 0.0000 0.0000
162.0000 18.0000 0.0000 0.0000 0.0000
170.0000 6.0000 0.0000 4.0000 0.0000
164.0000 16.0000 0.0000 0.0000 0.0000
168.0000 12.0000 0.0000 0.0000 0.0000
164.0000 16.0000 0.0000 0.0000 0.0000
162.0000 18.0000 0.0000 0.0000 0.0000
165.0000 12.0000 3.0000 0.0000 0.0000
163.0000 14.0000 3.0000 0.0000 0.0000
164.0000 16.0000 0.0000 0.0000 0.0000
164.0000 16.0000 0.0000 0.0000 0.0000
160.0000 20.0000 0.0000 0.0000 0.0000
170.0000 10.0000 0.0000 0.0000 0.0000
163.0000 14.0000 3.0000 0.0000 0.0000
168.0000 12.0000 0.0000 0.0000 0.0000
162.0000 18.0000 0.0000 0.0000 0.0000
162.0000 18.0000 0.0000 0.0000 0.0000
162.0000 18.0000 0.0000 0.0000 0.0000
160.0000 20.0000 0.0000 0.0000 0.0000
158.0000 22.0000 0.0000 0.0000 0.0000
172.0000 8.0000 0.0000 0.0000 0.0000
166.0000 14.0000 0.0000 0.0000 0.0000
161.0000 16.0000 3.0000 0.0000 0.0000
163.0000 14.0000 3.0000 0.0000 0.0000
160.0000 14.0000 6.0000 0.0000 0.0000
162.0000 18.0000 0.0000 0.0000 0.0000
160.0000 20.0000 0.0000 0.0000 0.0000
162.0000 18.0000 0.0000 0.0000 0.0000
162.0000 18.0000 0.0000 0.0000 0.0000
168.0000 12.0000 0.0000 0.0000 0.0000
163.0000 14.0000 3.0000 0.0000 0.0000
154.0000 26.0000 0.0000 0.0000 0.0000
155.0000 22.0000 3.0000 0.0000 0.0000
163.0000 14.0000 3.0000 0.0000 0.0000
163.0000 14.0000 3.0000 0.0000 0.0000
157.0000 20.0000 3.0000 0.0000 0.0000
164.0000 16.0000 0.0000 0.0000 0.0000
170.0000 10.0000 0.0000 0.0000 0.0000
166.0000 14.0000 0.0000 0.0000 0.0000
171.0000 6.0000 3.0000 0.0000 0.0000
166.0000 14.0000 0.0000 0.0000 0.0000
166.0000 14.0000 0.0000 0.0000 0.0000
171.0000 6.0000 3.0000 0.0000 0.0000
164.0000 16.0000 0.0000 0.0000 0.0000
159.0000 18.0000 3.0000 0.0000 0.0000
164.0000 16.0000 0.0000 0.0000 0.0000
160.0000 20.0000 0.0000 0.0000 0.0000
166.0000 14.0000 0.0000 0.0000 0.0000
162.0000 12.0000 6.0000 0.0000 0.0000
168.0000 12.0000 0.0000 0.0000 0.0000
170.0000 10.0000 0.0000 0.0000 0.0000
164.0000 16.0000 0.0000 0.0000 0.0000
166.0000 14.0000 0.0000 0.0000 0.0000
162.0000 18.0000 0.0000 0.0000 0.0000
158.0000 16.0000 6.0000 0.0000 0.0000
158.0000 22.0000 0.0000 0.0000 0.0000
160.0000 20.0000 0.0000 0.0000 0.0000
162.0000 18.0000 0.0000 0.0000 0.0000
162.0000 18.0000 0.0000 0.0000 0.0000
155.0000 18.0000 3.0000 4.0000 0.0000
159.0000 18.0000 3.0000 0.0000 0.0000
152.0000 28.0000 0.0000 0.0000 0.0000
158.0000 22.0000 0.0000 0.0000 0.0000
160.0000 20.0000 0.0000 0.0000 0.0000
151.0000 26.0000 3.0000 0.0000 0.0000
161.0000 16.0000 3.0000 0.0000 0.0000
171.0000 6.0000 3.0000 0.0000 0.0000
161.0000 16.0000 3.0000 0.0000 0.0000
167.0000 10.0000 3.0000 0.0000 0.0000
162.0000 18.0000 0.0000 0.0000 0.0000
159.0000 18.0000 3.0000 0.0000 0.0000
164.0000 10.0000 6.0000 0.0000 0.0000
167.0000 10.0000 3.0000 0.0000 0.0000
166.0000 8.0000 6.0000 0.0000 0.0000
157.0000 14.0000 9.0000 0.0000 0.0000
159.0000 18.0000 3.0000 0.0000 0.0000
167.0000 10.0000 3.0000 0.0000 0.0000
168.0000 12.0000 0.0000 0.0000 0.0000
165.0000 12.0000 3.0000 0.0000 0.0000
158.0000 22.0000 0.0000 0.0000 0.0000
166.0000 14.0000 0.0000 0.0000 0.0000
166.0000 14.0000 0.0000 0.0000 0.0000
165.0000 12.0000 3.0000 0.0000 0.0000
174.0000 6.0000 0.0000 0.0000 0.0000
158.0000 22.0000 0.0000 0.0000 0.0000
162.0000 18.0000 0.0000 0.0000 0.0000
168.0000 8.0000 0.0000 4.0000 0.0000
174.0000 6.0000 0.0000 0.0000 0.0000
172.0000 8.0000 0.0000 0.0000 0.0000
164.0000 12.0000 0.0000 4.0000 0.0000
170.0000 10.0000 0.0000 0.0000 0.0000
162.0000 18.0000 0.0000 0.0000 0.0000
157.0000 14.0000 9.0000 0.0000 0.0000
165.0000 12.0000 3.0000 0.0000 0.0000
158.0000 22.0000 0.0000 0.0000 0.0000
166.0000 14.0000 0.0000 0.0000 0.0000
162.0000 18.0000 0.0000 0.0000 0.0000
163.0000 14.0000 3.0000 0.0000 0.0000
166.0000 14.0000 0.0000 0.0000 0.0000
158.0000 22.0000 0.0000 0.0000 0.0000
169.0000 8.0000 3.0000 0.0000 0.0000
157.0000 12.0000 3.0000 8.0000 0.0000
172.0000 8.0000 0.0000 0.0000 0.0000
160.0000 14.0000 6.0000 0.0000 0.0000
158.0000 16.0000 6.0000 0.0000 0.0000
163.0000 14.0000 3.0000 0.0000 0.0000
157.0000 20.0000 3.0000 0.0000 0.0000
155.0000 18.0000 3.0000 4.0000 0.0000
160.0000 14.0000 6.0000 0.0000 0.0000
160.0000 20.0000 0.0000 0.0000 0.0000
157.0000 20.0000 3.0000 0.0000 0.0000
155.0000 22.0000 3.0000 0.0000 0.0000
158.0000 18.0000 0.0000 4.0000 0.0000
149.0000 28.0000 3.0000 0.0000 0.0000
164.0000 16.0000 0.0000 0.0000 0.0000
156.0000 14.0000 6.0000 4.0000 0.0000
161.0000 16.0000 3.0000 0.0000 0.0000
164.0000 16.0000 0.0000 0.0000 0.0000
155.0000 22.0000 3.0000 0.0000 0.0000
161.0000 16.0000 3.0000 0.0000 0.0000
168.0000 12.0000 0.0000 0.0000 0.0000
168.0000 12.0000 0.0000 0.0000 0.0000
162.0000 18.0000 0.0000 0.0000 0.0000
164.0000 16.0000 0.0000 0.0000 0.0000
166.0000 14.0000 0.0000 0.0000 0.0000
164.0000 16.0000 0.0000 0.0000 0.0000
159.0000 12.0000 9.0000 0.0000 0.0000
155.0000 16.0000 9.0000 0.0000 0.0000
164.0000 16.0000 0.0000 0.0000 0.0000
164.0000 16.0000 0.0000 0.0000 0.0000
164.0000 16.0000 0.0000 0.0000 0.0000
162.0000 18.0000 0.0000 0.0000 0.0000
168.0000 12.0000 0.0000 0.0000 0.0000
164.0000 16.0000 0.0000 0.0000 0.0000
170.0000 10.0000 0.0000 0.0000 0.0000
164.0000 16.0000 0.0000 0.0000 0.0000
152.0000 24.0000 0.0000 4.0000 0.0000
168.0000 12.0000 0.0000 0.0000 0.0000
166.0000 8.0000 6.0000 0.0000 0.0000
165.0000 12.0000 3.0000 0.0000 0.0000
155.0000 22.0000 3.0000 0.0000 0.0000
159.0000 14.0000 3.0000 4.0000 0.0000
158.0000 16.0000 6.0000 0.0000 0.0000
161.0000 16.0000 3.0000 0.0000 0.0000
158.0000 18.0000 0.0000 4.0000 0.0000
155.0000 22.0000 3.0000 0.0000 0.0000
156.0000 18.0000 6.0000 0.0000 0.0000
164.0000 16.0000 0.0000 0.0000 0.0000
158.0000 16.0000 6.0000 0.0000 0.0000
163.0000 14.0000 3.0000 0.0000 0.0000
162.0000 18.0000 0.0000 0.0000 0.0000
165.0000 12.0000 3.0000 0.0000 0.0000
163.0000 14.0000 3.0000 0.0000 0.0000
160.0000 20.0000 0.0000 0.0000 0.0000
160.0000 20.0000 0.0000 0.0000 0.0000
158.0000 22.0000 0.0000 0.0000 0.0000
160.0000 20.0000 0.0000 0.0000 0.0000
163.0000 14.0000 3.0000 0.0000 0.0000
166.0000 14.0000 0.0000 0.0000 0.0000
164.0000 16.0000 0.0000 0.0000 0.0000
153.0000 24.0000 3.0000 0.0000 0.0000
149.0000 28.0000 3.0000 0.0000 0.0000
152.0000 28.0000 0.0000 0.0000 0.0000
155.0000 22.0000 3.0000 0.0000 0.0000
152.0000 28.0000 0.0000 0.0000 0.0000
156.0000 24.0000 0.0000 0.0000 0.0000
156.0000 24.0000 0.0000 0.0000 0.0000
154.0000 26.0000 0.0000 0.0000 0.0000
150.0000 30.0000 0.0000 0.0000 0.0000
150.0000 24.0000 6.0000 0.0000 0.0000
159.0000 18.0000 3.0000 0.0000 0.0000
159.0000 18.0000 3.0000 0.0000 0.0000
162.0000 18.0000 0.0000 0.0000 0.0000
158.0000 16.0000 6.0000 0.0000 0.0000
159.0000 18.0000 3.0000 0.0000 0.0000
168.0000 12.0000 0.0000 0.0000 0.0000
161.0000 16.0000 3.0000 0.0000 0.0000
172.0000 8.0000 0.0000 0.0000 0.0000
163.0000 14.0000 3.0000 0.0000 0.0000
161.0000 16.0000 3.0000 0.0000 0.0000
166.0000 14.0000 0.0000 0.0000 0.0000
163.0000 14.0000 3.0000 0.0000 0.0000
162.0000 12.0000 6.0000 0.0000 0.0000
170.0000 4.0000 6.0000 0.0000 0.0000
153.0000 18.0000 9.0000 0.0000 0.0000
168.0000 12.0000 0.0000 0.0000 0.0000
163.0000 14.0000 3.0000 0.0000 0.0000
161.0000 16.0000 3.0000 0.0000 0.0000
158.0000 16.0000 6.0000 0.0000 0.0000
157.0000 16.0000 3.0000 4.0000 0.0000
162.0000 12.0000 6.0000 0.0000 0.0000
150.0000 24.0000 6.0000 0.0000 0.0000
164.0000 16.0000 0.0000 0.0000 0.0000
155.0000 22.0000 3.0000 0.0000 0.0000
166.0000 14.0000 0.0000 0.0000 0.0000
158.0000 16.0000 6.0000 0.0000 0.0000
157.0000 14.0000 9.0000 0.0000 0.0000
152.0000 22.0000 6.0000 0.0000 0.0000
164.0000 16.0000 0.0000 0.0000 0.0000
160.0000 14.0000 6.0000 0.0000 0.0000
155.0000 22.0000 3.0000 0.0000 0.0000
159.0000 18.0000 3.0000 0.0000 0.0000
153.0000 18.0000 9.0000 0.0000 0.0000
159.0000 18.0000 3.0000 0.0000 0.0000
166.0000 14.0000 0.0000 0.0000 0.0000
154.0000 20.0000 6.0000 0.0000 0.0000
160.0000 16.0000 0.0000 4.0000 0.0000
160.0000 16.0000 0.0000 4.0000 0.0000
166.0000 10.0000 0.0000 4.0000 0.0000
164.0000 16.0000 0.0000 0.0000 0.0000
162.0000 18.0000 0.0000 0.0000 0.0000
162.0000 18.0000 0.0000 0.0000 0.0000
164.0000 10.0000 6.0000 0.0000 0.0000
159.0000 18.0000 3.0000 0.0000 0.0000
157.0000 20.0000 3.0000 0.0000 0.0000
159.0000 18.0000 3.0000 0.0000 0.0000
163.0000 14.0000 3.0000 0.0000 0.0000
170.0000 10.0000 0.0000 0.0000 0.0000
157.0000 18.0000 0.0000 0.0000 5.0000
163.0000 14.0000 3.0000 0.0000 0.0000
157.0000 20.0000 3.0000 0.0000 0.0000
166.0000 14.0000 0.0000 0.0000 0.0000
160.0000 20.0000 0.0000 0.0000 0.0000
168.0000 12.0000 0.0000 0.0000 0.0000
160.0000 20.0000 0.0000 0.0000 0.0000
166.0000 14.0000 0.0000 0.0000 0.0000
174.0000 6.0000 0.0000 0.0000 0.0000
166.0000 14.0000 0.0000 0.0000 0.0000
170.0000 10.0000 0.0000 0.0000 0.0000
162.0000 18.0000 0.0000 0.0000 0.0000
172.0000 8.0000 0.0000 0.0000 0.0000
168.0000 12.0000 0.0000 0.0000 0.0000
162.0000 18.0000 0.0000 0.0000 0.0000
160.0000 20.0000 0.0000 0.0000 0.0000
170.0000 10.0000 0.0000 0.0000 0.0000
166.0000 14.0000 0.0000 0.0000 0.0000
163.0000 14.0000 3.0000 0.0000 0.0000
168.0000 12.0000 0.0000 0.0000 0.0000
166.0000 14.0000 0.0000 0.0000 0.0000
170.0000 10.0000 0.0000 0.0000 0.0000
163.0000 14.0000 3.0000 0.0000 0.0000
157.0000 20.0000 3.0000 0.0000 0.0000
161.0000 16.0000 3.0000 0.0000 0.0000
164.0000 16.0000 0.0000 0.0000 0.0000
168.0000 12.0000 0.0000 0.0000 0.0000
164.0000 16.0000 0.0000 0.0000 0.0000
166.0000 14.0000 0.0000 0.0000 0.0000
164.0000 16.0000 0.0000 0.0000 0.0000
160.0000 20.0000 0.0000 0.0000 0.0000
167.0000 10.0000 3.0000 0.0000 0.0000
156.0000 24.0000 0.0000 0.0000 0.0000
166.0000 14.0000 0.0000 0.0000 0.0000
168.0000 12.0000 0.0000 0.0000 0.0000
170.0000 10.0000 0.0000 0.0000 0.0000
167.0000 10.0000 3.0000 0.0000 0.0000
