# Supplementary material for: Localization Preference of Antimicrobial Peptides on Liquid-Disordered Membrane Domains
Source: Front Cell Dev Biol. 2020 May 19;8:350. doi: 10.3389/fcell.2020.00350 (PMC7248343; doi:10.3389/fcell.2020.00350)
Supplement: Supplementary file 2 [file Data_Sheet_2.zip › data_and_scripts/timeclusters-mag2_200m.xvg]

2.0000 12.0000 0.0000 4.0000 0.0000
4.0000 14.0000 0.0000 0.0000 0.0000
2.0000 16.0000 0.0000 0.0000 0.0000
4.0000 14.0000 0.0000 0.0000 0.0000
1.0000 14.0000 3.0000 0.0000 0.0000
1.0000 14.0000 3.0000 0.0000 0.0000
1.0000 14.0000 3.0000 0.0000 0.0000
3.0000 12.0000 3.0000 0.0000 0.0000
1.0000 14.0000 3.0000 0.0000 0.0000
3.0000 12.0000 3.0000 0.0000 0.0000
2.0000 16.0000 0.0000 0.0000 0.0000
4.0000 14.0000 0.0000 0.0000 0.0000
4.0000 14.0000 0.0000 0.0000 0.0000
1.0000 14.0000 3.0000 0.0000 0.0000
1.0000 14.0000 3.0000 0.0000 0.0000
1.0000 14.0000 3.0000 0.0000 0.0000
2.0000 16.0000 0.0000 0.0000 0.0000
1.0000 14.0000 3.0000 0.0000 0.0000
2.0000 16.0000 0.0000 0.0000 0.0000
2.0000 16.0000 0.0000 0.0000 0.0000
1.0000 14.0000 3.0000 0.0000 0.0000
2.0000 16.0000 0.0000 0.0000 0.0000
4.0000 14.0000 0.0000 0.0000 0.0000
2.0000 16.0000 0.0000 0.0000 0.0000
2.0000 16.0000 0.0000 0.0000 0.0000
4.0000 14.0000 0.0000 0.0000 0.0000
2.0000 16.0000 0.0000 0.0000 0.0000
4.0000 14.0000 0.0000 0.0000 0.0000
4.0000 14.0000 0.0000 0.0000 0.0000
4.0000 14.0000 0.0000 0.0000 0.0000
4.0000 14.0000 0.0000 0.0000 0.0000
2.0000 16.0000 0.0000 0.0000 0.0000
2.0000 16.0000 0.0000 0.0000 0.0000
4.0000 14.0000 0.0000 0.0000 0.0000
2.0000 16.0000 0.0000 0.0000 0.0000
4.0000 14.0000 0.0000 0.0000 0.0000
2.0000 16.0000 0.0000 0.0000 0.0000
2.0000 16.0000 0.0000 0.0000 0.0000
2.0000 16.0000 0.0000 0.0000 0.0000
2.0000 16.0000 0.0000 0.0000 0.0000
2.0000 16.0000 0.0000 0.0000 0.0000
2.0000 16.0000 0.0000 0.0000 0.0000
2.0000 16.0000 0.0000 0.0000 0.0000
2.0000 16.0000 0.0000 0.0000 0.0000
2.0000 16.0000 0.0000 0.0000 0.0000
2.0000 16.0000 0.0000 0.0000 0.0000
2.0000 16.0000 0.0000 0.0000 0.0000
4.0000 14.0000 0.0000 0.0000 0.0000
4.0000 14.0000 0.0000 0.0000 0.0000
2.0000 16.0000 0.0000 0.0000 0.0000
2.0000 16.0000 0.0000 0.0000 0.0000
2.0000 16.0000 0.0000 0.0000 0.0000
2.0000 16.0000 0.0000 0.0000 0.0000
2.0000 16.0000 0.0000 0.0000 0.0000
4.0000 14.0000 0.0000 0.0000 0.0000
4.0000 14.0000 0.0000 0.0000 0.0000
2.0000 16.0000 0.0000 0.0000 0.0000
2.0000 16.0000 0.0000 0.0000 0.0000
2.0000 16.0000 0.0000 0.0000 0.0000
2.0000 16.0000 0.0000 0.0000 0.0000
2.0000 16.0000 0.0000 0.0000 0.0000
2.0000 16.0000 0.0000 0.0000 0.0000
2.0000 16.0000 0.0000 0.0000 0.0000
2.0000 16.0000 0.0000 0.0000 0.0000
2.0000 16.0000 0.0000 0.0000 0.0000
4.0000 14.0000 0.0000 0.0000 0.0000
2.0000 16.0000 0.0000 0.0000 0.0000
2.0000 16.0000 0.0000 0.0000 0.0000
2.0000 16.0000 0.0000 0.0000 0.0000
2.0000 12.0000 0.0000 4.0000 0.0000
2.0000 16.0000 0.0000 0.0000 0.0000
1.0000 14.0000 3.0000 0.0000 0.0000
1.0000 14.0000 3.0000 0.0000 0.0000
2.0000 16.0000 0.0000 0.0000 0.0000
1.0000 14.0000 3.0000 0.0000 0.0000
1.0000 14.0000 3.0000 0.0000 0.0000
2.0000 16.0000 0.0000 0.0000 0.0000
2.0000 12.0000 0.0000 4.0000 0.0000
2.0000 16.0000 0.0000 0.0000 0.0000
1.0000 14.0000 3.0000 0.0000 0.0000
1.0000 14.0000 3.0000 0.0000 0.0000
1.0000 14.0000 3.0000 0.0000 0.0000
1.0000 14.0000 3.0000 0.0000 0.0000
2.0000 16.0000 0.0000 0.0000 0.0000
2.0000 16.0000 0.0000 0.0000 0.0000
2.0000 16.0000 0.0000 0.0000 0.0000
2.0000 16.0000 0.0000 0.0000 0.0000
2.0000 16.0000 0.0000 0.0000 0.0000
2.0000 16.0000 0.0000 0.0000 0.0000
2.0000 16.0000 0.0000 0.0000 0.0000
2.0000 16.0000 0.0000 0.0000 0.0000
8.0000 10.0000 0.0000 0.0000 0.0000
2.0000 16.0000 0.0000 0.0000 0.0000
2.0000 16.0000 0.0000 0.0000 0.0000
2.0000 16.0000 0.0000 0.0000 0.0000
2.0000 16.0000 0.0000 0.0000 0.0000
4.0000 14.0000 0.0000 0.0000 0.0000
2.0000 16.0000 0.0000 0.0000 0.0000
2.0000 16.0000 0.0000 0.0000 0.0000
2.0000 16.0000 0.0000 0.0000 0.0000
6.0000 12.0000 0.0000 0.0000 0.0000
2.0000 16.0000 0.0000 0.0000 0.0000
4.0000 14.0000 0.0000 0.0000 0.0000
2.0000 16.0000 0.0000 0.0000 0.0000
4.0000 14.0000 0.0000 0.0000 0.0000
4.0000 14.0000 0.0000 0.0000 0.0000
2.0000 16.0000 0.0000 0.0000 0.0000
2.0000 16.0000 0.0000 0.0000 0.0000
2.0000 16.0000 0.0000 0.0000 0.0000
2.0000 16.0000 0.0000 0.0000 0.0000
1.0000 14.0000 3.0000 0.0000 0.0000
3.0000 12.0000 3.0000 0.0000 0.0000
1.0000 14.0000 3.0000 0.0000 0.0000
2.0000 16.0000 0.0000 0.0000 0.0000
1.0000 14.0000 3.0000 0.0000 0.0000
3.0000 12.0000 3.0000 0.0000 0.0000
2.0000 16.0000 0.0000 0.0000 0.0000
2.0000 16.0000 0.0000 0.0000 0.0000
2.0000 16.0000 0.0000 0.0000 0.0000
2.0000 16.0000 0.0000 0.0000 0.0000
2.0000 16.0000 0.0000 0.0000 0.0000
2.0000 16.0000 0.0000 0.0000 0.0000
4.0000 14.0000 0.0000 0.0000 0.0000
4.0000 14.0000 0.0000 0.0000 0.0000
2.0000 16.0000 0.0000 0.0000 0.0000
2.0000 16.0000 0.0000 0.0000 0.0000
2.0000 16.0000 0.0000 0.0000 0.0000
2.0000 16.0000 0.0000 0.0000 0.0000
2.0000 16.0000 0.0000 0.0000 0.0000
2.0000 16.0000 0.0000 0.0000 0.0000
4.0000 14.0000 0.0000 0.0000 0.0000
2.0000 16.0000 0.0000 0.0000 0.0000
2.0000 16.0000 0.0000 0.0000 0.0000
2.0000 16.0000 0.0000 0.0000 0.0000
1.0000 14.0000 3.0000 0.0000 0.0000
1.0000 14.0000 3.0000 0.0000 0.0000
1.0000 14.0000 3.0000 0.0000 0.0000
2.0000 16.0000 0.0000 0.0000 0.0000
4.0000 14.0000 0.0000 0.0000 0.0000
2.0000 16.0000 0.0000 0.0000 0.0000
2.0000 16.0000 0.0000 0.0000 0.0000
2.0000 16.0000 0.0000 0.0000 0.0000
2.0000 16.0000 0.0000 0.0000 0.0000
2.0000 16.0000 0.0000 0.0000 0.0000
2.0000 16.0000 0.0000 0.0000 0.0000
2.0000 16.0000 0.0000 0.0000 0.0000
2.0000 16.0000 0.0000 0.0000 0.0000
2.0000 16.0000 0.0000 0.0000 0.0000
1.0000 14.0000 3.0000 0.0000 0.0000
4.0000 10.0000 0.0000 4.0000 0.0000
2.0000 12.0000 0.0000 4.0000 0.0000
2.0000 16.0000 0.0000 0.0000 0.0000
4.0000 14.0000 0.0000 0.0000 0.0000
2.0000 16.0000 0.0000 0.0000 0.0000
2.0000 16.0000 0.0000 0.0000 0.0000
2.0000 16.0000 0.0000 0.0000 0.0000
2.0000 12.0000 0.0000 4.0000 0.0000
6.0000 12.0000 0.0000 0.0000 0.0000
2.0000 16.0000 0.0000 0.0000 0.0000
2.0000 16.0000 0.0000 0.0000 0.0000
2.0000 16.0000 0.0000 0.0000 0.0000
2.0000 16.0000 0.0000 0.0000 0.0000
2.0000 16.0000 0.0000 0.0000 0.0000
2.0000 16.0000 0.0000 0.0000 0.0000
4.0000 14.0000 0.0000 0.0000 0.0000
2.0000 16.0000 0.0000 0.0000 0.0000
4.0000 14.0000 0.0000 0.0000 0.0000
1.0000 14.0000 3.0000 0.0000 0.0000
1.0000 14.0000 3.0000 0.0000 0.0000
2.0000 16.0000 0.0000 0.0000 0.0000
2.0000 16.0000 0.0000 0.0000 0.0000
2.0000 16.0000 0.0000 0.0000 0.0000
2.0000 16.0000 0.0000 0.0000 0.0000
2.0000 16.0000 0.0000 0.0000 0.0000
2.0000 16.0000 0.0000 0.0000 0.0000
4.0000 14.0000 0.0000 0.0000 0.0000
2.0000 16.0000 0.0000 0.0000 0.0000
1.0000 14.0000 3.0000 0.0000 0.0000
2.0000 16.0000 0.0000 0.0000 0.0000
2.0000 16.0000 0.0000 0.0000 0.0000
2.0000 16.0000 0.0000 0.0000 0.0000
2.0000 16.0000 0.0000 0.0000 0.0000
1.0000 14.0000 3.0000 0.0000 0.0000
2.0000 16.0000 0.0000 0.0000 0.0000
1.0000 14.0000 3.0000 0.0000 0.0000
1.0000 14.0000 3.0000 0.0000 0.0000
2.0000 16.0000 0.0000 0.0000 0.0000
2.0000 16.0000 0.0000 0.0000 0.0000
2.0000 16.0000 0.0000 0.0000 0.0000
2.0000 16.0000 0.0000 0.0000 0.0000
1.0000 14.0000 3.0000 0.0000 0.0000
1.0000 14.0000 3.0000 0.0000 0.0000
6.0000 12.0000 0.0000 0.0000 0.0000
2.0000 16.0000 0.0000 0.0000 0.0000
2.0000 16.0000 0.0000 0.0000 0.0000
1.0000 14.0000 3.0000 0.0000 0.0000
2.0000 16.0000 0.0000 0.0000 0.0000
2.0000 16.0000 0.0000 0.0000 0.0000
2.0000 16.0000 0.0000 0.0000 0.0000
2.0000 16.0000 0.0000 0.0000 0.0000
2.0000 16.0000 0.0000 0.0000 0.0000
2.0000 16.0000 0.0000 0.0000 0.0000
2.0000 16.0000 0.0000 0.0000 0.0000
4.0000 14.0000 0.0000 0.0000 0.0000
2.0000 16.0000 0.0000 0.0000 0.0000
2.0000 16.0000 0.0000 0.0000 0.0000
2.0000 16.0000 0.0000 0.0000 0.0000
2.0000 16.0000 0.0000 0.0000 0.0000
1.0000 14.0000 3.0000 0.0000 0.0000
2.0000 16.0000 0.0000 0.0000 0.0000
2.0000 16.0000 0.0000 0.0000 0.0000
2.0000 16.0000 0.0000 0.0000 0.0000
2.0000 16.0000 0.0000 0.0000 0.0000
2.0000 16.0000 0.0000 0.0000 0.0000
2.0000 12.0000 0.0000 4.0000 0.0000
2.0000 12.0000 0.0000 4.0000 0.0000
4.0000 14.0000 0.0000 0.0000 0.0000
4.0000 14.0000 0.0000 0.0000 0.0000
6.0000 12.0000 0.0000 0.0000 0.0000
2.0000 12.0000 0.0000 4.0000 0.0000
2.0000 16.0000 0.0000 0.0000 0.0000
2.0000 16.0000 0.0000 0.0000 0.0000
2.0000 16.0000 0.0000 0.0000 0.0000
2.0000 16.0000 0.0000 0.0000 0.0000
2.0000 16.0000 0.0000 0.0000 0.0000
2.0000 16.0000 0.0000 0.0000 0.0000
1.0000 14.0000 3.0000 0.0000 0.0000
4.0000 14.0000 0.0000 0.0000 0.0000
2.0000 16.0000 0.0000 0.0000 0.0000
2.0000 16.0000 0.0000 0.0000 0.0000
1.0000 14.0000 3.0000 0.0000 0.0000
3.0000 12.0000 3.0000 0.0000 0.0000
3.0000 12.0000 3.0000 0.0000 0.0000
1.0000 14.0000 3.0000 0.0000 0.0000
1.0000 14.0000 3.0000 0.0000 0.0000
1.0000 14.0000 3.0000 0.0000 0.0000
3.0000 12.0000 3.0000 0.0000 0.0000
2.0000 16.0000 0.0000 0.0000 0.0000
2.0000 16.0000 0.0000 0.0000 0.0000
1.0000 14.0000 3.0000 0.0000 0.0000
1.0000 14.0000 3.0000 0.0000 0.0000
1.0000 14.0000 3.0000 0.0000 0.0000
1.0000 14.0000 3.0000 0.0000 0.0000
1.0000 14.0000 3.0000 0.0000 0.0000
1.0000 14.0000 3.0000 0.0000 0.0000
1.0000 14.0000 3.0000 0.0000 0.0000
1.0000 14.0000 3.0000 0.0000 0.0000
3.0000 12.0000 3.0000 0.0000 0.0000
1.0000 14.0000 3.0000 0.0000 0.0000
1.0000 12.0000 0.0000 0.0000 5.0000
1.0000 12.0000 0.0000 0.0000 5.0000
1.0000 14.0000 3.0000 0.0000 0.0000
1.0000 14.0000 3.0000 0.0000 0.0000
1.0000 14.0000 3.0000 0.0000 0.0000
1.0000 14.0000 3.0000 0.0000 0.0000
1.0000 14.0000 3.0000 0.0000 0.0000
1.0000 14.0000 3.0000 0.0000 0.0000
1.0000 14.0000 3.0000 0.0000 0.0000
3.0000 12.0000 3.0000 0.0000 0.0000
1.0000 14.0000 3.0000 0.0000 0.0000
1.0000 14.0000 3.0000 0.0000 0.0000
1.0000 14.0000 3.0000 0.0000 0.0000
1.0000 14.0000 3.0000 0.0000 0.0000
1.0000 14.0000 3.0000 0.0000 0.0000
1.0000 14.0000 3.0000 0.0000 0.0000
1.0000 14.0000 3.0000 0.0000 0.0000
1.0000 14.0000 3.0000 0.0000 0.0000
1.0000 14.0000 3.0000 0.0000 0.0000
3.0000 12.0000 3.0000 0.0000 0.0000
1.0000 14.0000 3.0000 0.0000 0.0000
1.0000 14.0000 3.0000 0.0000 0.0000
1.0000 14.0000 3.0000 0.0000 0.0000
1.0000 12.0000 0.0000 0.0000 5.0000
1.0000 14.0000 3.0000 0.0000 0.0000
5.0000 10.0000 3.0000 0.0000 0.0000
1.0000 14.0000 3.0000 0.0000 0.0000
1.0000 14.0000 3.0000 0.0000 0.0000
1.0000 14.0000 3.0000 0.0000 0.0000
1.0000 14.0000 3.0000 0.0000 0.0000
1.0000 14.0000 3.0000 0.0000 0.0000
1.0000 14.0000 3.0000 0.0000 0.0000
1.0000 14.0000 3.0000 0.0000 0.0000
2.0000 16.0000 0.0000 0.0000 0.0000
1.0000 14.0000 3.0000 0.0000 0.0000
1.0000 14.0000 3.0000 0.0000 0.0000
1.0000 14.0000 3.0000 0.0000 0.0000
1.0000 14.0000 3.0000 0.0000 0.0000
1.0000 14.0000 3.0000 0.0000 0.0000
1.0000 14.0000 3.0000 0.0000 0.0000
1.0000 14.0000 3.0000 0.0000 0.0000
1.0000 14.0000 3.0000 0.0000 0.0000
1.0000 14.0000 3.0000 0.0000 0.0000
1.0000 14.0000 3.0000 0.0000 0.0000
1.0000 12.0000 0.0000 0.0000 5.0000
1.0000 12.0000 0.0000 0.0000 5.0000
1.0000 14.0000 3.0000 0.0000 0.0000
1.0000 12.0000 0.0000 0.0000 5.0000
2.0000 16.0000 0.0000 0.0000 0.0000
1.0000 14.0000 3.0000 0.0000 0.0000
1.0000 14.0000 3.0000 0.0000 0.0000
1.0000 14.0000 3.0000 0.0000 0.0000
1.0000 14.0000 3.0000 0.0000 0.0000
1.0000 14.0000 3.0000 0.0000 0.0000
1.0000 14.0000 3.0000 0.0000 0.0000
1.0000 14.0000 3.0000 0.0000 0.0000
1.0000 14.0000 3.0000 0.0000 0.0000
1.0000 14.0000 3.0000 0.0000 0.0000
1.0000 14.0000 3.0000 0.0000 0.0000
2.0000 16.0000 0.0000 0.0000 0.0000
1.0000 14.0000 3.0000 0.0000 0.0000
1.0000 14.0000 3.0000 0.0000 0.0000
3.0000 12.0000 3.0000 0.0000 0.0000
3.0000 12.0000 3.0000 0.0000 0.0000
1.0000 14.0000 3.0000 0.0000 0.0000
3.0000 12.0000 3.0000 0.0000 0.0000
1.0000 14.0000 3.0000 0.0000 0.0000
1.0000 14.0000 3.0000 0.0000 0.0000
1.0000 14.0000 3.0000 0.0000 0.0000
1.0000 14.0000 3.0000 0.0000 0.0000
1.0000 14.0000 3.0000 0.0000 0.0000
2.0000 16.0000 0.0000 0.0000 0.0000
1.0000 14.0000 3.0000 0.0000 0.0000
1.0000 14.0000 3.0000 0.0000 0.0000
2.0000 16.0000 0.0000 0.0000 0.0000
3.0000 12.0000 3.0000 0.0000 0.0000
1.0000 14.0000 3.0000 0.0000 0.0000
3.0000 12.0000 3.0000 0.0000 0.0000
1.0000 14.0000 3.0000 0.0000 0.0000
3.0000 12.0000 3.0000 0.0000 0.0000
3.0000 12.0000 3.0000 0.0000 0.0000
1.0000 14.0000 3.0000 0.0000 0.0000
1.0000 14.0000 3.0000 0.0000 0.0000
1.0000 14.0000 3.0000 0.0000 0.0000
1.0000 14.0000 3.0000 0.0000 0.0000
1.0000 14.0000 3.0000 0.0000 0.0000
1.0000 14.0000 3.0000 0.0000 0.0000
1.0000 14.0000 3.0000 0.0000 0.0000
1.0000 14.0000 3.0000 0.0000 0.0000
3.0000 12.0000 3.0000 0.0000 0.0000
1.0000 14.0000 3.0000 0.0000 0.0000
1.0000 14.0000 3.0000 0.0000 0.0000
1.0000 14.0000 3.0000 0.0000 0.0000
3.0000 12.0000 3.0000 0.0000 0.0000
1.0000 14.0000 3.0000 0.0000 0.0000
1.0000 14.0000 3.0000 0.0000 0.0000
1.0000 14.0000 3.0000 0.0000 0.0000
1.0000 14.0000 3.0000 0.0000 0.0000
2.0000 16.0000 0.0000 0.0000 0.0000
1.0000 14.0000 3.0000 0.0000 0.0000
1.0000 14.0000 3.0000 0.0000 0.0000
1.0000 14.0000 3.0000 0.0000 0.0000
1.0000 14.0000 3.0000 0.0000 0.0000
1.0000 14.0000 3.0000 0.0000 0.0000
1.0000 14.0000 3.0000 0.0000 0.0000
0.0000 12.0000 6.0000 0.0000 0.0000
1.0000 14.0000 3.0000 0.0000 0.0000
3.0000 12.0000 3.0000 0.0000 0.0000
1.0000 14.0000 3.0000 0.0000 0.0000
2.0000 16.0000 0.0000 0.0000 0.0000
4.0000 14.0000 0.0000 0.0000 0.0000
2.0000 16.0000 0.0000 0.0000 0.0000
2.0000 16.0000 0.0000 0.0000 0.0000
4.0000 14.0000 0.0000 0.0000 0.0000
1.0000 14.0000 3.0000 0.0000 0.0000
2.0000 16.0000 0.0000 0.0000 0.0000
4.0000 14.0000 0.0000 0.0000 0.0000
3.0000 12.0000 3.0000 0.0000 0.0000
1.0000 14.0000 3.0000 0.0000 0.0000
0.0000 12.0000 6.0000 0.0000 0.0000
0.0000 12.0000 6.0000 0.0000 0.0000
1.0000 14.0000 3.0000 0.0000 0.0000
1.0000 14.0000 3.0000 0.0000 0.0000
1.0000 14.0000 3.0000 0.0000 0.0000
1.0000 14.0000 3.0000 0.0000 0.0000
1.0000 14.0000 3.0000 0.0000 0.0000
1.0000 14.0000 3.0000 0.0000 0.0000
1.0000 14.0000 3.0000 0.0000 0.0000
2.0000 16.0000 0.0000 0.0000 0.0000
2.0000 16.0000 0.0000 0.0000 0.0000
1.0000 14.0000 3.0000 0.0000 0.0000
1.0000 14.0000 3.0000 0.0000 0.0000
2.0000 16.0000 0.0000 0.0000 0.0000
1.0000 14.0000 3.0000 0.0000 0.0000
2.0000 10.0000 6.0000 0.0000 0.0000
0.0000 12.0000 6.0000 0.0000 0.0000
2.0000 16.0000 0.0000 0.0000 0.0000
1.0000 14.0000 3.0000 0.0000 0.0000
1.0000 14.0000 3.0000 0.0000 0.0000
1.0000 14.0000 3.0000 0.0000 0.0000
1.0000 14.0000 3.0000 0.0000 0.0000
1.0000 14.0000 3.0000 0.0000 0.0000
1.0000 14.0000 3.0000 0.0000 0.0000
3.0000 12.0000 3.0000 0.0000 0.0000
0.0000 12.0000 6.0000 0.0000 0.0000
1.0000 14.0000 3.0000 0.0000 0.0000
0.0000 12.0000 6.0000 0.0000 0.0000
1.0000 14.0000 3.0000 0.0000 0.0000
2.0000 16.0000 0.0000 0.0000 0.0000
2.0000 16.0000 0.0000 0.0000 0.0000
1.0000 14.0000 3.0000 0.0000 0.0000
2.0000 16.0000 0.0000 0.0000 0.0000
1.0000 14.0000 3.0000 0.0000 0.0000
2.0000 16.0000 0.0000 0.0000 0.0000
2.0000 16.0000 0.0000 0.0000 0.0000
2.0000 16.0000 0.0000 0.0000 0.0000
2.0000 16.0000 0.0000 0.0000 0.0000
2.0000 16.0000 0.0000 0.0000 0.0000
2.0000 16.0000 0.0000 0.0000 0.0000
2.0000 16.0000 0.0000 0.0000 0.0000
2.0000 16.0000 0.0000 0.0000 0.0000
2.0000 16.0000 0.0000 0.0000 0.0000
2.0000 16.0000 0.0000 0.0000 0.0000
2.0000 12.0000 0.0000 4.0000 0.0000
2.0000 12.0000 0.0000 4.0000 0.0000
2.0000 16.0000 0.0000 0.0000 0.0000
2.0000 16.0000 0.0000 0.0000 0.0000
6.0000 8.0000 0.0000 4.0000 0.0000
2.0000 16.0000 0.0000 0.0000 0.0000
2.0000 16.0000 0.0000 0.0000 0.0000
2.0000 16.0000 0.0000 0.0000 0.0000
2.0000 16.0000 0.0000 0.0000 0.0000
2.0000 16.0000 0.0000 0.0000 0.0000
2.0000 16.0000 0.0000 0.0000 0.0000
2.0000 16.0000 0.0000 0.0000 0.0000
6.0000 12.0000 0.0000 0.0000 0.0000
2.0000 12.0000 0.0000 4.0000 0.0000
2.0000 16.0000 0.0000 0.0000 0.0000
2.0000 16.0000 0.0000 0.0000 0.0000
4.0000 14.0000 0.0000 0.0000 0.0000
2.0000 16.0000 0.0000 0.0000 0.0000
2.0000 16.0000 0.0000 0.0000 0.0000
2.0000 16.0000 0.0000 0.0000 0.0000
2.0000 16.0000 0.0000 0.0000 0.0000
4.0000 14.0000 0.0000 0.0000 0.0000
2.0000 16.0000 0.0000 0.0000 0.0000
2.0000 16.0000 0.0000 0.0000 0.0000
2.0000 16.0000 0.0000 0.0000 0.0000
4.0000 14.0000 0.0000 0.0000 0.0000
2.0000 16.0000 0.0000 0.0000 0.0000
2.0000 16.0000 0.0000 0.0000 0.0000
2.0000 16.0000 0.0000 0.0000 0.0000
2.0000 16.0000 0.0000 0.0000 0.0000
2.0000 16.0000 0.0000 0.0000 0.0000
4.0000 14.0000 0.0000 0.0000 0.0000
1.0000 14.0000 3.0000 0.0000 0.0000
2.0000 16.0000 0.0000 0.0000 0.0000
4.0000 14.0000 0.0000 0.0000 0.0000
2.0000 16.0000 0.0000 0.0000 0.0000
4.0000 14.0000 0.0000 0.0000 0.0000
2.0000 16.0000 0.0000 0.0000 0.0000
4.0000 14.0000 0.0000 0.0000 0.0000
4.0000 14.0000 0.0000 0.0000 0.0000
2.0000 16.0000 0.0000 0.0000 0.0000
2.0000 16.0000 0.0000 0.0000 0.0000
2.0000 16.0000 0.0000 0.0000 0.0000
4.0000 14.0000 0.0000 0.0000 0.0000
2.0000 16.0000 0.0000 0.0000 0.0000
1.0000 14.0000 3.0000 0.0000 0.0000
1.0000 14.0000 3.0000 0.0000 0.0000
1.0000 14.0000 3.0000 0.0000 0.0000
2.0000 16.0000 0.0000 0.0000 0.0000
2.0000 16.0000 0.0000 0.0000 0.0000
4.0000 14.0000 0.0000 0.0000 0.0000
2.0000 16.0000 0.0000 0.0000 0.0000
2.0000 16.0000 0.0000 0.0000 0.0000
2.0000 16.0000 0.0000 0.0000 0.0000
2.0000 16.0000 0.0000 0.0000 0.0000
2.0000 16.0000 0.0000 0.0000 0.0000
2.0000 16.0000 0.0000 0.0000 0.0000
4.0000 14.0000 0.0000 0.0000 0.0000
2.0000 16.0000 0.0000 0.0000 0.0000
2.0000 16.0000 0.0000 0.0000 0.0000
2.0000 16.0000 0.0000 0.0000 0.0000
6.0000 12.0000 0.0000 0.0000 0.0000
2.0000 12.0000 0.0000 4.0000 0.0000
2.0000 12.0000 0.0000 4.0000 0.0000
2.0000 16.0000 0.0000 0.0000 0.0000
1.0000 14.0000 3.0000 0.0000 0.0000
1.0000 14.0000 3.0000 0.0000 0.0000
1.0000 14.0000 3.0000 0.0000 0.0000
1.0000 14.0000 3.0000 0.0000 0.0000
1.0000 14.0000 3.0000 0.0000 0.0000
2.0000 16.0000 0.0000 0.0000 0.0000
2.0000 16.0000 0.0000 0.0000 0.0000
2.0000 16.0000 0.0000 0.0000 0.0000
5.0000 10.0000 3.0000 0.0000 0.0000
2.0000 16.0000 0.0000 0.0000 0.0000
1.0000 14.0000 3.0000 0.0000 0.0000
2.0000 16.0000 0.0000 0.0000 0.0000
2.0000 16.0000 0.0000 0.0000 0.0000
2.0000 16.0000 0.0000 0.0000 0.0000
4.0000 14.0000 0.0000 0.0000 0.0000
2.0000 16.0000 0.0000 0.0000 0.0000
2.0000 16.0000 0.0000 0.0000 0.0000
4.0000 14.0000 0.0000 0.0000 0.0000
2.0000 16.0000 0.0000 0.0000 0.0000
4.0000 14.0000 0.0000 0.0000 0.0000
2.0000 16.0000 0.0000 0.0000 0.0000
2.0000 16.0000 0.0000 0.0000 0.0000
2.0000 16.0000 0.0000 0.0000 0.0000
2.0000 16.0000 0.0000 0.0000 0.0000
2.0000 16.0000 0.0000 0.0000 0.0000
2.0000 16.0000 0.0000 0.0000 0.0000
2.0000 16.0000 0.0000 0.0000 0.0000
2.0000 16.0000 0.0000 0.0000 0.0000
2.0000 16.0000 0.0000 0.0000 0.0000
2.0000 16.0000 0.0000 0.0000 0.0000
2.0000 16.0000 0.0000 0.0000 0.0000
2.0000 16.0000 0.0000 0.0000 0.0000
2.0000 16.0000 0.0000 0.0000 0.0000
2.0000 16.0000 0.0000 0.0000 0.0000
2.0000 16.0000 0.0000 0.0000 0.0000
2.0000 16.0000 0.0000 0.0000 0.0000
2.0000 16.0000 0.0000 0.0000 0.0000
2.0000 16.0000 0.0000 0.0000 0.0000
2.0000 16.0000 0.0000 0.0000 0.0000
2.0000 16.0000 0.0000 0.0000 0.0000
2.0000 16.0000 0.0000 0.0000 0.0000
2.0000 16.0000 0.0000 0.0000 0.0000
2.0000 16.0000 0.0000 0.0000 0.0000
2.0000 16.0000 0.0000 0.0000 0.0000
2.0000 16.0000 0.0000 0.0000 0.0000
2.0000 16.0000 0.0000 0.0000 0.0000
2.0000 16.0000 0.0000 0.0000 0.0000
2.0000 16.0000 0.0000 0.0000 0.0000
2.0000 16.0000 0.0000 0.0000 0.0000
2.0000 16.0000 0.0000 0.0000 0.0000
4.0000 14.0000 0.0000 0.0000 0.0000
2.0000 16.0000 0.0000 0.0000 0.0000
2.0000 16.0000 0.0000 0.0000 0.0000
2.0000 16.0000 0.0000 0.0000 0.0000
2.0000 16.0000 0.0000 0.0000 0.0000
2.0000 16.0000 0.0000 0.0000 0.0000
2.0000 16.0000 0.0000 0.0000 0.0000
2.0000 16.0000 0.0000 0.0000 0.0000
2.0000 16.0000 0.0000 0.0000 0.0000
2.0000 16.0000 0.0000 0.0000 0.0000
2.0000 16.0000 0.0000 0.0000 0.0000
2.0000 16.0000 0.0000 0.0000 0.0000
2.0000 16.0000 0.0000 0.0000 0.0000
2.0000 16.0000 0.0000 0.0000 0.0000
2.0000 16.0000 0.0000 0.0000 0.0000
2.0000 16.0000 0.0000 0.0000 0.0000
4.0000 14.0000 0.0000 0.0000 0.0000
4.0000 14.0000 0.0000 0.0000 0.0000
2.0000 16.0000 0.0000 0.0000 0.0000
2.0000 16.0000 0.0000 0.0000 0.0000
4.0000 14.0000 0.0000 0.0000 0.0000
4.0000 14.0000 0.0000 0.0000 0.0000
4.0000 14.0000 0.0000 0.0000 0.0000
2.0000 16.0000 0.0000 0.0000 0.0000
2.0000 12.0000 0.0000 4.0000 0.0000
2.0000 16.0000 0.0000 0.0000 0.0000
2.0000 16.0000 0.0000 0.0000 0.0000
2.0000 16.0000 0.0000 0.0000 0.0000
2.0000 16.0000 0.0000 0.0000 0.0000
2.0000 16.0000 0.0000 0.0000 0.0000
2.0000 16.0000 0.0000 0.0000 0.0000
4.0000 14.0000 0.0000 0.0000 0.0000
2.0000 16.0000 0.0000 0.0000 0.0000
2.0000 12.0000 0.0000 4.0000 0.0000
1.0000 14.0000 3.0000 0.0000 0.0000
1.0000 14.0000 3.0000 0.0000 0.0000
2.0000 16.0000 0.0000 0.0000 0.0000
2.0000 16.0000 0.0000 0.0000 0.0000
2.0000 16.0000 0.0000 0.0000 0.0000
2.0000 16.0000 0.0000 0.0000 0.0000
2.0000 12.0000 0.0000 4.0000 0.0000
4.0000 10.0000 0.0000 4.0000 0.0000
2.0000 16.0000 0.0000 0.0000 0.0000
2.0000 12.0000 0.0000 4.0000 0.0000
2.0000 12.0000 0.0000 4.0000 0.0000
3.0000 12.0000 3.0000 0.0000 0.0000
2.0000 16.0000 0.0000 0.0000 0.0000
2.0000 16.0000 0.0000 0.0000 0.0000
2.0000 12.0000 0.0000 4.0000 0.0000
3.0000 12.0000 3.0000 0.0000 0.0000
3.0000 12.0000 3.0000 0.0000 0.0000
2.0000 12.0000 0.0000 4.0000 0.0000
2.0000 16.0000 0.0000 0.0000 0.0000
2.0000 16.0000 0.0000 0.0000 0.0000
2.0000 16.0000 0.0000 0.0000 0.0000
2.0000 12.0000 0.0000 4.0000 0.0000
2.0000 16.0000 0.0000 0.0000 0.0000
2.0000 16.0000 0.0000 0.0000 0.0000
1.0000 14.0000 3.0000 0.0000 0.0000
0.0000 14.0000 0.0000 4.0000 0.0000
2.0000 16.0000 0.0000 0.0000 0.0000
0.0000 14.0000 0.0000 4.0000 0.0000
4.0000 14.0000 0.0000 0.0000 0.0000
2.0000 12.0000 0.0000 4.0000 0.0000
0.0000 18.0000 0.0000 0.0000 0.0000
0.0000 14.0000 0.0000 4.0000 0.0000
2.0000 16.0000 0.0000 0.0000 0.0000
0.0000 18.0000 0.0000 0.0000 0.0000
0.0000 14.0000 0.0000 4.0000 0.0000
0.0000 14.0000 0.0000 4.0000 0.0000
0.0000 14.0000 0.0000 4.0000 0.0000
2.0000 16.0000 0.0000 0.0000 0.0000
2.0000 16.0000 0.0000 0.0000 0.0000
1.0000 12.0000 0.0000 0.0000 5.0000
0.0000 14.0000 0.0000 4.0000 0.0000
0.0000 14.0000 0.0000 4.0000 0.0000
0.0000 18.0000 0.0000 0.0000 0.0000
3.0000 12.0000 3.0000 0.0000 0.0000
2.0000 16.0000 0.0000 0.0000 0.0000
2.0000 16.0000 0.0000 0.0000 0.0000
1.0000 14.0000 3.0000 0.0000 0.0000
2.0000 16.0000 0.0000 0.0000 0.0000
2.0000 16.0000 0.0000 0.0000 0.0000
2.0000 16.0000 0.0000 0.0000 0.0000
2.0000 16.0000 0.0000 0.0000 0.0000
2.0000 16.0000 0.0000 0.0000 0.0000
2.0000 16.0000 0.0000 0.0000 0.0000
2.0000 16.0000 0.0000 0.0000 0.0000
0.0000 18.0000 0.0000 0.0000 0.0000
0.0000 18.0000 0.0000 0.0000 0.0000
0.0000 18.0000 0.0000 0.0000 0.0000
0.0000 18.0000 0.0000 0.0000 0.0000
2.0000 16.0000 0.0000 0.0000 0.0000
0.0000 18.0000 0.0000 0.0000 0.0000
2.0000 16.0000 0.0000 0.0000 0.0000
2.0000 16.0000 0.0000 0.0000 0.0000
0.0000 18.0000 0.0000 0.0000 0.0000
2.0000 16.0000 0.0000 0.0000 0.0000
0.0000 18.0000 0.0000 0.0000 0.0000
0.0000 18.0000 0.0000 0.0000 0.0000
2.0000 16.0000 0.0000 0.0000 0.0000
0.0000 18.0000 0.0000 0.0000 0.0000
0.0000 18.0000 0.0000 0.0000 0.0000
2.0000 16.0000 0.0000 0.0000 0.0000
0.0000 18.0000 0.0000 0.0000 0.0000
0.0000 18.0000 0.0000 0.0000 0.0000
0.0000 18.0000 0.0000 0.0000 0.0000
2.0000 16.0000 0.0000 0.0000 0.0000
0.0000 18.0000 0.0000 0.0000 0.0000
0.0000 14.0000 0.0000 4.0000 0.0000
0.0000 18.0000 0.0000 0.0000 0.0000
0.0000 18.0000 0.0000 0.0000 0.0000
4.0000 14.0000 0.0000 0.0000 0.0000
0.0000 18.0000 0.0000 0.0000 0.0000
0.0000 18.0000 0.0000 0.0000 0.0000
0.0000 18.0000 0.0000 0.0000 0.0000
4.0000 14.0000 0.0000 0.0000 0.0000
4.0000 14.0000 0.0000 0.0000 0.0000
2.0000 16.0000 0.0000 0.0000 0.0000
0.0000 18.0000 0.0000 0.0000 0.0000
0.0000 18.0000 0.0000 0.0000 0.0000
0.0000 18.0000 0.0000 0.0000 0.0000
0.0000 18.0000 0.0000 0.0000 0.0000
0.0000 18.0000 0.0000 0.0000 0.0000
0.0000 18.0000 0.0000 0.0000 0.0000
0.0000 18.0000 0.0000 0.0000 0.0000
0.0000 18.0000 0.0000 0.0000 0.0000
0.0000 18.0000 0.0000 0.0000 0.0000
2.0000 16.0000 0.0000 0.0000 0.0000
0.0000 18.0000 0.0000 0.0000 0.0000
0.0000 18.0000 0.0000 0.0000 0.0000
0.0000 18.0000 0.0000 0.0000 0.0000
2.0000 16.0000 0.0000 0.0000 0.0000
0.0000 18.0000 0.0000 0.0000 0.0000
2.0000 16.0000 0.0000 0.0000 0.0000
0.0000 18.0000 0.0000 0.0000 0.0000
0.0000 18.0000 0.0000 0.0000 0.0000
0.0000 18.0000 0.0000 0.0000 0.0000
0.0000 18.0000 0.0000 0.0000 0.0000
