# Supplementary material for: Localization Preference of Antimicrobial Peptides on Liquid-Disordered Membrane Domains
Source: Front Cell Dev Biol. 2020 May 19;8:350. doi: 10.3389/fcell.2020.00350 (PMC7248343; doi:10.3389/fcell.2020.00350)
Supplement: Supplementary file 2 [file Data_Sheet_2.zip › data_and_scripts/timeclusters-bp100_20m.xvg]

180.0000 0.0000 0.0000
172.0000 8.0000 0.0000
174.0000 6.0000 0.0000
174.0000 6.0000 0.0000
174.0000 6.0000 0.0000
178.0000 2.0000 0.0000
174.0000 6.0000 0.0000
172.0000 8.0000 0.0000
172.0000 8.0000 0.0000
170.0000 10.0000 0.0000
174.0000 6.0000 0.0000
178.0000 2.0000 0.0000
170.0000 10.0000 0.0000
176.0000 4.0000 0.0000
174.0000 6.0000 0.0000
176.0000 4.0000 0.0000
176.0000 4.0000 0.0000
174.0000 6.0000 0.0000
174.0000 6.0000 0.0000
174.0000 6.0000 0.0000
178.0000 2.0000 0.0000
178.0000 2.0000 0.0000
178.0000 2.0000 0.0000
170.0000 10.0000 0.0000
174.0000 6.0000 0.0000
174.0000 6.0000 0.0000
170.0000 10.0000 0.0000
165.0000 12.0000 3.0000
174.0000 6.0000 0.0000
161.0000 16.0000 3.0000
176.0000 4.0000 0.0000
172.0000 8.0000 0.0000
176.0000 4.0000 0.0000
178.0000 2.0000 0.0000
172.0000 8.0000 0.0000
174.0000 6.0000 0.0000
166.0000 14.0000 0.0000
174.0000 6.0000 0.0000
174.0000 6.0000 0.0000
174.0000 6.0000 0.0000
180.0000 0.0000 0.0000
170.0000 10.0000 0.0000
176.0000 4.0000 0.0000
165.0000 12.0000 3.0000
172.0000 8.0000 0.0000
176.0000 4.0000 0.0000
176.0000 4.0000 0.0000
176.0000 4.0000 0.0000
176.0000 4.0000 0.0000
168.0000 12.0000 0.0000
176.0000 4.0000 0.0000
173.0000 4.0000 3.0000
178.0000 2.0000 0.0000
176.0000 4.0000 0.0000
171.0000 6.0000 3.0000
178.0000 2.0000 0.0000
172.0000 8.0000 0.0000
174.0000 6.0000 0.0000
178.0000 2.0000 0.0000
180.0000 0.0000 0.0000
174.0000 6.0000 0.0000
178.0000 2.0000 0.0000
174.0000 6.0000 0.0000
172.0000 8.0000 0.0000
178.0000 2.0000 0.0000
172.0000 8.0000 0.0000
173.0000 4.0000 3.0000
176.0000 4.0000 0.0000
172.0000 8.0000 0.0000
180.0000 0.0000 0.0000
178.0000 2.0000 0.0000
174.0000 6.0000 0.0000
176.0000 4.0000 0.0000
174.0000 6.0000 0.0000
178.0000 2.0000 0.0000
176.0000 4.0000 0.0000
176.0000 4.0000 0.0000
172.0000 8.0000 0.0000
168.0000 12.0000 0.0000
172.0000 8.0000 0.0000
172.0000 8.0000 0.0000
174.0000 6.0000 0.0000
168.0000 12.0000 0.0000
169.0000 8.0000 3.0000
170.0000 10.0000 0.0000
176.0000 4.0000 0.0000
174.0000 6.0000 0.0000
174.0000 6.0000 0.0000
176.0000 4.0000 0.0000
176.0000 4.0000 0.0000
176.0000 4.0000 0.0000
176.0000 4.0000 0.0000
172.0000 8.0000 0.0000
178.0000 2.0000 0.0000
176.0000 4.0000 0.0000
176.0000 4.0000 0.0000
176.0000 4.0000 0.0000
180.0000 0.0000 0.0000
174.0000 6.0000 0.0000
178.0000 2.0000 0.0000
174.0000 6.0000 0.0000
176.0000 4.0000 0.0000
174.0000 6.0000 0.0000
174.0000 6.0000 0.0000
178.0000 2.0000 0.0000
170.0000 10.0000 0.0000
176.0000 4.0000 0.0000
170.0000 10.0000 0.0000
176.0000 4.0000 0.0000
176.0000 4.0000 0.0000
176.0000 4.0000 0.0000
172.0000 8.0000 0.0000
178.0000 2.0000 0.0000
168.0000 12.0000 0.0000
176.0000 4.0000 0.0000
170.0000 10.0000 0.0000
178.0000 2.0000 0.0000
176.0000 4.0000 0.0000
170.0000 10.0000 0.0000
176.0000 4.0000 0.0000
180.0000 0.0000 0.0000
174.0000 6.0000 0.0000
178.0000 2.0000 0.0000
174.0000 6.0000 0.0000
167.0000 10.0000 3.0000
178.0000 2.0000 0.0000
176.0000 4.0000 0.0000
178.0000 2.0000 0.0000
176.0000 4.0000 0.0000
172.0000 8.0000 0.0000
180.0000 0.0000 0.0000
176.0000 4.0000 0.0000
174.0000 6.0000 0.0000
170.0000 10.0000 0.0000
170.0000 10.0000 0.0000
178.0000 2.0000 0.0000
176.0000 4.0000 0.0000
175.0000 2.0000 3.0000
174.0000 6.0000 0.0000
173.0000 4.0000 3.0000
174.0000 6.0000 0.0000
167.0000 10.0000 3.0000
174.0000 6.0000 0.0000
168.0000 12.0000 0.0000
172.0000 8.0000 0.0000
178.0000 2.0000 0.0000
178.0000 2.0000 0.0000
175.0000 2.0000 3.0000
174.0000 6.0000 0.0000
172.0000 8.0000 0.0000
174.0000 6.0000 0.0000
168.0000 12.0000 0.0000
178.0000 2.0000 0.0000
174.0000 6.0000 0.0000
174.0000 6.0000 0.0000
176.0000 4.0000 0.0000
176.0000 4.0000 0.0000
174.0000 6.0000 0.0000
172.0000 8.0000 0.0000
178.0000 2.0000 0.0000
178.0000 2.0000 0.0000
178.0000 2.0000 0.0000
176.0000 4.0000 0.0000
174.0000 6.0000 0.0000
172.0000 8.0000 0.0000
174.0000 6.0000 0.0000
170.0000 10.0000 0.0000
170.0000 10.0000 0.0000
174.0000 6.0000 0.0000
174.0000 6.0000 0.0000
170.0000 10.0000 0.0000
172.0000 8.0000 0.0000
174.0000 6.0000 0.0000
172.0000 8.0000 0.0000
174.0000 6.0000 0.0000
178.0000 2.0000 0.0000
176.0000 4.0000 0.0000
177.0000 0.0000 3.0000
176.0000 4.0000 0.0000
180.0000 0.0000 0.0000
180.0000 0.0000 0.0000
178.0000 2.0000 0.0000
174.0000 6.0000 0.0000
176.0000 4.0000 0.0000
174.0000 6.0000 0.0000
172.0000 8.0000 0.0000
180.0000 0.0000 0.0000
176.0000 4.0000 0.0000
174.0000 6.0000 0.0000
176.0000 4.0000 0.0000
174.0000 6.0000 0.0000
174.0000 6.0000 0.0000
174.0000 6.0000 0.0000
168.0000 12.0000 0.0000
174.0000 6.0000 0.0000
176.0000 4.0000 0.0000
176.0000 4.0000 0.0000
172.0000 8.0000 0.0000
174.0000 6.0000 0.0000
174.0000 6.0000 0.0000
174.0000 6.0000 0.0000
173.0000 4.0000 3.0000
176.0000 4.0000 0.0000
176.0000 4.0000 0.0000
172.0000 8.0000 0.0000
178.0000 2.0000 0.0000
176.0000 4.0000 0.0000
172.0000 8.0000 0.0000
168.0000 12.0000 0.0000
170.0000 10.0000 0.0000
176.0000 4.0000 0.0000
178.0000 2.0000 0.0000
172.0000 8.0000 0.0000
178.0000 2.0000 0.0000
172.0000 8.0000 0.0000
178.0000 2.0000 0.0000
174.0000 6.0000 0.0000
172.0000 8.0000 0.0000
176.0000 4.0000 0.0000
178.0000 2.0000 0.0000
178.0000 2.0000 0.0000
174.0000 6.0000 0.0000
178.0000 2.0000 0.0000
178.0000 2.0000 0.0000
178.0000 2.0000 0.0000
176.0000 4.0000 0.0000
174.0000 6.0000 0.0000
166.0000 14.0000 0.0000
178.0000 2.0000 0.0000
176.0000 4.0000 0.0000
176.0000 4.0000 0.0000
170.0000 10.0000 0.0000
174.0000 6.0000 0.0000
178.0000 2.0000 0.0000
176.0000 4.0000 0.0000
178.0000 2.0000 0.0000
172.0000 8.0000 0.0000
174.0000 6.0000 0.0000
176.0000 4.0000 0.0000
174.0000 6.0000 0.0000
172.0000 8.0000 0.0000
172.0000 8.0000 0.0000
172.0000 8.0000 0.0000
178.0000 2.0000 0.0000
176.0000 4.0000 0.0000
174.0000 6.0000 0.0000
172.0000 8.0000 0.0000
174.0000 6.0000 0.0000
176.0000 4.0000 0.0000
172.0000 8.0000 0.0000
178.0000 2.0000 0.0000
178.0000 2.0000 0.0000
178.0000 2.0000 0.0000
180.0000 0.0000 0.0000
176.0000 4.0000 0.0000
174.0000 6.0000 0.0000
178.0000 2.0000 0.0000
176.0000 4.0000 0.0000
178.0000 2.0000 0.0000
176.0000 4.0000 0.0000
176.0000 4.0000 0.0000
176.0000 4.0000 0.0000
180.0000 0.0000 0.0000
175.0000 2.0000 3.0000
178.0000 2.0000 0.0000
176.0000 4.0000 0.0000
174.0000 6.0000 0.0000
176.0000 4.0000 0.0000
180.0000 0.0000 0.0000
171.0000 6.0000 3.0000
178.0000 2.0000 0.0000
172.0000 8.0000 0.0000
180.0000 0.0000 0.0000
178.0000 2.0000 0.0000
174.0000 6.0000 0.0000
174.0000 6.0000 0.0000
180.0000 0.0000 0.0000
175.0000 2.0000 3.0000
168.0000 12.0000 0.0000
177.0000 0.0000 3.0000
176.0000 4.0000 0.0000
168.0000 12.0000 0.0000
175.0000 2.0000 3.0000
176.0000 4.0000 0.0000
176.0000 4.0000 0.0000
174.0000 6.0000 0.0000
172.0000 8.0000 0.0000
176.0000 4.0000 0.0000
174.0000 6.0000 0.0000
178.0000 2.0000 0.0000
172.0000 8.0000 0.0000
170.0000 10.0000 0.0000
168.0000 12.0000 0.0000
170.0000 10.0000 0.0000
176.0000 4.0000 0.0000
180.0000 0.0000 0.0000
168.0000 12.0000 0.0000
174.0000 6.0000 0.0000
174.0000 6.0000 0.0000
178.0000 2.0000 0.0000
172.0000 8.0000 0.0000
176.0000 4.0000 0.0000
176.0000 4.0000 0.0000
174.0000 6.0000 0.0000
172.0000 8.0000 0.0000
178.0000 2.0000 0.0000
180.0000 0.0000 0.0000
178.0000 2.0000 0.0000
178.0000 2.0000 0.0000
176.0000 4.0000 0.0000
176.0000 4.0000 0.0000
174.0000 6.0000 0.0000
178.0000 2.0000 0.0000
178.0000 2.0000 0.0000
176.0000 4.0000 0.0000
176.0000 4.0000 0.0000
176.0000 4.0000 0.0000
178.0000 2.0000 0.0000
176.0000 4.0000 0.0000
176.0000 4.0000 0.0000
178.0000 2.0000 0.0000
170.0000 10.0000 0.0000
180.0000 0.0000 0.0000
174.0000 6.0000 0.0000
172.0000 8.0000 0.0000
172.0000 8.0000 0.0000
172.0000 8.0000 0.0000
174.0000 6.0000 0.0000
176.0000 4.0000 0.0000
170.0000 10.0000 0.0000
178.0000 2.0000 0.0000
174.0000 6.0000 0.0000
168.0000 12.0000 0.0000
172.0000 8.0000 0.0000
174.0000 6.0000 0.0000
176.0000 4.0000 0.0000
171.0000 6.0000 3.0000
176.0000 4.0000 0.0000
178.0000 2.0000 0.0000
174.0000 6.0000 0.0000
168.0000 12.0000 0.0000
178.0000 2.0000 0.0000
176.0000 4.0000 0.0000
180.0000 0.0000 0.0000
174.0000 6.0000 0.0000
168.0000 12.0000 0.0000
172.0000 8.0000 0.0000
166.0000 14.0000 0.0000
172.0000 8.0000 0.0000
170.0000 10.0000 0.0000
168.0000 12.0000 0.0000
174.0000 6.0000 0.0000
172.0000 8.0000 0.0000
174.0000 6.0000 0.0000
176.0000 4.0000 0.0000
178.0000 2.0000 0.0000
174.0000 6.0000 0.0000
176.0000 4.0000 0.0000
170.0000 10.0000 0.0000
165.0000 12.0000 3.0000
176.0000 4.0000 0.0000
174.0000 6.0000 0.0000
180.0000 0.0000 0.0000
166.0000 14.0000 0.0000
172.0000 8.0000 0.0000
170.0000 10.0000 0.0000
174.0000 6.0000 0.0000
178.0000 2.0000 0.0000
178.0000 2.0000 0.0000
172.0000 8.0000 0.0000
178.0000 2.0000 0.0000
178.0000 2.0000 0.0000
172.0000 8.0000 0.0000
168.0000 12.0000 0.0000
170.0000 10.0000 0.0000
174.0000 6.0000 0.0000
176.0000 4.0000 0.0000
176.0000 4.0000 0.0000
176.0000 4.0000 0.0000
178.0000 2.0000 0.0000
172.0000 8.0000 0.0000
168.0000 12.0000 0.0000
172.0000 8.0000 0.0000
174.0000 6.0000 0.0000
172.0000 8.0000 0.0000
176.0000 4.0000 0.0000
176.0000 4.0000 0.0000
170.0000 10.0000 0.0000
170.0000 10.0000 0.0000
176.0000 4.0000 0.0000
172.0000 8.0000 0.0000
166.0000 14.0000 0.0000
176.0000 4.0000 0.0000
178.0000 2.0000 0.0000
174.0000 6.0000 0.0000
172.0000 8.0000 0.0000
174.0000 6.0000 0.0000
172.0000 8.0000 0.0000
176.0000 4.0000 0.0000
174.0000 6.0000 0.0000
172.0000 8.0000 0.0000
177.0000 0.0000 3.0000
170.0000 10.0000 0.0000
174.0000 6.0000 0.0000
172.0000 8.0000 0.0000
170.0000 10.0000 0.0000
166.0000 14.0000 0.0000
168.0000 12.0000 0.0000
174.0000 6.0000 0.0000
170.0000 10.0000 0.0000
176.0000 4.0000 0.0000
172.0000 8.0000 0.0000
172.0000 8.0000 0.0000
168.0000 12.0000 0.0000
178.0000 2.0000 0.0000
176.0000 4.0000 0.0000
174.0000 6.0000 0.0000
171.0000 6.0000 3.0000
176.0000 4.0000 0.0000
176.0000 4.0000 0.0000
180.0000 0.0000 0.0000
174.0000 6.0000 0.0000
176.0000 4.0000 0.0000
174.0000 6.0000 0.0000
180.0000 0.0000 0.0000
173.0000 4.0000 3.0000
176.0000 4.0000 0.0000
174.0000 6.0000 0.0000
174.0000 6.0000 0.0000
174.0000 6.0000 0.0000
174.0000 6.0000 0.0000
170.0000 10.0000 0.0000
172.0000 8.0000 0.0000
176.0000 4.0000 0.0000
174.0000 6.0000 0.0000
176.0000 4.0000 0.0000
172.0000 8.0000 0.0000
172.0000 8.0000 0.0000
178.0000 2.0000 0.0000
178.0000 2.0000 0.0000
176.0000 4.0000 0.0000
175.0000 2.0000 3.0000
178.0000 2.0000 0.0000
173.0000 4.0000 3.0000
176.0000 4.0000 0.0000
176.0000 4.0000 0.0000
180.0000 0.0000 0.0000
172.0000 8.0000 0.0000
174.0000 6.0000 0.0000
170.0000 10.0000 0.0000
172.0000 8.0000 0.0000
172.0000 8.0000 0.0000
174.0000 6.0000 0.0000
174.0000 6.0000 0.0000
172.0000 8.0000 0.0000
176.0000 4.0000 0.0000
172.0000 8.0000 0.0000
174.0000 6.0000 0.0000
174.0000 6.0000 0.0000
178.0000 2.0000 0.0000
178.0000 2.0000 0.0000
176.0000 4.0000 0.0000
180.0000 0.0000 0.0000
172.0000 8.0000 0.0000
174.0000 6.0000 0.0000
178.0000 2.0000 0.0000
174.0000 6.0000 0.0000
174.0000 6.0000 0.0000
178.0000 2.0000 0.0000
174.0000 6.0000 0.0000
173.0000 4.0000 3.0000
170.0000 10.0000 0.0000
176.0000 4.0000 0.0000
172.0000 8.0000 0.0000
174.0000 6.0000 0.0000
174.0000 6.0000 0.0000
172.0000 8.0000 0.0000
168.0000 12.0000 0.0000
176.0000 4.0000 0.0000
174.0000 6.0000 0.0000
170.0000 10.0000 0.0000
174.0000 6.0000 0.0000
178.0000 2.0000 0.0000
176.0000 4.0000 0.0000
176.0000 4.0000 0.0000
176.0000 4.0000 0.0000
174.0000 6.0000 0.0000
172.0000 8.0000 0.0000
168.0000 12.0000 0.0000
166.0000 14.0000 0.0000
167.0000 10.0000 3.0000
172.0000 8.0000 0.0000
176.0000 4.0000 0.0000
174.0000 6.0000 0.0000
166.0000 14.0000 0.0000
174.0000 6.0000 0.0000
172.0000 8.0000 0.0000
174.0000 6.0000 0.0000
176.0000 4.0000 0.0000
169.0000 8.0000 3.0000
176.0000 4.0000 0.0000
178.0000 2.0000 0.0000
172.0000 8.0000 0.0000
178.0000 2.0000 0.0000
174.0000 6.0000 0.0000
174.0000 6.0000 0.0000
180.0000 0.0000 0.0000
172.0000 8.0000 0.0000
170.0000 10.0000 0.0000
168.0000 12.0000 0.0000
172.0000 8.0000 0.0000
174.0000 6.0000 0.0000
174.0000 6.0000 0.0000
172.0000 8.0000 0.0000
174.0000 6.0000 0.0000
180.0000 0.0000 0.0000
178.0000 2.0000 0.0000
178.0000 2.0000 0.0000
173.0000 4.0000 3.0000
170.0000 4.0000 6.0000
178.0000 2.0000 0.0000
174.0000 6.0000 0.0000
178.0000 2.0000 0.0000
171.0000 6.0000 3.0000
171.0000 6.0000 3.0000
169.0000 8.0000 3.0000
174.0000 6.0000 0.0000
172.0000 8.0000 0.0000
173.0000 4.0000 3.0000
178.0000 2.0000 0.0000
176.0000 4.0000 0.0000
172.0000 8.0000 0.0000
170.0000 10.0000 0.0000
171.0000 6.0000 3.0000
174.0000 6.0000 0.0000
176.0000 4.0000 0.0000
174.0000 6.0000 0.0000
180.0000 0.0000 0.0000
180.0000 0.0000 0.0000
174.0000 6.0000 0.0000
174.0000 6.0000 0.0000
174.0000 6.0000 0.0000
174.0000 6.0000 0.0000
170.0000 10.0000 0.0000
172.0000 8.0000 0.0000
176.0000 4.0000 0.0000
178.0000 2.0000 0.0000
178.0000 2.0000 0.0000
172.0000 8.0000 0.0000
176.0000 4.0000 0.0000
176.0000 4.0000 0.0000
172.0000 8.0000 0.0000
176.0000 4.0000 0.0000
176.0000 4.0000 0.0000
172.0000 8.0000 0.0000
178.0000 2.0000 0.0000
180.0000 0.0000 0.0000
180.0000 0.0000 0.0000
174.0000 6.0000 0.0000
174.0000 6.0000 0.0000
178.0000 2.0000 0.0000
178.0000 2.0000 0.0000
174.0000 6.0000 0.0000
176.0000 4.0000 0.0000
170.0000 10.0000 0.0000
174.0000 6.0000 0.0000
178.0000 2.0000 0.0000
178.0000 2.0000 0.0000
176.0000 4.0000 0.0000
172.0000 8.0000 0.0000
176.0000 4.0000 0.0000
174.0000 6.0000 0.0000
174.0000 6.0000 0.0000
170.0000 10.0000 0.0000
178.0000 2.0000 0.0000
176.0000 4.0000 0.0000
176.0000 4.0000 0.0000
178.0000 2.0000 0.0000
174.0000 6.0000 0.0000
172.0000 8.0000 0.0000
176.0000 4.0000 0.0000
178.0000 2.0000 0.0000
176.0000 4.0000 0.0000
178.0000 2.0000 0.0000
176.0000 4.0000 0.0000
176.0000 4.0000 0.0000
176.0000 4.0000 0.0000
180.0000 0.0000 0.0000
174.0000 6.0000 0.0000
174.0000 6.0000 0.0000
176.0000 4.0000 0.0000
168.0000 12.0000 0.0000
168.0000 12.0000 0.0000
174.0000 6.0000 0.0000
172.0000 8.0000 0.0000
174.0000 6.0000 0.0000
168.0000 12.0000 0.0000
172.0000 8.0000 0.0000
166.0000 14.0000 0.0000
176.0000 4.0000 0.0000
176.0000 4.0000 0.0000
178.0000 2.0000 0.0000
176.0000 4.0000 0.0000
178.0000 2.0000 0.0000
174.0000 6.0000 0.0000
178.0000 2.0000 0.0000
174.0000 6.0000 0.0000
170.0000 10.0000 0.0000
180.0000 0.0000 0.0000
176.0000 4.0000 0.0000
176.0000 4.0000 0.0000
168.0000 12.0000 0.0000
178.0000 2.0000 0.0000
178.0000 2.0000 0.0000
176.0000 4.0000 0.0000
176.0000 4.0000 0.0000
176.0000 4.0000 0.0000
176.0000 4.0000 0.0000
172.0000 8.0000 0.0000
168.0000 12.0000 0.0000
172.0000 8.0000 0.0000
172.0000 8.0000 0.0000
170.0000 10.0000 0.0000
172.0000 8.0000 0.0000
178.0000 2.0000 0.0000
174.0000 6.0000 0.0000
176.0000 4.0000 0.0000
175.0000 2.0000 3.0000
180.0000 0.0000 0.0000
174.0000 6.0000 0.0000
174.0000 6.0000 0.0000
170.0000 10.0000 0.0000
174.0000 6.0000 0.0000
180.0000 0.0000 0.0000
178.0000 2.0000 0.0000
176.0000 4.0000 0.0000
178.0000 2.0000 0.0000
172.0000 8.0000 0.0000
172.0000 8.0000 0.0000
176.0000 4.0000 0.0000
180.0000 0.0000 0.0000
172.0000 8.0000 0.0000
170.0000 10.0000 0.0000
172.0000 8.0000 0.0000
174.0000 6.0000 0.0000
180.0000 0.0000 0.0000
174.0000 6.0000 0.0000
180.0000 0.0000 0.0000
176.0000 4.0000 0.0000
176.0000 4.0000 0.0000
170.0000 10.0000 0.0000
174.0000 6.0000 0.0000
178.0000 2.0000 0.0000
174.0000 6.0000 0.0000
168.0000 12.0000 0.0000
170.0000 10.0000 0.0000
176.0000 4.0000 0.0000
178.0000 2.0000 0.0000
178.0000 2.0000 0.0000
178.0000 2.0000 0.0000
176.0000 4.0000 0.0000
176.0000 4.0000 0.0000
174.0000 6.0000 0.0000
174.0000 6.0000 0.0000
171.0000 6.0000 3.0000
171.0000 6.0000 3.0000
