# Supplementary material for: Localization Preference of Antimicrobial Peptides on Liquid-Disordered Membrane Domains
Source: Front Cell Dev Biol. 2020 May 19;8:350. doi: 10.3389/fcell.2020.00350 (PMC7248343; doi:10.3389/fcell.2020.00350)
Supplement: Supplementary file 2 [file Data_Sheet_2.zip › data_and_scripts/timeclusters-bp100_200m.xvg]

18.0000 0.0000
18.0000 0.0000
18.0000 0.0000
18.0000 0.0000
18.0000 0.0000
18.0000 0.0000
18.0000 0.0000
18.0000 0.0000
18.0000 0.0000
18.0000 0.0000
18.0000 0.0000
18.0000 0.0000
18.0000 0.0000
18.0000 0.0000
18.0000 0.0000
18.0000 0.0000
18.0000 0.0000
18.0000 0.0000
18.0000 0.0000
18.0000 0.0000
18.0000 0.0000
18.0000 0.0000
18.0000 0.0000
18.0000 0.0000
18.0000 0.0000
18.0000 0.0000
18.0000 0.0000
18.0000 0.0000
18.0000 0.0000
18.0000 0.0000
18.0000 0.0000
18.0000 0.0000
18.0000 0.0000
18.0000 0.0000
18.0000 0.0000
18.0000 0.0000
18.0000 0.0000
18.0000 0.0000
18.0000 0.0000
18.0000 0.0000
18.0000 0.0000
18.0000 0.0000
18.0000 0.0000
18.0000 0.0000
18.0000 0.0000
18.0000 0.0000
18.0000 0.0000
18.0000 0.0000
18.0000 0.0000
18.0000 0.0000
18.0000 0.0000
18.0000 0.0000
18.0000 0.0000
18.0000 0.0000
18.0000 0.0000
18.0000 0.0000
18.0000 0.0000
18.0000 0.0000
18.0000 0.0000
18.0000 0.0000
18.0000 0.0000
18.0000 0.0000
18.0000 0.0000
18.0000 0.0000
18.0000 0.0000
18.0000 0.0000
18.0000 0.0000
18.0000 0.0000
18.0000 0.0000
18.0000 0.0000
18.0000 0.0000
18.0000 0.0000
18.0000 0.0000
18.0000 0.0000
18.0000 0.0000
18.0000 0.0000
16.0000 2.0000
18.0000 0.0000
18.0000 0.0000
18.0000 0.0000
18.0000 0.0000
18.0000 0.0000
18.0000 0.0000
18.0000 0.0000
18.0000 0.0000
18.0000 0.0000
18.0000 0.0000
18.0000 0.0000
18.0000 0.0000
18.0000 0.0000
18.0000 0.0000
18.0000 0.0000
18.0000 0.0000
18.0000 0.0000
18.0000 0.0000
18.0000 0.0000
18.0000 0.0000
18.0000 0.0000
18.0000 0.0000
18.0000 0.0000
18.0000 0.0000
18.0000 0.0000
18.0000 0.0000
18.0000 0.0000
18.0000 0.0000
18.0000 0.0000
18.0000 0.0000
18.0000 0.0000
18.0000 0.0000
18.0000 0.0000
18.0000 0.0000
18.0000 0.0000
18.0000 0.0000
18.0000 0.0000
18.0000 0.0000
18.0000 0.0000
18.0000 0.0000
18.0000 0.0000
18.0000 0.0000
18.0000 0.0000
18.0000 0.0000
18.0000 0.0000
18.0000 0.0000
18.0000 0.0000
18.0000 0.0000
18.0000 0.0000
18.0000 0.0000
18.0000 0.0000
18.0000 0.0000
18.0000 0.0000
18.0000 0.0000
18.0000 0.0000
18.0000 0.0000
18.0000 0.0000
18.0000 0.0000
18.0000 0.0000
18.0000 0.0000
18.0000 0.0000
18.0000 0.0000
18.0000 0.0000
18.0000 0.0000
18.0000 0.0000
18.0000 0.0000
18.0000 0.0000
18.0000 0.0000
18.0000 0.0000
18.0000 0.0000
18.0000 0.0000
18.0000 0.0000
18.0000 0.0000
18.0000 0.0000
18.0000 0.0000
18.0000 0.0000
18.0000 0.0000
18.0000 0.0000
18.0000 0.0000
18.0000 0.0000
18.0000 0.0000
18.0000 0.0000
18.0000 0.0000
18.0000 0.0000
18.0000 0.0000
18.0000 0.0000
18.0000 0.0000
18.0000 0.0000
18.0000 0.0000
18.0000 0.0000
18.0000 0.0000
16.0000 2.0000
18.0000 0.0000
18.0000 0.0000
18.0000 0.0000
18.0000 0.0000
18.0000 0.0000
18.0000 0.0000
18.0000 0.0000
18.0000 0.0000
18.0000 0.0000
18.0000 0.0000
18.0000 0.0000
18.0000 0.0000
18.0000 0.0000
18.0000 0.0000
18.0000 0.0000
18.0000 0.0000
18.0000 0.0000
18.0000 0.0000
18.0000 0.0000
18.0000 0.0000
18.0000 0.0000
18.0000 0.0000
18.0000 0.0000
18.0000 0.0000
18.0000 0.0000
18.0000 0.0000
18.0000 0.0000
18.0000 0.0000
18.0000 0.0000
18.0000 0.0000
18.0000 0.0000
18.0000 0.0000
18.0000 0.0000
18.0000 0.0000
18.0000 0.0000
18.0000 0.0000
18.0000 0.0000
18.0000 0.0000
18.0000 0.0000
18.0000 0.0000
18.0000 0.0000
18.0000 0.0000
18.0000 0.0000
18.0000 0.0000
18.0000 0.0000
18.0000 0.0000
18.0000 0.0000
18.0000 0.0000
18.0000 0.0000
18.0000 0.0000
18.0000 0.0000
18.0000 0.0000
18.0000 0.0000
18.0000 0.0000
18.0000 0.0000
18.0000 0.0000
18.0000 0.0000
16.0000 2.0000
18.0000 0.0000
18.0000 0.0000
18.0000 0.0000
18.0000 0.0000
18.0000 0.0000
18.0000 0.0000
18.0000 0.0000
18.0000 0.0000
18.0000 0.0000
18.0000 0.0000
18.0000 0.0000
18.0000 0.0000
18.0000 0.0000
18.0000 0.0000
18.0000 0.0000
18.0000 0.0000
18.0000 0.0000
18.0000 0.0000
18.0000 0.0000
18.0000 0.0000
18.0000 0.0000
18.0000 0.0000
18.0000 0.0000
18.0000 0.0000
18.0000 0.0000
18.0000 0.0000
18.0000 0.0000
18.0000 0.0000
18.0000 0.0000
18.0000 0.0000
18.0000 0.0000
18.0000 0.0000
18.0000 0.0000
18.0000 0.0000
18.0000 0.0000
18.0000 0.0000
18.0000 0.0000
18.0000 0.0000
18.0000 0.0000
18.0000 0.0000
18.0000 0.0000
18.0000 0.0000
18.0000 0.0000
18.0000 0.0000
18.0000 0.0000
18.0000 0.0000
18.0000 0.0000
18.0000 0.0000
18.0000 0.0000
18.0000 0.0000
18.0000 0.0000
18.0000 0.0000
18.0000 0.0000
18.0000 0.0000
18.0000 0.0000
18.0000 0.0000
18.0000 0.0000
18.0000 0.0000
18.0000 0.0000
18.0000 0.0000
18.0000 0.0000
18.0000 0.0000
18.0000 0.0000
18.0000 0.0000
18.0000 0.0000
18.0000 0.0000
18.0000 0.0000
18.0000 0.0000
18.0000 0.0000
18.0000 0.0000
18.0000 0.0000
18.0000 0.0000
18.0000 0.0000
18.0000 0.0000
18.0000 0.0000
18.0000 0.0000
18.0000 0.0000
18.0000 0.0000
18.0000 0.0000
18.0000 0.0000
18.0000 0.0000
18.0000 0.0000
18.0000 0.0000
18.0000 0.0000
18.0000 0.0000
18.0000 0.0000
18.0000 0.0000
18.0000 0.0000
18.0000 0.0000
18.0000 0.0000
18.0000 0.0000
18.0000 0.0000
18.0000 0.0000
18.0000 0.0000
18.0000 0.0000
18.0000 0.0000
18.0000 0.0000
18.0000 0.0000
18.0000 0.0000
18.0000 0.0000
18.0000 0.0000
18.0000 0.0000
18.0000 0.0000
18.0000 0.0000
18.0000 0.0000
18.0000 0.0000
18.0000 0.0000
18.0000 0.0000
18.0000 0.0000
18.0000 0.0000
18.0000 0.0000
18.0000 0.0000
18.0000 0.0000
18.0000 0.0000
18.0000 0.0000
18.0000 0.0000
18.0000 0.0000
18.0000 0.0000
18.0000 0.0000
18.0000 0.0000
18.0000 0.0000
18.0000 0.0000
18.0000 0.0000
18.0000 0.0000
18.0000 0.0000
18.0000 0.0000
18.0000 0.0000
18.0000 0.0000
18.0000 0.0000
18.0000 0.0000
18.0000 0.0000
18.0000 0.0000
18.0000 0.0000
18.0000 0.0000
18.0000 0.0000
18.0000 0.0000
18.0000 0.0000
18.0000 0.0000
18.0000 0.0000
18.0000 0.0000
18.0000 0.0000
18.0000 0.0000
18.0000 0.0000
18.0000 0.0000
18.0000 0.0000
18.0000 0.0000
18.0000 0.0000
18.0000 0.0000
18.0000 0.0000
18.0000 0.0000
18.0000 0.0000
18.0000 0.0000
18.0000 0.0000
18.0000 0.0000
18.0000 0.0000
18.0000 0.0000
18.0000 0.0000
18.0000 0.0000
18.0000 0.0000
18.0000 0.0000
18.0000 0.0000
18.0000 0.0000
18.0000 0.0000
18.0000 0.0000
18.0000 0.0000
18.0000 0.0000
18.0000 0.0000
18.0000 0.0000
18.0000 0.0000
18.0000 0.0000
18.0000 0.0000
18.0000 0.0000
18.0000 0.0000
18.0000 0.0000
18.0000 0.0000
18.0000 0.0000
18.0000 0.0000
18.0000 0.0000
18.0000 0.0000
18.0000 0.0000
18.0000 0.0000
18.0000 0.0000
18.0000 0.0000
18.0000 0.0000
18.0000 0.0000
18.0000 0.0000
18.0000 0.0000
18.0000 0.0000
18.0000 0.0000
18.0000 0.0000
18.0000 0.0000
16.0000 2.0000
18.0000 0.0000
18.0000 0.0000
18.0000 0.0000
18.0000 0.0000
18.0000 0.0000
18.0000 0.0000
18.0000 0.0000
18.0000 0.0000
18.0000 0.0000
18.0000 0.0000
16.0000 2.0000
18.0000 0.0000
18.0000 0.0000
18.0000 0.0000
18.0000 0.0000
18.0000 0.0000
18.0000 0.0000
18.0000 0.0000
18.0000 0.0000
18.0000 0.0000
18.0000 0.0000
18.0000 0.0000
18.0000 0.0000
16.0000 2.0000
18.0000 0.0000
18.0000 0.0000
16.0000 2.0000
18.0000 0.0000
18.0000 0.0000
18.0000 0.0000
18.0000 0.0000
18.0000 0.0000
18.0000 0.0000
18.0000 0.0000
18.0000 0.0000
18.0000 0.0000
18.0000 0.0000
18.0000 0.0000
18.0000 0.0000
18.0000 0.0000
18.0000 0.0000
18.0000 0.0000
18.0000 0.0000
18.0000 0.0000
18.0000 0.0000
18.0000 0.0000
18.0000 0.0000
18.0000 0.0000
18.0000 0.0000
18.0000 0.0000
18.0000 0.0000
18.0000 0.0000
18.0000 0.0000
18.0000 0.0000
18.0000 0.0000
18.0000 0.0000
18.0000 0.0000
18.0000 0.0000
18.0000 0.0000
18.0000 0.0000
18.0000 0.0000
18.0000 0.0000
18.0000 0.0000
18.0000 0.0000
18.0000 0.0000
18.0000 0.0000
18.0000 0.0000
18.0000 0.0000
18.0000 0.0000
18.0000 0.0000
18.0000 0.0000
18.0000 0.0000
18.0000 0.0000
18.0000 0.0000
18.0000 0.0000
18.0000 0.0000
18.0000 0.0000
18.0000 0.0000
18.0000 0.0000
18.0000 0.0000
18.0000 0.0000
18.0000 0.0000
18.0000 0.0000
18.0000 0.0000
18.0000 0.0000
18.0000 0.0000
18.0000 0.0000
18.0000 0.0000
18.0000 0.0000
18.0000 0.0000
18.0000 0.0000
18.0000 0.0000
18.0000 0.0000
18.0000 0.0000
18.0000 0.0000
18.0000 0.0000
18.0000 0.0000
18.0000 0.0000
18.0000 0.0000
18.0000 0.0000
18.0000 0.0000
18.0000 0.0000
18.0000 0.0000
18.0000 0.0000
18.0000 0.0000
18.0000 0.0000
18.0000 0.0000
18.0000 0.0000
18.0000 0.0000
18.0000 0.0000
18.0000 0.0000
18.0000 0.0000
18.0000 0.0000
18.0000 0.0000
18.0000 0.0000
18.0000 0.0000
18.0000 0.0000
18.0000 0.0000
18.0000 0.0000
18.0000 0.0000
18.0000 0.0000
18.0000 0.0000
18.0000 0.0000
18.0000 0.0000
18.0000 0.0000
18.0000 0.0000
18.0000 0.0000
18.0000 0.0000
18.0000 0.0000
18.0000 0.0000
18.0000 0.0000
18.0000 0.0000
18.0000 0.0000
18.0000 0.0000
18.0000 0.0000
18.0000 0.0000
18.0000 0.0000
18.0000 0.0000
18.0000 0.0000
18.0000 0.0000
18.0000 0.0000
18.0000 0.0000
18.0000 0.0000
18.0000 0.0000
18.0000 0.0000
18.0000 0.0000
18.0000 0.0000
18.0000 0.0000
18.0000 0.0000
18.0000 0.0000
18.0000 0.0000
18.0000 0.0000
18.0000 0.0000
18.0000 0.0000
18.0000 0.0000
18.0000 0.0000
18.0000 0.0000
18.0000 0.0000
18.0000 0.0000
18.0000 0.0000
18.0000 0.0000
18.0000 0.0000
18.0000 0.0000
18.0000 0.0000
18.0000 0.0000
18.0000 0.0000
18.0000 0.0000
18.0000 0.0000
18.0000 0.0000
18.0000 0.0000
18.0000 0.0000
18.0000 0.0000
18.0000 0.0000
18.0000 0.0000
18.0000 0.0000
18.0000 0.0000
18.0000 0.0000
18.0000 0.0000
18.0000 0.0000
18.0000 0.0000
18.0000 0.0000
18.0000 0.0000
18.0000 0.0000
18.0000 0.0000
18.0000 0.0000
18.0000 0.0000
18.0000 0.0000
18.0000 0.0000
18.0000 0.0000
18.0000 0.0000
18.0000 0.0000
18.0000 0.0000
18.0000 0.0000
18.0000 0.0000
18.0000 0.0000
18.0000 0.0000
18.0000 0.0000
18.0000 0.0000
18.0000 0.0000
18.0000 0.0000
18.0000 0.0000
18.0000 0.0000
18.0000 0.0000
18.0000 0.0000
18.0000 0.0000
18.0000 0.0000
18.0000 0.0000
18.0000 0.0000
18.0000 0.0000
18.0000 0.0000
18.0000 0.0000
18.0000 0.0000
18.0000 0.0000
18.0000 0.0000
18.0000 0.0000
18.0000 0.0000
18.0000 0.0000
18.0000 0.0000
18.0000 0.0000
18.0000 0.0000
18.0000 0.0000
18.0000 0.0000
18.0000 0.0000
18.0000 0.0000
18.0000 0.0000
18.0000 0.0000
18.0000 0.0000
18.0000 0.0000
18.0000 0.0000
18.0000 0.0000
18.0000 0.0000
18.0000 0.0000
18.0000 0.0000
18.0000 0.0000
18.0000 0.0000
18.0000 0.0000
18.0000 0.0000
18.0000 0.0000
18.0000 0.0000
18.0000 0.0000
18.0000 0.0000
18.0000 0.0000
18.0000 0.0000
18.0000 0.0000
18.0000 0.0000
18.0000 0.0000
18.0000 0.0000
