# Supplementary material for: Localization Preference of Antimicrobial Peptides on Liquid-Disordered Membrane Domains
Source: Front Cell Dev Biol. 2020 May 19;8:350. doi: 10.3389/fcell.2020.00350 (PMC7248343; doi:10.3389/fcell.2020.00350)
Supplement: Supplementary file 2 [file Data_Sheet_2.zip › data_and_scripts/Note.txt]

When using data or scripts from this archive, please cite
Su J, Marrink SJ and Melo MN (2020) Localization Preference of Antimicrobial
Peptides on Liquid-Disordered Membrane Domains. Front. Cell Dev. Biol. 8:350.
doi: 10.3389/fcell.2020.00350

Four types of text/data files are included:

*_epot_*.dat files:
###################

There are three of these per peptide -- one for the low concentation case
(labeled '200m'), and one for each leaflet for the high concentration case
(labeled '20m').

These files contain the per-frame values of a number of measured variables (not
all used in the manuscript). The header indicates the average and confidence
interval (from bootstrapping) for each. Note that for the higher concentrations,
where two leaflets were analyzed, the results in the manuscript represent
averages and bootstrapping over the combined data from the two leaflets.

The fields are: (If, Lo, Ld: interface, liquid-ordered and liquid-disordered)
 Time (in ps)
 Perimeter (interface line perimeter, in nm)
 If area (each phase's relative area)
 Lo area
 Ld area
 If depth PO4 (each phase's average backbone depth vs neighboring phosphates)
 Lo depth PO4
 Ld depth PO4
 If depth tails (each phase's average backbone depth vs neighboring tail ends)
 Lo depth tails
 Ld depth tails
 nIf res (number of peptide backbone particles in each phase)
 nLo res
 nLd res
 If prot-lip (discriminated enthalpy of protein interactions in each phase.
 Lo prot-lip  Values are presented averaged per peptide particle)
 Ld prot-lip
 If prot-sol
 Lo prot-sol
 Ld prot-sol
 If prot-prot
 Lo prot-prot
 Ld prot-prot
 DPPC If prot near (discriminated enthalpy of each lipid type in interaction
 DPPC If prot far   with different groups, and averaged separately for lipids
 DPPC Lo prot near  near a peptide or far from one. Values are presented
 DPPC Lo prot far   averaged per lipid particle)
 DPPC Ld prot near
 DPPC Ld prot far
 DPPC If lip near
 DPPC If lip far
 DPPC Lo lip near
 DPPC Lo lip far
 DPPC Ld lip near
 DPPC Ld lip far
 DPPC If sol near
 DPPC If sol far
 DPPC Lo sol near
 DPPC Lo sol far
 DPPC Ld sol near
 DPPC Ld sol far
 DUPC If prot near
 DUPC If prot far
 DUPC Lo prot near
 DUPC Lo prot far
 DUPC Ld prot near
 DUPC Ld prot far
 DUPC If lip near
 DUPC If lip far
 DUPC Lo lip near
 DUPC Lo lip far
 DUPC Ld lip near
 DUPC Ld lip far
 DUPC If sol near
 DUPC If sol far
 DUPC Lo sol near
 DUPC Lo sol far
 DUPC Ld sol near
 DUPC Ld sol far
 CHOL If prot near
 CHOL If prot far
 CHOL Lo prot near
 CHOL Lo prot far
 CHOL Ld prot near
 CHOL Ld prot far
 CHOL If lip near
 CHOL If lip far
 CHOL Lo lip near
 CHOL Lo lip far
 CHOL Ld lip near
 CHOL Ld lip far
 CHOL If sol near
 CHOL If sol far
 CHOL Lo sol near
 CHOL Lo sol far
 CHOL Ld sol near
 CHOL Ld sol far
 nDPPC If near (number of lipid types per phase, and per proximity to peptides) 
 nDPPC If far
 nDPPC Lo near
 nDPPC Lo far
 nDPPC Ld near
 nDPPC Ld far
 nDUPC If near
 nDUPC If far
 nDUPC Lo near
 nDUPC Lo far
 nDUPC Ld near
 nDUPC Ld far
 nCHOL If near
 nCHOL If far
 nCHOL Lo near
 nCHOL Lo far
 nCHOL Ld near
 nCHOL Ld far


timeclusters-*.xvg files:
#########################

The per frame number of peptides in each oligomerization order.
Leftmost column represents monomers, the next one dimers, etc. 


clusters-*.xvg files:
#########################

The average frequency of each cluster order, with weights proportional to
oligomer order (a system with always and only one monomer and one tetramer would
yield 0.2 for the monomer frequency and 0.8 for the tetramer's).
