# Supplementary material for: Localization Preference of Antimicrobial Peptides on Liquid-Disordered Membrane Domains
Source: Front Cell Dev Biol. 2020 May 19;8:350. doi: 10.3389/fcell.2020.00350 (PMC7248343; doi:10.3389/fcell.2020.00350)
Supplement: Supplementary file 2 [file Data_Sheet_2.zip › data_and_scripts/msi78_20m_epot_top.dat]

#               Time            Perimeter              If area              Lo area              Ld area         If depth PO4         Lo depth PO4         Ld depth PO4       If depth tails       Lo depth tails       Ld depth tails              nIf res              nLo res              nLd res          If prot-lip          Lo prot-lip          Ld prot-lip          If prot-sol          Lo prot-sol          Ld prot-sol         If prot-prot         Lo prot-prot         Ld prot-prot    DPPC If prot near     DPPC If prot far    DPPC Lo prot near     DPPC Lo prot far    DPPC Ld prot near     DPPC Ld prot far     DPPC If lip near      DPPC If lip far     DPPC Lo lip near      DPPC Lo lip far     DPPC Ld lip near      DPPC Ld lip far     DPPC If sol near      DPPC If sol far     DPPC Lo sol near      DPPC Lo sol far     DPPC Ld sol near      DPPC Ld sol far    DUPC If prot near     DUPC If prot far    DUPC Lo prot near     DUPC Lo prot far    DUPC Ld prot near     DUPC Ld prot far     DUPC If lip near      DUPC If lip far     DUPC Lo lip near      DUPC Lo lip far     DUPC Ld lip near      DUPC Ld lip far     DUPC If sol near      DUPC If sol far     DUPC Lo sol near      DUPC Lo sol far     DUPC Ld sol near      DUPC Ld sol far    CHOL If prot near     CHOL If prot far    CHOL Lo prot near     CHOL Lo prot far    CHOL Ld prot near     CHOL Ld prot far     CHOL If lip near      CHOL If lip far     CHOL Lo lip near      CHOL Lo lip far     CHOL Ld lip near      CHOL Ld lip far     CHOL If sol near      CHOL If sol far     CHOL Lo sol near      CHOL Lo sol far     CHOL Ld sol near      CHOL Ld sol far        nDPPC If near         nDPPC If far        nDPPC Lo near         nDPPC Lo far        nDPPC Ld near         nDPPC Ld far        nDUPC If near         nDUPC If far        nDUPC Lo near         nDUPC Lo far        nDUPC Ld near         nDUPC Ld far        nCHOL If near         nCHOL If far        nCHOL Lo near         nCHOL Lo far        nCHOL Ld near         nCHOL Ld far
#          Averages:         1.134578E+01         2.620553E-01         4.197557E-01         3.181890E-01        -4.038163E-01        -3.341699E-01        -4.191385E-01         1.300986E+00         1.550635E+00         1.146951E+00         6.316411E+02         5.262508E+02         8.221081E+02        -1.746059E+01        -1.833510E+01        -1.672037E+01        -8.897706E+00        -9.318244E+00        -8.854910E+00        -4.681134E-01        -2.388089E-01        -6.146365E-01        -4.064002E+00         0.000000E+00        -2.816924E+00         0.000000E+00        -5.316745E+00         0.000000E+00        -2.706238E+01        -3.019205E+01        -2.925735E+01        -3.153438E+01        -2.402860E+01        -2.523620E+01        -6.443898E+00        -6.750932E+00        -6.340429E+00        -6.450562E+00        -6.615838E+00        -7.869484E+00        -8.155531E+00         0.000000E+00        -9.477743E+00         0.000000E+00        -7.296863E+00         0.000000E+00        -2.109298E+01        -2.606851E+01        -2.143308E+01        -2.812024E+01        -2.064081E+01        -2.383188E+01        -6.734674E+00        -7.330874E+00        -6.623163E+00        -7.167700E+00        -6.836057E+00        -7.940584E+00        -4.054423E+00         0.000000E+00        -2.665237E+00         0.000000E+00        -5.076322E+00         0.000000E+00        -2.801272E+01        -3.133899E+01        -3.042042E+01        -3.288707E+01        -2.568891E+01        -2.845618E+01        -7.375807E-01        -7.825083E-01        -7.642081E-01        -8.464365E-01        -7.683655E-01        -4.860489E-01         1.488514E+02         2.671171E+00         4.647267E+02         1.115075E+02         3.618168E+01         6.156156E-02         1.534084E+02         3.018018E-01         2.848649E+01         3.873874E-01         3.189850E+02         4.309309E-01         1.187162E+02         5.478979E+00         2.400571E+02         1.011366E+02         7.613063E+01         1.252252E+00
#         Conf.Int.:         4.055118E-02         1.395283E-03         6.152542E-04         1.110354E-03         1.466160E-03         1.798090E-03         1.219339E-03         1.770027E-03         1.692870E-03         1.412469E-03         3.875375E+00         1.650150E+00         3.510511E+00         2.625143E-02         2.855718E-02         2.204856E-02         1.632449E-02         1.812060E-02         1.233880E-02         9.593153E-03         8.052538E-03         9.204200E-03         2.339164E-02         0.000000E+00         7.304723E-03         0.000000E+00         5.234900E-02         0.000000E+00         2.845751E-02         1.755802E-01         1.262304E-02         2.164102E-02         5.417132E-02         1.069423E+00         1.217216E-02         1.175175E-01         7.338371E-03         1.540084E-02         2.389937E-02         6.528977E-01         2.938566E-02         0.000000E+00         6.520678E-02         0.000000E+00         1.713910E-02         0.000000E+00         2.863031E-02         5.571069E-01         5.754541E-02         4.009582E-01         1.990996E-02         3.600748E-01         1.288896E-02         2.903059E-01         2.947401E-02         3.296176E-01         9.051102E-03         3.133020E-01         2.632739E-02         0.000000E+00         1.506230E-02         0.000000E+00         3.801191E-02         0.000000E+00         2.531168E-02         8.752661E-02         1.493219E-02         1.443502E-02         3.468833E-02         1.754870E-01         4.889748E-03         2.777360E-02         3.179864E-03         4.991064E-03         6.949533E-03         6.033296E-02         8.408408E-01         1.531532E-01         1.120120E+00         9.414414E-01         6.531532E-01         2.102102E-02         9.189189E-01         4.954955E-02         2.957958E-01         4.654655E-02         8.978979E-01         6.006006E-02         7.522523E-01         2.297297E-01         8.348348E-01         7.057057E-01         7.807808E-01         9.609610E-02
        6.119790E+07         1.117363E+01         2.607061E-01         4.083810E-01         3.309129E-01        -4.060924E-01        -3.362142E-01        -4.285667E-01         1.288838E+00         1.563441E+00         1.139491E+00         6.320000E+02         5.020000E+02         8.460000E+02        -1.749655E+01        -1.882472E+01        -1.693972E+01        -9.078187E+00        -9.277935E+00        -8.570526E+00        -5.793626E-01        -1.511561E-01        -6.052677E-01        -3.314454E+00         0.000000E+00        -2.814215E+00         0.000000E+00        -6.102925E+00                  NAN        -2.743782E+01        -2.852613E+01        -2.938998E+01        -3.176211E+01        -2.365306E+01                  NAN        -6.563634E+00        -8.379872E+00        -6.361122E+00        -6.436062E+00        -6.548119E+00                  NAN        -8.145814E+00                  NAN        -9.339190E+00                  NAN        -7.462350E+00         0.000000E+00        -2.133430E+01                  NAN        -2.281931E+01                  NAN        -2.059523E+01        -2.054277E+01        -6.543141E+00                  NAN        -6.302802E+00                  NAN        -6.928519E+00        -1.041529E+01        -3.987410E+00         0.000000E+00        -2.711672E+00         0.000000E+00        -5.144901E+00         0.000000E+00        -2.824403E+01        -3.206189E+01        -3.040421E+01        -3.297499E+01        -2.570186E+01        -2.901617E+01        -5.782409E-01        -7.906748E-01        -7.510236E-01        -8.474953E-01        -6.157658E-01        -6.002924E-04         1.550000E+02         1.000000E+00         4.750000E+02         9.000000E+01         4.300000E+01         0.000000E+00         1.530000E+02         0.000000E+00         2.300000E+01         0.000000E+00         3.250000E+02         1.000000E+00         1.220000E+02         6.000000E+00         2.380000E+02         9.700000E+01         8.400000E+01         1.000000E+00
        6.122790E+07         1.156670E+01         2.749376E-01         4.041243E-01         3.209381E-01        -4.008507E-01        -3.420566E-01        -4.064219E-01         1.309925E+00         1.547563E+00         1.184278E+00         6.430000E+02         5.010000E+02         8.360000E+02        -1.712680E+01        -1.850591E+01        -1.695929E+01        -8.883237E+00        -9.338768E+00        -9.056472E+00        -6.663631E-01        -1.200069E-01        -4.153102E-01        -3.810137E+00         0.000000E+00        -2.903850E+00         0.000000E+00        -4.818811E+00                  NAN        -2.741838E+01        -2.975420E+01        -2.912536E+01        -3.127617E+01        -2.567568E+01                  NAN        -6.370712E+00        -7.980695E+00        -6.282522E+00        -6.717484E+00        -6.026545E+00                  NAN        -7.460126E+00                  NAN        -8.941943E+00                  NAN        -7.677176E+00                  NAN        -2.183466E+01                  NAN        -2.225977E+01                  NAN        -2.022194E+01                  NAN        -6.654421E+00                  NAN        -6.319539E+00                  NAN        -6.814830E+00                  NAN        -3.851484E+00         0.000000E+00        -2.650062E+00         0.000000E+00        -4.996411E+00         0.000000E+00        -2.847906E+01        -3.125560E+01        -3.053574E+01        -3.285198E+01        -2.593327E+01        -2.961434E+01        -6.778376E-01        -8.137471E-01        -7.633384E-01        -8.553843E-01        -7.762000E-01        -5.684744E-01         1.610000E+02         6.000000E+00         4.550000E+02         1.010000E+02         4.100000E+01         0.000000E+00         1.640000E+02         0.000000E+00         2.000000E+01         0.000000E+00         3.180000E+02         0.000000E+00         1.250000E+02         1.300000E+01         2.310000E+02         9.700000E+01         7.900000E+01         1.000000E+00
        6.125790E+07         1.152719E+01         2.703472E-01         3.988780E-01         3.307748E-01        -3.803581E-01        -3.434435E-01        -4.324784E-01         1.336266E+00         1.552818E+00         1.142354E+00         6.150000E+02         4.920000E+02         8.730000E+02        -1.726946E+01        -1.878497E+01        -1.699695E+01        -9.109755E+00        -9.058805E+00        -8.821574E+00        -5.734527E-01        -1.539251E-01        -5.400720E-01        -3.962424E+00         0.000000E+00        -2.871195E+00         0.000000E+00        -5.080031E+00                  NAN        -2.719757E+01        -3.215831E+01        -2.902321E+01        -3.115875E+01        -2.494843E+01                  NAN        -6.459329E+00        -7.949639E+00        -6.541704E+00        -6.356981E+00        -5.969882E+00                  NAN        -7.274082E+00                  NAN        -8.637873E+00                  NAN        -7.754247E+00                  NAN        -2.176301E+01                  NAN        -2.154629E+01                  NAN        -2.061815E+01                  NAN        -6.847535E+00                  NAN        -6.801409E+00                  NAN        -6.747297E+00                  NAN        -3.809999E+00         0.000000E+00        -2.662317E+00         0.000000E+00        -5.078425E+00         0.000000E+00        -2.827928E+01        -3.129642E+01        -3.048673E+01        -3.291563E+01        -2.599779E+01        -2.585414E+01        -7.991569E-01        -9.356453E-01        -7.946241E-01        -7.966778E-01        -7.554640E-01        -3.509477E-05         1.590000E+02         2.000000E+00         4.540000E+02         1.050000E+02         4.400000E+01         0.000000E+00         1.520000E+02         0.000000E+00         2.200000E+01         0.000000E+00         3.280000E+02         0.000000E+00         1.300000E+02         9.000000E+00         2.310000E+02         9.200000E+01         8.300000E+01         2.000000E+00
        6.128790E+07         1.131645E+01         2.699472E-01         4.150013E-01         3.150515E-01        -4.018021E-01        -3.568615E-01        -4.128572E-01         1.289055E+00         1.530822E+00         1.174928E+00         6.390000E+02         5.190000E+02         8.220000E+02        -1.725644E+01        -1.873935E+01        -1.673876E+01        -8.939105E+00        -9.252488E+00        -8.868800E+00        -7.570787E-01        -1.427199E-01        -5.823100E-01        -4.168797E+00         0.000000E+00        -2.937634E+00         0.000000E+00        -4.727607E+00                  NAN        -2.698201E+01        -3.155614E+01        -2.924682E+01        -3.125795E+01        -2.387749E+01                  NAN        -6.537613E+00        -7.156227E+00        -6.345606E+00        -6.779130E+00        -6.904974E+00                  NAN        -7.497798E+00                  NAN        -8.335398E+00                  NAN        -7.385161E+00                  NAN        -2.187842E+01                  NAN        -2.295061E+01                  NAN        -2.059089E+01                  NAN        -6.848674E+00                  NAN        -6.762719E+00                  NAN        -6.717159E+00                  NAN        -4.130391E+00         0.000000E+00        -2.759571E+00         0.000000E+00        -5.135006E+00         0.000000E+00        -2.797516E+01        -3.228398E+01        -3.049526E+01        -3.284124E+01        -2.559535E+01        -3.064377E+01        -8.111554E-01        -1.163497E+00        -7.945389E-01        -8.796005E-01        -7.692617E-01         0.000000E+00         1.500000E+02         6.000000E+00         4.620000E+02         1.060000E+02         4.000000E+01         0.000000E+00         1.630000E+02         0.000000E+00         2.400000E+01         0.000000E+00         3.150000E+02         0.000000E+00         1.130000E+02         8.000000E+00         2.490000E+02         9.500000E+01         8.200000E+01         1.000000E+00
        6.131790E+07         1.155654E+01         2.742548E-01         4.118846E-01         3.138607E-01        -3.717920E-01        -3.694389E-01        -4.322450E-01         1.331089E+00         1.521615E+00         1.136930E+00         6.390000E+02         5.170000E+02         8.240000E+02        -1.710383E+01        -1.891816E+01        -1.692567E+01        -9.235642E+00        -9.051541E+00        -8.395772E+00        -7.569543E-01        -1.052320E-01        -6.860695E-01        -3.863349E+00         0.000000E+00        -2.968606E+00         0.000000E+00        -5.047713E+00                  NAN        -2.701512E+01        -3.076805E+01        -2.917222E+01        -3.118703E+01        -2.425978E+01                  NAN        -6.397736E+00        -8.222077E+00        -6.473289E+00        -6.172177E+00        -6.571383E+00                  NAN        -7.728548E+00         0.000000E+00        -8.969957E+00                  NAN        -7.319925E+00         0.000000E+00        -2.214122E+01        -2.997354E+01        -2.272872E+01                  NAN        -2.070927E+01        -2.453928E+01        -6.257829E+00        -5.555186E+00        -6.946928E+00                  NAN        -6.852842E+00        -4.898462E+00        -4.248751E+00         0.000000E+00        -2.519310E+00         0.000000E+00        -5.443451E+00         0.000000E+00        -2.782813E+01        -3.138801E+01        -3.044554E+01        -3.255321E+01        -2.533095E+01        -2.735389E+01        -6.154317E-01        -8.182142E-01        -7.790280E-01        -9.080467E-01        -7.736346E-01         0.000000E+00         1.590000E+02         5.000000E+00         4.620000E+02         1.010000E+02         3.700000E+01         0.000000E+00         1.620000E+02         1.000000E+00         2.500000E+01         0.000000E+00         3.130000E+02         1.000000E+00         1.260000E+02         1.400000E+01         2.450000E+02         8.900000E+01         7.800000E+01         1.000000E+00
        6.134790E+07         1.126282E+01         2.696122E-01         4.134104E-01         3.169774E-01        -4.206245E-01        -3.362954E-01        -4.061100E-01         1.287503E+00         1.569706E+00         1.175588E+00         6.270000E+02         5.220000E+02         8.310000E+02        -1.750629E+01        -1.909170E+01        -1.662230E+01        -8.765454E+00        -9.291969E+00        -8.957319E+00        -5.775773E-01        -1.028315E-01        -6.789952E-01        -3.973740E+00         0.000000E+00        -2.920875E+00         0.000000E+00        -5.227743E+00                  NAN        -2.739665E+01        -3.124631E+01        -2.958826E+01        -3.141432E+01        -2.360738E+01                  NAN        -6.465824E+00        -6.735174E+00        -6.329165E+00        -6.707755E+00        -6.911010E+00                  NAN        -7.862885E+00                  NAN        -7.949428E+00                  NAN        -7.249515E+00                  NAN        -2.152493E+01                  NAN        -2.249109E+01                  NAN        -2.045408E+01                  NAN        -6.717283E+00                  NAN        -6.575163E+00                  NAN        -6.743736E+00                  NAN        -3.907624E+00         0.000000E+00        -2.776941E+00         0.000000E+00        -5.179192E+00         0.000000E+00        -2.833795E+01        -3.294987E+01        -3.057612E+01        -3.306268E+01        -2.535622E+01        -2.669366E+01        -6.508479E-01        -1.057950E+00        -7.258120E-01        -8.838469E-01        -7.662161E-01        -3.731923E-01         1.610000E+02         6.000000E+00         4.700000E+02         9.000000E+01         3.700000E+01         0.000000E+00         1.620000E+02         0.000000E+00         2.700000E+01         0.000000E+00         3.130000E+02         0.000000E+00         1.260000E+02         7.000000E+00         2.590000E+02         8.900000E+01         7.600000E+01         3.000000E+00
        6.137790E+07         1.158417E+01         2.787299E-01         4.125637E-01         3.087064E-01        -3.922731E-01        -3.144861E-01        -4.132589E-01         1.316268E+00         1.580448E+00         1.154508E+00         6.600000E+02         5.260000E+02         7.940000E+02        -1.686393E+01        -1.865242E+01        -1.679283E+01        -9.086921E+00        -9.281336E+00        -8.900481E+00        -6.136194E-01        -1.838766E-01        -5.939968E-01        -3.791802E+00         0.000000E+00        -2.806647E+00         0.000000E+00        -5.380036E+00                  NAN        -2.778502E+01        -3.266506E+01        -2.958601E+01        -3.144078E+01        -2.346187E+01                  NAN        -6.355451E+00        -5.368940E+00        -6.270639E+00        -6.505405E+00        -6.605004E+00                  NAN        -8.019336E+00         0.000000E+00        -8.189486E+00         0.000000E+00        -7.364220E+00                  NAN        -2.179113E+01        -2.724347E+01        -2.226151E+01        -3.347120E+01        -2.036424E+01                  NAN        -6.554438E+00        -9.407824E+00        -6.583480E+00        -6.634803E+00        -6.932285E+00                  NAN        -3.803002E+00         0.000000E+00        -2.832498E+00         0.000000E+00        -4.632320E+00         0.000000E+00        -2.843433E+01        -3.086508E+01        -3.038237E+01        -3.302898E+01        -2.587054E+01        -2.940719E+01        -6.684419E-01        -4.253500E-01        -7.304799E-01        -7.842437E-01        -8.100553E-01        -8.429286E-03         1.560000E+02         4.000000E+00         4.790000E+02         9.000000E+01         3.500000E+01         0.000000E+00         1.690000E+02         1.000000E+00         2.600000E+01         1.000000E+00         3.050000E+02         0.000000E+00         1.370000E+02         1.100000E+01         2.360000E+02         1.030000E+02         6.500000E+01         1.000000E+00
        6.140790E+07         1.150407E+01         2.842074E-01         4.141379E-01         3.016547E-01        -4.285262E-01        -3.434021E-01        -4.151618E-01         1.273125E+00         1.543114E+00         1.160140E+00         6.720000E+02         5.260000E+02         7.820000E+02        -1.757539E+01        -1.800615E+01        -1.675658E+01        -8.688913E+00        -9.284265E+00        -8.769069E+00        -7.276233E-01        -1.510857E-01        -5.883011E-01        -3.910955E+00         0.000000E+00        -2.878756E+00         0.000000E+00        -4.873165E+00                  NAN        -2.719975E+01        -2.980115E+01        -2.925888E+01        -3.140338E+01        -2.262354E+01                  NAN        -6.312345E+00        -6.221598E+00        -6.492483E+00        -6.724003E+00        -7.085403E+00                  NAN        -8.154028E+00                  NAN        -8.806395E+00         0.000000E+00        -7.309056E+00         0.000000E+00        -2.146796E+01                  NAN        -2.189957E+01        -2.722718E+01        -2.057901E+01        -1.938286E+01        -6.823522E+00                  NAN        -6.760909E+00        -8.724821E+00        -6.758419E+00        -9.204704E+00        -3.744345E+00         0.000000E+00        -2.769439E+00         0.000000E+00        -4.697162E+00                  NAN        -2.793572E+01        -3.053668E+01        -3.034489E+01        -3.298940E+01        -2.591017E+01                  NAN        -7.205888E-01        -8.402488E-01        -7.829073E-01        -8.462984E-01        -7.517006E-01                  NAN         1.550000E+02         4.000000E+00         4.620000E+02         1.090000E+02         3.400000E+01         0.000000E+00         1.750000E+02         0.000000E+00         2.400000E+01         1.000000E+00         3.010000E+02         1.000000E+00         1.400000E+02         1.200000E+01         2.480000E+02         9.000000E+01         6.400000E+01         0.000000E+00
        6.143790E+07         1.158133E+01         2.768877E-01         4.178203E-01         3.052920E-01        -4.020030E-01        -3.351184E-01        -4.100578E-01         1.295192E+00         1.561361E+00         1.173037E+00         6.770000E+02         5.130000E+02         7.900000E+02        -1.701873E+01        -1.833428E+01        -1.642586E+01        -9.005706E+00        -9.412981E+00        -8.832254E+00        -7.611079E-01        -1.371684E-01        -7.591391E-01        -3.627717E+00         0.000000E+00        -2.761515E+00         0.000000E+00        -5.303577E+00                  NAN        -2.707378E+01        -2.879761E+01        -2.932791E+01        -3.094128E+01        -2.424783E+01                  NAN        -6.734372E+00        -6.226552E+00        -6.402563E+00        -6.564345E+00        -6.704352E+00                  NAN        -8.132150E+00                  NAN        -9.393706E+00         0.000000E+00        -7.105498E+00                  NAN        -2.120928E+01                  NAN        -2.143790E+01        -2.877158E+01        -2.102361E+01                  NAN        -6.656777E+00                  NAN        -6.923217E+00        -6.253176E+00        -6.588316E+00                  NAN        -4.118737E+00         0.000000E+00        -2.637932E+00         0.000000E+00        -4.502184E+00                  NAN        -2.789503E+01        -3.000050E+01        -3.047052E+01        -3.264894E+01        -2.624998E+01                  NAN        -6.772100E-01        -1.044568E+00        -8.423232E-01        -8.318033E-01        -6.729805E-01                  NAN         1.560000E+02         2.000000E+00         4.720000E+02         9.700000E+01         3.700000E+01         0.000000E+00         1.590000E+02         0.000000E+00         2.400000E+01         2.000000E+00         3.170000E+02         0.000000E+00         1.270000E+02         5.000000E+00         2.550000E+02         9.700000E+01         7.500000E+01         0.000000E+00
        6.146790E+07         1.146162E+01         2.712869E-01         4.159689E-01         3.127442E-01        -3.964186E-01        -3.597487E-01        -4.054401E-01         1.308092E+00         1.542131E+00         1.165611E+00         6.230000E+02         5.180000E+02         8.390000E+02        -1.728705E+01        -1.856851E+01        -1.627670E+01        -8.873437E+00        -9.356349E+00        -8.750424E+00        -6.820108E-01        -1.159766E-01        -8.786274E-01        -3.846378E+00         0.000000E+00        -2.868043E+00         0.000000E+00        -5.538438E+00                  NAN        -2.719578E+01        -2.981191E+01        -2.916135E+01        -3.138503E+01        -2.422788E+01                  NAN        -6.480603E+00        -6.376999E+00        -6.415028E+00        -6.558154E+00        -6.764902E+00                  NAN        -7.417657E+00         0.000000E+00        -9.422876E+00                  NAN        -7.284304E+00                  NAN        -2.193978E+01        -2.734213E+01        -2.216665E+01                  NAN        -2.067487E+01                  NAN        -6.741665E+00        -6.629056E+00        -6.710530E+00                  NAN        -6.765247E+00                  NAN        -3.894817E+00         0.000000E+00        -2.668032E+00         0.000000E+00        -4.771374E+00         0.000000E+00        -2.816946E+01        -3.210724E+01        -3.055871E+01        -3.273383E+01        -2.613384E+01        -2.920111E+01        -7.536092E-01        -4.442028E-01        -7.386557E-01        -8.817437E-01        -7.642723E-01         0.000000E+00         1.500000E+02         4.000000E+00         4.710000E+02         1.000000E+02         3.900000E+01         0.000000E+00         1.660000E+02         2.000000E+00         2.500000E+01         0.000000E+00         3.090000E+02         0.000000E+00         1.190000E+02         8.000000E+00         2.570000E+02         9.100000E+01         7.800000E+01         1.000000E+00
        6.149790E+07         1.188756E+01         2.812326E-01         4.068792E-01         3.118883E-01        -4.133293E-01        -3.766058E-01        -4.202772E-01         1.298822E+00         1.516596E+00         1.161693E+00         6.610000E+02         4.980000E+02         8.210000E+02        -1.765973E+01        -1.917000E+01        -1.634616E+01        -8.766179E+00        -9.111507E+00        -9.054943E+00        -5.323992E-01        -1.114044E-01        -7.329569E-01        -4.069931E+00         0.000000E+00        -2.902181E+00         0.000000E+00        -5.562663E+00                  NAN        -2.736141E+01        -3.274625E+01        -2.935023E+01        -3.167557E+01        -2.345295E+01                  NAN        -6.261725E+00        -6.110837E+00        -6.366353E+00        -6.296484E+00        -7.406741E+00                  NAN        -7.977066E+00         0.000000E+00        -8.846540E+00                  NAN        -7.283308E+00         0.000000E+00        -2.145405E+01        -2.995774E+01        -2.101755E+01                  NAN        -2.038115E+01        -2.001060E+01        -6.461476E+00        -4.386794E+00        -7.622193E+00                  NAN        -6.976977E+00        -1.113682E+01        -3.874362E+00         0.000000E+00        -2.612044E+00         0.000000E+00        -4.822379E+00         0.000000E+00        -2.802135E+01        -3.100455E+01        -3.066105E+01        -3.304808E+01        -2.611523E+01        -2.653776E+01        -7.582867E-01        -7.829110E-01        -7.537319E-01        -8.143951E-01        -7.136258E-01        -3.273299E-01         1.610000E+02         6.000000E+00         4.660000E+02         9.500000E+01         3.600000E+01         0.000000E+00         1.750000E+02         1.000000E+00         2.300000E+01         0.000000E+00         3.020000E+02         1.000000E+00         1.280000E+02         1.000000E+01         2.520000E+02         8.700000E+01         7.300000E+01         2.000000E+00
        6.152790E+07         1.129374E+01         2.769715E-01         4.112054E-01         3.118232E-01        -3.805757E-01        -3.628713E-01        -3.731126E-01         1.321057E+00         1.532989E+00         1.192633E+00         6.670000E+02         5.010000E+02         8.120000E+02        -1.706375E+01        -1.850201E+01        -1.631634E+01        -9.038012E+00        -9.501555E+00        -8.935863E+00        -6.183896E-01        -1.108942E-01        -6.612341E-01        -3.915714E+00         0.000000E+00        -2.751143E+00         0.000000E+00        -5.694943E+00                  NAN        -2.717724E+01        -3.125184E+01        -2.922310E+01        -3.111978E+01        -2.401440E+01                  NAN        -6.374103E+00        -7.709411E+00        -6.486241E+00        -6.778558E+00        -6.228474E+00                  NAN        -8.168082E+00         0.000000E+00        -1.004025E+01                  NAN        -6.926546E+00         0.000000E+00        -2.162108E+01        -3.041103E+01        -2.167851E+01                  NAN        -2.088572E+01        -2.454737E+01        -6.414239E+00        -6.331751E+00        -6.525021E+00                  NAN        -6.723471E+00        -6.598074E+00        -3.659002E+00         0.000000E+00        -2.707266E+00         0.000000E+00        -4.619312E+00         0.000000E+00        -2.828146E+01        -3.017335E+01        -3.031819E+01        -3.266118E+01        -2.600355E+01        -2.889947E+01        -6.549659E-01        -1.392733E+00        -8.416206E-01        -8.906417E-01        -7.398649E-01        -1.177278E+00         1.580000E+02         5.000000E+00         4.750000E+02         8.600000E+01         4.000000E+01         0.000000E+00         1.630000E+02         2.000000E+00         2.100000E+01         0.000000E+00         3.140000E+02         2.000000E+00         1.270000E+02         8.000000E+00         2.530000E+02         8.400000E+01         7.100000E+01         1.000000E+00
        6.155790E+07         1.217461E+01         3.084459E-01         3.993152E-01         2.922388E-01        -4.055684E-01        -3.203641E-01        -4.083736E-01         1.304205E+00         1.572748E+00         1.154583E+00         7.260000E+02         4.990000E+02         7.550000E+02        -1.756759E+01        -1.847479E+01        -1.631378E+01        -8.786991E+00        -9.552262E+00        -8.950221E+00        -5.244027E-01        -1.341192E-01        -7.260777E-01        -4.160681E+00         0.000000E+00        -2.770553E+00         0.000000E+00        -5.341586E+00                  NAN        -2.700976E+01        -3.159610E+01        -2.957253E+01        -3.135738E+01        -2.342081E+01                  NAN        -6.529836E+00        -5.524736E+00        -6.204868E+00        -6.765180E+00        -6.654607E+00                  NAN        -7.694494E+00                  NAN        -1.040832E+01                  NAN        -7.298390E+00         0.000000E+00        -2.124968E+01                  NAN        -2.114593E+01                  NAN        -2.050637E+01        -2.613343E+01        -6.925927E+00                  NAN        -6.254392E+00                  NAN        -6.770446E+00        -7.005446E+00        -3.730422E+00         0.000000E+00        -2.715602E+00         0.000000E+00        -4.560214E+00         0.000000E+00        -2.820187E+01        -3.078797E+01        -3.049077E+01        -3.300691E+01        -2.637460E+01        -2.757360E+01        -7.163865E-01        -5.148989E-01        -7.703810E-01        -8.859826E-01        -7.412437E-01        -1.244043E+00         1.730000E+02         7.000000E+00         4.590000E+02         9.300000E+01         3.200000E+01         0.000000E+00         1.820000E+02         0.000000E+00         2.000000E+01         0.000000E+00         2.990000E+02         1.000000E+00         1.470000E+02         1.000000E+01         2.470000E+02         8.800000E+01         5.800000E+01         1.000000E+00
        6.158790E+07         1.205924E+01         3.003145E-01         3.986454E-01         3.010402E-01        -4.032703E-01        -3.236242E-01        -3.955877E-01         1.287649E+00         1.572724E+00         1.157139E+00         7.100000E+02         4.920000E+02         7.780000E+02        -1.771809E+01        -1.843090E+01        -1.657522E+01        -8.467790E+00        -9.379330E+00        -8.999930E+00        -5.443594E-01        -1.567241E-01        -6.621861E-01        -3.941520E+00         0.000000E+00        -2.875936E+00         0.000000E+00        -5.294554E+00                  NAN        -2.734877E+01        -3.215349E+01        -2.923974E+01        -3.187811E+01        -2.485730E+01                  NAN        -6.329611E+00        -5.865763E+00        -6.422089E+00        -6.145605E+00        -6.108500E+00                  NAN        -8.077692E+00                  NAN        -9.864580E+00                  NAN        -7.213789E+00                  NAN        -2.127734E+01                  NAN        -2.220973E+01                  NAN        -2.049129E+01                  NAN        -6.825499E+00                  NAN        -6.568443E+00                  NAN        -6.934822E+00                  NAN        -3.900380E+00         0.000000E+00        -2.525036E+00         0.000000E+00        -4.551096E+00                  NAN        -2.805856E+01        -3.093332E+01        -3.057658E+01        -3.321614E+01        -2.607829E+01                  NAN        -7.275394E-01        -8.064831E-01        -8.150240E-01        -7.853978E-01        -7.321253E-01                  NAN         1.740000E+02         5.000000E+00         4.470000E+02         1.010000E+02         3.700000E+01         0.000000E+00         1.800000E+02         0.000000E+00         2.100000E+01         0.000000E+00         3.010000E+02         0.000000E+00         1.350000E+02         1.100000E+01         2.490000E+02         8.700000E+01         7.000000E+01         0.000000E+00
        6.161790E+07         1.178923E+01         2.725961E-01         3.993687E-01         3.280351E-01        -3.965958E-01        -3.495243E-01        -4.030708E-01         1.311633E+00         1.552796E+00         1.169001E+00         6.420000E+02         4.920000E+02         8.460000E+02        -1.736058E+01        -1.862595E+01        -1.650178E+01        -8.870972E+00        -9.308943E+00        -8.803348E+00        -3.927413E-01        -1.544947E-01        -7.365216E-01        -3.925614E+00         0.000000E+00        -2.849460E+00         0.000000E+00        -4.413288E+00         0.000000E+00        -2.717162E+01        -3.504519E+01        -2.926625E+01        -3.182794E+01        -2.507383E+01        -2.362227E+01        -6.359945E+00        -4.700610E+00        -6.345202E+00        -6.542722E+00        -6.419435E+00        -7.612607E+00        -8.285332E+00         0.000000E+00        -9.544668E+00                  NAN        -7.330979E+00                  NAN        -2.111427E+01        -2.713437E+01        -2.139467E+01                  NAN        -2.086473E+01                  NAN        -6.566354E+00        -8.033609E+00        -6.758378E+00                  NAN        -6.724955E+00                  NAN        -3.530008E+00         0.000000E+00        -2.624635E+00         0.000000E+00        -3.953312E+00         0.000000E+00        -2.852754E+01        -3.218719E+01        -3.028960E+01        -3.336365E+01        -2.668086E+01        -2.857994E+01        -6.782244E-01        -7.945646E-01        -7.926674E-01        -6.522447E-01        -8.310764E-01        -3.794292E-01         1.620000E+02         3.000000E+00         4.560000E+02         9.700000E+01         4.500000E+01         1.000000E+00         1.560000E+02         1.000000E+00         2.100000E+01         0.000000E+00         3.240000E+02         0.000000E+00         1.120000E+02         1.200000E+01         2.510000E+02         8.500000E+01         8.700000E+01         2.000000E+00
        6.164790E+07         1.199241E+01         2.989903E-01         4.034337E-01         2.975760E-01        -3.732106E-01        -3.160278E-01        -4.086091E-01         1.344193E+00         1.568848E+00         1.151680E+00         6.980000E+02         4.910000E+02         7.910000E+02        -1.707728E+01        -1.827962E+01        -1.680382E+01        -9.105434E+00        -9.524095E+00        -8.744821E+00        -5.081067E-01        -1.582126E-01        -6.402469E-01        -3.790261E+00         0.000000E+00        -2.709563E+00         0.000000E+00        -5.501564E+00                  NAN        -2.677580E+01        -3.115927E+01        -2.950569E+01        -3.079440E+01        -2.405304E+01                  NAN        -6.652390E+00        -5.807732E+00        -6.368590E+00        -7.002355E+00        -6.548546E+00                  NAN        -7.672107E+00         0.000000E+00        -9.388307E+00                  NAN        -7.256082E+00                  NAN        -2.193413E+01        -2.381368E+01        -2.155553E+01                  NAN        -2.037520E+01                  NAN        -6.501706E+00        -6.853076E+00        -6.684328E+00                  NAN        -6.889506E+00                  NAN        -4.491855E+00         0.000000E+00        -2.648074E+00         0.000000E+00        -5.423747E+00                  NAN        -2.721428E+01        -3.209864E+01        -3.062518E+01        -3.301202E+01        -2.523608E+01                  NAN        -8.378174E-01        -9.287038E-01        -7.530932E-01        -7.897004E-01        -7.190346E-01                  NAN         1.620000E+02         5.000000E+00         4.700000E+02         8.900000E+01         3.800000E+01         0.000000E+00         1.830000E+02         1.000000E+00         2.200000E+01         0.000000E+00         2.960000E+02         0.000000E+00         1.290000E+02         7.000000E+00         2.480000E+02         8.900000E+01         6.800000E+01         0.000000E+00
        6.167790E+07         1.221220E+01         2.973745E-01         4.039299E-01         2.986956E-01        -3.758652E-01        -3.538737E-01        -3.955621E-01         1.336665E+00         1.531277E+00         1.182031E+00         7.070000E+02         4.920000E+02         7.810000E+02        -1.711072E+01        -1.886553E+01        -1.645246E+01        -9.087560E+00        -9.096759E+00        -9.087240E+00        -5.096246E-01        -1.414569E-01        -5.990945E-01        -3.635325E+00         0.000000E+00        -2.770519E+00         0.000000E+00        -5.576193E+00                  NAN        -2.724565E+01        -3.121368E+01        -2.938937E+01        -3.134642E+01        -2.370360E+01                  NAN        -6.536500E+00        -5.522202E+00        -6.422952E+00        -6.545991E+00        -6.865667E+00                  NAN        -8.123656E+00         0.000000E+00        -9.240501E+00                  NAN        -7.086246E+00         0.000000E+00        -2.119031E+01        -2.846370E+01        -2.130270E+01                  NAN        -2.118527E+01        -2.497849E+01        -6.471372E+00        -5.632555E+00        -7.298917E+00                  NAN        -6.769331E+00        -7.850811E+00        -4.179684E+00         0.000000E+00        -2.582272E+00         0.000000E+00        -4.925779E+00                  NAN        -2.763633E+01        -3.218768E+01        -3.026703E+01        -3.292658E+01        -2.603424E+01                  NAN        -8.511588E-01        -9.714410E-01        -7.798663E-01        -8.628008E-01        -6.791750E-01                  NAN         1.640000E+02         4.000000E+00         4.830000E+02         7.700000E+01         3.600000E+01         0.000000E+00         1.790000E+02         2.000000E+00         2.100000E+01         0.000000E+00         2.990000E+02         1.000000E+00         1.230000E+02         9.000000E+00         2.540000E+02         8.500000E+01         7.400000E+01         0.000000E+00
        6.170790E+07         1.213412E+01         2.916753E-01         4.089317E-01         2.993931E-01        -3.979231E-01        -3.489591E-01        -4.062325E-01         1.320317E+00         1.545613E+00         1.181945E+00         6.840000E+02         5.140000E+02         7.820000E+02        -1.778568E+01        -1.917702E+01        -1.649933E+01        -8.530620E+00        -9.287084E+00        -8.654930E+00        -4.564073E-01        -1.112681E-01        -7.327165E-01        -4.083783E+00         0.000000E+00        -2.798295E+00         0.000000E+00        -4.761308E+00                  NAN        -2.665569E+01        -2.895560E+01        -2.936212E+01        -3.181982E+01        -2.395703E+01                  NAN        -6.661950E+00        -7.009454E+00        -6.331704E+00        -6.399549E+00        -6.239368E+00                  NAN        -7.949043E+00                  NAN        -8.831816E+00                  NAN        -7.222087E+00                  NAN        -2.134765E+01                  NAN        -2.153118E+01                  NAN        -2.058038E+01                  NAN        -6.634684E+00                  NAN        -6.888611E+00                  NAN        -6.732526E+00                  NAN        -4.292723E+00         0.000000E+00        -2.952442E+00         0.000000E+00        -6.269265E+00         0.000000E+00        -2.760502E+01        -3.200765E+01        -3.028195E+01        -3.308138E+01        -2.491641E+01        -2.861741E+01        -7.915432E-01        -6.663221E-01        -7.645661E-01        -8.447486E-01        -7.801882E-01        -7.665851E-01         1.670000E+02         3.000000E+00         4.650000E+02         9.200000E+01         3.700000E+01         0.000000E+00         1.710000E+02         0.000000E+00         2.700000E+01         0.000000E+00         3.040000E+02         0.000000E+00         1.290000E+02         8.000000E+00         2.480000E+02         8.900000E+01         6.300000E+01         3.000000E+00
        6.173790E+07         1.265123E+01         3.032332E-01         4.036397E-01         2.931270E-01        -3.738235E-01        -3.529152E-01        -4.098639E-01         1.328926E+00         1.545775E+00         1.149239E+00         7.200000E+02         5.070000E+02         7.530000E+02        -1.723528E+01        -1.890693E+01        -1.649010E+01        -8.883995E+00        -9.179308E+00        -8.881730E+00        -6.761371E-01        -1.429817E-01        -5.935194E-01        -4.461516E+00         0.000000E+00        -2.854839E+00         0.000000E+00        -4.784977E+00                  NAN        -2.668958E+01        -3.131480E+01        -2.902162E+01        -3.184771E+01        -2.371647E+01                  NAN        -6.474008E+00        -5.462537E+00        -6.462345E+00        -6.196606E+00        -6.774452E+00                  NAN        -7.970205E+00         0.000000E+00        -8.834352E+00                  NAN        -7.078870E+00         0.000000E+00        -2.150055E+01        -1.979142E+01        -2.231890E+01                  NAN        -2.087349E+01        -2.358152E+01        -6.688891E+00        -1.180215E+01        -6.362926E+00                  NAN        -6.825029E+00        -9.800483E+00        -3.500632E+00         0.000000E+00        -3.022030E+00         0.000000E+00        -4.576785E+00         0.000000E+00        -2.837346E+01        -3.077332E+01        -2.997656E+01        -3.313163E+01        -2.608702E+01        -2.454421E+01        -7.327287E-01        -6.035062E-01        -7.056555E-01        -8.963323E-01        -6.998270E-01        -1.746103E-01         1.740000E+02         4.000000E+00         4.520000E+02         1.000000E+02         3.400000E+01         0.000000E+00         1.770000E+02         1.000000E+00         2.400000E+01         0.000000E+00         2.990000E+02         1.000000E+00         1.340000E+02         7.000000E+00         2.310000E+02         1.100000E+02         6.700000E+01         1.000000E+00
        6.176790E+07         1.228227E+01         3.022403E-01         4.067768E-01         2.909828E-01        -3.902207E-01        -3.422795E-01        -4.201257E-01         1.311217E+00         1.551304E+00         1.133291E+00         7.390000E+02         5.030000E+02         7.380000E+02        -1.692525E+01        -1.904434E+01        -1.645721E+01        -9.169441E+00        -9.228748E+00        -8.969311E+00        -5.219109E-01        -1.168521E-01        -6.522144E-01        -3.972686E+00         0.000000E+00        -2.860055E+00         0.000000E+00        -5.020857E+00                  NAN        -2.695425E+01        -2.952725E+01        -2.936372E+01        -3.177003E+01        -2.410757E+01                  NAN        -6.469481E+00        -7.492673E+00        -6.467320E+00        -6.778788E+00        -6.254754E+00                  NAN        -8.116452E+00                  NAN        -9.470305E+00                  NAN        -7.017997E+00         0.000000E+00        -2.118148E+01                  NAN        -2.130811E+01                  NAN        -2.072249E+01        -2.714731E+01        -6.785920E+00                  NAN        -6.402163E+00                  NAN        -6.620411E+00        -5.284147E+00        -3.544970E+00         0.000000E+00        -2.850244E+00         0.000000E+00        -5.185488E+00         0.000000E+00        -2.826631E+01        -3.293398E+01        -3.036388E+01        -3.324430E+01        -2.514921E+01        -2.750083E+01        -7.520950E-01        -7.342617E-01        -7.535903E-01        -8.075117E-01        -8.604184E-01        -2.652047E+00         1.680000E+02         6.000000E+00         4.710000E+02         8.500000E+01         3.400000E+01         0.000000E+00         1.740000E+02         0.000000E+00         2.500000E+01         0.000000E+00         3.000000E+02         3.000000E+00         1.290000E+02         7.000000E+00         2.410000E+02         1.030000E+02         6.500000E+01         1.000000E+00
        6.179790E+07         1.236705E+01         2.824327E-01         4.101820E-01         3.073853E-01        -3.800492E-01        -3.276992E-01        -4.081481E-01         1.329672E+00         1.560093E+00         1.174842E+00         6.790000E+02         5.080000E+02         7.930000E+02        -1.725595E+01        -1.854374E+01        -1.677242E+01        -8.867883E+00        -9.315731E+00        -8.829738E+00        -4.472823E-01        -1.907263E-01        -6.822532E-01        -3.613880E+00         0.000000E+00        -2.870546E+00         0.000000E+00        -4.642566E+00                  NAN        -2.772690E+01        -3.046344E+01        -2.915288E+01        -3.167094E+01        -2.567530E+01                  NAN        -6.103809E+00        -5.680132E+00        -6.430071E+00        -6.633950E+00        -6.061905E+00                  NAN        -8.329641E+00                  NAN        -8.822812E+00                  NAN        -7.185828E+00         0.000000E+00        -2.098612E+01                  NAN        -2.258393E+01                  NAN        -2.096230E+01        -2.726579E+01        -6.613193E+00                  NAN        -6.278150E+00                  NAN        -6.818745E+00        -7.077433E+00        -4.153607E+00         0.000000E+00        -2.585548E+00         0.000000E+00        -4.821762E+00         0.000000E+00        -2.787158E+01        -3.051995E+01        -3.057688E+01        -3.298347E+01        -2.602846E+01        -2.981585E+01        -6.547068E-01        -3.576815E-01        -7.250400E-01        -9.800247E-01        -8.193375E-01        -5.685522E-01         1.590000E+02         3.000000E+00         4.750000E+02         8.700000E+01         4.000000E+01         0.000000E+00         1.680000E+02         0.000000E+00         2.400000E+01         0.000000E+00         3.090000E+02         1.000000E+00         1.150000E+02         7.000000E+00         2.520000E+02         1.000000E+02         8.100000E+01         4.000000E+00
        6.182790E+07         1.226035E+01         2.960648E-01         4.084089E-01         2.955263E-01        -3.715384E-01        -3.329299E-01        -4.343814E-01         1.325425E+00         1.550141E+00         1.142230E+00         7.310000E+02         5.020000E+02         7.470000E+02        -1.691295E+01        -1.892812E+01        -1.689590E+01        -9.165083E+00        -9.237893E+00        -8.541866E+00        -5.594319E-01        -1.031914E-01        -6.262969E-01        -3.825513E+00         0.000000E+00        -2.904960E+00         0.000000E+00        -4.245177E+00                  NAN        -2.677919E+01        -3.077980E+01        -2.935578E+01        -3.176839E+01        -2.418063E+01                  NAN        -6.443804E+00        -6.556103E+00        -6.340711E+00        -6.386023E+00        -7.088709E+00                  NAN        -8.531486E+00         0.000000E+00        -9.110227E+00         0.000000E+00        -7.289269E+00                  NAN        -2.087345E+01        -2.753583E+01        -2.277592E+01        -2.654839E+01        -2.080588E+01                  NAN        -6.441341E+00        -4.699992E+00        -6.001957E+00        -8.520038E+00        -6.721864E+00                  NAN        -3.682108E+00         0.000000E+00        -2.461560E+00         0.000000E+00        -4.991012E+00                  NAN        -2.787255E+01        -3.189285E+01        -3.079489E+01        -3.281639E+01        -2.577216E+01                  NAN        -7.626454E-01        -7.855850E-01        -8.058327E-01        -7.412342E-01        -8.185557E-01                  NAN         1.730000E+02         3.000000E+00         4.640000E+02         9.600000E+01         2.800000E+01         0.000000E+00         1.670000E+02         2.000000E+00         2.500000E+01         1.000000E+00         3.070000E+02         0.000000E+00         1.250000E+02         1.000000E+01         2.520000E+02         9.200000E+01         7.100000E+01         0.000000E+00
        6.185790E+07         1.192176E+01         2.814186E-01         4.057162E-01         3.128652E-01        -4.119222E-01        -3.242307E-01        -4.297943E-01         1.308737E+00         1.568900E+00         1.151956E+00         6.790000E+02         5.060000E+02         7.950000E+02        -1.724946E+01        -1.861571E+01        -1.667955E+01        -8.950649E+00        -9.301443E+00        -9.086503E+00        -5.554793E-01        -1.832248E-01        -5.422800E-01        -3.948121E+00         0.000000E+00        -2.903381E+00         0.000000E+00        -5.732720E+00                  NAN        -2.727089E+01        -2.709395E+01        -2.945356E+01        -3.156901E+01        -2.358033E+01                  NAN        -6.539715E+00        -8.858912E+00        -6.301338E+00        -6.707097E+00        -6.548810E+00                  NAN        -8.189150E+00         0.000000E+00        -8.606723E+00                  NAN        -7.021021E+00         0.000000E+00        -2.088787E+01        -3.210976E+01        -2.124686E+01                  NAN        -2.066614E+01        -2.289016E+01        -6.919561E+00        -4.417937E+00        -6.749684E+00                  NAN        -6.946244E+00        -9.250722E+00        -4.064995E+00         0.000000E+00        -2.480574E+00         0.000000E+00        -5.181428E+00         0.000000E+00        -2.788273E+01        -3.158952E+01        -3.073726E+01        -3.278993E+01        -2.564445E+01        -2.989338E+01        -8.225702E-01        -9.303335E-01        -7.409867E-01        -8.244534E-01        -8.772856E-01         9.627746E-02         1.620000E+02         3.000000E+00         4.660000E+02         9.400000E+01         3.900000E+01         0.000000E+00         1.590000E+02         1.000000E+00         2.600000E+01         0.000000E+00         3.150000E+02         1.000000E+00         1.160000E+02         7.000000E+00         2.540000E+02         9.500000E+01         7.700000E+01         3.000000E+00
        6.188790E+07         1.174421E+01         2.745897E-01         4.100331E-01         3.153772E-01        -4.002819E-01        -3.397849E-01        -4.229491E-01         1.321338E+00         1.563349E+00         1.141809E+00         6.490000E+02         5.020000E+02         8.290000E+02        -1.775686E+01        -1.855794E+01        -1.706731E+01        -8.725439E+00        -9.339036E+00        -8.610837E+00        -5.380140E-01        -1.777952E-01        -4.793824E-01        -3.665520E+00         0.000000E+00        -2.878590E+00         0.000000E+00        -5.873701E+00                  NAN        -2.718212E+01        -3.082750E+01        -2.930805E+01        -3.130900E+01        -2.356600E+01                  NAN        -6.593051E+00        -6.771668E+00        -6.440065E+00        -6.843873E+00        -7.088244E+00                  NAN        -8.630310E+00                  NAN        -9.185827E+00                  NAN        -7.354459E+00                  NAN        -2.078006E+01                  NAN        -2.148109E+01                  NAN        -2.084156E+01                  NAN        -6.670686E+00                  NAN        -6.203846E+00                  NAN        -6.607430E+00                  NAN        -4.038521E+00         0.000000E+00        -2.498454E+00         0.000000E+00        -4.955442E+00         0.000000E+00        -2.805285E+01        -3.198267E+01        -3.057967E+01        -3.308582E+01        -2.546298E+01        -2.792862E+01        -8.459597E-01        -1.222579E+00        -8.186819E-01        -8.226981E-01        -8.527617E-01         0.000000E+00         1.630000E+02         4.000000E+00         4.580000E+02         1.030000E+02         3.600000E+01         0.000000E+00         1.580000E+02         0.000000E+00         2.700000E+01         0.000000E+00         3.170000E+02         0.000000E+00         1.170000E+02         6.000000E+00         2.540000E+02         9.000000E+01         8.000000E+01         1.000000E+00
        6.191790E+07         1.205012E+01         2.714171E-01         4.090655E-01         3.195173E-01        -3.779671E-01        -3.080560E-01        -4.284058E-01         1.322536E+00         1.587625E+00         1.128611E+00         6.590000E+02         4.960000E+02         8.250000E+02        -1.757880E+01        -1.862192E+01        -1.694210E+01        -8.821784E+00        -9.216615E+00        -8.767397E+00        -4.651905E-01        -1.558008E-01        -4.513459E-01        -4.226579E+00         0.000000E+00        -2.803300E+00         0.000000E+00        -5.792074E+00                  NAN        -2.704674E+01        -2.660832E+01        -2.953658E+01        -3.200983E+01        -2.368686E+01                  NAN        -6.492820E+00        -7.931478E+00        -6.298978E+00        -6.085463E+00        -6.385869E+00                  NAN        -8.217645E+00                  NAN        -9.240692E+00                  NAN        -7.315120E+00                  NAN        -2.131515E+01                  NAN        -2.185202E+01                  NAN        -2.065177E+01                  NAN        -6.715877E+00                  NAN        -6.300876E+00                  NAN        -6.845964E+00                  NAN        -4.024299E+00         0.000000E+00        -2.292501E+00         0.000000E+00        -5.046117E+00                  NAN        -2.817375E+01        -3.113775E+01        -3.072684E+01        -3.293134E+01        -2.596212E+01                  NAN        -7.083155E-01        -5.604162E-01        -7.531082E-01        -8.115386E-01        -7.861585E-01                  NAN         1.630000E+02         1.000000E+00         4.610000E+02         1.000000E+02         3.900000E+01         0.000000E+00         1.560000E+02         0.000000E+00         2.700000E+01         0.000000E+00         3.190000E+02         0.000000E+00         1.160000E+02         5.000000E+00         2.560000E+02         9.200000E+01         7.800000E+01         0.000000E+00
        6.194790E+07         1.208282E+01         2.830048E-01         4.090973E-01         3.078980E-01        -3.821481E-01        -3.396673E-01        -4.265750E-01         1.328284E+00         1.559276E+00         1.144136E+00         6.550000E+02         5.030000E+02         8.220000E+02        -1.762148E+01        -1.849169E+01        -1.653402E+01        -8.690982E+00        -9.644771E+00        -8.675694E+00        -4.541101E-01        -1.214153E-01        -7.440635E-01        -3.426918E+00         0.000000E+00        -2.917730E+00         0.000000E+00        -6.033825E+00                  NAN        -2.764035E+01        -3.075180E+01        -2.900443E+01        -3.179809E+01        -2.314272E+01                  NAN        -6.557223E+00        -7.916324E+00        -6.486041E+00        -6.173543E+00        -6.437674E+00                  NAN        -8.441619E+00         0.000000E+00        -8.962006E+00                  NAN        -7.338915E+00                  NAN        -2.049229E+01        -2.454054E+01        -2.237415E+01                  NAN        -2.065314E+01                  NAN        -6.781248E+00        -5.026161E+00        -5.956224E+00                  NAN        -6.842143E+00                  NAN        -3.727829E+00         0.000000E+00        -2.414831E+00         0.000000E+00        -5.206618E+00                  NAN        -2.821624E+01        -3.115891E+01        -3.069480E+01        -3.275454E+01        -2.568389E+01                  NAN        -7.781792E-01        -9.374209E-01        -8.279011E-01        -7.960279E-01        -7.632873E-01                  NAN         1.680000E+02         2.000000E+00         4.500000E+02         1.080000E+02         3.600000E+01         0.000000E+00         1.630000E+02         1.000000E+00         2.600000E+01         0.000000E+00         3.120000E+02         0.000000E+00         1.300000E+02         1.400000E+01         2.450000E+02         8.700000E+01         6.800000E+01         0.000000E+00
        6.197790E+07         1.152527E+01         2.811860E-01         4.089725E-01         3.098415E-01        -4.018530E-01        -3.090018E-01        -4.328352E-01         1.314126E+00         1.593782E+00         1.130765E+00         6.560000E+02         5.020000E+02         8.220000E+02        -1.745379E+01        -1.843761E+01        -1.676383E+01        -8.856798E+00        -9.628148E+00        -8.453857E+00        -4.238681E-01        -1.097977E-01        -7.413609E-01        -3.795543E+00         0.000000E+00        -2.667355E+00         0.000000E+00        -5.814421E+00                  NAN        -2.751034E+01        -3.289439E+01        -2.954165E+01        -3.158120E+01        -2.382573E+01                  NAN        -6.367294E+00        -5.375045E+00        -6.298513E+00        -6.442131E+00        -6.397656E+00                  NAN        -7.946293E+00         0.000000E+00        -9.270315E+00         0.000000E+00        -7.505922E+00         0.000000E+00        -2.076546E+01        -2.483068E+01        -2.236922E+01        -3.227944E+01        -2.038257E+01        -2.184633E+01        -6.864650E+00        -7.898918E+00        -6.128764E+00        -5.360702E+00        -6.767228E+00        -8.527059E+00        -3.871489E+00         0.000000E+00        -2.656254E+00         0.000000E+00        -5.647709E+00         0.000000E+00        -2.841066E+01        -3.286447E+01        -3.058835E+01        -3.300310E+01        -2.530849E+01        -2.734966E+01        -7.174436E-01        -8.583661E-01        -7.248914E-01        -8.803114E-01        -6.966099E-01        -3.415435E-02         1.630000E+02         3.000000E+00         4.720000E+02         9.400000E+01         3.200000E+01         0.000000E+00         1.590000E+02         1.000000E+00         2.600000E+01         1.000000E+00         3.140000E+02         1.000000E+00         1.270000E+02         5.000000E+00         2.590000E+02         8.600000E+01         6.800000E+01         1.000000E+00
        6.200790E+07         1.118222E+01         2.680492E-01         4.194857E-01         3.124651E-01        -3.801364E-01        -3.328407E-01        -4.218394E-01         1.330746E+00         1.550360E+00         1.146951E+00         6.280000E+02         5.340000E+02         8.180000E+02        -1.716115E+01        -1.813663E+01        -1.688852E+01        -9.149893E+00        -9.404874E+00        -8.705062E+00        -3.383543E-01        -2.347374E-01        -5.549978E-01        -3.972804E+00         0.000000E+00        -2.842043E+00         0.000000E+00        -4.869734E+00                  NAN        -2.690053E+01        -3.109664E+01        -2.917478E+01        -3.171968E+01        -2.453107E+01                  NAN        -6.492147E+00        -6.784182E+00        -6.364903E+00        -6.258718E+00        -6.566786E+00                  NAN        -8.103090E+00         0.000000E+00        -8.526144E+00         0.000000E+00        -7.282146E+00                  NAN        -2.070255E+01        -2.612927E+01        -2.211920E+01        -3.145242E+01        -2.069410E+01                  NAN        -6.932447E+00        -7.624489E+00        -6.574381E+00        -3.494533E+00        -6.714871E+00                  NAN        -3.865305E+00         0.000000E+00        -2.567590E+00         0.000000E+00        -5.143483E+00         0.000000E+00        -2.801388E+01        -3.143300E+01        -3.043416E+01        -3.256180E+01        -2.588852E+01        -2.989103E+01        -7.704619E-01        -4.539790E-01        -7.402880E-01        -8.895252E-01        -6.172756E-01        -3.749115E-01         1.560000E+02         4.000000E+00         4.640000E+02         1.020000E+02         3.800000E+01         0.000000E+00         1.490000E+02         2.000000E+00         3.100000E+01         1.000000E+00         3.190000E+02         0.000000E+00         1.230000E+02         8.000000E+00         2.430000E+02         9.800000E+01         8.000000E+01         1.000000E+00
        6.203790E+07         1.118835E+01         2.781902E-01         4.039392E-01         3.178706E-01        -3.782002E-01        -3.392256E-01        -4.217495E-01         1.326421E+00         1.572692E+00         1.119272E+00         6.630000E+02         4.980000E+02         8.190000E+02        -1.755545E+01        -1.852749E+01        -1.713974E+01        -8.714283E+00        -9.506362E+00        -8.683165E+00        -3.142949E-01        -1.349552E-01        -5.948905E-01        -3.931027E+00         0.000000E+00        -2.764702E+00         0.000000E+00        -5.330966E+00                  NAN        -2.741769E+01        -3.340474E+01        -2.940957E+01        -3.227308E+01        -2.406159E+01                  NAN        -6.084573E+00        -6.355506E+00        -6.420702E+00        -6.124345E+00        -6.736514E+00                  NAN        -8.397923E+00                  NAN        -8.292437E+00         0.000000E+00        -7.395388E+00                  NAN        -2.074118E+01                  NAN        -2.275869E+01        -2.998605E+01        -2.063235E+01                  NAN        -6.769162E+00                  NAN        -6.205247E+00        -4.575375E+00        -6.717558E+00                  NAN        -3.245058E+00         0.000000E+00        -2.912568E+00         0.000000E+00        -5.561983E+00         0.000000E+00        -2.858432E+01        -3.086005E+01        -3.040211E+01        -3.335675E+01        -2.547895E+01        -2.792683E+01        -7.885329E-01        -1.053055E+00        -7.488237E-01        -6.106635E-01        -6.651165E-01        -1.571648E+00         1.660000E+02         1.000000E+00         4.630000E+02         9.600000E+01         3.800000E+01         0.000000E+00         1.610000E+02         0.000000E+00         2.400000E+01         1.000000E+00         3.160000E+02         0.000000E+00         1.220000E+02         1.200000E+01         2.400000E+02         9.500000E+01         8.100000E+01         2.000000E+00
        6.206790E+07         1.138602E+01         2.793404E-01         4.160894E-01         3.045701E-01        -3.905852E-01        -3.132809E-01        -4.438876E-01         1.298894E+00         1.576345E+00         1.124598E+00         6.320000E+02         5.370000E+02         8.110000E+02        -1.810026E+01        -1.826000E+01        -1.697899E+01        -9.009871E+00        -9.389977E+00        -8.643789E+00        -2.273349E-01        -2.400181E-01        -5.346121E-01        -3.558333E+00         0.000000E+00        -2.791279E+00         0.000000E+00        -5.900304E+00         0.000000E+00        -2.752515E+01        -2.938245E+01        -2.914471E+01        -3.195535E+01        -2.391690E+01        -2.918700E+01        -6.698531E+00        -6.445815E+00        -6.424043E+00        -6.457130E+00        -6.393419E+00        -7.425939E+00        -7.957439E+00         0.000000E+00        -8.898062E+00                  NAN        -7.751008E+00                  NAN        -2.126751E+01        -3.069678E+01        -2.300393E+01                  NAN        -2.046562E+01                  NAN        -6.804279E+00        -5.107571E+00        -6.384016E+00                  NAN        -6.639010E+00                  NAN        -3.949078E+00         0.000000E+00        -2.614129E+00         0.000000E+00        -5.544899E+00         0.000000E+00        -2.844673E+01        -3.094114E+01        -3.028921E+01        -3.312556E+01        -2.529102E+01        -2.776043E+01        -7.920444E-01        -1.070812E+00        -7.576536E-01        -7.951536E-01        -7.534576E-01        -3.901202E-01         1.680000E+02         5.000000E+00         4.740000E+02         8.600000E+01         3.000000E+01         1.000000E+00         1.680000E+02         1.000000E+00         2.800000E+01         0.000000E+00         3.050000E+02         0.000000E+00         1.250000E+02         9.000000E+00         2.510000E+02         8.900000E+01         6.900000E+01         4.000000E+00
        6.209790E+07         1.166161E+01         2.995423E-01         4.024041E-01         2.980537E-01        -3.930799E-01        -3.317212E-01        -4.301115E-01         1.293231E+00         1.577041E+00         1.136225E+00         6.900000E+02         5.010000E+02         7.890000E+02        -1.792569E+01        -1.887706E+01        -1.645308E+01        -8.713405E+00        -9.287067E+00        -8.985633E+00        -2.869710E-01        -1.492167E-01        -6.301315E-01        -4.077177E+00         0.000000E+00        -2.831639E+00         0.000000E+00        -4.454418E+00                  NAN        -2.717380E+01        -3.191068E+01        -2.946217E+01        -3.187497E+01        -2.366818E+01                  NAN        -6.563940E+00        -5.968807E+00        -6.311117E+00        -6.429733E+00        -6.714154E+00                  NAN        -8.105784E+00                  NAN        -8.795432E+00                  NAN        -7.386850E+00                  NAN        -2.134644E+01                  NAN        -2.244404E+01                  NAN        -2.032297E+01                  NAN        -6.665484E+00                  NAN        -6.115026E+00                  NAN        -6.972263E+00                  NAN        -3.550167E+00         0.000000E+00        -2.860106E+00         0.000000E+00        -5.181662E+00                  NAN        -2.813319E+01        -3.245220E+01        -3.035350E+01        -3.298515E+01        -2.541738E+01                  NAN        -7.899695E-01        -5.478942E-01        -7.088779E-01        -8.853865E-01        -7.119092E-01                  NAN         1.720000E+02         5.000000E+00         4.730000E+02         9.100000E+01         2.300000E+01         0.000000E+00         1.730000E+02         0.000000E+00         2.300000E+01         0.000000E+00         3.060000E+02         0.000000E+00         1.340000E+02         8.000000E+00         2.490000E+02         8.900000E+01         6.500000E+01         0.000000E+00
        6.212790E+07         1.218029E+01         2.958952E-01         4.041718E-01         2.999330E-01        -3.819783E-01        -3.311255E-01        -4.386142E-01         1.313611E+00         1.568728E+00         1.134792E+00         6.820000E+02         4.990000E+02         7.990000E+02        -1.754754E+01        -1.881834E+01        -1.683896E+01        -8.842012E+00        -8.952339E+00        -8.914644E+00        -3.109235E-01        -8.815453E-02        -4.724650E-01        -3.936541E+00         0.000000E+00        -2.852373E+00         0.000000E+00        -6.284439E+00                  NAN        -2.755192E+01        -2.715710E+01        -2.932402E+01        -3.200186E+01        -2.331225E+01                  NAN        -6.290476E+00        -7.420480E+00        -6.470199E+00        -6.199735E+00        -6.474358E+00                  NAN        -7.656283E+00                  NAN        -9.764022E+00         0.000000E+00        -7.360041E+00                  NAN        -2.136340E+01                  NAN        -2.231324E+01        -3.273121E+01        -2.067646E+01                  NAN        -6.629480E+00                  NAN        -5.824853E+00        -5.846279E+00        -6.809564E+00                  NAN        -3.916980E+00         0.000000E+00        -2.570812E+00         0.000000E+00        -5.735549E+00         0.000000E+00        -2.838642E+01        -3.075222E+01        -3.050321E+01        -3.294482E+01        -2.498848E+01        -2.715979E+01        -6.691878E-01        -1.137093E+00        -7.346793E-01        -7.736230E-01        -7.179954E-01         0.000000E+00         1.700000E+02         5.000000E+00         4.690000E+02         9.100000E+01         2.900000E+01         0.000000E+00         1.720000E+02         0.000000E+00         2.100000E+01         1.000000E+00         3.080000E+02         0.000000E+00         1.260000E+02         7.000000E+00         2.630000E+02         8.000000E+01         7.300000E+01         2.000000E+00
        6.215790E+07         1.228081E+01         2.964895E-01         4.040331E-01         2.994774E-01        -3.615422E-01        -3.275792E-01        -4.140940E-01         1.330842E+00         1.574193E+00         1.157783E+00         6.990000E+02         4.980000E+02         7.830000E+02        -1.756348E+01        -1.917356E+01        -1.655306E+01        -9.219000E+00        -9.001055E+00        -8.926758E+00        -2.711756E-01        -1.124290E-01        -6.331072E-01        -4.015787E+00         0.000000E+00        -2.937728E+00         0.000000E+00        -5.221674E+00                  NAN        -2.715942E+01        -2.985873E+01        -2.924514E+01        -3.128632E+01        -2.432988E+01                  NAN        -6.266060E+00        -7.042828E+00        -6.348827E+00        -6.402101E+00        -6.520446E+00                  NAN        -7.809452E+00                  NAN        -9.753116E+00                  NAN        -7.328330E+00                  NAN        -2.099224E+01                  NAN        -2.156724E+01                  NAN        -2.131928E+01                  NAN        -6.915482E+00                  NAN        -6.171701E+00                  NAN        -6.458617E+00                  NAN        -4.084260E+00         0.000000E+00        -2.540117E+00         0.000000E+00        -4.905347E+00                  NAN        -2.790862E+01        -3.184139E+01        -3.064149E+01        -3.276788E+01        -2.576267E+01                  NAN        -8.309118E-01        -7.617687E-01        -7.038899E-01        -8.286978E-01        -7.607432E-01                  NAN         1.700000E+02         3.000000E+00         4.730000E+02         9.100000E+01         2.700000E+01         0.000000E+00         1.790000E+02         0.000000E+00         2.200000E+01         0.000000E+00         3.010000E+02         0.000000E+00         1.320000E+02         1.000000E+01         2.450000E+02         8.900000E+01         7.400000E+01         0.000000E+00
        6.218790E+07         1.277285E+01         3.162610E-01         4.001805E-01         2.835585E-01        -3.962706E-01        -3.335360E-01        -4.254248E-01         1.308461E+00         1.570078E+00         1.146434E+00         7.200000E+02         4.940000E+02         7.660000E+02        -1.766517E+01        -1.862637E+01        -1.657779E+01        -9.084277E+00        -9.448753E+00        -8.643318E+00        -3.600897E-01        -1.435121E-01        -4.245913E-01        -4.125268E+00         0.000000E+00        -2.803641E+00         0.000000E+00        -3.953096E+00                  NAN        -2.657409E+01        -3.133685E+01        -2.929626E+01        -3.171413E+01        -2.602155E+01                  NAN        -6.578930E+00        -5.031715E+00        -6.381543E+00        -6.118683E+00        -6.073689E+00                  NAN        -7.841290E+00         0.000000E+00        -1.046032E+01                  NAN        -7.506749E+00                  NAN        -2.135967E+01        -2.495720E+01        -2.148777E+01                  NAN        -2.049718E+01                  NAN        -6.660191E+00        -9.063349E+00        -6.323498E+00                  NAN        -6.713066E+00                  NAN        -3.882524E+00         0.000000E+00        -2.624014E+00         0.000000E+00        -4.813543E+00         0.000000E+00        -2.814906E+01        -3.186634E+01        -3.027703E+01        -3.252228E+01        -2.586619E+01        -2.941005E+01        -7.126773E-01        -4.063123E-01        -8.268207E-01        -8.431868E-01        -5.819428E-01        -5.304093E-01         1.800000E+02         2.000000E+00         4.650000E+02         9.600000E+01         2.100000E+01         0.000000E+00         1.920000E+02         1.000000E+00         2.000000E+01         0.000000E+00         2.890000E+02         0.000000E+00         1.520000E+02         7.000000E+00         2.310000E+02         1.000000E+02         5.600000E+01         3.000000E+00
        6.221790E+07         1.213817E+01         2.875966E-01         4.039890E-01         3.084144E-01        -3.582632E-01        -3.526642E-01        -4.315200E-01         1.340804E+00         1.543142E+00         1.146481E+00         6.930000E+02         4.870000E+02         8.000000E+02        -1.730088E+01        -1.808997E+01        -1.691907E+01        -9.132528E+00        -9.590125E+00        -8.962973E+00        -4.405623E-01        -1.136560E-01        -4.537071E-01        -4.088028E+00         0.000000E+00        -2.623546E+00         0.000000E+00        -5.178310E+00         0.000000E+00        -2.741712E+01        -2.820684E+01        -2.935259E+01        -3.189446E+01        -2.427321E+01        -2.386266E+01        -6.089556E+00        -7.372970E+00        -6.509923E+00        -6.109382E+00        -6.428396E+00        -7.284823E+00        -7.940942E+00         0.000000E+00        -9.763652E+00                  NAN        -7.430722E+00         0.000000E+00        -2.139273E+01        -2.615278E+01        -2.067043E+01                  NAN        -2.069878E+01        -2.569035E+01        -6.775335E+00        -9.170532E+00        -7.148457E+00                  NAN        -6.813774E+00        -8.401152E+00        -3.439034E+00         0.000000E+00        -2.612330E+00         0.000000E+00        -5.121107E+00         0.000000E+00        -2.859403E+01        -3.152794E+01        -3.038534E+01        -3.278869E+01        -2.544065E+01        -3.185113E+01        -6.555457E-01        -8.752475E-01        -8.225089E-01        -7.865701E-01        -1.006470E+00        -7.343371E-01         1.720000E+02         1.000000E+00         4.820000E+02         7.800000E+01         3.000000E+01         1.000000E+00         1.650000E+02         1.000000E+00         2.100000E+01         0.000000E+00         3.140000E+02         1.000000E+00         1.390000E+02         5.000000E+00         2.370000E+02         9.200000E+01         6.800000E+01         1.000000E+00
        6.224790E+07         1.188550E+01         2.892958E-01         4.079475E-01         3.027567E-01        -3.910904E-01        -3.578711E-01        -3.976053E-01         1.323724E+00         1.533223E+00         1.154432E+00         6.820000E+02         4.950000E+02         8.030000E+02        -1.745264E+01        -1.845207E+01        -1.643475E+01        -8.785840E+00        -9.406770E+00        -8.957121E+00        -5.117703E-01        -6.344964E-02        -5.909018E-01        -3.636814E+00         0.000000E+00        -2.726199E+00         0.000000E+00        -4.903536E+00                  NAN        -2.752163E+01        -3.061987E+01        -2.949711E+01        -3.132567E+01        -2.337197E+01                  NAN        -6.549443E+00        -7.210941E+00        -6.362221E+00        -6.779601E+00        -6.603706E+00                  NAN        -8.001399E+00                  NAN        -9.556308E+00                  NAN        -7.518096E+00                  NAN        -2.142501E+01                  NAN        -2.129051E+01                  NAN        -2.061323E+01                  NAN        -6.463981E+00                  NAN        -6.211728E+00                  NAN        -6.867738E+00                  NAN        -3.809763E+00         0.000000E+00        -2.524042E+00         0.000000E+00        -4.439787E+00         0.000000E+00        -2.855506E+01        -3.083556E+01        -3.045616E+01        -3.301736E+01        -2.626362E+01        -2.717517E+01        -6.921848E-01        -8.229058E-01        -7.753057E-01        -7.938571E-01        -7.631888E-01         0.000000E+00         1.740000E+02         2.000000E+00         4.800000E+02         8.200000E+01         2.600000E+01         0.000000E+00         1.700000E+02         0.000000E+00         2.200000E+01         0.000000E+00         3.100000E+02         0.000000E+00         1.310000E+02         1.100000E+01         2.470000E+02         8.700000E+01         6.900000E+01         1.000000E+00
        6.227790E+07         1.199796E+01         2.864447E-01         4.061340E-01         3.074212E-01        -3.814224E-01        -3.220604E-01        -4.135542E-01         1.327026E+00         1.567886E+00         1.145185E+00         6.740000E+02         4.980000E+02         8.080000E+02        -1.729177E+01        -1.868011E+01        -1.637509E+01        -8.885259E+00        -9.416016E+00        -8.942927E+00        -5.086517E-01        -1.196168E-01        -6.136793E-01        -4.057860E+00         0.000000E+00        -2.875389E+00         0.000000E+00        -4.627295E+00                  NAN        -2.699074E+01        -2.990731E+01        -2.934574E+01        -3.092439E+01        -2.411288E+01                  NAN        -6.343205E+00        -7.827265E+00        -6.295915E+00        -6.670594E+00        -6.654090E+00                  NAN        -7.911062E+00                  NAN        -9.813832E+00                  NAN        -7.263940E+00                  NAN        -2.130008E+01                  NAN        -2.143539E+01                  NAN        -2.066512E+01                  NAN        -6.699308E+00                  NAN        -6.192364E+00                  NAN        -6.689356E+00                  NAN        -3.543181E+00         0.000000E+00        -2.400595E+00         0.000000E+00        -4.866306E+00         0.000000E+00        -2.872765E+01        -3.268055E+01        -3.081397E+01        -3.281678E+01        -2.580617E+01        -2.674035E+01        -6.403874E-01        -6.305366E-01        -7.514622E-01        -8.934457E-01        -7.179932E-01        -3.082614E-02         1.680000E+02         5.000000E+00         4.660000E+02         9.600000E+01         2.900000E+01         0.000000E+00         1.700000E+02         0.000000E+00         2.200000E+01         0.000000E+00         3.100000E+02         0.000000E+00         1.280000E+02         5.000000E+00         2.530000E+02         8.000000E+01         7.400000E+01         1.000000E+00
        6.230790E+07         1.114502E+01         2.705441E-01         4.085925E-01         3.208634E-01        -3.852225E-01        -3.199305E-01        -4.002775E-01         1.327788E+00         1.562218E+00         1.161547E+00         6.040000E+02         5.050000E+02         8.710000E+02        -1.766202E+01        -1.880646E+01        -1.681570E+01        -8.727084E+00        -9.171973E+00        -9.003297E+00        -2.582689E-01        -7.509506E-02        -5.588282E-01        -3.774315E+00         0.000000E+00        -2.943439E+00         0.000000E+00        -5.206820E+00                  NAN        -2.767515E+01        -3.066234E+01        -2.928043E+01        -3.184077E+01        -2.424793E+01                  NAN        -6.261212E+00        -8.087695E+00        -6.181854E+00        -6.197448E+00        -6.630681E+00                  NAN        -7.813191E+00         0.000000E+00        -9.163680E+00                  NAN        -7.643468E+00                  NAN        -2.138432E+01        -2.621274E+01        -2.121956E+01                  NAN        -2.060595E+01                  NAN        -6.557167E+00        -8.506574E+00        -6.870603E+00                  NAN        -6.798262E+00                  NAN        -3.256617E+00         0.000000E+00        -2.553919E+00         0.000000E+00        -4.928373E+00                  NAN        -2.854677E+01        -3.097750E+01        -3.038713E+01        -3.300043E+01        -2.598731E+01                  NAN        -7.759836E-01        -1.425737E+00        -7.535976E-01        -8.062166E-01        -7.633385E-01                  NAN         1.570000E+02         1.000000E+00         4.720000E+02         9.300000E+01         4.100000E+01         0.000000E+00         1.560000E+02         1.000000E+00         2.300000E+01         0.000000E+00         3.220000E+02         0.000000E+00         1.350000E+02         4.000000E+00         2.450000E+02         9.600000E+01         7.500000E+01         0.000000E+00
        6.233790E+07         1.101192E+01         2.555915E-01         4.053906E-01         3.390179E-01        -3.593268E-01        -3.428569E-01        -4.198702E-01         1.360548E+00         1.552352E+00         1.149624E+00         5.610000E+02         4.990000E+02         9.200000E+02        -1.791113E+01        -1.845174E+01        -1.698693E+01        -9.209387E+00        -9.441761E+00        -8.561628E+00        -3.591811E-01        -7.492427E-02        -6.599956E-01        -3.446159E+00         0.000000E+00        -2.848590E+00         0.000000E+00        -6.055987E+00                  NAN        -2.765016E+01        -3.295249E+01        -2.936006E+01        -3.147463E+01        -2.440882E+01                  NAN        -6.380349E+00        -6.992786E+00        -6.460346E+00        -6.530478E+00        -6.592500E+00                  NAN        -7.895965E+00                  NAN        -8.858965E+00                  NAN        -7.879933E+00                  NAN        -2.160959E+01                  NAN        -2.132245E+01                  NAN        -2.004805E+01                  NAN        -6.332875E+00                  NAN        -6.898897E+00                  NAN        -7.010254E+00                  NAN        -3.578673E+00         0.000000E+00        -2.675390E+00         0.000000E+00        -4.485309E+00         0.000000E+00        -2.863388E+01        -3.155648E+01        -3.036283E+01        -3.298384E+01        -2.617478E+01        -2.629611E+01        -6.625969E-01        -7.201433E-01        -8.546449E-01        -9.444019E-01        -7.715509E-01         0.000000E+00         1.560000E+02         2.000000E+00         4.580000E+02         1.030000E+02         4.500000E+01         0.000000E+00         1.530000E+02         0.000000E+00         2.100000E+01         0.000000E+00         3.280000E+02         0.000000E+00         1.160000E+02         1.500000E+01         2.420000E+02         1.000000E+02         8.500000E+01         1.000000E+00
        6.236790E+07         1.108924E+01         2.539820E-01         4.152432E-01         3.307748E-01        -4.013000E-01        -3.338132E-01        -4.246422E-01         1.295601E+00         1.550870E+00         1.140640E+00         5.460000E+02         5.380000E+02         8.960000E+02        -1.757240E+01        -1.849422E+01        -1.687995E+01        -8.750698E+00        -9.092453E+00        -8.562747E+00        -4.683658E-01        -2.057823E-01        -5.487044E-01        -3.613886E+00         0.000000E+00        -2.898492E+00         0.000000E+00        -5.176837E+00                  NAN        -2.755144E+01        -3.142026E+01        -2.920689E+01        -3.134315E+01        -2.381174E+01                  NAN        -6.623305E+00        -6.451665E+00        -6.345057E+00        -6.663117E+00        -6.629082E+00                  NAN        -7.848785E+00                  NAN        -9.851634E+00         0.000000E+00        -7.713858E+00         0.000000E+00        -2.156298E+01                  NAN        -2.073065E+01        -2.280381E+01        -2.008458E+01        -2.098239E+01        -6.525980E+00                  NAN        -6.224748E+00        -1.044042E+01        -6.876189E+00        -9.526012E+00        -3.444102E+00         0.000000E+00        -2.766382E+00         0.000000E+00        -5.293606E+00         0.000000E+00        -2.857337E+01        -3.119170E+01        -3.034088E+01        -3.275430E+01        -2.588616E+01        -2.905264E+01        -8.400920E-01        -7.797462E-01        -7.796566E-01        -9.043498E-01        -6.294191E-01        -3.023457E-05         1.470000E+02         7.000000E+00         4.670000E+02         9.800000E+01         4.500000E+01         0.000000E+00         1.510000E+02         0.000000E+00         2.700000E+01         1.000000E+00         3.220000E+02         1.000000E+00         1.150000E+02         1.300000E+01         2.380000E+02         1.020000E+02         7.500000E+01         1.000000E+00
        6.239790E+07         1.183317E+01         2.779119E-01         4.072482E-01         3.148399E-01        -3.994893E-01        -3.194223E-01        -4.155644E-01         1.296184E+00         1.570352E+00         1.159714E+00         6.130000E+02         5.170000E+02         8.500000E+02        -1.722786E+01        -1.805147E+01        -1.630088E+01        -8.906907E+00        -9.621530E+00        -8.922937E+00        -6.489930E-01        -6.155665E-02        -6.312759E-01        -3.467929E+00         0.000000E+00        -2.783842E+00         0.000000E+00        -5.019272E+00                  NAN        -2.771481E+01        -3.043487E+01        -2.947420E+01        -3.195427E+01        -2.431015E+01                  NAN        -6.474376E+00        -6.776592E+00        -6.156870E+00        -6.199398E+00        -6.516377E+00                  NAN        -7.571468E+00                  NAN        -9.065808E+00                  NAN        -7.615910E+00                  NAN        -2.173828E+01                  NAN        -2.093124E+01                  NAN        -1.991746E+01                  NAN        -6.536032E+00                  NAN        -6.719587E+00                  NAN        -6.935947E+00                  NAN        -3.271248E+00         0.000000E+00        -2.579030E+00         0.000000E+00        -4.524012E+00         0.000000E+00        -2.895385E+01        -3.127963E+01        -3.056419E+01        -3.300411E+01        -2.590335E+01        -2.823222E+01        -6.882379E-01        -5.671209E-01        -7.690650E-01        -8.251394E-01        -7.636229E-01        -1.155244E-02         1.670000E+02         3.000000E+00         4.660000E+02         9.400000E+01         3.400000E+01         0.000000E+00         1.620000E+02         0.000000E+00         2.300000E+01         0.000000E+00         3.170000E+02         0.000000E+00         1.300000E+02         7.000000E+00         2.420000E+02         9.400000E+01         6.800000E+01         3.000000E+00
        6.242790E+07         1.129705E+01         2.700843E-01         4.046854E-01         3.252303E-01        -3.954649E-01        -3.556054E-01        -4.193416E-01         1.303655E+00         1.534610E+00         1.152729E+00         6.340000E+02         5.020000E+02         8.440000E+02        -1.771860E+01        -1.841671E+01        -1.674197E+01        -9.100403E+00        -9.390018E+00        -8.667547E+00        -5.206460E-01        -4.544418E-02        -4.820850E-01        -3.666196E+00         0.000000E+00        -2.852994E+00         0.000000E+00        -4.898309E+00                  NAN        -2.764542E+01        -3.297657E+01        -2.932315E+01        -3.191959E+01        -2.431873E+01                  NAN        -6.510610E+00        -6.321172E+00        -6.270469E+00        -6.262441E+00        -6.727923E+00                  NAN        -7.883359E+00                  NAN        -9.824161E+00                  NAN        -7.547570E+00                  NAN        -2.120204E+01                  NAN        -2.171030E+01                  NAN        -2.037684E+01                  NAN        -6.733953E+00                  NAN        -6.601773E+00                  NAN        -6.879316E+00                  NAN        -3.903291E+00         0.000000E+00        -2.585055E+00         0.000000E+00        -4.521441E+00         0.000000E+00        -2.822601E+01        -3.136772E+01        -3.044987E+01        -3.294803E+01        -2.599081E+01        -2.954958E+01        -7.122593E-01        -4.410631E-01        -7.698413E-01        -8.290948E-01        -7.399471E-01        -4.347766E-01         1.640000E+02         4.000000E+00         4.550000E+02         9.900000E+01         4.200000E+01         0.000000E+00         1.580000E+02         0.000000E+00         2.300000E+01         0.000000E+00         3.210000E+02         0.000000E+00         1.230000E+02         7.000000E+00         2.530000E+02         8.400000E+01         7.500000E+01         2.000000E+00
        6.245790E+07         1.122517E+01         2.694436E-01         4.062268E-01         3.243296E-01        -4.187510E-01        -3.426671E-01        -4.290793E-01         1.273084E+00         1.552052E+00         1.150489E+00         6.140000E+02         5.100000E+02         8.560000E+02        -1.742088E+01        -1.872281E+01        -1.704893E+01        -9.011557E+00        -9.269990E+00        -8.841277E+00        -5.383346E-01        -5.873110E-02        -4.027136E-01        -3.864386E+00         0.000000E+00        -2.822796E+00         0.000000E+00        -4.562602E+00                  NAN        -2.715770E+01        -2.901563E+01        -2.934077E+01        -3.154890E+01        -2.512075E+01                  NAN        -6.744479E+00        -8.271681E+00        -6.315971E+00        -6.274441E+00        -6.665209E+00                  NAN        -7.816330E+00         0.000000E+00        -9.616960E+00                  NAN        -7.635440E+00                  NAN        -2.151370E+01        -2.484633E+01        -2.179273E+01                  NAN        -2.032642E+01                  NAN        -6.810302E+00        -1.077878E+01        -6.528828E+00                  NAN        -6.810999E+00                  NAN        -3.981775E+00         0.000000E+00        -2.597916E+00         0.000000E+00        -4.678597E+00         0.000000E+00        -2.781807E+01        -3.121512E+01        -3.051191E+01        -3.313654E+01        -2.621207E+01        -3.039570E+01        -8.629876E-01        -7.793239E-01        -7.611462E-01        -8.398480E-01        -6.884326E-01        -5.596375E-03         1.450000E+02         9.000000E+00         4.820000E+02         8.400000E+01         4.400000E+01         0.000000E+00         1.580000E+02         2.000000E+00         2.300000E+01         0.000000E+00         3.190000E+02         0.000000E+00         1.200000E+02         1.100000E+01         2.520000E+02         8.300000E+01         8.100000E+01         1.000000E+00
        6.248790E+07         1.140184E+01         2.771250E-01         4.105462E-01         3.123288E-01        -3.722748E-01        -3.497633E-01        -4.287786E-01         1.324965E+00         1.542242E+00         1.137079E+00         6.540000E+02         5.160000E+02         8.100000E+02        -1.712264E+01        -1.848837E+01        -1.699052E+01        -8.939749E+00        -9.666897E+00        -8.694958E+00        -5.085118E-01        -5.904107E-02        -5.592519E-01        -3.610216E+00         0.000000E+00        -2.934409E+00         0.000000E+00        -5.195285E+00                  NAN        -2.760287E+01        -2.980454E+01        -2.928618E+01        -3.129851E+01        -2.461617E+01                  NAN        -6.304419E+00        -6.973558E+00        -6.438320E+00        -6.408200E+00        -6.813345E+00                  NAN        -7.707905E+00                  NAN        -9.642352E+00                  NAN        -7.595200E+00                  NAN        -2.221401E+01                  NAN        -2.066869E+01                  NAN        -2.014751E+01                  NAN        -6.317839E+00                  NAN        -6.499305E+00                  NAN        -6.878478E+00                  NAN        -3.667516E+00         0.000000E+00        -2.616335E+00         0.000000E+00        -5.032661E+00         0.000000E+00        -2.847432E+01        -3.137109E+01        -3.053416E+01        -3.304776E+01        -2.557265E+01        -2.481737E+01        -6.576400E-01        -6.961782E-01        -7.984243E-01        -8.344151E-01        -6.272665E-01        -1.517078E+00         1.600000E+02         2.000000E+00         4.600000E+02         1.060000E+02         3.600000E+01         0.000000E+00         1.690000E+02         0.000000E+00         2.300000E+01         0.000000E+00         3.100000E+02         0.000000E+00         1.190000E+02         9.000000E+00         2.520000E+02         8.500000E+01         7.400000E+01         1.000000E+00
        6.251790E+07         1.116709E+01         2.573544E-01         4.103499E-01         3.322957E-01        -3.817747E-01        -3.483783E-01        -4.340144E-01         1.322900E+00         1.544291E+00         1.137718E+00         6.100000E+02         5.070000E+02         8.630000E+02        -1.712700E+01        -1.891901E+01        -1.689309E+01        -9.246943E+00        -9.196882E+00        -8.708487E+00        -6.849457E-01        -4.345549E-02        -6.870507E-01        -3.920332E+00         0.000000E+00        -2.799026E+00         0.000000E+00        -5.274332E+00                  NAN        -2.711402E+01        -2.905120E+01        -2.912244E+01        -3.144164E+01        -2.477112E+01                  NAN        -6.488556E+00        -8.604463E+00        -6.481505E+00        -6.542381E+00        -6.531149E+00                  NAN        -7.743549E+00                  NAN        -1.004908E+01                  NAN        -7.337591E+00         0.000000E+00        -2.150399E+01                  NAN        -2.130904E+01                  NAN        -2.092589E+01        -2.604253E+01        -6.748153E+00                  NAN        -6.081130E+00                  NAN        -6.854247E+00        -6.716597E+00        -3.502388E+00         0.000000E+00        -2.723411E+00         0.000000E+00        -5.365468E+00         0.000000E+00        -2.858036E+01        -3.095690E+01        -3.032649E+01        -3.259970E+01        -2.589729E+01        -2.882758E+01        -7.035758E-01        -6.055405E-01        -7.906164E-01        -8.886916E-01        -6.473314E-01        -6.982625E-07         1.450000E+02         2.000000E+00         4.800000E+02         8.900000E+01         4.800000E+01         0.000000E+00         1.560000E+02         0.000000E+00         2.300000E+01         0.000000E+00         3.210000E+02         2.000000E+00         1.200000E+02         1.100000E+01         2.480000E+02         7.900000E+01         8.600000E+01         2.000000E+00
        6.254790E+07         1.120232E+01         2.608760E-01         4.139128E-01         3.252112E-01        -4.253942E-01        -3.698071E-01        -4.183862E-01         1.282902E+00         1.526815E+00         1.140739E+00         6.100000E+02         5.090000E+02         8.610000E+02        -1.749232E+01        -1.907226E+01        -1.643014E+01        -8.880396E+00        -9.071961E+00        -8.689164E+00        -5.017711E-01        -4.462962E-02        -5.884400E-01        -3.913604E+00         0.000000E+00        -2.858897E+00         0.000000E+00        -4.913173E+00                  NAN        -2.704188E+01        -3.059210E+01        -2.912040E+01        -3.138025E+01        -2.423842E+01                  NAN        -6.571433E+00        -7.028238E+00        -6.418074E+00        -6.413027E+00        -7.409829E+00                  NAN        -7.675583E+00         0.000000E+00        -9.888207E+00                  NAN        -7.394645E+00         0.000000E+00        -2.108964E+01        -2.470752E+01        -2.192917E+01                  NAN        -2.053948E+01        -2.267191E+01        -6.789681E+00        -7.411975E+00        -5.718224E+00                  NAN        -6.809778E+00        -9.667934E+00        -3.762136E+00         0.000000E+00        -2.735816E+00         0.000000E+00        -5.233158E+00         0.000000E+00        -2.811106E+01        -3.173481E+01        -3.041329E+01        -3.262096E+01        -2.582963E+01        -2.735747E+01        -8.847723E-01        -3.891523E-01        -7.595411E-01        -9.343880E-01        -6.678534E-01        -1.577698E+00         1.420000E+02         3.000000E+00         4.850000E+02         9.000000E+01         4.400000E+01         0.000000E+00         1.610000E+02         1.000000E+00         2.400000E+01         0.000000E+00         3.150000E+02         1.000000E+00         1.120000E+02         8.000000E+00         2.450000E+02         9.100000E+01         8.100000E+01         2.000000E+00
        6.257790E+07         1.140138E+01         2.640393E-01         4.119404E-01         3.240203E-01        -4.080171E-01        -3.402994E-01        -4.240032E-01         1.283431E+00         1.538212E+00         1.146894E+00         6.290000E+02         5.110000E+02         8.400000E+02        -1.742325E+01        -1.853671E+01        -1.675902E+01        -8.924918E+00        -9.638917E+00        -8.848797E+00        -5.105839E-01        -7.553543E-02        -6.252636E-01        -4.080547E+00         0.000000E+00        -2.674640E+00         0.000000E+00        -5.397382E+00                  NAN        -2.710554E+01        -2.814960E+01        -2.931135E+01        -3.183954E+01        -2.444448E+01                  NAN        -6.451218E+00        -8.964101E+00        -6.340378E+00        -6.162875E+00        -6.528343E+00                  NAN        -7.593999E+00         0.000000E+00        -9.724586E+00                  NAN        -7.525049E+00         0.000000E+00        -2.122227E+01        -2.400006E+01        -2.123146E+01                  NAN        -2.056481E+01        -2.342687E+01        -6.645380E+00        -7.683524E+00        -6.513696E+00                  NAN        -6.862186E+00        -6.067293E+00        -3.591937E+00         0.000000E+00        -3.080526E+00         0.000000E+00        -4.855228E+00         0.000000E+00        -2.806479E+01        -3.052448E+01        -3.006273E+01        -3.315488E+01        -2.614094E+01        -2.972639E+01        -7.114884E-01        -1.132898E+00        -7.869375E-01        -8.772571E-01        -7.893007E-01        -3.891167E-03         1.570000E+02         2.000000E+00         4.730000E+02         9.000000E+01         4.200000E+01         0.000000E+00         1.610000E+02         1.000000E+00         2.300000E+01         0.000000E+00         3.160000E+02         1.000000E+00         1.180000E+02         6.000000E+00         2.390000E+02         9.700000E+01         7.700000E+01         2.000000E+00
        6.260790E+07         1.177489E+01         2.794183E-01         4.138942E-01         3.066875E-01        -4.081999E-01        -3.639791E-01        -4.222470E-01         1.294724E+00         1.538123E+00         1.159844E+00         6.620000E+02         5.160000E+02         8.020000E+02        -1.746644E+01        -1.878818E+01        -1.651577E+01        -8.872746E+00        -9.459706E+00        -9.171034E+00        -4.525757E-01        -9.070387E-02        -5.568097E-01        -4.172240E+00         0.000000E+00        -2.789578E+00         0.000000E+00        -5.697982E+00                  NAN        -2.704087E+01        -2.991972E+01        -2.938078E+01        -3.109126E+01        -2.322339E+01                  NAN        -6.144375E+00        -9.122534E+00        -6.400396E+00        -6.727098E+00        -7.297048E+00                  NAN        -8.079500E+00                  NAN        -8.851881E+00                  NAN        -7.021085E+00                  NAN        -2.106938E+01                  NAN        -2.314158E+01                  NAN        -2.069969E+01                  NAN        -6.644771E+00                  NAN        -5.749883E+00                  NAN        -6.826417E+00                  NAN        -4.340427E+00         0.000000E+00        -2.871663E+00         0.000000E+00        -4.781031E+00                  NAN        -2.748686E+01        -3.243611E+01        -3.037052E+01        -3.291806E+01        -2.557272E+01                  NAN        -8.590678E-01        -9.000533E-01        -7.766346E-01        -8.363352E-01        -9.133261E-01                  NAN         1.580000E+02         3.000000E+00         4.880000E+02         8.400000E+01         3.100000E+01         0.000000E+00         1.650000E+02         0.000000E+00         2.400000E+01         0.000000E+00         3.130000E+02         0.000000E+00         1.180000E+02         7.000000E+00         2.490000E+02         9.100000E+01         6.100000E+01         0.000000E+00
        6.263790E+07         1.204868E+01         2.828053E-01         4.123923E-01         3.048024E-01        -4.047523E-01        -3.443472E-01        -4.256245E-01         1.312180E+00         1.544152E+00         1.142946E+00         6.880000E+02         5.140000E+02         7.780000E+02        -1.732617E+01        -1.907496E+01        -1.675363E+01        -8.913963E+00        -9.284714E+00        -8.783593E+00        -4.741959E-01        -1.125197E-01        -6.159041E-01        -4.308925E+00                  NAN        -2.819536E+00         0.000000E+00        -6.228577E+00         0.000000E+00        -2.682424E+01                  NAN        -2.943410E+01        -3.191357E+01        -2.405056E+01        -2.702731E+01        -6.657576E+00                  NAN        -6.320092E+00        -5.974396E+00        -6.470108E+00        -7.473982E+00        -7.978985E+00         0.000000E+00        -9.034612E+00                  NAN        -7.126333E+00                  NAN        -2.152158E+01        -2.448702E+01        -2.225385E+01                  NAN        -2.038026E+01                  NAN        -6.558707E+00        -1.055614E+01        -6.121823E+00                  NAN        -7.037833E+00                  NAN        -3.830925E+00         0.000000E+00        -2.561378E+00         0.000000E+00        -5.511194E+00         0.000000E+00        -2.810552E+01        -3.146170E+01        -3.059883E+01        -3.280116E+01        -2.542915E+01        -2.850908E+01        -7.211611E-01        -1.025880E+00        -7.754827E-01        -7.042254E-01        -8.452335E-01        -1.783809E+00         1.550000E+02         0.000000E+00         4.980000E+02         7.900000E+01         3.000000E+01         2.000000E+00         1.640000E+02         1.000000E+00         2.700000E+01         0.000000E+00         3.100000E+02         0.000000E+00         1.290000E+02         5.000000E+00         2.480000E+02         8.300000E+01         7.200000E+01         2.000000E+00
        6.266790E+07         1.177708E+01         2.675654E-01         4.196066E-01         3.128280E-01        -4.173906E-01        -3.238718E-01        -4.003710E-01         1.274906E+00         1.554337E+00         1.170243E+00         6.350000E+02         5.450000E+02         8.000000E+02        -1.748057E+01        -1.849235E+01        -1.655949E+01        -8.818798E+00        -9.180173E+00        -9.137259E+00        -4.303562E-01        -2.238743E-01        -4.879904E-01        -4.031750E+00                  NAN        -2.891085E+00         0.000000E+00        -5.865664E+00                  NAN        -2.716150E+01                  NAN        -2.930851E+01        -3.103714E+01        -2.408702E+01                  NAN        -6.385267E+00                  NAN        -6.216670E+00        -6.346943E+00        -6.321880E+00                  NAN        -7.928601E+00                  NAN        -9.733476E+00                  NAN        -6.991251E+00                  NAN        -2.114886E+01                  NAN        -2.165584E+01                  NAN        -2.069322E+01                  NAN        -7.029111E+00                  NAN        -6.614975E+00                  NAN        -6.953365E+00                  NAN        -3.652214E+00         0.000000E+00        -2.504814E+00         0.000000E+00        -5.374905E+00         0.000000E+00        -2.826588E+01        -2.954959E+01        -3.044683E+01        -3.268220E+01        -2.565746E+01        -2.996546E+01        -7.802491E-01        -5.110059E-01        -7.676436E-01        -8.191176E-01        -6.653357E-01        -3.007435E-04         1.600000E+02         0.000000E+00         4.800000E+02         8.800000E+01         3.600000E+01         0.000000E+00         1.610000E+02         0.000000E+00         2.900000E+01         0.000000E+00         3.120000E+02         0.000000E+00         1.220000E+02         5.000000E+00         2.510000E+02         8.100000E+01         7.400000E+01         1.000000E+00
        6.269790E+07         1.165727E+01         2.732924E-01         4.128644E-01         3.138432E-01        -3.970940E-01        -3.046305E-01        -3.854604E-01         1.307724E+00         1.573983E+00         1.188810E+00         6.660000E+02         5.140000E+02         8.000000E+02        -1.782417E+01        -1.809991E+01        -1.673237E+01        -8.459949E+00        -9.833718E+00        -8.974905E+00        -3.657570E-01        -1.956351E-01        -4.648947E-01        -4.175831E+00                  NAN        -2.736058E+00         0.000000E+00        -4.890071E+00                  NAN        -2.696720E+01                  NAN        -2.934844E+01        -3.204531E+01        -2.413813E+01                  NAN        -6.337319E+00                  NAN        -6.230097E+00        -6.056654E+00        -6.645332E+00                  NAN        -8.043490E+00                  NAN        -9.442177E+00                  NAN        -7.127381E+00         0.000000E+00        -2.113894E+01                  NAN        -2.142794E+01                  NAN        -2.079231E+01        -2.755778E+01        -6.590093E+00                  NAN        -6.392213E+00                  NAN        -6.810060E+00        -5.190884E+00        -4.338324E+00         0.000000E+00        -2.645761E+00         0.000000E+00        -5.096658E+00                  NAN        -2.786998E+01        -3.267288E+01        -3.041836E+01        -3.279530E+01        -2.540878E+01                  NAN        -7.517798E-01        -6.747265E-01        -8.049884E-01        -8.606704E-01        -8.907653E-01                  NAN         1.580000E+02         0.000000E+00         4.860000E+02         8.100000E+01         3.900000E+01         0.000000E+00         1.620000E+02         0.000000E+00         2.300000E+01         0.000000E+00         3.160000E+02         1.000000E+00         1.200000E+02         4.000000E+00         2.440000E+02         8.600000E+01         8.000000E+01         0.000000E+00
        6.272790E+07         1.169168E+01         2.799200E-01         4.128084E-01         3.072717E-01        -4.062716E-01        -3.329804E-01        -4.040051E-01         1.280200E+00         1.546756E+00         1.159528E+00         7.030000E+02         5.150000E+02         7.620000E+02        -1.736570E+01        -1.820989E+01        -1.685056E+01        -8.910804E+00        -9.644057E+00        -8.946481E+00        -5.689156E-01        -2.089484E-01        -4.122890E-01        -4.380965E+00         0.000000E+00        -2.739637E+00         0.000000E+00        -6.033499E+00                  NAN        -2.702778E+01        -3.017641E+01        -2.929486E+01        -3.111724E+01        -2.375574E+01                  NAN        -6.143345E+00        -6.477667E+00        -6.360558E+00        -6.805987E+00        -5.923527E+00                  NAN        -8.459383E+00                  NAN        -9.290068E+00                  NAN        -6.799236E+00                  NAN        -2.090920E+01                  NAN        -2.186679E+01                  NAN        -2.090687E+01                  NAN        -6.694119E+00                  NAN        -5.986099E+00                  NAN        -6.857188E+00                  NAN        -3.833173E+00         0.000000E+00        -2.556435E+00         0.000000E+00        -5.360908E+00         0.000000E+00        -2.803016E+01        -2.990198E+01        -3.060950E+01        -3.271569E+01        -2.567258E+01        -3.479235E+01        -7.652330E-01        -2.150511E-01        -7.994672E-01        -8.970234E-01        -6.830036E-01        -2.071877E-01         1.560000E+02         3.000000E+00         4.820000E+02         8.900000E+01         3.400000E+01         0.000000E+00         1.660000E+02         0.000000E+00         2.300000E+01         0.000000E+00         3.130000E+02         0.000000E+00         1.330000E+02         4.000000E+00         2.510000E+02         7.400000E+01         7.200000E+01         1.000000E+00
        6.275790E+07         1.152039E+01         2.551070E-01         4.239155E-01         3.209776E-01        -4.245150E-01        -3.267901E-01        -4.100204E-01         1.254321E+00         1.552054E+00         1.154909E+00         6.240000E+02         5.620000E+02         7.940000E+02        -1.763907E+01        -1.818916E+01        -1.682760E+01        -8.672731E+00        -9.315466E+00        -9.145836E+00        -5.113688E-01        -2.491060E-01        -5.072097E-01        -4.542948E+00         0.000000E+00        -2.742160E+00         0.000000E+00        -5.428344E+00                  NAN        -2.716004E+01        -3.251392E+01        -2.918002E+01        -3.127613E+01        -2.461353E+01                  NAN        -6.262369E+00        -5.119472E+00        -6.404685E+00        -6.443372E+00        -6.777729E+00                  NAN        -8.237052E+00                  NAN        -9.297149E+00         0.000000E+00        -6.966023E+00                  NAN        -2.045374E+01                  NAN        -2.187499E+01        -2.971679E+01        -2.091421E+01                  NAN        -6.930297E+00                  NAN        -5.964159E+00        -6.357077E+00        -6.870975E+00                  NAN        -4.298173E+00         0.000000E+00        -2.674528E+00         0.000000E+00        -4.665860E+00         0.000000E+00        -2.792240E+01        -3.224450E+01        -3.053316E+01        -3.249152E+01        -2.609867E+01        -3.035224E+01        -6.249201E-01        -9.620577E-01        -6.768898E-01        -9.148385E-01        -8.345507E-01        -1.341245E-01         1.510000E+02         1.000000E+00         4.840000E+02         9.000000E+01         3.800000E+01         0.000000E+00         1.490000E+02         0.000000E+00         3.100000E+01         1.000000E+00         3.210000E+02         0.000000E+00         1.200000E+02         3.000000E+00         2.510000E+02         8.400000E+01         7.400000E+01         3.000000E+00
        6.278790E+07         1.117602E+01         2.515072E-01         4.274776E-01         3.210152E-01        -4.038628E-01        -3.383574E-01        -3.906910E-01         1.288976E+00         1.551498E+00         1.173040E+00         6.330000E+02         5.570000E+02         7.900000E+02        -1.754978E+01        -1.812095E+01        -1.635209E+01        -8.756985E+00        -9.359172E+00        -9.073885E+00        -6.618109E-01        -2.823905E-01        -5.292689E-01        -4.167712E+00         0.000000E+00        -2.838459E+00         0.000000E+00        -5.216033E+00                  NAN        -2.740502E+01        -3.331579E+01        -2.909251E+01        -3.156181E+01        -2.441065E+01                  NAN        -6.128977E+00        -7.030062E+00        -6.305597E+00        -6.445492E+00        -6.759830E+00                  NAN        -8.670031E+00                  NAN        -8.024729E+00                  NAN        -6.786078E+00         0.000000E+00        -2.079678E+01                  NAN        -2.259179E+01                  NAN        -2.093352E+01        -2.525083E+01        -6.775940E+00                  NAN        -5.875628E+00                  NAN        -6.739802E+00        -7.306324E+00        -4.195685E+00         0.000000E+00        -2.775259E+00         0.000000E+00        -3.939118E+00         0.000000E+00        -2.805918E+01        -3.113801E+01        -3.020398E+01        -3.261728E+01        -2.660840E+01        -2.960361E+01        -6.704135E-01        -6.551602E-01        -8.256665E-01        -8.518455E-01        -6.802209E-01        -9.940574E-01         1.530000E+02         1.000000E+00         4.760000E+02         9.600000E+01         3.800000E+01         0.000000E+00         1.530000E+02         0.000000E+00         3.100000E+01         0.000000E+00         3.150000E+02         3.000000E+00         1.180000E+02         4.000000E+00         2.500000E+02         9.100000E+01         8.000000E+01         2.000000E+00
        6.281790E+07         1.107186E+01         2.501950E-01         4.147044E-01         3.351007E-01        -3.838805E-01        -3.350796E-01        -4.098548E-01         1.329447E+00         1.540669E+00         1.172750E+00         6.330000E+02         5.070000E+02         8.400000E+02        -1.723718E+01        -1.836610E+01        -1.670012E+01        -8.844367E+00        -9.411801E+00        -9.116409E+00        -6.649256E-01        -1.773088E-01        -5.405846E-01        -3.833948E+00         0.000000E+00        -2.908093E+00         0.000000E+00        -5.591263E+00                  NAN        -2.742931E+01        -2.916524E+01        -2.908068E+01        -3.091153E+01        -2.320912E+01                  NAN        -6.383933E+00        -6.534322E+00        -6.334158E+00        -7.023874E+00        -7.272850E+00                  NAN        -8.304946E+00                  NAN        -7.879684E+00                  NAN        -7.052647E+00                  NAN        -2.139928E+01                  NAN        -2.298016E+01                  NAN        -2.056838E+01                  NAN        -6.469958E+00                  NAN        -5.981428E+00                  NAN        -7.016415E+00                  NAN        -4.059265E+00         0.000000E+00        -2.421090E+00         0.000000E+00        -5.053051E+00         0.000000E+00        -2.795399E+01        -3.136964E+01        -3.062364E+01        -3.247813E+01        -2.548425E+01        -2.867633E+01        -7.520505E-01        -4.009258E-01        -7.419339E-01        -9.548979E-01        -7.684845E-01        -2.978937E-01         1.450000E+02         1.000000E+00         4.650000E+02         1.060000E+02         4.700000E+01         0.000000E+00         1.440000E+02         0.000000E+00         2.800000E+01         0.000000E+00         3.300000E+02         0.000000E+00         1.240000E+02         5.000000E+00         2.440000E+02         8.600000E+01         8.100000E+01         2.000000E+00
        6.284790E+07         1.126262E+01         2.448830E-01         4.289662E-01         3.261509E-01        -4.247813E-01        -3.419206E-01        -4.370423E-01         1.264343E+00         1.542562E+00         1.148470E+00         6.070000E+02         5.500000E+02         8.230000E+02        -1.780109E+01        -1.828548E+01        -1.718840E+01        -8.933102E+00        -9.353538E+00        -8.751584E+00        -5.076311E-01        -2.874766E-01        -4.648061E-01        -4.333329E+00                  NAN        -2.822188E+00         0.000000E+00        -5.590969E+00                  NAN        -2.713806E+01                  NAN        -2.928939E+01        -3.104919E+01        -2.330386E+01                  NAN        -6.339774E+00                  NAN        -6.285769E+00        -6.750737E+00        -7.076158E+00                  NAN        -8.465312E+00                  NAN        -7.992393E+00                  NAN        -7.045373E+00                  NAN        -2.041113E+01                  NAN        -2.226109E+01                  NAN        -2.094693E+01                  NAN        -7.012848E+00                  NAN        -6.728383E+00                  NAN        -6.697708E+00                  NAN        -3.832377E+00         0.000000E+00        -2.589198E+00         0.000000E+00        -6.153724E+00         0.000000E+00        -2.793908E+01        -2.961044E+01        -3.047666E+01        -3.249739E+01        -2.469494E+01        -2.825525E+01        -7.973170E-01        -1.264885E+00        -7.872838E-01        -1.013757E+00        -8.994586E-01        -3.452836E-01         1.390000E+02         0.000000E+00         4.800000E+02         1.000000E+02         4.500000E+01         0.000000E+00         1.460000E+02         0.000000E+00         3.400000E+01         0.000000E+00         3.220000E+02         0.000000E+00         1.140000E+02         1.000000E+00         2.650000E+02         7.400000E+01         8.200000E+01         2.000000E+00
        6.287790E+07         1.094491E+01         2.372539E-01         4.176529E-01         3.450932E-01        -4.165772E-01        -3.287347E-01        -4.062354E-01         1.293316E+00         1.551179E+00         1.156651E+00         5.750000E+02         5.180000E+02         8.870000E+02        -1.774731E+01        -1.827682E+01        -1.686327E+01        -8.647079E+00        -9.426959E+00        -8.927713E+00        -5.326826E-01        -2.721050E-01        -4.883272E-01        -4.152990E+00         0.000000E+00        -2.849726E+00         0.000000E+00        -5.966154E+00                  NAN        -2.680990E+01        -3.121450E+01        -2.919248E+01        -3.139708E+01        -2.350642E+01                  NAN        -6.654980E+00        -5.881852E+00        -6.394390E+00        -6.467695E+00        -6.795317E+00                  NAN        -8.352025E+00                  NAN        -8.046705E+00                  NAN        -7.120427E+00         0.000000E+00        -2.105420E+01                  NAN        -2.299680E+01                  NAN        -2.098555E+01        -2.401573E+01        -6.482339E+00                  NAN        -6.081375E+00                  NAN        -6.812382E+00        -9.090695E+00        -4.287798E+00         0.000000E+00        -2.415487E+00         0.000000E+00        -5.035083E+00         0.000000E+00        -2.787619E+01        -3.296981E+01        -3.077603E+01        -3.298638E+01        -2.604170E+01        -3.086771E+01        -7.536582E-01        -9.425789E-02        -7.393681E-01        -8.370599E-01        -7.499145E-01        -4.714633E-02         1.360000E+02         3.000000E+00         4.780000E+02         9.800000E+01         4.900000E+01         0.000000E+00         1.370000E+02         0.000000E+00         2.700000E+01         0.000000E+00         3.370000E+02         1.000000E+00         1.040000E+02         2.000000E+00         2.530000E+02         8.700000E+01         9.400000E+01         2.000000E+00
        6.290790E+07         1.104536E+01         2.420453E-01         4.290034E-01         3.289513E-01        -4.356909E-01        -3.324790E-01        -4.137379E-01         1.267278E+00         1.552600E+00         1.164067E+00         5.930000E+02         5.570000E+02         8.300000E+02        -1.781507E+01        -1.820322E+01        -1.717592E+01        -8.624391E+00        -9.094308E+00        -8.907113E+00        -3.551677E-01        -2.496943E-01        -4.434871E-01        -4.101770E+00                  NAN        -2.888313E+00         0.000000E+00        -4.986586E+00                  NAN        -2.724459E+01                  NAN        -2.927739E+01        -3.127134E+01        -2.546675E+01                  NAN        -6.301295E+00                  NAN        -6.384596E+00        -6.750264E+00        -6.610062E+00                  NAN        -8.636481E+00                  NAN        -9.449149E+00                  NAN        -7.096696E+00                  NAN        -2.035766E+01                  NAN        -2.209469E+01                  NAN        -2.114617E+01                  NAN        -6.803671E+00                  NAN        -6.393245E+00                  NAN        -6.683843E+00                  NAN        -4.376290E+00                  NAN        -2.512688E+00         0.000000E+00        -5.092471E+00         0.000000E+00        -2.779590E+01                  NAN        -3.061555E+01        -3.300723E+01        -2.574715E+01        -3.102295E+01        -8.842902E-01                  NAN        -7.189775E-01        -8.833255E-01        -7.218089E-01        -1.958205E-01         1.310000E+02         0.000000E+00         4.860000E+02         1.040000E+02         4.300000E+01         0.000000E+00         1.430000E+02         0.000000E+00         3.200000E+01         0.000000E+00         3.270000E+02         0.000000E+00         1.040000E+02         0.000000E+00         2.560000E+02         8.900000E+01         9.600000E+01         1.000000E+00
        6.293790E+07         1.114082E+01         2.461855E-01         4.210022E-01         3.328123E-01        -4.374415E-01        -3.009959E-01        -4.313956E-01         1.283653E+00         1.573072E+00         1.142359E+00         5.950000E+02         5.400000E+02         8.450000E+02        -1.782781E+01        -1.824315E+01        -1.726897E+01        -8.839436E+00        -9.418180E+00        -8.506528E+00        -2.918472E-01        -3.105469E-01        -5.371888E-01        -3.929957E+00                  NAN        -2.858368E+00         0.000000E+00        -5.039230E+00                  NAN        -2.693970E+01                  NAN        -2.932337E+01        -3.130218E+01        -2.400099E+01                  NAN        -6.415042E+00                  NAN        -6.315589E+00        -6.285101E+00        -6.760406E+00                  NAN        -8.513863E+00         0.000000E+00        -1.023727E+01                  NAN        -7.319700E+00                  NAN        -2.105980E+01        -2.553957E+01        -2.140716E+01                  NAN        -2.065057E+01                  NAN        -6.786935E+00        -5.276705E+00        -6.381672E+00                  NAN        -6.922121E+00                  NAN        -4.160518E+00         0.000000E+00        -2.310985E+00         0.000000E+00        -4.778828E+00                  NAN        -2.777143E+01        -3.139945E+01        -3.063406E+01        -3.308727E+01        -2.588030E+01                  NAN        -6.772785E-01        -5.314320E-01        -8.004472E-01        -8.366241E-01        -7.786002E-01                  NAN         1.480000E+02         0.000000E+00         4.700000E+02         1.020000E+02         4.400000E+01         0.000000E+00         1.470000E+02         1.000000E+00         2.800000E+01         0.000000E+00         3.260000E+02         0.000000E+00         1.160000E+02         4.000000E+00         2.510000E+02         8.600000E+01         8.800000E+01         0.000000E+00
        6.296790E+07         1.101280E+01         2.368166E-01         4.302408E-01         3.329426E-01        -4.092819E-01        -3.364934E-01        -4.109061E-01         1.294699E+00         1.545003E+00         1.163570E+00         5.720000E+02         5.600000E+02         8.480000E+02        -1.765757E+01        -1.823156E+01        -1.689138E+01        -8.979474E+00        -9.305072E+00        -9.019141E+00        -2.375922E-01        -2.104792E-01        -5.616027E-01        -3.721587E+00                  NAN        -2.912927E+00         0.000000E+00        -6.155057E+00                  NAN        -2.739109E+01                  NAN        -2.908571E+01        -3.114892E+01        -2.393149E+01                  NAN        -6.327060E+00                  NAN        -6.408837E+00        -6.693326E+00        -6.471061E+00                  NAN        -8.372548E+00                  NAN        -9.821557E+00                  NAN        -7.076835E+00         0.000000E+00        -2.112090E+01                  NAN        -2.094561E+01                  NAN        -2.076350E+01        -2.735078E+01        -6.584830E+00                  NAN        -6.577467E+00                  NAN        -6.957233E+00        -5.841421E+00        -3.814255E+00         0.000000E+00        -2.711564E+00         0.000000E+00        -4.857760E+00         0.000000E+00        -2.829774E+01        -3.085367E+01        -3.039606E+01        -3.301165E+01        -2.608403E+01        -2.917797E+01        -7.864950E-01        -7.197335E-01        -8.018762E-01        -8.834043E-01        -7.348657E-01        -2.551252E-04         1.340000E+02         0.000000E+00         4.790000E+02         1.050000E+02         4.600000E+01         0.000000E+00         1.440000E+02         0.000000E+00         3.000000E+01         0.000000E+00         3.270000E+02         1.000000E+00         1.050000E+02         5.000000E+00         2.510000E+02         8.800000E+01         8.900000E+01         2.000000E+00
        6.299790E+07         1.151286E+01         2.636268E-01         4.205577E-01         3.158155E-01        -4.028600E-01        -3.550139E-01        -3.916559E-01         1.294650E+00         1.534736E+00         1.178914E+00         6.150000E+02         5.520000E+02         8.130000E+02        -1.754513E+01        -1.810196E+01        -1.702783E+01        -8.976629E+00        -9.423938E+00        -9.075400E+00        -3.062286E-01        -2.628470E-01        -3.938823E-01        -4.443880E+00         0.000000E+00        -2.772937E+00         0.000000E+00        -5.416642E+00                  NAN        -2.701483E+01        -2.790811E+01        -2.931397E+01        -3.136452E+01        -2.421752E+01                  NAN        -6.372886E+00        -7.871009E+00        -6.197724E+00        -6.478135E+00        -6.234015E+00                  NAN        -7.866447E+00                  NAN        -9.676256E+00                  NAN        -7.322019E+00                  NAN        -2.093516E+01                  NAN        -2.113362E+01                  NAN        -2.067418E+01                  NAN        -6.846018E+00                  NAN        -7.251538E+00                  NAN        -6.743444E+00                  NAN        -3.960723E+00         0.000000E+00        -2.731332E+00         0.000000E+00        -4.709924E+00         0.000000E+00        -2.775455E+01        -3.089552E+01        -3.040693E+01        -3.265486E+01        -2.599404E+01        -2.971953E+01        -6.636733E-01        -6.476103E-01        -7.086960E-01        -8.632759E-01        -7.661409E-01        -5.826986E-02         1.520000E+02         1.000000E+00         4.620000E+02         1.100000E+02         3.900000E+01         0.000000E+00         1.610000E+02         0.000000E+00         2.800000E+01         0.000000E+00         3.130000E+02         0.000000E+00         1.200000E+02         3.000000E+00         2.560000E+02         8.600000E+01         7.500000E+01         1.000000E+00
        6.302790E+07         1.176996E+01         2.743757E-01         4.208161E-01         3.048082E-01        -3.947069E-01        -3.235280E-01        -4.155058E-01         1.314052E+00         1.555419E+00         1.158369E+00         6.210000E+02         5.420000E+02         8.170000E+02        -1.780268E+01        -1.842627E+01        -1.665088E+01        -9.022641E+00        -9.100403E+00        -8.970365E+00        -2.157888E-01        -2.836405E-01        -7.319996E-01        -4.022616E+00         0.000000E+00        -2.769784E+00         0.000000E+00        -5.451769E+00                  NAN        -2.708948E+01        -3.393677E+01        -2.945782E+01        -3.133164E+01        -2.233731E+01                  NAN        -6.359642E+00        -3.190013E+00        -6.390463E+00        -6.337534E+00        -6.959444E+00                  NAN        -7.856261E+00         0.000000E+00        -9.665061E+00                  NAN        -7.426380E+00                  NAN        -2.108012E+01        -3.045930E+01        -2.146242E+01                  NAN        -2.057479E+01                  NAN        -6.842522E+00        -4.204220E+00        -6.857087E+00                  NAN        -6.804938E+00                  NAN        -4.096651E+00         0.000000E+00        -2.924310E+00         0.000000E+00        -4.583955E+00         0.000000E+00        -2.782499E+01        -3.118066E+01        -3.005547E+01        -3.279467E+01        -2.633636E+01        -2.819055E+01        -8.155236E-01        -8.608761E-01        -7.928344E-01        -8.724805E-01        -7.631628E-01         0.000000E+00         1.530000E+02         1.000000E+00         4.710000E+02         1.050000E+02         3.400000E+01         0.000000E+00         1.700000E+02         1.000000E+00         2.800000E+01         0.000000E+00         3.030000E+02         0.000000E+00         1.150000E+02         5.000000E+00         2.600000E+02         8.600000E+01         7.500000E+01         1.000000E+00
        6.305790E+07         1.159657E+01         2.559242E-01         4.224459E-01         3.216299E-01        -4.200161E-01        -3.345270E-01        -4.431403E-01         1.285218E+00         1.554605E+00         1.126572E+00         5.870000E+02         5.480000E+02         8.450000E+02        -1.839929E+01        -1.814028E+01        -1.677107E+01        -8.455275E+00        -9.348532E+00        -8.611441E+00        -2.692862E-01        -3.070139E-01        -6.323717E-01        -4.371718E+00         0.000000E+00        -2.780711E+00         0.000000E+00        -5.342620E+00                  NAN        -2.672813E+01        -2.866982E+01        -2.936851E+01        -3.155341E+01        -2.356097E+01                  NAN        -6.421014E+00        -5.933154E+00        -6.310451E+00        -6.619664E+00        -6.841857E+00                  NAN        -7.782816E+00                  NAN        -9.991698E+00                  NAN        -7.456212E+00                  NAN        -2.129828E+01                  NAN        -2.135019E+01                  NAN        -2.047990E+01                  NAN        -6.754607E+00                  NAN        -6.889013E+00                  NAN        -7.041696E+00                  NAN        -4.036718E+00         0.000000E+00        -2.669068E+00         0.000000E+00        -4.906309E+00                  NAN        -2.793795E+01        -3.023302E+01        -3.041608E+01        -3.299686E+01        -2.616837E+01                  NAN        -7.436930E-01        -6.942727E-01        -7.609280E-01        -9.041711E-01        -6.624439E-01                  NAN         1.530000E+02         2.000000E+00         4.610000E+02         1.090000E+02         3.900000E+01         0.000000E+00         1.610000E+02         0.000000E+00         2.800000E+01         0.000000E+00         3.130000E+02         0.000000E+00         1.130000E+02         3.000000E+00         2.490000E+02         9.300000E+01         8.600000E+01         0.000000E+00
        6.308790E+07         1.192855E+01         2.769567E-01         4.138366E-01         3.092067E-01        -3.818162E-01        -3.209126E-01        -4.228824E-01         1.322994E+00         1.564075E+00         1.155098E+00         6.310000E+02         5.170000E+02         8.320000E+02        -1.792966E+01        -1.804831E+01        -1.637079E+01        -9.176160E+00        -9.407727E+00        -8.702326E+00        -3.421612E-01        -3.966229E-01        -8.038293E-01        -4.136742E+00                  NAN        -2.785978E+00         0.000000E+00        -6.089848E+00                  NAN        -2.692752E+01                  NAN        -2.943411E+01        -3.184054E+01        -2.318049E+01                  NAN        -6.564072E+00                  NAN        -6.327712E+00        -6.648462E+00        -6.742009E+00                  NAN        -7.780921E+00                  NAN        -9.545755E+00                  NAN        -7.208709E+00                  NAN        -2.158092E+01                  NAN        -2.191920E+01                  NAN        -2.076154E+01                  NAN        -6.649719E+00                  NAN        -5.765010E+00                  NAN        -6.819831E+00                  NAN        -3.990748E+00         0.000000E+00        -2.425621E+00         0.000000E+00        -5.423686E+00                  NAN        -2.813955E+01        -3.217736E+01        -3.058700E+01        -3.295161E+01        -2.518266E+01                  NAN        -7.602497E-01        -7.566600E-01        -7.440761E-01        -8.941606E-01        -8.238369E-01                  NAN         1.620000E+02         0.000000E+00         4.640000E+02         1.060000E+02         3.200000E+01         0.000000E+00         1.670000E+02         0.000000E+00         2.800000E+01         0.000000E+00         3.070000E+02         0.000000E+00         1.260000E+02         1.000000E+00         2.360000E+02         9.600000E+01         7.400000E+01         0.000000E+00
        6.311790E+07         1.207108E+01         2.590931E-01         4.264935E-01         3.144134E-01        -4.123778E-01        -2.844586E-01        -4.020302E-01         1.283244E+00         1.599767E+00         1.143554E+00         5.940000E+02         5.630000E+02         8.230000E+02        -1.790634E+01        -1.759287E+01        -1.670655E+01        -8.517639E+00        -9.273595E+00        -8.872348E+00        -4.620884E-01        -4.955441E-01        -5.860681E-01        -4.503339E+00         0.000000E+00        -2.775903E+00         0.000000E+00        -5.414311E+00                  NAN        -2.650331E+01        -3.187242E+01        -2.944461E+01        -3.149472E+01        -2.426295E+01                  NAN        -6.664218E+00        -5.498102E+00        -6.256914E+00        -6.381624E+00        -6.230848E+00                  NAN        -7.927313E+00         0.000000E+00        -9.244919E+00                  NAN        -7.524222E+00                  NAN        -2.104142E+01        -2.529038E+01        -2.141279E+01                  NAN        -2.077148E+01                  NAN        -6.774241E+00        -8.838097E+00        -6.639938E+00                  NAN        -6.810942E+00                  NAN        -3.611977E+00         0.000000E+00        -2.545479E+00         0.000000E+00        -4.087692E+00         0.000000E+00        -2.828417E+01        -3.062282E+01        -3.056532E+01        -3.275121E+01        -2.635609E+01        -2.667540E+01        -6.702502E-01        -8.935043E-01        -6.806659E-01        -8.964555E-01        -8.198727E-01        -4.434477E-03         1.490000E+02         1.000000E+00         4.680000E+02         1.140000E+02         3.200000E+01         0.000000E+00         1.570000E+02         2.000000E+00         3.300000E+01         0.000000E+00         3.100000E+02         0.000000E+00         1.160000E+02         6.000000E+00         2.400000E+02         1.020000E+02         8.100000E+01         1.000000E+00
        6.314790E+07         1.248168E+01         2.581022E-01         4.189405E-01         3.229573E-01        -4.100264E-01        -3.222953E-01        -4.157161E-01         1.300468E+00         1.576309E+00         1.157589E+00         6.090000E+02         5.260000E+02         8.450000E+02        -1.785003E+01        -1.789412E+01        -1.671544E+01        -8.740346E+00        -9.834855E+00        -9.039650E+00        -4.106628E-01        -3.849228E-01        -4.354876E-01        -3.830580E+00                  NAN        -2.667311E+00         0.000000E+00        -5.917894E+00                  NAN        -2.702741E+01                  NAN        -2.928625E+01        -3.167697E+01        -2.308271E+01                  NAN        -6.462779E+00                  NAN        -6.350875E+00        -6.322815E+00        -7.058500E+00                  NAN        -8.086995E+00                  NAN        -9.332503E+00                  NAN        -7.420528E+00                  NAN        -2.157357E+01                  NAN        -2.182607E+01                  NAN        -2.054961E+01                  NAN        -6.414788E+00                  NAN        -6.540344E+00                  NAN        -7.116560E+00                  NAN        -4.012432E+00         0.000000E+00        -2.883010E+00         0.000000E+00        -4.704653E+00                  NAN        -2.800393E+01        -2.959720E+01        -3.032165E+01        -3.311072E+01        -2.613122E+01                  NAN        -7.224754E-01        -7.242879E-01        -7.305977E-01        -7.359943E-01        -8.189184E-01                  NAN         1.510000E+02         0.000000E+00         4.620000E+02         1.130000E+02         3.800000E+01         0.000000E+00         1.490000E+02         0.000000E+00         3.200000E+01         0.000000E+00         3.210000E+02         0.000000E+00         1.100000E+02         4.000000E+00         2.400000E+02         9.900000E+01         8.900000E+01         0.000000E+00
        6.317790E+07         1.158617E+01         2.597550E-01         4.285821E-01         3.116629E-01        -4.059612E-01        -2.997293E-01        -4.098270E-01         1.285829E+00         1.563936E+00         1.167484E+00         6.010000E+02         5.670000E+02         8.120000E+02        -1.749582E+01        -1.805990E+01        -1.703597E+01        -9.031605E+00        -9.180117E+00        -8.649732E+00        -4.920732E-01        -3.805143E-01        -4.722659E-01        -4.159138E+00         0.000000E+00        -2.788376E+00         0.000000E+00        -5.888753E+00                  NAN        -2.673775E+01        -3.137077E+01        -2.938460E+01        -3.153079E+01        -2.308032E+01                  NAN        -6.518606E+00        -5.879507E+00        -6.129932E+00        -6.434960E+00        -6.761460E+00                  NAN        -7.663341E+00                  NAN        -9.761722E+00         0.000000E+00        -7.402930E+00                  NAN        -2.110987E+01                  NAN        -2.068223E+01        -2.558388E+01        -2.064161E+01                  NAN        -6.794987E+00                  NAN        -6.235407E+00        -6.069052E+00        -6.742190E+00                  NAN        -4.257095E+00         0.000000E+00        -2.747653E+00         0.000000E+00        -5.413667E+00                  NAN        -2.788763E+01        -2.862044E+01        -3.030197E+01        -3.292955E+01        -2.535989E+01                  NAN        -7.461948E-01        -8.087207E-01        -7.105521E-01        -7.678064E-01        -8.412316E-01                  NAN         1.500000E+02         1.000000E+00         4.620000E+02         1.170000E+02         3.400000E+01         0.000000E+00         1.520000E+02         0.000000E+00         3.300000E+01         1.000000E+00         3.160000E+02         0.000000E+00         1.110000E+02         2.000000E+00         2.470000E+02         9.300000E+01         8.100000E+01         0.000000E+00
        6.320790E+07         1.159576E+01         2.534750E-01         4.287277E-01         3.177973E-01        -4.051602E-01        -3.225266E-01        -4.182507E-01         1.300611E+00         1.572731E+00         1.145955E+00         6.060000E+02         5.490000E+02         8.250000E+02        -1.744378E+01        -1.836874E+01        -1.694234E+01        -8.880494E+00        -9.443797E+00        -8.665949E+00        -4.277975E-01        -3.507876E-01        -3.327209E-01        -4.584750E+00         0.000000E+00        -2.835446E+00         0.000000E+00        -5.621012E+00                  NAN        -2.667558E+01        -2.968196E+01        -2.923119E+01        -3.143424E+01        -2.446249E+01                  NAN        -6.447653E+00        -5.455726E+00        -6.249135E+00        -6.416857E+00        -6.492727E+00                  NAN        -7.942753E+00                  NAN        -9.216673E+00                  NAN        -7.166713E+00                  NAN        -2.086604E+01                  NAN        -2.156189E+01                  NAN        -2.080769E+01                  NAN        -6.711925E+00                  NAN        -6.735644E+00                  NAN        -6.872377E+00                  NAN        -4.216338E+00         0.000000E+00        -2.959374E+00         0.000000E+00        -5.087462E+00                  NAN        -2.770345E+01        -2.990905E+01        -3.027655E+01        -3.290449E+01        -2.537305E+01                  NAN        -6.743965E-01        -6.059234E-01        -6.949255E-01        -8.458825E-01        -8.712638E-01                  NAN         1.390000E+02         1.000000E+00         4.580000E+02         1.250000E+02         4.100000E+01         0.000000E+00         1.500000E+02         0.000000E+00         3.500000E+01         0.000000E+00         3.170000E+02         0.000000E+00         1.020000E+02         7.000000E+00         2.410000E+02         1.070000E+02         8.600000E+01         0.000000E+00
        6.323790E+07         1.163211E+01         2.713387E-01         4.227918E-01         3.058695E-01        -4.127401E-01        -3.073866E-01        -4.427469E-01         1.289159E+00         1.571310E+00         1.136305E+00         6.570000E+02         5.500000E+02         7.730000E+02        -1.789314E+01        -1.771608E+01        -1.722579E+01        -8.716508E+00        -9.251879E+00        -8.895507E+00        -4.397467E-01        -4.239059E-01        -4.138231E-01        -4.427939E+00         0.000000E+00        -2.752560E+00         0.000000E+00        -5.309977E+00                  NAN        -2.675002E+01        -3.118135E+01        -2.933432E+01        -3.181591E+01        -2.317221E+01                  NAN        -6.408091E+00        -4.589722E+00        -6.207820E+00        -6.139967E+00        -6.869847E+00                  NAN        -8.466390E+00                  NAN        -1.067972E+01                  NAN        -7.139144E+00                  NAN        -2.066705E+01                  NAN        -2.066973E+01                  NAN        -2.060422E+01                  NAN        -6.699801E+00                  NAN        -6.652942E+00                  NAN        -7.074554E+00                  NAN        -4.096824E+00         0.000000E+00        -2.686037E+00         0.000000E+00        -5.172968E+00                  NAN        -2.793161E+01        -3.184108E+01        -3.047238E+01        -3.314476E+01        -2.578690E+01                  NAN        -7.796540E-01        -4.780697E-01        -7.721635E-01        -7.295328E-01        -7.942349E-01                  NAN         1.540000E+02         1.000000E+00         4.550000E+02         1.200000E+02         3.400000E+01         0.000000E+00         1.620000E+02         0.000000E+00         3.200000E+01         0.000000E+00         3.080000E+02         0.000000E+00         1.240000E+02         3.000000E+00         2.310000E+02         1.090000E+02         7.000000E+01         0.000000E+00
        6.326790E+07         1.099035E+01         2.601120E-01         4.234929E-01         3.163951E-01        -3.876923E-01        -3.191706E-01        -4.265007E-01         1.305407E+00         1.565208E+00         1.160673E+00         6.410000E+02         5.410000E+02         7.980000E+02        -1.797546E+01        -1.807420E+01        -1.686470E+01        -8.978357E+00        -9.027085E+00        -9.067948E+00        -2.507422E-01        -4.566569E-01        -4.319246E-01        -4.218565E+00         0.000000E+00        -2.709808E+00         0.000000E+00        -5.872842E+00                  NAN        -2.695285E+01        -3.290005E+01        -2.916516E+01        -3.151261E+01        -2.335046E+01                  NAN        -6.448412E+00        -6.143120E+00        -6.428525E+00        -6.325005E+00        -7.118840E+00                  NAN        -8.421283E+00                  NAN        -1.034527E+01                  NAN        -7.205007E+00                  NAN        -2.107160E+01                  NAN        -2.094578E+01                  NAN        -2.049734E+01                  NAN        -6.465648E+00                  NAN        -6.031615E+00                  NAN        -7.077362E+00                  NAN        -3.814506E+00         0.000000E+00        -2.985041E+00         0.000000E+00        -4.696178E+00                  NAN        -2.829270E+01        -3.252246E+01        -3.017423E+01        -3.280594E+01        -2.611735E+01                  NAN        -7.860007E-01        -7.837476E-01        -7.001222E-01        -9.185760E-01        -8.231115E-01                  NAN         1.500000E+02         1.000000E+00         4.560000E+02         1.200000E+02         3.700000E+01         0.000000E+00         1.640000E+02         0.000000E+00         3.200000E+01         0.000000E+00         3.060000E+02         0.000000E+00         1.230000E+02         5.000000E+00         2.320000E+02         1.040000E+02         7.800000E+01         0.000000E+00
        6.329790E+07         1.103282E+01         2.672151E-01         4.243240E-01         3.084609E-01        -3.903913E-01        -3.292395E-01        -4.358589E-01         1.303291E+00         1.563312E+00         1.121740E+00         6.430000E+02         5.630000E+02         7.740000E+02        -1.727185E+01        -1.779739E+01        -1.710229E+01        -9.068556E+00        -9.606869E+00        -8.686526E+00        -4.521225E-01        -3.795981E-01        -5.226704E-01        -4.470358E+00                  NAN        -2.704822E+00         0.000000E+00        -5.814934E+00                  NAN        -2.666848E+01                  NAN        -2.897173E+01        -3.134174E+01        -2.304922E+01                  NAN        -6.456529E+00                  NAN        -6.407205E+00        -6.539635E+00        -6.802510E+00                  NAN        -8.152889E+00                  NAN        -9.370302E+00                  NAN        -7.118139E+00                  NAN        -2.091399E+01                  NAN        -2.206521E+01                  NAN        -2.075564E+01                  NAN        -6.873219E+00                  NAN        -6.068487E+00                  NAN        -6.936947E+00                  NAN        -3.975980E+00         0.000000E+00        -2.690149E+00         0.000000E+00        -4.903513E+00         0.000000E+00        -2.817414E+01        -3.253811E+01        -3.043485E+01        -3.287502E+01        -2.580341E+01        -2.817680E+01        -6.322784E-01        -4.661959E-01        -6.973230E-01        -9.162161E-01        -7.615974E-01        -2.704272E-01         1.480000E+02         0.000000E+00         4.700000E+02         1.130000E+02         3.300000E+01         0.000000E+00         1.590000E+02         0.000000E+00         3.500000E+01         0.000000E+00         3.080000E+02         0.000000E+00         1.230000E+02         2.000000E+00         2.340000E+02         1.000000E+02         7.500000E+01         1.000000E+00
        6.332790E+07         1.080395E+01         2.495813E-01         4.288080E-01         3.216107E-01        -3.892407E-01        -3.214498E-01        -4.171747E-01         1.304483E+00         1.548187E+00         1.145258E+00         5.860000E+02         5.640000E+02         8.300000E+02        -1.740105E+01        -1.793662E+01        -1.686580E+01        -8.931390E+00        -9.285174E+00        -8.970636E+00        -5.297938E-01        -3.739279E-01        -4.100892E-01        -4.269769E+00         0.000000E+00        -2.761476E+00         0.000000E+00        -5.990813E+00                  NAN        -2.719519E+01        -3.076069E+01        -2.904163E+01        -3.157094E+01        -2.291595E+01                  NAN        -6.399641E+00        -6.490358E+00        -6.404274E+00        -6.654728E+00        -6.629715E+00                  NAN        -8.009211E+00                  NAN        -9.629124E+00                  NAN        -7.177367E+00                  NAN        -2.115407E+01                  NAN        -2.106559E+01                  NAN        -2.096339E+01                  NAN        -6.840249E+00                  NAN        -6.731165E+00                  NAN        -6.766387E+00                  NAN        -3.911343E+00         0.000000E+00        -2.834523E+00         0.000000E+00        -5.255514E+00                  NAN        -2.811264E+01        -2.913437E+01        -3.019725E+01        -3.277043E+01        -2.592031E+01                  NAN        -7.682266E-01        -1.400839E+00        -7.931855E-01        -9.183247E-01        -7.122387E-01                  NAN         1.450000E+02         1.000000E+00         4.570000E+02         1.190000E+02         4.200000E+01         0.000000E+00         1.500000E+02         0.000000E+00         3.400000E+01         0.000000E+00         3.180000E+02         0.000000E+00         1.160000E+02         2.000000E+00         2.240000E+02         1.160000E+02         7.600000E+01         0.000000E+00
        6.335790E+07         1.191380E+01         2.756968E-01         4.215418E-01         3.027613E-01        -4.144218E-01        -3.198856E-01        -4.386162E-01         1.284806E+00         1.557804E+00         1.107205E+00         6.680000E+02         5.340000E+02         7.780000E+02        -1.759873E+01        -1.782124E+01        -1.670415E+01        -8.665057E+00        -9.623092E+00        -8.934231E+00        -5.171017E-01        -3.949812E-01        -5.366423E-01        -4.412564E+00                  NAN        -2.689324E+00         0.000000E+00        -5.385788E+00                  NAN        -2.657918E+01                  NAN        -2.938773E+01        -3.159313E+01        -2.328523E+01                  NAN        -6.625055E+00                  NAN        -6.310088E+00        -6.133825E+00        -7.103722E+00                  NAN        -8.273845E+00                  NAN        -9.284832E+00                  NAN        -7.118131E+00                  NAN        -2.102237E+01                  NAN        -2.151040E+01                  NAN        -2.049394E+01                  NAN        -6.634144E+00                  NAN        -6.281873E+00                  NAN        -6.831477E+00                  NAN        -4.122476E+00         0.000000E+00        -2.842973E+00         0.000000E+00        -5.570619E+00                  NAN        -2.780037E+01        -3.146188E+01        -3.029530E+01        -3.296200E+01        -2.524127E+01                  NAN        -7.610094E-01        -8.848154E-01        -7.244381E-01        -8.418856E-01        -9.300653E-01                  NAN         1.500000E+02         0.000000E+00         4.690000E+02         1.140000E+02         3.100000E+01         0.000000E+00         1.620000E+02         0.000000E+00         3.100000E+01         0.000000E+00         3.090000E+02         0.000000E+00         1.160000E+02         5.000000E+00         2.330000E+02         1.070000E+02         6.400000E+01         0.000000E+00
        6.338790E+07         1.149410E+01         2.668862E-01         4.271985E-01         3.059153E-01        -4.093319E-01        -2.917264E-01        -4.239830E-01         1.272168E+00         1.595522E+00         1.126657E+00         6.330000E+02         5.680000E+02         7.790000E+02        -1.769128E+01        -1.795376E+01        -1.676254E+01        -9.123019E+00        -9.651007E+00        -8.775819E+00        -4.253624E-01        -3.281783E-01        -5.540434E-01        -4.315567E+00         0.000000E+00        -2.796452E+00         0.000000E+00        -4.954549E+00                  NAN        -2.671091E+01        -3.164901E+01        -2.939291E+01        -3.149262E+01        -2.345910E+01                  NAN        -6.387052E+00        -6.597434E+00        -6.312999E+00        -6.274920E+00        -7.039240E+00                  NAN        -8.179247E+00                  NAN        -1.004349E+01                  NAN        -7.212685E+00                  NAN        -2.101781E+01                  NAN        -2.157670E+01                  NAN        -2.051943E+01                  NAN        -6.922320E+00                  NAN        -6.153989E+00                  NAN        -6.863216E+00                  NAN        -4.539538E+00         0.000000E+00        -2.694196E+00         0.000000E+00        -4.838880E+00         0.000000E+00        -2.748735E+01        -3.129844E+01        -3.025533E+01        -3.326217E+01        -2.559323E+01        -2.793112E+01        -7.705073E-01        -5.316037E-01        -7.576215E-01        -8.640252E-01        -8.279223E-01         0.000000E+00         1.490000E+02         3.000000E+00         4.640000E+02         1.190000E+02         2.900000E+01         0.000000E+00         1.510000E+02         0.000000E+00         3.400000E+01         0.000000E+00         3.170000E+02         0.000000E+00         1.210000E+02         4.000000E+00         2.380000E+02         1.040000E+02         6.500000E+01         2.000000E+00
        6.341790E+07         1.157692E+01         2.590432E-01         4.313386E-01         3.096182E-01        -3.722201E-01        -3.548900E-01        -4.070606E-01         1.311907E+00         1.526978E+00         1.143614E+00         6.170000E+02         5.680000E+02         7.950000E+02        -1.757669E+01        -1.825326E+01        -1.686245E+01        -8.958286E+00        -9.139547E+00        -8.976571E+00        -3.928567E-01        -4.217054E-01        -4.498998E-01        -4.200489E+00         0.000000E+00        -2.826691E+00         0.000000E+00        -4.349249E+00                  NAN        -2.660834E+01        -3.022413E+01        -2.896312E+01        -3.196884E+01        -2.478763E+01                  NAN        -6.552112E+00        -7.178461E+00        -6.487510E+00        -6.247512E+00        -6.073980E+00                  NAN        -8.239126E+00                  NAN        -1.066823E+01                  NAN        -7.282495E+00                  NAN        -2.125066E+01                  NAN        -2.017360E+01                  NAN        -2.086169E+01                  NAN        -6.609069E+00                  NAN        -6.313311E+00                  NAN        -6.798269E+00                  NAN        -3.436549E+00         0.000000E+00        -2.784055E+00         0.000000E+00        -5.923405E+00                  NAN        -2.845741E+01        -2.986750E+01        -3.031548E+01        -3.304856E+01        -2.515485E+01                  NAN        -6.679340E-01        -1.207925E-01        -7.543661E-01        -8.101481E-01        -9.123591E-01                  NAN         1.520000E+02         1.000000E+00         4.660000E+02         1.160000E+02         2.900000E+01         0.000000E+00         1.510000E+02         0.000000E+00         3.600000E+01         0.000000E+00         3.150000E+02         0.000000E+00         1.110000E+02         2.000000E+00         2.440000E+02         1.080000E+02         7.500000E+01         0.000000E+00
        6.344790E+07         1.150933E+01         2.542063E-01         4.368593E-01         3.089344E-01        -4.209632E-01        -3.282542E-01        -4.009068E-01         1.293691E+00         1.555963E+00         1.138633E+00         5.970000E+02         5.770000E+02         8.060000E+02        -1.778503E+01        -1.799100E+01        -1.649932E+01        -9.003287E+00        -9.143603E+00        -9.146405E+00        -3.755799E-01        -4.138493E-01        -4.553791E-01        -4.300074E+00                  NAN        -2.720530E+00         0.000000E+00        -5.100089E+00                  NAN        -2.711668E+01                  NAN        -2.914651E+01        -3.172889E+01        -2.364870E+01                  NAN        -6.379005E+00                  NAN        -6.346794E+00        -6.502410E+00        -6.914233E+00                  NAN        -7.983739E+00                  NAN        -1.010708E+01                  NAN        -7.371664E+00                  NAN        -2.096382E+01                  NAN        -2.103046E+01                  NAN        -2.046970E+01                  NAN        -6.850674E+00                  NAN        -6.343684E+00                  NAN        -6.928658E+00                  NAN        -3.573154E+00         0.000000E+00        -2.524733E+00         0.000000E+00        -4.582970E+00         0.000000E+00        -2.806440E+01        -3.191956E+01        -3.033297E+01        -3.326379E+01        -2.575608E+01        -2.860537E+01        -7.538604E-01        -1.417667E+00        -7.392990E-01        -8.685309E-01        -8.124912E-01        -1.271518E-01         1.480000E+02         0.000000E+00         4.840000E+02         1.010000E+02         3.100000E+01         0.000000E+00         1.550000E+02         0.000000E+00         3.800000E+01         0.000000E+00         3.090000E+02         0.000000E+00         1.220000E+02         1.000000E+00         2.510000E+02         9.800000E+01         7.100000E+01         4.000000E+00
        6.347790E+07         1.201181E+01         2.772785E-01         4.227792E-01         2.999423E-01        -4.050066E-01        -3.243942E-01        -4.396696E-01         1.298518E+00         1.560416E+00         1.123184E+00         6.860000E+02         5.350000E+02         7.590000E+02        -1.750437E+01        -1.774900E+01        -1.675932E+01        -8.960228E+00        -9.661115E+00        -8.813018E+00        -3.432303E-01        -3.820468E-01        -5.007694E-01        -4.174817E+00         0.000000E+00        -2.762129E+00         0.000000E+00        -4.985319E+00                  NAN        -2.703258E+01        -2.990268E+01        -2.914897E+01        -3.168621E+01        -2.347380E+01                  NAN        -6.224203E+00        -9.343430E+00        -6.358438E+00        -6.216560E+00        -6.552209E+00                  NAN        -8.060335E+00                  NAN        -8.545625E+00                  NAN        -7.196300E+00                  NAN        -2.108769E+01                  NAN        -2.218090E+01                  NAN        -2.057906E+01                  NAN        -6.722604E+00                  NAN        -6.421367E+00                  NAN        -6.927346E+00                  NAN        -5.068796E+00         0.000000E+00        -2.699263E+00         0.000000E+00        -4.737726E+00         0.000000E+00        -2.708345E+01        -3.063082E+01        -3.054630E+01        -3.306696E+01        -2.576286E+01        -2.887561E+01        -7.965488E-01        -6.180938E-01        -7.844451E-01        -7.648766E-01        -7.969169E-01        -4.542117E-02         1.580000E+02         1.000000E+00         4.510000E+02         1.240000E+02         3.000000E+01         0.000000E+00         1.680000E+02         0.000000E+00         3.500000E+01         0.000000E+00         2.990000E+02         0.000000E+00         1.250000E+02         5.000000E+00         2.310000E+02         1.050000E+02         7.000000E+01         1.000000E+00
        6.350790E+07         1.133818E+01         2.583640E-01         4.361579E-01         3.054780E-01        -4.058006E-01        -3.278949E-01        -4.412275E-01         1.269502E+00         1.545170E+00         1.139830E+00         6.260000E+02         5.740000E+02         7.800000E+02        -1.780584E+01        -1.775158E+01        -1.692455E+01        -8.858679E+00        -9.271417E+00        -8.617920E+00        -3.786101E-01        -4.799858E-01        -4.218061E-01        -4.037371E+00         0.000000E+00        -2.746805E+00         0.000000E+00        -5.986866E+00                  NAN        -2.685968E+01        -3.021287E+01        -2.928944E+01        -3.145857E+01        -2.354034E+01                  NAN        -6.587107E+00        -7.572693E+00        -6.279378E+00        -6.524667E+00        -6.229959E+00                  NAN        -8.143973E+00                  NAN        -9.842879E+00                  NAN        -7.405431E+00                  NAN        -2.106716E+01                  NAN        -2.072138E+01                  NAN        -2.073215E+01                  NAN        -6.784007E+00                  NAN        -6.255344E+00                  NAN        -6.796307E+00                  NAN        -4.620537E+00         0.000000E+00        -2.564332E+00         0.000000E+00        -4.786232E+00         0.000000E+00        -2.759714E+01        -3.164997E+01        -3.047475E+01        -3.304384E+01        -2.592152E+01        -2.926393E+01        -8.099506E-01        -5.521684E-01        -7.799420E-01        -8.247715E-01        -6.693425E-01        -1.502245E-03         1.450000E+02         1.000000E+00         4.790000E+02         1.110000E+02         2.800000E+01         0.000000E+00         1.500000E+02         0.000000E+00         4.100000E+01         0.000000E+00         3.110000E+02         0.000000E+00         1.130000E+02         9.000000E+00         2.350000E+02         9.900000E+01         7.500000E+01         2.000000E+00
        6.353790E+07         1.102311E+01         2.542620E-01         4.266639E-01         3.190741E-01        -4.205667E-01        -3.362781E-01        -4.382371E-01         1.276786E+00         1.557161E+00         1.119532E+00         5.920000E+02         5.480000E+02         8.400000E+02        -1.846989E+01        -1.813000E+01        -1.692370E+01        -8.554881E+00        -9.081729E+00        -8.804186E+00        -3.634238E-01        -4.691592E-01        -3.574129E-01        -4.072779E+00         0.000000E+00        -2.842437E+00         0.000000E+00        -6.124810E+00                  NAN        -2.686890E+01        -3.092411E+01        -2.912252E+01        -3.146335E+01        -2.247521E+01                  NAN        -6.477611E+00        -5.660105E+00        -6.356004E+00        -6.367288E+00        -6.647570E+00                  NAN        -8.103281E+00                  NAN        -9.179768E+00                  NAN        -7.550559E+00                  NAN        -2.093918E+01                  NAN        -2.124365E+01                  NAN        -2.019518E+01                  NAN        -6.886162E+00                  NAN        -6.440221E+00                  NAN        -6.961371E+00                  NAN        -4.145266E+00         0.000000E+00        -2.768333E+00         0.000000E+00        -5.171821E+00                  NAN        -2.804016E+01        -3.058319E+01        -3.018363E+01        -3.270373E+01        -2.600029E+01                  NAN        -6.458889E-01        -6.364826E-01        -7.540988E-01        -8.935515E-01        -7.057584E-01                  NAN         1.420000E+02         1.000000E+00         4.720000E+02         1.110000E+02         3.800000E+01         0.000000E+00         1.550000E+02         0.000000E+00         3.600000E+01         0.000000E+00         3.110000E+02         0.000000E+00         1.190000E+02         4.000000E+00         2.440000E+02         1.020000E+02         6.500000E+01         0.000000E+00
        6.356790E+07         1.126268E+01         2.629537E-01         4.264655E-01         3.105808E-01        -4.137964E-01        -3.166735E-01        -4.082696E-01         1.287462E+00         1.576141E+00         1.159199E+00         6.180000E+02         5.520000E+02         8.100000E+02        -1.794385E+01        -1.810336E+01        -1.678038E+01        -8.770259E+00        -9.171683E+00        -8.703324E+00        -5.311986E-01        -4.086151E-01        -4.957649E-01        -3.991610E+00                  NAN        -2.759272E+00         0.000000E+00        -5.914958E+00                  NAN        -2.732357E+01                  NAN        -2.931593E+01        -3.197833E+01        -2.324223E+01                  NAN        -6.341455E+00                  NAN        -6.408339E+00        -6.250740E+00        -6.671082E+00                  NAN        -8.317335E+00                  NAN        -1.000313E+01                  NAN        -7.323223E+00                  NAN        -2.111083E+01                  NAN        -2.184162E+01                  NAN        -2.068494E+01                  NAN        -6.661717E+00                  NAN        -6.417015E+00                  NAN        -6.736060E+00                  NAN        -4.010974E+00         0.000000E+00        -2.887341E+00         0.000000E+00        -4.860110E+00                  NAN        -2.826820E+01        -3.203735E+01        -3.028558E+01        -3.298038E+01        -2.591646E+01                  NAN        -6.906589E-01        -2.481020E-01        -7.189783E-01        -7.477100E-01        -6.502027E-01                  NAN         1.460000E+02         0.000000E+00         4.640000E+02         1.200000E+02         3.400000E+01         0.000000E+00         1.570000E+02         0.000000E+00         3.600000E+01         0.000000E+00         3.090000E+02         0.000000E+00         1.230000E+02         6.000000E+00         2.340000E+02         1.090000E+02         7.500000E+01         0.000000E+00
        6.359790E+07         1.098199E+01         2.490255E-01         4.287651E-01         3.222094E-01        -3.861326E-01        -3.327554E-01        -3.938778E-01         1.326663E+00         1.567140E+00         1.161285E+00         6.220000E+02         5.540000E+02         8.040000E+02        -1.729981E+01        -1.812804E+01        -1.641473E+01        -8.959512E+00        -9.222870E+00        -9.136501E+00        -6.245466E-01        -3.945163E-01        -5.082603E-01        -3.596039E+00         0.000000E+00        -2.857166E+00         0.000000E+00        -4.428339E+00                  NAN        -2.739495E+01        -3.011658E+01        -2.911449E+01        -3.171110E+01        -2.483268E+01                  NAN        -6.450764E+00        -7.370959E+00        -6.306951E+00        -6.279921E+00        -6.659549E+00                  NAN        -8.398151E+00                  NAN        -9.680041E+00                  NAN        -7.124818E+00         0.000000E+00        -2.125953E+01                  NAN        -2.141061E+01                  NAN        -2.068966E+01        -2.376588E+01        -6.520963E+00                  NAN        -6.196595E+00                  NAN        -6.788432E+00        -6.597959E+00        -4.200333E+00         0.000000E+00        -2.737818E+00         0.000000E+00        -4.803769E+00                  NAN        -2.769899E+01        -3.173776E+01        -3.016557E+01        -3.323573E+01        -2.617903E+01                  NAN        -7.318459E-01        -2.154124E-01        -7.927668E-01        -6.892801E-01        -8.123551E-01                  NAN         1.400000E+02         2.000000E+00         4.670000E+02         1.180000E+02         3.700000E+01         0.000000E+00         1.480000E+02         0.000000E+00         3.600000E+01         0.000000E+00         3.170000E+02         1.000000E+00         1.240000E+02         3.000000E+00         2.460000E+02         1.050000E+02         7.600000E+01         0.000000E+00
        6.362790E+07         1.119667E+01         2.624949E-01         4.219047E-01         3.156005E-01        -4.255655E-01        -3.189770E-01        -4.286764E-01         1.294122E+00         1.566586E+00         1.136049E+00         6.260000E+02         5.580000E+02         7.960000E+02        -1.734376E+01        -1.817321E+01        -1.679321E+01        -9.081414E+00        -9.227912E+00        -8.861072E+00        -5.702911E-01        -3.771569E-01        -3.812303E-01        -3.628480E+00                  NAN        -2.909589E+00         0.000000E+00        -4.402438E+00                  NAN        -2.726976E+01                  NAN        -2.924271E+01        -3.162025E+01        -2.383992E+01                  NAN        -6.875941E+00                  NAN        -6.397869E+00        -6.326010E+00        -7.287311E+00                  NAN        -8.120034E+00                  NAN        -9.567588E+00                  NAN        -7.306990E+00                  NAN        -2.097621E+01                  NAN        -2.154419E+01                  NAN        -2.062975E+01                  NAN        -6.746904E+00                  NAN        -6.246470E+00                  NAN        -6.837994E+00                  NAN        -4.114200E+00         0.000000E+00        -2.771054E+00         0.000000E+00        -5.229496E+00         0.000000E+00        -2.770548E+01        -3.135243E+01        -3.043650E+01        -3.287412E+01        -2.524722E+01        -2.745721E+01        -8.857395E-01        -1.165427E+00        -7.277156E-01        -8.659575E-01        -8.532785E-01        -9.192912E-01         1.480000E+02         0.000000E+00         4.590000E+02         1.210000E+02         3.600000E+01         0.000000E+00         1.520000E+02         0.000000E+00         3.400000E+01         0.000000E+00         3.160000E+02         0.000000E+00         1.300000E+02         6.000000E+00         2.320000E+02         1.070000E+02         7.400000E+01         2.000000E+00
        6.365790E+07         1.136545E+01         2.811258E-01         4.249885E-01         2.938856E-01        -4.283036E-01        -2.886078E-01        -4.090286E-01         1.266152E+00         1.593470E+00         1.158985E+00         6.610000E+02         5.560000E+02         7.630000E+02        -1.739578E+01        -1.762186E+01        -1.707322E+01        -8.490661E+00        -9.577814E+00        -9.082889E+00        -6.653210E-01        -4.745108E-01        -4.063140E-01        -3.711783E+00                  NAN        -2.666362E+00         0.000000E+00        -5.423965E+00                  NAN        -2.730700E+01                  NAN        -2.942001E+01        -3.155546E+01        -2.380498E+01                  NAN        -6.544283E+00                  NAN        -6.204851E+00        -6.521042E+00        -6.877688E+00                  NAN        -7.993118E+00                  NAN        -9.747927E+00                  NAN        -7.432381E+00                  NAN        -2.120856E+01                  NAN        -2.215052E+01                  NAN        -2.029800E+01                  NAN        -6.618385E+00                  NAN        -6.377646E+00                  NAN        -6.818444E+00                  NAN        -3.940968E+00         0.000000E+00        -2.769472E+00         0.000000E+00        -5.331129E+00                  NAN        -2.801426E+01        -3.031959E+01        -3.056395E+01        -3.298756E+01        -2.530940E+01                  NAN        -6.964703E-01        -6.102207E-01        -7.697005E-01        -8.310032E-01        -6.076030E-01                  NAN         1.590000E+02         0.000000E+00         4.650000E+02         1.130000E+02         2.700000E+01         0.000000E+00         1.660000E+02         0.000000E+00         3.300000E+01         0.000000E+00         3.030000E+02         0.000000E+00         1.390000E+02         5.000000E+00         2.370000E+02         1.050000E+02         7.400000E+01         0.000000E+00
        6.368790E+07         1.112683E+01         2.723592E-01         4.294310E-01         2.982098E-01        -3.978227E-01        -3.206951E-01        -4.386571E-01         1.288471E+00         1.560113E+00         1.118602E+00         6.530000E+02         5.590000E+02         7.680000E+02        -1.737074E+01        -1.781791E+01        -1.668520E+01        -9.050982E+00        -9.537151E+00        -8.939797E+00        -5.933931E-01        -4.126502E-01        -4.616512E-01        -3.951940E+00         0.000000E+00        -2.707139E+00         0.000000E+00        -5.337530E+00                  NAN        -2.751855E+01        -3.100876E+01        -2.925893E+01        -3.184984E+01        -2.354359E+01                  NAN        -6.282079E+00        -5.704590E+00        -6.353617E+00        -6.259792E+00        -6.839543E+00                  NAN        -7.702443E+00                  NAN        -9.940542E+00                  NAN        -7.414460E+00                  NAN        -2.103074E+01                  NAN        -2.207908E+01                  NAN        -2.044729E+01                  NAN        -6.975773E+00                  NAN        -6.467639E+00                  NAN        -6.910187E+00                  NAN        -4.210020E+00         0.000000E+00        -2.827877E+00         0.000000E+00        -4.803738E+00                  NAN        -2.761364E+01        -3.225839E+01        -3.023435E+01        -3.267885E+01        -2.562347E+01                  NAN        -7.035719E-01        -7.836828E-01        -7.250566E-01        -8.311103E-01        -9.434485E-01                  NAN         1.580000E+02         2.000000E+00         4.610000E+02         1.170000E+02         2.600000E+01         0.000000E+00         1.600000E+02         0.000000E+00         3.600000E+01         0.000000E+00         3.060000E+02         0.000000E+00         1.370000E+02         6.000000E+00         2.340000E+02         1.060000E+02         6.100000E+01         0.000000E+00
        6.371790E+07         1.138058E+01         2.713985E-01         4.239236E-01         3.046779E-01        -4.106061E-01        -3.175798E-01        -4.295084E-01         1.298782E+00         1.573946E+00         1.133474E+00         6.160000E+02         5.540000E+02         8.100000E+02        -1.776966E+01        -1.802856E+01        -1.684447E+01        -8.921534E+00        -9.465799E+00        -8.956841E+00        -5.194451E-01        -3.594881E-01        -3.899273E-01        -3.806452E+00         0.000000E+00        -2.689483E+00         0.000000E+00        -4.629341E+00                  NAN        -2.713474E+01        -3.104557E+01        -2.932407E+01        -3.135785E+01        -2.417113E+01                  NAN        -6.605639E+00        -6.106574E+00        -6.278633E+00        -6.494662E+00        -6.286760E+00                  NAN        -7.881916E+00                  NAN        -1.060475E+01                  NAN        -7.517643E+00                  NAN        -2.117504E+01                  NAN        -2.072737E+01                  NAN        -2.025095E+01                  NAN        -6.633252E+00                  NAN        -6.511752E+00                  NAN        -6.932545E+00                  NAN        -4.029701E+00         0.000000E+00        -2.773716E+00         0.000000E+00        -5.660634E+00         0.000000E+00        -2.787510E+01        -3.025236E+01        -3.010759E+01        -3.268515E+01        -2.504291E+01        -2.611329E+01        -8.081608E-01        -4.990207E-01        -7.754924E-01        -8.190184E-01        -8.137278E-01         0.000000E+00         1.570000E+02         3.000000E+00         4.670000E+02         1.080000E+02         2.900000E+01         0.000000E+00         1.690000E+02         0.000000E+00         3.200000E+01         0.000000E+00         3.010000E+02         0.000000E+00         1.280000E+02         3.000000E+00         2.510000E+02         9.300000E+01         6.700000E+01         1.000000E+00
        6.374790E+07         1.147533E+01         2.724230E-01         4.216327E-01         3.059443E-01        -3.813200E-01        -3.255731E-01        -4.335695E-01         1.307155E+00         1.546242E+00         1.135625E+00         6.020000E+02         5.450000E+02         8.330000E+02        -1.772624E+01        -1.786417E+01        -1.668258E+01        -9.045886E+00        -9.478270E+00        -8.872936E+00        -3.522256E-01        -3.426681E-01        -4.891018E-01        -3.796306E+00         0.000000E+00        -2.734473E+00         0.000000E+00        -5.531808E+00                  NAN        -2.744982E+01        -3.116000E+01        -2.931043E+01        -3.097081E+01        -2.373176E+01                  NAN        -6.517420E+00        -6.206152E+00        -6.235041E+00        -6.596301E+00        -6.276055E+00                  NAN        -7.800667E+00                  NAN        -9.925112E+00                  NAN        -7.659973E+00                  NAN        -2.137469E+01                  NAN        -2.200980E+01                  NAN        -2.050511E+01                  NAN        -6.690928E+00                  NAN        -6.020073E+00                  NAN        -6.859674E+00                  NAN        -3.763719E+00         0.000000E+00        -2.426517E+00         0.000000E+00        -4.483827E+00                  NAN        -2.824489E+01        -3.278665E+01        -3.055126E+01        -3.327062E+01        -2.586412E+01                  NAN        -7.202579E-01        -6.120960E-01        -7.063754E-01        -7.080588E-01        -7.774288E-01                  NAN         1.530000E+02         1.000000E+00         4.790000E+02         9.900000E+01         3.200000E+01         0.000000E+00         1.690000E+02         0.000000E+00         3.100000E+01         0.000000E+00         3.020000E+02         0.000000E+00         1.320000E+02         8.000000E+00         2.480000E+02         8.700000E+01         6.700000E+01         0.000000E+00
        6.377790E+07         1.175479E+01         2.801590E-01         4.211763E-01         2.986648E-01        -4.298177E-01        -3.079542E-01        -4.262429E-01         1.263618E+00         1.571578E+00         1.111674E+00         6.390000E+02         5.480000E+02         7.930000E+02        -1.750583E+01        -1.806198E+01        -1.674921E+01        -8.694348E+00        -9.232986E+00        -8.642458E+00        -6.179851E-01        -3.955474E-01        -5.458695E-01        -3.749203E+00                  NAN        -2.778100E+00         0.000000E+00        -4.926692E+00                  NAN        -2.689660E+01                  NAN        -2.925651E+01        -3.137407E+01        -2.433599E+01                  NAN        -6.588661E+00                  NAN        -6.351143E+00        -6.761936E+00        -7.103731E+00                  NAN        -8.219939E+00         0.000000E+00        -9.684575E+00                  NAN        -7.581650E+00         0.000000E+00        -2.106966E+01        -2.170815E+01        -2.167175E+01                  NAN        -2.004574E+01        -2.491651E+01        -6.993787E+00        -6.986853E+00        -6.531144E+00                  NAN        -7.044148E+00        -8.901695E+00        -3.747441E+00         0.000000E+00        -2.305982E+00         0.000000E+00        -4.678954E+00                  NAN        -2.820879E+01        -3.210090E+01        -3.065294E+01        -3.307629E+01        -2.607859E+01                  NAN        -6.255494E-01        -5.157764E-01        -7.091322E-01        -7.729880E-01        -7.609766E-01                  NAN         1.630000E+02         0.000000E+00         4.760000E+02         9.700000E+01         2.800000E+01         0.000000E+00         1.680000E+02         1.000000E+00         3.100000E+01         0.000000E+00         3.010000E+02         1.000000E+00         1.270000E+02         5.000000E+00         2.500000E+02         9.100000E+01         6.100000E+01         0.000000E+00
        6.380790E+07         1.139768E+01         2.763959E-01         4.300270E-01         2.935771E-01        -4.077394E-01        -3.259075E-01        -4.347086E-01         1.299496E+00         1.550159E+00         1.123942E+00         6.180000E+02         5.540000E+02         8.080000E+02        -1.763885E+01        -1.817943E+01        -1.648811E+01        -8.828877E+00        -9.098783E+00        -8.666429E+00        -4.978755E-01        -4.143970E-01        -7.282597E-01        -3.840201E+00         0.000000E+00        -2.857153E+00         0.000000E+00        -5.557333E+00                  NAN        -2.678274E+01        -2.848554E+01        -2.921612E+01        -3.144392E+01        -2.304274E+01                  NAN        -6.494279E+00        -6.931411E+00        -6.225244E+00        -6.591435E+00        -6.474874E+00                  NAN        -7.266256E+00         0.000000E+00        -8.996733E+00                  NAN        -7.796283E+00                  NAN        -2.197355E+01        -2.402132E+01        -2.184305E+01                  NAN        -2.043390E+01                  NAN        -6.676791E+00        -1.016408E+01        -6.372259E+00                  NAN        -6.719033E+00                  NAN        -4.368001E+00         0.000000E+00        -2.488791E+00         0.000000E+00        -6.017261E+00         0.000000E+00        -2.756578E+01        -3.213893E+01        -3.081421E+01        -3.277971E+01        -2.471016E+01        -3.129945E+01        -8.383494E-01        -1.268252E+00        -7.456475E-01        -9.141117E-01        -7.183228E-01        -2.490399E-01         1.530000E+02         3.000000E+00         4.690000E+02         1.140000E+02         2.500000E+01         0.000000E+00         1.710000E+02         1.000000E+00         3.500000E+01         0.000000E+00         2.950000E+02         0.000000E+00         1.290000E+02         6.000000E+00         2.400000E+02         1.000000E+02         5.600000E+01         1.000000E+00
        6.383790E+07         1.157836E+01         2.795276E-01         4.213341E-01         2.991383E-01        -4.356515E-01        -3.195297E-01        -4.199826E-01         1.264400E+00         1.572437E+00         1.142029E+00         6.210000E+02         5.520000E+02         8.070000E+02        -1.769486E+01        -1.798617E+01        -1.681397E+01        -8.529593E+00        -9.523785E+00        -8.632584E+00        -5.571292E-01        -2.999318E-01        -5.701517E-01        -3.702232E+00         0.000000E+00        -2.817437E+00         0.000000E+00        -4.435433E+00                  NAN        -2.666227E+01        -2.888540E+01        -2.956286E+01        -3.169174E+01        -2.478225E+01                  NAN        -6.660650E+00        -6.640025E+00        -6.302743E+00        -6.344983E+00        -6.089835E+00                  NAN        -7.406010E+00         0.000000E+00        -9.698822E+00                  NAN        -7.810008E+00                  NAN        -2.161355E+01        -2.771662E+01        -2.167440E+01                  NAN        -2.044089E+01                  NAN        -6.745294E+00        -7.685035E+00        -6.127873E+00                  NAN        -6.673435E+00                  NAN        -4.446099E+00         0.000000E+00        -2.544303E+00         0.000000E+00        -5.429476E+00                  NAN        -2.768842E+01        -3.047243E+01        -3.056073E+01        -3.289477E+01        -2.504857E+01                  NAN        -7.742333E-01        -1.183488E+00        -8.203146E-01        -8.375770E-01        -8.597945E-01                  NAN         1.590000E+02         7.000000E+00         4.610000E+02         1.090000E+02         2.800000E+01         0.000000E+00         1.700000E+02         1.000000E+00         3.200000E+01         0.000000E+00         2.990000E+02         0.000000E+00         1.320000E+02         8.000000E+00         2.480000E+02         9.000000E+01         6.400000E+01         0.000000E+00
        6.386790E+07         1.140793E+01         2.752875E-01         4.234026E-01         3.013100E-01        -4.169638E-01        -3.123391E-01        -4.481007E-01         1.295680E+00         1.561260E+00         1.146371E+00         6.320000E+02         5.530000E+02         7.950000E+02        -1.740999E+01        -1.822524E+01        -1.695184E+01        -8.801580E+00        -9.298469E+00        -8.768848E+00        -5.482035E-01        -3.804206E-01        -5.697448E-01        -3.614840E+00         0.000000E+00        -2.854427E+00         0.000000E+00        -5.582769E+00                  NAN        -2.711372E+01        -2.667183E+01        -2.930264E+01        -3.159087E+01        -2.347109E+01                  NAN        -6.613186E+00        -8.561909E+00        -6.418342E+00        -6.366980E+00        -7.462677E+00                  NAN        -7.796810E+00                  NAN        -1.057777E+01                  NAN        -7.600985E+00                  NAN        -2.131288E+01                  NAN        -2.096178E+01                  NAN        -2.036427E+01                  NAN        -6.666394E+00                  NAN        -6.335096E+00                  NAN        -7.080707E+00                  NAN        -3.973379E+00         0.000000E+00        -2.562842E+00         0.000000E+00        -5.172018E+00         0.000000E+00        -2.776464E+01        -3.058714E+01        -3.049250E+01        -3.317613E+01        -2.550013E+01        -2.512008E+01        -7.310352E-01        -1.139210E+00        -7.515436E-01        -7.834215E-01        -5.682659E-01        -2.724613E+00         1.630000E+02         2.000000E+00         4.600000E+02         1.120000E+02         2.700000E+01         0.000000E+00         1.610000E+02         0.000000E+00         3.200000E+01         0.000000E+00         3.090000E+02         0.000000E+00         1.320000E+02         4.000000E+00         2.420000E+02         9.900000E+01         6.400000E+01         1.000000E+00
        6.389790E+07         1.095989E+01         2.660266E-01         4.279082E-01         3.060652E-01        -4.034640E-01        -3.114000E-01        -4.375179E-01         1.289994E+00         1.566313E+00         1.125391E+00         6.380000E+02         5.510000E+02         7.910000E+02        -1.716655E+01        -1.812804E+01        -1.634966E+01        -9.288263E+00        -9.358832E+00        -8.728753E+00        -5.392788E-01        -3.749165E-01        -7.090042E-01        -3.835787E+00         0.000000E+00        -2.895489E+00         0.000000E+00        -4.233909E+00                  NAN        -2.723710E+01        -2.987307E+01        -2.910947E+01        -3.125357E+01        -2.481013E+01                  NAN        -6.581140E+00        -5.669666E+00        -6.294561E+00        -6.506552E+00        -7.104028E+00                  NAN        -8.008589E+00                  NAN        -9.907459E+00         0.000000E+00        -7.366620E+00         0.000000E+00        -2.089602E+01                  NAN        -2.132531E+01        -2.655627E+01        -2.029459E+01        -2.507740E+01        -6.748925E+00                  NAN        -6.628131E+00        -6.325585E+00        -6.831157E+00        -7.417692E+00        -3.865140E+00         0.000000E+00        -2.583119E+00         0.000000E+00        -4.556905E+00                  NAN        -2.818882E+01        -2.822353E+01        -3.044262E+01        -3.239734E+01        -2.609760E+01                  NAN        -7.817034E-01        -2.252583E+00        -7.802832E-01        -8.520736E-01        -7.763475E-01                  NAN         1.540000E+02         2.000000E+00         4.590000E+02         1.200000E+02         2.900000E+01         0.000000E+00         1.600000E+02         0.000000E+00         3.200000E+01         1.000000E+00         3.080000E+02         1.000000E+00         1.170000E+02         4.000000E+00         2.360000E+02         1.100000E+02         6.600000E+01         0.000000E+00
        6.392790E+07         1.106271E+01         2.557776E-01         4.293011E-01         3.149213E-01        -3.996146E-01        -3.318517E-01        -4.469898E-01         1.287354E+00         1.545372E+00         1.125151E+00         6.070000E+02         5.490000E+02         8.240000E+02        -1.731575E+01        -1.806168E+01        -1.673111E+01        -8.859234E+00        -9.420285E+00        -8.513229E+00        -5.014150E-01        -4.081690E-01        -5.282145E-01        -3.960661E+00                  NAN        -2.843248E+00         0.000000E+00        -4.348280E+00                  NAN        -2.720799E+01                  NAN        -2.930339E+01        -3.140225E+01        -2.421243E+01                  NAN        -6.386230E+00                  NAN        -6.294893E+00        -6.344409E+00        -6.994291E+00                  NAN        -8.338085E+00                  NAN        -1.016167E+01                  NAN        -7.377017E+00                  NAN        -2.080021E+01                  NAN        -2.147447E+01                  NAN        -2.042053E+01                  NAN        -6.586233E+00                  NAN        -6.369179E+00                  NAN        -6.856978E+00                  NAN        -4.360188E+00         0.000000E+00        -2.304606E+00         0.000000E+00        -4.217727E+00         0.000000E+00        -2.789731E+01        -3.281401E+01        -3.079232E+01        -3.273526E+01        -2.613405E+01        -2.801849E+01        -6.883960E-01        -5.680674E-01        -7.301513E-01        -8.666517E-01        -8.784796E-01        -8.706480E-01         1.460000E+02         0.000000E+00         4.730000E+02         1.120000E+02         3.300000E+01         0.000000E+00         1.520000E+02         0.000000E+00         3.400000E+01         0.000000E+00         3.160000E+02         0.000000E+00         1.160000E+02         5.000000E+00         2.360000E+02         1.040000E+02         6.900000E+01         2.000000E+00
        6.395790E+07         1.149561E+01         2.653468E-01         4.273722E-01         3.072810E-01        -4.131487E-01        -3.067762E-01        -4.340165E-01         1.279793E+00         1.569386E+00         1.115469E+00         6.540000E+02         5.480000E+02         7.780000E+02        -1.737343E+01        -1.795306E+01        -1.649132E+01        -8.642139E+00        -9.002437E+00        -8.973624E+00        -5.634900E-01        -3.836225E-01        -7.365920E-01        -3.920602E+00         0.000000E+00        -2.790199E+00         0.000000E+00        -4.655475E+00                  NAN        -2.714536E+01        -3.518436E+01        -2.940038E+01        -3.190839E+01        -2.383620E+01                  NAN        -6.662009E+00        -5.765702E+00        -6.256105E+00        -6.204803E+00        -7.041928E+00                  NAN        -8.007403E+00                  NAN        -9.869698E+00                  NAN        -7.272006E+00                  NAN        -2.129964E+01                  NAN        -2.127870E+01                  NAN        -2.076442E+01                  NAN        -6.606423E+00                  NAN        -6.536911E+00                  NAN        -6.730515E+00                  NAN        -4.101261E+00         0.000000E+00        -2.520086E+00         0.000000E+00        -5.144357E+00         0.000000E+00        -2.813904E+01        -3.122159E+01        -3.046507E+01        -3.281938E+01        -2.581222E+01        -2.605763E+01        -6.092277E-01        -5.928535E-01        -6.997737E-01        -8.337991E-01        -7.394213E-01         0.000000E+00         1.420000E+02         2.000000E+00         4.850000E+02         1.050000E+02         3.000000E+01         0.000000E+00         1.510000E+02         0.000000E+00         3.400000E+01         0.000000E+00         3.170000E+02         0.000000E+00         1.150000E+02         6.000000E+00         2.300000E+02         1.090000E+02         7.500000E+01         1.000000E+00
        6.398790E+07         1.120664E+01         2.567824E-01         4.287708E-01         3.144468E-01        -3.902987E-01        -3.423050E-01        -4.354785E-01         1.317170E+00         1.540694E+00         1.137140E+00         6.340000E+02         5.520000E+02         7.940000E+02        -1.702352E+01        -1.826557E+01        -1.662355E+01        -9.127800E+00        -9.004963E+00        -8.882186E+00        -5.622345E-01        -3.082402E-01        -7.657971E-01        -3.879131E+00         0.000000E+00        -2.921061E+00         0.000000E+00        -4.872585E+00                  NAN        -2.766790E+01        -2.705145E+01        -2.890399E+01        -3.137941E+01        -2.422214E+01                  NAN        -6.199037E+00        -6.954178E+00        -6.506913E+00        -6.356578E+00        -6.692383E+00                  NAN        -7.880523E+00                  NAN        -1.012151E+01                  NAN        -7.116515E+00         0.000000E+00        -2.152125E+01                  NAN        -2.135030E+01                  NAN        -2.043980E+01        -1.999072E+01        -6.595927E+00                  NAN        -5.858299E+00                  NAN        -7.039147E+00        -1.084695E+01        -3.807918E+00         0.000000E+00        -2.420381E+00         0.000000E+00        -6.226363E+00         0.000000E+00        -2.820819E+01        -3.270749E+01        -3.063871E+01        -3.271347E+01        -2.485899E+01        -2.933042E+01        -7.628579E-01        -5.450959E-01        -7.240513E-01        -8.220042E-01        -6.733847E-01        -7.090158E-01         1.530000E+02         1.000000E+00         4.730000E+02         1.050000E+02         3.200000E+01         0.000000E+00         1.490000E+02         0.000000E+00         3.400000E+01         0.000000E+00         3.170000E+02         2.000000E+00         1.260000E+02         3.000000E+00         2.310000E+02         1.010000E+02         6.500000E+01         3.000000E+00
        6.401790E+07         1.104645E+01         2.478695E-01         4.313014E-01         3.208291E-01        -3.903481E-01        -3.240734E-01        -4.300117E-01         1.295149E+00         1.547459E+00         1.140159E+00         5.890000E+02         5.530000E+02         8.380000E+02        -1.711474E+01        -1.821375E+01        -1.640344E+01        -8.879444E+00        -9.321598E+00        -8.621270E+00        -6.411926E-01        -3.776240E-01        -7.733613E-01        -4.060788E+00         0.000000E+00        -2.786813E+00         0.000000E+00        -5.744092E+00         0.000000E+00        -2.748876E+01        -3.092812E+01        -2.938819E+01        -3.146863E+01        -2.301534E+01        -3.056766E+01        -6.338320E+00        -4.903768E+00        -6.259265E+00        -6.440027E+00        -6.425994E+00        -4.886010E+00        -7.570732E+00         0.000000E+00        -9.067890E+00                  NAN        -7.194066E+00         0.000000E+00        -2.169093E+01        -3.062969E+01        -2.189786E+01                  NAN        -2.069483E+01        -3.164974E+01        -6.669824E+00        -7.137168E+00        -6.328204E+00                  NAN        -6.885619E+00        -4.744027E+00        -4.158012E+00         0.000000E+00        -2.727232E+00         0.000000E+00        -5.098350E+00         0.000000E+00        -2.780870E+01        -3.336671E+01        -3.055451E+01        -3.275080E+01        -2.553825E+01        -2.996686E+01        -7.982922E-01        -3.450337E-01        -7.418482E-01        -8.617828E-01        -6.714318E-01        -8.919238E-01         1.440000E+02         1.000000E+00         4.810000E+02         1.030000E+02         3.400000E+01         1.000000E+00         1.330000E+02         1.000000E+00         3.700000E+01         0.000000E+00         3.300000E+02         1.000000E+00         1.150000E+02         5.000000E+00         2.370000E+02         1.000000E+02         7.300000E+01         2.000000E+00
        6.404790E+07         1.068748E+01         2.495914E-01         4.259025E-01         3.245060E-01        -3.945206E-01        -3.253055E-01        -4.437230E-01         1.301332E+00         1.554130E+00         1.132558E+00         5.780000E+02         5.420000E+02         8.600000E+02        -1.709174E+01        -1.781286E+01        -1.632338E+01        -9.121956E+00        -9.323610E+00        -8.787152E+00        -4.926543E-01        -3.686729E-01        -9.686342E-01        -3.548541E+00         0.000000E+00        -2.826876E+00         0.000000E+00        -4.704025E+00                  NAN        -2.745016E+01        -2.969129E+01        -2.909774E+01        -3.181029E+01        -2.446060E+01                  NAN        -6.408282E+00        -4.229208E+00        -6.349139E+00        -6.314113E+00        -7.169697E+00                  NAN        -7.713735E+00         0.000000E+00        -8.894228E+00                  NAN        -7.261034E+00                  NAN        -2.126179E+01        -2.407957E+01        -2.179750E+01                  NAN        -2.076359E+01                  NAN        -7.098624E+00        -7.503281E+00        -6.553691E+00                  NAN        -6.917374E+00                  NAN        -4.085794E+00         0.000000E+00        -2.487517E+00         0.000000E+00        -6.064857E+00         0.000000E+00        -2.814008E+01        -3.175681E+01        -3.059977E+01        -3.325414E+01        -2.484847E+01        -3.025364E+01        -7.810495E-01        -7.189454E-01        -7.456073E-01        -7.185252E-01        -7.507935E-01        -3.815395E-01         1.390000E+02         1.000000E+00         4.720000E+02         1.150000E+02         3.700000E+01         0.000000E+00         1.460000E+02         1.000000E+00         3.600000E+01         0.000000E+00         3.190000E+02         0.000000E+00         1.070000E+02         5.000000E+00         2.460000E+02         9.300000E+01         7.400000E+01         3.000000E+00
        6.407790E+07         1.132242E+01         2.522564E-01         4.262368E-01         3.215068E-01        -4.032201E-01        -3.402938E-01        -4.539484E-01         1.284541E+00         1.539682E+00         1.113124E+00         5.940000E+02         5.450000E+02         8.410000E+02        -1.753407E+01        -1.799492E+01        -1.640086E+01        -8.844336E+00        -9.239373E+00        -8.830340E+00        -4.471977E-01        -3.441062E-01        -7.874501E-01        -3.842543E+00         0.000000E+00        -2.808626E+00         0.000000E+00        -4.873732E+00                  NAN        -2.700944E+01        -3.403409E+01        -2.941268E+01        -3.196325E+01        -2.403497E+01                  NAN        -6.384516E+00        -4.914271E+00        -6.282145E+00        -6.239827E+00        -6.852982E+00                  NAN        -7.928838E+00                  NAN        -8.389337E+00                  NAN        -7.342251E+00                  NAN        -2.085369E+01                  NAN        -2.209975E+01                  NAN        -2.021661E+01                  NAN        -7.048984E+00                  NAN        -6.515405E+00                  NAN        -6.905790E+00                  NAN        -4.190856E+00         0.000000E+00        -2.710369E+00         0.000000E+00        -5.443157E+00         0.000000E+00        -2.771559E+01        -3.252434E+01        -3.048613E+01        -3.309512E+01        -2.502484E+01        -3.162908E+01        -6.506168E-01        -6.815115E-01        -7.413466E-01        -8.567708E-01        -8.026003E-01         0.000000E+00         1.410000E+02         2.000000E+00         4.760000E+02         1.090000E+02         3.600000E+01         0.000000E+00         1.490000E+02         0.000000E+00         3.300000E+01         0.000000E+00         3.200000E+02         0.000000E+00         1.040000E+02         7.000000E+00         2.480000E+02         9.700000E+01         7.000000E+01         1.000000E+00
        6.410790E+07         1.116151E+01         2.499907E-01         4.230676E-01         3.269417E-01        -4.077323E-01        -3.356310E-01        -4.579933E-01         1.305486E+00         1.558908E+00         1.110731E+00         5.570000E+02         5.440000E+02         8.790000E+02        -1.730004E+01        -1.806093E+01        -1.649156E+01        -8.892186E+00        -9.482509E+00        -8.644743E+00        -5.521547E-01        -3.178848E-01        -7.836479E-01        -3.704144E+00         0.000000E+00        -2.909896E+00         0.000000E+00        -5.143383E+00                  NAN        -2.737717E+01        -2.965950E+01        -2.931032E+01        -3.175499E+01        -2.360577E+01                  NAN        -6.380162E+00        -6.833342E+00        -6.134905E+00        -6.262266E+00        -6.879988E+00                  NAN        -7.607529E+00         0.000000E+00        -9.053706E+00                  NAN        -7.488436E+00                  NAN        -2.074653E+01        -2.690975E+01        -2.247839E+01                  NAN        -2.039525E+01                  NAN        -7.235256E+00        -5.817644E+00        -6.045150E+00                  NAN        -6.784826E+00                  NAN        -3.841668E+00         0.000000E+00        -2.501459E+00         0.000000E+00        -5.363352E+00         0.000000E+00        -2.812012E+01        -3.279329E+01        -3.050947E+01        -3.310542E+01        -2.534018E+01        -2.872912E+01        -8.730530E-01        -6.466108E-01        -7.405972E-01        -7.476722E-01        -8.044139E-01        -2.918480E-01         1.320000E+02         6.000000E+00         4.730000E+02         1.120000E+02         4.100000E+01         0.000000E+00         1.490000E+02         2.000000E+00         3.200000E+01         0.000000E+00         3.190000E+02         0.000000E+00         1.100000E+02         8.000000E+00         2.430000E+02         9.700000E+01         7.200000E+01         1.000000E+00
        6.413790E+07         1.119955E+01         2.551577E-01         4.257457E-01         3.190966E-01        -3.733562E-01        -3.240302E-01        -4.505572E-01         1.324360E+00         1.558564E+00         1.115171E+00         5.740000E+02         5.430000E+02         8.630000E+02        -1.662439E+01        -1.824263E+01        -1.659405E+01        -9.317432E+00        -9.159199E+00        -8.631555E+00        -5.944921E-01        -3.161483E-01        -7.740271E-01        -3.910734E+00         0.000000E+00        -2.941360E+00         0.000000E+00        -5.826857E+00                  NAN        -2.718116E+01        -3.072353E+01        -2.927274E+01        -3.168201E+01        -2.329580E+01                  NAN        -6.478582E+00        -7.349924E+00        -6.293185E+00        -6.294720E+00        -6.441288E+00                  NAN        -7.352127E+00                  NAN        -9.279318E+00                  NAN        -7.398440E+00                  NAN        -2.104797E+01                  NAN        -2.139573E+01                  NAN        -2.049221E+01                  NAN        -6.968919E+00                  NAN        -6.550726E+00                  NAN        -6.924836E+00                  NAN        -3.689296E+00         0.000000E+00        -2.458236E+00         0.000000E+00        -5.098699E+00         0.000000E+00        -2.821615E+01        -3.171582E+01        -3.069281E+01        -3.309273E+01        -2.575313E+01        -2.736234E+01        -8.212631E-01        -9.118744E-01        -7.788671E-01        -7.628752E-01        -6.885772E-01        -8.845561E-01         1.330000E+02         8.000000E+00         4.690000E+02         1.170000E+02         3.700000E+01         0.000000E+00         1.500000E+02         0.000000E+00         3.300000E+01         0.000000E+00         3.190000E+02         0.000000E+00         1.080000E+02         5.000000E+00         2.480000E+02         9.700000E+01         6.800000E+01         2.000000E+00
        6.416790E+07         1.077486E+01         2.408260E-01         4.224298E-01         3.367442E-01        -3.603517E-01        -3.199537E-01        -4.236904E-01         1.317807E+00         1.563245E+00         1.126179E+00         5.580000E+02         5.360000E+02         8.860000E+02        -1.687966E+01        -1.777033E+01        -1.625881E+01        -9.240821E+00        -9.293093E+00        -8.878270E+00        -6.190944E-01        -3.696448E-01        -7.064215E-01        -4.267691E+00         0.000000E+00        -2.845715E+00         0.000000E+00        -4.987215E+00                  NAN        -2.685755E+01        -3.156769E+01        -2.916657E+01        -3.146183E+01        -2.378549E+01                  NAN        -6.452402E+00        -6.433996E+00        -6.385987E+00        -6.459793E+00        -6.712581E+00                  NAN        -7.100850E+00                  NAN        -9.335049E+00                  NAN        -7.245254E+00         0.000000E+00        -2.156973E+01                  NAN        -2.219661E+01                  NAN        -2.034382E+01        -2.237126E+01        -6.582537E+00                  NAN        -5.997851E+00                  NAN        -6.790591E+00        -8.176623E+00        -3.614743E+00         0.000000E+00        -2.213943E+00         0.000000E+00        -5.768133E+00                  NAN        -2.825862E+01        -3.262725E+01        -3.078452E+01        -3.285501E+01        -2.549581E+01                  NAN        -7.712698E-01        -9.624144E-01        -7.155645E-01        -8.461997E-01        -6.909375E-01                  NAN         1.340000E+02         5.000000E+00         4.690000E+02         1.100000E+02         4.600000E+01         0.000000E+00         1.420000E+02         0.000000E+00         3.200000E+01         0.000000E+00         3.270000E+02         1.000000E+00         9.800000E+01         7.000000E+00         2.470000E+02         9.700000E+01         8.200000E+01         0.000000E+00
        6.419790E+07         1.161450E+01         2.685151E-01         4.198856E-01         3.115993E-01        -4.092206E-01        -3.044462E-01        -4.314520E-01         1.304094E+00         1.567059E+00         1.136046E+00         6.060000E+02         5.310000E+02         8.430000E+02        -1.733871E+01        -1.807706E+01        -1.638318E+01        -8.716894E+00        -9.442581E+00        -8.828052E+00        -5.701205E-01        -3.727825E-01        -7.538939E-01        -3.562321E+00         0.000000E+00        -2.687721E+00         0.000000E+00        -6.399628E+00                  NAN        -2.719938E+01        -3.014527E+01        -2.941568E+01        -3.179640E+01        -2.297597E+01                  NAN        -6.250041E+00        -6.189979E+00        -6.266908E+00        -6.304667E+00        -7.300199E+00                  NAN        -7.610094E+00                  NAN        -9.090182E+00                  NAN        -7.492525E+00                  NAN        -2.133155E+01                  NAN        -2.243527E+01                  NAN        -2.033589E+01                  NAN        -6.526704E+00                  NAN        -6.091121E+00                  NAN        -7.103545E+00                  NAN        -3.833796E+00         0.000000E+00        -2.680241E+00         0.000000E+00        -5.506404E+00         0.000000E+00        -2.803281E+01        -3.063774E+01        -3.045556E+01        -3.272130E+01        -2.538055E+01        -2.563924E+01        -6.909865E-01        -5.839430E-01        -7.183991E-01        -8.869173E-01        -7.164455E-01        -3.127256E-02         1.490000E+02         5.000000E+00         4.690000E+02         1.050000E+02         3.600000E+01         0.000000E+00         1.700000E+02         0.000000E+00         3.100000E+01         0.000000E+00         3.010000E+02         0.000000E+00         1.170000E+02         7.000000E+00         2.430000E+02         9.700000E+01         7.300000E+01         2.000000E+00
        6.422790E+07         1.164440E+01         2.607830E-01         4.264263E-01         3.127907E-01        -4.146768E-01        -3.141610E-01        -4.148780E-01         1.277148E+00         1.592313E+00         1.146665E+00         6.010000E+02         5.420000E+02         8.370000E+02        -1.682264E+01        -1.815265E+01        -1.663181E+01        -9.037397E+00        -9.398702E+00        -8.704910E+00        -7.193324E-01        -3.534477E-01        -7.706385E-01        -3.461832E+00         0.000000E+00        -2.639252E+00         0.000000E+00        -5.466356E+00                  NAN        -2.723508E+01        -3.203432E+01        -2.949668E+01        -3.142339E+01        -2.356827E+01                  NAN        -6.639950E+00        -6.110620E+00        -6.256572E+00        -6.393702E+00        -6.968848E+00                  NAN        -7.161320E+00         0.000000E+00        -8.916822E+00                  NAN        -7.774567E+00         0.000000E+00        -2.121338E+01        -2.402553E+01        -2.169736E+01                  NAN        -2.051404E+01        -2.295071E+01        -7.054143E+00        -7.235856E+00        -6.520461E+00                  NAN        -6.720350E+00        -9.551219E+00        -4.245243E+00         0.000000E+00        -2.938249E+00         0.000000E+00        -4.997037E+00         0.000000E+00        -2.803059E+01        -3.120615E+01        -3.027130E+01        -3.266236E+01        -2.586592E+01        -2.952071E+01        -8.447751E-01        -1.218586E+00        -7.162459E-01        -8.486410E-01        -8.054839E-01        -3.054550E-03         1.420000E+02         3.000000E+00         4.820000E+02         1.010000E+02         3.600000E+01         0.000000E+00         1.570000E+02         1.000000E+00         3.400000E+01         0.000000E+00         3.080000E+02         2.000000E+00         1.110000E+02         8.000000E+00         2.450000E+02         9.900000E+01         7.900000E+01         1.000000E+00
        6.425790E+07         1.140774E+01         2.524934E-01         4.264077E-01         3.210990E-01        -4.055510E-01        -3.472521E-01        -4.190452E-01         1.271865E+00         1.551835E+00         1.125848E+00         6.050000E+02         5.460000E+02         8.290000E+02        -1.718988E+01        -1.824603E+01        -1.677280E+01        -8.880921E+00        -9.238573E+00        -9.028154E+00        -6.720358E-01        -3.593066E-01        -5.261658E-01        -4.096493E+00         0.000000E+00        -2.770784E+00         0.000000E+00        -4.336222E+00                  NAN        -2.712570E+01        -3.084493E+01        -2.927322E+01        -3.120209E+01        -2.406527E+01                  NAN        -6.320993E+00        -8.804873E+00        -6.293660E+00        -6.473697E+00        -7.070386E+00                  NAN        -7.552058E+00                  NAN        -9.351924E+00                  NAN        -7.569364E+00                  NAN        -2.136905E+01                  NAN        -2.218587E+01                  NAN        -2.063545E+01                  NAN        -6.790354E+00                  NAN        -6.432528E+00                  NAN        -6.648927E+00                  NAN        -3.891149E+00         0.000000E+00        -2.738298E+00         0.000000E+00        -5.210583E+00         0.000000E+00        -2.848545E+01        -3.057227E+01        -3.035355E+01        -3.276951E+01        -2.550354E+01        -2.948344E+01        -6.821612E-01        -8.923022E-01        -7.652627E-01        -8.827929E-01        -9.039936E-01        -9.587477E-02         1.410000E+02         4.000000E+00         4.750000E+02         1.050000E+02         3.900000E+01         0.000000E+00         1.560000E+02         0.000000E+00         3.500000E+01         0.000000E+00         3.110000E+02         0.000000E+00         1.080000E+02         7.000000E+00         2.370000E+02         1.080000E+02         7.900000E+01         2.000000E+00
        6.428790E+07         1.194170E+01         2.805162E-01         4.201556E-01         2.993283E-01        -3.689244E-01        -3.396003E-01        -4.109116E-01         1.321921E+00         1.547765E+00         1.133696E+00         6.610000E+02         5.470000E+02         7.720000E+02        -1.732215E+01        -1.843167E+01        -1.669639E+01        -9.041261E+00        -9.269565E+00        -8.826345E+00        -4.703770E-01        -2.790850E-01        -6.082127E-01        -4.091658E+00         0.000000E+00        -2.693566E+00         0.000000E+00        -5.421325E+00                  NAN        -2.671854E+01        -3.119253E+01        -2.951335E+01        -3.153042E+01        -2.413617E+01                  NAN        -6.382843E+00        -5.175933E+00        -6.297261E+00        -6.378998E+00        -6.628378E+00                  NAN        -7.219350E+00                  NAN        -9.743116E+00                  NAN        -7.504166E+00                  NAN        -2.124759E+01                  NAN        -2.199519E+01                  NAN        -2.059725E+01                  NAN        -6.886840E+00                  NAN        -5.773596E+00                  NAN        -6.839642E+00                  NAN        -4.401262E+00         0.000000E+00        -2.695094E+00         0.000000E+00        -4.707883E+00         0.000000E+00        -2.758725E+01        -3.111155E+01        -3.043951E+01        -3.268409E+01        -2.607951E+01        -3.077784E+01        -7.668106E-01        -7.664327E-01        -8.064815E-01        -8.949288E-01        -7.638733E-01        -5.530521E-01         1.560000E+02         6.000000E+00         4.800000E+02         9.000000E+01         3.200000E+01         0.000000E+00         1.680000E+02         0.000000E+00         3.400000E+01         0.000000E+00         3.000000E+02         0.000000E+00         1.190000E+02         7.000000E+00         2.520000E+02         8.600000E+01         7.600000E+01         1.000000E+00
        6.431790E+07         1.163122E+01         2.785903E-01         4.228629E-01         2.985468E-01        -3.958253E-01        -3.489390E-01        -4.292865E-01         1.283196E+00         1.535057E+00         1.119911E+00         6.720000E+02         5.450000E+02         7.630000E+02        -1.721275E+01        -1.845627E+01        -1.644741E+01        -8.758574E+00        -9.179037E+00        -9.004431E+00        -4.926320E-01        -2.391857E-01        -7.155501E-01        -3.942843E+00         0.000000E+00        -2.758125E+00         0.000000E+00        -5.516205E+00                  NAN        -2.701974E+01        -2.929355E+01        -2.944334E+01        -3.149838E+01        -2.397588E+01                  NAN        -6.377438E+00        -7.423447E+00        -6.236416E+00        -6.590226E+00        -6.741455E+00                  NAN        -7.652216E+00                  NAN        -1.007739E+01         0.000000E+00        -7.295080E+00                  NAN        -2.132489E+01                  NAN        -2.109804E+01        -2.976508E+01        -2.053267E+01                  NAN        -6.647251E+00                  NAN        -6.084438E+00        -7.583480E+00        -6.923638E+00                  NAN        -3.900662E+00         0.000000E+00        -2.767783E+00         0.000000E+00        -5.088818E+00         0.000000E+00        -2.814136E+01        -3.195663E+01        -3.039130E+01        -3.324724E+01        -2.551083E+01        -2.921539E+01        -7.028963E-01        -7.380470E-01        -8.120093E-01        -8.194511E-01        -7.710825E-01         0.000000E+00         1.480000E+02         7.000000E+00         4.730000E+02         1.020000E+02         3.400000E+01         0.000000E+00         1.700000E+02         0.000000E+00         3.300000E+01         1.000000E+00         2.980000E+02         0.000000E+00         1.190000E+02         1.100000E+01         2.550000E+02         8.400000E+01         7.100000E+01         2.000000E+00
        6.434790E+07         1.157504E+01         2.793790E-01         4.169700E-01         3.036510E-01        -4.133857E-01        -3.380309E-01        -4.208083E-01         1.269343E+00         1.559744E+00         1.141423E+00         6.710000E+02         5.320000E+02         7.770000E+02        -1.758890E+01        -1.829438E+01        -1.622469E+01        -8.632187E+00        -9.428601E+00        -8.750879E+00        -4.831993E-01        -3.798324E-01        -8.681604E-01        -4.108909E+00         0.000000E+00        -2.774589E+00         0.000000E+00        -5.550493E+00                  NAN        -2.652112E+01        -2.897939E+01        -2.942858E+01        -3.152889E+01        -2.371342E+01                  NAN        -6.567421E+00        -6.686076E+00        -6.252726E+00        -6.129294E+00        -6.528885E+00                  NAN        -7.420349E+00                  NAN        -9.120582E+00                  NAN        -7.443897E+00         0.000000E+00        -2.140307E+01                  NAN        -2.185913E+01                  NAN        -2.053057E+01        -2.497785E+01        -6.908821E+00                  NAN        -6.686129E+00                  NAN        -6.816516E+00        -8.448485E+00        -4.346485E+00         0.000000E+00        -2.774247E+00         0.000000E+00        -4.596746E+00         0.000000E+00        -2.755298E+01        -3.165580E+01        -3.037568E+01        -3.276832E+01        -2.594047E+01        -3.155201E+01        -8.275989E-01        -5.569663E-01        -7.433828E-01        -8.433015E-01        -8.870582E-01        -6.371691E-01         1.460000E+02         6.000000E+00         4.840000E+02         9.500000E+01         3.300000E+01         0.000000E+00         1.660000E+02         0.000000E+00         3.000000E+01         0.000000E+00         3.050000E+02         1.000000E+00         1.060000E+02         1.300000E+01         2.490000E+02         9.000000E+01         7.200000E+01         2.000000E+00
        6.437790E+07         1.187005E+01         2.652745E-01         4.239619E-01         3.107636E-01        -4.081064E-01        -3.549888E-01        -4.280944E-01         1.265075E+00         1.523880E+00         1.146911E+00         6.170000E+02         5.550000E+02         8.080000E+02        -1.741853E+01        -1.863670E+01        -1.652012E+01        -8.831632E+00        -8.786472E+00        -8.732114E+00        -5.200967E-01        -3.399929E-01        -6.599116E-01        -3.919204E+00         0.000000E+00        -2.857183E+00         0.000000E+00        -6.128433E+00                  NAN        -2.657184E+01        -3.097386E+01        -2.925313E+01        -3.150492E+01        -2.292220E+01                  NAN        -6.611460E+00        -6.685543E+00        -6.286806E+00        -6.320953E+00        -7.149769E+00                  NAN        -8.061147E+00         0.000000E+00        -9.621098E+00                  NAN        -7.110036E+00                  NAN        -2.070798E+01        -2.851174E+01        -2.161318E+01                  NAN        -2.069490E+01                  NAN        -6.811463E+00        -4.400655E+00        -6.385018E+00                  NAN        -6.924460E+00                  NAN        -3.271997E+00         0.000000E+00        -2.993959E+00         0.000000E+00        -5.403071E+00                  NAN        -2.833985E+01        -3.216762E+01        -3.019567E+01        -3.292506E+01        -2.516229E+01                  NAN        -7.166849E-01        -8.028920E-01        -7.321314E-01        -8.240973E-01        -8.648844E-01                  NAN         1.490000E+02         5.000000E+00         4.650000E+02         1.060000E+02         3.900000E+01         0.000000E+00         1.550000E+02         1.000000E+00         3.600000E+01         0.000000E+00         3.100000E+02         0.000000E+00         1.140000E+02         8.000000E+00         2.440000E+02         9.300000E+01         7.300000E+01         0.000000E+00
        6.440790E+07         1.151260E+01         2.697686E-01         4.207120E-01         3.095194E-01        -4.109625E-01        -3.691766E-01        -4.197771E-01         1.300661E+00         1.531906E+00         1.132891E+00         6.300000E+02         5.350000E+02         8.150000E+02        -1.713947E+01        -1.868248E+01        -1.646055E+01        -9.103858E+00        -9.183732E+00        -8.869624E+00        -4.922269E-01        -2.994054E-01        -7.577722E-01        -4.024525E+00         0.000000E+00        -2.939895E+00         0.000000E+00        -5.456417E+00                  NAN        -2.674489E+01        -3.029610E+01        -2.906427E+01        -3.170276E+01        -2.400569E+01                  NAN        -6.627555E+00        -7.275350E+00        -6.404110E+00        -6.239498E+00        -6.580688E+00                  NAN        -7.396849E+00         0.000000E+00        -1.011671E+01         0.000000E+00        -7.343477E+00         0.000000E+00        -2.156989E+01        -3.048442E+01        -2.129314E+01        -2.239915E+01        -2.060594E+01        -2.179049E+01        -6.942247E+00        -3.564716E+00        -6.317622E+00        -1.166719E+01        -6.886395E+00        -8.564095E+00        -4.427050E+00         0.000000E+00        -2.724013E+00         0.000000E+00        -5.440353E+00         0.000000E+00        -2.739396E+01        -3.191284E+01        -3.020607E+01        -3.294007E+01        -2.555331E+01        -2.987261E+01        -8.166191E-01        -5.533021E-01        -7.119981E-01        -8.800340E-01        -7.395487E-01        -1.478529E-05         1.420000E+02         9.000000E+00         4.690000E+02         1.080000E+02         3.600000E+01         0.000000E+00         1.590000E+02         1.000000E+00         2.900000E+01         1.000000E+00         3.110000E+02         1.000000E+00         1.050000E+02         1.500000E+01         2.400000E+02         1.010000E+02         7.000000E+01         2.000000E+00
        6.443790E+07         1.026792E+01         2.249944E-01         4.304152E-01         3.445903E-01        -4.181889E-01        -3.766117E-01        -4.116698E-01         1.291442E+00         1.518009E+00         1.163657E+00         5.440000E+02         5.540000E+02         8.820000E+02        -1.774982E+01        -1.893155E+01        -1.692114E+01        -8.712456E+00        -8.806656E+00        -8.756558E+00        -6.509079E-01        -3.694585E-01        -5.657545E-01        -4.235633E+00         0.000000E+00        -2.974210E+00         0.000000E+00        -5.107370E+00         0.000000E+00        -2.668122E+01        -3.013865E+01        -2.903349E+01        -3.157633E+01        -2.373366E+01        -2.509116E+01        -6.608914E+00        -7.597740E+00        -6.446365E+00        -6.258770E+00        -6.924882E+00        -7.005966E+00        -7.695252E+00         0.000000E+00        -8.762020E+00                  NAN        -7.605273E+00                  NAN        -2.142240E+01        -2.477813E+01        -2.229818E+01                  NAN        -2.061703E+01                  NAN        -6.675969E+00        -9.607319E+00        -6.246813E+00                  NAN        -6.743703E+00                  NAN        -4.384344E+00         0.000000E+00        -2.912879E+00         0.000000E+00        -4.885838E+00         0.000000E+00        -2.790562E+01        -3.170062E+01        -3.003362E+01        -3.268527E+01        -2.610920E+01        -2.920846E+01        -7.469583E-01        -5.329010E-01        -8.010631E-01        -8.437253E-01        -7.653292E-01        -3.538646E-01         1.230000E+02         7.000000E+00         4.720000E+02         1.090000E+02         5.200000E+01         1.000000E+00         1.300000E+02         1.000000E+00         3.500000E+01         0.000000E+00         3.360000E+02         0.000000E+00         8.700000E+01         1.200000E+01         2.510000E+02         9.800000E+01         9.100000E+01         2.000000E+00
        6.446790E+07         1.094751E+01         2.386588E-01         4.271666E-01         3.341746E-01        -4.025138E-01        -3.492817E-01        -4.038303E-01         1.316129E+00         1.539616E+00         1.161044E+00         5.500000E+02         5.510000E+02         8.790000E+02        -1.750926E+01        -1.854515E+01        -1.660701E+01        -9.100628E+00        -8.939778E+00        -8.833189E+00        -6.412528E-01        -3.560136E-01        -6.561170E-01        -3.711148E+00         0.000000E+00        -2.951105E+00         0.000000E+00        -4.865151E+00                  NAN        -2.713818E+01        -2.882243E+01        -2.927775E+01        -3.151155E+01        -2.543520E+01                  NAN        -6.573286E+00        -7.377577E+00        -6.395729E+00        -6.492701E+00        -6.309229E+00                  NAN        -7.491009E+00                  NAN        -9.799366E+00                  NAN        -7.585541E+00                  NAN        -2.171511E+01                  NAN        -2.122599E+01                  NAN        -2.047609E+01                  NAN        -6.724660E+00                  NAN        -6.807229E+00                  NAN        -6.700274E+00                  NAN        -4.506433E+00         0.000000E+00        -2.689279E+00         0.000000E+00        -4.020003E+00         0.000000E+00        -2.768559E+01        -3.094471E+01        -3.037837E+01        -3.279771E+01        -2.626487E+01        -2.894144E+01        -7.895996E-01        -9.316964E-01        -7.799122E-01        -8.139747E-01        -6.335372E-01        -7.433905E-02         1.300000E+02         3.000000E+00         4.750000E+02         1.060000E+02         5.000000E+01         0.000000E+00         1.420000E+02         0.000000E+00         3.100000E+01         0.000000E+00         3.290000E+02         0.000000E+00         1.020000E+02         9.000000E+00         2.430000E+02         1.050000E+02         8.500000E+01         1.000000E+00
        6.449790E+07         1.081438E+01         2.417639E-01         4.237205E-01         3.345157E-01        -3.900228E-01        -3.341675E-01        -4.478104E-01         1.326440E+00         1.546140E+00         1.131714E+00         5.640000E+02         5.500000E+02         8.660000E+02        -1.732434E+01        -1.818962E+01        -1.693491E+01        -8.977492E+00        -9.021283E+00        -8.654512E+00        -5.156341E-01        -4.687033E-01        -7.165828E-01        -3.826165E+00         0.000000E+00        -2.878014E+00         0.000000E+00        -5.058035E+00                  NAN        -2.698409E+01        -3.117543E+01        -2.937814E+01        -3.130777E+01        -2.479635E+01                  NAN        -6.662299E+00        -6.381918E+00        -6.377926E+00        -6.535391E+00        -6.574882E+00                  NAN        -7.311212E+00                  NAN        -1.002740E+01         0.000000E+00        -7.512414E+00                  NAN        -2.126345E+01                  NAN        -2.174351E+01        -2.624445E+01        -2.054024E+01                  NAN        -6.696221E+00                  NAN        -6.407374E+00        -6.280910E+00        -6.864349E+00                  NAN        -3.863315E+00         0.000000E+00        -2.562838E+00         0.000000E+00        -5.679999E+00         0.000000E+00        -2.796135E+01        -3.251858E+01        -3.060832E+01        -3.292493E+01        -2.561313E+01        -2.905591E+01        -8.043943E-01        -5.186072E-01        -7.123216E-01        -8.749851E-01        -7.789360E-01         0.000000E+00         1.380000E+02         4.000000E+00         4.660000E+02         1.060000E+02         5.000000E+01         0.000000E+00         1.430000E+02         0.000000E+00         3.200000E+01         1.000000E+00         3.260000E+02         0.000000E+00         1.070000E+02         5.000000E+00         2.500000E+02         1.020000E+02         8.200000E+01         1.000000E+00
        6.452790E+07         1.050220E+01         2.270929E-01         4.258283E-01         3.470788E-01        -3.865914E-01        -3.437756E-01        -4.244083E-01         1.327915E+00         1.553557E+00         1.151698E+00         5.320000E+02         5.470000E+02         9.010000E+02        -1.751849E+01        -1.841270E+01        -1.667850E+01        -9.000982E+00        -8.839198E+00        -8.877243E+00        -5.750468E-01        -4.333347E-01        -6.814044E-01        -3.793902E+00         0.000000E+00        -2.927941E+00         0.000000E+00        -5.287303E+00                  NAN        -2.721804E+01        -3.057985E+01        -2.919413E+01        -3.159679E+01        -2.424154E+01                  NAN        -6.634855E+00        -5.990058E+00        -6.353176E+00        -6.595805E+00        -7.152572E+00                  NAN        -7.586702E+00                  NAN        -1.017943E+01                  NAN        -7.462405E+00                  NAN        -2.147680E+01                  NAN        -2.198458E+01                  NAN        -2.061315E+01                  NAN        -6.713507E+00                  NAN        -6.012523E+00                  NAN        -6.824899E+00                  NAN        -4.035623E+00         0.000000E+00        -2.453312E+00         0.000000E+00        -4.850343E+00         0.000000E+00        -2.801866E+01        -3.227910E+01        -3.052592E+01        -3.287539E+01        -2.628041E+01        -2.885476E+01        -7.355456E-01        -9.227921E-01        -7.587004E-01        -9.530808E-01        -8.161096E-01        -2.052617E-01         1.380000E+02         2.000000E+00         4.640000E+02         1.090000E+02         5.100000E+01         0.000000E+00         1.390000E+02         0.000000E+00         3.300000E+01         0.000000E+00         3.300000E+02         0.000000E+00         9.800000E+01         8.000000E+00         2.470000E+02         1.010000E+02         9.000000E+01         5.000000E+00
        6.455790E+07         1.109687E+01         2.481113E-01         4.196252E-01         3.322634E-01        -3.853446E-01        -3.098724E-01        -4.192446E-01         1.324350E+00         1.580842E+00         1.137768E+00         5.750000E+02         5.560000E+02         8.490000E+02        -1.757648E+01        -1.804344E+01        -1.619905E+01        -9.010543E+00        -9.469351E+00        -8.848844E+00        -4.587450E-01        -3.723962E-01        -6.606072E-01        -3.678512E+00         0.000000E+00        -2.779508E+00         0.000000E+00        -5.048579E+00         0.000000E+00        -2.755243E+01        -3.300580E+01        -2.972509E+01        -3.172900E+01        -2.479781E+01        -2.266224E+01        -6.358502E+00        -5.986902E+00        -6.254584E+00        -6.282614E+00        -6.628006E+00        -8.162920E+00        -7.670044E+00                  NAN        -1.063506E+01         0.000000E+00        -7.409803E+00                  NAN        -2.139196E+01                  NAN        -2.135082E+01        -2.409800E+01        -2.060291E+01                  NAN        -6.861522E+00                  NAN        -6.830336E+00        -9.858761E+00        -6.738691E+00                  NAN        -4.265073E+00         0.000000E+00        -2.562233E+00         0.000000E+00        -3.718373E+00                  NAN        -2.793110E+01        -3.360169E+01        -3.074868E+01        -3.294871E+01        -2.699591E+01                  NAN        -6.869112E-01        -9.283772E-01        -7.626803E-01        -8.701989E-01        -8.231649E-01                  NAN         1.470000E+02         6.000000E+00         4.660000E+02         1.000000E+02         4.400000E+01         1.000000E+00         1.520000E+02         0.000000E+00         3.100000E+01         1.000000E+00         3.180000E+02         0.000000E+00         1.070000E+02         1.100000E+01         2.470000E+02         1.010000E+02         8.500000E+01         0.000000E+00
        6.458790E+07         1.099177E+01         2.486882E-01         4.213650E-01         3.299468E-01        -3.767469E-01        -3.084566E-01        -4.513278E-01         1.323059E+00         1.569817E+00         1.132059E+00         5.620000E+02         5.390000E+02         8.790000E+02        -1.744035E+01        -1.773999E+01        -1.708122E+01        -8.913217E+00        -9.366877E+00        -8.489776E+00        -5.882630E-01        -4.278135E-01        -6.226694E-01        -3.879319E+00         0.000000E+00        -2.786613E+00         0.000000E+00        -4.646775E+00                  NAN        -2.734017E+01        -3.280701E+01        -2.937881E+01        -3.119131E+01        -2.529202E+01                  NAN        -6.384010E+00        -6.449788E+00        -6.375103E+00        -6.561407E+00        -6.361968E+00                  NAN        -7.910072E+00                  NAN        -9.814704E+00                  NAN        -7.703927E+00                  NAN        -2.129705E+01                  NAN        -2.111477E+01                  NAN        -2.048495E+01                  NAN        -6.683285E+00                  NAN        -6.126205E+00                  NAN        -6.917119E+00                  NAN        -3.753766E+00         0.000000E+00        -2.387745E+00         0.000000E+00        -4.564965E+00         0.000000E+00        -2.802765E+01        -3.381341E+01        -3.056782E+01        -3.295792E+01        -2.628129E+01        -2.884537E+01        -8.613866E-01        -5.382907E-01        -8.009576E-01        -9.060204E-01        -7.254520E-01        -2.312640E-01         1.380000E+02         4.000000E+00         4.600000E+02         1.100000E+02         5.200000E+01         0.000000E+00         1.540000E+02         0.000000E+00         3.000000E+01         0.000000E+00         3.180000E+02         0.000000E+00         1.060000E+02         1.400000E+01         2.520000E+02         9.600000E+01         8.300000E+01         3.000000E+00
        6.461790E+07         1.056075E+01         2.307413E-01         4.170016E-01         3.522571E-01        -3.720506E-01        -3.081513E-01        -4.019545E-01         1.342066E+00         1.579652E+00         1.164021E+00         5.580000E+02         5.270000E+02         8.950000E+02        -1.720949E+01        -1.765828E+01        -1.652873E+01        -8.860938E+00        -9.490759E+00        -8.845156E+00        -5.249517E-01        -4.311471E-01        -7.376496E-01        -4.221146E+00         0.000000E+00        -2.705606E+00         0.000000E+00        -4.719118E+00                  NAN        -2.696268E+01        -3.208853E+01        -2.962719E+01        -3.164323E+01        -2.432078E+01                  NAN        -6.348661E+00        -5.827486E+00        -6.250823E+00        -6.191644E+00        -7.005002E+00                  NAN        -7.869153E+00                  NAN        -9.656479E+00                  NAN        -7.244488E+00                  NAN        -2.127584E+01                  NAN        -2.198168E+01                  NAN        -2.097742E+01                  NAN        -6.589352E+00                  NAN        -6.580635E+00                  NAN        -6.580089E+00                  NAN        -3.741689E+00         0.000000E+00        -2.600112E+00         0.000000E+00        -4.501373E+00                  NAN        -2.803230E+01        -3.217679E+01        -3.052184E+01        -3.275569E+01        -2.618155E+01                  NAN        -9.182676E-01        -5.348216E-01        -6.930595E-01        -9.215809E-01        -8.137834E-01                  NAN         1.320000E+02         8.000000E+00         4.620000E+02         1.020000E+02         6.000000E+01         0.000000E+00         1.360000E+02         0.000000E+00         3.000000E+01         0.000000E+00         3.360000E+02         0.000000E+00         8.900000E+01         1.100000E+01         2.430000E+02         1.110000E+02         9.800000E+01         0.000000E+00
        6.464790E+07         1.088925E+01         2.462866E-01         4.222403E-01         3.314731E-01        -3.903051E-01        -3.390836E-01        -4.211494E-01         1.312903E+00         1.553646E+00         1.160047E+00         5.830000E+02         5.370000E+02         8.600000E+02        -1.707728E+01        -1.791349E+01        -1.673744E+01        -8.797100E+00        -9.313537E+00        -8.831031E+00        -5.493513E-01        -4.578317E-01        -6.262037E-01        -3.936235E+00         0.000000E+00        -2.711987E+00         0.000000E+00        -4.420804E+00                  NAN        -2.771136E+01        -3.380349E+01        -2.926189E+01        -3.147970E+01        -2.519229E+01                  NAN        -6.406164E+00        -4.738589E+00        -6.476565E+00        -6.506408E+00        -6.563423E+00                  NAN        -7.682511E+00                  NAN        -9.881544E+00                  NAN        -7.499154E+00                  NAN        -2.127156E+01                  NAN        -2.184229E+01                  NAN        -2.019023E+01                  NAN        -6.836879E+00                  NAN        -6.209014E+00                  NAN        -6.895514E+00                  NAN        -3.679841E+00         0.000000E+00        -2.702708E+00         0.000000E+00        -4.674005E+00                  NAN        -2.852542E+01        -3.283604E+01        -3.042788E+01        -3.290877E+01        -2.611330E+01                  NAN        -6.997498E-01        -4.899874E-01        -7.820453E-01        -8.084902E-01        -7.243051E-01                  NAN         1.470000E+02         6.000000E+00         4.510000E+02         1.080000E+02         5.200000E+01         0.000000E+00         1.450000E+02         0.000000E+00         3.400000E+01         0.000000E+00         3.230000E+02         0.000000E+00         1.110000E+02         8.000000E+00         2.390000E+02         1.090000E+02         8.300000E+01         0.000000E+00
        6.467790E+07         1.141261E+01         2.615417E-01         4.161436E-01         3.223147E-01        -3.852754E-01        -3.226900E-01        -4.221502E-01         1.296258E+00         1.558005E+00         1.132468E+00         6.100000E+02         5.270000E+02         8.430000E+02        -1.692207E+01        -1.757810E+01        -1.667249E+01        -9.209805E+00        -9.269886E+00        -9.051436E+00        -6.064247E-01        -5.299924E-01        -5.914921E-01        -3.792360E+00         0.000000E+00        -2.679843E+00         0.000000E+00        -5.078824E+00                  NAN        -2.725419E+01        -3.319025E+01        -2.938245E+01        -3.182431E+01        -2.408792E+01                  NAN        -6.363227E+00        -4.546927E+00        -6.410304E+00        -6.544578E+00        -6.480433E+00                  NAN        -7.642246E+00                  NAN        -9.551768E+00                  NAN        -7.436356E+00                  NAN        -2.117188E+01                  NAN        -2.203194E+01                  NAN        -2.077335E+01                  NAN        -6.588084E+00                  NAN        -6.202673E+00                  NAN        -6.741534E+00                  NAN        -3.822951E+00         0.000000E+00        -2.711471E+00         0.000000E+00        -4.940809E+00         0.000000E+00        -2.803499E+01        -3.174755E+01        -3.030241E+01        -3.314726E+01        -2.584681E+01        -3.086399E+01        -7.235470E-01        -9.724086E-01        -7.656954E-01        -9.304143E-01        -7.829376E-01        -2.067838E-01         1.420000E+02         6.000000E+00         4.540000E+02         1.150000E+02         4.700000E+01         0.000000E+00         1.600000E+02         0.000000E+00         2.900000E+01         0.000000E+00         3.130000E+02         0.000000E+00         1.090000E+02         7.000000E+00         2.380000E+02         1.130000E+02         8.100000E+01         2.000000E+00
        6.470790E+07         1.178783E+01         2.757434E-01         4.150385E-01         3.092181E-01        -4.186505E-01        -3.299715E-01        -4.298500E-01         1.280411E+00         1.564091E+00         1.136410E+00         6.420000E+02         5.280000E+02         8.100000E+02        -1.726242E+01        -1.802265E+01        -1.675006E+01        -9.134304E+00        -9.542478E+00        -8.778112E+00        -6.217449E-01        -4.517991E-01        -6.051553E-01        -4.181474E+00         0.000000E+00        -2.699870E+00         0.000000E+00        -4.244705E+00                  NAN        -2.708373E+01        -2.969835E+01        -2.953671E+01        -3.150579E+01        -2.482911E+01                  NAN        -6.450370E+00        -7.042222E+00        -6.374386E+00        -6.399674E+00        -6.206211E+00                  NAN        -7.500539E+00         0.000000E+00        -1.033137E+01                  NAN        -7.621073E+00                  NAN        -2.121222E+01        -2.718512E+01        -2.183095E+01                  NAN        -2.060145E+01                  NAN        -6.900015E+00        -5.403813E+00        -6.041227E+00                  NAN        -6.737511E+00                  NAN        -3.744385E+00         0.000000E+00        -2.578814E+00         0.000000E+00        -5.374479E+00         0.000000E+00        -2.825803E+01        -3.178545E+01        -3.060204E+01        -3.301872E+01        -2.539395E+01        -3.038154E+01        -7.039170E-01        -8.560505E-01        -6.943773E-01        -8.951864E-01        -9.346446E-01         0.000000E+00         1.510000E+02         7.000000E+00         4.490000E+02         1.130000E+02         4.400000E+01         0.000000E+00         1.650000E+02         1.000000E+00         2.900000E+01         0.000000E+00         3.070000E+02         0.000000E+00         1.150000E+02         9.000000E+00         2.460000E+02         1.020000E+02         7.700000E+01         1.000000E+00
        6.473790E+07         1.083872E+01         2.338447E-01         4.150518E-01         3.511035E-01        -3.742274E-01        -3.113744E-01        -4.026787E-01         1.325111E+00         1.571747E+00         1.171033E+00         5.360000E+02         5.240000E+02         9.200000E+02        -1.723209E+01        -1.772781E+01        -1.642677E+01        -8.948947E+00        -9.538170E+00        -9.107184E+00        -6.459242E-01        -4.941996E-01        -6.705994E-01        -3.598457E+00         0.000000E+00        -2.635907E+00         0.000000E+00        -4.796637E+00                  NAN        -2.768338E+01        -3.220021E+01        -2.972953E+01        -3.117196E+01        -2.458399E+01                  NAN        -6.323698E+00        -5.157106E+00        -6.264599E+00        -6.494218E+00        -6.910904E+00                  NAN        -7.727552E+00                  NAN        -9.428670E+00                  NAN        -7.383200E+00         0.000000E+00        -2.111271E+01                  NAN        -2.253138E+01                  NAN        -2.083064E+01        -2.173197E+01        -6.961516E+00                  NAN        -5.976018E+00                  NAN        -6.566511E+00        -1.085261E+01        -4.177520E+00         0.000000E+00        -2.796547E+00         0.000000E+00        -4.669842E+00         0.000000E+00        -2.796781E+01        -3.201081E+01        -3.047921E+01        -3.278826E+01        -2.649932E+01        -2.944522E+01        -6.530484E-01        -8.046007E-01        -7.431579E-01        -8.972641E-01        -7.643901E-01        -1.978827E+00         1.370000E+02         5.000000E+00         4.640000E+02         9.500000E+01         6.300000E+01         0.000000E+00         1.340000E+02         0.000000E+00         2.900000E+01         0.000000E+00         3.380000E+02         1.000000E+00         9.200000E+01         1.100000E+01         2.460000E+02         1.080000E+02         8.300000E+01         1.000000E+00
        6.476790E+07         1.162116E+01         2.603178E-01         4.125265E-01         3.271557E-01        -3.909303E-01        -3.189335E-01        -4.175756E-01         1.299893E+00         1.585935E+00         1.137485E+00         6.060000E+02         5.270000E+02         8.470000E+02        -1.655054E+01        -1.795461E+01        -1.655782E+01        -8.878463E+00        -9.420924E+00        -8.776007E+00        -7.409102E-01        -4.355509E-01        -7.815504E-01        -4.268618E+00         0.000000E+00        -2.657189E+00         0.000000E+00        -5.067118E+00                  NAN        -2.652197E+01        -3.121378E+01        -2.936153E+01        -3.178147E+01        -2.337033E+01                  NAN        -6.519175E+00        -6.511009E+00        -6.362568E+00        -6.416596E+00        -7.323850E+00                  NAN        -7.152059E+00                  NAN        -1.004199E+01                  NAN        -7.545857E+00         0.000000E+00        -2.151018E+01                  NAN        -2.166743E+01                  NAN        -2.035275E+01        -2.327379E+01        -6.846173E+00                  NAN        -6.168135E+00                  NAN        -6.782998E+00        -1.077846E+01        -3.428258E+00         0.000000E+00        -2.687315E+00         0.000000E+00        -5.170858E+00         0.000000E+00        -2.791850E+01        -3.089910E+01        -3.034445E+01        -3.318758E+01        -2.552897E+01        -2.870917E+01        -8.747095E-01        -6.974613E-01        -8.132484E-01        -7.513794E-01        -8.373868E-01        -9.135658E-01         1.430000E+02         1.200000E+01         4.490000E+02         1.130000E+02         4.700000E+01         0.000000E+00         1.540000E+02         0.000000E+00         2.900000E+01         0.000000E+00         3.180000E+02         1.000000E+00         1.050000E+02         1.700000E+01         2.500000E+02         9.200000E+01         7.000000E+01         2.000000E+00
        6.479790E+07         1.150019E+01         2.548748E-01         4.105166E-01         3.346085E-01        -3.888172E-01        -3.044570E-01        -4.403527E-01         1.320030E+00         1.583410E+00         1.133779E+00         5.900000E+02         5.270000E+02         8.630000E+02        -1.718769E+01        -1.795010E+01        -1.656867E+01        -9.113731E+00        -9.187001E+00        -8.666993E+00        -6.036389E-01        -4.635344E-01        -7.595893E-01        -4.236912E+00         0.000000E+00        -2.710636E+00         0.000000E+00        -4.303314E+00         0.000000E+00        -2.648404E+01        -3.009198E+01        -2.948479E+01        -3.177996E+01        -2.478581E+01        -2.416417E+01        -6.659187E+00        -6.843199E+00        -6.398042E+00        -6.172582E+00        -6.549121E+00        -7.265791E+00        -7.749549E+00                  NAN        -9.457999E+00         0.000000E+00        -7.370840E+00                  NAN        -2.094314E+01                  NAN        -2.215418E+01        -2.865308E+01        -2.045434E+01                  NAN        -6.875886E+00                  NAN        -6.161037E+00        -6.651416E+00        -6.815611E+00                  NAN        -3.538788E+00         0.000000E+00        -2.768341E+00         0.000000E+00        -6.356983E+00         0.000000E+00        -2.843345E+01        -3.084120E+01        -3.036078E+01        -3.266832E+01        -2.472666E+01        -2.907651E+01        -7.385224E-01        -6.285604E-01        -7.962531E-01        -8.516837E-01        -7.194246E-01        -4.071768E-06         1.470000E+02         1.000000E+01         4.550000E+02         1.040000E+02         4.700000E+01         1.000000E+00         1.460000E+02         0.000000E+00         2.800000E+01         1.000000E+00         3.270000E+02         0.000000E+00         1.060000E+02         1.200000E+01         2.370000E+02         1.070000E+02         6.700000E+01         1.000000E+00
        6.482790E+07         1.170320E+01         2.757415E-01         4.179964E-01         3.062621E-01        -4.044182E-01        -3.223633E-01        -4.059863E-01         1.300013E+00         1.568969E+00         1.151149E+00         6.540000E+02         5.220000E+02         8.040000E+02        -1.759915E+01        -1.788333E+01        -1.669602E+01        -8.650969E+00        -9.388927E+00        -8.787508E+00        -5.783585E-01        -4.354924E-01        -6.995839E-01        -4.250779E+00         0.000000E+00        -2.721878E+00         0.000000E+00        -5.077822E+00                  NAN        -2.639953E+01        -2.964053E+01        -2.952079E+01        -3.213520E+01        -2.405359E+01                  NAN        -6.497043E+00        -6.154329E+00        -6.306653E+00        -6.111328E+00        -6.633160E+00                  NAN        -7.532609E+00         0.000000E+00        -8.796538E+00         0.000000E+00        -7.709343E+00         0.000000E+00        -2.132752E+01        -2.513937E+01        -2.305436E+01        -2.610181E+01        -2.063444E+01        -2.527651E+01        -6.753057E+00        -8.488108E+00        -6.166092E+00        -6.635462E+00        -6.624214E+00        -6.377066E+00        -3.870554E+00         0.000000E+00        -2.779414E+00         0.000000E+00        -5.214699E+00         0.000000E+00        -2.783469E+01        -3.158166E+01        -3.036211E+01        -3.257569E+01        -2.542012E+01        -2.792847E+01        -7.210892E-01        -5.119614E-01        -7.713470E-01        -9.426943E-01        -7.763490E-01        -3.573687E-02         1.550000E+02         6.000000E+00         4.600000E+02         1.080000E+02         3.500000E+01         0.000000E+00         1.600000E+02         1.000000E+00         2.800000E+01         1.000000E+00         3.110000E+02         1.000000E+00         1.150000E+02         7.000000E+00         2.500000E+02         1.020000E+02         6.900000E+01         5.000000E+00
        6.485790E+07         1.198445E+01         2.970023E-01         4.162201E-01         2.867776E-01        -3.972098E-01        -3.166602E-01        -4.173717E-01         1.293833E+00         1.575099E+00         1.165130E+00         6.660000E+02         5.320000E+02         7.820000E+02        -1.746920E+01        -1.803640E+01        -1.657917E+01        -8.881279E+00        -9.341739E+00        -8.530871E+00        -5.539192E-01        -4.007774E-01        -7.463903E-01        -3.972397E+00         0.000000E+00        -2.722698E+00         0.000000E+00        -6.059510E+00                  NAN        -2.706835E+01        -2.800986E+01        -2.938325E+01        -3.119371E+01        -2.292280E+01                  NAN        -6.289217E+00        -8.123998E+00        -6.384628E+00        -6.560752E+00        -6.930860E+00                  NAN        -7.251036E+00         0.000000E+00        -9.415739E+00                  NAN        -7.636891E+00                  NAN        -2.150441E+01        -2.164572E+01        -2.166777E+01                  NAN        -2.070721E+01                  NAN        -6.771134E+00        -9.396674E+00        -6.292398E+00                  NAN        -6.686215E+00                  NAN        -4.144226E+00         0.000000E+00        -2.697793E+00         0.000000E+00        -5.618299E+00         0.000000E+00        -2.756657E+01        -2.948250E+01        -3.059405E+01        -3.283439E+01        -2.533152E+01        -2.811717E+01        -7.850645E-01        -8.954771E-01        -7.842335E-01        -8.440228E-01        -6.442387E-01        -1.668842E-04         1.700000E+02         9.000000E+00         4.550000E+02         1.040000E+02         2.600000E+01         0.000000E+00         1.850000E+02         1.000000E+00         2.900000E+01         0.000000E+00         2.870000E+02         0.000000E+00         1.210000E+02         9.000000E+00         2.550000E+02         9.700000E+01         6.600000E+01         1.000000E+00
        6.488790E+07         1.178813E+01         2.907728E-01         4.157997E-01         2.934276E-01        -3.638940E-01        -3.176122E-01        -4.098053E-01         1.335596E+00         1.572390E+00         1.150269E+00         6.410000E+02         5.290000E+02         8.100000E+02        -1.740682E+01        -1.805454E+01        -1.666465E+01        -8.923935E+00        -9.571509E+00        -9.026537E+00        -3.894305E-01        -4.250660E-01        -7.168719E-01        -4.422558E+00         0.000000E+00        -2.605651E+00         0.000000E+00        -4.922065E+00                  NAN        -2.644587E+01        -2.953589E+01        -2.957428E+01        -3.164342E+01        -2.313407E+01                  NAN        -6.483233E+00        -5.763910E+00        -6.299435E+00        -6.358646E+00        -6.699352E+00                  NAN        -6.945597E+00                  NAN        -8.719493E+00                  NAN        -7.882590E+00                  NAN        -2.192046E+01                  NAN        -2.211166E+01                  NAN        -2.019523E+01                  NAN        -6.513805E+00                  NAN        -6.750829E+00                  NAN        -6.942136E+00                  NAN        -3.929549E+00         0.000000E+00        -2.866817E+00         0.000000E+00        -5.275191E+00         0.000000E+00        -2.787926E+01        -3.010799E+01        -3.030409E+01        -3.262329E+01        -2.549794E+01        -2.895726E+01        -7.753676E-01        -4.306363E-01        -7.723792E-01        -7.715425E-01        -7.908950E-01        -1.005079E+00         1.700000E+02         3.000000E+00         4.610000E+02         1.050000E+02         2.500000E+01         0.000000E+00         1.770000E+02         0.000000E+00         3.300000E+01         0.000000E+00         2.920000E+02         0.000000E+00         1.200000E+02         6.000000E+00         2.500000E+02         1.010000E+02         6.600000E+01         1.000000E+00
        6.491790E+07         1.169960E+01         2.828886E-01         4.135406E-01         3.035708E-01        -3.728572E-01        -3.188179E-01        -4.181276E-01         1.333215E+00         1.558779E+00         1.129059E+00         6.530000E+02         5.250000E+02         8.020000E+02        -1.704238E+01        -1.851373E+01        -1.680420E+01        -9.050490E+00        -9.248433E+00        -8.845574E+00        -5.498489E-01        -3.322502E-01        -6.004403E-01        -4.025289E+00         0.000000E+00        -2.653624E+00         0.000000E+00        -4.906328E+00                  NAN        -2.702472E+01        -3.021766E+01        -2.945632E+01        -3.169859E+01        -2.407825E+01                  NAN        -6.660042E+00        -7.395361E+00        -6.407861E+00        -6.628589E+00        -6.329760E+00                  NAN        -7.184284E+00         0.000000E+00        -1.019559E+01         0.000000E+00        -7.920649E+00                  NAN        -2.175680E+01        -2.772257E+01        -2.143093E+01        -3.094547E+01        -2.036222E+01                  NAN        -6.682673E+00        -8.311164E+00        -5.910898E+00        -5.228484E+00        -6.756130E+00                  NAN        -3.728611E+00         0.000000E+00        -2.953425E+00         0.000000E+00        -5.174688E+00         0.000000E+00        -2.812872E+01        -3.085137E+01        -3.032838E+01        -3.287130E+01        -2.546707E+01        -2.978819E+01        -8.446398E-01        -9.590168E-01        -7.930940E-01        -8.993904E-01        -8.491120E-01        -1.550157E-02         1.600000E+02         7.000000E+00         4.620000E+02         9.900000E+01         3.600000E+01         0.000000E+00         1.620000E+02         2.000000E+00         2.900000E+01         3.000000E+00         3.060000E+02         0.000000E+00         1.260000E+02         6.000000E+00         2.400000E+02         1.110000E+02         6.600000E+01         1.000000E+00
        6.494790E+07         1.120864E+01         2.844820E-01         4.101306E-01         3.053875E-01        -3.648597E-01        -2.953835E-01        -4.333524E-01         1.331413E+00         1.602615E+00         1.138596E+00         6.540000E+02         5.210000E+02         8.050000E+02        -1.705577E+01        -1.804702E+01        -1.673858E+01        -8.973730E+00        -9.394644E+00        -9.004083E+00        -5.641187E-01        -2.633215E-01        -5.448296E-01        -3.468445E+00         0.000000E+00        -2.689319E+00         0.000000E+00        -6.412586E+00                  NAN        -2.732598E+01        -2.786646E+01        -2.948046E+01        -3.167109E+01        -2.368445E+01                  NAN        -6.292177E+00        -8.015424E+00        -6.299904E+00        -6.189587E+00        -6.466252E+00                  NAN        -7.205690E+00         0.000000E+00        -1.068644E+01                  NAN        -7.819489E+00         0.000000E+00        -2.194082E+01        -2.957269E+01        -2.035903E+01                  NAN        -1.999039E+01        -2.661493E+01        -6.509259E+00        -7.597580E+00        -6.489356E+00                  NAN        -6.919083E+00        -3.862825E+00        -4.016001E+00         0.000000E+00        -2.552191E+00         0.000000E+00        -4.521925E+00                  NAN        -2.800132E+01        -3.163350E+01        -3.055757E+01        -3.279191E+01        -2.624946E+01                  NAN        -7.831216E-01        -9.312414E-01        -7.285441E-01        -7.884033E-01        -8.079697E-01                  NAN         1.560000E+02         7.000000E+00         4.610000E+02         1.030000E+02         3.700000E+01         0.000000E+00         1.710000E+02         1.000000E+00         2.700000E+01         0.000000E+00         3.020000E+02         1.000000E+00         1.230000E+02         1.400000E+01         2.490000E+02         9.400000E+01         7.200000E+01         0.000000E+00
        6.497790E+07         1.154845E+01         2.885546E-01         4.091865E-01         3.022589E-01        -3.921882E-01        -3.336818E-01        -4.098700E-01         1.291594E+00         1.559072E+00         1.171542E+00         6.570000E+02         5.180000E+02         8.050000E+02        -1.691839E+01        -1.859508E+01        -1.655393E+01        -9.169877E+00        -9.032068E+00        -8.894206E+00        -5.431122E-01        -2.627983E-01        -6.920336E-01        -3.935887E+00         0.000000E+00        -2.747003E+00         0.000000E+00        -5.047504E+00                  NAN        -2.686544E+01        -2.804946E+01        -2.924836E+01        -3.167160E+01        -2.383207E+01                  NAN        -6.470944E+00        -6.450016E+00        -6.449770E+00        -6.307740E+00        -6.633149E+00                  NAN        -7.007159E+00         0.000000E+00        -1.018270E+01                  NAN        -7.704952E+00         0.000000E+00        -2.148586E+01        -2.603381E+01        -2.139528E+01                  NAN        -2.082366E+01        -2.555819E+01        -6.725959E+00        -8.030095E+00        -5.999517E+00                  NAN        -6.783274E+00        -5.335385E+00        -3.750804E+00         0.000000E+00        -2.682079E+00         0.000000E+00        -4.867665E+00         0.000000E+00        -2.824633E+01        -3.161535E+01        -3.047289E+01        -3.279898E+01        -2.588337E+01        -2.915043E+01        -7.201839E-01        -8.799026E-01        -8.116032E-01        -8.483376E-01        -6.434045E-01         0.000000E+00         1.650000E+02         6.000000E+00         4.520000E+02         1.030000E+02         3.800000E+01         0.000000E+00         1.760000E+02         1.000000E+00         2.900000E+01         0.000000E+00         2.940000E+02         2.000000E+00         1.200000E+02         8.000000E+00         2.460000E+02         9.800000E+01         8.200000E+01         1.000000E+00
        6.500790E+07         1.117303E+01         2.793346E-01         4.112240E-01         3.094414E-01        -3.866468E-01        -3.153734E-01        -4.420577E-01         1.304029E+00         1.573635E+00         1.155526E+00         6.450000E+02         5.160000E+02         8.190000E+02        -1.702527E+01        -1.825451E+01        -1.699465E+01        -8.817081E+00        -9.417638E+00        -8.782540E+00        -5.209533E-01        -3.520881E-01        -6.429791E-01        -3.931779E+00         0.000000E+00        -2.704539E+00         0.000000E+00        -4.941738E+00                  NAN        -2.698253E+01        -3.224529E+01        -2.953740E+01        -3.160294E+01        -2.536592E+01                  NAN        -6.475998E+00        -5.279245E+00        -6.196846E+00        -6.396489E+00        -6.569337E+00                  NAN        -7.245338E+00                  NAN        -9.706174E+00         0.000000E+00        -7.772839E+00         0.000000E+00        -2.146612E+01                  NAN        -2.138601E+01        -2.968199E+01        -2.029021E+01        -2.687534E+01        -6.646625E+00                  NAN        -5.919436E+00        -8.554934E+00        -6.868316E+00        -6.685504E+00        -3.521170E+00         0.000000E+00        -2.634967E+00         0.000000E+00        -5.458129E+00         0.000000E+00        -2.864596E+01        -3.139461E+01        -3.053147E+01        -3.300684E+01        -2.539526E+01        -2.915235E+01        -6.537834E-01        -1.118164E+00        -7.949092E-01        -7.966450E-01        -9.113752E-01        -8.413959E-01         1.640000E+02         3.000000E+00         4.630000E+02         9.800000E+01         3.600000E+01         0.000000E+00         1.750000E+02         0.000000E+00         2.700000E+01         1.000000E+00         2.970000E+02         2.000000E+00         1.160000E+02         9.000000E+00         2.430000E+02         1.020000E+02         8.700000E+01         1.000000E+00
        6.503790E+07         1.167234E+01         2.761622E-01         4.097516E-01         3.140862E-01        -3.577431E-01        -3.077170E-01        -4.152869E-01         1.325492E+00         1.573458E+00         1.165161E+00         6.350000E+02         5.160000E+02         8.290000E+02        -1.720233E+01        -1.826894E+01        -1.664064E+01        -8.895886E+00        -9.149898E+00        -9.099884E+00        -7.025219E-01        -3.847905E-01        -5.794461E-01        -3.675722E+00         0.000000E+00        -2.838611E+00         0.000000E+00        -5.435532E+00                  NAN        -2.734025E+01        -3.027477E+01        -2.949856E+01        -3.198814E+01        -2.339595E+01                  NAN        -6.413313E+00        -6.651091E+00        -6.325907E+00        -6.345908E+00        -6.853031E+00                  NAN        -7.818811E+00         0.000000E+00        -9.130082E+00         0.000000E+00        -7.437093E+00         0.000000E+00        -2.124649E+01        -2.074798E+01        -2.218738E+01        -2.922607E+01        -2.095870E+01        -2.579480E+01        -6.595312E+00        -6.547969E+00        -6.841623E+00        -8.262029E+00        -6.878801E+00        -8.810616E+00        -3.375820E+00         0.000000E+00        -2.373118E+00         0.000000E+00        -5.786838E+00         0.000000E+00        -2.862881E+01        -3.188650E+01        -3.079738E+01        -3.270524E+01        -2.528274E+01        -2.896021E+01        -7.574184E-01        -7.404186E-01        -7.489448E-01        -9.199726E-01        -7.013313E-01        -6.859755E-01         1.670000E+02         8.000000E+00         4.510000E+02         1.010000E+02         3.700000E+01         0.000000E+00         1.710000E+02         1.000000E+00         2.800000E+01         1.000000E+00         3.000000E+02         1.000000E+00         1.140000E+02         8.000000E+00         2.570000E+02         9.000000E+01         8.300000E+01         3.000000E+00
        6.506790E+07         1.124140E+01         2.584107E-01         4.097797E-01         3.318096E-01        -3.588891E-01        -2.957412E-01        -4.109941E-01         1.354740E+00         1.592252E+00         1.163697E+00         5.790000E+02         5.160000E+02         8.850000E+02        -1.646520E+01        -1.807252E+01        -1.658909E+01        -8.993148E+00        -9.620210E+00        -8.931252E+00        -7.792831E-01        -4.030897E-01        -7.410980E-01        -3.688481E+00         0.000000E+00        -2.690767E+00         0.000000E+00        -5.966045E+00                  NAN        -2.786839E+01        -2.813745E+01        -2.951907E+01        -3.166741E+01        -2.421780E+01                  NAN        -6.152010E+00        -7.832199E+00        -6.308783E+00        -6.371400E+00        -6.645207E+00                  NAN        -7.189507E+00         0.000000E+00        -9.769891E+00         0.000000E+00        -7.416191E+00         0.000000E+00        -2.143406E+01        -2.502030E+01        -2.146538E+01        -2.897144E+01        -2.092398E+01        -3.350376E+01        -6.811574E+00        -1.009583E+01        -6.187820E+00        -6.690523E+00        -6.752319E+00        -5.473610E+00        -3.402629E+00         0.000000E+00        -2.519908E+00         0.000000E+00        -5.536312E+00         0.000000E+00        -2.877905E+01        -3.117556E+01        -3.061562E+01        -3.276431E+01        -2.567183E+01        -3.284446E+01        -7.042790E-01        -6.309113E-01        -7.430702E-01        -8.707161E-01        -7.585425E-01        -7.989018E-01         1.510000E+02         4.000000E+00         4.550000E+02         1.080000E+02         4.600000E+01         0.000000E+00         1.560000E+02         1.000000E+00         2.800000E+01         1.000000E+00         3.150000E+02         1.000000E+00         1.070000E+02         4.000000E+00         2.500000E+02         1.010000E+02         9.400000E+01         1.000000E+00
        6.509790E+07         1.168981E+01         2.730083E-01         4.093063E-01         3.176854E-01        -3.652656E-01        -2.898119E-01        -4.230641E-01         1.342359E+00         1.607439E+00         1.136426E+00         6.260000E+02         5.110000E+02         8.430000E+02        -1.671166E+01        -1.772555E+01        -1.705184E+01        -8.902449E+00        -9.625481E+00        -8.883670E+00        -7.109103E-01        -3.851759E-01        -5.529576E-01        -3.472557E+00         0.000000E+00        -2.576273E+00         0.000000E+00        -5.619101E+00                  NAN        -2.732044E+01        -2.943002E+01        -2.969344E+01        -3.079942E+01        -2.456323E+01                  NAN        -6.306440E+00        -6.734323E+00        -6.314705E+00        -6.584115E+00        -6.361493E+00                  NAN        -7.927240E+00         0.000000E+00        -9.845406E+00                  NAN        -7.661784E+00         0.000000E+00        -2.104455E+01        -2.774145E+01        -2.212626E+01                  NAN        -2.096020E+01        -2.677453E+01        -6.840358E+00        -5.697483E+00        -6.563827E+00                  NAN        -6.692588E+00        -5.300075E+00        -3.341135E+00         0.000000E+00        -2.598733E+00         0.000000E+00        -4.827763E+00         0.000000E+00        -2.852420E+01        -2.956882E+01        -3.044183E+01        -3.280981E+01        -2.632855E+01        -2.954812E+01        -7.544836E-01        -4.537666E-01        -7.775761E-01        -8.242996E-01        -7.770544E-01        -8.621925E-01         1.500000E+02         9.000000E+00         4.640000E+02         9.700000E+01         4.400000E+01         0.000000E+00         1.570000E+02         1.000000E+00         2.600000E+01         0.000000E+00         3.160000E+02         2.000000E+00         1.110000E+02         9.000000E+00         2.500000E+02         9.600000E+01         8.900000E+01         4.000000E+00
        6.512790E+07         1.164836E+01         2.723296E-01         4.127803E-01         3.148901E-01        -3.912908E-01        -3.340584E-01        -4.165195E-01         1.311375E+00         1.567725E+00         1.146615E+00         6.210000E+02         5.130000E+02         8.460000E+02        -1.720150E+01        -1.806522E+01        -1.681402E+01        -8.761086E+00        -9.595101E+00        -8.892914E+00        -7.174957E-01        -4.156384E-01        -4.225592E-01        -3.481958E+00         0.000000E+00        -2.702098E+00         0.000000E+00        -6.238659E+00                  NAN        -2.770309E+01        -3.026787E+01        -2.948658E+01        -3.100045E+01        -2.302595E+01                  NAN        -6.315016E+00        -6.171329E+00        -6.357681E+00        -6.845385E+00        -6.790849E+00                  NAN        -7.980885E+00                  NAN        -9.886638E+00                  NAN        -7.624842E+00                  NAN        -2.105516E+01                  NAN        -2.189044E+01                  NAN        -2.042545E+01                  NAN        -6.564682E+00                  NAN        -6.210589E+00                  NAN        -6.849457E+00                  NAN        -3.561400E+00         0.000000E+00        -2.580916E+00         0.000000E+00        -4.946200E+00                  NAN        -2.867113E+01        -3.126891E+01        -3.035651E+01        -3.271170E+01        -2.597658E+01                  NAN        -7.444279E-01        -1.104131E+00        -8.081230E-01        -8.754043E-01        -6.017158E-01                  NAN         1.530000E+02         7.000000E+00         4.520000E+02         1.120000E+02         4.000000E+01         0.000000E+00         1.640000E+02         0.000000E+00         2.800000E+01         0.000000E+00         3.100000E+02         0.000000E+00         1.130000E+02         1.200000E+01         2.470000E+02         1.030000E+02         7.800000E+01         0.000000E+00
        6.515790E+07         1.203904E+01         2.913991E-01         4.090132E-01         2.995878E-01        -3.815039E-01        -3.120638E-01        -4.007519E-01         1.331231E+00         1.587498E+00         1.167729E+00         6.690000E+02         5.060000E+02         8.050000E+02        -1.702286E+01        -1.794652E+01        -1.608273E+01        -9.239866E+00        -9.591512E+00        -8.757018E+00        -6.522714E-01        -4.062262E-01        -7.321777E-01        -3.474441E+00         0.000000E+00        -2.675544E+00         0.000000E+00        -5.122815E+00                  NAN        -2.733017E+01        -3.240178E+01        -2.941637E+01        -3.142897E+01        -2.438620E+01                  NAN        -6.369549E+00        -5.765976E+00        -6.435809E+00        -6.531165E+00        -6.232413E+00                  NAN        -7.827732E+00                  NAN        -1.011731E+01                  NAN        -7.379357E+00                  NAN        -2.091761E+01                  NAN        -2.186897E+01                  NAN        -2.093362E+01                  NAN        -6.865429E+00                  NAN        -6.367454E+00                  NAN        -6.570447E+00                  NAN        -3.840435E+00         0.000000E+00        -2.630240E+00         0.000000E+00        -4.538275E+00         0.000000E+00        -2.813356E+01        -3.198177E+01        -3.054636E+01        -3.259301E+01        -2.594184E+01        -2.834193E+01        -8.490172E-01        -7.434246E-01        -7.346943E-01        -9.391833E-01        -6.569866E-01        -1.413711E-02         1.600000E+02         6.000000E+00         4.440000E+02         1.180000E+02         3.600000E+01         0.000000E+00         1.780000E+02         0.000000E+00         2.600000E+01         0.000000E+00         2.980000E+02         0.000000E+00         1.280000E+02         8.000000E+00         2.420000E+02         1.010000E+02         7.100000E+01         1.000000E+00
        6.518790E+07         1.174148E+01         2.736358E-01         4.095030E-01         3.168612E-01        -3.626208E-01        -3.001870E-01        -3.864364E-01         1.312766E+00         1.602569E+00         1.148367E+00         6.330000E+02         5.120000E+02         8.350000E+02        -1.673723E+01        -1.831303E+01        -1.669273E+01        -9.123686E+00        -9.180483E+00        -8.948539E+00        -6.864353E-01        -3.006058E-01        -6.581256E-01        -3.383570E+00         0.000000E+00        -2.751066E+00         0.000000E+00        -5.136696E+00                  NAN        -2.719383E+01        -3.091756E+01        -2.960205E+01        -3.133171E+01        -2.352467E+01                  NAN        -6.476784E+00        -7.039108E+00        -6.211261E+00        -6.205264E+00        -6.683405E+00                  NAN        -7.707564E+00                  NAN        -9.456002E+00                  NAN        -7.559901E+00                  NAN        -2.148612E+01                  NAN        -2.245373E+01                  NAN        -2.063131E+01                  NAN        -6.529706E+00                  NAN        -6.312966E+00                  NAN        -6.431265E+00                  NAN        -3.857674E+00         0.000000E+00        -2.662547E+00         0.000000E+00        -5.268273E+00                  NAN        -2.789337E+01        -3.170757E+01        -3.057037E+01        -3.293544E+01        -2.531898E+01                  NAN        -8.705984E-01        -7.026738E-01        -7.464150E-01        -7.836329E-01        -9.759162E-01                  NAN         1.510000E+02         4.000000E+00         4.570000E+02         1.100000E+02         4.200000E+01         0.000000E+00         1.630000E+02         0.000000E+00         2.700000E+01         0.000000E+00         3.120000E+02         0.000000E+00         1.170000E+02         9.000000E+00         2.410000E+02         1.060000E+02         7.500000E+01         0.000000E+00
        6.521790E+07         1.133039E+01         2.536471E-01         4.098750E-01         3.364780E-01        -3.809704E-01        -3.304951E-01        -4.280762E-01         1.339034E+00         1.569400E+00         1.145701E+00         6.020000E+02         5.150000E+02         8.630000E+02        -1.720350E+01        -1.829086E+01        -1.656924E+01        -9.019581E+00        -9.274661E+00        -8.810032E+00        -6.053777E-01        -2.910260E-01        -6.453627E-01        -3.763809E+00         0.000000E+00        -2.674901E+00         0.000000E+00        -4.472020E+00                  NAN        -2.729499E+01        -2.887765E+01        -2.961964E+01        -3.124220E+01        -2.439036E+01                  NAN        -6.434055E+00        -5.793788E+00        -6.253574E+00        -6.645961E+00        -6.726516E+00                  NAN        -7.417915E+00                  NAN        -1.018636E+01         0.000000E+00        -7.666254E+00                  NAN        -2.149566E+01                  NAN        -2.049993E+01        -2.848572E+01        -2.063483E+01                  NAN        -6.770309E+00                  NAN        -7.089754E+00        -7.107933E+00        -6.642441E+00                  NAN        -3.836370E+00         0.000000E+00        -2.556855E+00         0.000000E+00        -4.909803E+00                  NAN        -2.855779E+01        -3.164164E+01        -3.057760E+01        -3.274059E+01        -2.564671E+01                  NAN        -7.261566E-01        -8.509065E-01        -7.717561E-01        -7.810260E-01        -9.109647E-01                  NAN         1.450000E+02         4.000000E+00         4.640000E+02         1.020000E+02         4.900000E+01         0.000000E+00         1.550000E+02         0.000000E+00         2.600000E+01         1.000000E+00         3.200000E+02         0.000000E+00         1.150000E+02         5.000000E+00         2.500000E+02         9.800000E+01         8.700000E+01         0.000000E+00
        6.524790E+07         1.160373E+01         2.562140E-01         4.077138E-01         3.360722E-01        -3.953273E-01        -3.263963E-01        -4.373026E-01         1.325405E+00         1.573423E+00         1.116288E+00         6.140000E+02         5.090000E+02         8.570000E+02        -1.738270E+01        -1.827680E+01        -1.686583E+01        -8.866942E+00        -9.198374E+00        -8.748915E+00        -4.662422E-01        -3.649500E-01        -6.351555E-01        -4.139379E+00         0.000000E+00        -2.701477E+00         0.000000E+00        -5.229626E+00         0.000000E+00        -2.729808E+01        -2.816986E+01        -2.938126E+01        -3.140876E+01        -2.297465E+01        -2.302422E+01        -6.444509E+00        -8.531150E+00        -6.402989E+00        -6.462973E+00        -6.959566E+00        -9.995397E+00        -7.702907E+00                  NAN        -1.002081E+01         0.000000E+00        -7.417020E+00         0.000000E+00        -2.117769E+01                  NAN        -2.125755E+01        -3.389067E+01        -2.047742E+01        -2.505522E+01        -6.603029E+00                  NAN        -6.629525E+00        -2.867561E+00        -6.929949E+00        -6.257313E+00        -4.245137E+00         0.000000E+00        -2.473693E+00         0.000000E+00        -5.309275E+00         0.000000E+00        -2.806001E+01        -3.092239E+01        -3.054550E+01        -3.291911E+01        -2.551025E+01        -2.742420E+01        -6.567837E-01        -6.572531E-01        -7.881911E-01        -8.622446E-01        -8.782790E-01        -1.220722E-02         1.530000E+02         6.000000E+00         4.520000E+02         1.030000E+02         4.900000E+01         1.000000E+00         1.500000E+02         0.000000E+00         2.700000E+01         1.000000E+00         3.230000E+02         1.000000E+00         1.160000E+02         1.000000E+01         2.450000E+02         9.700000E+01         8.200000E+01         2.000000E+00
        6.527790E+07         1.148836E+01         2.484463E-01         4.118660E-01         3.396878E-01        -3.924113E-01        -3.219467E-01        -4.246854E-01         1.310582E+00         1.569352E+00         1.147732E+00         5.940000E+02         5.100000E+02         8.760000E+02        -1.718279E+01        -1.808263E+01        -1.685607E+01        -9.184486E+00        -9.254524E+00        -8.738328E+00        -4.793233E-01        -3.788404E-01        -6.774741E-01        -3.793680E+00         0.000000E+00        -2.631210E+00         0.000000E+00        -5.918247E+00                  NAN        -2.737739E+01        -3.089006E+01        -2.976501E+01        -3.176430E+01        -2.350386E+01                  NAN        -6.524692E+00        -5.351972E+00        -6.262331E+00        -6.584644E+00        -6.462852E+00                  NAN        -8.000479E+00         0.000000E+00        -1.012737E+01         0.000000E+00        -7.404683E+00                  NAN        -2.102458E+01        -2.021477E+01        -2.120054E+01        -3.004287E+01        -2.075681E+01                  NAN        -6.855656E+00        -1.049815E+01        -7.191025E+00        -6.208636E+00        -6.772688E+00                  NAN        -3.756130E+00         0.000000E+00        -2.436781E+00         0.000000E+00        -5.054674E+00         0.000000E+00        -2.832374E+01        -2.970999E+01        -3.096349E+01        -3.290079E+01        -2.621257E+01        -2.724424E+01        -7.293357E-01        -1.112496E+00        -6.956324E-01        -8.985070E-01        -7.522954E-01        -4.130806E-06         1.360000E+02         5.000000E+00         4.700000E+02         9.900000E+01         5.400000E+01         0.000000E+00         1.400000E+02         1.000000E+00         2.700000E+01         1.000000E+00         3.330000E+02         0.000000E+00         1.190000E+02         6.000000E+00         2.450000E+02         1.010000E+02         8.100000E+01         1.000000E+00
        6.530790E+07         1.142789E+01         2.576849E-01         4.108425E-01         3.314726E-01        -3.572634E-01        -3.150271E-01        -4.164017E-01         1.358362E+00         1.558731E+00         1.148032E+00         6.090000E+02         5.050000E+02         8.660000E+02        -1.769220E+01        -1.785295E+01        -1.674309E+01        -9.032788E+00        -9.601305E+00        -8.909825E+00        -4.613470E-01        -3.532048E-01        -5.999121E-01        -3.665318E+00         0.000000E+00        -2.668230E+00         0.000000E+00        -5.595980E+00                  NAN        -2.765892E+01        -3.099006E+01        -2.945550E+01        -3.124567E+01        -2.347151E+01                  NAN        -6.328729E+00        -4.712456E+00        -6.340518E+00        -6.562440E+00        -6.573332E+00                  NAN        -7.763692E+00                  NAN        -9.363378E+00                  NAN        -7.620376E+00                  NAN        -2.150466E+01                  NAN        -2.076780E+01                  NAN        -2.069747E+01                  NAN        -6.461094E+00                  NAN        -6.809426E+00                  NAN        -6.795931E+00                  NAN        -3.689553E+00         0.000000E+00        -2.462670E+00         0.000000E+00        -5.352964E+00         0.000000E+00        -2.848228E+01        -2.965691E+01        -3.049570E+01        -3.279710E+01        -2.567519E+01        -2.902834E+01        -7.681276E-01        -6.493458E-01        -7.701458E-01        -8.380914E-01        -6.534127E-01        -1.673113E+00         1.580000E+02         3.000000E+00         4.480000E+02         1.110000E+02         4.400000E+01         0.000000E+00         1.570000E+02         0.000000E+00         2.800000E+01         0.000000E+00         3.170000E+02         0.000000E+00         1.240000E+02         7.000000E+00         2.540000E+02         8.900000E+01         8.200000E+01         1.000000E+00
        6.533790E+07         1.167409E+01         2.570894E-01         4.145826E-01         3.283279E-01        -4.163820E-01        -3.247590E-01        -3.937514E-01         1.306169E+00         1.558296E+00         1.180286E+00         6.070000E+02         5.090000E+02         8.640000E+02        -1.770054E+01        -1.821384E+01        -1.646113E+01        -8.847504E+00        -9.386326E+00        -8.968246E+00        -4.463157E-01        -2.808572E-01        -5.457259E-01        -3.772913E+00         0.000000E+00        -2.666207E+00         0.000000E+00        -5.520968E+00                  NAN        -2.703343E+01        -3.167872E+01        -2.949254E+01        -3.164870E+01        -2.349959E+01                  NAN        -6.465287E+00        -5.624742E+00        -6.424896E+00        -6.276507E+00        -6.739398E+00                  NAN        -8.031208E+00                  NAN        -1.054424E+01         0.000000E+00        -7.371119E+00         0.000000E+00        -2.081059E+01                  NAN        -2.115948E+01        -2.422816E+01        -2.084507E+01        -2.426482E+01        -6.659513E+00                  NAN        -6.472695E+00        -1.149649E+01        -6.752319E+00        -8.268652E+00        -4.183132E+00         0.000000E+00        -2.489376E+00         0.000000E+00        -5.052538E+00         0.000000E+00        -2.830010E+01        -3.221596E+01        -3.062924E+01        -3.267458E+01        -2.571779E+01        -2.841213E+01        -7.229722E-01        -1.174971E+00        -7.157672E-01        -7.479154E-01        -7.049979E-01         0.000000E+00         1.460000E+02         4.000000E+00         4.600000E+02         1.060000E+02         4.800000E+01         0.000000E+00         1.610000E+02         0.000000E+00         2.600000E+01         1.000000E+00         3.130000E+02         1.000000E+00         1.030000E+02         8.000000E+00         2.580000E+02         9.900000E+01         9.000000E+01         1.000000E+00
        6.536790E+07         1.179815E+01         2.617852E-01         4.131355E-01         3.250792E-01        -3.737586E-01        -3.371627E-01        -3.976003E-01         1.331950E+00         1.551796E+00         1.176480E+00         6.170000E+02         5.070000E+02         8.560000E+02        -1.749153E+01        -1.787164E+01        -1.670527E+01        -9.187691E+00        -9.536234E+00        -9.101570E+00        -4.519047E-01        -2.964212E-01        -4.324699E-01        -3.815775E+00         0.000000E+00        -2.774443E+00         0.000000E+00        -5.556476E+00         0.000000E+00        -2.753224E+01        -3.466014E+01        -2.950272E+01        -3.145590E+01        -2.451423E+01        -3.013038E+01        -6.275816E+00        -4.170382E+00        -6.235972E+00        -6.473884E+00        -6.202601E+00        -7.171551E+00        -7.446012E+00                  NAN        -9.356236E+00                  NAN        -7.628662E+00                  NAN        -2.199252E+01                  NAN        -2.041357E+01                  NAN        -2.099114E+01                  NAN        -6.434001E+00                  NAN        -7.298538E+00                  NAN        -6.477158E+00                  NAN        -4.130689E+00         0.000000E+00        -2.256069E+00         0.000000E+00        -4.448849E+00         0.000000E+00        -2.818417E+01        -3.259731E+01        -3.089198E+01        -3.287295E+01        -2.602841E+01        -3.009749E+01        -7.623537E-01        -2.536438E-01        -7.545972E-01        -8.832908E-01        -7.450396E-01        -8.705233E-01         1.500000E+02         4.000000E+00         4.590000E+02         1.060000E+02         4.400000E+01         1.000000E+00         1.560000E+02         0.000000E+00         2.600000E+01         0.000000E+00         3.200000E+02         0.000000E+00         1.230000E+02         5.000000E+00         2.460000E+02         1.000000E+02         9.100000E+01         2.000000E+00
        6.539790E+07         1.194650E+01         2.709613E-01         4.115217E-01         3.175170E-01        -3.575349E-01        -3.627754E-01        -4.041869E-01         1.352169E+00         1.526964E+00         1.156204E+00         6.430000E+02         5.070000E+02         8.300000E+02        -1.744377E+01        -1.840983E+01        -1.688119E+01        -9.254538E+00        -8.996871E+00        -8.976796E+00        -3.025551E-01        -3.587910E-01        -5.325636E-01        -3.814014E+00         0.000000E+00        -2.898127E+00         0.000000E+00        -5.989376E+00                  NAN        -2.769045E+01        -2.982509E+01        -2.930172E+01        -3.148689E+01        -2.365883E+01                  NAN        -6.179964E+00        -5.927843E+00        -6.432255E+00        -6.764651E+00        -6.689905E+00                  NAN        -7.924631E+00         0.000000E+00        -9.526306E+00         0.000000E+00        -7.408105E+00                  NAN        -2.109373E+01        -2.674323E+01        -2.052175E+01        -3.052198E+01        -2.048370E+01                  NAN        -6.711691E+00        -5.057889E+00        -7.244360E+00        -5.579234E+00        -6.784709E+00                  NAN        -3.845273E+00         0.000000E+00        -2.498557E+00         0.000000E+00        -5.090681E+00                  NAN        -2.865139E+01        -3.179374E+01        -3.076984E+01        -3.269957E+01        -2.564504E+01                  NAN        -5.556353E-01        -6.098106E-01        -7.259668E-01        -8.449938E-01        -8.118072E-01                  NAN         1.590000E+02         2.000000E+00         4.490000E+02         1.110000E+02         4.300000E+01         0.000000E+00         1.690000E+02         1.000000E+00         2.500000E+01         1.000000E+00         3.060000E+02         0.000000E+00         1.280000E+02         6.000000E+00         2.340000E+02         1.090000E+02         7.900000E+01         0.000000E+00
        6.542790E+07         1.187671E+01         2.702356E-01         4.145826E-01         3.151818E-01        -3.726263E-01        -3.094000E-01        -3.998597E-01         1.329369E+00         1.576296E+00         1.165439E+00         6.250000E+02         5.100000E+02         8.450000E+02        -1.735443E+01        -1.818774E+01        -1.712492E+01        -9.255452E+00        -9.623360E+00        -8.714579E+00        -3.275699E-01        -2.991522E-01        -5.245447E-01        -4.142401E+00         0.000000E+00        -2.788645E+00         0.000000E+00        -6.457816E+00                  NAN        -2.734073E+01        -2.819899E+01        -2.936926E+01        -3.158103E+01        -2.329609E+01                  NAN        -6.412046E+00        -7.462109E+00        -6.294426E+00        -6.373716E+00        -6.182084E+00                  NAN        -7.548487E+00                  NAN        -8.793670E+00                  NAN        -7.383561E+00                  NAN        -2.140125E+01                  NAN        -2.181183E+01                  NAN        -2.071037E+01                  NAN        -6.737692E+00                  NAN        -6.669419E+00                  NAN        -6.647940E+00                  NAN        -4.262574E+00         0.000000E+00        -2.587791E+00         0.000000E+00        -5.479232E+00                  NAN        -2.788263E+01        -3.250312E+01        -3.047399E+01        -3.276262E+01        -2.569812E+01                  NAN        -7.279040E-01        -6.762442E-01        -8.124679E-01        -8.636204E-01        -6.460788E-01                  NAN         1.500000E+02         2.000000E+00         4.600000E+02         1.080000E+02         4.400000E+01         0.000000E+00         1.650000E+02         0.000000E+00         2.800000E+01         0.000000E+00         3.090000E+02         0.000000E+00         1.200000E+02         9.000000E+00         2.450000E+02         1.050000E+02         7.700000E+01         0.000000E+00
        6.545790E+07         1.189643E+01         2.738640E-01         4.135499E-01         3.125861E-01        -3.909810E-01        -3.324590E-01        -4.064642E-01         1.327617E+00         1.545393E+00         1.169391E+00         6.400000E+02         5.140000E+02         8.260000E+02        -1.775068E+01        -1.834460E+01        -1.647981E+01        -8.920408E+00        -9.445102E+00        -8.911002E+00        -3.210169E-01        -2.926780E-01        -6.919922E-01        -4.130162E+00         0.000000E+00        -2.743865E+00         0.000000E+00        -5.886407E+00         0.000000E+00        -2.689048E+01        -3.155432E+01        -2.958024E+01        -3.110688E+01        -2.401713E+01        -2.965669E+01        -6.485426E+00        -5.004723E+00        -6.145025E+00        -6.605763E+00        -6.637250E+00        -7.293105E+00        -7.584723E+00                  NAN        -9.372520E+00         0.000000E+00        -7.471748E+00         0.000000E+00        -2.103126E+01                  NAN        -2.135052E+01        -3.172043E+01        -2.072204E+01        -2.524894E+01        -6.856500E+00                  NAN        -6.629786E+00        -2.602764E+00        -6.689054E+00        -6.522684E+00        -4.349938E+00         0.000000E+00        -2.571060E+00         0.000000E+00        -4.431580E+00         0.000000E+00        -2.750192E+01        -3.147989E+01        -3.066319E+01        -3.278241E+01        -2.604325E+01        -2.979070E+01        -8.655798E-01        -6.770042E-01        -7.563463E-01        -8.528339E-01        -7.213487E-01        -2.566392E+00         1.530000E+02         4.000000E+00         4.590000E+02         1.060000E+02         4.100000E+01         1.000000E+00         1.670000E+02         0.000000E+00         2.700000E+01         1.000000E+00         3.060000E+02         1.000000E+00         1.250000E+02         7.000000E+00         2.540000E+02         9.300000E+01         7.400000E+01         2.000000E+00
        6.548790E+07         1.163295E+01         2.653232E-01         4.143221E-01         3.203547E-01        -3.999230E-01        -3.176086E-01        -4.045444E-01         1.314973E+00         1.567229E+00         1.169749E+00         6.100000E+02         5.150000E+02         8.550000E+02        -1.760237E+01        -1.790584E+01        -1.703919E+01        -8.965721E+00        -9.388492E+00        -8.731166E+00        -2.832627E-01        -2.907725E-01        -6.322083E-01        -4.059311E+00         0.000000E+00        -2.878802E+00         0.000000E+00        -5.757784E+00                  NAN        -2.697991E+01        -2.953946E+01        -2.931641E+01        -3.157383E+01        -2.401992E+01                  NAN        -6.422801E+00        -6.862836E+00        -6.377591E+00        -6.255083E+00        -6.701571E+00                  NAN        -7.589944E+00                  NAN        -8.177454E+00                  NAN        -7.688491E+00                  NAN        -2.134103E+01                  NAN        -2.346052E+01                  NAN        -2.049770E+01                  NAN        -6.751832E+00                  NAN        -6.828432E+00                  NAN        -6.797555E+00                  NAN        -3.647499E+00         0.000000E+00        -2.354936E+00         0.000000E+00        -4.856330E+00         0.000000E+00        -2.850221E+01        -2.928733E+01        -3.061210E+01        -3.315159E+01        -2.562494E+01        -2.858297E+01        -6.529496E-01        -3.479730E-01        -7.879828E-01        -6.821065E-01        -8.740358E-01        -3.260668E-01         1.440000E+02         6.000000E+00         4.610000E+02         1.080000E+02         4.500000E+01         0.000000E+00         1.570000E+02         0.000000E+00         2.800000E+01         0.000000E+00         3.170000E+02         0.000000E+00         1.250000E+02         3.000000E+00         2.550000E+02         9.600000E+01         8.100000E+01         1.000000E+00
        6.551790E+07         1.152499E+01         2.679003E-01         4.178110E-01         3.142886E-01        -4.157620E-01        -3.246300E-01        -4.151443E-01         1.301760E+00         1.559249E+00         1.160015E+00         6.380000E+02         5.110000E+02         8.310000E+02        -1.732542E+01        -1.820289E+01        -1.700541E+01        -8.803110E+00        -9.479220E+00        -8.786531E+00        -3.794260E-01        -2.406792E-01        -3.908386E-01        -3.794024E+00         0.000000E+00        -2.783153E+00         0.000000E+00        -5.212456E+00                  NAN        -2.727483E+01        -2.945667E+01        -2.963447E+01        -3.055569E+01        -2.422758E+01                  NAN        -6.496772E+00        -6.515857E+00        -6.264310E+00        -6.789639E+00        -6.894252E+00                  NAN        -7.627238E+00                  NAN        -8.975721E+00                  NAN        -7.723011E+00                  NAN        -2.157347E+01                  NAN        -2.148401E+01                  NAN        -2.040754E+01                  NAN        -6.963196E+00                  NAN        -7.180881E+00                  NAN        -6.706693E+00                  NAN        -4.410266E+00         0.000000E+00        -2.640118E+00         0.000000E+00        -4.770447E+00         0.000000E+00        -2.764504E+01        -3.217887E+01        -3.057433E+01        -3.231786E+01        -2.621809E+01        -3.098776E+01        -7.309663E-01        -1.236848E+00        -7.505431E-01        -8.322724E-01        -6.084374E-01        -2.179470E-01         1.520000E+02         4.000000E+00         4.600000E+02         1.040000E+02         4.400000E+01         0.000000E+00         1.650000E+02         0.000000E+00         2.700000E+01         0.000000E+00         3.100000E+02         0.000000E+00         1.200000E+02         6.000000E+00         2.420000E+02         1.100000E+02         6.700000E+01         3.000000E+00
        6.554790E+07         1.133923E+01         2.620096E-01         4.161923E-01         3.217981E-01        -3.816407E-01        -3.269083E-01        -4.162566E-01         1.327059E+00         1.551869E+00         1.149756E+00         6.130000E+02         5.120000E+02         8.550000E+02        -1.755833E+01        -1.820336E+01        -1.655716E+01        -9.109187E+00        -9.318481E+00        -8.939507E+00        -2.847166E-01        -2.679256E-01        -5.946071E-01        -3.957198E+00         0.000000E+00        -2.795431E+00         0.000000E+00        -5.522397E+00                  NAN        -2.722772E+01        -3.042523E+01        -2.929032E+01        -3.131464E+01        -2.429184E+01                  NAN        -6.542165E+00        -6.184126E+00        -6.362483E+00        -6.502313E+00        -6.512154E+00                  NAN        -7.567678E+00         0.000000E+00        -9.492647E+00                  NAN        -7.548019E+00                  NAN        -2.174875E+01        -3.135925E+01        -2.155992E+01                  NAN        -2.050472E+01                  NAN        -6.684518E+00        -3.158423E+00        -6.607547E+00                  NAN        -6.838702E+00                  NAN        -3.798262E+00         0.000000E+00        -2.588077E+00         0.000000E+00        -4.468052E+00                  NAN        -2.845956E+01        -3.209933E+01        -3.060447E+01        -3.287599E+01        -2.597426E+01                  NAN        -7.069930E-01        -6.850306E-01        -7.613165E-01        -8.984493E-01        -8.146680E-01                  NAN         1.530000E+02         2.000000E+00         4.500000E+02         1.140000E+02         4.500000E+01         0.000000E+00         1.580000E+02         1.000000E+00         2.700000E+01         0.000000E+00         3.160000E+02         0.000000E+00         1.270000E+02         5.000000E+00         2.430000E+02         1.010000E+02         8.000000E+01         0.000000E+00
        6.557790E+07         1.131728E+01         2.575881E-01         4.190807E-01         3.233312E-01        -3.860850E-01        -3.060853E-01        -4.083916E-01         1.307011E+00         1.569823E+00         1.151110E+00         6.230000E+02         5.140000E+02         8.430000E+02        -1.764961E+01        -1.792757E+01        -1.675194E+01        -8.690391E+00        -9.476335E+00        -8.773934E+00        -3.736077E-01        -3.447601E-01        -5.008851E-01        -3.615761E+00                  NAN        -2.809707E+00         0.000000E+00        -5.355521E+00                  NAN        -2.735850E+01                  NAN        -2.939482E+01        -3.131718E+01        -2.392717E+01                  NAN        -6.472608E+00                  NAN        -6.355825E+00        -6.688791E+00        -7.362914E+00                  NAN        -7.899273E+00         0.000000E+00        -8.883680E+00                  NAN        -7.596205E+00                  NAN        -2.166019E+01        -2.886683E+01        -2.233614E+01                  NAN        -2.053877E+01                  NAN        -6.421852E+00        -5.728358E+00        -6.256689E+00                  NAN        -6.734911E+00                  NAN        -4.549112E+00         0.000000E+00        -2.586095E+00         0.000000E+00        -4.608043E+00                  NAN        -2.767635E+01        -3.364305E+01        -3.053480E+01        -3.263340E+01        -2.607445E+01                  NAN        -7.413340E-01        -5.773252E-01        -7.657556E-01        -1.066224E+00        -6.996719E-01                  NAN         1.400000E+02         0.000000E+00         4.610000E+02         1.150000E+02         4.800000E+01         0.000000E+00         1.560000E+02         1.000000E+00         2.900000E+01         0.000000E+00         3.160000E+02         0.000000E+00         1.180000E+02         4.000000E+00         2.290000E+02         1.130000E+02         7.800000E+01         0.000000E+00
        6.560790E+07         1.100269E+01         2.493022E-01         4.162666E-01         3.344312E-01        -3.592415E-01        -2.900499E-01        -4.414958E-01         1.345448E+00         1.582000E+00         1.131569E+00         6.000000E+02         5.110000E+02         8.690000E+02        -1.659004E+01        -1.847726E+01        -1.718471E+01        -9.291888E+00        -9.375373E+00        -8.553524E+00        -6.207221E-01        -2.720736E-01        -6.110043E-01        -3.909875E+00         0.000000E+00        -2.761635E+00         0.000000E+00        -6.599301E+00                  NAN        -2.742628E+01        -3.275805E+01        -2.937926E+01        -3.160163E+01        -2.259412E+01                  NAN        -6.485559E+00        -4.731507E+00        -6.163866E+00        -6.506082E+00        -7.022840E+00                  NAN        -7.252529E+00                  NAN        -9.117680E+00                  NAN        -7.457619E+00                  NAN        -2.187014E+01                  NAN        -2.188497E+01                  NAN        -2.048728E+01                  NAN        -6.352604E+00                  NAN        -6.481620E+00                  NAN        -6.820756E+00                  NAN        -4.351579E+00         0.000000E+00        -2.749114E+00         0.000000E+00        -5.227188E+00                  NAN        -2.797566E+01        -3.224743E+01        -3.057877E+01        -3.287061E+01        -2.525602E+01                  NAN        -8.826497E-01        -6.577063E-01        -7.430160E-01        -8.850185E-01        -6.645190E-01                  NAN         1.460000E+02         2.000000E+00         4.520000E+02         1.190000E+02         4.500000E+01         0.000000E+00         1.480000E+02         0.000000E+00         2.900000E+01         0.000000E+00         3.250000E+02         0.000000E+00         1.050000E+02         6.000000E+00         2.410000E+02         1.050000E+02         8.700000E+01         0.000000E+00
        6.563790E+07         1.106527E+01         2.628602E-01         4.148368E-01         3.223029E-01        -3.739795E-01        -2.991986E-01        -4.188116E-01         1.360484E+00         1.581376E+00         1.158930E+00         6.210000E+02         5.080000E+02         8.510000E+02        -1.731213E+01        -1.801775E+01        -1.620258E+01        -9.182780E+00        -9.386427E+00        -9.087102E+00        -4.284761E-01        -3.235209E-01        -6.923366E-01        -3.946663E+00         0.000000E+00        -2.687307E+00         0.000000E+00        -6.318475E+00                  NAN        -2.729818E+01        -3.139030E+01        -2.958845E+01        -3.148537E+01        -2.363885E+01                  NAN        -6.321264E+00        -5.249441E+00        -6.209319E+00        -6.656189E+00        -6.689931E+00                  NAN        -7.473776E+00                  NAN        -9.699257E+00                  NAN        -7.164392E+00                  NAN        -2.208635E+01                  NAN        -2.101223E+01                  NAN        -2.084651E+01                  NAN        -6.492472E+00                  NAN        -6.473141E+00                  NAN        -6.721551E+00                  NAN        -3.996498E+00         0.000000E+00        -2.631306E+00         0.000000E+00        -5.004185E+00                  NAN        -2.813286E+01        -3.186130E+01        -3.057111E+01        -3.291068E+01        -2.582973E+01                  NAN        -6.841972E-01        -4.995852E-01        -7.052853E-01        -9.344376E-01        -8.290854E-01                  NAN         1.510000E+02         5.000000E+00         4.500000E+02         1.160000E+02         4.200000E+01         0.000000E+00         1.610000E+02         0.000000E+00         2.700000E+01         0.000000E+00         3.140000E+02         0.000000E+00         1.220000E+02         8.000000E+00         2.470000E+02         9.300000E+01         8.100000E+01         0.000000E+00
        6.566790E+07         1.132059E+01         2.613459E-01         4.136403E-01         3.250138E-01        -4.065380E-01        -3.360404E-01        -4.181967E-01         1.292296E+00         1.552189E+00         1.157183E+00         6.130000E+02         5.080000E+02         8.590000E+02        -1.794167E+01        -1.798598E+01        -1.677262E+01        -8.704834E+00        -9.389780E+00        -8.915377E+00        -4.779128E-01        -2.454720E-01        -5.898286E-01        -4.218970E+00         0.000000E+00        -2.764647E+00         0.000000E+00        -6.363889E+00                  NAN        -2.678444E+01        -3.133635E+01        -2.919155E+01        -3.125997E+01        -2.294194E+01                  NAN        -6.395865E+00        -6.827238E+00        -6.356799E+00        -6.461801E+00        -6.955021E+00                  NAN        -7.584706E+00                  NAN        -8.730663E+00                  NAN        -7.285289E+00                  NAN        -2.182666E+01                  NAN        -2.161726E+01                  NAN        -2.091973E+01                  NAN        -6.582462E+00                  NAN        -6.363514E+00                  NAN        -6.701087E+00                  NAN        -4.177700E+00         0.000000E+00        -2.747989E+00         0.000000E+00        -5.623479E+00         0.000000E+00        -2.806913E+01        -3.219795E+01        -3.036860E+01        -3.292477E+01        -2.529115E+01        -2.474104E+01        -7.005048E-01        -7.305241E-01        -7.447582E-01        -9.046682E-01        -8.488108E-01        -6.399822E-03         1.440000E+02         6.000000E+00         4.560000E+02         1.130000E+02         4.500000E+01         0.000000E+00         1.650000E+02         0.000000E+00         2.600000E+01         0.000000E+00         3.110000E+02         0.000000E+00         1.300000E+02         6.000000E+00         2.270000E+02         1.010000E+02         8.600000E+01         2.000000E+00
        6.569790E+07         1.120109E+01         2.538442E-01         4.087896E-01         3.373663E-01        -3.813219E-01        -3.299209E-01        -4.425931E-01         1.314917E+00         1.567978E+00         1.122054E+00         5.910000E+02         5.110000E+02         8.780000E+02        -1.724929E+01        -1.823455E+01        -1.700091E+01        -9.300937E+00        -9.155505E+00        -8.448462E+00        -4.318179E-01        -2.704902E-01        -6.727506E-01        -3.901418E+00         0.000000E+00        -2.884588E+00         0.000000E+00        -5.988609E+00                  NAN        -2.704749E+01        -3.120555E+01        -2.916770E+01        -3.166280E+01        -2.364430E+01                  NAN        -6.465806E+00        -5.693810E+00        -6.327797E+00        -6.392924E+00        -6.832885E+00                  NAN        -7.820302E+00                  NAN        -8.865884E+00                  NAN        -7.181372E+00                  NAN        -2.136611E+01                  NAN        -2.137818E+01                  NAN        -2.084065E+01                  NAN        -6.888347E+00                  NAN        -7.077203E+00                  NAN        -6.959845E+00                  NAN        -3.697039E+00         0.000000E+00        -2.497177E+00         0.000000E+00        -5.615087E+00         0.000000E+00        -2.811898E+01        -3.178667E+01        -3.045419E+01        -3.312067E+01        -2.563246E+01        -3.032696E+01        -8.795366E-01        -8.514183E-01        -7.710171E-01        -8.081033E-01        -7.567192E-01        -9.471849E-02         1.470000E+02         5.000000E+00         4.450000E+02         1.170000E+02         5.000000E+01         0.000000E+00         1.540000E+02         0.000000E+00         2.800000E+01         0.000000E+00         3.200000E+02         0.000000E+00         1.140000E+02         7.000000E+00         2.400000E+02         9.200000E+01         9.600000E+01         1.000000E+00
        6.572790E+07         1.070671E+01         2.513397E-01         4.089074E-01         3.397529E-01        -3.930327E-01        -3.196594E-01        -4.232000E-01         1.314356E+00         1.567059E+00         1.153394E+00         5.960000E+02         5.060000E+02         8.780000E+02        -1.783358E+01        -1.794464E+01        -1.677278E+01        -8.920959E+00        -9.336057E+00        -8.867153E+00        -3.822015E-01        -2.519441E-01        -6.731335E-01        -4.197668E+00         0.000000E+00        -2.680756E+00         0.000000E+00        -5.923168E+00                  NAN        -2.689494E+01        -2.919427E+01        -2.953522E+01        -3.115197E+01        -2.360158E+01                  NAN        -6.527010E+00        -7.326250E+00        -6.221011E+00        -6.676086E+00        -6.960395E+00                  NAN        -7.900496E+00                  NAN        -9.388066E+00                  NAN        -7.287953E+00         0.000000E+00        -2.105480E+01                  NAN        -2.178355E+01                  NAN        -2.091915E+01        -2.444609E+01        -6.891440E+00                  NAN        -6.510250E+00                  NAN        -6.815214E+00        -7.568330E+00        -4.272177E+00         0.000000E+00        -2.493890E+00         0.000000E+00        -4.947442E+00         0.000000E+00        -2.777312E+01        -3.272059E+01        -3.080068E+01        -3.291538E+01        -2.588604E+01        -2.849341E+01        -8.241480E-01        -6.002647E-01        -6.565868E-01        -8.559914E-01        -7.915198E-01        -1.785229E+00         1.460000E+02         2.000000E+00         4.540000E+02         1.130000E+02         4.900000E+01         0.000000E+00         1.520000E+02         0.000000E+00         2.800000E+01         0.000000E+00         3.210000E+02         1.000000E+00         1.130000E+02         7.000000E+00         2.320000E+02         9.800000E+01         1.010000E+02         3.000000E+00
        6.575790E+07         1.095354E+01         2.630903E-01         4.096796E-01         3.272301E-01        -3.703806E-01        -3.356983E-01        -4.286610E-01         1.333083E+00         1.552475E+00         1.155919E+00         6.320000E+02         5.050000E+02         8.430000E+02        -1.715305E+01        -1.827888E+01        -1.682834E+01        -9.244655E+00        -9.199080E+00        -8.734000E+00        -3.856921E-01        -2.086631E-01        -6.284044E-01        -4.236885E+00         0.000000E+00        -2.864542E+00         0.000000E+00        -5.695642E+00                  NAN        -2.710448E+01        -2.761471E+01        -2.927464E+01        -3.159718E+01        -2.319912E+01                  NAN        -6.582446E+00        -7.649753E+00        -6.194866E+00        -6.128699E+00        -6.704230E+00                  NAN        -7.695344E+00                  NAN        -8.957936E+00                  NAN        -7.362919E+00                  NAN        -2.146590E+01                  NAN        -2.273512E+01                  NAN        -2.063209E+01                  NAN        -6.765368E+00                  NAN        -6.654537E+00                  NAN        -6.815658E+00                  NAN        -3.741920E+00         0.000000E+00        -2.376781E+00         0.000000E+00        -5.080150E+00         0.000000E+00        -2.845154E+01        -2.985424E+01        -3.059600E+01        -3.285346E+01        -2.580683E+01        -2.990358E+01        -7.101355E-01        -6.682993E-01        -7.759632E-01        -8.215593E-01        -6.732729E-01        -5.122468E-02         1.520000E+02         1.000000E+00         4.430000E+02         1.230000E+02         4.500000E+01         0.000000E+00         1.500000E+02         0.000000E+00         2.900000E+01         0.000000E+00         3.230000E+02         0.000000E+00         1.200000E+02         6.000000E+00         2.400000E+02         9.600000E+01         8.600000E+01         1.000000E+00
        6.578790E+07         1.057465E+01         2.530609E-01         4.062000E-01         3.407391E-01        -3.899385E-01        -3.280743E-01        -4.297256E-01         1.290763E+00         1.559597E+00         1.139802E+00         5.700000E+02         5.000000E+02         9.100000E+02        -1.768418E+01        -1.813740E+01        -1.637355E+01        -9.218821E+00        -9.368408E+00        -8.771803E+00        -3.661522E-01        -2.445351E-01        -6.902200E-01        -4.283518E+00         0.000000E+00        -2.794693E+00         0.000000E+00        -4.871769E+00                  NAN        -2.697862E+01        -2.955853E+01        -2.944558E+01        -3.176566E+01        -2.465381E+01                  NAN        -6.553280E+00        -7.670051E+00        -6.283173E+00        -6.240686E+00        -6.392835E+00                  NAN        -7.519618E+00         0.000000E+00        -8.910119E+00                  NAN        -7.477478E+00         0.000000E+00        -2.186063E+01        -2.346846E+01        -2.250757E+01                  NAN        -2.064126E+01        -2.437304E+01        -6.738525E+00        -7.992502E+00        -6.439558E+00                  NAN        -6.849795E+00        -8.537139E+00        -3.774665E+00         0.000000E+00        -2.344098E+00         0.000000E+00        -4.889302E+00                  NAN        -2.844064E+01        -3.264206E+01        -3.079402E+01        -3.315453E+01        -2.568079E+01                  NAN        -8.015592E-01        -9.411233E-01        -7.873352E-01        -7.512602E-01        -7.610537E-01                  NAN         1.480000E+02         4.000000E+00         4.540000E+02         1.080000E+02         5.000000E+01         0.000000E+00         1.450000E+02         1.000000E+00         2.700000E+01         0.000000E+00         3.280000E+02         1.000000E+00         1.180000E+02         8.000000E+00         2.410000E+02         9.100000E+01         8.500000E+01         0.000000E+00
        6.581790E+07         1.088185E+01         2.570105E-01         4.158557E-01         3.271338E-01        -3.969048E-01        -3.677870E-01        -4.252516E-01         1.289396E+00         1.512859E+00         1.145680E+00         5.870000E+02         5.120000E+02         8.810000E+02        -1.753972E+01        -1.843703E+01        -1.679605E+01        -8.857512E+00        -9.101387E+00        -8.917925E+00        -4.770666E-01        -3.330289E-01        -6.522040E-01        -3.976427E+00         0.000000E+00        -2.821132E+00         0.000000E+00        -5.027833E+00                  NAN        -2.736533E+01        -3.002378E+01        -2.909622E+01        -3.086227E+01        -2.495081E+01                  NAN        -6.341853E+00        -6.443079E+00        -6.429591E+00        -6.803787E+00        -6.474956E+00                  NAN        -7.592799E+00                  NAN        -9.829545E+00                  NAN        -7.592309E+00                  NAN        -2.126842E+01                  NAN        -2.031930E+01                  NAN        -2.056627E+01                  NAN        -6.848353E+00                  NAN        -7.117537E+00                  NAN        -6.757900E+00                  NAN        -4.068210E+00         0.000000E+00        -2.744068E+00         0.000000E+00        -6.016734E+00         0.000000E+00        -2.819927E+01        -3.471128E+01        -3.035283E+01        -3.281821E+01        -2.539312E+01        -3.068126E+01        -8.162138E-01        -7.156360E-01        -7.871086E-01        -9.650146E-01        -7.547849E-01        -1.593874E-05         1.430000E+02         2.000000E+00         4.480000E+02         1.230000E+02         4.800000E+01         0.000000E+00         1.560000E+02         0.000000E+00         2.600000E+01         0.000000E+00         3.200000E+02         0.000000E+00         1.150000E+02         4.000000E+00         2.320000E+02         1.080000E+02         7.600000E+01         1.000000E+00
        6.584790E+07         1.034522E+01         2.424268E-01         4.144896E-01         3.430836E-01        -3.918232E-01        -3.059649E-01        -4.357198E-01         1.305136E+00         1.574396E+00         1.126189E+00         5.700000E+02         5.150000E+02         8.950000E+02        -1.764919E+01        -1.802161E+01        -1.670887E+01        -8.894148E+00        -9.137847E+00        -8.904591E+00        -2.930703E-01        -3.977218E-01        -6.436819E-01        -4.174044E+00         0.000000E+00        -2.804679E+00         0.000000E+00        -5.628488E+00                  NAN        -2.727678E+01        -3.010704E+01        -2.960946E+01        -3.100348E+01        -2.361701E+01                  NAN        -6.300528E+00        -6.206605E+00        -6.052063E+00        -6.657103E+00        -7.166416E+00                  NAN        -7.812941E+00                  NAN        -9.576868E+00                  NAN        -7.345729E+00                  NAN        -2.093346E+01                  NAN        -2.271482E+01                  NAN        -2.080304E+01                  NAN        -6.835897E+00                  NAN        -5.967102E+00                  NAN        -6.754904E+00                  NAN        -4.120929E+00         0.000000E+00        -2.390768E+00         0.000000E+00        -4.881561E+00                  NAN        -2.803431E+01        -3.085282E+01        -3.075419E+01        -3.275638E+01        -2.588084E+01                  NAN        -6.436430E-01        -4.622205E-01        -7.561112E-01        -8.146104E-01        -7.447013E-01                  NAN         1.400000E+02         2.000000E+00         4.470000E+02         1.230000E+02         5.200000E+01         0.000000E+00         1.500000E+02         0.000000E+00         2.800000E+01         0.000000E+00         3.240000E+02         0.000000E+00         1.070000E+02         6.000000E+00         2.370000E+02         1.060000E+02         9.600000E+01         0.000000E+00
        6.587790E+07         1.066218E+01         2.526928E-01         4.140079E-01         3.332993E-01        -4.129275E-01        -3.321980E-01        -4.594992E-01         1.289527E+00         1.554954E+00         1.121298E+00         5.970000E+02         5.140000E+02         8.690000E+02        -1.761257E+01        -1.809981E+01        -1.697173E+01        -8.969411E+00        -9.278380E+00        -8.733979E+00        -4.395689E-01        -3.674306E-01        -6.637424E-01        -4.070816E+00         0.000000E+00        -2.795121E+00         0.000000E+00        -4.905182E+00                  NAN        -2.696508E+01        -3.271796E+01        -2.942596E+01        -3.146788E+01        -2.400828E+01                  NAN        -6.607964E+00        -5.571482E+00        -6.438179E+00        -6.331314E+00        -6.728114E+00                  NAN        -7.977113E+00                  NAN        -9.880847E+00         0.000000E+00        -7.448318E+00         0.000000E+00        -2.110991E+01                  NAN        -2.202303E+01        -2.771388E+01        -2.069727E+01        -2.776606E+01        -6.807056E+00                  NAN        -6.120434E+00        -7.097340E+00        -6.887580E+00        -9.290578E+00        -4.400548E+00         0.000000E+00        -2.381451E+00         0.000000E+00        -5.442015E+00         0.000000E+00        -2.784731E+01        -3.341910E+01        -3.083084E+01        -3.293120E+01        -2.560066E+01        -3.076553E+01        -8.369869E-01        -5.992913E-01        -7.143823E-01        -8.411835E-01        -8.479716E-01        -2.028860E-03         1.430000E+02         3.000000E+00         4.610000E+02         1.110000E+02         4.600000E+01         0.000000E+00         1.470000E+02         0.000000E+00         2.700000E+01         1.000000E+00         3.260000E+02         1.000000E+00         1.200000E+02         7.000000E+00         2.320000E+02         1.050000E+02         8.200000E+01         1.000000E+00
        6.590790E+07         1.056058E+01         2.444938E-01         4.132465E-01         3.422597E-01        -3.955749E-01        -3.181304E-01        -4.344991E-01         1.321781E+00         1.575804E+00         1.111559E+00         5.530000E+02         5.100000E+02         9.170000E+02        -1.759835E+01        -1.788570E+01        -1.684111E+01        -9.132337E+00        -9.485164E+00        -8.814507E+00        -3.663458E-01        -4.493625E-01        -6.421950E-01        -4.099384E+00         0.000000E+00        -2.765445E+00         0.000000E+00        -4.232499E+00                  NAN        -2.714631E+01        -2.614077E+01        -2.940355E+01        -3.129542E+01        -2.523273E+01                  NAN        -6.437033E+00        -5.519146E+00        -6.185012E+00        -6.506595E+00        -7.076366E+00                  NAN        -7.589635E+00         0.000000E+00        -9.809990E+00                  NAN        -7.792743E+00         0.000000E+00        -2.164350E+01        -2.418553E+01        -2.065003E+01                  NAN        -2.049489E+01        -2.649421E+01        -6.718097E+00        -6.837500E+00        -6.564739E+00                  NAN        -6.826152E+00        -6.238006E+00        -3.985496E+00         0.000000E+00        -2.338542E+00         0.000000E+00        -5.447860E+00         0.000000E+00        -2.817217E+01        -3.112100E+01        -3.081462E+01        -3.316150E+01        -2.574619E+01        -3.117526E+01        -7.129942E-01        -8.043887E-02        -8.011704E-01        -7.180861E-01        -6.389804E-01        -7.637245E-01         1.360000E+02         1.000000E+00         4.570000E+02         1.200000E+02         5.000000E+01         0.000000E+00         1.490000E+02         1.000000E+00         2.600000E+01         0.000000E+00         3.240000E+02         2.000000E+00         1.120000E+02         2.000000E+00         2.450000E+02         9.900000E+01         8.400000E+01         5.000000E+00
        6.593790E+07         1.064398E+01         2.575713E-01         4.112299E-01         3.311988E-01        -4.128668E-01        -3.384685E-01        -4.266252E-01         1.301687E+00         1.548688E+00         1.126627E+00         6.140000E+02         5.090000E+02         8.570000E+02        -1.803186E+01        -1.832122E+01        -1.659685E+01        -8.668437E+00        -8.989604E+00        -8.938607E+00        -2.327534E-01        -4.131967E-01        -7.176443E-01        -4.234425E+00         0.000000E+00        -2.889598E+00         0.000000E+00        -4.569893E+00                  NAN        -2.687342E+01        -3.192662E+01        -2.917735E+01        -3.121790E+01        -2.399757E+01                  NAN        -6.127930E+00        -4.704830E+00        -6.325445E+00        -6.518170E+00        -6.551369E+00                  NAN        -7.754435E+00                  NAN        -9.562281E+00         0.000000E+00        -7.503786E+00                  NAN        -2.172411E+01                  NAN        -2.116361E+01        -2.692943E+01        -2.051571E+01                  NAN        -6.807262E+00                  NAN        -7.110705E+00        -8.914623E+00        -6.881611E+00                  NAN        -4.274744E+00         0.000000E+00        -2.599187E+00         0.000000E+00        -5.556096E+00         0.000000E+00        -2.770839E+01        -2.950919E+01        -3.043771E+01        -3.292199E+01        -2.491736E+01        -2.789558E+01        -6.992220E-01        -9.474409E-01        -7.337745E-01        -8.109055E-01        -8.576585E-01        -4.049481E-01         1.460000E+02         1.000000E+00         4.490000E+02         1.250000E+02         4.300000E+01         0.000000E+00         1.500000E+02         0.000000E+00         2.800000E+01         1.000000E+00         3.230000E+02         0.000000E+00         1.220000E+02         1.000000E+00         2.300000E+02         1.100000E+02         7.700000E+01         4.000000E+00
        6.596790E+07         1.069778E+01         2.626096E-01         4.129401E-01         3.244503E-01        -4.085993E-01        -3.084505E-01        -4.401338E-01         1.298206E+00         1.583511E+00         1.136550E+00         6.250000E+02         5.130000E+02         8.420000E+02        -1.728573E+01        -1.830482E+01        -1.681143E+01        -8.872188E+00        -9.119961E+00        -8.966927E+00        -4.301424E-01        -3.162668E-01        -5.655690E-01        -4.252831E+00         0.000000E+00        -2.777502E+00         0.000000E+00        -5.031151E+00                  NAN        -2.684968E+01        -2.823827E+01        -2.933855E+01        -3.123552E+01        -2.477627E+01                  NAN        -6.458352E+00        -8.609440E+00        -6.205657E+00        -6.483127E+00        -6.339620E+00                  NAN        -7.214362E+00                  NAN        -9.256677E+00                  NAN        -7.533243E+00                  NAN        -2.182446E+01                  NAN        -2.150736E+01                  NAN        -2.040282E+01                  NAN        -6.784510E+00                  NAN        -6.892829E+00                  NAN        -7.029312E+00                  NAN        -4.069874E+00         0.000000E+00        -2.647069E+00         0.000000E+00        -5.519101E+00                  NAN        -2.792992E+01        -3.164301E+01        -3.033173E+01        -3.289646E+01        -2.541037E+01                  NAN        -7.683129E-01        -6.646100E-01        -8.007777E-01        -7.971258E-01        -8.615228E-01                  NAN         1.430000E+02         4.000000E+00         4.590000E+02         1.130000E+02         4.500000E+01         0.000000E+00         1.670000E+02         0.000000E+00         2.800000E+01         0.000000E+00         3.070000E+02         0.000000E+00         1.120000E+02         6.000000E+00         2.430000E+02         9.500000E+01         8.400000E+01         0.000000E+00
        6.599790E+07         1.049409E+01         2.484463E-01         4.144989E-01         3.370548E-01        -4.155066E-01        -3.036206E-01        -4.300694E-01         1.301285E+00         1.568574E+00         1.140601E+00         5.900000E+02         5.110000E+02         8.790000E+02        -1.755412E+01        -1.794972E+01        -1.679887E+01        -8.739331E+00        -9.447046E+00        -8.774360E+00        -3.921737E-01        -3.302173E-01        -5.432167E-01        -3.870635E+00         0.000000E+00        -2.716717E+00         0.000000E+00        -5.144366E+00                  NAN        -2.697077E+01        -3.030337E+01        -2.964684E+01        -3.095182E+01        -2.501215E+01                  NAN        -6.533679E+00        -8.120944E+00        -6.222559E+00        -6.743561E+00        -5.899952E+00                  NAN        -8.162669E+00                  NAN        -8.699576E+00                  NAN        -7.577443E+00         0.000000E+00        -2.103323E+01                  NAN        -2.167199E+01                  NAN        -2.049485E+01        -1.662699E+01        -6.780200E+00                  NAN        -7.092113E+00                  NAN        -6.793037E+00        -1.302755E+01        -3.738849E+00         0.000000E+00        -2.577835E+00         0.000000E+00        -5.155056E+00         0.000000E+00        -2.836531E+01        -3.200410E+01        -3.073905E+01        -3.253865E+01        -2.587807E+01        -2.959176E+01        -7.003373E-01        -1.411487E+00        -6.906639E-01        -8.511303E-01        -6.051799E-01         0.000000E+00         1.360000E+02         3.000000E+00         4.680000E+02         1.060000E+02         5.100000E+01         0.000000E+00         1.510000E+02         0.000000E+00         2.800000E+01         0.000000E+00         3.220000E+02         1.000000E+00         1.070000E+02         5.000000E+00         2.380000E+02         1.020000E+02         7.800000E+01         1.000000E+00
        6.602790E+07         1.081923E+01         2.722850E-01         4.151408E-01         3.125743E-01        -4.317157E-01        -3.205660E-01        -4.196914E-01         1.267494E+00         1.563161E+00         1.151587E+00         6.920000E+02         5.110000E+02         7.770000E+02        -1.728244E+01        -1.815609E+01        -1.697489E+01        -8.717506E+00        -9.149183E+00        -8.927491E+00        -5.958923E-01        -4.308316E-01        -5.329107E-01        -4.160671E+00         0.000000E+00        -2.762224E+00         0.000000E+00        -4.842501E+00                  NAN        -2.716699E+01        -3.262355E+01        -2.915205E+01        -3.110398E+01        -2.405424E+01                  NAN        -6.247087E+00        -5.947961E+00        -6.361353E+00        -6.865564E+00        -6.771959E+00                  NAN        -8.504298E+00         0.000000E+00        -9.142693E+00                  NAN        -7.097369E+00         0.000000E+00        -2.043560E+01        -2.759594E+01        -2.184633E+01                  NAN        -2.086044E+01        -2.777623E+01        -6.900462E+00        -7.917816E+00        -6.375212E+00                  NAN        -6.972339E+00        -5.894043E+00        -4.266233E+00         0.000000E+00        -2.563041E+00         0.000000E+00        -5.934932E+00         0.000000E+00        -2.774746E+01        -3.077827E+01        -3.047103E+01        -3.298766E+01        -2.527367E+01        -2.849473E+01        -7.572578E-01        -1.230143E+00        -8.282018E-01        -8.140310E-01        -8.131911E-01        -7.532318E-02         1.500000E+02         4.000000E+00         4.640000E+02         1.070000E+02         3.900000E+01         0.000000E+00         1.590000E+02         1.000000E+00         2.800000E+01         0.000000E+00         3.130000E+02         1.000000E+00         1.170000E+02         7.000000E+00         2.400000E+02         1.010000E+02         7.200000E+01         3.000000E+00
        6.605790E+07         1.051310E+01         2.536120E-01         4.124944E-01         3.338936E-01        -4.020536E-01        -3.172684E-01        -4.053473E-01         1.293955E+00         1.579527E+00         1.154943E+00         5.960000E+02         5.160000E+02         8.680000E+02        -1.699238E+01        -1.802938E+01        -1.643259E+01        -9.063088E+00        -9.565432E+00        -9.040818E+00        -4.674649E-01        -4.089143E-01        -6.790906E-01        -4.008259E+00         0.000000E+00        -2.724622E+00         0.000000E+00        -5.143151E+00         0.000000E+00        -2.722901E+01        -3.068833E+01        -2.938156E+01        -3.119926E+01        -2.411893E+01        -2.295916E+01        -6.449842E+00        -7.710098E+00        -6.313010E+00        -6.716672E+00        -6.839729E+00        -5.933737E+00        -7.374802E+00         0.000000E+00        -9.506768E+00                  NAN        -7.225366E+00         0.000000E+00        -2.171383E+01        -2.413363E+01        -2.171998E+01                  NAN        -2.070789E+01        -2.659379E+01        -6.673142E+00        -9.319559E+00        -6.390638E+00                  NAN        -6.674417E+00        -6.457619E+00        -4.290399E+00         0.000000E+00        -2.561795E+00         0.000000E+00        -5.521669E+00                  NAN        -2.786080E+01        -3.149716E+01        -3.077991E+01        -3.272749E+01        -2.540140E+01                  NAN        -8.232289E-01        -1.074470E+00        -7.611700E-01        -8.190345E-01        -7.742270E-01                  NAN         1.430000E+02         5.000000E+00         4.660000E+02         1.040000E+02         4.500000E+01         1.000000E+00         1.440000E+02         1.000000E+00         2.800000E+01         0.000000E+00         3.280000E+02         1.000000E+00         1.150000E+02         8.000000E+00         2.390000E+02         9.900000E+01         7.800000E+01         0.000000E+00
        6.608790E+07         1.086151E+01         2.695722E-01         4.119157E-01         3.185121E-01        -4.353074E-01        -3.106140E-01        -4.466178E-01         1.256180E+00         1.573205E+00         1.136987E+00         6.570000E+02         5.110000E+02         8.120000E+02        -1.776107E+01        -1.802342E+01        -1.664757E+01        -8.722078E+00        -9.321012E+00        -8.931415E+00        -4.741267E-01        -2.652799E-01        -7.074671E-01        -3.993098E+00         0.000000E+00        -2.765867E+00         0.000000E+00        -4.781367E+00         0.000000E+00        -2.747459E+01        -2.826501E+01        -2.947598E+01        -3.117966E+01        -2.352682E+01        -2.692142E+01        -6.679288E+00        -8.993800E+00        -6.285598E+00        -6.597569E+00        -6.953942E+00        -9.002752E+00        -7.936377E+00                  NAN        -1.066404E+01                  NAN        -7.398106E+00                  NAN        -2.125372E+01                  NAN        -2.049427E+01                  NAN        -2.035310E+01                  NAN        -6.911727E+00                  NAN        -6.651197E+00                  NAN        -7.000776E+00                  NAN        -4.180592E+00         0.000000E+00        -2.432921E+00         0.000000E+00        -4.978794E+00         0.000000E+00        -2.785285E+01        -3.237310E+01        -3.064732E+01        -3.271005E+01        -2.553735E+01        -2.996432E+01        -7.880170E-01        -7.601778E-01        -7.076347E-01        -8.571932E-01        -9.316942E-01        -6.592388E-01         1.470000E+02         3.000000E+00         4.660000E+02         1.080000E+02         3.800000E+01         2.000000E+00         1.610000E+02         0.000000E+00         2.500000E+01         0.000000E+00         3.160000E+02         0.000000E+00         1.230000E+02         7.000000E+00         2.500000E+02         9.100000E+01         7.300000E+01         2.000000E+00
        6.611790E+07         1.081714E+01         2.619255E-01         4.185666E-01         3.195079E-01        -4.065474E-01        -3.164466E-01        -4.257009E-01         1.280861E+00         1.574876E+00         1.157831E+00         6.100000E+02         5.470000E+02         8.230000E+02        -1.753783E+01        -1.833383E+01        -1.731260E+01        -8.930485E+00        -9.151400E+00        -8.946454E+00        -4.438664E-01        -3.666954E-01        -4.588398E-01        -3.897402E+00         0.000000E+00        -2.793603E+00         0.000000E+00        -4.328382E+00                  NAN        -2.770526E+01        -3.001954E+01        -2.933173E+01        -3.169853E+01        -2.434562E+01                  NAN        -6.373543E+00        -8.104682E+00        -6.328847E+00        -6.374413E+00        -6.633622E+00                  NAN        -7.724414E+00         0.000000E+00        -9.949955E+00                  NAN        -7.636544E+00                  NAN        -2.188196E+01        -2.862781E+01        -2.138961E+01                  NAN        -2.053419E+01                  NAN        -6.523362E+00        -5.134434E+00        -6.443878E+00                  NAN        -6.883494E+00                  NAN        -4.958426E+00         0.000000E+00        -2.544589E+00         0.000000E+00        -5.574134E+00                  NAN        -2.768587E+01        -3.308592E+01        -3.063540E+01        -3.327835E+01        -2.552739E+01                  NAN        -6.800205E-01        -8.414169E-01        -7.549542E-01        -7.762391E-01        -8.075520E-01                  NAN         1.480000E+02         4.000000E+00         4.710000E+02         1.030000E+02         3.800000E+01         0.000000E+00         1.520000E+02         1.000000E+00         2.800000E+01         0.000000E+00         3.210000E+02         0.000000E+00         1.190000E+02         1.300000E+01         2.430000E+02         9.400000E+01         8.100000E+01         0.000000E+00
        6.614790E+07         1.077303E+01         2.610435E-01         4.138383E-01         3.251182E-01        -4.165519E-01        -3.021870E-01        -4.362811E-01         1.261125E+00         1.578961E+00         1.146778E+00         6.090000E+02         5.370000E+02         8.340000E+02        -1.708179E+01        -1.788623E+01        -1.713596E+01        -8.885876E+00        -9.537547E+00        -8.767739E+00        -4.791270E-01        -3.114339E-01        -5.380359E-01        -3.855418E+00         0.000000E+00        -2.740864E+00         0.000000E+00        -5.245305E+00                  NAN        -2.708439E+01        -3.159059E+01        -2.965155E+01        -3.155869E+01        -2.370581E+01                  NAN        -6.603205E+00        -7.435201E+00        -6.188403E+00        -6.286605E+00        -7.018390E+00                  NAN        -7.892328E+00                  NAN        -9.627872E+00                  NAN        -7.485818E+00                  NAN        -2.107063E+01                  NAN        -2.115636E+01                  NAN        -2.043365E+01                  NAN        -6.861967E+00                  NAN        -6.543777E+00                  NAN        -6.964064E+00                  NAN        -4.098260E+00         0.000000E+00        -2.506526E+00         0.000000E+00        -5.089569E+00                  NAN        -2.818760E+01        -3.037003E+01        -3.075918E+01        -3.307805E+01        -2.535656E+01                  NAN        -7.010690E-01        -1.036452E+00        -7.393068E-01        -8.820878E-01        -7.995352E-01                  NAN         1.410000E+02         5.000000E+00         4.690000E+02         1.070000E+02         4.200000E+01         0.000000E+00         1.520000E+02         0.000000E+00         2.600000E+01         0.000000E+00         3.240000E+02         0.000000E+00         1.230000E+02         4.000000E+00         2.350000E+02         9.800000E+01         8.000000E+01         0.000000E+00
        6.617790E+07         1.078258E+01         2.528004E-01         4.202858E-01         3.269138E-01        -3.999148E-01        -3.391703E-01        -4.352714E-01         1.276429E+00         1.562191E+00         1.158410E+00         5.920000E+02         5.360000E+02         8.520000E+02        -1.733335E+01        -1.827386E+01        -1.691768E+01        -9.062599E+00        -9.280263E+00        -8.862962E+00        -4.655411E-01        -3.161278E-01        -4.017704E-01        -4.002353E+00         0.000000E+00        -2.707067E+00         0.000000E+00        -4.586391E+00                  NAN        -2.722251E+01        -3.087146E+01        -2.937123E+01        -3.147850E+01        -2.408350E+01                  NAN        -6.495144E+00        -7.939194E+00        -6.339853E+00        -6.292467E+00        -7.048171E+00                  NAN        -8.014085E+00                  NAN        -1.024316E+01                  NAN        -7.375155E+00                  NAN        -2.117084E+01                  NAN        -2.146105E+01                  NAN        -2.089046E+01                  NAN        -6.942084E+00                  NAN        -6.657647E+00                  NAN        -6.813393E+00                  NAN        -4.045936E+00         0.000000E+00        -2.746071E+00         0.000000E+00        -5.671164E+00         0.000000E+00        -2.785733E+01        -3.110500E+01        -3.032784E+01        -3.283027E+01        -2.488975E+01        -3.055009E+01        -8.190738E-01        -4.307748E-01        -7.799495E-01        -8.583544E-01        -8.255101E-01        -7.664376E-01         1.360000E+02         3.000000E+00         4.780000E+02         1.040000E+02         4.300000E+01         0.000000E+00         1.520000E+02         0.000000E+00         2.800000E+01         0.000000E+00         3.220000E+02         0.000000E+00         1.230000E+02         5.000000E+00         2.340000E+02         1.000000E+02         7.900000E+01         1.000000E+00
        6.620790E+07         1.107381E+01         2.682818E-01         4.113636E-01         3.203547E-01        -4.377703E-01        -3.051628E-01        -4.088748E-01         1.265714E+00         1.588545E+00         1.157553E+00         6.470000E+02         5.180000E+02         8.150000E+02        -1.746087E+01        -1.804507E+01        -1.676651E+01        -8.810528E+00        -9.438245E+00        -8.713995E+00        -4.760206E-01        -3.349969E-01        -5.166449E-01        -4.104368E+00         0.000000E+00        -2.691962E+00         0.000000E+00        -5.802336E+00                  NAN        -2.701789E+01        -3.118380E+01        -2.947475E+01        -3.141190E+01        -2.309010E+01                  NAN        -6.444866E+00        -7.000310E+00        -6.257529E+00        -6.591367E+00        -6.520648E+00                  NAN        -8.065076E+00                  NAN        -1.037039E+01                  NAN        -7.261670E+00         0.000000E+00        -2.114009E+01                  NAN        -2.193203E+01                  NAN        -2.082018E+01        -2.219473E+01        -6.797480E+00                  NAN        -6.506008E+00                  NAN        -6.725377E+00        -8.149339E+00        -3.975323E+00         0.000000E+00        -2.556522E+00         0.000000E+00        -4.752328E+00         0.000000E+00        -2.800248E+01        -3.113086E+01        -3.057005E+01        -3.289326E+01        -2.595566E+01        -2.898650E+01        -7.613702E-01        -9.614409E-01        -7.718676E-01        -8.053671E-01        -7.382125E-01        -5.915115E-01         1.430000E+02         5.000000E+00         4.720000E+02         1.010000E+02         4.300000E+01         0.000000E+00         1.650000E+02         0.000000E+00         2.500000E+01         0.000000E+00         3.110000E+02         1.000000E+00         1.110000E+02         7.000000E+00         2.450000E+02         8.900000E+01         8.600000E+01         2.000000E+00
        6.623790E+07         1.085003E+01         2.601582E-01         4.159207E-01         3.239210E-01        -4.408832E-01        -2.890007E-01        -4.340411E-01         1.252880E+00         1.582353E+00         1.138521E+00         6.050000E+02         5.440000E+02         8.310000E+02        -1.748810E+01        -1.781678E+01        -1.668444E+01        -8.723230E+00        -9.573303E+00        -8.955504E+00        -4.070067E-01        -3.683190E-01        -6.469364E-01        -3.793618E+00         0.000000E+00        -2.647233E+00         0.000000E+00        -4.810656E+00                  NAN        -2.685119E+01        -3.110705E+01        -2.941991E+01        -3.109573E+01        -2.459071E+01                  NAN        -6.722087E+00        -7.126615E+00        -6.217341E+00        -6.444718E+00        -6.713318E+00                  NAN        -7.841707E+00                  NAN        -1.012386E+01                  NAN        -7.405957E+00                  NAN        -2.143012E+01                  NAN        -2.182263E+01                  NAN        -2.062073E+01                  NAN        -6.826538E+00                  NAN        -6.126223E+00                  NAN        -6.854108E+00                  NAN        -3.814280E+00         0.000000E+00        -2.697696E+00         0.000000E+00        -5.202582E+00         0.000000E+00        -2.833796E+01        -3.123476E+01        -3.030912E+01        -3.269041E+01        -2.558722E+01        -2.925332E+01        -7.607462E-01        -1.080626E+00        -7.527818E-01        -8.762240E-01        -8.191856E-01        -9.142788E-01         1.450000E+02         5.000000E+00         4.700000E+02         1.010000E+02         4.300000E+01         0.000000E+00         1.540000E+02         0.000000E+00         2.700000E+01         0.000000E+00         3.210000E+02         0.000000E+00         1.160000E+02         6.000000E+00         2.430000E+02         9.100000E+01         8.700000E+01         2.000000E+00
        6.626790E+07         1.093215E+01         2.607525E-01         4.168679E-01         3.223797E-01        -4.320925E-01        -3.089957E-01        -3.992409E-01         1.267203E+00         1.576453E+00         1.168746E+00         6.140000E+02         5.360000E+02         8.300000E+02        -1.720526E+01        -1.784913E+01        -1.673384E+01        -8.909974E+00        -9.565153E+00        -9.028701E+00        -5.815396E-01        -3.592443E-01        -6.008196E-01        -3.640956E+00         0.000000E+00        -2.746129E+00         0.000000E+00        -3.960301E+00                  NAN        -2.766469E+01        -3.096169E+01        -2.940658E+01        -3.159796E+01        -2.462670E+01                  NAN        -6.256798E+00        -5.930210E+00        -6.202849E+00        -6.281910E+00        -7.027161E+00                  NAN        -7.964755E+00                  NAN        -1.014777E+01         0.000000E+00        -7.500390E+00                  NAN        -2.114616E+01                  NAN        -2.154632E+01        -3.432256E+01        -2.044864E+01                  NAN        -6.984479E+00                  NAN        -6.806386E+00        -5.298940E+00        -6.768571E+00                  NAN        -4.190223E+00         0.000000E+00        -2.679181E+00         0.000000E+00        -4.689028E+00         0.000000E+00        -2.780696E+01        -3.002024E+01        -3.041785E+01        -3.257896E+01        -2.628267E+01        -2.510776E+01        -7.360585E-01        -1.613346E+00        -7.515852E-01        -8.864224E-01        -7.909334E-01        -4.874667E-03         1.480000E+02         3.000000E+00         4.670000E+02         1.070000E+02         3.900000E+01         0.000000E+00         1.540000E+02         0.000000E+00         2.500000E+01         1.000000E+00         3.220000E+02         0.000000E+00         1.200000E+02         5.000000E+00         2.320000E+02         9.700000E+01         8.200000E+01         1.000000E+00
        6.629790E+07         1.119576E+01         2.611518E-01         4.125594E-01         3.262888E-01        -4.611439E-01        -3.302444E-01        -4.225873E-01         1.251277E+00         1.565440E+00         1.145111E+00         6.260000E+02         5.320000E+02         8.220000E+02        -1.778623E+01        -1.799300E+01        -1.708681E+01        -8.206672E+00        -9.343631E+00        -8.807496E+00        -5.313874E-01        -2.967794E-01        -5.393883E-01        -4.070605E+00         0.000000E+00        -2.682083E+00         0.000000E+00        -5.004619E+00                  NAN        -2.734216E+01        -2.943977E+01        -2.920067E+01        -3.171104E+01        -2.401188E+01                  NAN        -6.413609E+00        -6.474386E+00        -6.270000E+00        -6.271483E+00        -7.055701E+00                  NAN        -7.850045E+00                  NAN        -9.847124E+00         0.000000E+00        -7.332684E+00                  NAN        -2.114879E+01                  NAN        -2.101506E+01        -3.131069E+01        -2.057264E+01                  NAN        -6.808039E+00                  NAN        -7.340349E+00        -5.028748E+00        -7.005784E+00                  NAN        -4.159091E+00         0.000000E+00        -3.013458E+00         0.000000E+00        -5.703695E+00                  NAN        -2.789587E+01        -3.307194E+01        -2.990426E+01        -3.307160E+01        -2.546386E+01                  NAN        -7.912197E-01        -3.540363E-01        -7.571785E-01        -8.166027E-01        -6.649490E-01                  NAN         1.520000E+02         1.000000E+00         4.730000E+02         9.800000E+01         4.000000E+01         0.000000E+00         1.550000E+02         0.000000E+00         2.300000E+01         1.000000E+00         3.230000E+02         0.000000E+00         1.150000E+02         3.000000E+00         2.270000E+02         1.030000E+02         8.800000E+01         0.000000E+00
        6.632790E+07         1.108589E+01         2.756463E-01         4.112130E-01         3.131407E-01        -4.230383E-01        -3.340624E-01        -4.228721E-01         1.274758E+00         1.551523E+00         1.158117E+00         6.370000E+02         5.280000E+02         8.150000E+02        -1.742099E+01        -1.853879E+01        -1.700518E+01        -8.694857E+00        -9.278719E+00        -8.779550E+00        -4.337301E-01        -3.151615E-01        -5.959503E-01        -3.681913E+00         0.000000E+00        -2.800954E+00         0.000000E+00        -5.463629E+00                  NAN        -2.718240E+01        -2.554661E+01        -2.926261E+01        -3.126823E+01        -2.323150E+01                  NAN        -6.526481E+00        -9.712276E+00        -6.399586E+00        -6.712613E+00        -6.890485E+00                  NAN        -7.798200E+00                  NAN        -1.112507E+01         0.000000E+00        -7.423067E+00                  NAN        -2.114058E+01                  NAN        -2.037203E+01        -2.436639E+01        -2.070442E+01                  NAN        -6.988531E+00                  NAN        -7.505617E+00        -1.118325E+01        -6.833394E+00                  NAN        -3.930788E+00         0.000000E+00        -2.686862E+00         0.000000E+00        -5.307518E+00         0.000000E+00        -2.796712E+01        -3.299490E+01        -3.043519E+01        -3.263402E+01        -2.525087E+01        -2.695802E+01        -7.114073E-01        -5.133015E-01        -7.752520E-01        -9.179528E-01        -8.170506E-01        -1.019016E-03         1.640000E+02         1.000000E+00         4.680000E+02         9.500000E+01         3.600000E+01         0.000000E+00         1.590000E+02         0.000000E+00         2.300000E+01         1.000000E+00         3.190000E+02         0.000000E+00         1.200000E+02         4.000000E+00         2.440000E+02         8.500000E+01         8.600000E+01         1.000000E+00
        6.635790E+07         1.113812E+01         2.740036E-01         4.097447E-01         3.162517E-01        -4.106427E-01        -3.380100E-01        -4.290110E-01         1.285312E+00         1.551337E+00         1.143156E+00         6.500000E+02         5.160000E+02         8.140000E+02        -1.795248E+01        -1.820659E+01        -1.667552E+01        -8.615237E+00        -9.442389E+00        -8.936864E+00        -3.558833E-01        -3.206727E-01        -6.574410E-01        -3.983809E+00         0.000000E+00        -2.749843E+00         0.000000E+00        -5.067691E+00                  NAN        -2.734749E+01        -3.083508E+01        -2.913766E+01        -3.176322E+01        -2.447901E+01                  NAN        -6.476861E+00        -6.178367E+00        -6.235707E+00        -6.373764E+00        -7.264705E+00                  NAN        -8.034024E+00                  NAN        -1.120673E+01         0.000000E+00        -7.237193E+00                  NAN        -2.153612E+01                  NAN        -1.999138E+01        -3.138524E+01        -2.083383E+01                  NAN        -6.742625E+00                  NAN        -6.706190E+00        -5.810391E+00        -6.673312E+00                  NAN        -4.399571E+00         0.000000E+00        -2.758434E+00         0.000000E+00        -4.753688E+00         0.000000E+00        -2.781914E+01        -3.044377E+01        -3.043563E+01        -3.282915E+01        -2.614267E+01        -3.051045E+01        -7.228755E-01        -8.988021E-01        -7.506947E-01        -8.465146E-01        -7.930490E-01         0.000000E+00         1.580000E+02         2.000000E+00         4.700000E+02         9.800000E+01         3.600000E+01         0.000000E+00         1.660000E+02         0.000000E+00         2.400000E+01         1.000000E+00         3.110000E+02         0.000000E+00         1.170000E+02         6.000000E+00         2.300000E+02         9.900000E+01         8.500000E+01         1.000000E+00
        6.638790E+07         1.109957E+01         2.786740E-01         4.099494E-01         3.113766E-01        -4.107059E-01        -3.328925E-01        -4.251452E-01         1.296495E+00         1.568007E+00         1.140445E+00         6.500000E+02         5.280000E+02         8.020000E+02        -1.742132E+01        -1.829692E+01        -1.704675E+01        -8.925808E+00        -9.061704E+00        -8.683349E+00        -5.188286E-01        -3.686494E-01        -5.300142E-01        -3.651047E+00         0.000000E+00        -2.908229E+00         0.000000E+00        -5.175834E+00                  NAN        -2.760738E+01        -2.898476E+01        -2.902091E+01        -3.099470E+01        -2.353701E+01                  NAN        -6.269317E+00        -7.624468E+00        -6.351741E+00        -6.754200E+00        -7.078855E+00                  NAN        -7.965766E+00                  NAN        -1.046543E+01         0.000000E+00        -7.473724E+00                  NAN        -2.143565E+01                  NAN        -2.034849E+01        -3.567851E+01        -2.096122E+01                  NAN        -6.688869E+00                  NAN        -6.954905E+00        -5.873884E+00        -6.714991E+00                  NAN        -3.703937E+00         0.000000E+00        -2.738318E+00         0.000000E+00        -4.294383E+00         0.000000E+00        -2.835052E+01        -3.188330E+01        -3.045596E+01        -3.264847E+01        -2.629111E+01        -3.251096E+01        -7.486445E-01        -1.082437E+00        -7.493932E-01        -9.850944E-01        -6.808115E-01        -1.008476E+00         1.580000E+02         4.000000E+00         4.630000E+02         1.010000E+02         3.800000E+01         0.000000E+00         1.640000E+02         0.000000E+00         2.300000E+01         1.000000E+00         3.140000E+02         0.000000E+00         1.320000E+02         7.000000E+00         2.320000E+02         9.400000E+01         8.100000E+01         1.000000E+00
        6.641790E+07         1.147757E+01         2.889244E-01         4.129866E-01         2.980891E-01        -4.200785E-01        -3.424142E-01        -3.978966E-01         1.251463E+00         1.556332E+00         1.165719E+00         6.980000E+02         5.330000E+02         7.490000E+02        -1.761620E+01        -1.812185E+01        -1.701495E+01        -8.731212E+00        -9.365725E+00        -9.090431E+00        -4.157540E-01        -3.128778E-01        -6.336145E-01        -3.966128E+00         0.000000E+00        -2.834276E+00         0.000000E+00        -5.923587E+00                  NAN        -2.698667E+01        -3.209416E+01        -2.910368E+01        -3.160379E+01        -2.337481E+01                  NAN        -6.515552E+00        -5.626145E+00        -6.352459E+00        -6.368849E+00        -6.980574E+00                  NAN        -8.354140E+00         0.000000E+00        -1.019731E+01         0.000000E+00        -7.312122E+00                  NAN        -2.052992E+01        -2.767673E+01        -2.081484E+01        -2.613755E+01        -2.080265E+01                  NAN        -6.772535E+00        -7.152553E+00        -6.469074E+00        -9.092567E+00        -6.855243E+00                  NAN        -4.182896E+00         0.000000E+00        -2.530404E+00         0.000000E+00        -4.323044E+00         0.000000E+00        -2.773474E+01        -3.010822E+01        -3.072575E+01        -3.298555E+01        -2.576504E+01        -2.635287E+01        -8.053901E-01        -1.026567E+00        -7.199164E-01        -8.222904E-01        -8.810791E-01        -7.211018E-05         1.560000E+02         3.000000E+00         4.840000E+02         8.800000E+01         3.300000E+01         0.000000E+00         1.760000E+02         2.000000E+00         2.200000E+01         1.000000E+00         3.010000E+02         0.000000E+00         1.160000E+02         6.000000E+00         2.380000E+02         9.600000E+01         7.400000E+01         1.000000E+00
        6.644790E+07         1.130356E+01         2.882676E-01         4.151547E-01         2.965778E-01        -4.201662E-01        -3.354376E-01        -3.921467E-01         1.259878E+00         1.561791E+00         1.177837E+00         6.980000E+02         5.300000E+02         7.520000E+02        -1.785869E+01        -1.840718E+01        -1.618576E+01        -8.545876E+00        -9.083137E+00        -9.135763E+00        -4.506015E-01        -3.047603E-01        -6.441646E-01        -4.334335E+00         0.000000E+00        -2.781372E+00         0.000000E+00        -4.661698E+00                  NAN        -2.696322E+01        -2.870800E+01        -2.918839E+01        -3.158247E+01        -2.440194E+01                  NAN        -6.497063E+00        -9.446526E+00        -6.299455E+00        -6.440584E+00        -6.302063E+00                  NAN        -8.005423E+00                  NAN        -1.007180E+01         0.000000E+00        -7.080658E+00                  NAN        -2.096102E+01                  NAN        -2.161634E+01        -2.515746E+01        -2.105511E+01                  NAN        -6.847071E+00                  NAN        -6.477725E+00        -7.000134E+00        -6.745227E+00                  NAN        -4.410815E+00         0.000000E+00        -2.663917E+00         0.000000E+00        -4.482887E+00         0.000000E+00        -2.765373E+01        -3.169180E+01        -3.029247E+01        -3.301457E+01        -2.613772E+01        -2.554262E+01        -7.163125E-01        -1.348912E+00        -6.830627E-01        -7.734145E-01        -6.599103E-01        -2.129037E+00         1.490000E+02         3.000000E+00         4.910000E+02         8.700000E+01         3.400000E+01         0.000000E+00         1.720000E+02         0.000000E+00         2.400000E+01         1.000000E+00         3.050000E+02         0.000000E+00         1.250000E+02         8.000000E+00         2.410000E+02         9.300000E+01         7.100000E+01         1.000000E+00
        6.647790E+07         1.142698E+01         2.815489E-01         4.130475E-01         3.054036E-01        -4.086599E-01        -3.127168E-01        -4.255151E-01         1.287504E+00         1.564584E+00         1.150323E+00         6.930000E+02         5.150000E+02         7.720000E+02        -1.757119E+01        -1.845413E+01        -1.674204E+01        -8.926165E+00        -9.300586E+00        -8.645583E+00        -3.096917E-01        -3.462044E-01        -6.007001E-01        -4.086731E+00         0.000000E+00        -2.723956E+00         0.000000E+00        -6.353942E+00                  NAN        -2.711546E+01        -3.046193E+01        -2.940727E+01        -3.165582E+01        -2.294716E+01                  NAN        -6.432840E+00        -8.379302E+00        -6.286153E+00        -6.282456E+00        -6.937878E+00                  NAN        -8.136391E+00                  NAN        -1.054329E+01                  NAN        -6.933524E+00                  NAN        -2.123939E+01                  NAN        -2.088631E+01                  NAN        -2.110614E+01                  NAN        -6.753295E+00                  NAN        -6.927417E+00                  NAN        -6.968946E+00                  NAN        -4.525097E+00         0.000000E+00        -2.572063E+00         0.000000E+00        -5.192631E+00         0.000000E+00        -2.763312E+01        -3.250835E+01        -3.059970E+01        -3.272207E+01        -2.528422E+01        -2.695491E+01        -6.535630E-01        -7.607481E-01        -7.696342E-01        -7.999984E-01        -9.410160E-01        -3.899598E-02         1.540000E+02         2.000000E+00         4.840000E+02         8.900000E+01         3.500000E+01         0.000000E+00         1.600000E+02         0.000000E+00         2.600000E+01         0.000000E+00         3.160000E+02         0.000000E+00         1.250000E+02         4.000000E+00         2.430000E+02         9.200000E+01         7.600000E+01         4.000000E+00
        6.650790E+07         1.086668E+01         2.562955E-01         4.133394E-01         3.303651E-01        -4.132238E-01        -3.441048E-01        -4.517461E-01         1.301492E+00         1.549236E+00         1.143577E+00         6.090000E+02         5.290000E+02         8.420000E+02        -1.769237E+01        -1.853601E+01        -1.670834E+01        -8.900536E+00        -8.965963E+00        -8.845763E+00        -2.446353E-01        -3.123823E-01        -7.301838E-01        -3.931072E+00                  NAN        -2.868189E+00         0.000000E+00        -5.204538E+00         0.000000E+00        -2.668926E+01                  NAN        -2.932456E+01        -3.170349E+01        -2.357805E+01        -2.460853E+01        -6.490760E+00                  NAN        -6.270635E+00        -6.234404E+00        -7.170127E+00        -9.362589E+00        -8.034321E+00                  NAN        -1.005380E+01                  NAN        -7.151944E+00                  NAN        -2.098955E+01                  NAN        -2.064223E+01                  NAN        -2.073201E+01                  NAN        -6.867295E+00                  NAN        -7.348171E+00                  NAN        -6.968087E+00                  NAN        -4.353049E+00         0.000000E+00        -2.643829E+00         0.000000E+00        -4.619791E+00                  NAN        -2.758983E+01        -3.193627E+01        -3.036197E+01        -3.297758E+01        -2.628965E+01                  NAN        -7.602909E-01        -9.953841E-01        -7.733073E-01        -7.455333E-01        -9.080802E-01                  NAN         1.460000E+02         0.000000E+00         4.810000E+02         9.000000E+01         4.600000E+01         1.000000E+00         1.470000E+02         0.000000E+00         2.600000E+01         0.000000E+00         3.290000E+02         0.000000E+00         1.060000E+02         8.000000E+00         2.500000E+02         8.400000E+01         8.500000E+01         0.000000E+00
        6.653790E+07         1.079777E+01         2.540546E-01         4.132290E-01         3.327164E-01        -4.086123E-01        -3.300126E-01        -4.041297E-01         1.281979E+00         1.569018E+00         1.160287E+00         5.930000E+02         5.290000E+02         8.580000E+02        -1.799614E+01        -1.847552E+01        -1.672878E+01        -8.731484E+00        -9.226923E+00        -8.800512E+00        -3.204650E-01        -3.166023E-01        -6.588685E-01        -3.722900E+00         0.000000E+00        -2.873465E+00         0.000000E+00        -5.711872E+00                  NAN        -2.721024E+01        -3.125372E+01        -2.938407E+01        -3.138641E+01        -2.382971E+01                  NAN        -6.451146E+00        -7.407151E+00        -6.284693E+00        -6.545707E+00        -6.487372E+00                  NAN        -8.169703E+00                  NAN        -1.113958E+01         0.000000E+00        -7.144892E+00                  NAN        -2.105695E+01                  NAN        -2.078941E+01        -2.671652E+01        -2.080835E+01                  NAN        -6.938906E+00                  NAN        -6.799050E+00        -5.858280E+00        -6.723624E+00                  NAN        -4.794927E+00         0.000000E+00        -2.499538E+00         0.000000E+00        -4.989590E+00         0.000000E+00        -2.725998E+01        -3.224379E+01        -3.043916E+01        -3.294881E+01        -2.597086E+01        -2.550546E+01        -7.207863E-01        -6.310785E-01        -7.227131E-01        -8.075592E-01        -7.738433E-01        -1.687747E-04         1.420000E+02         3.000000E+00         4.720000E+02         9.900000E+01         4.800000E+01         0.000000E+00         1.530000E+02         0.000000E+00         2.400000E+01         1.000000E+00         3.240000E+02         0.000000E+00         1.100000E+02         9.000000E+00         2.480000E+02         8.900000E+01         8.500000E+01         1.000000E+00
        6.656790E+07         1.066641E+01         2.513718E-01         4.131729E-01         3.354553E-01        -4.570734E-01        -3.228959E-01        -4.212056E-01         1.243917E+00         1.578866E+00         1.148884E+00         5.970000E+02         5.240000E+02         8.590000E+02        -1.805235E+01        -1.822295E+01        -1.677497E+01        -8.550584E+00        -9.009875E+00        -8.885851E+00        -1.809493E-01        -3.578320E-01        -6.407837E-01        -3.663205E+00         0.000000E+00        -2.876952E+00         0.000000E+00        -5.540308E+00                  NAN        -2.764384E+01        -3.201488E+01        -2.936022E+01        -3.120039E+01        -2.390089E+01                  NAN        -6.497163E+00        -4.991660E+00        -6.090752E+00        -6.386226E+00        -6.792525E+00                  NAN        -8.609166E+00                  NAN        -9.832201E+00                  NAN        -7.270756E+00         0.000000E+00        -2.071998E+01                  NAN        -2.077746E+01                  NAN        -2.068323E+01        -2.016203E+01        -6.777575E+00                  NAN        -6.414487E+00                  NAN        -6.980968E+00        -9.222479E+00        -4.476715E+00         0.000000E+00        -2.617079E+00         0.000000E+00        -4.965225E+00         0.000000E+00        -2.794989E+01        -3.052792E+01        -3.046515E+01        -3.238388E+01        -2.593468E+01        -3.020017E+01        -7.101007E-01        -1.783114E+00        -7.609178E-01        -8.699295E-01        -7.512754E-01        -1.137294E+00         1.460000E+02         3.000000E+00         4.490000E+02         1.200000E+02         4.600000E+01         0.000000E+00         1.480000E+02         0.000000E+00         2.600000E+01         0.000000E+00         3.270000E+02         1.000000E+00         1.070000E+02         5.000000E+00         2.400000E+02         1.010000E+02         8.600000E+01         1.000000E+00
        6.659790E+07         1.055167E+01         2.512628E-01         4.087988E-01         3.399383E-01        -4.458475E-01        -2.943761E-01        -4.255285E-01         1.282687E+00         1.598831E+00         1.143190E+00         5.970000E+02         5.070000E+02         8.760000E+02        -1.756401E+01        -1.792579E+01        -1.685275E+01        -8.842621E+00        -9.377795E+00        -8.968479E+00        -2.820074E-01        -3.470293E-01        -5.204075E-01        -3.639432E+00         0.000000E+00        -2.772819E+00         0.000000E+00        -5.968188E+00                  NAN        -2.766336E+01        -3.168486E+01        -2.932879E+01        -3.114864E+01        -2.352088E+01                  NAN        -6.497449E+00        -6.014034E+00        -6.345221E+00        -6.400873E+00        -6.587559E+00                  NAN        -8.494873E+00                  NAN        -1.013058E+01                  NAN        -7.142256E+00         0.000000E+00        -2.064791E+01                  NAN        -2.025622E+01                  NAN        -2.081837E+01        -2.470129E+01        -6.748576E+00                  NAN        -7.073782E+00                  NAN        -6.945749E+00        -7.427475E+00        -3.480673E+00         0.000000E+00        -2.081604E+00         0.000000E+00        -5.674840E+00         0.000000E+00        -2.879944E+01        -3.198062E+01        -3.086523E+01        -3.281942E+01        -2.537913E+01        -2.936411E+01        -6.729999E-01        -4.659296E-01        -8.068334E-01        -8.483419E-01        -7.564174E-01        -4.358053E-01         1.430000E+02         3.000000E+00         4.750000E+02         9.400000E+01         4.900000E+01         0.000000E+00         1.460000E+02         0.000000E+00         2.500000E+01         0.000000E+00         3.300000E+02         1.000000E+00         1.180000E+02         4.000000E+00         2.410000E+02         9.000000E+01         8.900000E+01         3.000000E+00
        6.662790E+07         1.038208E+01         2.445495E-01         4.139801E-01         3.414704E-01        -4.290039E-01        -3.204754E-01        -4.346094E-01         1.280936E+00         1.579052E+00         1.136212E+00         5.950000E+02         5.050000E+02         8.800000E+02        -1.830053E+01        -1.887023E+01        -1.696404E+01        -8.702008E+00        -8.506871E+00        -8.966995E+00        -1.991419E-01        -3.830648E-01        -5.327528E-01        -3.925171E+00         0.000000E+00        -2.830723E+00         0.000000E+00        -6.398636E+00                  NAN        -2.728587E+01        -3.164599E+01        -2.910699E+01        -3.169801E+01        -2.343641E+01                  NAN        -6.580150E+00        -6.932768E+00        -6.274562E+00        -6.635847E+00        -6.452861E+00                  NAN        -8.347399E+00                  NAN        -1.032222E+01                  NAN        -7.303372E+00         0.000000E+00        -2.119681E+01                  NAN        -2.128369E+01                  NAN        -2.069218E+01        -1.708907E+01        -6.716061E+00                  NAN        -6.758320E+00                  NAN        -6.851766E+00        -1.043016E+01        -4.150045E+00         0.000000E+00        -2.484880E+00         0.000000E+00        -5.871210E+00         0.000000E+00        -2.803352E+01        -3.342853E+01        -3.058842E+01        -3.269864E+01        -2.529750E+01        -2.929386E+01        -8.367432E-01        -5.779917E-01        -7.290686E-01        -8.936736E-01        -6.943128E-01        -3.441695E-01         1.370000E+02         1.000000E+00         4.780000E+02         1.020000E+02         4.600000E+01         0.000000E+00         1.510000E+02         0.000000E+00         2.500000E+01         0.000000E+00         3.250000E+02         1.000000E+00         1.230000E+02         2.000000E+00         2.370000E+02         1.030000E+02         8.400000E+01         1.000000E+00
        6.665790E+07         1.045317E+01         2.473722E-01         4.157072E-01         3.369206E-01        -3.974915E-01        -3.390332E-01        -4.213644E-01         1.329074E+00         1.564644E+00         1.161857E+00         5.870000E+02         5.170000E+02         8.760000E+02        -1.762478E+01        -1.789494E+01        -1.724979E+01        -8.905194E+00        -9.371547E+00        -8.915984E+00        -3.999033E-01        -3.685961E-01        -5.509966E-01        -3.876452E+00         0.000000E+00        -2.665141E+00         0.000000E+00        -5.943068E+00                  NAN        -2.672948E+01        -3.207993E+01        -2.945716E+01        -3.158169E+01        -2.369187E+01                  NAN        -6.749591E+00        -3.553809E+00        -6.254291E+00        -6.287116E+00        -6.615689E+00                  NAN        -7.809750E+00                  NAN        -9.907227E+00                  NAN        -7.474457E+00                  NAN        -2.151136E+01                  NAN        -2.050814E+01                  NAN        -2.085292E+01                  NAN        -6.612371E+00                  NAN        -6.886755E+00                  NAN        -6.844840E+00                  NAN        -3.693085E+00         0.000000E+00        -2.675474E+00         0.000000E+00        -6.129093E+00         0.000000E+00        -2.814810E+01        -3.021865E+01        -3.057051E+01        -3.294015E+01        -2.528222E+01        -3.023291E+01        -7.805326E-01        -9.360546E-01        -7.017649E-01        -7.942491E-01        -5.659253E-01         0.000000E+00         1.420000E+02         1.000000E+00         4.840000E+02         9.600000E+01         4.100000E+01         0.000000E+00         1.500000E+02         0.000000E+00         2.500000E+01         0.000000E+00         3.270000E+02         0.000000E+00         1.240000E+02         4.000000E+00         2.320000E+02         1.010000E+02         8.600000E+01         1.000000E+00
        6.668790E+07         1.020987E+01         2.292341E-01         4.108425E-01         3.599233E-01        -4.259714E-01        -3.107258E-01        -4.187414E-01         1.288991E+00         1.581982E+00         1.158511E+00         5.380000E+02         5.150000E+02         9.270000E+02        -1.784793E+01        -1.803999E+01        -1.693027E+01        -8.799362E+00        -9.661286E+00        -8.868432E+00        -4.382581E-01        -2.871203E-01        -4.742158E-01        -3.672434E+00         0.000000E+00        -2.759089E+00         0.000000E+00        -5.725152E+00                  NAN        -2.722717E+01        -3.073356E+01        -2.936041E+01        -3.180963E+01        -2.409289E+01                  NAN        -6.462789E+00        -8.457932E+00        -6.233190E+00        -6.212418E+00        -6.646696E+00                  NAN        -8.131658E+00                  NAN        -9.211845E+00                  NAN        -7.237148E+00                  NAN        -2.102300E+01                  NAN        -2.092229E+01                  NAN        -2.092702E+01                  NAN        -6.652232E+00                  NAN        -7.003999E+00                  NAN        -6.793453E+00                  NAN        -4.279971E+00         0.000000E+00        -2.649874E+00         0.000000E+00        -5.158547E+00                  NAN        -2.791936E+01        -2.897619E+01        -3.038607E+01        -3.312316E+01        -2.547344E+01                  NAN        -7.831824E-01        -1.161932E+00        -7.808171E-01        -7.374764E-01        -8.420782E-01                  NAN         1.370000E+02         1.000000E+00         4.660000E+02         1.040000E+02         5.600000E+01         0.000000E+00         1.390000E+02         0.000000E+00         2.600000E+01         0.000000E+00         3.370000E+02         0.000000E+00         1.170000E+02         1.000000E+00         2.330000E+02         1.020000E+02         9.600000E+01         0.000000E+00
        6.671790E+07         1.055814E+01         2.503343E-01         4.069882E-01         3.426775E-01        -4.362086E-01        -3.254674E-01        -4.241698E-01         1.290747E+00         1.580910E+00         1.168796E+00         5.910000E+02         5.120000E+02         8.770000E+02        -1.793843E+01        -1.791142E+01        -1.681176E+01        -8.871156E+00        -9.332744E+00        -8.788678E+00        -3.663232E-01        -3.310575E-01        -5.566574E-01        -3.842962E+00         0.000000E+00        -2.722215E+00         0.000000E+00        -5.554023E+00                  NAN        -2.720401E+01        -3.020089E+01        -2.931077E+01        -3.139431E+01        -2.417946E+01                  NAN        -6.549110E+00        -4.979230E+00        -6.363820E+00        -6.232625E+00        -6.892207E+00                  NAN        -8.362172E+00                  NAN        -9.565669E+00                  NAN        -7.137189E+00                  NAN        -2.125730E+01                  NAN        -2.117432E+01                  NAN        -2.106486E+01                  NAN        -6.718834E+00                  NAN        -6.418460E+00                  NAN        -6.648545E+00                  NAN        -3.860533E+00         0.000000E+00        -2.544224E+00         0.000000E+00        -5.180242E+00         0.000000E+00        -2.814997E+01        -3.082906E+01        -3.049546E+01        -3.259064E+01        -2.628762E+01        -2.736594E+01        -7.219759E-01        -5.821215E-01        -7.618040E-01        -8.104260E-01        -8.276540E-01        -4.974733E-02         1.410000E+02         2.000000E+00         4.720000E+02         9.800000E+01         5.100000E+01         0.000000E+00         1.380000E+02         0.000000E+00         2.800000E+01         0.000000E+00         3.360000E+02         0.000000E+00         1.220000E+02         4.000000E+00         2.360000E+02         9.400000E+01         9.400000E+01         2.000000E+00
        6.674790E+07         1.062419E+01         2.658515E-01         4.057695E-01         3.283790E-01        -4.055178E-01        -3.411360E-01        -4.166350E-01         1.314290E+00         1.553621E+00         1.156839E+00         6.560000E+02         5.000000E+02         8.240000E+02        -1.760918E+01        -1.836113E+01        -1.700242E+01        -8.881912E+00        -9.122025E+00        -8.897746E+00        -3.685098E-01        -3.329479E-01        -5.913934E-01        -3.830781E+00         0.000000E+00        -2.710602E+00         0.000000E+00        -5.523009E+00                  NAN        -2.726621E+01        -3.324539E+01        -2.929611E+01        -3.150444E+01        -2.364857E+01                  NAN        -6.347350E+00        -5.763319E+00        -6.293937E+00        -6.447209E+00        -7.027940E+00                  NAN        -8.473137E+00                  NAN        -9.154103E+00                  NAN        -7.317459E+00                  NAN        -2.108520E+01                  NAN        -2.218328E+01                  NAN        -2.081622E+01                  NAN        -6.551393E+00                  NAN        -7.245568E+00                  NAN        -6.753214E+00                  NAN        -4.007392E+00         0.000000E+00        -2.694455E+00         0.000000E+00        -4.767545E+00         0.000000E+00        -2.806335E+01        -3.341382E+01        -3.026956E+01        -3.257990E+01        -2.630048E+01        -2.973354E+01        -7.648801E-01        -3.989525E-01        -7.441308E-01        -8.914993E-01        -6.598215E-01        -1.227746E+00         1.520000E+02         3.000000E+00         4.740000E+02         8.800000E+01         4.700000E+01         0.000000E+00         1.570000E+02         0.000000E+00         2.300000E+01         0.000000E+00         3.220000E+02         0.000000E+00         1.180000E+02         6.000000E+00         2.300000E+02         9.400000E+01         8.800000E+01         3.000000E+00
        6.677790E+07         1.090245E+01         2.610775E-01         4.101638E-01         3.287587E-01        -4.128479E-01        -3.603372E-01        -4.063273E-01         1.303128E+00         1.549603E+00         1.170662E+00         6.280000E+02         5.130000E+02         8.390000E+02        -1.783151E+01        -1.840911E+01        -1.647752E+01        -8.761146E+00        -9.142356E+00        -9.149446E+00        -3.980276E-01        -3.531258E-01        -6.203458E-01        -3.812601E+00         0.000000E+00        -2.834734E+00         0.000000E+00        -5.019915E+00                  NAN        -2.728486E+01        -3.290067E+01        -2.915496E+01        -3.147236E+01        -2.431329E+01                  NAN        -6.392916E+00        -5.646113E+00        -6.405741E+00        -6.261066E+00        -6.885003E+00                  NAN        -8.197789E+00                  NAN        -8.788802E+00                  NAN        -7.286374E+00                  NAN        -2.111060E+01                  NAN        -2.206067E+01                  NAN        -2.091716E+01                  NAN        -6.741058E+00                  NAN        -6.217853E+00                  NAN        -6.746683E+00                  NAN        -4.266393E+00         0.000000E+00        -2.768762E+00         0.000000E+00        -5.191054E+00         0.000000E+00        -2.794970E+01        -3.293360E+01        -3.012376E+01        -3.303270E+01        -2.562478E+01        -2.857362E+01        -7.759918E-01        -1.078217E+00        -8.434695E-01        -7.483166E-01        -8.750897E-01         0.000000E+00         1.520000E+02         2.000000E+00         4.540000E+02         1.120000E+02         4.400000E+01         0.000000E+00         1.540000E+02         0.000000E+00         2.600000E+01         0.000000E+00         3.220000E+02         0.000000E+00         1.110000E+02         3.000000E+00         2.330000E+02         1.070000E+02         8.800000E+01         1.000000E+00
        6.680790E+07         1.109089E+01         2.769435E-01         4.067861E-01         3.162703E-01        -3.933618E-01        -3.470170E-01        -4.235909E-01         1.310629E+00         1.566343E+00         1.153626E+00         6.600000E+02         5.030000E+02         8.170000E+02        -1.749164E+01        -1.844324E+01        -1.665887E+01        -9.329835E+00        -8.963023E+00        -8.823949E+00        -4.610208E-01        -3.087468E-01        -6.596057E-01        -3.611395E+00         0.000000E+00        -2.731782E+00         0.000000E+00        -5.009220E+00                  NAN        -2.751085E+01        -2.945615E+01        -2.911457E+01        -3.146688E+01        -2.448391E+01                  NAN        -6.280114E+00        -7.064646E+00        -6.413667E+00        -6.415926E+00        -6.881096E+00                  NAN        -8.462331E+00                  NAN        -8.841889E+00                  NAN        -7.213661E+00                  NAN        -2.110322E+01                  NAN        -2.245371E+01                  NAN        -2.084740E+01                  NAN        -6.699815E+00                  NAN        -6.356038E+00                  NAN        -6.846684E+00                  NAN        -4.512633E+00         0.000000E+00        -2.777532E+00         0.000000E+00        -4.834976E+00         0.000000E+00        -2.768764E+01        -3.280409E+01        -3.019251E+01        -3.276660E+01        -2.602650E+01        -2.669305E+01        -7.401704E-01        -7.469649E-01        -7.854964E-01        -8.737113E-01        -8.443693E-01        -2.303871E-03         1.540000E+02         4.000000E+00         4.580000E+02         1.050000E+02         4.300000E+01         0.000000E+00         1.630000E+02         0.000000E+00         2.400000E+01         0.000000E+00         3.150000E+02         0.000000E+00         1.320000E+02         6.000000E+00         2.270000E+02         1.020000E+02         8.000000E+01         1.000000E+00
        6.683790E+07         1.095153E+01         2.731021E-01         4.135158E-01         3.133821E-01        -4.035897E-01        -3.483481E-01        -4.113772E-01         1.292382E+00         1.541474E+00         1.140681E+00         6.290000E+02         5.170000E+02         8.340000E+02        -1.786903E+01        -1.858089E+01        -1.673582E+01        -8.844336E+00        -9.303325E+00        -8.741621E+00        -4.255081E-01        -2.331218E-01        -5.400584E-01        -3.906780E+00         0.000000E+00        -2.842782E+00         0.000000E+00        -5.463527E+00                  NAN        -2.703954E+01        -3.013979E+01        -2.898104E+01        -3.090760E+01        -2.485347E+01                  NAN        -6.531119E+00        -6.885036E+00        -6.618591E+00        -6.658718E+00        -6.090936E+00                  NAN        -8.079952E+00                  NAN        -9.400289E+00                  NAN        -7.453506E+00                  NAN        -2.162703E+01                  NAN        -2.146704E+01                  NAN        -2.045202E+01                  NAN        -6.380241E+00                  NAN        -7.052772E+00                  NAN        -6.934262E+00                  NAN        -4.156853E+00         0.000000E+00        -2.823114E+00         0.000000E+00        -4.513851E+00                  NAN        -2.779691E+01        -3.160532E+01        -3.018102E+01        -3.278595E+01        -2.628635E+01                  NAN        -7.985806E-01        -2.418337E-01        -8.735994E-01        -9.504612E-01        -7.184357E-01                  NAN         1.530000E+02         6.000000E+00         4.570000E+02         1.110000E+02         3.700000E+01         0.000000E+00         1.680000E+02         0.000000E+00         2.700000E+01         0.000000E+00         3.070000E+02         0.000000E+00         1.250000E+02         5.000000E+00         2.310000E+02         1.050000E+02         8.600000E+01         0.000000E+00
        6.686790E+07         1.122279E+01         2.930576E-01         4.155316E-01         2.914108E-01        -3.851190E-01        -3.289612E-01        -4.033294E-01         1.306636E+00         1.552457E+00         1.172011E+00         7.090000E+02         5.170000E+02         7.540000E+02        -1.721853E+01        -1.800126E+01        -1.688236E+01        -8.933950E+00        -9.452758E+00        -8.944007E+00        -5.521977E-01        -2.343604E-01        -4.849143E-01        -4.060604E+00         0.000000E+00        -2.827377E+00         0.000000E+00        -6.214705E+00                  NAN        -2.648564E+01        -3.218723E+01        -2.914719E+01        -3.097119E+01        -2.285951E+01                  NAN        -6.514646E+00        -5.663039E+00        -6.427283E+00        -6.617987E+00        -6.858790E+00                  NAN        -8.181298E+00                  NAN        -9.038862E+00                  NAN        -7.127897E+00                  NAN        -2.150432E+01                  NAN        -2.139021E+01                  NAN        -2.110043E+01                  NAN        -6.400997E+00                  NAN        -6.584098E+00                  NAN        -6.537988E+00                  NAN        -4.014563E+00         0.000000E+00        -2.594689E+00         0.000000E+00        -4.843782E+00         0.000000E+00        -2.777983E+01        -3.187509E+01        -3.064662E+01        -3.271398E+01        -2.590977E+01        -2.838441E+01        -6.652118E-01        -8.117159E-01        -7.570579E-01        -9.253084E-01        -7.693939E-01        -6.944512E-01         1.630000E+02         7.000000E+00         4.560000E+02         1.110000E+02         2.700000E+01         0.000000E+00         1.700000E+02         0.000000E+00         2.700000E+01         0.000000E+00         3.050000E+02         0.000000E+00         1.420000E+02         1.100000E+01         2.400000E+02         9.100000E+01         6.600000E+01         2.000000E+00
        6.689790E+07         1.110718E+01         2.737972E-01         4.174075E-01         3.087953E-01        -4.071632E-01        -3.558398E-01        -3.987668E-01         1.290226E+00         1.539025E+00         1.182708E+00         6.330000E+02         5.290000E+02         8.180000E+02        -1.757528E+01        -1.809948E+01        -1.676688E+01        -9.340882E+00        -9.122028E+00        -8.795676E+00        -4.285942E-01        -2.836546E-01        -6.639642E-01        -3.967048E+00         0.000000E+00        -2.882910E+00         0.000000E+00        -5.475172E+00                  NAN        -2.692961E+01        -3.189826E+01        -2.873302E+01        -3.179740E+01        -2.407089E+01                  NAN        -6.732227E+00        -6.418460E+00        -6.493960E+00        -6.205333E+00        -6.721502E+00                  NAN        -8.309503E+00                  NAN        -8.807323E+00                  NAN        -7.238668E+00         0.000000E+00        -2.142304E+01                  NAN        -2.178760E+01                  NAN        -2.093317E+01        -2.588281E+01        -6.666468E+00                  NAN        -7.065469E+00                  NAN        -6.519885E+00        -6.093995E+00        -3.942324E+00         0.000000E+00        -2.756111E+00         0.000000E+00        -4.777614E+00         0.000000E+00        -2.799454E+01        -3.200232E+01        -3.013253E+01        -3.313237E+01        -2.606079E+01        -2.735775E+01        -7.708859E-01        -8.238023E-01        -8.003700E-01        -8.500004E-01        -8.172617E-01         0.000000E+00         1.530000E+02         5.000000E+00         4.540000E+02         1.140000E+02         3.800000E+01         0.000000E+00         1.560000E+02         0.000000E+00         3.000000E+01         0.000000E+00         3.150000E+02         1.000000E+00         1.300000E+02         8.000000E+00         2.300000E+02         1.050000E+02         7.600000E+01         2.000000E+00
        6.692790E+07         1.069868E+01         2.647765E-01         4.121073E-01         3.231162E-01        -3.742666E-01        -3.441661E-01        -4.013984E-01         1.322779E+00         1.544429E+00         1.178158E+00         5.770000E+02         5.290000E+02         8.740000E+02        -1.730413E+01        -1.822645E+01        -1.630358E+01        -8.932050E+00        -9.522252E+00        -9.075443E+00        -3.799403E-01        -3.059919E-01        -7.862034E-01        -3.417657E+00         0.000000E+00        -2.921834E+00         0.000000E+00        -5.218428E+00                  NAN        -2.747949E+01        -2.972127E+01        -2.900974E+01        -3.216334E+01        -2.403580E+01                  NAN        -6.510144E+00        -6.239751E+00        -6.442407E+00        -6.310539E+00        -6.493994E+00                  NAN        -7.551045E+00         0.000000E+00        -8.670654E+00                  NAN        -7.378532E+00                  NAN        -2.160609E+01        -2.405553E+01        -2.227677E+01                  NAN        -2.079080E+01                  NAN        -6.602040E+00        -7.476991E+00        -6.233775E+00                  NAN        -6.788975E+00                  NAN        -4.172113E+00         0.000000E+00        -2.716017E+00         0.000000E+00        -4.849306E+00                  NAN        -2.772818E+01        -3.168895E+01        -3.036288E+01        -3.299360E+01        -2.598397E+01                  NAN        -7.751381E-01        -5.483467E-01        -7.950242E-01        -8.605357E-01        -6.989226E-01                  NAN         1.590000E+02         3.000000E+00         4.450000E+02         1.160000E+02         4.100000E+01         0.000000E+00         1.550000E+02         2.000000E+00         2.700000E+01         0.000000E+00         3.180000E+02         0.000000E+00         1.160000E+02         1.000000E+01         2.400000E+02         9.800000E+01         9.000000E+01         0.000000E+00
        6.695790E+07         1.175940E+01         2.925735E-01         4.097367E-01         2.976898E-01        -4.097896E-01        -3.071347E-01        -4.178588E-01         1.292326E+00         1.572516E+00         1.164100E+00         6.800000E+02         5.210000E+02         7.790000E+02        -1.760516E+01        -1.794900E+01        -1.674368E+01        -8.785881E+00        -9.546215E+00        -8.919783E+00        -3.290185E-01        -3.302173E-01        -6.387254E-01        -3.749895E+00         0.000000E+00        -2.898498E+00         0.000000E+00        -6.399078E+00                  NAN        -2.691787E+01        -3.140079E+01        -2.903299E+01        -3.169598E+01        -2.318278E+01                  NAN        -6.764894E+00        -5.923561E+00        -6.340077E+00        -6.388187E+00        -7.267922E+00                  NAN        -7.888758E+00         0.000000E+00        -9.478980E+00         0.000000E+00        -7.330882E+00                  NAN        -2.154175E+01        -2.449953E+01        -2.113246E+01        -3.008325E+01        -2.077853E+01                  NAN        -6.385392E+00        -7.637819E+00        -6.676304E+00        -6.126943E+00        -6.777369E+00                  NAN        -3.878374E+00         0.000000E+00        -2.714542E+00         0.000000E+00        -5.070311E+00         0.000000E+00        -2.821092E+01        -3.198113E+01        -3.018968E+01        -3.281366E+01        -2.613319E+01        -2.884011E+01        -7.168152E-01        -6.485168E-01        -7.327441E-01        -9.110872E-01        -7.072706E-01         0.000000E+00         1.670000E+02         4.000000E+00         4.400000E+02         1.180000E+02         3.500000E+01         0.000000E+00         1.750000E+02         1.000000E+00         2.600000E+01         1.000000E+00         2.990000E+02         0.000000E+00         1.230000E+02         6.000000E+00         2.250000E+02         1.120000E+02         8.300000E+01         1.000000E+00
        6.698790E+07         1.106970E+01         2.796022E-01         4.096021E-01         3.107958E-01        -4.002172E-01        -3.077789E-01        -4.214182E-01         1.299022E+00         1.576336E+00         1.156250E+00         6.420000E+02         5.200000E+02         8.180000E+02        -1.764492E+01        -1.787583E+01        -1.688505E+01        -8.906385E+00        -9.495225E+00        -8.977076E+00        -3.625149E-01        -4.370052E-01        -5.744085E-01        -3.666227E+00         0.000000E+00        -2.789601E+00         0.000000E+00        -5.285833E+00                  NAN        -2.668207E+01        -3.342040E+01        -2.940754E+01        -3.201197E+01        -2.426713E+01                  NAN        -6.595397E+00        -5.553283E+00        -6.236005E+00        -6.114307E+00        -6.416244E+00                  NAN        -8.094712E+00                  NAN        -9.550520E+00         0.000000E+00        -7.508653E+00         0.000000E+00        -2.134885E+01                  NAN        -2.080976E+01        -2.353211E+01        -2.074133E+01        -2.069084E+01        -6.496142E+00                  NAN        -6.914539E+00        -8.277294E+00        -6.782982E+00        -8.783672E+00        -3.708205E+00         0.000000E+00        -2.665703E+00         0.000000E+00        -5.289042E+00         0.000000E+00        -2.796926E+01        -3.318828E+01        -3.026586E+01        -3.308354E+01        -2.585034E+01        -2.805368E+01        -7.493177E-01        -9.298503E-01        -7.583198E-01        -8.014159E-01        -7.759111E-01        -6.331123E-01         1.600000E+02         3.000000E+00         4.490000E+02         1.110000E+02         4.100000E+01         0.000000E+00         1.630000E+02         0.000000E+00         2.700000E+01         1.000000E+00         3.100000E+02         1.000000E+00         1.250000E+02         6.000000E+00         2.310000E+02         1.040000E+02         8.200000E+01         1.000000E+00
        6.701790E+07         1.079946E+01         2.735167E-01         4.107799E-01         3.157034E-01        -4.293228E-01        -3.212182E-01        -4.151159E-01         1.282806E+00         1.568616E+00         1.164033E+00         6.170000E+02         5.190000E+02         8.440000E+02        -1.793943E+01        -1.804689E+01        -1.680360E+01        -8.820939E+00        -9.233841E+00        -8.896125E+00        -2.756886E-01        -4.031308E-01        -6.872478E-01        -3.701116E+00         0.000000E+00        -2.982552E+00         0.000000E+00        -5.753292E+00                  NAN        -2.701438E+01        -3.068858E+01        -2.908836E+01        -3.176075E+01        -2.420142E+01                  NAN        -6.562684E+00        -5.694420E+00        -6.328979E+00        -6.059515E+00        -6.511385E+00                  NAN        -8.003284E+00                  NAN        -8.634718E+00         0.000000E+00        -7.420310E+00                  NAN        -2.125498E+01                  NAN        -2.172171E+01        -2.923452E+01        -2.056792E+01                  NAN        -6.653553E+00                  NAN        -6.729001E+00        -5.902245E+00        -6.896726E+00                  NAN        -4.598678E+00         0.000000E+00        -2.701338E+00         0.000000E+00        -5.499215E+00                  NAN        -2.743980E+01        -3.145605E+01        -3.035631E+01        -3.281629E+01        -2.515624E+01                  NAN        -6.876957E-01        -5.103767E-01        -7.551303E-01        -8.874264E-01        -8.408512E-01                  NAN         1.510000E+02         1.200000E+01         4.370000E+02         1.230000E+02         4.100000E+01         0.000000E+00         1.660000E+02         0.000000E+00         2.700000E+01         1.000000E+00         3.080000E+02         0.000000E+00         1.210000E+02         8.000000E+00         2.290000E+02         1.010000E+02         7.900000E+01         0.000000E+00
        6.704790E+07         1.012158E+01         2.301273E-01         4.113542E-01         3.585185E-01        -4.091912E-01        -3.118395E-01        -3.993179E-01         1.298857E+00         1.571519E+00         1.165578E+00         5.470000E+02         5.240000E+02         9.090000E+02        -1.755742E+01        -1.780761E+01        -1.635543E+01        -8.827578E+00        -9.208484E+00        -9.140523E+00        -3.967949E-01        -4.872016E-01        -6.951048E-01        -3.528327E+00         0.000000E+00        -2.886649E+00         0.000000E+00        -5.095617E+00                  NAN        -2.731673E+01        -3.125059E+01        -2.925402E+01        -3.168722E+01        -2.423917E+01                  NAN        -6.458074E+00        -6.536858E+00        -6.298935E+00        -6.357182E+00        -6.543667E+00                  NAN        -8.044717E+00                  NAN        -9.419648E+00         0.000000E+00        -7.213554E+00                  NAN        -2.167936E+01                  NAN        -2.220281E+01        -3.361907E+01        -2.071916E+01                  NAN        -6.524219E+00                  NAN        -6.442226E+00        -4.916718E+00        -6.907192E+00                  NAN        -3.920592E+00         0.000000E+00        -2.559146E+00         0.000000E+00        -5.014016E+00         0.000000E+00        -2.819805E+01        -3.207468E+01        -3.063884E+01        -3.332321E+01        -2.557170E+01        -2.814094E+01        -6.717340E-01        -3.811054E-01        -7.086640E-01        -7.162694E-01        -7.411626E-01        -3.175484E-02         1.310000E+02         5.000000E+00         4.570000E+02         1.140000E+02         5.700000E+01         0.000000E+00         1.340000E+02         0.000000E+00         2.700000E+01         1.000000E+00         3.400000E+02         0.000000E+00         1.080000E+02         6.000000E+00         2.230000E+02         1.120000E+02         9.500000E+01         2.000000E+00
        6.707790E+07         1.111322E+01         2.746920E-01         4.083585E-01         3.169495E-01        -4.341840E-01        -3.262921E-01        -3.835928E-01         1.265867E+00         1.548501E+00         1.167106E+00         6.350000E+02         5.120000E+02         8.330000E+02        -1.779430E+01        -1.791080E+01        -1.608487E+01        -8.741178E+00        -9.347176E+00        -9.338140E+00        -3.210848E-01        -5.163998E-01        -6.799116E-01        -3.844295E+00         0.000000E+00        -2.855522E+00         0.000000E+00        -5.514881E+00                  NAN        -2.707390E+01        -2.904058E+01        -2.926373E+01        -3.181581E+01        -2.444013E+01                  NAN        -6.328940E+00        -7.106406E+00        -6.319216E+00        -6.450566E+00        -6.501706E+00                  NAN        -8.023449E+00                  NAN        -1.086474E+01         0.000000E+00        -7.358351E+00                  NAN        -2.074145E+01                  NAN        -2.030189E+01        -3.174483E+01        -2.089836E+01                  NAN        -6.902979E+00                  NAN        -6.653131E+00        -5.198518E+00        -6.790679E+00                  NAN        -3.908989E+00         0.000000E+00        -2.919991E+00         0.000000E+00        -4.241850E+00         0.000000E+00        -2.794753E+01        -3.186727E+01        -3.026021E+01        -3.303780E+01        -2.636142E+01        -2.879493E+01        -7.299113E-01        -4.608710E-01        -7.652635E-01        -8.154018E-01        -7.340139E-01        -2.106814E-01         1.530000E+02         8.000000E+00         4.330000E+02         1.320000E+02         3.800000E+01         0.000000E+00         1.630000E+02         0.000000E+00         2.500000E+01         1.000000E+00         3.130000E+02         0.000000E+00         1.150000E+02         9.000000E+00         2.080000E+02         1.270000E+02         8.200000E+01         3.000000E+00
[truncated: 935,656 more chars]
