# Supplementary material for: Localization Preference of Antimicrobial Peptides on Liquid-Disordered Membrane Domains
Source: Front Cell Dev Biol. 2020 May 19;8:350. doi: 10.3389/fcell.2020.00350 (PMC7248343; doi:10.3389/fcell.2020.00350)
Supplement: Supplementary file 2 [file Data_Sheet_2.zip › data_and_scripts/msi78_20m_epot_bot.dat]

#               Time            Perimeter              If area              Lo area              Ld area         If depth PO4         Lo depth PO4         Ld depth PO4       If depth tails       Lo depth tails       Ld depth tails              nIf res              nLo res              nLd res          If prot-lip          Lo prot-lip          Ld prot-lip          If prot-sol          Lo prot-sol          Ld prot-sol         If prot-prot         Lo prot-prot         Ld prot-prot    DPPC If prot near     DPPC If prot far    DPPC Lo prot near     DPPC Lo prot far    DPPC Ld prot near     DPPC Ld prot far     DPPC If lip near      DPPC If lip far     DPPC Lo lip near      DPPC Lo lip far     DPPC Ld lip near      DPPC Ld lip far     DPPC If sol near      DPPC If sol far     DPPC Lo sol near      DPPC Lo sol far     DPPC Ld sol near      DPPC Ld sol far    DUPC If prot near     DUPC If prot far    DUPC Lo prot near     DUPC Lo prot far    DUPC Ld prot near     DUPC Ld prot far     DUPC If lip near      DUPC If lip far     DUPC Lo lip near      DUPC Lo lip far     DUPC Ld lip near      DUPC Ld lip far     DUPC If sol near      DUPC If sol far     DUPC Lo sol near      DUPC Lo sol far     DUPC Ld sol near      DUPC Ld sol far    CHOL If prot near     CHOL If prot far    CHOL Lo prot near     CHOL Lo prot far    CHOL Ld prot near     CHOL Ld prot far     CHOL If lip near      CHOL If lip far     CHOL Lo lip near      CHOL Lo lip far     CHOL Ld lip near      CHOL Ld lip far     CHOL If sol near      CHOL If sol far     CHOL Lo sol near      CHOL Lo sol far     CHOL Ld sol near      CHOL Ld sol far        nDPPC If near         nDPPC If far        nDPPC Lo near         nDPPC Lo far        nDPPC Ld near         nDPPC Ld far        nDUPC If near         nDUPC If far        nDUPC Lo near         nDUPC Lo far        nDUPC Ld near         nDUPC Ld far        nCHOL If near         nCHOL If far        nCHOL Lo near         nCHOL Lo far        nCHOL Ld near         nCHOL Ld far
#          Averages:         1.146250E+01         2.944912E-01         4.092506E-01         2.962582E-01         3.696204E-01         3.302074E-01         4.051924E-01        -1.363050E+00        -1.543713E+00        -1.168964E+00         7.135616E+02         5.079324E+02         7.585060E+02        -1.727807E+01        -1.812223E+01        -1.669832E+01        -8.979365E+00        -9.281395E+00        -8.813213E+00        -5.405370E-01        -4.425916E-01        -6.433892E-01        -3.882782E+00         0.000000E+00        -2.766249E+00         0.000000E+00        -5.297260E+00         0.000000E+00        -2.740123E+01        -3.050274E+01        -2.933996E+01        -3.149491E+01        -2.369022E+01        -2.617292E+01        -6.298105E+00        -6.515971E+00        -6.286147E+00        -6.441662E+00        -6.761124E+00        -7.682361E+00        -8.094661E+00         0.000000E+00        -8.718594E+00         0.000000E+00        -7.143679E+00         0.000000E+00        -2.124533E+01        -2.652648E+01        -2.256096E+01        -2.920970E+01        -2.078863E+01        -2.376478E+01        -6.654680E+00        -7.015097E+00        -6.053201E+00        -6.108274E+00        -6.697577E+00        -7.762974E+00        -3.702891E+00         0.000000E+00        -2.600364E+00         0.000000E+00        -4.970054E+00         0.000000E+00        -2.844880E+01        -3.153190E+01        -3.046952E+01        -3.284526E+01        -2.574328E+01        -2.811604E+01        -6.978557E-01        -7.658212E-01        -7.451567E-01        -8.372577E-01        -7.448493E-01        -4.822113E-01         1.761757E+02         3.336336E+00         4.618694E+02         1.032447E+02         2.929429E+01         7.957958E-02         1.718153E+02         3.558559E-01         3.151351E+01         6.801802E-01         3.072432E+02         3.918919E-01         1.346937E+02         7.097598E+00         2.367342E+02         9.581682E+01         6.216066E+01         1.091592E+00
#         Conf.Int.:         4.207801E-02         1.447791E-03         7.861515E-04         1.193653E-03         1.567712E-03         1.958968E-03         1.216090E-03         1.570546E-03         1.821938E-03         1.372716E-03         3.737237E+00         1.908408E+00         3.307808E+00         2.585657E-02         3.116073E-02         2.163116E-02         1.460140E-02         1.732488E-02         1.342260E-02         9.485282E-03         1.141972E-02         8.614512E-03         2.237703E-02         0.000000E+00         9.998854E-03         0.000000E+00         5.102676E-02         0.000000E+00         2.971075E-02         1.567475E-01         1.374545E-02         2.298726E-02         5.649842E-02         9.291983E-01         1.205310E-02         1.056955E-01         7.407771E-03         1.699756E-02         2.710825E-02         6.080921E-01         2.500448E-02         0.000000E+00         5.855473E-02         0.000000E+00         1.956789E-02         0.000000E+00         2.500857E-02         4.928691E-01         5.917219E-02         2.765254E-01         1.908211E-02         3.819175E-01         1.277233E-02         3.121509E-01         2.991321E-02         2.042435E-01         8.835500E-03         2.758630E-01         2.789696E-02         0.000000E+00         1.396815E-02         0.000000E+00         4.165429E-02         0.000000E+00         2.707420E-02         6.988899E-02         1.725773E-02         1.585109E-02         3.447565E-02         1.943887E-01         4.642607E-03         2.336709E-02         3.290905E-03         5.320299E-03         7.937916E-03         5.882310E-02         9.969970E-01         1.861862E-01         1.238739E+00         1.204204E+00         4.699700E-01         2.252252E-02         8.483483E-01         5.405405E-02         3.828829E-01         7.057057E-02         9.114114E-01         6.006006E-02         7.882883E-01         2.327327E-01         8.528529E-01         7.297297E-01         5.450450E-01         8.558559E-02
        6.119790E+07         1.013886E+01         2.554505E-01         4.291060E-01         3.154435E-01         3.942504E-01         3.153559E-01         3.866225E-01        -1.316523E+00        -1.553605E+00        -1.184323E+00         6.410000E+02         5.530000E+02         7.860000E+02        -1.734870E+01        -1.777753E+01        -1.630657E+01        -8.749354E+00        -9.414121E+00        -9.170063E+00        -4.724042E-01        -4.868823E-01        -8.085894E-01        -3.865792E+00         0.000000E+00        -2.791935E+00         0.000000E+00        -4.740224E+00         0.000000E+00        -2.747240E+01        -3.073005E+01        -2.938193E+01        -3.176483E+01        -2.360294E+01        -2.566533E+01        -6.290748E+00        -4.922071E+00        -6.264935E+00        -6.174127E+00        -6.938654E+00        -7.846431E+00        -8.680795E+00                  NAN        -1.007966E+01         0.000000E+00        -6.907321E+00                  NAN        -2.063740E+01                  NAN        -2.060819E+01        -3.161648E+01        -2.089865E+01                  NAN        -6.822062E+00                  NAN        -6.947696E+00        -4.026776E+00        -6.687363E+00                  NAN        -3.696533E+00         0.000000E+00        -2.493567E+00         0.000000E+00        -4.800374E+00         0.000000E+00        -2.849305E+01        -3.021224E+01        -3.051579E+01        -3.291865E+01        -2.591209E+01        -2.866996E+01        -6.169317E-01        -1.214355E+00        -7.610382E-01        -7.916678E-01        -6.780238E-01        -2.334419E-03         1.450000E+02         1.000000E+00         4.780000E+02         1.160000E+02         3.300000E+01         1.000000E+00         1.470000E+02         0.000000E+00         3.200000E+01         2.000000E+00         3.310000E+02         0.000000E+00         1.180000E+02         4.000000E+00         2.490000E+02         9.900000E+01         6.000000E+01         2.000000E+00
        6.122790E+07         1.031097E+01         2.675061E-01         4.195201E-01         3.129738E-01         3.635209E-01         2.928507E-01         3.974803E-01        -1.356862E+00        -1.572051E+00        -1.166637E+00         6.590000E+02         5.190000E+02         8.020000E+02        -1.738429E+01        -1.781192E+01        -1.641824E+01        -8.973313E+00        -9.669557E+00        -8.768243E+00        -4.305696E-01        -5.331260E-01        -8.106904E-01        -3.655321E+00         0.000000E+00        -2.805882E+00         0.000000E+00        -4.874546E+00                  NAN        -2.798506E+01        -3.391696E+01        -2.960526E+01        -3.209023E+01        -2.297704E+01                  NAN        -5.992397E+00        -4.317037E+00        -6.117610E+00        -6.123299E+00        -6.488809E+00                  NAN        -8.756108E+00         0.000000E+00        -9.398408E+00         0.000000E+00        -7.095893E+00         0.000000E+00        -2.082581E+01        -2.653820E+01        -2.248401E+01        -2.940689E+01        -2.056504E+01        -2.431420E+01        -6.807889E+00        -5.814690E+00        -6.018374E+00        -6.670278E+00        -6.618819E+00        -7.575881E+00        -3.914947E+00         0.000000E+00        -2.467077E+00         0.000000E+00        -4.155581E+00         0.000000E+00        -2.826483E+01        -2.997530E+01        -3.081679E+01        -3.296229E+01        -2.608500E+01        -2.849278E+01        -6.336323E-01        -5.084319E-01        -7.463628E-01        -8.786443E-01        -7.491762E-01         0.000000E+00         1.570000E+02         1.000000E+00         4.630000E+02         1.200000E+02         3.300000E+01         0.000000E+00         1.510000E+02         1.000000E+00         2.700000E+01         2.000000E+00         3.300000E+02         1.000000E+00         1.330000E+02         3.000000E+00         2.460000E+02         9.600000E+01         5.500000E+01         1.000000E+00
        6.125790E+07         1.074361E+01         2.710264E-01         4.214302E-01         3.075434E-01         3.945776E-01         3.045744E-01         3.893986E-01        -1.350331E+00        -1.564295E+00        -1.183242E+00         6.810000E+02         5.180000E+02         7.810000E+02        -1.737623E+01        -1.784057E+01        -1.646032E+01        -8.984411E+00        -9.446551E+00        -8.763546E+00        -4.591971E-01        -5.525296E-01        -8.727074E-01        -4.188521E+00                  NAN        -2.735388E+00         0.000000E+00        -5.701959E+00                  NAN        -2.747776E+01                  NAN        -2.943320E+01        -3.107217E+01        -2.320336E+01                  NAN        -5.999362E+00                  NAN        -6.305001E+00        -6.436435E+00        -6.777838E+00                  NAN        -8.747124E+00                  NAN        -9.518150E+00         0.000000E+00        -6.804950E+00                  NAN        -2.111550E+01                  NAN        -2.313147E+01        -3.062487E+01        -2.110342E+01                  NAN        -6.586945E+00                  NAN        -6.106283E+00        -6.807904E+00        -6.566770E+00                  NAN        -3.944720E+00         0.000000E+00        -2.586090E+00         0.000000E+00        -3.954776E+00         0.000000E+00        -2.839548E+01        -3.177080E+01        -3.056101E+01        -3.281694E+01        -2.624537E+01        -2.881339E+01        -6.350864E-01        -1.145975E+00        -6.916196E-01        -8.407204E-01        -7.982449E-01        -1.114204E+00         1.530000E+02         0.000000E+00         4.730000E+02         1.160000E+02         3.200000E+01         0.000000E+00         1.560000E+02         0.000000E+00         2.900000E+01         1.000000E+00         3.260000E+02         0.000000E+00         1.290000E+02         3.000000E+00         2.360000E+02         1.040000E+02         6.000000E+01         1.000000E+00
        6.128790E+07         1.038039E+01         2.598712E-01         4.228815E-01         3.172472E-01         3.811398E-01         3.164824E-01         3.997766E-01        -1.349844E+00        -1.568230E+00        -1.177669E+00         6.700000E+02         5.240000E+02         7.860000E+02        -1.721989E+01        -1.794407E+01        -1.657329E+01        -8.873362E+00        -9.283270E+00        -9.130079E+00        -6.165702E-01        -4.591448E-01        -6.829631E-01        -4.361484E+00                  NAN        -2.721285E+00         0.000000E+00        -5.029411E+00                  NAN        -2.737906E+01                  NAN        -2.940155E+01        -3.178393E+01        -2.394301E+01                  NAN        -6.049946E+00                  NAN        -6.295044E+00        -6.552029E+00        -6.858360E+00                  NAN        -8.603276E+00                  NAN        -9.408464E+00                  NAN        -6.860932E+00         0.000000E+00        -2.106092E+01                  NAN        -2.149132E+01                  NAN        -2.077633E+01        -2.754338E+01        -6.518724E+00                  NAN        -6.079605E+00                  NAN        -6.790070E+00        -7.514235E+00        -3.663098E+00         0.000000E+00        -2.619172E+00         0.000000E+00        -4.855672E+00                  NAN        -2.882347E+01        -3.137078E+01        -3.050843E+01        -3.292025E+01        -2.585617E+01                  NAN        -5.648730E-01        -1.692147E-01        -7.655375E-01        -8.558601E-01        -7.565578E-01                  NAN         1.460000E+02         0.000000E+00         4.700000E+02         1.200000E+02         3.800000E+01         0.000000E+00         1.550000E+02         0.000000E+00         3.200000E+01         0.000000E+00         3.240000E+02         1.000000E+00         1.250000E+02         3.000000E+00         2.340000E+02         1.050000E+02         6.300000E+01         0.000000E+00
        6.131790E+07         1.030157E+01         2.477950E-01         4.337576E-01         3.184474E-01         3.809027E-01         3.268225E-01         3.972290E-01        -1.345165E+00        -1.541661E+00        -1.161432E+00         6.200000E+02         5.640000E+02         7.960000E+02        -1.734055E+01        -1.822415E+01        -1.675813E+01        -8.680215E+00        -8.880837E+00        -8.867880E+00        -6.182451E-01        -6.216558E-01        -6.027740E-01        -4.089209E+00         0.000000E+00        -2.917698E+00         0.000000E+00        -5.655830E+00                  NAN        -2.741591E+01        -3.554464E+01        -2.920446E+01        -3.193409E+01        -2.283072E+01                  NAN        -5.895378E+00        -4.844938E+00        -6.213066E+00        -6.172315E+00        -7.010174E+00                  NAN        -8.616573E+00                  NAN        -9.505530E+00                  NAN        -6.821580E+00         0.000000E+00        -2.057591E+01                  NAN        -2.207094E+01                  NAN        -2.046089E+01        -2.095605E+01        -6.860256E+00                  NAN        -5.431755E+00                  NAN        -6.835650E+00        -1.307782E+01        -3.993102E+00         0.000000E+00        -2.769148E+00         0.000000E+00        -4.880082E+00         0.000000E+00        -2.798917E+01        -3.237334E+01        -3.012434E+01        -3.318752E+01        -2.602439E+01        -2.947310E+01        -6.450376E-01        -7.098470E-01        -7.853889E-01        -8.104077E-01        -6.818989E-01        -6.234961E-01         1.550000E+02         1.000000E+00         4.630000E+02         1.220000E+02         3.300000E+01         0.000000E+00         1.480000E+02         0.000000E+00         3.600000E+01         0.000000E+00         3.270000E+02         1.000000E+00         1.070000E+02         3.000000E+00         2.420000E+02         1.110000E+02         6.400000E+01         2.000000E+00
        6.134790E+07         1.046197E+01         2.697053E-01         4.139407E-01         3.163541E-01         3.533464E-01         3.119095E-01         4.065754E-01        -1.385163E+00        -1.548103E+00        -1.171817E+00         6.880000E+02         4.800000E+02         8.120000E+02        -1.706162E+01        -1.817577E+01        -1.710787E+01        -9.010691E+00        -9.445672E+00        -8.581216E+00        -6.200069E-01        -5.450362E-01        -6.154940E-01        -4.075535E+00         0.000000E+00        -2.779451E+00         0.000000E+00        -5.999662E+00                  NAN        -2.771994E+01        -3.061986E+01        -2.918244E+01        -3.180371E+01        -2.292434E+01                  NAN        -5.955067E+00        -5.066578E+00        -6.340816E+00        -6.186514E+00        -7.057078E+00                  NAN        -8.526320E+00         0.000000E+00        -8.199342E+00                  NAN        -7.236912E+00         0.000000E+00        -2.106906E+01        -2.727038E+01        -2.340277E+01                  NAN        -2.061410E+01        -2.465983E+01        -6.657453E+00        -4.807926E+00        -5.622342E+00                  NAN        -6.615249E+00        -5.814439E+00        -3.546319E+00         0.000000E+00        -2.905348E+00         0.000000E+00        -4.926266E+00         0.000000E+00        -2.847562E+01        -3.227857E+01        -2.991809E+01        -3.288126E+01        -2.599125E+01        -3.162189E+01        -6.935554E-01        -2.913924E-01        -7.728943E-01        -7.878057E-01        -6.691030E-01        -5.318488E-03         1.520000E+02         1.000000E+00         4.660000E+02         1.220000E+02         3.300000E+01         0.000000E+00         1.570000E+02         1.000000E+00         2.700000E+01         0.000000E+00         3.250000E+02         2.000000E+00         1.240000E+02         5.000000E+00         2.260000E+02         1.070000E+02         6.100000E+01         1.000000E+00
        6.137790E+07         1.063900E+01         2.572476E-01         4.154758E-01         3.272766E-01         3.435601E-01         2.808616E-01         3.984166E-01        -1.382735E+00        -1.583224E+00        -1.181041E+00         6.570000E+02         4.940000E+02         8.290000E+02        -1.701693E+01        -1.769029E+01        -1.658171E+01        -9.219788E+00        -9.889801E+00        -8.919682E+00        -4.850263E-01        -4.821821E-01        -6.029333E-01        -4.250547E+00         0.000000E+00        -2.628147E+00         0.000000E+00        -5.413580E+00                  NAN        -2.764903E+01        -3.249012E+01        -2.949190E+01        -3.194050E+01        -2.282722E+01                  NAN        -6.182106E+00        -5.190746E+00        -6.116415E+00        -6.153271E+00        -7.251200E+00                  NAN        -8.340601E+00                  NAN        -9.456154E+00                  NAN        -6.934916E+00                  NAN        -2.090858E+01                  NAN        -2.182939E+01                  NAN        -2.096748E+01                  NAN        -6.967807E+00                  NAN        -5.168674E+00                  NAN        -6.661509E+00                  NAN        -3.713171E+00         0.000000E+00        -2.968502E+00         0.000000E+00        -4.645656E+00         0.000000E+00        -2.867992E+01        -3.081940E+01        -3.034136E+01        -3.284027E+01        -2.601131E+01        -2.324105E+01        -6.299869E-01        -5.598287E-01        -6.974907E-01        -8.747428E-01        -6.871845E-01         0.000000E+00         1.500000E+02         3.000000E+00         4.600000E+02         1.230000E+02         3.800000E+01         0.000000E+00         1.510000E+02         0.000000E+00         2.700000E+01         0.000000E+00         3.340000E+02         0.000000E+00         1.240000E+02         6.000000E+00         2.160000E+02         1.090000E+02         6.900000E+01         1.000000E+00
        6.140790E+07         1.054866E+01         2.655159E-01         4.097738E-01         3.247103E-01         3.909973E-01         3.105934E-01         4.021509E-01        -1.340196E+00        -1.576561E+00        -1.170081E+00         6.770000E+02         5.010000E+02         8.020000E+02        -1.726160E+01        -1.790307E+01        -1.667898E+01        -8.710725E+00        -9.607706E+00        -8.921870E+00        -5.337022E-01        -5.520646E-01        -5.592205E-01        -4.221822E+00         0.000000E+00        -2.586355E+00         0.000000E+00        -6.131849E+00                  NAN        -2.706876E+01        -3.035057E+01        -2.940039E+01        -3.123099E+01        -2.238085E+01                  NAN        -6.315712E+00        -7.883039E+00        -6.284721E+00        -6.678080E+00        -7.019520E+00                  NAN        -8.388307E+00                  NAN        -9.203586E+00                  NAN        -6.725728E+00                  NAN        -2.102584E+01                  NAN        -2.192229E+01                  NAN        -2.077598E+01                  NAN        -6.922228E+00                  NAN        -5.804098E+00                  NAN        -6.910168E+00                  NAN        -3.912912E+00                  NAN        -2.888575E+00         0.000000E+00        -5.423893E+00         0.000000E+00        -2.816031E+01                  NAN        -3.012393E+01        -3.292587E+01        -2.524678E+01        -2.749590E+01        -7.710208E-01                  NAN        -6.706268E-01        -7.799833E-01        -8.345243E-01        -8.983036E-01         1.550000E+02         1.000000E+00         4.760000E+02         1.060000E+02         3.600000E+01         0.000000E+00         1.530000E+02         0.000000E+00         2.600000E+01         0.000000E+00         3.330000E+02         0.000000E+00         1.310000E+02         0.000000E+00         2.350000E+02         9.700000E+01         6.200000E+01         2.000000E+00
        6.143790E+07         1.051814E+01         2.571359E-01         4.167969E-01         3.260671E-01         3.823561E-01         3.472646E-01         4.055268E-01        -1.345858E+00        -1.524920E+00        -1.166108E+00         6.460000E+02         5.080000E+02         8.260000E+02        -1.764664E+01        -1.790644E+01        -1.721304E+01        -8.572241E+00        -9.263831E+00        -8.646660E+00        -5.259141E-01        -6.319585E-01        -4.840349E-01        -4.358479E+00         0.000000E+00        -2.664419E+00         0.000000E+00        -6.397849E+00                  NAN        -2.722202E+01        -3.017537E+01        -2.916274E+01        -3.117974E+01        -2.291425E+01                  NAN        -6.141575E+00        -6.944110E+00        -6.329272E+00        -6.430938E+00        -6.745157E+00                  NAN        -8.380289E+00                  NAN        -8.888239E+00                  NAN        -6.973474E+00                  NAN        -2.106222E+01                  NAN        -2.176736E+01                  NAN        -2.095125E+01                  NAN        -6.787033E+00                  NAN        -6.202629E+00                  NAN        -6.658713E+00                  NAN        -4.302367E+00         0.000000E+00        -2.950060E+00         0.000000E+00        -5.704110E+00         0.000000E+00        -2.819192E+01        -3.071581E+01        -3.011172E+01        -3.287964E+01        -2.504262E+01        -2.759606E+01        -5.320775E-01        -6.284453E-01        -7.384293E-01        -8.697308E-01        -6.509187E-01        -2.750082E-07         1.560000E+02         2.000000E+00         4.540000E+02         1.210000E+02         4.100000E+01         0.000000E+00         1.490000E+02         0.000000E+00         2.700000E+01         0.000000E+00         3.360000E+02         0.000000E+00         1.170000E+02         4.000000E+00         2.320000E+02         9.900000E+01         6.700000E+01         1.000000E+00
        6.146790E+07         1.044755E+01         2.615831E-01         4.173831E-01         3.210338E-01         3.847760E-01         2.966481E-01         4.103533E-01        -1.355193E+00        -1.567036E+00        -1.174970E+00         6.510000E+02         5.180000E+02         8.110000E+02        -1.686596E+01        -1.750572E+01        -1.680272E+01        -9.198382E+00        -9.733355E+00        -8.915383E+00        -4.869235E-01        -5.874818E-01        -5.390127E-01        -3.699743E+00         0.000000E+00        -2.584585E+00         0.000000E+00        -5.477503E+00                  NAN        -2.787576E+01        -3.305389E+01        -2.959527E+01        -3.157100E+01        -2.310492E+01                  NAN        -6.234172E+00        -7.927242E+00        -6.127949E+00        -6.417847E+00        -7.179670E+00                  NAN        -8.329520E+00         0.000000E+00        -8.297789E+00                  NAN        -6.975975E+00                  NAN        -2.130495E+01        -2.437576E+01        -2.325401E+01                  NAN        -2.071939E+01                  NAN        -6.719141E+00        -9.382897E+00        -5.330913E+00                  NAN        -6.759389E+00                  NAN        -3.883895E+00         0.000000E+00        -2.606664E+00         0.000000E+00        -5.388194E+00                  NAN        -2.823822E+01        -3.135902E+01        -3.053509E+01        -3.280323E+01        -2.573632E+01                  NAN        -7.300111E-01        -1.006937E+00        -7.241477E-01        -8.944106E-01        -7.512218E-01                  NAN         1.550000E+02         1.000000E+00         4.920000E+02         9.100000E+01         3.500000E+01         0.000000E+00         1.510000E+02         1.000000E+00         2.900000E+01         0.000000E+00         3.310000E+02         0.000000E+00         1.260000E+02         1.000000E+00         2.450000E+02         9.100000E+01         6.100000E+01         0.000000E+00
        6.149790E+07         1.029700E+01         2.451900E-01         4.306594E-01         3.241506E-01         3.873544E-01         3.055135E-01         4.160712E-01        -1.340946E+00        -1.550989E+00        -1.176615E+00         6.120000E+02         5.340000E+02         8.340000E+02        -1.756973E+01        -1.741967E+01        -1.673148E+01        -9.031824E+00        -9.378447E+00        -9.092867E+00        -4.889695E-01        -6.562782E-01        -5.094258E-01        -3.850431E+00         0.000000E+00        -2.738760E+00         0.000000E+00        -5.596929E+00         0.000000E+00        -2.738137E+01        -2.726859E+01        -2.940806E+01        -3.123625E+01        -2.295366E+01        -2.818379E+01        -6.410060E+00        -9.294147E+00        -6.132320E+00        -6.482129E+00        -6.742130E+00        -7.424437E+00        -8.624550E+00                  NAN        -8.048139E+00                  NAN        -7.087898E+00         0.000000E+00        -2.091509E+01                  NAN        -2.293523E+01                  NAN        -2.090591E+01        -2.516769E+01        -6.882036E+00                  NAN        -5.919890E+00                  NAN        -6.641135E+00        -6.541427E+00        -4.195624E+00         0.000000E+00        -2.543097E+00         0.000000E+00        -4.908965E+00         0.000000E+00        -2.808787E+01        -2.891235E+01        -3.053592E+01        -3.279066E+01        -2.583164E+01        -2.824023E+01        -7.647865E-01        -5.737732E-01        -7.770317E-01        -7.826453E-01        -8.564440E-01         0.000000E+00         1.400000E+02         1.000000E+00         4.770000E+02         1.160000E+02         3.900000E+01         1.000000E+00         1.420000E+02         0.000000E+00         3.400000E+01         0.000000E+00         3.340000E+02         2.000000E+00         1.120000E+02         4.000000E+00         2.490000E+02         9.300000E+01         6.800000E+01         1.000000E+00
        6.152790E+07         1.051532E+01         2.514607E-01         4.236724E-01         3.248670E-01         3.838564E-01         3.052607E-01         4.022271E-01        -1.358021E+00        -1.559044E+00        -1.160973E+00         6.110000E+02         5.350000E+02         8.340000E+02        -1.746767E+01        -1.784139E+01        -1.637833E+01        -8.767477E+00        -9.436846E+00        -8.825245E+00        -4.107357E-01        -6.400985E-01        -6.675945E-01        -3.991937E+00         0.000000E+00        -2.704267E+00         0.000000E+00        -6.538011E+00                  NAN        -2.777999E+01        -2.977909E+01        -2.964231E+01        -3.186825E+01        -2.297203E+01                  NAN        -5.846965E+00        -7.411597E+00        -6.231746E+00        -6.331676E+00        -6.765013E+00                  NAN        -8.047868E+00                  NAN        -8.578588E+00                  NAN        -6.986554E+00         0.000000E+00        -2.111757E+01                  NAN        -2.379536E+01                  NAN        -2.067317E+01        -2.324328E+01        -6.868763E+00                  NAN        -5.849779E+00                  NAN        -6.675304E+00        -8.986907E+00        -3.755792E+00         0.000000E+00        -2.845005E+00         0.000000E+00        -4.180612E+00                  NAN        -2.837022E+01        -3.147399E+01        -3.028964E+01        -3.307323E+01        -2.606593E+01                  NAN        -5.768589E-01        -8.532550E-01        -7.484387E-01        -8.978606E-01        -6.401356E-01                  NAN         1.520000E+02         4.000000E+00         4.710000E+02         1.080000E+02         3.900000E+01         0.000000E+00         1.480000E+02         0.000000E+00         3.400000E+01         0.000000E+00         3.280000E+02         2.000000E+00         1.170000E+02         6.000000E+00         2.380000E+02         1.040000E+02         7.400000E+01         0.000000E+00
        6.155790E+07         1.115273E+01         2.646999E-01         4.250865E-01         3.102136E-01         3.743318E-01         3.106142E-01         3.986022E-01        -1.340229E+00        -1.549064E+00        -1.188968E+00         6.660000E+02         5.270000E+02         7.870000E+02        -1.697897E+01        -1.775330E+01        -1.643662E+01        -9.231388E+00        -9.509604E+00        -8.784384E+00        -5.571736E-01        -7.040132E-01        -6.634416E-01        -3.832526E+00         0.000000E+00        -2.623529E+00         0.000000E+00        -4.772821E+00                  NAN        -2.757409E+01        -3.035651E+01        -2.952506E+01        -3.123147E+01        -2.475332E+01                  NAN        -6.188865E+00        -5.688926E+00        -6.245678E+00        -6.600425E+00        -6.250449E+00                  NAN        -8.514373E+00                  NAN        -9.142214E+00                  NAN        -6.941588E+00                  NAN        -2.081927E+01                  NAN        -2.240942E+01                  NAN        -2.078799E+01                  NAN        -6.714143E+00                  NAN        -5.611687E+00                  NAN        -6.756462E+00                  NAN        -4.210886E+00         0.000000E+00        -2.589582E+00         0.000000E+00        -3.770993E+00         0.000000E+00        -2.806647E+01        -3.132119E+01        -3.065801E+01        -3.289835E+01        -2.677908E+01        -2.806754E+01        -7.571367E-01        -7.899903E-01        -7.183701E-01        -8.506246E-01        -6.388265E-01        -7.550410E-01         1.550000E+02         2.000000E+00         4.780000E+02         1.060000E+02         3.300000E+01         0.000000E+00         1.560000E+02         0.000000E+00         3.500000E+01         0.000000E+00         3.210000E+02         0.000000E+00         1.100000E+02         4.000000E+00         2.470000E+02         9.400000E+01         7.100000E+01         2.000000E+00
        6.158790E+07         1.101780E+01         2.681701E-01         4.230583E-01         3.087715E-01         3.703363E-01         3.210871E-01         3.974939E-01        -1.371197E+00        -1.551004E+00        -1.176788E+00         6.760000E+02         5.270000E+02         7.770000E+02        -1.714875E+01        -1.783898E+01        -1.606990E+01        -8.984069E+00        -9.275765E+00        -8.821479E+00        -6.046449E-01        -6.066307E-01        -8.326665E-01        -3.872220E+00         0.000000E+00        -2.675092E+00         0.000000E+00        -6.049047E+00                  NAN        -2.739124E+01        -3.278786E+01        -2.950000E+01        -3.111012E+01        -2.255748E+01                  NAN        -6.278291E+00        -6.503969E+00        -6.254682E+00        -6.205855E+00        -7.443535E+00                  NAN        -8.630745E+00                  NAN        -9.275031E+00                  NAN        -6.667893E+00         0.000000E+00        -2.120165E+01                  NAN        -2.230737E+01                  NAN        -2.123159E+01        -2.226650E+01        -6.483317E+00                  NAN        -5.958399E+00                  NAN        -6.650711E+00        -9.029989E+00        -4.090431E+00         0.000000E+00        -2.546775E+00         0.000000E+00        -3.766660E+00         0.000000E+00        -2.800209E+01        -3.189787E+01        -3.052438E+01        -3.267137E+01        -2.638925E+01        -2.886849E+01        -6.667479E-01        -1.010015E+00        -7.426435E-01        -7.749997E-01        -6.991832E-01        -7.159539E-01         1.610000E+02         1.000000E+00         4.640000E+02         1.160000E+02         3.200000E+01         0.000000E+00         1.580000E+02         0.000000E+00         3.300000E+01         0.000000E+00         3.190000E+02         2.000000E+00         1.170000E+02         6.000000E+00         2.480000E+02         8.800000E+01         7.500000E+01         3.000000E+00
        6.161790E+07         1.117246E+01         2.735328E-01         4.277954E-01         2.986719E-01         3.584542E-01         2.883592E-01         3.543074E-01        -1.360917E+00        -1.571248E+00        -1.222299E+00         6.990000E+02         5.290000E+02         7.520000E+02        -1.707944E+01        -1.787856E+01        -1.629630E+01        -8.864822E+00        -9.359776E+00        -8.870447E+00        -5.331687E-01        -6.890519E-01        -7.166680E-01        -3.830513E+00         0.000000E+00        -2.774553E+00         0.000000E+00        -5.354733E+00                  NAN        -2.747154E+01        -3.317164E+01        -2.943323E+01        -3.148379E+01        -2.302807E+01                  NAN        -6.372405E+00        -8.651797E+00        -6.331547E+00        -6.090441E+00        -6.719215E+00                  NAN        -8.856368E+00                  NAN        -8.457768E+00         0.000000E+00        -6.859003E+00                  NAN        -2.079291E+01                  NAN        -2.273320E+01        -2.791054E+01        -2.115047E+01                  NAN        -6.469705E+00                  NAN        -5.879639E+00        -3.674338E+00        -6.625341E+00                  NAN        -3.633972E+00         0.000000E+00        -2.714317E+00         0.000000E+00        -3.766724E+00         0.000000E+00        -2.855582E+01        -3.131427E+01        -3.041333E+01        -3.287260E+01        -2.695618E+01        -2.730115E+01        -6.860207E-01        -9.370029E-02        -7.307105E-01        -8.108592E-01        -6.038006E-01        -2.533391E-01         1.570000E+02         1.000000E+00         4.760000E+02         1.140000E+02         2.600000E+01         0.000000E+00         1.630000E+02         0.000000E+00         3.400000E+01         1.000000E+00         3.140000E+02         0.000000E+00         1.190000E+02         5.000000E+00         2.460000E+02         1.000000E+02         5.900000E+01         3.000000E+00
        6.164790E+07         1.143118E+01         2.846037E-01         4.208737E-01         2.945226E-01         3.867026E-01         2.697518E-01         3.931828E-01        -1.339844E+00        -1.597884E+00        -1.181401E+00         7.000000E+02         5.160000E+02         7.640000E+02        -1.722768E+01        -1.750032E+01        -1.624790E+01        -8.714967E+00        -9.399276E+00        -9.337962E+00        -6.891259E-01        -7.223781E-01        -6.977183E-01        -3.904136E+00         0.000000E+00        -2.624407E+00         0.000000E+00        -3.944292E+00                  NAN        -2.752647E+01        -3.024693E+01        -2.935282E+01        -3.149308E+01        -2.551415E+01                  NAN        -6.077573E+00        -5.544113E+00        -6.268910E+00        -6.232562E+00        -5.988108E+00                  NAN        -8.288781E+00         0.000000E+00        -8.625088E+00                  NAN        -7.100372E+00                  NAN        -2.098945E+01        -2.956902E+01        -2.335090E+01                  NAN        -2.077838E+01                  NAN        -6.591652E+00        -3.377992E+00        -5.672454E+00                  NAN        -6.697170E+00                  NAN        -4.180346E+00         0.000000E+00        -2.599702E+00         0.000000E+00        -4.358596E+00         0.000000E+00        -2.792304E+01        -3.107950E+01        -3.052107E+01        -3.322717E+01        -2.608535E+01        -2.666628E+01        -7.316625E-01        -6.765071E-01        -7.472127E-01        -7.397003E-01        -8.193027E-01        -3.514984E-01         1.520000E+02         7.000000E+00         4.840000E+02         1.040000E+02         2.700000E+01         0.000000E+00         1.630000E+02         1.000000E+00         3.500000E+01         0.000000E+00         3.130000E+02         0.000000E+00         1.280000E+02         9.000000E+00         2.380000E+02         1.000000E+02         6.000000E+01         2.000000E+00
        6.167790E+07         1.170352E+01         2.955231E-01         4.164155E-01         2.880615E-01         3.577947E-01         3.139682E-01         4.056077E-01        -1.373273E+00        -1.552509E+00        -1.174717E+00         7.520000E+02         5.000000E+02         7.280000E+02        -1.685243E+01        -1.774251E+01        -1.662460E+01        -9.045945E+00        -9.408961E+00        -8.470262E+00        -5.697616E-01        -6.521018E-01        -8.239308E-01        -4.095824E+00         0.000000E+00        -2.672721E+00         0.000000E+00        -5.977059E+00                  NAN        -2.718478E+01        -2.853043E+01        -2.927344E+01        -3.165723E+01        -2.281116E+01                  NAN        -6.411588E+00        -8.263813E+00        -6.195945E+00        -6.181731E+00        -6.477153E+00                  NAN        -8.276742E+00                  NAN        -8.711896E+00                  NAN        -6.876570E+00                  NAN        -2.084752E+01                  NAN        -2.219709E+01                  NAN        -2.071736E+01                  NAN        -6.574526E+00                  NAN        -6.099630E+00                  NAN        -6.757805E+00                  NAN        -4.221944E+00         0.000000E+00        -2.313061E+00         0.000000E+00        -4.796504E+00                  NAN        -2.784435E+01        -3.204713E+01        -3.054888E+01        -3.273733E+01        -2.572637E+01                  NAN        -6.797313E-01        -3.116748E-01        -7.264336E-01        -7.810219E-01        -7.411984E-01                  NAN         1.660000E+02         2.000000E+00         4.710000E+02         1.130000E+02         2.200000E+01         0.000000E+00         1.710000E+02         0.000000E+00         2.900000E+01         0.000000E+00         3.120000E+02         0.000000E+00         1.410000E+02         8.000000E+00         2.400000E+02         9.800000E+01         5.000000E+01         0.000000E+00
        6.170790E+07         1.137167E+01         2.895023E-01         4.176142E-01         2.928835E-01         3.614390E-01         3.234846E-01         3.738781E-01        -1.370135E+00        -1.543973E+00        -1.196349E+00         7.500000E+02         5.080000E+02         7.220000E+02        -1.694242E+01        -1.789044E+01        -1.639042E+01        -8.977289E+00        -8.995547E+00        -9.047221E+00        -5.555668E-01        -7.443337E-01        -7.766628E-01        -4.019753E+00         0.000000E+00        -2.761844E+00         0.000000E+00        -4.718382E+00                  NAN        -2.783265E+01        -2.913339E+01        -2.933192E+01        -3.150164E+01        -2.427244E+01                  NAN        -6.242405E+00        -5.214133E+00        -6.259487E+00        -6.188014E+00        -6.893488E+00                  NAN        -8.483253E+00         0.000000E+00        -8.793381E+00         0.000000E+00        -6.797703E+00                  NAN        -2.126254E+01        -2.524634E+01        -2.268013E+01        -2.814059E+01        -2.120130E+01                  NAN        -6.791244E+00        -8.227991E+00        -5.434136E+00        -6.862691E+00        -6.512475E+00                  NAN        -3.982390E+00         0.000000E+00        -2.457382E+00         0.000000E+00        -4.110532E+00                  NAN        -2.833109E+01        -3.173133E+01        -3.064828E+01        -3.282552E+01        -2.627450E+01                  NAN        -6.956724E-01        -6.341142E-01        -7.193913E-01        -7.916217E-01        -7.604509E-01                  NAN         1.660000E+02         1.000000E+00         4.770000E+02         1.030000E+02         2.700000E+01         0.000000E+00         1.640000E+02         1.000000E+00         2.600000E+01         1.000000E+00         3.200000E+02         0.000000E+00         1.360000E+02         1.100000E+01         2.420000E+02         9.500000E+01         5.500000E+01         0.000000E+00
        6.173790E+07         1.147727E+01         2.974730E-01         4.123878E-01         2.901392E-01         3.564653E-01         3.338557E-01         3.574519E-01        -1.356659E+00        -1.539643E+00        -1.199592E+00         7.460000E+02         4.970000E+02         7.370000E+02        -1.685625E+01        -1.773460E+01        -1.627667E+01        -9.033234E+00        -9.384522E+00        -8.978191E+00        -6.789325E-01        -7.245828E-01        -6.922534E-01        -3.997165E+00         0.000000E+00        -2.686539E+00         0.000000E+00        -5.714763E+00                  NAN        -2.742920E+01        -2.742717E+01        -2.940978E+01        -3.117870E+01        -2.428724E+01                  NAN        -6.081479E+00        -8.590990E+00        -6.279078E+00        -6.473608E+00        -6.532658E+00                  NAN        -8.338971E+00                  NAN        -8.598470E+00         0.000000E+00        -6.924520E+00         0.000000E+00        -2.125393E+01                  NAN        -2.232846E+01        -3.082635E+01        -2.120606E+01        -2.239421E+01        -6.611715E+00                  NAN        -6.117718E+00        -5.564270E+00        -6.419566E+00        -8.567538E+00        -3.520652E+00         0.000000E+00        -2.475566E+00         0.000000E+00        -3.719436E+00         0.000000E+00        -2.867393E+01        -3.098895E+01        -3.065535E+01        -3.263058E+01        -2.699596E+01        -2.493126E+01        -6.653217E-01        -4.910762E-01        -7.644632E-01        -8.147207E-01        -6.620277E-01        -3.188746E-04         1.710000E+02         3.000000E+00         4.760000E+02         1.010000E+02         2.300000E+01         0.000000E+00         1.710000E+02         0.000000E+00         2.700000E+01         2.000000E+00         3.100000E+02         2.000000E+00         1.370000E+02         7.000000E+00         2.370000E+02         8.800000E+01         6.000000E+01         1.000000E+00
        6.176790E+07         1.141277E+01         2.953277E-01         4.128149E-01         2.918574E-01         3.594818E-01         3.038808E-01         3.923172E-01        -1.365877E+00        -1.563138E+00        -1.169843E+00         7.630000E+02         5.030000E+02         7.140000E+02        -1.681390E+01        -1.767573E+01        -1.634676E+01        -9.157370E+00        -9.188611E+00        -9.100723E+00        -5.503433E-01        -7.847453E-01        -8.282110E-01        -4.110735E+00         0.000000E+00        -2.695163E+00         0.000000E+00        -4.874537E+00         0.000000E+00        -2.742044E+01        -2.748656E+01        -2.954438E+01        -3.153561E+01        -2.459829E+01        -2.446435E+01        -6.069327E+00        -7.042881E+00        -6.205818E+00        -6.262894E+00        -6.557960E+00        -5.577026E+00        -8.560133E+00                  NAN        -9.252610E+00         0.000000E+00        -6.629923E+00         0.000000E+00        -2.096610E+01                  NAN        -2.183376E+01        -2.815040E+01        -2.081887E+01        -2.405032E+01        -6.696284E+00                  NAN        -5.785155E+00        -7.310307E+00        -6.671341E+00        -8.708444E+00        -3.576855E+00         0.000000E+00        -2.446876E+00         0.000000E+00        -4.826113E+00         0.000000E+00        -2.869313E+01        -3.130521E+01        -3.049852E+01        -3.261396E+01        -2.586853E+01        -2.882375E+01        -6.197591E-01        -7.260083E-01        -7.338280E-01        -8.223807E-01        -7.796825E-01        -3.386946E-01         1.640000E+02         2.000000E+00         4.910000E+02         9.400000E+01         2.200000E+01         1.000000E+00         1.740000E+02         0.000000E+00         2.500000E+01         2.000000E+00         3.090000E+02         2.000000E+00         1.310000E+02         8.000000E+00         2.430000E+02         9.400000E+01         5.800000E+01         5.000000E+00
        6.179790E+07         1.127921E+01         2.878010E-01         4.197741E-01         2.924249E-01         3.800050E-01         3.060001E-01         3.828995E-01        -1.329308E+00        -1.564277E+00        -1.167204E+00         7.330000E+02         5.250000E+02         7.220000E+02        -1.685951E+01        -1.756446E+01        -1.648734E+01        -8.963025E+00        -9.368986E+00        -8.922324E+00        -5.720040E-01        -7.250111E-01        -8.141296E-01        -4.024667E+00         0.000000E+00        -2.692327E+00         0.000000E+00        -5.041807E+00         0.000000E+00        -2.738529E+01        -2.914221E+01        -2.941582E+01        -3.125756E+01        -2.322583E+01        -2.194968E+01        -6.163058E+00        -6.441608E+00        -6.291607E+00        -6.531922E+00        -6.776265E+00        -9.854303E+00        -8.725824E+00                  NAN        -9.312373E+00         0.000000E+00        -6.801470E+00         0.000000E+00        -2.054522E+01                  NAN        -2.215079E+01        -2.646640E+01        -2.096623E+01        -2.493790E+01        -6.842596E+00                  NAN        -6.333606E+00        -6.052668E+00        -6.731749E+00        -8.361824E+00        -3.864038E+00         0.000000E+00        -2.388646E+00         0.000000E+00        -4.049434E+00         0.000000E+00        -2.849866E+01        -3.172886E+01        -3.064786E+01        -3.260911E+01        -2.651939E+01        -3.044263E+01        -6.256699E-01        -1.106891E+00        -6.874878E-01        -8.123999E-01        -7.696757E-01        -3.306870E-01         1.670000E+02         3.000000E+00         4.830000E+02         9.700000E+01         2.300000E+01         1.000000E+00         1.620000E+02         0.000000E+00         2.800000E+01         2.000000E+00         3.180000E+02         2.000000E+00         1.190000E+02         5.000000E+00         2.510000E+02         9.200000E+01         5.100000E+01         2.000000E+00
        6.182790E+07         1.132623E+01         2.868073E-01         4.174343E-01         2.957584E-01         3.689456E-01         3.301921E-01         3.862467E-01        -1.366043E+00        -1.539190E+00        -1.169671E+00         7.330000E+02         5.290000E+02         7.180000E+02        -1.674516E+01        -1.780384E+01        -1.608497E+01        -8.956044E+00        -9.201190E+00        -9.145460E+00        -7.215530E-01        -7.681290E-01        -8.593091E-01        -4.223728E+00         0.000000E+00        -2.712846E+00         0.000000E+00        -5.687553E+00                  NAN        -2.718302E+01        -2.995992E+01        -2.947488E+01        -3.143573E+01        -2.353998E+01                  NAN        -6.285851E+00        -5.667019E+00        -6.173953E+00        -6.613237E+00        -6.108060E+00                  NAN        -8.648170E+00                  NAN        -9.460550E+00         0.000000E+00        -6.345664E+00                  NAN        -2.068109E+01                  NAN        -2.202217E+01        -2.967635E+01        -2.114947E+01                  NAN        -6.822374E+00                  NAN        -6.476853E+00        -5.415329E+00        -6.907090E+00                  NAN        -3.959400E+00         0.000000E+00        -2.546483E+00         0.000000E+00        -4.088713E+00         0.000000E+00        -2.825197E+01        -2.961430E+01        -3.061515E+01        -3.296470E+01        -2.627436E+01        -2.719672E+01        -6.477591E-01        -1.067471E+00        -7.040043E-01        -8.047217E-01        -7.175519E-01        -5.030601E-01         1.690000E+02         3.000000E+00         4.830000E+02         9.900000E+01         2.000000E+01         0.000000E+00         1.550000E+02         0.000000E+00         2.900000E+01         2.000000E+00         3.260000E+02         0.000000E+00         1.320000E+02         5.000000E+00         2.380000E+02         9.700000E+01         5.700000E+01         2.000000E+00
        6.185790E+07         1.155004E+01         2.898478E-01         4.289103E-01         2.812419E-01         4.051778E-01         3.268497E-01         3.802449E-01        -1.320418E+00        -1.543244E+00        -1.174905E+00         7.500000E+02         5.480000E+02         6.820000E+02        -1.734012E+01        -1.748271E+01        -1.632550E+01        -8.775681E+00        -9.407031E+00        -8.959989E+00        -5.876774E-01        -6.658169E-01        -7.322129E-01        -3.885350E+00         0.000000E+00        -2.875142E+00         0.000000E+00        -5.276964E+00                  NAN        -2.744121E+01        -3.073018E+01        -2.925263E+01        -3.135049E+01        -2.471299E+01                  NAN        -6.359361E+00        -6.211518E+00        -6.349400E+00        -6.131355E+00        -5.768624E+00                  NAN        -8.564692E+00                  NAN        -8.492527E+00                  NAN        -6.573163E+00         0.000000E+00        -2.025101E+01                  NAN        -2.224382E+01                  NAN        -2.115617E+01        -2.481452E+01        -7.121674E+00                  NAN        -6.181678E+00                  NAN        -6.609386E+00        -1.013227E+01        -4.644116E+00         0.000000E+00        -2.533743E+00         0.000000E+00        -4.091005E+00                  NAN        -2.769217E+01        -3.121140E+01        -3.049968E+01        -3.257339E+01        -2.665971E+01                  NAN        -7.822961E-01        -9.156753E-01        -7.342642E-01        -8.584401E-01        -7.572848E-01                  NAN         1.670000E+02         2.000000E+00         4.800000E+02         1.060000E+02         1.900000E+01         0.000000E+00         1.640000E+02         0.000000E+00         3.500000E+01         0.000000E+00         3.120000E+02         1.000000E+00         1.280000E+02         1.000000E+01         2.380000E+02         9.600000E+01         5.200000E+01         0.000000E+00
        6.188790E+07         1.152779E+01         2.879405E-01         4.250214E-01         2.870381E-01         3.624503E-01         3.258512E-01         4.135363E-01        -1.347243E+00        -1.541789E+00        -1.162298E+00         7.090000E+02         5.420000E+02         7.290000E+02        -1.731621E+01        -1.731752E+01        -1.656825E+01        -8.897153E+00        -9.314706E+00        -8.906621E+00        -6.415616E-01        -6.779452E-01        -7.223942E-01        -3.964814E+00         0.000000E+00        -2.623816E+00         0.000000E+00        -5.300364E+00                  NAN        -2.784828E+01        -2.786964E+01        -2.932827E+01        -3.124251E+01        -2.324734E+01                  NAN        -6.004658E+00        -6.424977E+00        -6.213911E+00        -6.682324E+00        -6.862979E+00                  NAN        -8.378185E+00                  NAN        -9.085132E+00                  NAN        -6.785899E+00                  NAN        -2.086322E+01                  NAN        -2.162764E+01                  NAN        -2.092958E+01                  NAN        -6.906571E+00                  NAN        -6.268527E+00                  NAN        -6.656231E+00                  NAN        -3.830006E+00         0.000000E+00        -2.563422E+00         0.000000E+00        -5.133308E+00         0.000000E+00        -2.813481E+01        -3.123102E+01        -3.051396E+01        -3.287256E+01        -2.562407E+01        -2.849291E+01        -6.257299E-01        -6.524153E-01        -7.340921E-01        -8.585278E-01        -6.873781E-01        -7.578170E-01         1.650000E+02         3.000000E+00         4.810000E+02         1.000000E+02         2.500000E+01         0.000000E+00         1.680000E+02         0.000000E+00         3.500000E+01         0.000000E+00         3.090000E+02         0.000000E+00         1.410000E+02         1.000000E+01         2.400000E+02         9.200000E+01         4.800000E+01         2.000000E+00
        6.191790E+07         1.143992E+01         2.831491E-01         4.288173E-01         2.880336E-01         3.670964E-01         3.051162E-01         4.187372E-01        -1.346996E+00        -1.559643E+00        -1.163538E+00         6.960000E+02         5.560000E+02         7.280000E+02        -1.677474E+01        -1.772724E+01        -1.663452E+01        -9.065273E+00        -9.216644E+00        -8.634110E+00        -6.517476E-01        -6.405716E-01        -6.898536E-01        -3.994787E+00         0.000000E+00        -2.705924E+00         0.000000E+00        -5.276940E+00                  NAN        -2.758824E+01        -3.187533E+01        -2.924398E+01        -3.119973E+01        -2.313728E+01                  NAN        -6.244962E+00        -5.234462E+00        -6.389114E+00        -6.600088E+00        -7.103961E+00                  NAN        -8.215217E+00                  NAN        -8.716413E+00         0.000000E+00        -6.891232E+00         0.000000E+00        -2.118599E+01                  NAN        -2.215562E+01        -2.717275E+01        -2.082953E+01        -2.332736E+01        -6.688298E+00                  NAN        -6.190644E+00        -9.538860E+00        -6.957922E+00        -8.437280E+00        -3.551118E+00         0.000000E+00        -2.509863E+00         0.000000E+00        -4.937237E+00         0.000000E+00        -2.843406E+01        -3.195340E+01        -3.038152E+01        -3.307754E+01        -2.596297E+01        -2.758916E+01        -6.233713E-01        -8.506900E-01        -7.576588E-01        -7.238107E-01        -8.572886E-01        -1.044763E-01         1.590000E+02         3.000000E+00         5.000000E+02         9.200000E+01         2.000000E+01         0.000000E+00         1.620000E+02         0.000000E+00         3.500000E+01         1.000000E+00         3.130000E+02         1.000000E+00         1.290000E+02         7.000000E+00         2.500000E+02         8.600000E+01         5.800000E+01         1.000000E+00
        6.194790E+07         1.117895E+01         2.812380E-01         4.327379E-01         2.860241E-01         3.633660E-01         3.048069E-01         4.188243E-01        -1.349369E+00        -1.558970E+00        -1.157308E+00         6.720000E+02         5.850000E+02         7.230000E+02        -1.699228E+01        -1.768488E+01        -1.731830E+01        -9.011298E+00        -9.347078E+00        -8.646244E+00        -6.312526E-01        -7.236762E-01        -5.029858E-01        -3.922105E+00         0.000000E+00        -2.906203E+00         0.000000E+00        -4.737791E+00                  NAN        -2.752771E+01        -3.131049E+01        -2.895038E+01        -3.157768E+01        -2.459005E+01                  NAN        -6.072709E+00        -5.990299E+00        -6.384558E+00        -6.312820E+00        -6.858260E+00                  NAN        -7.818600E+00         0.000000E+00        -1.011011E+01         0.000000E+00        -7.190354E+00         0.000000E+00        -2.135400E+01        -2.626218E+01        -2.256884E+01        -3.036484E+01        -2.075703E+01        -2.293858E+01        -6.570077E+00        -6.456659E+00        -5.904702E+00        -8.918384E+00        -6.623676E+00        -8.186923E+00        -3.365277E+00         0.000000E+00        -2.651257E+00         0.000000E+00        -5.314394E+00                  NAN        -2.869574E+01        -3.278174E+01        -3.041950E+01        -3.256742E+01        -2.563981E+01                  NAN        -7.799680E-01        -5.376618E-01        -7.662832E-01        -9.055489E-01        -8.919987E-01                  NAN         1.600000E+02         5.000000E+00         4.910000E+02         9.700000E+01         2.100000E+01         0.000000E+00         1.660000E+02         1.000000E+00         3.300000E+01         1.000000E+00         3.100000E+02         1.000000E+00         1.250000E+02         9.000000E+00         2.420000E+02         9.800000E+01         6.000000E+01         0.000000E+00
        6.197790E+07         1.154669E+01         2.975885E-01         4.092888E-01         2.931227E-01         3.581105E-01         3.179913E-01         4.075539E-01        -1.359286E+00        -1.549718E+00        -1.165400E+00         7.400000E+02         5.150000E+02         7.250000E+02        -1.685223E+01        -1.809753E+01        -1.654385E+01        -8.998666E+00        -9.104153E+00        -8.830000E+00        -6.293904E-01        -6.457462E-01        -6.093898E-01        -4.016491E+00         0.000000E+00        -2.823773E+00         0.000000E+00        -6.069074E+00                  NAN        -2.711945E+01        -3.186628E+01        -2.941550E+01        -3.184524E+01        -2.331153E+01                  NAN        -6.339649E+00        -5.699822E+00        -6.163326E+00        -6.095760E+00        -7.146784E+00                  NAN        -8.100012E+00         0.000000E+00        -8.597118E+00                  NAN        -6.703830E+00                  NAN        -2.137513E+01        -3.120277E+01        -2.286576E+01                  NAN        -2.105799E+01                  NAN        -6.454008E+00        -5.615320E+00        -6.346161E+00                  NAN        -6.732377E+00                  NAN        -3.839256E+00         0.000000E+00        -2.448260E+00         0.000000E+00        -4.801306E+00         0.000000E+00        -2.799928E+01        -3.191795E+01        -3.074377E+01        -3.286931E+01        -2.617502E+01        -3.246037E+01        -6.740759E-01        -9.899698E-01        -7.571106E-01        -8.375689E-01        -7.906516E-01        -1.169015E-04         1.760000E+02         2.000000E+00         4.750000E+02         9.900000E+01         2.200000E+01         0.000000E+00         1.680000E+02         1.000000E+00         2.900000E+01         0.000000E+00         3.140000E+02         0.000000E+00         1.330000E+02         1.300000E+01         2.470000E+02         7.900000E+01         5.800000E+01         1.000000E+00
        6.200790E+07         1.152178E+01         3.000726E-01         4.134290E-01         2.864985E-01         3.744386E-01         3.154359E-01         3.914377E-01        -1.350700E+00        -1.559491E+00        -1.167505E+00         7.320000E+02         5.370000E+02         7.110000E+02        -1.695896E+01        -1.749127E+01        -1.668279E+01        -9.125630E+00        -9.394971E+00        -8.794946E+00        -5.068909E-01        -6.919811E-01        -6.892671E-01        -4.280630E+00         0.000000E+00        -2.689312E+00         0.000000E+00        -4.877789E+00                  NAN        -2.681479E+01        -2.927339E+01        -2.937660E+01        -3.139373E+01        -2.420654E+01                  NAN        -6.451749E+00        -8.808689E+00        -6.209480E+00        -6.257341E+00        -7.016880E+00                  NAN        -7.935853E+00         0.000000E+00        -8.504508E+00                  NAN        -6.908767E+00                  NAN        -2.096224E+01        -3.159194E+01        -2.230249E+01                  NAN        -2.073090E+01                  NAN        -6.941412E+00        -5.745095E+00        -6.257752E+00                  NAN        -6.772937E+00                  NAN        -3.528562E+00         0.000000E+00        -2.687850E+00         0.000000E+00        -4.737286E+00         0.000000E+00        -2.844885E+01        -3.173726E+01        -3.048555E+01        -3.284343E+01        -2.601522E+01        -3.150052E+01        -7.474262E-01        -9.038027E-01        -7.108372E-01        -8.149924E-01        -7.930988E-01        -9.993235E-03         1.780000E+02         4.000000E+00         4.740000E+02         9.600000E+01         2.200000E+01         0.000000E+00         1.780000E+02         1.000000E+00         2.600000E+01         0.000000E+00         3.070000E+02         0.000000E+00         1.290000E+02         7.000000E+00         2.370000E+02         8.900000E+01         6.000000E+01         1.000000E+00
        6.203790E+07         1.159826E+01         3.039243E-01         4.096424E-01         2.864333E-01         3.688206E-01         3.169785E-01         4.096224E-01        -1.372150E+00        -1.549477E+00        -1.170025E+00         7.410000E+02         5.130000E+02         7.260000E+02        -1.707504E+01        -1.762105E+01        -1.665951E+01        -9.048810E+00        -9.649622E+00        -8.720328E+00        -4.941083E-01        -6.582144E-01        -6.174195E-01        -3.865975E+00         0.000000E+00        -2.775362E+00         0.000000E+00        -5.054569E+00                  NAN        -2.697143E+01        -3.169010E+01        -2.932274E+01        -3.154172E+01        -2.367590E+01                  NAN        -6.440860E+00        -5.449879E+00        -6.244184E+00        -6.482465E+00        -7.115449E+00                  NAN        -8.066553E+00                  NAN        -9.743700E+00                  NAN        -7.050096E+00                  NAN        -2.075871E+01                  NAN        -2.191770E+01                  NAN        -2.078299E+01                  NAN        -6.777631E+00                  NAN        -5.932678E+00                  NAN        -6.637316E+00                  NAN        -3.686147E+00         0.000000E+00        -2.738114E+00         0.000000E+00        -3.839742E+00                  NAN        -2.801178E+01        -2.951037E+01        -3.049460E+01        -3.295996E+01        -2.652115E+01                  NAN        -7.970396E-01        -1.146950E+00        -7.494240E-01        -7.558690E-01        -8.596970E-01                  NAN         1.770000E+02         1.000000E+00         4.690000E+02         1.050000E+02         2.200000E+01         0.000000E+00         1.730000E+02         0.000000E+00         2.500000E+01         0.000000E+00         3.140000E+02         0.000000E+00         1.280000E+02         7.000000E+00         2.320000E+02         9.500000E+01         5.900000E+01         0.000000E+00
        6.206790E+07         1.158650E+01         2.873141E-01         4.287838E-01         2.839021E-01         3.958389E-01         3.075999E-01         4.218342E-01        -1.342054E+00        -1.566562E+00        -1.140099E+00         7.270000E+02         5.580000E+02         6.950000E+02        -1.715073E+01        -1.775236E+01        -1.691686E+01        -8.817966E+00        -9.459215E+00        -8.626572E+00        -6.545636E-01        -6.640242E-01        -6.727265E-01        -4.154378E+00         0.000000E+00        -2.736874E+00         0.000000E+00        -5.506711E+00                  NAN        -2.700616E+01        -3.626854E+01        -2.929803E+01        -3.129138E+01        -2.379840E+01                  NAN        -6.363520E+00        -5.541932E+00        -6.273797E+00        -6.560142E+00        -6.565985E+00                  NAN        -8.250988E+00         0.000000E+00        -9.431647E+00                  NAN        -6.874291E+00                  NAN        -2.111820E+01        -3.223667E+01        -2.254874E+01                  NAN        -2.103382E+01                  NAN        -6.856905E+00        -5.938126E+00        -5.550710E+00                  NAN        -6.756180E+00                  NAN        -4.095690E+00         0.000000E+00        -2.532089E+00         0.000000E+00        -4.007965E+00         0.000000E+00        -2.804281E+01        -3.197049E+01        -3.032610E+01        -3.273692E+01        -2.644187E+01        -2.342042E+01        -5.997241E-01        -5.919468E-01        -7.594366E-01        -8.202958E-01        -7.730334E-01        -7.030929E-04         1.620000E+02         1.000000E+00         4.940000E+02         9.500000E+01         2.200000E+01         0.000000E+00         1.630000E+02         1.000000E+00         3.700000E+01         0.000000E+00         3.110000E+02         0.000000E+00         1.330000E+02         5.000000E+00         2.400000E+02         9.600000E+01         5.700000E+01         1.000000E+00
        6.209790E+07         1.162131E+01         2.869636E-01         4.270031E-01         2.860333E-01         3.605441E-01         3.023663E-01         4.166831E-01        -1.346693E+00        -1.568044E+00        -1.159872E+00         7.190000E+02         5.690000E+02         6.920000E+02        -1.672506E+01        -1.740177E+01        -1.681811E+01        -9.167465E+00        -9.103355E+00        -8.764567E+00        -6.496938E-01        -6.462343E-01        -6.880398E-01        -4.371526E+00                  NAN        -2.700869E+00         0.000000E+00        -6.637335E+00         0.000000E+00        -2.722378E+01                  NAN        -2.949996E+01        -3.190491E+01        -2.309327E+01        -2.245092E+01        -6.273241E+00                  NAN        -6.100671E+00        -6.212670E+00        -6.399509E+00        -9.096268E+00        -7.750669E+00         0.000000E+00        -9.989072E+00         0.000000E+00        -6.666977E+00         0.000000E+00        -2.107931E+01        -3.276991E+01        -2.103930E+01        -2.792151E+01        -2.101132E+01        -2.327823E+01        -6.983912E+00        -4.444602E+00        -5.996534E+00        -4.048136E+00        -6.838342E+00        -8.007687E+00        -3.757280E+00         0.000000E+00        -2.681041E+00         0.000000E+00        -4.859060E+00         0.000000E+00        -2.810807E+01        -3.130587E+01        -3.050844E+01        -3.302920E+01        -2.554625E+01        -2.685047E+01        -6.774799E-01        -5.877876E-01        -7.206933E-01        -8.552574E-01        -7.001390E-01        -1.143450E+00         1.680000E+02         0.000000E+00         4.910000E+02         9.200000E+01         2.200000E+01         1.000000E+00         1.770000E+02         2.000000E+00         2.900000E+01         1.000000E+00         2.990000E+02         4.000000E+00         1.230000E+02         8.000000E+00         2.450000E+02         9.900000E+01         5.700000E+01         1.000000E+00
        6.212790E+07         1.184167E+01         2.898292E-01         4.198858E-01         2.902851E-01         3.735678E-01         2.974527E-01         3.877010E-01        -1.356580E+00        -1.575143E+00        -1.171072E+00         7.370000E+02         5.590000E+02         6.840000E+02        -1.685637E+01        -1.771280E+01        -1.617762E+01        -8.979088E+00        -9.217051E+00        -9.281907E+00        -6.033065E-01        -6.656889E-01        -6.316034E-01        -4.295380E+00         0.000000E+00        -2.721389E+00         0.000000E+00        -6.072002E+00                  NAN        -2.780565E+01        -3.108634E+01        -2.930291E+01        -3.164591E+01        -2.362293E+01                  NAN        -5.968398E+00        -5.340945E+00        -6.250699E+00        -6.712172E+00        -6.247964E+00                  NAN        -8.118119E+00                  NAN        -8.913867E+00                  NAN        -6.505408E+00         0.000000E+00        -2.122436E+01                  NAN        -2.203261E+01                  NAN        -2.079581E+01        -2.277164E+01        -6.801788E+00                  NAN        -5.885888E+00                  NAN        -6.816121E+00        -1.142562E+01        -3.381073E+00         0.000000E+00        -2.731809E+00         0.000000E+00        -4.034114E+00         0.000000E+00        -2.909794E+01        -3.116155E+01        -3.048654E+01        -3.278014E+01        -2.613642E+01        -2.583515E+01        -5.903725E-01        -9.374063E-01        -7.129339E-01        -7.680379E-01        -8.331774E-01        -3.308755E+00         1.740000E+02         1.000000E+00         4.830000E+02         9.300000E+01         2.300000E+01         0.000000E+00         1.740000E+02         0.000000E+00         2.800000E+01         0.000000E+00         3.080000E+02         2.000000E+00         1.290000E+02         3.000000E+00         2.510000E+02         9.200000E+01         5.600000E+01         1.000000E+00
        6.215790E+07         1.132154E+01         2.859337E-01         4.306895E-01         2.833767E-01         3.621618E-01         3.208490E-01         3.939355E-01        -1.349534E+00        -1.554894E+00        -1.179524E+00         7.030000E+02         5.670000E+02         7.100000E+02        -1.665500E+01        -1.775351E+01        -1.689202E+01        -9.347104E+00        -9.068518E+00        -8.804829E+00        -5.150834E-01        -6.100074E-01        -6.665348E-01        -3.871124E+00         0.000000E+00        -2.778926E+00         0.000000E+00        -6.141199E+00                  NAN        -2.736009E+01        -3.467620E+01        -2.949078E+01        -3.192120E+01        -2.349528E+01                  NAN        -6.095998E+00        -4.565557E+00        -6.234616E+00        -6.246247E+00        -6.514093E+00                  NAN        -7.893501E+00                  NAN        -8.275980E+00                  NAN        -6.976075E+00                  NAN        -2.096658E+01                  NAN        -2.196406E+01                  NAN        -2.105253E+01                  NAN        -7.011683E+00                  NAN        -6.233282E+00                  NAN        -6.567383E+00                  NAN        -3.888976E+00         0.000000E+00        -2.708167E+00         0.000000E+00        -5.139876E+00         0.000000E+00        -2.832559E+01        -3.113075E+01        -3.043510E+01        -3.290197E+01        -2.568545E+01        -3.084236E+01        -6.217983E-01        -8.800083E-01        -7.147140E-01        -7.926116E-01        -7.883621E-01        -5.326982E-03         1.650000E+02         2.000000E+00         4.870000E+02         9.900000E+01         2.100000E+01         0.000000E+00         1.640000E+02         0.000000E+00         3.700000E+01         0.000000E+00         3.110000E+02         0.000000E+00         1.190000E+02         6.000000E+00         2.470000E+02         9.900000E+01         5.700000E+01         1.000000E+00
        6.218790E+07         1.155029E+01         2.922761E-01         4.273845E-01         2.803394E-01         3.831475E-01         2.913721E-01         4.242610E-01        -1.340056E+00        -1.589010E+00        -1.148247E+00         7.150000E+02         5.690000E+02         6.960000E+02        -1.670589E+01        -1.767327E+01        -1.711863E+01        -9.238915E+00        -9.386413E+00        -8.770253E+00        -5.474305E-01        -5.919599E-01        -7.350872E-01        -3.929414E+00         0.000000E+00        -2.765352E+00         0.000000E+00        -5.744602E+00                  NAN        -2.700031E+01        -3.042992E+01        -2.980879E+01        -3.166560E+01        -2.462020E+01                  NAN        -6.338075E+00        -5.335048E+00        -6.067034E+00        -6.673820E+00        -6.470027E+00                  NAN        -7.871106E+00         0.000000E+00        -9.292225E+00                  NAN        -6.972285E+00         0.000000E+00        -2.097039E+01        -2.646022E+01        -2.143079E+01                  NAN        -2.076782E+01        -2.336934E+01        -6.967829E+00        -5.852685E+00        -5.872483E+00                  NAN        -6.849931E+00        -7.633325E+00        -4.179488E+00         0.000000E+00        -2.621293E+00         0.000000E+00        -4.902539E+00         0.000000E+00        -2.767163E+01        -3.153687E+01        -3.065496E+01        -3.311321E+01        -2.569929E+01        -2.915661E+01        -6.377653E-01        -8.296916E-01        -6.931295E-01        -8.575619E-01        -7.650775E-01        -3.857622E-04         1.590000E+02         2.000000E+00         4.980000E+02         9.600000E+01         1.900000E+01         0.000000E+00         1.680000E+02         3.000000E+00         3.600000E+01         0.000000E+00         3.030000E+02         2.000000E+00         1.250000E+02         7.000000E+00         2.470000E+02         9.600000E+01         6.000000E+01         2.000000E+00
        6.221790E+07         1.165152E+01         2.949227E-01         4.200527E-01         2.850245E-01         3.770709E-01         2.941165E-01         4.106515E-01        -1.339505E+00        -1.580091E+00        -1.146684E+00         7.280000E+02         5.570000E+02         6.950000E+02        -1.734085E+01        -1.777132E+01        -1.684700E+01        -8.941404E+00        -9.118694E+00        -8.839175E+00        -5.364439E-01        -6.272023E-01        -6.589626E-01        -4.091027E+00         0.000000E+00        -2.734335E+00         0.000000E+00        -5.619842E+00                  NAN        -2.727335E+01        -3.167734E+01        -2.964817E+01        -3.136404E+01        -2.306119E+01                  NAN        -6.223657E+00        -6.021516E+00        -6.081229E+00        -6.600633E+00        -7.044711E+00                  NAN        -8.189712E+00         0.000000E+00        -9.049475E+00                  NAN        -6.762305E+00         0.000000E+00        -2.091515E+01        -2.985441E+01        -2.199858E+01                  NAN        -2.080755E+01        -2.353062E+01        -6.730716E+00        -5.469145E+00        -6.273307E+00                  NAN        -6.793595E+00        -7.280844E+00        -4.176512E+00         0.000000E+00        -2.645506E+00         0.000000E+00        -5.433667E+00         0.000000E+00        -2.779685E+01        -3.122507E+01        -3.046732E+01        -3.294945E+01        -2.527833E+01        -2.692788E+01        -7.225197E-01        -7.230450E-01        -7.060422E-01        -7.665054E-01        -7.877750E-01        -5.098259E-01         1.670000E+02         3.000000E+00         4.870000E+02         9.400000E+01         2.300000E+01         0.000000E+00         1.690000E+02         2.000000E+00         3.300000E+01         0.000000E+00         3.070000E+02         1.000000E+00         1.310000E+02         6.000000E+00         2.540000E+02         9.000000E+01         5.700000E+01         1.000000E+00
        6.224790E+07         1.175630E+01         2.952130E-01         4.224459E-01         2.823411E-01         3.820977E-01         3.216822E-01         3.928285E-01        -1.356809E+00        -1.548690E+00        -1.186822E+00         7.240000E+02         5.450000E+02         7.110000E+02        -1.735865E+01        -1.802159E+01        -1.661863E+01        -8.912298E+00        -9.195746E+00        -9.058496E+00        -6.009278E-01        -6.421713E-01        -6.680136E-01        -4.009899E+00         0.000000E+00        -2.847870E+00         0.000000E+00        -6.452488E+00                  NAN        -2.721531E+01        -3.152078E+01        -2.945740E+01        -3.138830E+01        -2.221419E+01                  NAN        -6.253432E+00        -4.795407E+00        -6.240355E+00        -6.535051E+00        -6.712016E+00                  NAN        -8.120704E+00         0.000000E+00        -8.760066E+00                  NAN        -6.860146E+00                  NAN        -2.097628E+01        -3.029081E+01        -2.264602E+01                  NAN        -2.078217E+01                  NAN        -6.921132E+00        -5.141877E+00        -6.022812E+00                  NAN        -6.903446E+00                  NAN        -3.954182E+00         0.000000E+00        -2.671100E+00         0.000000E+00        -5.433860E+00                  NAN        -2.812548E+01        -3.262726E+01        -3.044385E+01        -3.269538E+01        -2.606133E+01                  NAN        -7.468199E-01        -5.843841E-01        -6.884727E-01        -8.302832E-01        -6.230502E-01                  NAN         1.640000E+02         2.000000E+00         4.840000E+02         1.030000E+02         2.100000E+01         0.000000E+00         1.720000E+02         2.000000E+00         3.400000E+01         0.000000E+00         3.040000E+02         0.000000E+00         1.290000E+02         9.000000E+00         2.460000E+02         9.600000E+01         5.300000E+01         0.000000E+00
        6.227790E+07         1.187365E+01         2.996252E-01         4.204268E-01         2.799480E-01         3.853185E-01         3.095276E-01         3.792217E-01        -1.343105E+00        -1.558925E+00        -1.186641E+00         7.430000E+02         5.350000E+02         7.020000E+02        -1.729234E+01        -1.764740E+01        -1.658041E+01        -8.841486E+00        -9.622888E+00        -8.970566E+00        -4.587962E-01        -6.422204E-01        -6.118216E-01        -3.874104E+00         0.000000E+00        -2.783301E+00         0.000000E+00        -5.135394E+00                  NAN        -2.748078E+01        -3.090116E+01        -2.944893E+01        -3.184955E+01        -2.421555E+01                  NAN        -6.343178E+00        -6.990486E+00        -6.191755E+00        -6.378194E+00        -6.367067E+00                  NAN        -8.312875E+00         0.000000E+00        -8.069035E+00                  NAN        -7.236277E+00                  NAN        -2.086021E+01        -2.855835E+01        -2.338887E+01                  NAN        -2.071761E+01                  NAN        -6.976482E+00        -4.913823E+00        -6.211054E+00                  NAN        -6.661246E+00                  NAN        -3.418490E+00         0.000000E+00        -2.466052E+00         0.000000E+00        -5.000082E+00         0.000000E+00        -2.870604E+01        -3.167478E+01        -3.060579E+01        -3.310377E+01        -2.574842E+01        -2.651154E+01        -6.718231E-01        -1.230520E+00        -7.274046E-01        -6.534570E-01        -7.210596E-01        -1.742556E+00         1.640000E+02         6.000000E+00         4.850000E+02         9.900000E+01         2.000000E+01         0.000000E+00         1.700000E+02         2.000000E+00         3.400000E+01         0.000000E+00         3.060000E+02         0.000000E+00         1.430000E+02         1.000000E+01         2.390000E+02         9.700000E+01         5.100000E+01         1.000000E+00
        6.230790E+07         1.200221E+01         3.041214E-01         4.077325E-01         2.881461E-01         3.410202E-01         2.977126E-01         4.147043E-01        -1.388507E+00        -1.575654E+00        -1.152883E+00         7.210000E+02         5.190000E+02         7.400000E+02        -1.706332E+01        -1.807569E+01        -1.674946E+01        -9.068960E+00        -9.406802E+00        -8.617469E+00        -4.292376E-01        -6.644951E-01        -6.992118E-01        -3.918075E+00         0.000000E+00        -2.873049E+00         0.000000E+00        -6.323661E+00                  NAN        -2.705465E+01        -3.285264E+01        -2.937381E+01        -3.145688E+01        -2.323248E+01                  NAN        -6.218603E+00        -6.284577E+00        -6.226871E+00        -6.407338E+00        -5.840360E+00                  NAN        -7.866261E+00         0.000000E+00        -8.827255E+00                  NAN        -7.061530E+00         0.000000E+00        -2.144898E+01        -3.094476E+01        -2.245135E+01                  NAN        -2.070704E+01        -1.793437E+01        -6.645456E+00        -6.144439E+00        -6.134601E+00                  NAN        -6.725284E+00        -9.350350E+00        -3.508403E+00         0.000000E+00        -2.727583E+00         0.000000E+00        -4.882969E+00         0.000000E+00        -2.846447E+01        -3.353636E+01        -3.035136E+01        -3.300258E+01        -2.601989E+01        -2.844134E+01        -6.867091E-01        -6.286496E-01        -7.115179E-01        -8.270715E-01        -5.993124E-01        -5.703604E-02         1.760000E+02         6.000000E+00         4.780000E+02         9.300000E+01         2.100000E+01         0.000000E+00         1.840000E+02         1.000000E+00         2.700000E+01         0.000000E+00         2.990000E+02         1.000000E+00         1.230000E+02         8.000000E+00         2.400000E+02         9.700000E+01         5.600000E+01         1.000000E+00
        6.233790E+07         1.131543E+01         2.841074E-01         4.072885E-01         3.086041E-01         3.389228E-01         2.768457E-01         4.225274E-01        -1.386256E+00        -1.587673E+00        -1.174025E+00         6.790000E+02         5.220000E+02         7.790000E+02        -1.742662E+01        -1.766634E+01        -1.661246E+01        -9.158433E+00        -9.366851E+00        -8.799517E+00        -3.977551E-01        -5.923556E-01        -8.102514E-01        -3.932073E+00         0.000000E+00        -2.848613E+00         0.000000E+00        -5.780844E+00         0.000000E+00        -2.748495E+01        -2.977042E+01        -2.944317E+01        -3.112746E+01        -2.317715E+01        -2.211717E+01        -6.061312E+00        -7.579167E+00        -6.140811E+00        -6.734920E+00        -6.515087E+00        -1.112287E+01        -7.887410E+00                  NAN        -9.370479E+00                  NAN        -7.010399E+00         0.000000E+00        -2.147454E+01                  NAN        -2.238851E+01                  NAN        -2.049023E+01        -2.002961E+01        -6.590461E+00                  NAN        -5.666850E+00                  NAN        -6.969211E+00        -1.026534E+01        -3.637513E+00         0.000000E+00        -2.509279E+00         0.000000E+00        -4.816790E+00         0.000000E+00        -2.837766E+01        -3.270785E+01        -3.054661E+01        -3.296875E+01        -2.556366E+01        -2.339872E+01        -6.804487E-01        -1.158046E+00        -8.128090E-01        -8.435788E-01        -6.921762E-01         0.000000E+00         1.730000E+02         3.000000E+00         4.730000E+02         9.600000E+01         2.800000E+01         1.000000E+00         1.670000E+02         0.000000E+00         2.900000E+01         0.000000E+00         3.150000E+02         1.000000E+00         1.190000E+02         6.000000E+00         2.420000E+02         9.100000E+01         6.200000E+01         2.000000E+00
        6.236790E+07         1.144833E+01         2.883220E-01         4.059488E-01         3.057292E-01         3.358870E-01         3.063778E-01         3.928377E-01        -1.388200E+00        -1.558864E+00        -1.185962E+00         6.840000E+02         5.240000E+02         7.720000E+02        -1.719389E+01        -1.799005E+01        -1.652424E+01        -8.987512E+00        -9.271738E+00        -9.115546E+00        -4.635656E-01        -6.627541E-01        -6.370845E-01        -3.861027E+00         0.000000E+00        -2.848631E+00         0.000000E+00        -5.585968E+00                  NAN        -2.757730E+01        -3.231774E+01        -2.947900E+01        -3.157226E+01        -2.297261E+01                  NAN        -6.188383E+00        -7.741173E+00        -6.166769E+00        -6.417378E+00        -7.138451E+00                  NAN        -8.109466E+00                  NAN        -9.247048E+00                  NAN        -6.884096E+00         0.000000E+00        -2.099112E+01                  NAN        -2.236242E+01                  NAN        -2.136936E+01        -2.481943E+01        -6.830003E+00                  NAN        -5.793436E+00                  NAN        -6.614263E+00        -7.435593E+00        -3.435985E+00         0.000000E+00        -2.661868E+00         0.000000E+00        -4.718363E+00         0.000000E+00        -2.852375E+01        -3.096524E+01        -3.032002E+01        -3.301194E+01        -2.599637E+01        -2.596346E+01        -7.695593E-01        -3.822405E-01        -7.362260E-01        -9.423049E-01        -7.638366E-01         0.000000E+00         1.750000E+02         3.000000E+00         4.630000E+02         1.030000E+02         3.000000E+01         0.000000E+00         1.690000E+02         0.000000E+00         2.600000E+01         0.000000E+00         3.140000E+02         3.000000E+00         1.250000E+02         3.000000E+00         2.440000E+02         9.200000E+01         7.200000E+01         1.000000E+00
        6.239790E+07         1.118196E+01         2.842167E-01         4.048618E-01         3.109215E-01         3.674970E-01         3.432675E-01         4.092312E-01        -1.361796E+00        -1.531716E+00        -1.154902E+00         7.030000E+02         5.150000E+02         7.620000E+02        -1.735913E+01        -1.798380E+01        -1.658844E+01        -8.838508E+00        -9.046601E+00        -8.923968E+00        -4.059381E-01        -6.460375E-01        -9.741848E-01        -4.019405E+00         0.000000E+00        -2.728658E+00         0.000000E+00        -4.296633E+00                  NAN        -2.771040E+01        -2.749506E+01        -2.949963E+01        -3.131970E+01        -2.490858E+01                  NAN        -6.155397E+00        -7.873970E+00        -6.118441E+00        -6.424204E+00        -6.591983E+00                  NAN        -8.638161E+00                  NAN        -9.378137E+00                  NAN        -6.732270E+00         0.000000E+00        -2.049956E+01                  NAN        -2.240196E+01                  NAN        -2.110460E+01        -2.415763E+01        -6.948272E+00                  NAN        -5.621273E+00                  NAN        -6.682468E+00        -9.124411E+00        -2.959651E+00         0.000000E+00        -2.764444E+00         0.000000E+00        -6.060486E+00                  NAN        -2.888036E+01        -3.256063E+01        -3.024804E+01        -3.244700E+01        -2.492661E+01                  NAN        -6.597237E-01        -3.798801E-01        -7.789803E-01        -8.129060E-01        -8.634346E-01                  NAN         1.690000E+02         3.000000E+00         4.740000E+02         9.700000E+01         3.100000E+01         0.000000E+00         1.590000E+02         0.000000E+00         2.600000E+01         0.000000E+00         3.260000E+02         1.000000E+00         1.260000E+02         7.000000E+00         2.460000E+02         9.000000E+01         6.900000E+01         0.000000E+00
        6.242790E+07         1.146794E+01         2.986090E-01         4.030140E-01         2.983769E-01         3.653013E-01         3.037448E-01         4.260182E-01        -1.376878E+00        -1.568354E+00        -1.150876E+00         7.270000E+02         4.980000E+02         7.550000E+02        -1.746451E+01        -1.777370E+01        -1.665953E+01        -8.968752E+00        -9.580499E+00        -8.589744E+00        -4.770740E-01        -6.967771E-01        -8.073369E-01        -4.078058E+00         0.000000E+00        -2.806048E+00         0.000000E+00        -6.722066E+00                  NAN        -2.720974E+01        -3.259087E+01        -2.942601E+01        -3.143745E+01        -2.238202E+01                  NAN        -6.217830E+00        -6.222011E+00        -6.158182E+00        -6.442855E+00        -6.569846E+00                  NAN        -8.142935E+00                  NAN        -8.661290E+00                  NAN        -6.704788E+00                  NAN        -2.072871E+01                  NAN        -2.252973E+01                  NAN        -2.117236E+01                  NAN        -7.042589E+00                  NAN        -5.791150E+00                  NAN        -6.664159E+00                  NAN        -3.540601E+00         0.000000E+00        -2.760693E+00         0.000000E+00        -6.236089E+00                  NAN        -2.860981E+01        -3.030578E+01        -3.027422E+01        -3.268196E+01        -2.471873E+01                  NAN        -6.901741E-01        -6.633232E-01        -7.163616E-01        -9.139247E-01        -7.952175E-01                  NAN         1.800000E+02         4.000000E+00         4.520000E+02         1.140000E+02         2.400000E+01         0.000000E+00         1.720000E+02         0.000000E+00         2.500000E+01         0.000000E+00         3.150000E+02         0.000000E+00         1.360000E+02         5.000000E+00         2.390000E+02         9.600000E+01         6.000000E+01         0.000000E+00
        6.245790E+07         1.194154E+01         3.035767E-01         3.989285E-01         2.974948E-01         3.390452E-01         3.319530E-01         4.296939E-01        -1.383755E+00        -1.532498E+00        -1.133518E+00         7.180000E+02         5.130000E+02         7.490000E+02        -1.711339E+01        -1.792380E+01        -1.699375E+01        -8.904195E+00        -9.106476E+00        -8.729727E+00        -4.777446E-01        -6.569124E-01        -6.737078E-01        -3.633365E+00         0.000000E+00        -2.822795E+00         0.000000E+00        -5.180386E+00                  NAN        -2.777682E+01        -2.936283E+01        -2.932308E+01        -3.101172E+01        -2.291706E+01                  NAN        -5.816713E+00        -7.832411E+00        -6.261270E+00        -6.610081E+00        -7.105202E+00                  NAN        -8.087264E+00         0.000000E+00        -8.479803E+00                  NAN        -7.182290E+00         0.000000E+00        -2.111951E+01        -2.994399E+01        -2.307262E+01                  NAN        -2.046676E+01        -1.962400E+01        -6.760787E+00        -4.514057E+00        -6.176799E+00                  NAN        -6.935833E+00        -1.013871E+01        -3.552942E+00         0.000000E+00        -2.795744E+00         0.000000E+00        -5.557190E+00         0.000000E+00        -2.873974E+01        -3.287647E+01        -3.028857E+01        -3.282220E+01        -2.486662E+01        -2.929788E+01        -6.377217E-01        -4.610151E-01        -7.183181E-01        -8.338770E-01        -9.493000E-01        -8.867178E-01         1.860000E+02         3.000000E+00         4.560000E+02         1.050000E+02         2.400000E+01         0.000000E+00         1.710000E+02         1.000000E+00         2.600000E+01         0.000000E+00         3.130000E+02         1.000000E+00         1.380000E+02         7.000000E+00         2.320000E+02         9.000000E+01         5.900000E+01         3.000000E+00
        6.248790E+07         1.119543E+01         2.836778E-01         4.083401E-01         3.079821E-01         3.452891E-01         2.940083E-01         4.305504E-01        -1.383799E+00        -1.584645E+00        -1.137441E+00         6.770000E+02         5.430000E+02         7.600000E+02        -1.763768E+01        -1.796542E+01        -1.671487E+01        -8.817055E+00        -9.303491E+00        -8.861148E+00        -4.869694E-01        -7.009512E-01        -6.243246E-01        -3.910897E+00                  NAN        -2.784682E+00         0.000000E+00        -4.823906E+00                  NAN        -2.794499E+01                  NAN        -2.942628E+01        -3.131932E+01        -2.350389E+01                  NAN        -6.071936E+00                  NAN        -6.162820E+00        -6.440601E+00        -7.564052E+00                  NAN        -8.166946E+00                  NAN        -9.363542E+00                  NAN        -7.059486E+00         0.000000E+00        -2.109360E+01                  NAN        -2.249341E+01                  NAN        -2.064671E+01        -2.397018E+01        -6.913465E+00                  NAN        -5.471906E+00                  NAN        -6.857881E+00        -9.495283E+00        -3.603637E+00         0.000000E+00        -2.798171E+00         0.000000E+00        -5.283707E+00         0.000000E+00        -2.867348E+01        -3.088831E+01        -3.030678E+01        -3.255984E+01        -2.566589E+01        -2.607538E+01        -5.784167E-01        -6.175931E-01        -6.971310E-01        -9.366092E-01        -8.508558E-01        -1.698343E+00         1.780000E+02         0.000000E+00         4.610000E+02         1.070000E+02         2.800000E+01         0.000000E+00         1.650000E+02         0.000000E+00         2.600000E+01         0.000000E+00         3.200000E+02         1.000000E+00         1.350000E+02         8.000000E+00         2.450000E+02         9.000000E+01         6.300000E+01         1.000000E+00
        6.251790E+07         1.145262E+01         2.981295E-01         4.074895E-01         2.943810E-01         3.509495E-01         3.030999E-01         4.022009E-01        -1.367124E+00        -1.567517E+00        -1.154454E+00         7.240000E+02         5.370000E+02         7.190000E+02        -1.704197E+01        -1.797418E+01        -1.670775E+01        -8.875526E+00        -9.270873E+00        -8.572479E+00        -4.094556E-01        -6.293785E-01        -6.921527E-01        -3.959887E+00         0.000000E+00        -2.716081E+00         0.000000E+00        -4.852798E+00                  NAN        -2.770562E+01        -2.972818E+01        -2.951613E+01        -3.168420E+01        -2.254859E+01                  NAN        -6.111746E+00        -7.297879E+00        -6.171604E+00        -6.054861E+00        -6.791215E+00                  NAN        -8.133265E+00                  NAN        -9.109247E+00                  NAN        -6.976894E+00                  NAN        -2.099477E+01                  NAN        -2.190548E+01                  NAN        -2.086903E+01                  NAN        -6.712016E+00                  NAN        -6.174894E+00                  NAN        -6.671770E+00                  NAN        -3.166124E+00         0.000000E+00        -2.938152E+00         0.000000E+00        -5.327740E+00                  NAN        -2.907526E+01        -3.178307E+01        -3.017493E+01        -3.281967E+01        -2.538134E+01                  NAN        -6.287303E-01        -7.323390E-01        -6.827680E-01        -7.711421E-01        -8.715430E-01                  NAN         1.790000E+02         2.000000E+00         4.640000E+02         1.020000E+02         2.700000E+01         0.000000E+00         1.700000E+02         0.000000E+00         2.700000E+01         0.000000E+00         3.150000E+02         0.000000E+00         1.380000E+02         1.000000E+01         2.330000E+02         9.700000E+01         5.800000E+01         0.000000E+00
        6.254790E+07         1.175733E+01         3.082040E-01         4.094563E-01         2.823397E-01         3.563801E-01         3.604732E-01         3.961601E-01        -1.360029E+00        -1.527033E+00        -1.156787E+00         7.400000E+02         5.280000E+02         7.120000E+02        -1.705858E+01        -1.800219E+01        -1.676864E+01        -8.990415E+00        -8.985756E+00        -8.796267E+00        -5.894591E-01        -7.349649E-01        -6.836131E-01        -4.030667E+00         0.000000E+00        -2.848883E+00         0.000000E+00        -5.744817E+00                  NAN        -2.732402E+01        -3.058697E+01        -2.930782E+01        -3.118352E+01        -2.429464E+01                  NAN        -6.285591E+00        -6.133218E+00        -6.300626E+00        -6.353997E+00        -5.938515E+00                  NAN        -7.556596E+00         0.000000E+00        -8.901744E+00                  NAN        -6.994897E+00                  NAN        -2.142461E+01        -2.748778E+01        -2.183335E+01                  NAN        -2.094754E+01                  NAN        -6.877840E+00        -4.299006E+00        -5.988976E+00                  NAN        -6.636834E+00                  NAN        -3.255396E+00         0.000000E+00        -3.184887E+00         0.000000E+00        -6.000888E+00         0.000000E+00        -2.870590E+01        -3.191578E+01        -3.008040E+01        -3.277901E+01        -2.505841E+01        -2.866318E+01        -7.000761E-01        -5.738809E-01        -7.117452E-01        -7.304503E-01        -8.581308E-01        -3.793924E-02         1.840000E+02         5.000000E+00         4.450000E+02         1.210000E+02         1.900000E+01         0.000000E+00         1.830000E+02         1.000000E+00         2.900000E+01         0.000000E+00         2.990000E+02         0.000000E+00         1.450000E+02         8.000000E+00         2.360000E+02         9.200000E+01         5.700000E+01         4.000000E+00
        6.257790E+07         1.169351E+01         3.032823E-01         4.098657E-01         2.868520E-01         3.509616E-01         3.201217E-01         4.041107E-01        -1.371498E+00        -1.555608E+00        -1.142692E+00         7.290000E+02         5.200000E+02         7.310000E+02        -1.678497E+01        -1.786488E+01        -1.706222E+01        -9.161703E+00        -9.189836E+00        -8.846019E+00        -6.041115E-01        -7.560220E-01        -4.845212E-01        -3.684545E+00         0.000000E+00        -2.794338E+00         0.000000E+00        -5.040159E+00                  NAN        -2.761732E+01        -3.003858E+01        -2.944230E+01        -3.149978E+01        -2.345747E+01                  NAN        -6.305586E+00        -8.119596E+00        -6.264880E+00        -6.174534E+00        -6.454773E+00                  NAN        -7.876375E+00                  NAN        -8.195353E+00                  NAN        -7.115739E+00         0.000000E+00        -2.151595E+01                  NAN        -2.409164E+01                  NAN        -2.078640E+01        -2.579882E+01        -6.543329E+00                  NAN        -5.602957E+00                  NAN        -6.564909E+00        -4.672733E+00        -3.430330E+00         0.000000E+00        -2.878691E+00         0.000000E+00        -6.458387E+00                  NAN        -2.842581E+01        -3.196849E+01        -3.031741E+01        -3.278760E+01        -2.432993E+01                  NAN        -6.343059E-01        -6.353268E-01        -6.873708E-01        -9.937405E-01        -8.037038E-01                  NAN         1.810000E+02         2.000000E+00         4.640000E+02         1.080000E+02         1.900000E+01         0.000000E+00         1.830000E+02         0.000000E+00         2.700000E+01         0.000000E+00         3.010000E+02         1.000000E+00         1.340000E+02         1.400000E+01         2.410000E+02         9.100000E+01         6.100000E+01         0.000000E+00
        6.260790E+07         1.159121E+01         2.920156E-01         4.148245E-01         2.931599E-01         3.670607E-01         3.130083E-01         4.060194E-01        -1.382014E+00        -1.564217E+00        -1.166143E+00         7.000000E+02         5.200000E+02         7.600000E+02        -1.726529E+01        -1.792633E+01        -1.704003E+01        -8.933447E+00        -9.313453E+00        -8.792662E+00        -6.439608E-01        -7.293387E-01        -6.304107E-01        -3.905721E+00         0.000000E+00        -2.823356E+00         0.000000E+00        -5.863460E+00                  NAN        -2.786501E+01        -2.913202E+01        -2.906608E+01        -3.160038E+01        -2.358284E+01                  NAN        -5.869374E+00        -7.476143E+00        -6.346322E+00        -6.306307E+00        -7.096983E+00                  NAN        -7.772450E+00                  NAN        -9.094653E+00                  NAN        -7.317998E+00         0.000000E+00        -2.140857E+01                  NAN        -2.175139E+01                  NAN        -2.090657E+01        -2.034467E+01        -6.709599E+00                  NAN        -6.124194E+00                  NAN        -6.701710E+00        -9.263738E+00        -3.372709E+00         0.000000E+00        -2.959106E+00         0.000000E+00        -4.860922E+00         0.000000E+00        -2.865171E+01        -3.161263E+01        -2.997829E+01        -3.259978E+01        -2.543506E+01        -2.652160E+01        -6.618858E-01        -6.865525E-01        -7.364030E-01        -8.359817E-01        -9.136314E-01        -1.488162E-01         1.690000E+02         1.000000E+01         4.600000E+02         1.130000E+02         2.200000E+01         0.000000E+00         1.780000E+02         0.000000E+00         2.900000E+01         0.000000E+00         3.040000E+02         1.000000E+00         1.360000E+02         1.200000E+01         2.300000E+02         1.020000E+02         7.200000E+01         3.000000E+00
        6.263790E+07         1.132070E+01         2.901593E-01         4.162086E-01         2.936321E-01         3.409073E-01         3.192353E-01         4.260345E-01        -1.388938E+00        -1.542736E+00        -1.150517E+00         6.890000E+02         5.250000E+02         7.660000E+02        -1.707213E+01        -1.755148E+01        -1.708805E+01        -8.889840E+00        -9.558814E+00        -8.745260E+00        -6.955146E-01        -6.373819E-01        -5.954416E-01        -3.881007E+00         0.000000E+00        -2.750804E+00         0.000000E+00        -5.181390E+00                  NAN        -2.768490E+01        -3.082937E+01        -2.948610E+01        -3.151474E+01        -2.325359E+01                  NAN        -6.151908E+00        -7.232937E+00        -6.347866E+00        -6.250076E+00        -6.652049E+00                  NAN        -8.295379E+00         0.000000E+00        -8.895092E+00                  NAN        -7.363197E+00         0.000000E+00        -2.101688E+01        -2.816360E+01        -2.254952E+01                  NAN        -2.078332E+01        -2.466822E+01        -6.797003E+00        -7.461853E+00        -6.118594E+00                  NAN        -6.733513E+00        -8.025132E+00        -3.142681E+00         0.000000E+00        -2.656961E+00         0.000000E+00        -5.596296E+00         0.000000E+00        -2.887493E+01        -3.106374E+01        -3.035403E+01        -3.289524E+01        -2.571162E+01        -3.184193E+01        -6.054980E-01        -1.022051E+00        -7.494135E-01        -9.164217E-01        -8.051981E-01        -5.128790E-01         1.740000E+02         3.000000E+00         4.530000E+02         1.230000E+02         2.100000E+01         0.000000E+00         1.710000E+02         1.000000E+00         3.100000E+01         0.000000E+00         3.080000E+02         1.000000E+00         1.340000E+02         7.000000E+00         2.350000E+02         1.040000E+02         5.500000E+01         1.000000E+00
        6.266790E+07         1.124849E+01         2.941926E-01         4.120427E-01         2.937647E-01         3.457616E-01         2.914532E-01         3.996436E-01        -1.381044E+00        -1.562721E+00        -1.155054E+00         6.860000E+02         5.190000E+02         7.750000E+02        -1.715860E+01        -1.755095E+01        -1.670877E+01        -8.934163E+00        -9.821040E+00        -8.760488E+00        -6.232696E-01        -6.123327E-01        -7.411435E-01        -3.595252E+00         0.000000E+00        -2.840016E+00         0.000000E+00        -4.736993E+00                  NAN        -2.780861E+01        -3.231460E+01        -2.941852E+01        -3.156678E+01        -2.347494E+01                  NAN        -6.229704E+00        -5.052771E+00        -6.202587E+00        -6.273787E+00        -6.854763E+00                  NAN        -7.840592E+00         0.000000E+00        -8.765388E+00                  NAN        -7.361076E+00                  NAN        -2.119114E+01        -2.923044E+01        -2.288018E+01                  NAN        -2.106714E+01                  NAN        -6.834714E+00        -7.436033E+00        -5.527274E+00                  NAN        -6.533589E+00                  NAN        -3.450839E+00         0.000000E+00        -2.776208E+00         0.000000E+00        -4.228135E+00         0.000000E+00        -2.884163E+01        -3.288992E+01        -3.042397E+01        -3.305771E+01        -2.639690E+01        -3.035526E+01        -6.068208E-01        -8.416896E-01        -7.383312E-01        -7.919125E-01        -8.551061E-01        -1.785141E-05         1.870000E+02         2.000000E+00         4.420000E+02         1.230000E+02         2.000000E+01         0.000000E+00         1.720000E+02         1.000000E+00         2.500000E+01         0.000000E+00         3.140000E+02         0.000000E+00         1.350000E+02         7.000000E+00         2.360000E+02         9.900000E+01         7.000000E+01         1.000000E+00
        6.269790E+07         1.139679E+01         2.952691E-01         4.101629E-01         2.945680E-01         3.566126E-01         2.866547E-01         4.127817E-01        -1.372206E+00        -1.583906E+00        -1.150420E+00         6.920000E+02         5.100000E+02         7.780000E+02        -1.701888E+01        -1.737006E+01        -1.670434E+01        -9.069794E+00        -9.594017E+00        -8.701157E+00        -5.284039E-01        -7.117530E-01        -5.067807E-01        -3.839493E+00         0.000000E+00        -2.850153E+00         0.000000E+00        -5.085868E+00                  NAN        -2.796000E+01        -2.933141E+01        -2.934970E+01        -3.144822E+01        -2.391469E+01                  NAN        -6.068279E+00        -8.611245E+00        -6.318397E+00        -6.311498E+00        -6.569863E+00                  NAN        -7.890319E+00         0.000000E+00        -7.023480E+00         0.000000E+00        -7.509713E+00                  NAN        -2.114963E+01        -2.861523E+01        -2.443623E+01        -2.764032E+01        -2.034785E+01                  NAN        -6.718879E+00        -8.055222E+00        -5.165988E+00        -8.568617E+00        -6.718730E+00                  NAN        -3.270346E+00         0.000000E+00        -2.729685E+00         0.000000E+00        -4.674690E+00         0.000000E+00        -2.908545E+01        -3.118473E+01        -3.051181E+01        -3.305525E+01        -2.612875E+01        -2.438510E+01        -7.068914E-01        -1.077224E+00        -7.266937E-01        -8.445299E-01        -6.520005E-01         0.000000E+00         1.720000E+02         7.000000E+00         4.430000E+02         1.300000E+02         2.200000E+01         0.000000E+00         1.670000E+02         1.000000E+00         2.700000E+01         2.000000E+00         3.150000E+02         0.000000E+00         1.350000E+02         1.100000E+01         2.330000E+02         1.020000E+02         5.700000E+01         1.000000E+00
        6.272790E+07         1.099854E+01         2.777793E-01         4.157062E-01         3.065145E-01         3.580446E-01         3.178742E-01         4.077089E-01        -1.379725E+00        -1.561554E+00        -1.150584E+00         6.650000E+02         5.270000E+02         7.880000E+02        -1.704456E+01        -1.767899E+01        -1.693258E+01        -9.043825E+00        -9.401876E+00        -8.605292E+00        -5.365165E-01        -6.967318E-01        -5.098392E-01        -3.719543E+00         0.000000E+00        -2.986101E+00         0.000000E+00        -4.628620E+00                  NAN        -2.788855E+01        -3.086747E+01        -2.911380E+01        -3.159460E+01        -2.455295E+01                  NAN        -6.139512E+00        -7.243759E+00        -6.370593E+00        -6.376236E+00        -6.184380E+00                  NAN        -8.056889E+00                  NAN        -8.668441E+00         0.000000E+00        -7.416352E+00         0.000000E+00        -2.126249E+01                  NAN        -2.254180E+01        -3.129537E+01        -2.093897E+01        -2.704785E+01        -6.863276E+00                  NAN        -6.035958E+00        -4.733738E+00        -6.698404E+00        -4.953728E+00        -3.239194E+00         0.000000E+00        -2.582937E+00         0.000000E+00        -4.301426E+00         0.000000E+00        -2.890916E+01        -3.199171E+01        -3.057791E+01        -3.304036E+01        -2.624733E+01        -2.878068E+01        -6.193977E-01        -1.160234E+00        -7.810521E-01        -8.613229E-01        -6.781325E-01        -2.191894E-06         1.690000E+02         6.000000E+00         4.520000E+02         1.210000E+02         2.600000E+01         0.000000E+00         1.650000E+02         0.000000E+00         2.400000E+01         2.000000E+00         3.200000E+02         1.000000E+00         1.260000E+02         5.000000E+00         2.410000E+02         1.070000E+02         6.300000E+01         2.000000E+00
        6.275790E+07         1.099028E+01         2.749220E-01         4.100895E-01         3.149885E-01         3.750777E-01         3.002855E-01         4.230044E-01        -1.373340E+00        -1.582762E+00        -1.146352E+00         6.620000E+02         5.190000E+02         7.990000E+02        -1.733684E+01        -1.726161E+01        -1.707908E+01        -8.917410E+00        -9.648675E+00        -8.736198E+00        -4.952374E-01        -7.421938E-01        -6.264800E-01        -3.845995E+00         0.000000E+00        -2.876606E+00         0.000000E+00        -4.482747E+00                  NAN        -2.757772E+01        -2.936654E+01        -2.927252E+01        -3.180287E+01        -2.375474E+01                  NAN        -6.247567E+00        -7.273410E+00        -6.177944E+00        -6.356185E+00        -7.542052E+00                  NAN        -8.430520E+00                  NAN        -8.365730E+00         0.000000E+00        -7.337501E+00         0.000000E+00        -2.072608E+01                  NAN        -2.298331E+01        -3.075886E+01        -2.075832E+01        -2.610603E+01        -6.982982E+00                  NAN        -5.633544E+00        -6.967147E+00        -6.739984E+00        -6.649557E+00        -2.995924E+00         0.000000E+00        -2.527429E+00         0.000000E+00        -4.909502E+00         0.000000E+00        -2.908747E+01        -3.146264E+01        -3.055744E+01        -3.280900E+01        -2.572854E+01        -2.962175E+01        -6.127590E-01        -9.407454E-01        -6.882617E-01        -8.129813E-01        -7.187993E-01         0.000000E+00         1.710000E+02         3.000000E+00         4.520000E+02         1.220000E+02         2.600000E+01         0.000000E+00         1.580000E+02         0.000000E+00         2.300000E+01         1.000000E+00         3.280000E+02         2.000000E+00         1.320000E+02         4.000000E+00         2.350000E+02         1.060000E+02         7.100000E+01         1.000000E+00
        6.278790E+07         1.102598E+01         2.785624E-01         4.093260E-01         3.121116E-01         3.684046E-01         3.024851E-01         4.130217E-01        -1.360031E+00        -1.557465E+00        -1.154659E+00         6.690000E+02         5.260000E+02         7.850000E+02        -1.699547E+01        -1.715718E+01        -1.674600E+01        -9.175963E+00        -9.814219E+00        -8.973499E+00        -5.187235E-01        -7.479016E-01        -7.945321E-01        -3.985461E+00         0.000000E+00        -2.754285E+00         0.000000E+00        -3.098897E+00                  NAN        -2.769519E+01        -2.986901E+01        -2.937401E+01        -3.180506E+01        -2.393741E+01                  NAN        -6.210130E+00        -6.283680E+00        -6.232979E+00        -6.251218E+00        -7.548409E+00                  NAN        -8.196533E+00                  NAN        -8.929336E+00                  NAN        -7.071576E+00         0.000000E+00        -2.082323E+01                  NAN        -2.224746E+01                  NAN        -2.087122E+01        -2.085579E+01        -6.972562E+00                  NAN        -6.257538E+00                  NAN        -6.627814E+00        -6.996277E+00        -3.889228E+00         0.000000E+00        -2.473882E+00         0.000000E+00        -5.345732E+00                  NAN        -2.847359E+01        -3.245043E+01        -3.047839E+01        -3.302975E+01        -2.545281E+01                  NAN        -8.212092E-01        -9.366776E-01        -6.808690E-01        -7.875061E-01        -6.592886E-01                  NAN         1.660000E+02         3.000000E+00         4.540000E+02         1.250000E+02         2.600000E+01         0.000000E+00         1.570000E+02         0.000000E+00         2.600000E+01         0.000000E+00         3.270000E+02         2.000000E+00         1.300000E+02         6.000000E+00         2.250000E+02         1.070000E+02         6.900000E+01         0.000000E+00
        6.281790E+07         1.115305E+01         2.891101E-01         4.069046E-01         3.039853E-01         3.527978E-01         3.067509E-01         3.868760E-01        -1.382409E+00        -1.572546E+00        -1.159147E+00         7.000000E+02         5.020000E+02         7.780000E+02        -1.734363E+01        -1.733735E+01        -1.630335E+01        -8.939302E+00        -9.407210E+00        -9.018674E+00        -5.279532E-01        -7.970083E-01        -9.632762E-01        -3.587796E+00         0.000000E+00        -2.791556E+00         0.000000E+00        -4.177022E+00                  NAN        -2.800313E+01        -2.754892E+01        -2.927693E+01        -3.118579E+01        -2.461635E+01                  NAN        -6.311603E+00        -9.550879E+00        -6.242983E+00        -6.707160E+00        -6.442366E+00                  NAN        -8.606808E+00                  NAN        -7.785768E+00         0.000000E+00        -6.846399E+00         0.000000E+00        -2.083943E+01                  NAN        -2.372678E+01        -2.952737E+01        -2.094910E+01        -2.254203E+01        -6.814389E+00                  NAN        -5.149824E+00        -8.913488E+00        -6.693177E+00        -8.938967E+00        -3.712960E+00         0.000000E+00        -2.665136E+00         0.000000E+00        -5.098666E+00         0.000000E+00        -2.840648E+01        -3.299930E+01        -3.066015E+01        -3.276225E+01        -2.499763E+01        -2.543769E+01        -7.287766E-01        -3.704295E-01        -6.381268E-01        -1.003038E+00        -8.745405E-01        -2.622359E+00         1.830000E+02         2.000000E+00         4.510000E+02         1.170000E+02         2.100000E+01         0.000000E+00         1.680000E+02         0.000000E+00         2.500000E+01         1.000000E+00         3.170000E+02         1.000000E+00         1.390000E+02         4.000000E+00         2.260000E+02         1.060000E+02         6.700000E+01         2.000000E+00
        6.284790E+07         1.092905E+01         2.723103E-01         4.142384E-01         3.134513E-01         3.788528E-01         3.062084E-01         4.018240E-01        -1.369423E+00        -1.573664E+00        -1.140552E+00         6.680000E+02         5.240000E+02         7.880000E+02        -1.700787E+01        -1.754409E+01        -1.700890E+01        -8.590811E+00        -9.431370E+00        -8.963718E+00        -6.305684E-01        -6.670211E-01        -6.639514E-01        -4.087583E+00         0.000000E+00        -2.805401E+00         0.000000E+00        -4.437071E+00                  NAN        -2.754718E+01        -3.281733E+01        -2.932144E+01        -3.139558E+01        -2.539366E+01                  NAN        -6.168139E+00        -3.924871E+00        -6.214778E+00        -6.413344E+00        -6.347810E+00                  NAN        -8.437383E+00                  NAN        -8.413681E+00         0.000000E+00        -7.147056E+00                  NAN        -2.078997E+01                  NAN        -2.253925E+01        -3.049600E+01        -2.063078E+01                  NAN        -6.893066E+00                  NAN        -6.213947E+00        -3.848464E+00        -6.868026E+00                  NAN        -3.091501E+00         0.000000E+00        -2.629232E+00         0.000000E+00        -4.998810E+00         0.000000E+00        -2.913328E+01        -3.328424E+01        -3.048033E+01        -3.294660E+01        -2.571831E+01        -3.099945E+01        -6.343263E-01        -7.142730E-01        -7.192086E-01        -8.068256E-01        -7.798069E-01        -9.015381E-01         1.690000E+02         1.000000E+00         4.640000E+02         1.150000E+02         2.500000E+01         0.000000E+00         1.570000E+02         0.000000E+00         2.900000E+01         2.000000E+00         3.240000E+02         0.000000E+00         1.260000E+02         5.000000E+00         2.330000E+02         1.100000E+02         6.600000E+01         1.000000E+00
        6.287790E+07         1.078242E+01         2.744874E-01         4.108984E-01         3.146143E-01         3.626070E-01         3.035413E-01         4.075726E-01        -1.381009E+00        -1.564615E+00        -1.172042E+00         6.770000E+02         5.020000E+02         8.010000E+02        -1.713939E+01        -1.753497E+01        -1.683454E+01        -8.832644E+00        -9.718427E+00        -8.732593E+00        -6.371238E-01        -6.743006E-01        -7.479345E-01        -3.636115E+00                  NAN        -2.830106E+00         0.000000E+00        -4.274809E+00                  NAN        -2.782792E+01                  NAN        -2.930779E+01        -3.151540E+01        -2.394235E+01                  NAN        -6.067012E+00                  NAN        -6.241644E+00        -6.338205E+00        -6.590413E+00                  NAN        -8.399979E+00                  NAN        -8.400979E+00         0.000000E+00        -7.211626E+00                  NAN        -2.113798E+01                  NAN        -2.312040E+01        -3.080780E+01        -2.072412E+01                  NAN        -6.510509E+00                  NAN        -5.757887E+00        -4.417266E+00        -6.782135E+00                  NAN        -2.998665E+00                  NAN        -2.677045E+00         0.000000E+00        -5.555588E+00         0.000000E+00        -2.922404E+01                  NAN        -3.031907E+01        -3.293125E+01        -2.539262E+01        -2.790373E+01        -6.374844E-01                  NAN        -6.799969E-01        -7.850794E-01        -6.776497E-01        -3.942860E-03         1.740000E+02         0.000000E+00         4.520000E+02         1.180000E+02         3.000000E+01         0.000000E+00         1.560000E+02         0.000000E+00         2.500000E+01         1.000000E+00         3.300000E+02         0.000000E+00         1.300000E+02         0.000000E+00         2.410000E+02         1.020000E+02         6.200000E+01         2.000000E+00
        6.290790E+07         1.075785E+01         2.678352E-01         4.131220E-01         3.190428E-01         3.451756E-01         2.637517E-01         4.195085E-01        -1.392734E+00        -1.587035E+00        -1.142625E+00         6.490000E+02         5.080000E+02         8.230000E+02        -1.740120E+01        -1.698348E+01        -1.681717E+01        -8.999566E+00        -9.274221E+00        -8.579802E+00        -5.554267E-01        -8.688917E-01        -7.584339E-01        -3.852019E+00         0.000000E+00        -2.949897E+00         0.000000E+00        -5.665214E+00                  NAN        -2.755109E+01        -3.359785E+01        -2.954809E+01        -3.165074E+01        -2.202483E+01                  NAN        -6.273053E+00        -3.929100E+00        -6.130527E+00        -6.240351E+00        -7.159399E+00                  NAN        -8.081661E+00                  NAN        -7.847655E+00         0.000000E+00        -7.186047E+00                  NAN        -2.097340E+01                  NAN        -2.363106E+01        -3.145764E+01        -2.066800E+01                  NAN        -6.907678E+00                  NAN        -5.581085E+00        -5.845250E+00        -6.909350E+00                  NAN        -3.300682E+00         0.000000E+00        -2.517254E+00         0.000000E+00        -5.597905E+00         0.000000E+00        -2.921731E+01        -3.305236E+01        -3.051998E+01        -3.285691E+01        -2.498312E+01        -2.759501E+01        -6.629185E-01        -2.402181E-01        -8.222766E-01        -7.569827E-01        -6.760087E-01        -2.018404E+00         1.660000E+02         1.000000E+00         4.420000E+02         1.360000E+02         2.900000E+01         0.000000E+00         1.540000E+02         0.000000E+00         2.500000E+01         1.000000E+00         3.320000E+02         0.000000E+00         1.200000E+02         3.000000E+00         2.400000E+02         1.040000E+02         5.900000E+01         1.000000E+00
        6.293790E+07         1.145867E+01         2.854099E-01         4.070559E-01         3.075341E-01         3.524040E-01         3.258028E-01         4.053484E-01        -1.380650E+00        -1.541159E+00        -1.166683E+00         6.830000E+02         4.950000E+02         8.020000E+02        -1.735979E+01        -1.758917E+01        -1.667695E+01        -8.779363E+00        -9.629142E+00        -8.782011E+00        -7.045524E-01        -7.416724E-01        -6.663945E-01        -3.810522E+00         0.000000E+00        -2.832362E+00         0.000000E+00        -4.583380E+00                  NAN        -2.740166E+01        -3.073086E+01        -2.942815E+01        -3.167310E+01        -2.374246E+01                  NAN        -6.332153E+00        -6.841653E+00        -6.272239E+00        -6.266632E+00        -7.440009E+00                  NAN        -8.339700E+00                  NAN        -8.895694E+00         0.000000E+00        -7.326207E+00                  NAN        -2.120809E+01                  NAN        -2.206101E+01        -2.964426E+01        -2.036422E+01                  NAN        -6.512716E+00                  NAN        -5.769232E+00        -5.592001E+00        -6.897864E+00                  NAN        -3.493787E+00         0.000000E+00        -2.485918E+00         0.000000E+00        -5.060995E+00                  NAN        -2.855638E+01        -3.212650E+01        -3.071831E+01        -3.297125E+01        -2.534942E+01                  NAN        -7.082888E-01        -1.039413E+00        -7.737986E-01        -8.584448E-01        -7.340973E-01                  NAN         1.820000E+02         3.000000E+00         4.440000E+02         1.230000E+02         2.200000E+01         0.000000E+00         1.650000E+02         0.000000E+00         2.000000E+01         3.000000E+00         3.240000E+02         0.000000E+00         1.300000E+02         6.000000E+00         2.290000E+02         1.070000E+02         6.300000E+01         0.000000E+00
        6.296790E+07         1.126575E+01         2.786554E-01         4.086003E-01         3.127442E-01         3.573745E-01         3.022165E-01         3.976517E-01        -1.379541E+00        -1.568375E+00        -1.164160E+00         6.460000E+02         5.050000E+02         8.290000E+02        -1.703626E+01        -1.782373E+01        -1.621277E+01        -9.108861E+00        -8.869296E+00        -8.853075E+00        -7.479164E-01        -7.317724E-01        -9.364653E-01        -3.671954E+00         0.000000E+00        -2.881782E+00         0.000000E+00        -4.307296E+00                  NAN        -2.801812E+01        -3.461578E+01        -2.935917E+01        -3.147500E+01        -2.452611E+01                  NAN        -6.081423E+00        -7.248614E+00        -6.270827E+00        -6.431167E+00        -6.916136E+00                  NAN        -8.015226E+00                  NAN        -8.591738E+00         0.000000E+00        -7.082544E+00                  NAN        -2.142519E+01                  NAN        -2.341235E+01        -3.047521E+01        -2.083559E+01                  NAN        -6.751052E+00                  NAN        -5.735965E+00        -6.477316E+00        -6.697971E+00                  NAN        -3.624822E+00         0.000000E+00        -2.661385E+00         0.000000E+00        -4.242146E+00         0.000000E+00        -2.857004E+01        -3.195845E+01        -3.046429E+01        -3.263703E+01        -2.667950E+01        -2.488778E+01        -6.518713E-01        -9.165162E-01        -7.197364E-01        -9.318194E-01        -5.931826E-01        -1.443472E-02         1.680000E+02         1.000000E+00         4.670000E+02         1.140000E+02         2.400000E+01         0.000000E+00         1.630000E+02         0.000000E+00         2.200000E+01         2.000000E+00         3.250000E+02         0.000000E+00         1.360000E+02         4.000000E+00         2.170000E+02         1.180000E+02         6.800000E+01         1.000000E+00
        6.299790E+07         1.122960E+01         2.744235E-01         4.044982E-01         3.210784E-01         3.362332E-01         2.800771E-01         3.826847E-01        -1.403048E+00        -1.590321E+00        -1.182184E+00         6.640000E+02         4.840000E+02         8.320000E+02        -1.693218E+01        -1.719241E+01        -1.650408E+01        -9.080367E+00        -9.368039E+00        -8.876562E+00        -7.125972E-01        -7.065906E-01        -7.480642E-01        -3.661106E+00         0.000000E+00        -2.792205E+00         0.000000E+00        -4.544993E+00         0.000000E+00        -2.772029E+01        -2.377247E+01        -2.951149E+01        -3.194465E+01        -2.313780E+01        -2.461429E+01        -6.223033E+00        -1.049712E+01        -6.131000E+00        -6.308422E+00        -7.545455E+00        -7.822660E+00        -8.013804E+00                  NAN        -8.618508E+00         0.000000E+00        -7.102380E+00                  NAN        -2.129411E+01                  NAN        -2.382279E+01        -3.426469E+01        -2.097204E+01                  NAN        -6.608914E+00                  NAN        -5.724048E+00        -2.470627E+00        -6.415067E+00                  NAN        -3.800103E+00         0.000000E+00        -2.531721E+00         0.000000E+00        -4.623425E+00         0.000000E+00        -2.828082E+01        -3.224012E+01        -3.042333E+01        -3.316411E+01        -2.582917E+01        -3.106916E+01        -7.239995E-01        -5.269706E-01        -6.955109E-01        -8.846992E-01        -6.628277E-01        -5.237071E-01         1.630000E+02         1.000000E+00         4.560000E+02         1.230000E+02         2.900000E+01         2.000000E+00         1.560000E+02         0.000000E+00         2.200000E+01         1.000000E+00         3.330000E+02         0.000000E+00         1.260000E+02         7.000000E+00         2.350000E+02         9.800000E+01         7.200000E+01         1.000000E+00
        6.302790E+07         1.099210E+01         2.648301E-01         4.071118E-01         3.280581E-01         3.265801E-01         3.103635E-01         4.189129E-01        -1.407286E+00        -1.555935E+00        -1.179314E+00         6.480000E+02         4.920000E+02         8.400000E+02        -1.654752E+01        -1.795701E+01        -1.648919E+01        -8.959652E+00        -9.277019E+00        -9.158807E+00        -9.454340E-01        -7.146363E-01        -5.169577E-01        -3.502967E+00                  NAN        -2.764980E+00         0.000000E+00        -4.476853E+00                  NAN        -2.845954E+01                  NAN        -2.952186E+01        -3.186919E+01        -2.422260E+01                  NAN        -6.095917E+00                  NAN        -6.052676E+00        -6.444470E+00        -6.852258E+00                  NAN        -8.002157E+00                  NAN        -9.681852E+00         0.000000E+00        -7.010689E+00                  NAN        -2.136016E+01                  NAN        -2.191561E+01        -3.226300E+01        -2.070635E+01                  NAN        -6.591667E+00                  NAN        -6.283798E+00        -4.733393E+00        -6.877374E+00                  NAN        -3.329631E+00         0.000000E+00        -3.018918E+00         0.000000E+00        -5.088683E+00         0.000000E+00        -2.883950E+01        -3.233126E+01        -3.038369E+01        -3.264842E+01        -2.549151E+01        -2.733216E+01        -6.158033E-01        -7.522041E-01        -6.670643E-01        -8.072305E-01        -9.716826E-01        -7.341130E-01         1.590000E+02         0.000000E+00         4.690000E+02         1.130000E+02         3.300000E+01         0.000000E+00         1.470000E+02         0.000000E+00         2.100000E+01         1.000000E+00         3.430000E+02         0.000000E+00         1.340000E+02         8.000000E+00         2.200000E+02         1.060000E+02         6.700000E+01         3.000000E+00
        6.305790E+07         1.129032E+01         2.809108E-01         4.081251E-01         3.109640E-01         3.229025E-01         2.939037E-01         3.952288E-01        -1.408600E+00        -1.578312E+00        -1.178798E+00         6.750000E+02         4.960000E+02         8.090000E+02        -1.668876E+01        -1.738332E+01        -1.669069E+01        -9.176526E+00        -9.181874E+00        -8.823308E+00        -8.898219E-01        -7.857862E-01        -4.538238E-01        -3.515167E+00         0.000000E+00        -2.766047E+00         0.000000E+00        -4.411812E+00                  NAN        -2.804634E+01        -3.350106E+01        -2.932555E+01        -3.185329E+01        -2.441032E+01                  NAN        -6.138451E+00        -6.477229E+00        -6.340569E+00        -6.383190E+00        -6.497217E+00                  NAN        -7.977872E+00                  NAN        -9.970360E+00         0.000000E+00        -7.327342E+00                  NAN        -2.128550E+01                  NAN        -2.176293E+01        -3.063623E+01        -2.066353E+01                  NAN        -6.709599E+00                  NAN        -5.377237E+00        -5.368100E+00        -6.700916E+00                  NAN        -3.504872E+00         0.000000E+00        -2.576265E+00         0.000000E+00        -5.048830E+00         0.000000E+00        -2.845458E+01        -3.219143E+01        -3.050929E+01        -3.270046E+01        -2.477739E+01        -2.811181E+01        -6.660938E-01        -7.554115E-01        -7.137832E-01        -8.108861E-01        -9.480575E-01        -5.831386E-05         1.630000E+02         2.000000E+00         4.540000E+02         1.260000E+02         2.900000E+01         0.000000E+00         1.640000E+02         0.000000E+00         2.200000E+01         1.000000E+00         3.250000E+02         0.000000E+00         1.330000E+02         9.000000E+00         2.240000E+02         1.070000E+02         6.000000E+01         3.000000E+00
        6.308790E+07         1.131294E+01         2.846406E-01         4.036382E-01         3.117212E-01         3.165625E-01         2.664504E-01         4.128848E-01        -1.418724E+00        -1.606041E+00        -1.166491E+00         6.700000E+02         5.080000E+02         8.020000E+02        -1.642913E+01        -1.774936E+01        -1.662135E+01        -9.127026E+00        -9.457564E+00        -8.650943E+00        -8.787701E-01        -7.515460E-01        -6.104886E-01        -3.770547E+00         0.000000E+00        -2.894747E+00         0.000000E+00        -4.985902E+00                  NAN        -2.820218E+01        -3.222312E+01        -2.918870E+01        -3.176265E+01        -2.349087E+01                  NAN        -5.980656E+00        -4.813756E+00        -6.243417E+00        -6.270320E+00        -6.700221E+00                  NAN        -7.712301E+00         0.000000E+00        -8.791100E+00         0.000000E+00        -7.274896E+00                  NAN        -2.172800E+01        -2.789802E+01        -2.252359E+01        -2.815418E+01        -2.050041E+01                  NAN        -6.722419E+00        -1.060133E+01        -6.128293E+00        -6.475491E+00        -6.743080E+00                  NAN        -2.997654E+00         0.000000E+00        -2.510007E+00         0.000000E+00        -3.993846E+00         0.000000E+00        -2.908908E+01        -3.087344E+01        -3.048558E+01        -3.312038E+01        -2.621924E+01        -2.881634E+01        -6.147183E-01        -8.510604E-01        -7.756479E-01        -8.233169E-01        -9.069276E-01        -5.562961E-01         1.740000E+02         3.000000E+00         4.510000E+02         1.180000E+02         2.800000E+01         0.000000E+00         1.710000E+02         1.000000E+00         2.100000E+01         1.000000E+00         3.180000E+02         0.000000E+00         1.320000E+02         1.400000E+01         2.350000E+02         9.500000E+01         6.600000E+01         1.000000E+00
        6.311790E+07         1.118813E+01         2.805182E-01         4.077605E-01         3.117212E-01         3.152796E-01         2.779066E-01         4.233020E-01        -1.405814E+00        -1.591459E+00        -1.154540E+00         6.690000E+02         5.080000E+02         8.030000E+02        -1.686725E+01        -1.715186E+01        -1.710568E+01        -9.052038E+00        -9.703134E+00        -8.362139E+00        -7.837454E-01        -7.601988E-01        -5.622227E-01        -3.809845E+00         0.000000E+00        -2.764388E+00         0.000000E+00        -4.752538E+00                  NAN        -2.784058E+01        -3.244257E+01        -2.941446E+01        -3.177229E+01        -2.467197E+01                  NAN        -6.181772E+00        -6.038534E+00        -6.192861E+00        -6.219149E+00        -6.469904E+00                  NAN        -7.887756E+00                  NAN        -8.773879E+00         0.000000E+00        -7.378390E+00                  NAN        -2.154284E+01                  NAN        -2.192119E+01        -3.213388E+01        -2.072151E+01                  NAN        -6.613855E+00                  NAN        -6.654457E+00        -5.293380E+00        -6.626272E+00                  NAN        -3.151740E+00         0.000000E+00        -2.599797E+00         0.000000E+00        -5.409788E+00         0.000000E+00        -2.885741E+01        -3.262479E+01        -3.073707E+01        -3.266491E+01        -2.558278E+01        -2.969863E+01        -6.582164E-01        -8.327126E-01        -7.475202E-01        -9.433533E-01        -8.387611E-01        -9.621690E-01         1.630000E+02         4.000000E+00         4.620000E+02         1.160000E+02         2.900000E+01         0.000000E+00         1.630000E+02         0.000000E+00         2.300000E+01         1.000000E+00         3.250000E+02         0.000000E+00         1.370000E+02         6.000000E+00         2.280000E+02         1.000000E+02         6.400000E+01         2.000000E+00
        6.314790E+07         1.131948E+01         2.733391E-01         4.047225E-01         3.219384E-01         3.348778E-01         2.618948E-01         4.035373E-01        -1.394070E+00        -1.588204E+00        -1.172992E+00         6.640000E+02         4.980000E+02         8.180000E+02        -1.645197E+01        -1.692939E+01        -1.742936E+01        -9.307828E+00        -9.817778E+00        -8.759787E+00        -8.371321E-01        -8.600219E-01        -4.141963E-01        -3.377182E+00         0.000000E+00        -2.678318E+00         0.000000E+00        -4.858301E+00                  NAN        -2.830613E+01        -3.094362E+01        -2.946199E+01        -3.222119E+01        -2.422125E+01                  NAN        -6.074978E+00        -6.477228E+00        -6.273339E+00        -5.907428E+00        -6.802841E+00                  NAN        -8.144666E+00                  NAN        -9.254796E+00                  NAN        -7.328757E+00         0.000000E+00        -2.128387E+01                  NAN        -2.167662E+01                  NAN        -2.079409E+01        -2.214830E+01        -6.825005E+00                  NAN        -5.764733E+00                  NAN        -6.714256E+00        -5.787743E+00        -3.116081E+00         0.000000E+00        -2.471746E+00         0.000000E+00        -5.648158E+00         0.000000E+00        -2.898534E+01        -3.229072E+01        -3.077516E+01        -3.296534E+01        -2.560706E+01        -2.099811E+01        -7.184948E-01        -6.329228E-01        -7.495312E-01        -7.916781E-01        -6.988460E-01        -1.144202E+00         1.670000E+02         3.000000E+00         4.610000E+02         1.060000E+02         3.700000E+01         0.000000E+00         1.540000E+02         0.000000E+00         2.300000E+01         0.000000E+00         3.330000E+02         2.000000E+00         1.230000E+02         1.000000E+01         2.400000E+02         9.700000E+01         6.900000E+01         1.000000E+00
        6.317790E+07         1.161169E+01         2.874042E-01         4.038645E-01         3.087312E-01         3.498883E-01         2.871205E-01         4.027818E-01        -1.385313E+00        -1.582684E+00        -1.197957E+00         6.770000E+02         5.040000E+02         7.990000E+02        -1.681529E+01        -1.777589E+01        -1.679496E+01        -8.881408E+00        -9.434922E+00        -9.071833E+00        -8.907574E-01        -6.844152E-01        -4.525234E-01        -3.590985E+00         0.000000E+00        -2.733651E+00         0.000000E+00        -5.251149E+00                  NAN        -2.775713E+01        -3.236571E+01        -2.919202E+01        -3.196570E+01        -2.366289E+01                  NAN        -6.394581E+00        -5.606026E+00        -6.425824E+00        -6.004669E+00        -6.749301E+00                  NAN        -8.078274E+00         0.000000E+00        -8.999474E+00                  NAN        -7.088925E+00                  NAN        -2.163056E+01        -2.304760E+01        -2.208663E+01                  NAN        -2.101690E+01                  NAN        -6.493433E+00        -9.223426E+00        -6.456356E+00                  NAN        -6.673095E+00                  NAN        -3.437395E+00         0.000000E+00        -2.773936E+00         0.000000E+00        -5.158062E+00         0.000000E+00        -2.874683E+01        -3.279161E+01        -3.039710E+01        -3.299746E+01        -2.536428E+01        -3.216042E+01        -6.335810E-01        -6.397108E-01        -7.266956E-01        -7.362451E-01        -8.298651E-01        -1.063770E+00         1.750000E+02         3.000000E+00         4.600000E+02         1.080000E+02         2.800000E+01         0.000000E+00         1.680000E+02         1.000000E+00         2.400000E+01         0.000000E+00         3.190000E+02         0.000000E+00         1.350000E+02         1.100000E+01         2.380000E+02         9.700000E+01         6.100000E+01         2.000000E+00
        6.320790E+07         1.132970E+01         2.648700E-01         4.120418E-01         3.230881E-01         3.301645E-01         3.081616E-01         3.978061E-01        -1.416746E+00        -1.554099E+00        -1.189887E+00         6.540000E+02         4.900000E+02         8.360000E+02        -1.659989E+01        -1.759116E+01        -1.688569E+01        -9.150050E+00        -9.564704E+00        -9.046250E+00        -9.035161E-01        -7.879210E-01        -5.207166E-01        -3.797719E+00         0.000000E+00        -2.676918E+00         0.000000E+00        -4.260233E+00                  NAN        -2.807710E+01        -3.271080E+01        -2.937666E+01        -3.159075E+01        -2.368994E+01                  NAN        -6.148611E+00        -4.816679E+00        -6.276943E+00        -5.921816E+00        -7.328312E+00                  NAN        -7.899466E+00                  NAN        -8.468416E+00                  NAN        -7.421050E+00                  NAN        -2.134115E+01                  NAN        -2.205458E+01                  NAN        -2.090766E+01                  NAN        -6.628788E+00                  NAN        -6.201967E+00                  NAN        -6.702248E+00                  NAN        -3.808107E+00         0.000000E+00        -2.654840E+00         0.000000E+00        -4.444019E+00         0.000000E+00        -2.835022E+01        -3.268193E+01        -3.044765E+01        -3.275008E+01        -2.632645E+01        -2.958155E+01        -6.713580E-01        -1.027700E+00        -7.018633E-01        -8.151689E-01        -6.331029E-01        -2.544799E-01         1.560000E+02         4.000000E+00         4.570000E+02         1.220000E+02         3.500000E+01         0.000000E+00         1.560000E+02         0.000000E+00         2.400000E+01         0.000000E+00         3.320000E+02         0.000000E+00         1.260000E+02         7.000000E+00         2.350000E+02         1.030000E+02         7.000000E+01         2.000000E+00
        6.323790E+07         1.147783E+01         2.747413E-01         4.038251E-01         3.214336E-01         3.580156E-01         2.815502E-01         4.137167E-01        -1.384984E+00        -1.590895E+00        -1.155875E+00         6.830000E+02         4.930000E+02         8.040000E+02        -1.688226E+01        -1.730252E+01        -1.697783E+01        -9.073681E+00        -9.739890E+00        -8.791119E+00        -7.276236E-01        -8.016451E-01        -3.968122E-01        -3.779490E+00         0.000000E+00        -2.657097E+00         0.000000E+00        -4.842761E+00                  NAN        -2.768053E+01        -3.038141E+01        -2.974867E+01        -3.154936E+01        -2.412234E+01                  NAN        -5.982118E+00        -7.399030E+00        -6.101314E+00        -6.289673E+00        -6.843542E+00                  NAN        -8.426263E+00                  NAN        -8.971097E+00         0.000000E+00        -7.079966E+00         0.000000E+00        -2.097656E+01                  NAN        -2.268536E+01        -3.326680E+01        -2.093981E+01        -2.318445E+01        -6.847635E+00                  NAN        -5.742371E+00        -4.953869E+00        -6.689094E+00        -8.254241E+00        -3.980478E+00         0.000000E+00        -2.667532E+00         0.000000E+00        -4.825360E+00                  NAN        -2.852766E+01        -3.284542E+01        -3.047856E+01        -3.282662E+01        -2.593349E+01                  NAN        -6.808086E-01        -7.078772E-01        -6.964427E-01        -7.543343E-01        -7.253811E-01                  NAN         1.650000E+02         5.000000E+00         4.540000E+02         1.180000E+02         3.200000E+01         0.000000E+00         1.550000E+02         0.000000E+00         2.300000E+01         1.000000E+00         3.320000E+02         1.000000E+00         1.200000E+02         1.000000E+01         2.310000E+02         1.060000E+02         7.600000E+01         0.000000E+00
        6.326790E+07         1.084724E+01         2.757883E-01         4.071903E-01         3.170214E-01         3.345542E-01         2.860387E-01         4.077886E-01        -1.399839E+00        -1.580456E+00        -1.159609E+00         7.000000E+02         4.950000E+02         7.850000E+02        -1.660833E+01        -1.731424E+01        -1.685636E+01        -8.881637E+00        -9.628296E+00        -8.993583E+00        -9.042184E-01        -7.514621E-01        -4.775978E-01        -3.756756E+00         0.000000E+00        -2.596197E+00         0.000000E+00        -5.206253E+00                  NAN        -2.751929E+01        -2.935113E+01        -2.963618E+01        -3.186247E+01        -2.309690E+01                  NAN        -6.072630E+00        -7.193705E+00        -6.194191E+00        -6.112236E+00        -7.259526E+00                  NAN        -8.661066E+00                  NAN        -9.763996E+00         0.000000E+00        -6.927031E+00                  NAN        -2.099735E+01                  NAN        -2.237654E+01        -3.187871E+01        -2.090498E+01                  NAN        -6.564242E+00                  NAN        -5.809372E+00        -5.162220E+00        -6.703784E+00                  NAN        -3.624049E+00         0.000000E+00        -2.544628E+00         0.000000E+00        -4.415166E+00                  NAN        -2.878140E+01        -3.151265E+01        -3.052612E+01        -3.263214E+01        -2.624176E+01                  NAN        -7.778631E-01        -3.774849E-01        -7.155739E-01        -8.025133E-01        -8.205226E-01                  NAN         1.630000E+02         4.000000E+00         4.710000E+02         1.030000E+02         3.300000E+01         0.000000E+00         1.550000E+02         0.000000E+00         2.300000E+01         1.000000E+00         3.330000E+02         0.000000E+00         1.160000E+02         6.000000E+00         2.390000E+02         1.050000E+02         7.100000E+01         0.000000E+00
        6.329790E+07         1.110161E+01         2.798711E-01         4.025312E-01         3.175977E-01         3.207175E-01         3.224148E-01         4.098159E-01        -1.406289E+00        -1.555140E+00        -1.147408E+00         7.020000E+02         4.920000E+02         7.860000E+02        -1.679919E+01        -1.761452E+01        -1.695897E+01        -9.108938E+00        -9.607257E+00        -8.825928E+00        -7.450203E-01        -7.131187E-01        -6.076261E-01        -3.674522E+00         0.000000E+00        -2.717716E+00         0.000000E+00        -5.212338E+00         0.000000E+00        -2.794140E+01        -3.273743E+01        -2.947513E+01        -3.168150E+01        -2.385610E+01        -2.392384E+01        -6.077332E+00        -5.892427E+00        -6.325338E+00        -6.066553E+00        -6.712802E+00        -1.247052E+01        -8.298290E+00                  NAN        -9.474429E+00         0.000000E+00        -7.067473E+00         0.000000E+00        -2.113855E+01                  NAN        -2.222863E+01        -2.929396E+01        -2.087440E+01        -2.573569E+01        -6.813725E+00                  NAN        -5.861136E+00        -4.336369E+00        -6.823015E+00        -5.399552E+00        -3.679416E+00         0.000000E+00        -2.581872E+00         0.000000E+00        -5.276895E+00         0.000000E+00        -2.857615E+01        -3.166361E+01        -3.046875E+01        -3.277289E+01        -2.558846E+01        -3.018538E+01        -6.697265E-01        -8.447396E-01        -7.202941E-01        -8.525257E-01        -8.025679E-01        -6.282590E-01         1.560000E+02         5.000000E+00         4.660000E+02         1.090000E+02         3.700000E+01         1.000000E+00         1.620000E+02         0.000000E+00         2.200000E+01         1.000000E+00         3.260000E+02         1.000000E+00         1.300000E+02         8.000000E+00         2.300000E+02         1.050000E+02         6.800000E+01         3.000000E+00
        6.332790E+07         1.091038E+01         2.762923E-01         4.061256E-01         3.175822E-01         3.488072E-01         3.008726E-01         3.918703E-01        -1.386596E+00        -1.572019E+00        -1.158583E+00         6.810000E+02         4.970000E+02         8.020000E+02        -1.724351E+01        -1.759166E+01        -1.634258E+01        -8.979355E+00        -9.550411E+00        -8.966458E+00        -7.003001E-01        -7.625200E-01        -7.780822E-01        -3.727011E+00         0.000000E+00        -2.721927E+00         0.000000E+00        -5.416918E+00                  NAN        -2.755135E+01        -2.902874E+01        -2.944859E+01        -3.183202E+01        -2.379008E+01                  NAN        -6.416386E+00        -6.807358E+00        -6.190762E+00        -6.045091E+00        -6.883910E+00                  NAN        -8.492259E+00                  NAN        -9.157914E+00         0.000000E+00        -6.838202E+00                  NAN        -2.076166E+01                  NAN        -2.279958E+01        -2.890468E+01        -2.075154E+01                  NAN        -6.915864E+00                  NAN        -5.273514E+00        -6.447714E+00        -6.751975E+00                  NAN        -3.466104E+00         0.000000E+00        -2.675499E+00         0.000000E+00        -5.274999E+00                  NAN        -2.865874E+01        -3.156206E+01        -3.023181E+01        -3.263421E+01        -2.531796E+01                  NAN        -6.304755E-01        -4.766117E-01        -7.378785E-01        -7.782322E-01        -7.742600E-01                  NAN         1.550000E+02         4.000000E+00         4.700000E+02         1.110000E+02         3.400000E+01         0.000000E+00         1.620000E+02         0.000000E+00         2.300000E+01         1.000000E+00         3.260000E+02         0.000000E+00         1.360000E+02         8.000000E+00         2.370000E+02         9.900000E+01         6.200000E+01         0.000000E+00
        6.335790E+07         1.080419E+01         2.674445E-01         4.046928E-01         3.278628E-01         3.434257E-01         3.345433E-01         4.178863E-01        -1.397765E+00        -1.544568E+00        -1.151367E+00         6.730000E+02         4.940000E+02         8.130000E+02        -1.695754E+01        -1.728751E+01        -1.673921E+01        -8.979469E+00        -9.273957E+00        -8.770590E+00        -7.041886E-01        -7.280867E-01        -4.830276E-01        -3.560892E+00         0.000000E+00        -2.825475E+00         0.000000E+00        -4.843503E+00                  NAN        -2.796794E+01        -2.982987E+01        -2.930010E+01        -3.157669E+01        -2.452578E+01                  NAN        -6.147365E+00        -7.446832E+00        -6.261202E+00        -6.250630E+00        -6.767349E+00                  NAN        -8.532297E+00                  NAN        -8.283137E+00                  NAN        -6.854317E+00                  NAN        -2.094572E+01                  NAN        -2.359854E+01                  NAN        -2.127413E+01                  NAN        -6.680651E+00                  NAN        -5.875607E+00                  NAN        -6.524567E+00                  NAN        -3.524568E+00         0.000000E+00        -2.385618E+00         0.000000E+00        -5.016919E+00         0.000000E+00        -2.883006E+01        -3.230578E+01        -3.053694E+01        -3.294889E+01        -2.559107E+01        -2.888892E+01        -6.332878E-01        -1.069342E+00        -7.867061E-01        -7.603016E-01        -7.262108E-01        -7.850403E-01         1.620000E+02         4.000000E+00         4.520000E+02         1.150000E+02         4.100000E+01         0.000000E+00         1.480000E+02         0.000000E+00         2.300000E+01         0.000000E+00         3.410000E+02         0.000000E+00         1.220000E+02         6.000000E+00         2.380000E+02         9.800000E+01         8.500000E+01         2.000000E+00
        6.338790E+07         1.077875E+01         2.635741E-01         4.069164E-01         3.295095E-01         3.462309E-01         2.581650E-01         3.847522E-01        -1.389114E+00        -1.610538E+00        -1.160937E+00         6.560000E+02         5.150000E+02         8.090000E+02        -1.720910E+01        -1.723116E+01        -1.650894E+01        -8.966354E+00        -9.439576E+00        -8.831167E+00        -6.128553E-01        -7.919574E-01        -6.494467E-01        -3.949986E+00         0.000000E+00        -2.870322E+00         0.000000E+00        -4.324615E+00                  NAN        -2.738399E+01        -2.970883E+01        -2.948230E+01        -3.146757E+01        -2.451361E+01                  NAN        -6.181460E+00        -6.729806E+00        -6.134985E+00        -6.141711E+00        -6.295364E+00                  NAN        -8.227578E+00                  NAN        -8.761988E+00                  NAN        -7.052458E+00         0.000000E+00        -2.104323E+01                  NAN        -2.232233E+01                  NAN        -2.080210E+01        -2.417741E+01        -6.716608E+00                  NAN        -5.801711E+00                  NAN        -6.701670E+00        -7.271459E+00        -3.758475E+00         0.000000E+00        -2.553427E+00         0.000000E+00        -3.995728E+00         0.000000E+00        -2.848383E+01        -3.134199E+01        -3.054439E+01        -3.296513E+01        -2.653989E+01        -2.851908E+01        -5.891250E-01        -1.017974E+00        -7.466771E-01        -8.090961E-01        -8.134965E-01        -7.758955E-01         1.550000E+02         7.000000E+00         4.490000E+02         1.210000E+02         4.200000E+01         0.000000E+00         1.600000E+02         0.000000E+00         2.300000E+01         0.000000E+00         3.260000E+02         3.000000E+00         1.180000E+02         5.000000E+00         2.260000E+02         1.130000E+02         7.800000E+01         3.000000E+00
        6.341790E+07         1.084860E+01         2.654256E-01         4.091958E-01         3.253787E-01         3.546420E-01         2.783993E-01         4.019730E-01        -1.380416E+00        -1.602763E+00        -1.179788E+00         6.420000E+02         5.080000E+02         8.300000E+02        -1.710826E+01        -1.717644E+01        -1.654302E+01        -8.958656E+00        -9.284620E+00        -8.844569E+00        -6.773120E-01        -8.281362E-01        -8.372989E-01        -3.662605E+00         0.000000E+00        -2.959052E+00         0.000000E+00        -4.462537E+00                  NAN        -2.784149E+01        -3.174128E+01        -2.942509E+01        -3.167011E+01        -2.430084E+01                  NAN        -6.239570E+00        -4.208304E+00        -6.101017E+00        -6.380654E+00        -6.662703E+00                  NAN        -8.346199E+00                  NAN        -8.531682E+00                  NAN        -7.150408E+00                  NAN        -2.086654E+01                  NAN        -2.323328E+01                  NAN        -2.061508E+01                  NAN        -6.780090E+00                  NAN        -5.614515E+00                  NAN        -6.724018E+00                  NAN        -3.158651E+00         0.000000E+00        -2.379854E+00         0.000000E+00        -4.812726E+00                  NAN        -2.891343E+01        -3.088788E+01        -3.051667E+01        -3.295689E+01        -2.591405E+01                  NAN        -7.591251E-01        -1.283364E+00        -6.513429E-01        -8.227876E-01        -7.418018E-01                  NAN         1.600000E+02         5.000000E+00         4.350000E+02         1.340000E+02         4.000000E+01         0.000000E+00         1.530000E+02         0.000000E+00         2.400000E+01         0.000000E+00         3.350000E+02         0.000000E+00         1.240000E+02         9.000000E+00         2.270000E+02         1.090000E+02         7.000000E+01         0.000000E+00
        6.344790E+07         1.072631E+01         2.629346E-01         4.141937E-01         3.228718E-01         3.647741E-01         3.308982E-01         3.935230E-01        -1.368486E+00        -1.543317E+00        -1.187964E+00         6.040000E+02         5.530000E+02         8.230000E+02        -1.702533E+01        -1.746860E+01        -1.610599E+01        -9.175473E+00        -9.364005E+00        -8.993077E+00        -6.530572E-01        -7.476542E-01        -8.675735E-01        -3.663368E+00         0.000000E+00        -2.966155E+00         0.000000E+00        -5.249624E+00         0.000000E+00        -2.735627E+01        -3.010311E+01        -2.921117E+01        -3.190263E+01        -2.362134E+01        -2.841982E+01        -6.500969E+00        -5.868038E+00        -6.256274E+00        -6.344026E+00        -6.760959E+00        -9.721474E+00        -7.806554E+00                  NAN        -9.002940E+00         0.000000E+00        -6.781430E+00                  NAN        -2.134461E+01                  NAN        -2.219297E+01        -2.698576E+01        -2.070605E+01                  NAN        -6.826422E+00                  NAN        -6.643038E+00        -6.338339E+00        -6.783820E+00                  NAN        -3.523251E+00         0.000000E+00        -2.628130E+00         0.000000E+00        -5.642005E+00         0.000000E+00        -2.839281E+01        -3.082437E+01        -3.055543E+01        -3.306784E+01        -2.507600E+01        -2.998461E+01        -7.508423E-01        -7.511785E-01        -7.677805E-01        -7.152661E-01        -7.812049E-01        -1.276997E-01         1.510000E+02         7.000000E+00         4.590000E+02         1.200000E+02         3.600000E+01         1.000000E+00         1.590000E+02         0.000000E+00         2.600000E+01         1.000000E+00         3.260000E+02         0.000000E+00         1.220000E+02         8.000000E+00         2.330000E+02         1.060000E+02         6.500000E+01         3.000000E+00
        6.347790E+07         1.102601E+01         2.726080E-01         4.084515E-01         3.189405E-01         3.409059E-01         3.196143E-01         3.789645E-01        -1.393064E+00        -1.543025E+00        -1.169163E+00         6.330000E+02         5.300000E+02         8.170000E+02        -1.712121E+01        -1.743902E+01        -1.638487E+01        -8.850145E+00        -9.397085E+00        -9.036142E+00        -6.492939E-01        -8.254325E-01        -7.904037E-01        -3.568601E+00         0.000000E+00        -2.857621E+00         0.000000E+00        -4.970131E+00                  NAN        -2.780495E+01        -3.207724E+01        -2.927518E+01        -3.161587E+01        -2.434336E+01                  NAN        -5.991207E+00        -6.406177E+00        -6.133616E+00        -6.398291E+00        -6.543304E+00                  NAN        -8.115084E+00                  NAN        -8.306012E+00                  NAN        -7.080693E+00                  NAN        -2.108028E+01                  NAN        -2.231900E+01                  NAN        -2.076731E+01                  NAN        -6.850872E+00                  NAN        -6.462291E+00                  NAN        -6.729017E+00                  NAN        -2.802189E+00         0.000000E+00        -2.939482E+00         0.000000E+00        -4.905779E+00                  NAN        -2.920629E+01        -3.164395E+01        -3.004406E+01        -3.299530E+01        -2.623013E+01                  NAN        -6.225378E-01        -5.650755E-01        -7.040632E-01        -7.760116E-01        -7.419622E-01                  NAN         1.650000E+02         6.000000E+00         4.480000E+02         1.170000E+02         3.800000E+01         0.000000E+00         1.680000E+02         0.000000E+00         2.200000E+01         0.000000E+00         3.220000E+02         0.000000E+00         1.350000E+02         7.000000E+00         2.240000E+02         1.090000E+02         6.700000E+01         0.000000E+00
        6.350790E+07         1.125813E+01         2.857449E-01         4.139128E-01         3.003424E-01         3.569003E-01         2.896139E-01         4.036970E-01        -1.389609E+00        -1.576369E+00        -1.171953E+00         6.440000E+02         5.390000E+02         7.970000E+02        -1.698073E+01        -1.767244E+01        -1.656175E+01        -9.038316E+00        -9.273496E+00        -8.796046E+00        -6.874161E-01        -6.485270E-01        -7.259741E-01        -3.507481E+00                  NAN        -2.957573E+00         0.000000E+00        -5.627851E+00                  NAN        -2.811364E+01                  NAN        -2.921564E+01        -3.143849E+01        -2.451569E+01                  NAN        -6.066728E+00                  NAN        -6.355752E+00        -6.445615E+00        -6.548716E+00                  NAN        -7.615290E+00         0.000000E+00        -8.301638E+00                  NAN        -7.209053E+00                  NAN        -2.168303E+01        -2.611394E+01        -2.385656E+01                  NAN        -2.106345E+01                  NAN        -6.726414E+00        -7.503755E+00        -5.738851E+00                  NAN        -6.625407E+00                  NAN        -2.943828E+00         0.000000E+00        -2.793282E+00         0.000000E+00        -4.834108E+00         0.000000E+00        -2.911642E+01        -3.098179E+01        -3.054785E+01        -3.292829E+01        -2.622065E+01        -2.898027E+01        -8.098856E-01        -9.497207E-01        -6.984208E-01        -8.511974E-01        -8.221968E-01        -1.174173E-01         1.700000E+02         0.000000E+00         4.670000E+02         1.090000E+02         2.800000E+01         0.000000E+00         1.700000E+02         2.000000E+00         2.800000E+01         0.000000E+00         3.120000E+02         0.000000E+00         1.330000E+02         8.000000E+00         2.350000E+02         1.050000E+02         6.300000E+01         1.000000E+00
        6.353790E+07         1.113996E+01         2.693508E-01         4.159022E-01         3.147471E-01         3.705602E-01         2.938376E-01         4.151703E-01        -1.379163E+00        -1.578281E+00        -1.154547E+00         6.280000E+02         5.490000E+02         8.030000E+02        -1.749805E+01        -1.726787E+01        -1.661198E+01        -8.903926E+00        -9.371993E+00        -8.812600E+00        -6.137895E-01        -6.736711E-01        -7.654143E-01        -3.588176E+00         0.000000E+00        -2.827790E+00         0.000000E+00        -5.400374E+00         0.000000E+00        -2.772174E+01        -3.162120E+01        -2.921266E+01        -3.134314E+01        -2.376468E+01        -2.563915E+01        -6.360566E+00        -7.351256E+00        -6.203152E+00        -6.370168E+00        -6.683097E+00        -7.408917E+00        -8.074497E+00         0.000000E+00        -8.879052E+00                  NAN        -7.100042E+00                  NAN        -2.133653E+01        -3.209672E+01        -2.185583E+01                  NAN        -2.085111E+01                  NAN        -6.971909E+00        -5.130316E+00        -6.605653E+00                  NAN        -6.825675E+00                  NAN        -3.828615E+00         0.000000E+00        -2.699946E+00         0.000000E+00        -5.105160E+00         0.000000E+00        -2.845387E+01        -3.173506E+01        -3.038153E+01        -3.287952E+01        -2.579400E+01        -3.134162E+01        -7.003407E-01        -8.910624E-01        -7.315907E-01        -8.418307E-01        -8.321136E-01        -1.973907E-01         1.660000E+02         3.000000E+00         4.520000E+02         1.230000E+02         2.900000E+01         1.000000E+00         1.630000E+02         1.000000E+00         2.900000E+01         0.000000E+00         3.190000E+02         0.000000E+00         1.330000E+02         1.200000E+01         2.300000E+02         1.040000E+02         6.500000E+01         1.000000E+00
        6.356790E+07         1.119343E+01         2.727315E-01         4.134440E-01         3.138245E-01         3.368502E-01         3.068700E-01         3.950910E-01        -1.392794E+00        -1.546433E+00        -1.161722E+00         6.430000E+02         5.280000E+02         8.090000E+02        -1.670069E+01        -1.721880E+01        -1.630485E+01        -9.204348E+00        -9.211403E+00        -9.056655E+00        -8.257002E-01        -7.177500E-01        -6.541710E-01        -3.591362E+00         0.000000E+00        -2.860067E+00         0.000000E+00        -4.822075E+00         0.000000E+00        -2.775153E+01        -3.210133E+01        -2.940001E+01        -3.182632E+01        -2.291426E+01        -2.381159E+01        -6.251039E+00        -6.520070E+00        -6.212999E+00        -6.386663E+00        -7.099529E+00        -8.731523E+00        -7.809808E+00                  NAN        -8.284252E+00                  NAN        -7.105895E+00         0.000000E+00        -2.108286E+01                  NAN        -2.248641E+01                  NAN        -2.057204E+01        -2.393762E+01        -6.910335E+00                  NAN        -6.551238E+00                  NAN        -6.887539E+00        -7.959314E+00        -3.329895E+00         0.000000E+00        -2.491838E+00         0.000000E+00        -4.960125E+00         0.000000E+00        -2.876779E+01        -3.237924E+01        -3.072424E+01        -3.285211E+01        -2.610636E+01        -2.996252E+01        -6.794475E-01        -5.229634E-01        -7.388061E-01        -8.499340E-01        -5.211573E-01        -1.134951E+00         1.650000E+02         6.000000E+00         4.550000E+02         1.170000E+02         3.000000E+01         1.000000E+00         1.620000E+02         0.000000E+00         2.900000E+01         0.000000E+00         3.200000E+02         1.000000E+00         1.260000E+02         9.000000E+00         2.310000E+02         1.030000E+02         6.100000E+01         1.000000E+00
        6.359790E+07         1.146482E+01         2.894080E-01         4.072651E-01         3.033269E-01         3.487333E-01         3.152980E-01         4.182688E-01        -1.374353E+00        -1.548386E+00        -1.178135E+00         6.850000E+02         5.280000E+02         7.670000E+02        -1.716555E+01        -1.711923E+01        -1.672052E+01        -9.041358E+00        -9.589194E+00        -8.587776E+00        -7.159996E-01        -7.128572E-01        -7.474812E-01        -3.804066E+00         0.000000E+00        -2.946116E+00         0.000000E+00        -4.891471E+00                  NAN        -2.752721E+01        -3.061948E+01        -2.957932E+01        -3.177054E+01        -2.332055E+01                  NAN        -6.350897E+00        -7.357117E+00        -6.085374E+00        -6.278248E+00        -6.995272E+00                  NAN        -7.889126E+00                  NAN        -9.487190E+00         0.000000E+00        -7.229169E+00                  NAN        -2.149272E+01                  NAN        -2.212803E+01        -2.745444E+01        -2.066526E+01                  NAN        -6.671727E+00                  NAN        -6.419940E+00        -5.492744E+00        -6.859497E+00                  NAN        -3.212925E+00         0.000000E+00        -2.440454E+00         0.000000E+00        -4.844224E+00         0.000000E+00        -2.898653E+01        -3.063468E+01        -3.067769E+01        -3.270365E+01        -2.580024E+01        -2.744041E+01        -7.083210E-01        -6.037460E-01        -7.491199E-01        -7.474967E-01        -8.200726E-01        -6.204793E-01         1.720000E+02         8.000000E+00         4.510000E+02         1.170000E+02         2.600000E+01         0.000000E+00         1.740000E+02         0.000000E+00         2.700000E+01         1.000000E+00         3.100000E+02         0.000000E+00         1.420000E+02         9.000000E+00         2.210000E+02         9.900000E+01         5.100000E+01         4.000000E+00
        6.362790E+07         1.138582E+01         2.840237E-01         4.123777E-01         3.035987E-01         3.199587E-01         3.069981E-01         4.203078E-01        -1.392269E+00        -1.543334E+00        -1.157038E+00         6.770000E+02         5.320000E+02         7.710000E+02        -1.689758E+01        -1.726020E+01        -1.632341E+01        -9.201629E+00        -9.372085E+00        -9.047240E+00        -7.380485E-01        -7.605253E-01        -6.759510E-01        -4.100589E+00         0.000000E+00        -2.840791E+00         0.000000E+00        -4.927914E+00                  NAN        -2.745958E+01        -3.144452E+01        -2.948430E+01        -3.216279E+01        -2.342153E+01                  NAN        -6.302106E+00        -6.907754E+00        -6.065294E+00        -5.954989E+00        -7.114196E+00                  NAN        -7.769751E+00                  NAN        -9.012539E+00                  NAN        -6.810971E+00                  NAN        -2.157664E+01                  NAN        -2.249002E+01                  NAN        -2.075235E+01                  NAN        -6.440306E+00                  NAN        -6.175959E+00                  NAN        -7.022657E+00                  NAN        -3.286733E+00         0.000000E+00        -2.627711E+00         0.000000E+00        -5.696201E+00         0.000000E+00        -2.888702E+01        -3.286303E+01        -3.051276E+01        -3.317642E+01        -2.479768E+01        -3.309854E+01        -5.638027E-01        -6.928379E-01        -6.977811E-01        -7.892107E-01        -7.640727E-01        -1.049954E+00         1.640000E+02         5.000000E+00         4.600000E+02         1.180000E+02         2.700000E+01         0.000000E+00         1.670000E+02         0.000000E+00         2.800000E+01         0.000000E+00         3.170000E+02         0.000000E+00         1.320000E+02         9.000000E+00         2.250000E+02         1.040000E+02         5.500000E+01         1.000000E+00
        6.365790E+07         1.134098E+01         2.768539E-01         4.056479E-01         3.174982E-01         3.357101E-01         2.838921E-01         4.120740E-01        -1.401486E+00        -1.591659E+00        -1.143225E+00         6.550000E+02         5.170000E+02         8.080000E+02        -1.723517E+01        -1.722640E+01        -1.602139E+01        -9.050566E+00        -9.458960E+00        -9.198351E+00        -6.925504E-01        -7.967615E-01        -7.083237E-01        -3.855428E+00         0.000000E+00        -2.839925E+00         0.000000E+00        -5.925283E+00                  NAN        -2.776916E+01        -3.110857E+01        -2.938116E+01        -3.156136E+01        -2.322156E+01                  NAN        -6.090228E+00        -6.200062E+00        -6.162041E+00        -6.395213E+00        -6.612170E+00                  NAN        -7.902203E+00         0.000000E+00        -1.007143E+01                  NAN        -6.744722E+00                  NAN        -2.147023E+01        -2.334712E+01        -2.151978E+01                  NAN        -2.080598E+01                  NAN        -6.675595E+00        -6.508963E+00        -6.245382E+00                  NAN        -6.862013E+00                  NAN        -3.497986E+00         0.000000E+00        -2.704888E+00         0.000000E+00        -5.342300E+00                  NAN        -2.869573E+01        -3.255297E+01        -3.037475E+01        -3.270165E+01        -2.504016E+01                  NAN        -6.635735E-01        -6.259525E-01        -7.819678E-01        -9.137501E-01        -7.797230E-01                  NAN         1.650000E+02         7.000000E+00         4.470000E+02         1.220000E+02         3.300000E+01         0.000000E+00         1.670000E+02         1.000000E+00         2.300000E+01         0.000000E+00         3.210000E+02         0.000000E+00         1.280000E+02         9.000000E+00         2.130000E+02         1.150000E+02         5.400000E+01         0.000000E+00
        6.368790E+07         1.118743E+01         2.671130E-01         4.126801E-01         3.202069E-01         3.476163E-01         3.119632E-01         4.131931E-01        -1.385807E+00        -1.557598E+00        -1.146486E+00         6.020000E+02         5.470000E+02         8.310000E+02        -1.726992E+01        -1.745511E+01        -1.656279E+01        -8.895311E+00        -9.406454E+00        -8.823350E+00        -6.954215E-01        -7.060775E-01        -6.832946E-01        -3.545766E+00         0.000000E+00        -2.919253E+00         0.000000E+00        -7.039974E+00                  NAN        -2.813987E+01        -2.842519E+01        -2.942686E+01        -3.144072E+01        -2.251366E+01                  NAN        -6.262585E+00        -7.793639E+00        -6.042437E+00        -6.550073E+00        -6.302227E+00                  NAN        -7.738685E+00                  NAN        -9.522885E+00                  NAN        -7.022002E+00                  NAN        -2.135037E+01                  NAN        -2.101829E+01                  NAN        -2.078339E+01                  NAN        -6.696620E+00                  NAN        -6.882981E+00                  NAN        -6.924020E+00                  NAN        -3.238917E+00         0.000000E+00        -2.545809E+00         0.000000E+00        -5.104698E+00         0.000000E+00        -2.893198E+01        -3.331611E+01        -3.035575E+01        -3.254204E+01        -2.515920E+01        -2.048112E+01        -6.624132E-01        -6.529867E-01        -7.131759E-01        -8.181412E-01        -7.954265E-01        -3.257439E-02         1.660000E+02         5.000000E+00         4.540000E+02         1.170000E+02         3.200000E+01         0.000000E+00         1.600000E+02         0.000000E+00         3.100000E+01         0.000000E+00         3.210000E+02         0.000000E+00         1.280000E+02         7.000000E+00         2.270000E+02         1.010000E+02         6.500000E+01         1.000000E+00
        6.371790E+07         1.137349E+01         2.785066E-01         3.987942E-01         3.226992E-01         3.338926E-01         2.856229E-01         4.198545E-01        -1.409392E+00        -1.594897E+00        -1.129082E+00         6.450000E+02         5.090000E+02         8.260000E+02        -1.708619E+01        -1.712920E+01        -1.635723E+01        -9.115015E+00        -9.594573E+00        -8.985428E+00        -7.464734E-01        -7.586132E-01        -6.445512E-01        -3.325364E+00         0.000000E+00        -2.724367E+00         0.000000E+00        -6.185006E+00                  NAN        -2.776537E+01        -3.029587E+01        -2.952609E+01        -3.155589E+01        -2.361424E+01                  NAN        -6.233076E+00        -7.367129E+00        -6.046046E+00        -6.308224E+00        -6.444668E+00                  NAN        -8.025831E+00                  NAN        -9.720234E+00                  NAN        -7.078620E+00         0.000000E+00        -2.138188E+01                  NAN        -2.176560E+01                  NAN        -2.066042E+01        -2.743141E+01        -6.638532E+00                  NAN        -6.458201E+00                  NAN        -6.839775E+00        -5.010440E+00        -3.342252E+00         0.000000E+00        -2.517719E+00         0.000000E+00        -4.748843E+00         0.000000E+00        -2.859876E+01        -3.163423E+01        -3.050323E+01        -3.261111E+01        -2.578295E+01        -2.875221E+01        -6.560010E-01        -1.004792E+00        -7.306011E-01        -7.958710E-01        -8.411394E-01         0.000000E+00         1.650000E+02         5.000000E+00         4.570000E+02         1.120000E+02         3.500000E+01         0.000000E+00         1.630000E+02         0.000000E+00         2.400000E+01         0.000000E+00         3.230000E+02         2.000000E+00         1.300000E+02         9.000000E+00         2.320000E+02         9.700000E+01         6.700000E+01         1.000000E+00
        6.374790E+07         1.169330E+01         2.872487E-01         3.953093E-01         3.174421E-01         3.135222E-01         2.558716E-01         3.957625E-01        -1.435705E+00        -1.615610E+00        -1.166834E+00         6.760000E+02         4.990000E+02         8.050000E+02        -1.670813E+01        -1.688819E+01        -1.664397E+01        -9.170977E+00        -9.748412E+00        -8.864743E+00        -7.566360E-01        -8.509292E-01        -5.430123E-01        -3.474421E+00         0.000000E+00        -2.695288E+00         0.000000E+00        -5.888085E+00                  NAN        -2.794961E+01        -3.126714E+01        -2.974415E+01        -3.156336E+01        -2.292144E+01                  NAN        -6.111178E+00        -5.705508E+00        -6.110221E+00        -6.343252E+00        -7.069525E+00                  NAN        -7.899143E+00                  NAN        -9.437351E+00                  NAN        -6.999379E+00                  NAN        -2.168133E+01                  NAN        -2.239179E+01                  NAN        -2.099858E+01                  NAN        -6.565840E+00                  NAN        -5.826753E+00                  NAN        -6.635147E+00                  NAN        -3.169138E+00         0.000000E+00        -2.645784E+00         0.000000E+00        -4.871910E+00                  NAN        -2.905036E+01        -3.131834E+01        -3.071930E+01        -3.292892E+01        -2.496774E+01                  NAN        -6.412918E-01        -4.859926E-01        -7.075020E-01        -8.373457E-01        -9.481192E-01                  NAN         1.800000E+02         4.000000E+00         4.470000E+02         1.120000E+02         3.100000E+01         0.000000E+00         1.690000E+02         0.000000E+00         2.100000E+01         0.000000E+00         3.220000E+02         0.000000E+00         1.380000E+02         8.000000E+00         2.230000E+02         1.060000E+02         7.000000E+01         0.000000E+00
        6.377790E+07         1.113861E+01         2.711707E-01         4.021691E-01         3.266602E-01         3.435009E-01         3.151509E-01         4.017968E-01        -1.385829E+00        -1.555931E+00        -1.190095E+00         6.550000E+02         5.010000E+02         8.240000E+02        -1.718834E+01        -1.770544E+01        -1.693915E+01        -9.253112E+00        -9.329626E+00        -8.777214E+00        -6.548893E-01        -8.078576E-01        -6.359050E-01        -3.621992E+00         0.000000E+00        -2.814677E+00         0.000000E+00        -5.898121E+00                  NAN        -2.809868E+01        -3.234497E+01        -2.940418E+01        -3.175273E+01        -2.352522E+01                  NAN        -6.066145E+00        -7.739617E+00        -6.204347E+00        -6.351262E+00        -6.570866E+00                  NAN        -8.116696E+00                  NAN        -9.718272E+00                  NAN        -7.079920E+00                  NAN        -2.093539E+01                  NAN        -2.284602E+01                  NAN        -2.116500E+01                  NAN        -6.985419E+00                  NAN        -5.504123E+00                  NAN        -6.629929E+00                  NAN        -3.547498E+00         0.000000E+00        -2.621918E+00         0.000000E+00        -4.982595E+00                  NAN        -2.869769E+01        -3.228473E+01        -3.050962E+01        -3.294025E+01        -2.600501E+01                  NAN        -7.526257E-01        -1.221625E+00        -7.298269E-01        -8.220534E-01        -7.281865E-01                  NAN         1.730000E+02         3.000000E+00         4.410000E+02         1.190000E+02         3.800000E+01         0.000000E+00         1.590000E+02         0.000000E+00         2.200000E+01         0.000000E+00         3.310000E+02         0.000000E+00         1.200000E+02         4.000000E+00         2.310000E+02         1.080000E+02         8.000000E+01         0.000000E+00
        6.380790E+07         1.142304E+01         2.769287E-01         4.004319E-01         3.226394E-01         3.292141E-01         3.008202E-01         4.014023E-01        -1.391105E+00        -1.564717E+00        -1.186102E+00         6.630000E+02         4.940000E+02         8.230000E+02        -1.726956E+01        -1.722141E+01        -1.650656E+01        -9.108115E+00        -9.461917E+00        -8.900409E+00        -6.102928E-01        -7.582635E-01        -7.509979E-01        -3.938499E+00         0.000000E+00        -2.697566E+00         0.000000E+00        -4.984411E+00                  NAN        -2.758240E+01        -2.666389E+01        -2.963512E+01        -3.192141E+01        -2.403163E+01                  NAN        -6.327387E+00        -8.573649E+00        -6.125621E+00        -5.958589E+00        -6.579005E+00                  NAN        -8.032308E+00                  NAN        -8.895879E+00                  NAN        -7.081765E+00                  NAN        -2.188205E+01                  NAN        -2.246925E+01                  NAN        -2.101579E+01                  NAN        -6.795591E+00                  NAN        -6.119034E+00                  NAN        -6.683094E+00                  NAN        -3.245103E+00         0.000000E+00        -2.473957E+00         0.000000E+00        -4.875588E+00         0.000000E+00        -2.888903E+01        -3.132075E+01        -3.082253E+01        -3.271706E+01        -2.581140E+01        -3.017770E+01        -7.465869E-01        -1.668342E+00        -6.598516E-01        -8.059757E-01        -8.337199E-01        -1.917548E-01         1.650000E+02         4.000000E+00         4.510000E+02         1.160000E+02         3.800000E+01         0.000000E+00         1.650000E+02         0.000000E+00         2.300000E+01         0.000000E+00         3.240000E+02         0.000000E+00         1.280000E+02         6.000000E+00         2.360000E+02         1.010000E+02         7.300000E+01         1.000000E+00
        6.383790E+07         1.136724E+01         2.747363E-01         4.103588E-01         3.149049E-01         3.471481E-01         3.052288E-01         4.006989E-01        -1.396164E+00        -1.557056E+00        -1.170808E+00         6.670000E+02         5.020000E+02         8.110000E+02        -1.740410E+01        -1.780831E+01        -1.628823E+01        -8.973647E+00        -9.301626E+00        -9.178621E+00        -5.663098E-01        -5.980507E-01        -7.295139E-01        -3.903882E+00         0.000000E+00        -2.763907E+00         0.000000E+00        -5.020867E+00                  NAN        -2.727128E+01        -2.709131E+01        -2.933730E+01        -3.183485E+01        -2.267186E+01                  NAN        -6.307784E+00        -9.465319E+00        -6.187994E+00        -6.565102E+00        -7.163463E+00                  NAN        -8.306413E+00                  NAN        -9.268941E+00                  NAN        -7.014388E+00                  NAN        -2.109127E+01                  NAN        -2.255243E+01                  NAN        -2.053343E+01                  NAN        -6.873796E+00                  NAN        -6.358981E+00                  NAN        -6.840715E+00                  NAN        -3.293413E+00         0.000000E+00        -2.606702E+00         0.000000E+00        -4.686797E+00         0.000000E+00        -2.874795E+01        -3.038400E+01        -3.053022E+01        -3.266786E+01        -2.588345E+01        -3.188162E+01        -6.910478E-01        -1.425611E+00        -6.825207E-01        -8.964080E-01        -6.695168E-01         0.000000E+00         1.640000E+02         1.000000E+00         4.590000E+02         1.160000E+02         3.400000E+01         0.000000E+00         1.630000E+02         0.000000E+00         2.600000E+01         0.000000E+00         3.230000E+02         0.000000E+00         1.220000E+02         4.000000E+00         2.390000E+02         1.070000E+02         6.400000E+01         1.000000E+00
        6.386790E+07         1.122279E+01         2.613133E-01         4.221559E-01         3.165308E-01         3.179634E-01         3.321342E-01         3.867459E-01        -1.415817E+00        -1.546531E+00        -1.169596E+00         6.480000E+02         5.350000E+02         7.970000E+02        -1.673299E+01        -1.798458E+01        -1.628894E+01        -9.263633E+00        -9.203335E+00        -8.831828E+00        -7.532373E-01        -6.186788E-01        -5.594302E-01        -4.079576E+00         0.000000E+00        -2.559265E+00         0.000000E+00        -5.155973E+00         0.000000E+00        -2.746527E+01        -3.082206E+01        -2.991195E+01        -3.189801E+01        -2.389819E+01        -2.203747E+01        -6.313719E+00        -5.354896E+00        -6.121733E+00        -6.080790E+00        -6.668292E+00        -9.142966E+00        -8.081296E+00                  NAN        -8.031081E+00                  NAN        -7.042301E+00         0.000000E+00        -2.155273E+01                  NAN        -2.351519E+01                  NAN        -2.072141E+01        -2.467722E+01        -6.546481E+00                  NAN        -5.923196E+00                  NAN        -6.736572E+00        -8.079784E+00        -3.469533E+00         0.000000E+00        -2.924144E+00         0.000000E+00        -4.323142E+00                  NAN        -2.847561E+01        -3.016742E+01        -3.023613E+01        -3.284786E+01        -2.623568E+01                  NAN        -7.518519E-01        -9.019339E-01        -6.869588E-01        -8.127849E-01        -7.992845E-01                  NAN         1.510000E+02         2.000000E+00         4.950000E+02         9.400000E+01         3.100000E+01         1.000000E+00         1.570000E+02         0.000000E+00         3.300000E+01         0.000000E+00         3.200000E+02         2.000000E+00         1.140000E+02         7.000000E+00         2.520000E+02         1.060000E+02         6.500000E+01         0.000000E+00
        6.389790E+07         1.100107E+01         2.671501E-01         4.091424E-01         3.237075E-01         3.105336E-01         3.413298E-01         4.121003E-01        -1.421310E+00        -1.535713E+00        -1.157552E+00         6.570000E+02         5.050000E+02         8.180000E+02        -1.681324E+01        -1.807472E+01        -1.654825E+01        -9.174334E+00        -9.004414E+00        -9.053691E+00        -7.281716E-01        -6.503551E-01        -5.712226E-01        -3.506872E+00         0.000000E+00        -2.813722E+00         0.000000E+00        -5.601963E+00                  NAN        -2.808892E+01        -3.031554E+01        -2.945423E+01        -3.145778E+01        -2.340799E+01                  NAN        -6.319349E+00        -7.861594E+00        -6.232722E+00        -6.794803E+00        -6.552561E+00                  NAN        -7.966109E+00                  NAN        -9.037536E+00                  NAN        -7.184511E+00         0.000000E+00        -2.138513E+01                  NAN        -2.294062E+01                  NAN        -2.065595E+01        -2.529120E+01        -6.738128E+00                  NAN        -5.860507E+00                  NAN        -6.758005E+00        -6.807540E+00        -2.928784E+00         0.000000E+00        -2.765241E+00         0.000000E+00        -4.986629E+00         0.000000E+00        -2.914760E+01        -3.064330E+01        -3.025330E+01        -3.311827E+01        -2.573089E+01        -2.700049E+01        -7.748559E-01        -1.265718E+00        -7.204601E-01        -8.654291E-01        -8.305720E-01         0.000000E+00         1.680000E+02         4.000000E+00         4.610000E+02         1.060000E+02         3.500000E+01         0.000000E+00         1.600000E+02         0.000000E+00         2.500000E+01         0.000000E+00         3.250000E+02         2.000000E+00         1.290000E+02         8.000000E+00         2.320000E+02         1.080000E+02         6.700000E+01         1.000000E+00
        6.392790E+07         1.115429E+01         2.685516E-01         4.118753E-01         3.195731E-01         3.350620E-01         3.177594E-01         3.869541E-01        -1.407731E+00        -1.563801E+00        -1.189706E+00         6.300000E+02         5.290000E+02         8.210000E+02        -1.725524E+01        -1.768155E+01        -1.607160E+01        -9.009096E+00        -9.237629E+00        -9.243792E+00        -6.611735E-01        -7.024961E-01        -6.341712E-01        -3.426778E+00         0.000000E+00        -2.768025E+00         0.000000E+00        -5.455958E+00                  NAN        -2.793894E+01        -3.229303E+01        -2.956623E+01        -3.144349E+01        -2.363981E+01                  NAN        -6.266167E+00        -5.741176E+00        -6.090250E+00        -6.347101E+00        -6.742891E+00                  NAN        -7.968123E+00                  NAN        -9.683361E+00                  NAN        -6.949427E+00                  NAN        -2.137986E+01                  NAN        -2.173149E+01                  NAN        -2.082292E+01                  NAN        -6.652902E+00                  NAN        -6.645675E+00                  NAN        -6.550748E+00                  NAN        -3.481819E+00         0.000000E+00        -2.561847E+00         0.000000E+00        -5.089149E+00         0.000000E+00        -2.866426E+01        -3.207438E+01        -3.052628E+01        -3.311511E+01        -2.549003E+01        -2.643346E+01        -6.495330E-01        -7.790082E-01        -6.878766E-01        -7.814305E-01        -6.004583E-01        -6.677658E-03         1.560000E+02         6.000000E+00         4.670000E+02         1.090000E+02         3.600000E+01         0.000000E+00         1.550000E+02         0.000000E+00         2.700000E+01         0.000000E+00         3.300000E+02         0.000000E+00         1.220000E+02         9.000000E+00         2.550000E+02         9.500000E+01         7.000000E+01         1.000000E+00
        6.395790E+07         1.099437E+01         2.488105E-01         4.225020E-01         3.286875E-01         3.082204E-01         3.376681E-01         4.040594E-01        -1.448075E+00        -1.529215E+00        -1.161506E+00         6.040000E+02         5.350000E+02         8.410000E+02        -1.690517E+01        -1.801186E+01        -1.663098E+01        -8.934307E+00        -9.166944E+00        -8.654260E+00        -8.009121E-01        -6.710427E-01        -7.298713E-01        -3.516969E+00         0.000000E+00        -2.754729E+00         0.000000E+00        -5.827550E+00                  NAN        -2.788195E+01        -3.265934E+01        -2.966950E+01        -3.121707E+01        -2.331620E+01                  NAN        -6.243000E+00        -5.179866E+00        -6.210896E+00        -6.748035E+00        -6.992319E+00                  NAN        -8.063147E+00                  NAN        -8.988448E+00                  NAN        -7.341020E+00                  NAN        -2.172917E+01                  NAN        -2.230828E+01                  NAN        -2.089769E+01                  NAN        -6.537640E+00                  NAN        -5.932520E+00                  NAN        -6.734832E+00                  NAN        -2.915758E+00         0.000000E+00        -2.738753E+00         0.000000E+00        -3.768586E+00                  NAN        -2.937629E+01        -3.132078E+01        -3.064256E+01        -3.302520E+01        -2.672985E+01                  NAN        -7.131166E-01        -5.459557E-01        -7.412609E-01        -7.526268E-01        -7.784799E-01                  NAN         1.500000E+02         5.000000E+00         4.800000E+02         1.000000E+02         3.900000E+01         0.000000E+00         1.490000E+02         0.000000E+00         3.200000E+01         0.000000E+00         3.310000E+02         0.000000E+00         1.250000E+02         1.200000E+01         2.490000E+02         9.500000E+01         6.500000E+01         0.000000E+00
        6.398790E+07         1.114860E+01         2.621972E-01         4.078374E-01         3.299654E-01         3.351335E-01         2.637813E-01         4.010791E-01        -1.399866E+00        -1.605649E+00        -1.178006E+00         6.200000E+02         5.200000E+02         8.400000E+02        -1.669545E+01        -1.732579E+01        -1.685626E+01        -9.128499E+00        -9.422471E+00        -8.544293E+00        -8.351012E-01        -7.640526E-01        -5.695382E-01        -3.333855E+00         0.000000E+00        -2.761467E+00         0.000000E+00        -4.864769E+00                  NAN        -2.805467E+01        -3.430571E+01        -2.960372E+01        -3.112397E+01        -2.449349E+01                  NAN        -6.414793E+00        -6.695690E+00        -6.112669E+00        -6.322169E+00        -6.867898E+00                  NAN        -8.097694E+00                  NAN        -9.468604E+00         0.000000E+00        -7.273728E+00                  NAN        -2.137887E+01                  NAN        -2.160338E+01        -2.882917E+01        -2.062537E+01                  NAN        -6.547315E+00                  NAN        -6.525895E+00        -5.647502E+00        -6.731970E+00                  NAN        -3.033689E+00         0.000000E+00        -2.580241E+00         0.000000E+00        -4.410439E+00         0.000000E+00        -2.915815E+01        -3.117873E+01        -3.056405E+01        -3.256461E+01        -2.617262E+01        -2.854797E+01        -7.446914E-01        -1.020653E+00        -6.288820E-01        -8.680470E-01        -7.092095E-01        -1.768636E+00         1.510000E+02         2.000000E+00         4.690000E+02         1.100000E+02         4.200000E+01         0.000000E+00         1.500000E+02         0.000000E+00         2.300000E+01         1.000000E+00         3.380000E+02         0.000000E+00         1.210000E+02         1.200000E+01         2.470000E+02         9.600000E+01         7.400000E+01         2.000000E+00
        6.401790E+07         1.080652E+01         2.658163E-01         4.149548E-01         3.192289E-01         3.089078E-01         3.288114E-01         4.308190E-01        -1.416407E+00        -1.553818E+00        -1.150422E+00         6.260000E+02         5.250000E+02         8.290000E+02        -1.651657E+01        -1.819783E+01        -1.704899E+01        -9.192786E+00        -8.879003E+00        -8.457678E+00        -8.282567E-01        -7.970703E-01        -5.716290E-01        -3.327734E+00         0.000000E+00        -2.885484E+00         0.000000E+00        -5.438184E+00                  NAN        -2.779657E+01        -3.153033E+01        -2.952464E+01        -3.155763E+01        -2.324133E+01                  NAN        -6.505561E+00        -5.499175E+00        -6.162246E+00        -6.440933E+00        -7.380600E+00                  NAN        -7.684043E+00                  NAN        -8.955311E+00                  NAN        -7.394867E+00                  NAN        -2.165305E+01                  NAN        -2.193689E+01                  NAN        -2.066583E+01                  NAN        -6.748101E+00                  NAN        -6.652186E+00                  NAN        -6.759206E+00                  NAN        -3.248746E+00         0.000000E+00        -2.512224E+00         0.000000E+00        -5.020797E+00         0.000000E+00        -2.888371E+01        -3.106205E+01        -3.067627E+01        -3.271558E+01        -2.578928E+01        -2.605734E+01        -6.666364E-01        -5.802062E-01        -6.766379E-01        -8.011932E-01        -7.347658E-01        -5.930833E-03         1.580000E+02         4.000000E+00         4.830000E+02         9.400000E+01         3.500000E+01         0.000000E+00         1.560000E+02         0.000000E+00         2.700000E+01         0.000000E+00         3.290000E+02         0.000000E+00         1.220000E+02         1.100000E+01         2.530000E+02         9.600000E+01         6.300000E+01         1.000000E+00
        6.404790E+07         1.162418E+01         2.823596E-01         4.111573E-01         3.064831E-01         3.180531E-01         3.464048E-01         4.203548E-01        -1.410450E+00        -1.540095E+00        -1.151790E+00         6.470000E+02         5.280000E+02         8.050000E+02        -1.711090E+01        -1.784289E+01        -1.674489E+01        -9.130728E+00        -9.246492E+00        -8.749672E+00        -6.675260E-01        -7.215199E-01        -5.655731E-01        -3.658695E+00         0.000000E+00        -2.917772E+00         0.000000E+00        -4.432605E+00                  NAN        -2.754036E+01        -2.974772E+01        -2.930365E+01        -3.174261E+01        -2.348193E+01                  NAN        -6.405882E+00        -6.882023E+00        -6.145532E+00        -6.158140E+00        -6.839756E+00                  NAN        -7.347889E+00         0.000000E+00        -9.273631E+00                  NAN        -7.447871E+00                  NAN        -2.199633E+01        -3.282663E+01        -2.247414E+01                  NAN        -2.068668E+01                  NAN        -6.503326E+00        -3.383225E+00        -6.153673E+00                  NAN        -6.761012E+00                  NAN        -3.308406E+00         0.000000E+00        -2.586544E+00         0.000000E+00        -6.072650E+00                  NAN        -2.879243E+01        -3.047531E+01        -3.054428E+01        -3.272754E+01        -2.532826E+01                  NAN        -7.150815E-01        -1.139450E+00        -7.172461E-01        -7.919266E-01        -7.213141E-01                  NAN         1.780000E+02         3.000000E+00         4.530000E+02         1.120000E+02         2.800000E+01         0.000000E+00         1.760000E+02         1.000000E+00         2.500000E+01         0.000000E+00         3.100000E+02         0.000000E+00         1.270000E+02         9.000000E+00         2.400000E+02         1.070000E+02         6.100000E+01         0.000000E+00
        6.407790E+07         1.155533E+01         2.773733E-01         4.139987E-01         3.086280E-01         3.362940E-01         3.285557E-01         4.078813E-01        -1.395298E+00        -1.550715E+00        -1.175718E+00         6.390000E+02         5.330000E+02         8.080000E+02        -1.691251E+01        -1.766565E+01        -1.715250E+01        -8.979112E+00        -9.301589E+00        -8.948460E+00        -6.854264E-01        -6.395634E-01        -4.596449E-01        -3.331877E+00         0.000000E+00        -2.840349E+00         0.000000E+00        -5.540866E+00                  NAN        -2.780974E+01        -3.147464E+01        -2.955155E+01        -3.186970E+01        -2.352099E+01                  NAN        -6.366507E+00        -4.948895E+00        -6.166948E+00        -6.720317E+00        -6.965696E+00                  NAN        -7.336249E+00         0.000000E+00        -8.918055E+00                  NAN        -7.509112E+00         0.000000E+00        -2.173492E+01        -3.433280E+01        -2.272189E+01                  NAN        -2.069328E+01        -2.350828E+01        -6.590292E+00        -2.404245E+00        -6.366953E+00                  NAN        -6.687861E+00        -1.090588E+01        -3.380149E+00         0.000000E+00        -2.797634E+00         0.000000E+00        -5.493092E+00                  NAN        -2.883100E+01        -3.060825E+01        -3.035815E+01        -3.326938E+01        -2.505475E+01                  NAN        -7.294376E-01        -3.567561E-01        -7.657051E-01        -8.327529E-01        -6.696198E-01                  NAN         1.750000E+02         3.000000E+00         4.530000E+02         1.130000E+02         3.000000E+01         0.000000E+00         1.710000E+02         1.000000E+00         2.700000E+01         0.000000E+00         3.120000E+02         1.000000E+00         1.270000E+02         6.000000E+00         2.450000E+02         9.800000E+01         7.600000E+01         0.000000E+00
        6.410790E+07         1.145457E+01         2.780135E-01         4.164248E-01         3.055618E-01         3.197258E-01         3.337004E-01         4.063275E-01        -1.394775E+00        -1.537611E+00        -1.151098E+00         6.680000E+02         5.230000E+02         7.890000E+02        -1.633145E+01        -1.816310E+01        -1.649809E+01        -9.170840E+00        -9.146189E+00        -8.829097E+00        -8.763893E-01        -7.424082E-01        -5.252893E-01        -3.397707E+00         0.000000E+00        -2.770774E+00         0.000000E+00        -5.682900E+00         0.000000E+00        -2.748975E+01        -3.196564E+01        -2.947823E+01        -3.198133E+01        -2.330775E+01        -2.364597E+01        -6.190390E+00        -6.155814E+00        -6.280283E+00        -6.345988E+00        -6.461804E+00        -8.376889E+00        -7.609911E+00         0.000000E+00        -8.944837E+00                  NAN        -7.317787E+00         0.000000E+00        -2.175194E+01        -2.571351E+01        -2.180242E+01                  NAN        -2.077732E+01        -2.520486E+01        -6.485054E+00        -5.327721E+00        -6.230703E+00                  NAN        -6.729112E+00        -9.291741E+00        -3.276122E+00         0.000000E+00        -2.632817E+00         0.000000E+00        -4.788982E+00         0.000000E+00        -2.841719E+01        -3.160041E+01        -3.063375E+01        -3.269645E+01        -2.616377E+01        -2.947013E+01        -6.945641E-01        -6.497110E-01        -7.201124E-01        -9.295764E-01        -5.870603E-01        -1.133635E+00         1.610000E+02         1.000000E+01         4.900000E+02         8.400000E+01         2.800000E+01         1.000000E+00         1.650000E+02         3.000000E+00         2.800000E+01         0.000000E+00         3.140000E+02         2.000000E+00         1.130000E+02         1.700000E+01         2.470000E+02         1.000000E+02         6.800000E+01         2.000000E+00
        6.413790E+07         1.129832E+01         2.761341E-01         4.134627E-01         3.104032E-01         3.345521E-01         2.897416E-01         4.082190E-01        -1.399987E+00        -1.575507E+00        -1.160573E+00         6.520000E+02         5.320000E+02         7.960000E+02        -1.685982E+01        -1.757446E+01        -1.700165E+01        -9.131635E+00        -9.414629E+00        -8.532768E+00        -6.383516E-01        -6.851294E-01        -6.981130E-01        -3.636861E+00         0.000000E+00        -2.836760E+00         0.000000E+00        -4.465074E+00                  NAN        -2.748035E+01        -3.135828E+01        -2.944693E+01        -3.152240E+01        -2.422694E+01                  NAN        -6.113516E+00        -6.379892E+00        -6.201384E+00        -6.534000E+00        -6.726547E+00                  NAN        -8.004954E+00         0.000000E+00        -8.764782E+00         0.000000E+00        -7.143540E+00         0.000000E+00        -2.136091E+01        -2.386981E+01        -2.240534E+01        -3.189989E+01        -2.080390E+01        -1.968931E+01        -6.881826E+00        -6.632226E+00        -6.181333E+00        -4.917290E+00        -6.604847E+00        -1.032165E+01        -3.409801E+00         0.000000E+00        -2.344436E+00         0.000000E+00        -5.499008E+00         0.000000E+00        -2.875119E+01        -3.184462E+01        -3.073121E+01        -3.275642E+01        -2.539686E+01        -3.114869E+01        -7.443821E-01        -6.980074E-01        -6.508353E-01        -9.467646E-01        -6.080272E-01        -2.189120E-01         1.610000E+02         1.000000E+01         4.810000E+02         9.200000E+01         3.000000E+01         0.000000E+00         1.560000E+02         1.000000E+00         2.800000E+01         1.000000E+00         3.250000E+02         1.000000E+00         1.230000E+02         1.000000E+01         2.540000E+02         8.800000E+01         7.300000E+01         1.000000E+00
        6.416790E+07         1.091784E+01         2.559427E-01         4.196628E-01         3.243946E-01         3.417577E-01         3.195539E-01         4.095068E-01        -1.395010E+00        -1.545591E+00        -1.157427E+00         6.020000E+02         5.510000E+02         8.270000E+02        -1.650580E+01        -1.808382E+01        -1.677238E+01        -9.196869E+00        -9.200452E+00        -8.861342E+00        -7.009266E-01        -6.469878E-01        -5.114308E-01        -3.561674E+00         0.000000E+00        -2.978522E+00         0.000000E+00        -4.195825E+00                  NAN        -2.807345E+01        -2.996154E+01        -2.930695E+01        -3.167647E+01        -2.432402E+01                  NAN        -6.318512E+00        -6.394028E+00        -6.255235E+00        -6.668057E+00        -7.002742E+00                  NAN        -7.766373E+00                  NAN        -9.244207E+00         0.000000E+00        -7.379712E+00                  NAN        -2.105625E+01                  NAN        -2.170435E+01        -3.159703E+01        -2.078397E+01                  NAN        -6.816107E+00                  NAN        -6.918215E+00        -5.852371E+00        -6.705745E+00                  NAN        -2.974263E+00         0.000000E+00        -2.367746E+00         0.000000E+00        -4.395696E+00                  NAN        -2.917073E+01        -2.948100E+01        -3.072131E+01        -3.285377E+01        -2.628034E+01                  NAN        -6.885416E-01        -1.299747E+00        -7.426151E-01        -8.120423E-01        -6.456319E-01                  NAN         1.440000E+02         9.000000E+00         4.790000E+02         1.030000E+02         3.900000E+01         0.000000E+00         1.490000E+02         0.000000E+00         3.000000E+01         2.000000E+00         3.310000E+02         0.000000E+00         1.150000E+02         1.000000E+01         2.480000E+02         9.800000E+01         7.800000E+01         0.000000E+00
        6.419790E+07         1.179768E+01         2.798433E-01         4.192635E-01         3.008933E-01         3.548612E-01         3.309371E-01         4.069048E-01        -1.383892E+00        -1.541270E+00        -1.149163E+00         6.420000E+02         5.510000E+02         7.870000E+02        -1.711827E+01        -1.765647E+01        -1.649809E+01        -9.184930E+00        -9.465781E+00        -8.736599E+00        -5.939654E-01        -6.984751E-01        -8.136001E-01        -3.820686E+00         0.000000E+00        -2.893385E+00         0.000000E+00        -4.466505E+00                  NAN        -2.739664E+01        -2.806104E+01        -2.930200E+01        -3.177057E+01        -2.403324E+01                  NAN        -6.348665E+00        -6.838722E+00        -6.230123E+00        -6.299050E+00        -6.541806E+00                  NAN        -7.480167E+00         0.000000E+00        -8.671269E+00         0.000000E+00        -7.484072E+00         0.000000E+00        -2.126223E+01        -2.995118E+01        -2.237359E+01        -2.634536E+01        -2.032688E+01        -2.564685E+01        -6.827686E+00        -5.710401E+00        -6.349137E+00        -6.464946E+00        -6.823399E+00        -5.599355E+00        -2.960591E+00         0.000000E+00        -2.568470E+00         0.000000E+00        -5.569087E+00         0.000000E+00        -2.907627E+01        -3.083666E+01        -3.055656E+01        -3.291066E+01        -2.529176E+01        -2.632743E+01        -7.099650E-01        -6.767711E-01        -7.533356E-01        -7.577567E-01        -7.851127E-01        -4.565388E-01         1.620000E+02         8.000000E+00         4.690000E+02         1.060000E+02         2.900000E+01         0.000000E+00         1.630000E+02         1.000000E+00         2.900000E+01         2.000000E+00         3.160000E+02         1.000000E+00         1.260000E+02         1.400000E+01         2.390000E+02         1.020000E+02         5.900000E+01         2.000000E+00
        6.422790E+07         1.085640E+01         2.646720E-01         4.214395E-01         3.138886E-01         3.320289E-01         3.160189E-01         4.116752E-01        -1.411791E+00        -1.551406E+00        -1.153458E+00         6.170000E+02         5.430000E+02         8.200000E+02        -1.678964E+01        -1.748281E+01        -1.674684E+01        -9.417263E+00        -9.268736E+00        -8.918773E+00        -7.030797E-01        -6.706807E-01        -6.995446E-01        -3.334826E+00         0.000000E+00        -2.941632E+00         0.000000E+00        -5.100336E+00                  NAN        -2.747585E+01        -2.866780E+01        -2.938097E+01        -3.185569E+01        -2.451934E+01                  NAN        -6.389893E+00        -7.917163E+00        -6.217749E+00        -6.148043E+00        -6.599707E+00                  NAN        -7.828535E+00                  NAN        -7.893614E+00                  NAN        -7.391555E+00                  NAN        -2.110325E+01                  NAN        -2.356898E+01                  NAN        -2.062538E+01                  NAN        -6.759354E+00                  NAN        -5.389713E+00                  NAN        -6.641376E+00                  NAN        -3.086691E+00         0.000000E+00        -2.303954E+00         0.000000E+00        -4.997879E+00                  NAN        -2.879341E+01        -3.139149E+01        -3.092340E+01        -3.291823E+01        -2.602976E+01                  NAN        -7.290161E-01        -1.009050E+00        -7.010831E-01        -8.274913E-01        -7.610011E-01                  NAN         1.570000E+02         5.000000E+00         4.730000E+02         1.080000E+02         3.100000E+01         0.000000E+00         1.600000E+02         0.000000E+00         3.300000E+01         0.000000E+00         3.190000E+02         0.000000E+00         1.220000E+02         4.000000E+00         2.480000E+02         9.900000E+01         6.600000E+01         0.000000E+00
        6.425790E+07         1.159217E+01         2.854564E-01         4.071862E-01         3.073574E-01         3.308579E-01         3.104424E-01         4.022555E-01        -1.409963E+00        -1.560610E+00        -1.149391E+00         6.580000E+02         5.110000E+02         8.110000E+02        -1.680074E+01        -1.793757E+01        -1.681321E+01        -9.195648E+00        -9.243150E+00        -8.703706E+00        -5.509814E-01        -6.634975E-01        -6.680491E-01        -3.444694E+00         0.000000E+00        -2.767491E+00         0.000000E+00        -5.582526E+00                  NAN        -2.765143E+01        -2.994222E+01        -2.930612E+01        -3.173824E+01        -2.384277E+01                  NAN        -6.325014E+00        -6.691300E+00        -6.267452E+00        -6.626426E+00        -6.537843E+00                  NAN        -7.816967E+00         0.000000E+00        -9.011120E+00         0.000000E+00        -7.303260E+00                  NAN        -2.103571E+01        -2.464095E+01        -2.194184E+01        -3.365044E+01        -2.073608E+01                  NAN        -6.770542E+00        -5.036813E+00        -6.550954E+00        -3.401463E+00        -6.680640E+00                  NAN        -2.956668E+00         0.000000E+00        -2.766524E+00         0.000000E+00        -5.376921E+00                  NAN        -2.920987E+01        -3.123768E+01        -3.037565E+01        -3.260266E+01        -2.553861E+01                  NAN        -7.536301E-01        -1.047823E+00        -6.870721E-01        -9.273482E-01        -7.122609E-01                  NAN         1.680000E+02         6.000000E+00         4.730000E+02         9.700000E+01         3.000000E+01         0.000000E+00         1.730000E+02         1.000000E+00         2.300000E+01         1.000000E+00         3.140000E+02         0.000000E+00         1.280000E+02         9.000000E+00         2.320000E+02         1.000000E+02         7.000000E+01         0.000000E+00
        6.428790E+07         1.149361E+01         2.801719E-01         4.127126E-01         3.071155E-01         3.629625E-01         3.215813E-01         4.077319E-01        -1.385444E+00        -1.539996E+00        -1.162221E+00         6.530000E+02         5.230000E+02         8.040000E+02        -1.724078E+01        -1.750295E+01        -1.668775E+01        -8.999393E+00        -9.377309E+00        -8.560562E+00        -5.719144E-01        -6.703540E-01        -7.290800E-01        -3.633368E+00         0.000000E+00        -2.677598E+00         0.000000E+00        -4.640608E+00                  NAN        -2.788315E+01        -2.985137E+01        -2.965041E+01        -3.241585E+01        -2.464012E+01                  NAN        -6.084666E+00        -6.557770E+00        -6.119545E+00        -6.190308E+00        -6.481987E+00                  NAN        -7.991971E+00                  NAN        -7.977014E+00         0.000000E+00        -7.493704E+00                  NAN        -2.133078E+01                  NAN        -2.318023E+01        -2.848582E+01        -2.012877E+01                  NAN        -6.664910E+00                  NAN        -6.106394E+00        -5.213555E+00        -6.923995E+00                  NAN        -3.325030E+00         0.000000E+00        -2.382493E+00         0.000000E+00        -5.073754E+00                  NAN        -2.890056E+01        -3.111299E+01        -3.077015E+01        -3.309793E+01        -2.608764E+01                  NAN        -6.513068E-01        -6.541407E-01        -7.193878E-01        -7.587090E-01        -6.961937E-01                  NAN         1.670000E+02         9.000000E+00         4.760000E+02         9.200000E+01         3.000000E+01         0.000000E+00         1.760000E+02         0.000000E+00         2.800000E+01         1.000000E+00         3.070000E+02         0.000000E+00         1.290000E+02         8.000000E+00         2.460000E+02         9.000000E+01         6.200000E+01         0.000000E+00
        6.431790E+07         1.073403E+01         2.663745E-01         4.104425E-01         3.231830E-01         3.431411E-01         3.165133E-01         4.019960E-01        -1.379049E+00        -1.565287E+00        -1.174236E+00         6.290000E+02         5.150000E+02         8.360000E+02        -1.750388E+01        -1.775529E+01        -1.654209E+01        -8.929317E+00        -9.254934E+00        -8.882661E+00        -4.008265E-01        -6.395313E-01        -7.815390E-01        -3.565561E+00         0.000000E+00        -2.819800E+00         0.000000E+00        -4.909070E+00                  NAN        -2.774346E+01        -3.136882E+01        -2.943189E+01        -3.183793E+01        -2.331163E+01                  NAN        -6.146288E+00        -5.936739E+00        -6.216288E+00        -6.540900E+00        -6.882471E+00                  NAN        -7.980339E+00                  NAN        -7.980338E+00                  NAN        -7.305378E+00                  NAN        -2.099793E+01                  NAN        -2.371401E+01                  NAN        -2.075388E+01                  NAN        -6.750457E+00                  NAN        -6.313914E+00                  NAN        -6.622215E+00                  NAN        -3.431975E+00         0.000000E+00        -2.640452E+00         0.000000E+00        -4.489054E+00         0.000000E+00        -2.861740E+01        -3.246902E+01        -3.050092E+01        -3.283862E+01        -2.607869E+01        -3.120853E+01        -7.911548E-01        -1.079562E+00        -7.222014E-01        -8.050373E-01        -6.756572E-01        -6.481156E-02         1.690000E+02         3.000000E+00         4.670000E+02         9.900000E+01         3.600000E+01         0.000000E+00         1.520000E+02         0.000000E+00         3.100000E+01         0.000000E+00         3.290000E+02         0.000000E+00         1.240000E+02         4.000000E+00         2.360000E+02         1.000000E+02         7.500000E+01         2.000000E+00
        6.434790E+07         1.101793E+01         2.803261E-01         4.045926E-01         3.150813E-01         3.570731E-01         3.265505E-01         4.112362E-01        -1.394765E+00        -1.549122E+00        -1.161946E+00         6.810000E+02         5.110000E+02         7.880000E+02        -1.757853E+01        -1.805983E+01        -1.687502E+01        -9.116406E+00        -9.539537E+00        -8.718822E+00        -4.329388E-01        -6.352535E-01        -6.475172E-01        -3.629417E+00         0.000000E+00        -2.816239E+00         0.000000E+00        -5.503316E+00                  NAN        -2.773833E+01        -3.088397E+01        -2.932816E+01        -3.167294E+01        -2.460225E+01                  NAN        -6.147385E+00        -6.774116E+00        -6.147134E+00        -6.654909E+00        -6.531066E+00                  NAN        -8.246159E+00                  NAN        -7.765381E+00                  NAN        -7.125572E+00                  NAN        -2.102661E+01                  NAN        -2.329138E+01                  NAN        -2.079549E+01                  NAN        -6.766978E+00                  NAN        -6.377466E+00                  NAN        -6.832375E+00                  NAN        -3.505096E+00         0.000000E+00        -2.746524E+00         0.000000E+00        -5.173313E+00         0.000000E+00        -2.860842E+01        -3.275071E+01        -3.059548E+01        -3.285505E+01        -2.574829E+01        -3.125408E+01        -7.242323E-01        -5.129189E-01        -7.513009E-01        -7.682328E-01        -6.975806E-01        -2.998621E-02         1.750000E+02         5.000000E+00         4.650000E+02         9.300000E+01         3.600000E+01         0.000000E+00         1.660000E+02         0.000000E+00         3.000000E+01         0.000000E+00         3.160000E+02         0.000000E+00         1.270000E+02         9.000000E+00         2.400000E+02         9.500000E+01         7.500000E+01         1.000000E+00
        6.437790E+07         1.139233E+01         2.675215E-01         4.104516E-01         3.220268E-01         3.597209E-01         3.087658E-01         4.151082E-01        -1.387890E+00        -1.567930E+00        -1.159581E+00         6.460000E+02         5.260000E+02         8.080000E+02        -1.687385E+01        -1.787747E+01        -1.657056E+01        -8.940480E+00        -9.396160E+00        -8.805296E+00        -6.160024E-01        -6.094083E-01        -6.937187E-01        -3.579633E+00                  NAN        -2.743889E+00         0.000000E+00        -5.552112E+00                  NAN        -2.810085E+01                  NAN        -2.950188E+01        -3.165478E+01        -2.374444E+01                  NAN        -6.317445E+00                  NAN        -6.264385E+00        -6.024925E+00        -7.083746E+00                  NAN        -7.955862E+00                  NAN        -8.977712E+00                  NAN        -6.951394E+00                  NAN        -2.154043E+01                  NAN        -2.197322E+01                  NAN        -2.082735E+01                  NAN        -6.752439E+00                  NAN        -6.388690E+00                  NAN        -6.772315E+00                  NAN        -2.467781E+00         0.000000E+00        -2.720596E+00         0.000000E+00        -4.747182E+00         0.000000E+00        -2.944528E+01        -3.206626E+01        -3.037318E+01        -3.269127E+01        -2.610999E+01        -2.457885E+01        -7.265948E-01        -1.628046E+00        -7.417998E-01        -8.262747E-01        -7.030711E-01        -1.102168E-01         1.680000E+02         0.000000E+00         4.810000E+02         8.700000E+01         3.800000E+01         0.000000E+00         1.570000E+02         0.000000E+00         2.800000E+01         0.000000E+00         3.270000E+02         0.000000E+00         1.350000E+02         1.000000E+00         2.390000E+02         9.600000E+01         7.800000E+01         3.000000E+00
        6.440790E+07         1.098757E+01         2.728421E-01         4.145186E-01         3.126393E-01         3.481697E-01         2.992610E-01         4.047785E-01        -1.387101E+00        -1.548436E+00        -1.171164E+00         6.510000E+02         5.260000E+02         8.030000E+02        -1.705808E+01        -1.779721E+01        -1.683881E+01        -9.109955E+00        -9.492192E+00        -8.804834E+00        -5.742529E-01        -5.534064E-01        -6.586318E-01        -3.507678E+00         0.000000E+00        -2.842558E+00         0.000000E+00        -5.555490E+00                  NAN        -2.796703E+01        -2.777256E+01        -2.936741E+01        -3.153132E+01        -2.390114E+01                  NAN        -6.193909E+00        -8.521089E+00        -6.231153E+00        -6.407176E+00        -6.241526E+00                  NAN        -7.735722E+00         0.000000E+00        -9.321019E+00                  NAN        -7.262742E+00                  NAN        -2.129471E+01        -2.972598E+01        -2.194468E+01                  NAN        -2.089595E+01                  NAN        -7.041089E+00        -6.992189E+00        -5.783335E+00                  NAN        -6.670735E+00                  NAN        -3.639585E+00         0.000000E+00        -2.466710E+00         0.000000E+00        -4.488159E+00                  NAN        -2.848403E+01        -3.012645E+01        -3.075989E+01        -3.280871E+01        -2.615205E+01                  NAN        -6.647949E-01        -6.760946E-01        -7.716563E-01        -6.829681E-01        -6.470495E-01                  NAN         1.640000E+02         1.000000E+00         4.780000E+02         1.020000E+02         2.900000E+01         0.000000E+00         1.580000E+02         1.000000E+00         2.900000E+01         0.000000E+00         3.240000E+02         0.000000E+00         1.330000E+02         6.000000E+00         2.480000E+02         9.100000E+01         7.000000E+01         0.000000E+00
        6.443790E+07         1.173508E+01         2.811711E-01         4.088731E-01         3.099558E-01         3.285770E-01         3.274373E-01         4.081853E-01        -1.409675E+00        -1.549277E+00        -1.160257E+00         6.750000E+02         5.150000E+02         7.900000E+02        -1.672494E+01        -1.796321E+01        -1.648689E+01        -9.519854E+00        -9.314096E+00        -9.083901E+00        -6.359027E-01        -5.298790E-01        -6.346202E-01        -3.594506E+00         0.000000E+00        -2.696269E+00         0.000000E+00        -4.604253E+00                  NAN        -2.760941E+01        -2.951715E+01        -2.957458E+01        -3.179519E+01        -2.400553E+01                  NAN        -6.384070E+00        -6.230557E+00        -6.244785E+00        -6.245624E+00        -7.273656E+00                  NAN        -7.859569E+00                  NAN        -9.210915E+00                  NAN        -7.135554E+00                  NAN        -2.161591E+01                  NAN        -2.292029E+01                  NAN        -2.081563E+01                  NAN        -6.702011E+00                  NAN        -5.608328E+00                  NAN        -6.764871E+00                  NAN        -3.255704E+00         0.000000E+00        -2.390525E+00         0.000000E+00        -5.474257E+00         0.000000E+00        -2.862893E+01        -3.120263E+01        -3.070349E+01        -3.309440E+01        -2.521588E+01        -2.913367E+01        -7.270330E-01        -9.072802E-01        -7.312148E-01        -8.446300E-01        -8.201600E-01        -1.598994E+00         1.600000E+02         5.000000E+00         4.890000E+02         8.700000E+01         3.300000E+01         0.000000E+00         1.620000E+02         0.000000E+00         3.000000E+01         0.000000E+00         3.200000E+02         0.000000E+00         1.330000E+02         8.000000E+00         2.520000E+02         7.900000E+01         6.300000E+01         1.000000E+00
        6.446790E+07         1.107965E+01         2.755919E-01         4.086486E-01         3.157595E-01         3.288645E-01         3.204367E-01         4.243729E-01        -1.393710E+00        -1.545282E+00        -1.158587E+00         6.550000E+02         5.170000E+02         8.080000E+02        -1.650311E+01        -1.793288E+01        -1.697040E+01        -9.510465E+00        -9.443939E+00        -8.717408E+00        -6.347111E-01        -6.226477E-01        -5.885699E-01        -3.425699E+00         0.000000E+00        -2.747432E+00         0.000000E+00        -5.183280E+00                  NAN        -2.767653E+01        -3.026401E+01        -2.955411E+01        -3.152621E+01        -2.409939E+01                  NAN        -6.266959E+00        -7.081540E+00        -6.185787E+00        -6.470886E+00        -6.891889E+00                  NAN        -7.999610E+00                  NAN        -9.170639E+00                  NAN        -7.229951E+00                  NAN        -2.155110E+01                  NAN        -2.163673E+01                  NAN        -2.076693E+01                  NAN        -6.916382E+00                  NAN        -6.520683E+00                  NAN        -6.647533E+00                  NAN        -3.156583E+00         0.000000E+00        -2.393535E+00         0.000000E+00        -4.676904E+00                  NAN        -2.910494E+01        -3.030829E+01        -3.082812E+01        -3.299159E+01        -2.607513E+01                  NAN        -5.654488E-01        -7.983086E-01        -7.423027E-01        -7.784836E-01        -7.359471E-01                  NAN         1.670000E+02         2.000000E+00         4.820000E+02         8.900000E+01         3.400000E+01         0.000000E+00         1.550000E+02         0.000000E+00         3.000000E+01         0.000000E+00         3.270000E+02         0.000000E+00         1.300000E+02         6.000000E+00         2.380000E+02         8.700000E+01         7.100000E+01         0.000000E+00
        6.449790E+07         1.146555E+01         2.823967E-01         4.105352E-01         3.070680E-01         3.567241E-01         3.349621E-01         3.954833E-01        -1.383900E+00        -1.545922E+00        -1.186579E+00         6.690000E+02         5.160000E+02         7.950000E+02        -1.694519E+01        -1.806793E+01        -1.683791E+01        -9.027257E+00        -9.098919E+00        -8.709978E+00        -5.628860E-01        -6.003491E-01        -5.922842E-01        -3.502581E+00         0.000000E+00        -2.739212E+00         0.000000E+00        -5.833731E+00                  NAN        -2.786631E+01        -2.956828E+01        -2.926811E+01        -3.129664E+01        -2.372154E+01                  NAN        -6.047307E+00        -8.572040E+00        -6.341924E+00        -6.174197E+00        -6.998233E+00                  NAN        -7.870716E+00                  NAN        -9.787774E+00         0.000000E+00        -7.353004E+00                  NAN        -2.147234E+01                  NAN        -2.219622E+01        -2.448441E+01        -2.076213E+01                  NAN        -6.685921E+00                  NAN        -5.843132E+00        -9.875654E+00        -6.556515E+00                  NAN        -3.464772E+00         0.000000E+00        -2.395966E+00         0.000000E+00        -4.905591E+00         0.000000E+00        -2.895781E+01        -3.176409E+01        -3.055887E+01        -3.272564E+01        -2.574290E+01        -2.802201E+01        -6.739551E-01        -9.472476E-01        -7.282735E-01        -8.867346E-01        -8.114073E-01        -2.384354E-02         1.740000E+02         1.000000E+00         4.750000E+02         9.400000E+01         3.000000E+01         0.000000E+00         1.660000E+02         0.000000E+00         2.800000E+01         1.000000E+00         3.170000E+02         0.000000E+00         1.320000E+02         8.000000E+00         2.330000E+02         8.600000E+01         6.800000E+01         1.000000E+00
        6.452790E+07         1.099878E+01         2.805954E-01         4.104888E-01         3.089158E-01         3.520587E-01         3.198920E-01         4.363369E-01        -1.378057E+00        -1.565885E+00        -1.143299E+00         6.830000E+02         5.100000E+02         7.870000E+02        -1.748980E+01        -1.822687E+01        -1.641936E+01        -9.042179E+00        -9.245486E+00        -8.744097E+00        -4.761184E-01        -4.893312E-01        -7.445638E-01        -4.049510E+00         0.000000E+00        -2.695577E+00         0.000000E+00        -5.244820E+00                  NAN        -2.733808E+01        -3.050845E+01        -2.961384E+01        -3.171471E+01        -2.337124E+01                  NAN        -6.201877E+00        -7.923922E+00        -6.251271E+00        -6.436167E+00        -7.122906E+00                  NAN        -7.958182E+00                  NAN        -8.665725E+00                  NAN        -7.013028E+00         0.000000E+00        -2.165142E+01                  NAN        -2.221225E+01                  NAN        -2.056584E+01        -2.360827E+01        -6.517851E+00                  NAN        -6.991278E+00                  NAN        -6.956337E+00        -5.407149E+00        -3.370214E+00         0.000000E+00        -2.516285E+00         0.000000E+00        -4.778709E+00                  NAN        -2.891169E+01        -3.066049E+01        -3.066827E+01        -3.319457E+01        -2.583214E+01                  NAN        -6.048243E-01        -8.938256E-01        -7.882026E-01        -8.411786E-01        -6.307017E-01                  NAN         1.720000E+02         1.000000E+00         4.950000E+02         7.400000E+01         3.200000E+01         0.000000E+00         1.650000E+02         0.000000E+00         3.100000E+01         0.000000E+00         3.150000E+02         1.000000E+00         1.300000E+02         5.000000E+00         2.510000E+02         8.000000E+01         6.400000E+01         0.000000E+00
        6.455790E+07         1.095941E+01         2.789997E-01         4.132336E-01         3.077667E-01         3.699613E-01         3.150186E-01         4.161424E-01        -1.360452E+00        -1.542380E+00        -1.177735E+00         6.720000E+02         5.190000E+02         7.890000E+02        -1.744147E+01        -1.796447E+01        -1.680861E+01        -8.905116E+00        -9.273931E+00        -8.762257E+00        -5.472362E-01        -4.895587E-01        -5.874587E-01        -3.958145E+00         0.000000E+00        -2.675890E+00         0.000000E+00        -4.861456E+00                  NAN        -2.727019E+01        -2.871903E+01        -2.949094E+01        -3.108960E+01        -2.351459E+01                  NAN        -6.383562E+00        -7.655509E+00        -6.270614E+00        -6.590061E+00        -7.627780E+00                  NAN        -7.859402E+00         0.000000E+00        -8.926214E+00                  NAN        -7.097162E+00         0.000000E+00        -2.151845E+01        -2.380497E+01        -2.236892E+01                  NAN        -2.098099E+01        -2.032818E+01        -6.458618E+00        -7.541564E+00        -6.094383E+00                  NAN        -6.729432E+00        -9.606809E+00        -3.582505E+00         0.000000E+00        -2.529798E+00         0.000000E+00        -6.130574E+00         0.000000E+00        -2.836209E+01        -3.256030E+01        -3.048362E+01        -3.284917E+01        -2.513502E+01        -2.938881E+01        -7.173094E-01        -7.673360E-01        -7.571103E-01        -7.712148E-01        -8.508475E-01         0.000000E+00         1.690000E+02         4.000000E+00         4.900000E+02         7.900000E+01         3.200000E+01         0.000000E+00         1.570000E+02         1.000000E+00         3.300000E+01         0.000000E+00         3.200000E+02         1.000000E+00         1.260000E+02         5.000000E+00         2.470000E+02         8.200000E+01         7.000000E+01         1.000000E+00
        6.458790E+07         1.095339E+01         2.768784E-01         4.091679E-01         3.139537E-01         3.823372E-01         3.154509E-01         4.026395E-01        -1.347089E+00        -1.558296E+00        -1.166321E+00         6.800000E+02         5.200000E+02         7.800000E+02        -1.748952E+01        -1.802610E+01        -1.685271E+01        -9.051811E+00        -9.315427E+00        -8.945738E+00        -5.309779E-01        -4.660147E-01        -5.267169E-01        -3.682391E+00         0.000000E+00        -2.746885E+00         0.000000E+00        -5.119264E+00                  NAN        -2.787889E+01        -3.057069E+01        -2.951484E+01        -3.142595E+01        -2.401067E+01                  NAN        -6.410951E+00        -5.154817E+00        -6.121969E+00        -6.107487E+00        -6.595991E+00                  NAN        -8.425663E+00                  NAN        -1.000311E+01                  NAN        -7.051758E+00         0.000000E+00        -2.114126E+01                  NAN        -2.074750E+01                  NAN        -2.063956E+01        -2.738117E+01        -6.520821E+00                  NAN        -6.185607E+00                  NAN        -6.715608E+00        -5.508667E+00        -3.390345E+00         0.000000E+00        -2.427293E+00         0.000000E+00        -5.321326E+00         0.000000E+00        -2.888682E+01        -3.248661E+01        -3.057280E+01        -3.297362E+01        -2.542834E+01        -2.774097E+01        -7.560090E-01        -1.393950E+00        -6.849831E-01        -7.855351E-01        -8.288323E-01        -5.214521E-01         1.660000E+02         2.000000E+00         4.890000E+02         8.400000E+01         3.300000E+01         0.000000E+00         1.640000E+02         0.000000E+00         2.800000E+01         0.000000E+00         3.190000E+02         1.000000E+00         1.230000E+02         3.000000E+00         2.490000E+02         8.000000E+01         7.100000E+01         2.000000E+00
        6.461790E+07         1.084898E+01         2.869450E-01         4.121544E-01         3.009006E-01         3.850822E-01         3.537769E-01         4.157872E-01        -1.347652E+00        -1.539038E+00        -1.182331E+00         6.960000E+02         5.210000E+02         7.630000E+02        -1.762926E+01        -1.829999E+01        -1.672112E+01        -8.902280E+00        -8.895637E+00        -8.772294E+00        -4.877405E-01        -5.164517E-01        -4.953054E-01        -3.835391E+00                  NAN        -2.865116E+00         0.000000E+00        -4.818225E+00                  NAN        -2.714776E+01                  NAN        -2.912359E+01        -3.129481E+01        -2.488668E+01                  NAN        -6.276913E+00                  NAN        -6.394482E+00        -6.323213E+00        -6.682494E+00                  NAN        -8.105885E+00                  NAN        -9.462460E+00                  NAN        -7.185602E+00                  NAN        -2.101394E+01                  NAN        -2.055057E+01                  NAN        -2.070726E+01                  NAN        -6.857336E+00                  NAN        -6.849005E+00                  NAN        -6.760677E+00                  NAN        -3.695507E+00         0.000000E+00        -2.308072E+00         0.000000E+00        -4.581185E+00         0.000000E+00        -2.850198E+01        -3.119107E+01        -3.059940E+01        -3.265543E+01        -2.591109E+01        -2.596416E+01        -6.601174E-01        -7.263573E-01        -7.994105E-01        -8.812542E-01        -6.838806E-01         0.000000E+00         1.760000E+02         0.000000E+00         4.780000E+02         9.300000E+01         2.700000E+01         0.000000E+00         1.680000E+02         0.000000E+00         2.900000E+01         0.000000E+00         3.150000E+02         0.000000E+00         1.330000E+02         5.000000E+00         2.480000E+02         7.400000E+01         6.800000E+01         1.000000E+00
        6.464790E+07         1.063857E+01         2.735167E-01         4.116679E-01         3.148153E-01         3.564140E-01         3.406439E-01         4.063292E-01        -1.370233E+00        -1.537017E+00        -1.168711E+00         6.460000E+02         5.270000E+02         8.070000E+02        -1.754331E+01        -1.829813E+01        -1.668995E+01        -8.916162E+00        -9.282352E+00        -9.047778E+00        -3.638976E-01        -4.434486E-01        -6.030746E-01        -3.757870E+00         0.000000E+00        -2.704419E+00         0.000000E+00        -4.798975E+00                  NAN        -2.715930E+01        -2.923142E+01        -2.942020E+01        -3.139961E+01        -2.461917E+01                  NAN        -6.482969E+00        -7.938003E+00        -6.217207E+00        -6.519972E+00        -7.284732E+00                  NAN        -8.137089E+00                  NAN        -1.018382E+01         0.000000E+00        -7.076972E+00                  NAN        -2.125596E+01                  NAN        -2.106954E+01        -2.828698E+01        -2.103712E+01                  NAN        -6.662706E+00                  NAN        -6.117648E+00        -7.668273E+00        -6.642352E+00                  NAN        -3.263919E+00         0.000000E+00        -2.665978E+00         0.000000E+00        -5.423916E+00         0.000000E+00        -2.893470E+01        -3.215125E+01        -3.055427E+01        -3.287800E+01        -2.551063E+01        -2.972843E+01        -6.384278E-01        -4.410209E-01        -6.917682E-01        -8.350340E-01        -9.110954E-01         0.000000E+00         1.680000E+02         2.000000E+00         4.860000E+02         8.200000E+01         3.600000E+01         0.000000E+00         1.620000E+02         0.000000E+00         3.100000E+01         1.000000E+00         3.180000E+02         0.000000E+00         1.220000E+02         5.000000E+00         2.480000E+02         8.500000E+01         7.100000E+01         1.000000E+00
        6.467790E+07         1.137704E+01         3.076809E-01         3.935894E-01         2.987298E-01         3.764913E-01         3.426003E-01         4.271053E-01        -1.368453E+00        -1.540854E+00        -1.148129E+00         7.170000E+02         4.950000E+02         7.680000E+02        -1.744516E+01        -1.822676E+01        -1.678105E+01        -8.943266E+00        -9.279756E+00        -8.839172E+00        -4.224173E-01        -4.583287E-01        -5.508070E-01        -3.830735E+00         0.000000E+00        -2.811087E+00         0.000000E+00        -4.386317E+00                  NAN        -2.717557E+01        -3.165022E+01        -2.933386E+01        -3.163033E+01        -2.306538E+01                  NAN        -6.430577E+00        -6.905109E+00        -6.344842E+00        -6.197342E+00        -6.865777E+00                  NAN        -7.541206E+00         0.000000E+00        -1.027064E+01                  NAN        -7.430058E+00                  NAN        -2.070832E+01        -2.692083E+01        -2.103669E+01                  NAN        -2.025272E+01                  NAN        -6.940279E+00        -6.362602E+00        -5.660131E+00                  NAN        -6.912875E+00                  NAN        -3.647599E+00         0.000000E+00        -2.598351E+00         0.000000E+00        -5.087063E+00         0.000000E+00        -2.855061E+01        -3.216782E+01        -3.044283E+01        -3.292960E+01        -2.552235E+01        -2.679673E+01        -6.662044E-01        -9.281597E-01        -7.971410E-01        -8.195216E-01        -7.283260E-01        -2.179036E-07         1.800000E+02         5.000000E+00         4.690000E+02         9.200000E+01         2.800000E+01         0.000000E+00         1.830000E+02         1.000000E+00         2.200000E+01         0.000000E+00         3.060000E+02         0.000000E+00         1.420000E+02         8.000000E+00         2.290000E+02         8.600000E+01         6.600000E+01         1.000000E+00
        6.470790E+07         1.121445E+01         3.077946E-01         3.896673E-01         3.025381E-01         3.824851E-01         3.474597E-01         4.087555E-01        -1.366867E+00        -1.533637E+00        -1.172588E+00         7.010000E+02         4.740000E+02         8.050000E+02        -1.756570E+01        -1.829807E+01        -1.691644E+01        -9.248002E+00        -9.014729E+00        -8.948473E+00        -3.455102E-01        -5.350280E-01        -5.360659E-01        -3.695313E+00         0.000000E+00        -2.888540E+00         0.000000E+00        -5.452544E+00                  NAN        -2.757568E+01        -2.917108E+01        -2.920030E+01        -3.181091E+01        -2.321924E+01                  NAN        -6.358141E+00        -8.136391E+00        -6.242198E+00        -6.021561E+00        -6.526418E+00                  NAN        -7.549265E+00         0.000000E+00        -1.042831E+01         0.000000E+00        -7.336847E+00                  NAN        -2.165920E+01        -2.385077E+01        -2.117495E+01        -3.006740E+01        -2.068816E+01                  NAN        -6.617595E+00        -9.205524E+00        -6.035411E+00        -7.586222E+00        -6.643999E+00                  NAN        -4.001176E+00         0.000000E+00        -2.472386E+00         0.000000E+00        -6.152690E+00                  NAN        -2.840246E+01        -3.094131E+01        -3.049339E+01        -3.312754E+01        -2.485336E+01                  NAN        -6.699956E-01        -1.473599E+00        -8.391137E-01        -7.958565E-01        -7.585333E-01                  NAN         1.760000E+02         7.000000E+00         4.610000E+02         9.800000E+01         3.200000E+01         0.000000E+00         1.760000E+02         2.000000E+00         1.800000E+01         1.000000E+00         3.150000E+02         0.000000E+00         1.460000E+02         1.000000E+01         2.390000E+02         7.600000E+01         5.800000E+01         0.000000E+00
        6.473790E+07         1.060519E+01         2.760500E-01         4.031147E-01         3.208353E-01         3.705645E-01         3.186336E-01         4.066734E-01        -1.380032E+00        -1.552455E+00        -1.195724E+00         6.310000E+02         5.160000E+02         8.330000E+02        -1.777239E+01        -1.782185E+01        -1.686362E+01        -8.740211E+00        -9.603896E+00        -9.014832E+00        -3.833923E-01        -4.817498E-01        -4.430744E-01        -3.569117E+00         0.000000E+00        -2.753272E+00         0.000000E+00        -4.939365E+00                  NAN        -2.771736E+01        -2.741302E+01        -2.956237E+01        -3.145742E+01        -2.398310E+01                  NAN        -6.662832E+00        -7.727489E+00        -6.055283E+00        -6.596982E+00        -6.773993E+00                  NAN        -8.034537E+00         0.000000E+00        -9.424237E+00                  NAN        -7.288854E+00                  NAN        -2.129632E+01        -2.413405E+01        -2.192176E+01                  NAN        -2.080645E+01                  NAN        -6.490389E+00        -8.683951E+00        -5.536059E+00                  NAN        -6.689576E+00                  NAN        -3.540699E+00         0.000000E+00        -2.461276E+00         0.000000E+00        -5.308860E+00                  NAN        -2.851317E+01        -3.051446E+01        -3.070928E+01        -3.248757E+01        -2.556183E+01                  NAN        -7.044044E-01        -1.264776E+00        -6.910788E-01        -8.173585E-01        -7.248017E-01                  NAN         1.650000E+02         4.000000E+00         4.790000E+02         8.900000E+01         3.700000E+01         0.000000E+00         1.640000E+02         1.000000E+00         2.500000E+01         0.000000E+00         3.220000E+02         0.000000E+00         1.280000E+02         6.000000E+00         2.380000E+02         8.500000E+01         8.200000E+01         0.000000E+00
        6.476790E+07         1.076648E+01         2.748130E-01         4.045532E-01         3.206338E-01         3.685098E-01         2.956015E-01         4.360379E-01        -1.372680E+00        -1.582288E+00        -1.150940E+00         6.250000E+02         5.130000E+02         8.420000E+02        -1.754582E+01        -1.772114E+01        -1.707859E+01        -8.797222E+00        -9.536294E+00        -8.797355E+00        -2.668703E-01        -5.237006E-01        -4.749795E-01        -3.769233E+00         0.000000E+00        -2.731123E+00         0.000000E+00        -4.335810E+00                  NAN        -2.765709E+01        -3.059829E+01        -2.955768E+01        -3.128093E+01        -2.449531E+01                  NAN        -6.645704E+00        -6.981446E+00        -6.154010E+00        -6.212490E+00        -6.935050E+00                  NAN        -7.481852E+00                  NAN        -8.688371E+00                  NAN        -7.506837E+00                  NAN        -2.177675E+01                  NAN        -2.262531E+01                  NAN        -2.063116E+01                  NAN        -6.800719E+00                  NAN        -6.351171E+00                  NAN        -6.741117E+00                  NAN        -3.546118E+00         0.000000E+00        -2.375185E+00         0.000000E+00        -5.401435E+00                  NAN        -2.827327E+01        -3.136198E+01        -3.063005E+01        -3.269990E+01        -2.523728E+01                  NAN        -7.516069E-01        -9.475985E-01        -7.341707E-01        -7.411683E-01        -7.990971E-01                  NAN         1.640000E+02         7.000000E+00         4.790000E+02         8.700000E+01         3.700000E+01         0.000000E+00         1.610000E+02         0.000000E+00         3.100000E+01         0.000000E+00         3.200000E+02         0.000000E+00         1.310000E+02         1.000000E+01         2.480000E+02         7.700000E+01         8.100000E+01         0.000000E+00
        6.479790E+07         1.037483E+01         2.733528E-01         4.034783E-01         3.231689E-01         3.687525E-01         3.367360E-01         3.997830E-01        -1.399809E+00        -1.546067E+00        -1.182014E+00         6.260000E+02         4.990000E+02         8.550000E+02        -1.772635E+01        -1.835453E+01        -1.640332E+01        -8.966254E+00        -9.026495E+00        -9.088752E+00        -3.729326E-01        -4.543470E-01        -6.474533E-01        -3.751438E+00         0.000000E+00        -2.769231E+00         0.000000E+00        -4.347032E+00                  NAN        -2.799393E+01        -2.972983E+01        -2.920500E+01        -3.164128E+01        -2.427329E+01                  NAN        -6.341996E+00        -7.304347E+00        -6.219716E+00        -6.689642E+00        -7.315825E+00                  NAN        -7.958806E+00         0.000000E+00        -9.585559E+00         0.000000E+00        -7.121845E+00                  NAN        -2.132439E+01        -1.965030E+01        -2.188064E+01        -2.761323E+01        -2.082751E+01                  NAN        -6.599939E+00        -1.398687E+01        -5.896969E+00        -8.112961E+00        -6.910995E+00                  NAN        -3.271474E+00         0.000000E+00        -2.619479E+00         0.000000E+00        -5.331509E+00         0.000000E+00        -2.860549E+01        -2.914488E+01        -3.032951E+01        -3.305784E+01        -2.540603E+01        -2.984262E+01        -7.952759E-01        -5.531694E-01        -7.100375E-01        -7.868555E-01        -8.651136E-01        -5.089452E-01         1.550000E+02         6.000000E+00         4.840000E+02         9.000000E+01         3.900000E+01         0.000000E+00         1.600000E+02         1.000000E+00         2.600000E+01         1.000000E+00         3.240000E+02         0.000000E+00         1.280000E+02         3.000000E+00         2.380000E+02         9.300000E+01         8.800000E+01         4.000000E+00
        6.482790E+07         1.027030E+01         2.680389E-01         4.119484E-01         3.200127E-01         3.786097E-01         3.111408E-01         3.878252E-01        -1.356278E+00        -1.559107E+00        -1.170287E+00         5.980000E+02         5.200000E+02         8.620000E+02        -1.769614E+01        -1.790868E+01        -1.650127E+01        -8.995822E+00        -9.521474E+00        -8.857831E+00        -3.765873E-01        -4.266360E-01        -7.311587E-01        -3.841109E+00         0.000000E+00        -2.638829E+00         0.000000E+00        -5.153796E+00                  NAN        -2.745256E+01        -3.021264E+01        -2.952766E+01        -3.121916E+01        -2.376206E+01                  NAN        -6.368512E+00        -7.504705E+00        -6.111488E+00        -6.500338E+00        -6.886225E+00                  NAN        -7.774169E+00         0.000000E+00        -8.573041E+00                  NAN        -7.458166E+00                  NAN        -2.087718E+01        -2.271409E+01        -2.236540E+01                  NAN        -2.059691E+01                  NAN        -6.904293E+00        -6.336438E+00        -5.955158E+00                  NAN        -6.677198E+00                  NAN        -3.772319E+00         0.000000E+00        -2.369802E+00         0.000000E+00        -4.101559E+00         0.000000E+00        -2.840251E+01        -3.073618E+01        -3.074182E+01        -3.293134E+01        -2.641625E+01        -2.848419E+01        -8.233484E-01        -8.566057E-01        -6.464145E-01        -8.585131E-01        -6.840634E-01        -2.651903E-01         1.550000E+02         3.000000E+00         5.000000E+02         7.700000E+01         3.900000E+01         0.000000E+00         1.630000E+02         1.000000E+00         3.200000E+01         0.000000E+00         3.160000E+02         0.000000E+00         1.250000E+02         7.000000E+00         2.450000E+02         8.400000E+01         7.300000E+01         2.000000E+00
        6.485790E+07         1.088889E+01         2.814465E-01         4.068419E-01         3.117115E-01         3.710868E-01         3.104824E-01         4.027460E-01        -1.384624E+00        -1.580764E+00        -1.180643E+00         6.410000E+02         5.100000E+02         8.290000E+02        -1.759911E+01        -1.781521E+01        -1.623986E+01        -9.291077E+00        -9.301569E+00        -8.907402E+00        -4.296906E-01        -4.904549E-01        -6.853655E-01        -3.664213E+00         0.000000E+00        -2.823775E+00         0.000000E+00        -5.014768E+00                  NAN        -2.739824E+01        -2.975430E+01        -2.931048E+01        -3.194748E+01        -2.380125E+01                  NAN        -6.364878E+00        -7.178064E+00        -6.245717E+00        -6.376163E+00        -6.409551E+00                  NAN        -7.816453E+00                  NAN        -8.406805E+00                  NAN        -7.249560E+00                  NAN        -2.143822E+01                  NAN        -2.303039E+01                  NAN        -2.073007E+01                  NAN        -6.848542E+00                  NAN        -6.159047E+00                  NAN        -6.840755E+00                  NAN        -3.249037E+00         0.000000E+00        -2.288763E+00         0.000000E+00        -5.020802E+00         0.000000E+00        -2.884608E+01        -3.056014E+01        -3.084106E+01        -3.271682E+01        -2.576140E+01        -2.778741E+01        -7.415024E-01        -7.999424E-01        -7.342244E-01        -8.039515E-01        -6.233804E-01        -1.664204E+00         1.610000E+02         7.000000E+00         4.800000E+02         9.300000E+01         3.300000E+01         0.000000E+00         1.670000E+02         0.000000E+00         3.500000E+01         0.000000E+00         3.100000E+02         0.000000E+00         1.300000E+02         9.000000E+00         2.460000E+02         8.100000E+01         6.800000E+01         2.000000E+00
        6.488790E+07         1.104865E+01         2.854071E-01         4.067977E-01         3.077951E-01         3.547756E-01         2.818352E-01         3.708222E-01        -1.397398E+00        -1.594748E+00        -1.213162E+00         6.820000E+02         5.060000E+02         7.920000E+02        -1.733562E+01        -1.780325E+01        -1.650563E+01        -9.073269E+00        -9.545872E+00        -9.010075E+00        -5.243331E-01        -4.501402E-01        -5.807676E-01        -3.637780E+00         0.000000E+00        -2.736076E+00         0.000000E+00        -5.734541E+00                  NAN        -2.745578E+01        -3.024687E+01        -2.911913E+01        -3.129027E+01        -2.334277E+01                  NAN        -6.434626E+00        -7.407363E+00        -6.283698E+00        -6.585698E+00        -6.718410E+00                  NAN        -8.136971E+00         0.000000E+00        -8.777842E+00                  NAN        -7.032015E+00         0.000000E+00        -2.132762E+01        -1.907680E+01        -2.221036E+01                  NAN        -2.087963E+01        -2.776531E+01        -6.584829E+00        -1.168412E+01        -6.064081E+00                  NAN        -6.538407E+00        -3.921963E+00        -3.646675E+00         0.000000E+00        -2.548500E+00         0.000000E+00        -5.643951E+00         0.000000E+00        -2.851183E+01        -3.186116E+01        -3.036348E+01        -3.269803E+01        -2.520097E+01        -2.750831E+01        -7.466038E-01        -7.411723E-01        -7.881957E-01        -8.564118E-01        -7.394611E-01        -1.803887E-01         1.670000E+02         5.000000E+00         4.680000E+02         9.900000E+01         3.500000E+01         0.000000E+00         1.690000E+02         1.000000E+00         3.200000E+01         0.000000E+00         3.090000E+02         1.000000E+00         1.290000E+02         1.200000E+01         2.310000E+02         9.400000E+01         6.600000E+01         4.000000E+00
        6.491790E+07         1.172345E+01         2.984258E-01         4.088609E-01         2.927133E-01         3.660779E-01         3.267537E-01         4.125968E-01        -1.373346E+00        -1.547970E+00        -1.177694E+00         7.000000E+02         5.130000E+02         7.670000E+02        -1.747587E+01        -1.825403E+01        -1.704474E+01        -8.853528E+00        -9.127597E+00        -8.601349E+00        -4.638396E-01        -5.021966E-01        -6.270807E-01        -4.038019E+00         0.000000E+00        -2.754789E+00         0.000000E+00        -6.934060E+00                  NAN        -2.729298E+01        -3.140693E+01        -2.927800E+01        -3.096168E+01        -2.420759E+01                  NAN        -6.357213E+00        -7.798344E+00        -6.222008E+00        -6.782937E+00        -6.073675E+00                  NAN        -7.617744E+00                  NAN        -9.174051E+00         0.000000E+00        -7.288874E+00                  NAN        -2.161861E+01                  NAN        -2.215642E+01        -2.810757E+01        -2.069617E+01                  NAN        -6.483142E+00                  NAN        -6.210994E+00        -7.023189E+00        -6.796916E+00                  NAN        -3.539975E+00         0.000000E+00        -2.506397E+00         0.000000E+00        -5.669678E+00         0.000000E+00        -2.842163E+01        -3.187672E+01        -3.043407E+01        -3.264961E+01        -2.563787E+01        -3.021994E+01        -8.169848E-01        -8.975358E-01        -7.178363E-01        -8.763517E-01        -7.126045E-01         0.000000E+00         1.770000E+02         4.000000E+00         4.770000E+02         8.900000E+01         2.700000E+01         0.000000E+00         1.720000E+02         0.000000E+00         3.400000E+01         1.000000E+00         3.050000E+02         0.000000E+00         1.450000E+02         8.000000E+00         2.350000E+02         8.000000E+01         6.000000E+01         1.000000E+00
        6.494790E+07         1.119163E+01         2.999738E-01         4.147200E-01         2.853062E-01         3.812093E-01         3.156311E-01         4.025777E-01        -1.351666E+00        -1.555156E+00        -1.167306E+00         7.320000E+02         5.150000E+02         7.330000E+02        -1.687115E+01        -1.762985E+01        -1.721088E+01        -9.220987E+00        -9.549414E+00        -8.688612E+00        -6.096903E-01        -4.551624E-01        -5.096275E-01        -3.942699E+00         0.000000E+00        -2.660577E+00         0.000000E+00        -4.895755E+00                  NAN        -2.710982E+01        -2.931626E+01        -2.934638E+01        -3.187155E+01        -2.496890E+01                  NAN        -6.168089E+00        -6.829058E+00        -6.265603E+00        -6.299302E+00        -6.686618E+00                  NAN        -7.828141E+00                  NAN        -7.943804E+00                  NAN        -7.401492E+00                  NAN        -2.123239E+01                  NAN        -2.370698E+01                  NAN        -2.039150E+01                  NAN        -6.575533E+00                  NAN        -6.064532E+00                  NAN        -6.754114E+00                  NAN        -3.848765E+00         0.000000E+00        -2.498427E+00         0.000000E+00        -5.086688E+00         0.000000E+00        -2.817818E+01        -3.143644E+01        -3.058384E+01        -3.312340E+01        -2.585918E+01        -2.709397E+01        -6.581658E-01        -9.120776E-01        -7.405169E-01        -7.999674E-01        -7.447288E-01         0.000000E+00         1.760000E+02         1.000000E+00         4.710000E+02         1.020000E+02         2.400000E+01         0.000000E+00         1.710000E+02         0.000000E+00         3.500000E+01         0.000000E+00         3.060000E+02         0.000000E+00         1.400000E+02         5.000000E+00         2.330000E+02         9.500000E+01         5.900000E+01         1.000000E+00
        6.497790E+07         1.087377E+01         2.777158E-01         4.184530E-01         3.038313E-01         3.859106E-01         3.182046E-01         3.971257E-01        -1.362242E+00        -1.558725E+00        -1.173809E+00         6.660000E+02         5.240000E+02         7.900000E+02        -1.743480E+01        -1.835428E+01        -1.691949E+01        -8.886696E+00        -9.455673E+00        -8.783752E+00        -6.018403E-01        -3.978337E-01        -5.985072E-01        -3.780353E+00         0.000000E+00        -2.677585E+00         0.000000E+00        -4.575219E+00                  NAN        -2.722335E+01        -2.834942E+01        -2.943826E+01        -3.155158E+01        -2.506271E+01                  NAN        -6.470187E+00        -6.357522E+00        -6.196314E+00        -6.355923E+00        -6.200731E+00                  NAN        -8.217456E+00         0.000000E+00        -8.736255E+00                  NAN        -7.528173E+00                  NAN        -2.075361E+01        -2.759886E+01        -2.272550E+01                  NAN        -2.056405E+01                  NAN        -6.960683E+00        -5.905509E+00        -5.799413E+00                  NAN        -6.700373E+00                  NAN        -3.952538E+00         0.000000E+00        -2.761229E+00         0.000000E+00        -4.501579E+00         0.000000E+00        -2.851758E+01        -3.213455E+01        -3.029465E+01        -3.247446E+01        -2.607994E+01        -2.869192E+01        -6.510274E-01        -1.104736E+00        -7.542699E-01        -8.863947E-01        -7.692254E-01        -9.402845E-02         1.670000E+02         4.000000E+00         4.880000E+02         8.600000E+01         2.900000E+01         0.000000E+00         1.640000E+02         3.000000E+00         3.600000E+01         0.000000E+00         3.090000E+02         0.000000E+00         1.170000E+02         7.000000E+00         2.390000E+02         9.200000E+01         6.600000E+01         1.000000E+00
        6.500790E+07         1.102757E+01         2.969837E-01         4.049998E-01         2.980164E-01         3.721039E-01         3.226089E-01         3.908949E-01        -1.372064E+00        -1.557019E+00        -1.178604E+00         7.470000E+02         4.810000E+02         7.520000E+02        -1.705667E+01        -1.871142E+01        -1.668167E+01        -9.278983E+00        -9.074102E+00        -8.904721E+00        -6.018724E-01        -4.855216E-01        -6.090809E-01        -3.866703E+00         0.000000E+00        -2.671096E+00         0.000000E+00        -4.930433E+00                  NAN        -2.707948E+01        -2.833420E+01        -2.910240E+01        -3.150059E+01        -2.476424E+01                  NAN        -6.425886E+00        -7.732262E+00        -6.426235E+00        -6.381384E+00        -6.877636E+00                  NAN        -8.338598E+00                  NAN        -8.777440E+00                  NAN        -7.078021E+00                  NAN        -2.126748E+01                  NAN        -2.217836E+01                  NAN        -2.077119E+01                  NAN        -6.645023E+00                  NAN        -6.217014E+00                  NAN        -6.814761E+00                  NAN        -3.833552E+00         0.000000E+00        -2.628284E+00         0.000000E+00        -4.811146E+00         0.000000E+00        -2.852602E+01        -3.165331E+01        -3.036989E+01        -3.247259E+01        -2.603609E+01        -2.875393E+01        -7.099000E-01        -9.252762E-01        -7.610753E-01        -8.980344E-01        -7.580027E-01        -9.691814E-01         1.800000E+02         2.000000E+00         4.730000E+02         8.900000E+01         3.000000E+01         0.000000E+00         1.750000E+02         0.000000E+00         3.100000E+01         0.000000E+00         3.060000E+02         0.000000E+00         1.410000E+02         7.000000E+00         2.290000E+02         8.600000E+01         5.600000E+01         3.000000E+00
        6.503790E+07         1.111255E+01         2.981108E-01         3.945614E-01         3.073277E-01         3.499624E-01         3.514698E-01         4.105710E-01        -1.379979E+00        -1.536074E+00        -1.179948E+00         7.330000E+02         4.660000E+02         7.810000E+02        -1.728334E+01        -1.870030E+01        -1.690266E+01        -8.976945E+00        -9.090033E+00        -8.670286E+00        -4.993029E-01        -4.620752E-01        -6.388457E-01        -3.657000E+00         0.000000E+00        -2.809597E+00         0.000000E+00        -5.349426E+00         0.000000E+00        -2.812469E+01        -3.070566E+01        -2.885588E+01        -3.130104E+01        -2.347355E+01        -3.164686E+01        -6.225797E+00        -6.777512E+00        -6.322106E+00        -6.520296E+00        -6.904179E+00        -5.785749E+00        -8.378633E+00         0.000000E+00        -8.125107E+00                  NAN        -7.300516E+00                  NAN        -2.115184E+01        -2.385133E+01        -2.265192E+01                  NAN        -2.063801E+01                  NAN        -6.563338E+00        -8.773462E+00        -5.954306E+00                  NAN        -6.849339E+00                  NAN        -3.609945E+00         0.000000E+00        -2.889201E+00         0.000000E+00        -4.257374E+00                  NAN        -2.870486E+01        -3.162367E+01        -3.037960E+01        -3.259129E+01        -2.627281E+01                  NAN        -6.446960E-01        -8.916910E-01        -7.523715E-01        -8.564624E-01        -6.259440E-01                  NAN         1.710000E+02         5.000000E+00         4.620000E+02         9.800000E+01         3.700000E+01         1.000000E+00         1.800000E+02         1.000000E+00         2.400000E+01         0.000000E+00         3.070000E+02         0.000000E+00         1.350000E+02         1.100000E+01         2.160000E+02         9.200000E+01         7.000000E+01         0.000000E+00
        6.506790E+07         1.132895E+01         2.929789E-01         3.993569E-01         3.076643E-01         3.667197E-01         3.095915E-01         4.311562E-01        -1.349723E+00        -1.558053E+00        -1.149348E+00         6.910000E+02         4.990000E+02         7.900000E+02        -1.754738E+01        -1.747835E+01        -1.706920E+01        -8.859292E+00        -9.633275E+00        -8.696346E+00        -4.103475E-01        -4.736656E-01        -4.575759E-01        -3.857113E+00         0.000000E+00        -2.756564E+00         0.000000E+00        -5.522976E+00                  NAN        -2.721352E+01        -3.054014E+01        -2.935501E+01        -3.150562E+01        -2.309742E+01                  NAN        -6.399317E+00        -7.494899E+00        -6.330937E+00        -6.410345E+00        -7.059196E+00                  NAN        -7.978371E+00                  NAN        -7.390742E+00         0.000000E+00        -7.285807E+00                  NAN        -2.125785E+01                  NAN        -2.351874E+01        -2.498456E+01        -2.062570E+01                  NAN        -6.648914E+00                  NAN        -5.964733E+00        -9.012793E+00        -6.785656E+00                  NAN        -3.736754E+00         0.000000E+00        -2.589828E+00         0.000000E+00        -5.646257E+00         0.000000E+00        -2.858342E+01        -3.112992E+01        -3.045727E+01        -3.285399E+01        -2.514108E+01        -3.007357E+01        -7.782834E-01        -1.033459E+00        -6.830414E-01        -7.543856E-01        -6.520343E-01        -1.131839E-01         1.770000E+02         6.000000E+00         4.610000E+02         9.400000E+01         3.600000E+01         0.000000E+00         1.670000E+02         0.000000E+00         3.100000E+01         1.000000E+00         3.130000E+02         0.000000E+00         1.310000E+02         1.100000E+01         2.210000E+02         9.200000E+01         6.300000E+01         2.000000E+00
        6.509790E+07         1.159150E+01         2.971077E-01         4.068711E-01         2.960212E-01         3.491400E-01         3.506895E-01         4.114880E-01        -1.364991E+00        -1.534208E+00        -1.160984E+00         7.070000E+02         5.220000E+02         7.510000E+02        -1.755323E+01        -1.840326E+01        -1.656747E+01        -8.908398E+00        -9.144813E+00        -8.749339E+00        -5.877965E-01        -4.201138E-01        -9.040649E-01        -4.214326E+00         0.000000E+00        -2.793967E+00         0.000000E+00        -5.717659E+00                  NAN        -2.736689E+01        -3.046696E+01        -2.927232E+01        -3.138793E+01        -2.393799E+01                  NAN        -6.072757E+00        -7.101492E+00        -6.200441E+00        -6.473406E+00        -6.540586E+00                  NAN        -7.832913E+00         0.000000E+00        -8.176204E+00         0.000000E+00        -7.107621E+00         0.000000E+00        -2.129725E+01        -2.194159E+01        -2.251847E+01        -2.888721E+01        -2.073250E+01        -2.676222E+01        -6.792228E+00        -9.309264E+00        -6.399254E+00        -6.827678E+00        -6.845504E+00        -9.598184E+00        -3.693714E+00         0.000000E+00        -2.986412E+00         0.000000E+00        -5.163998E+00         0.000000E+00        -2.863118E+01        -3.153366E+01        -3.004293E+01        -3.279348E+01        -2.581405E+01        -3.034583E+01        -6.995455E-01        -7.033306E-01        -8.141694E-01        -9.276870E-01        -5.899152E-01        -5.714638E-03         1.680000E+02         5.000000E+00         4.740000E+02         9.300000E+01         3.400000E+01         0.000000E+00         1.760000E+02         1.000000E+00         3.100000E+01         3.000000E+00         3.000000E+02         1.000000E+00         1.410000E+02         9.000000E+00         2.270000E+02         8.900000E+01         5.500000E+01         1.000000E+00
        6.512790E+07         1.141714E+01         2.953906E-01         4.000580E-01         3.045514E-01         3.693316E-01         3.269879E-01         3.928685E-01        -1.382874E+00        -1.532557E+00        -1.173783E+00         7.000000E+02         5.150000E+02         7.650000E+02        -1.764403E+01        -1.794843E+01        -1.680010E+01        -9.182539E+00        -9.428824E+00        -8.735305E+00        -3.910718E-01        -4.565573E-01        -6.732893E-01        -3.912156E+00         0.000000E+00        -2.799365E+00         0.000000E+00        -4.768645E+00                  NAN        -2.739978E+01        -2.532469E+01        -2.932445E+01        -3.209250E+01        -2.428174E+01                  NAN        -6.361998E+00        -6.535498E+00        -6.319534E+00        -5.893401E+00        -6.867273E+00                  NAN        -7.871989E+00                  NAN        -9.948779E+00         0.000000E+00        -7.104872E+00                  NAN        -2.164109E+01                  NAN        -2.180087E+01        -2.978895E+01        -2.075023E+01                  NAN        -6.523222E+00                  NAN        -6.109792E+00        -4.628590E+00        -6.596537E+00                  NAN        -4.025655E+00         0.000000E+00        -2.615502E+00         0.000000E+00        -4.404986E+00                  NAN        -2.819894E+01        -3.046541E+01        -3.039597E+01        -3.300097E+01        -2.635274E+01                  NAN        -7.039773E-01        -5.828664E-01        -7.332390E-01        -7.903274E-01        -7.566281E-01                  NAN         1.920000E+02         1.000000E+00         4.510000E+02         9.500000E+01         3.500000E+01         0.000000E+00         1.690000E+02         0.000000E+00         2.700000E+01         2.000000E+00         3.140000E+02         0.000000E+00         1.350000E+02         1.000000E+01         2.320000E+02         8.500000E+01         6.900000E+01         0.000000E+00
        6.515790E+07         1.120872E+01         2.846593E-01         4.022734E-01         3.130673E-01         3.669761E-01         3.373506E-01         3.907507E-01        -1.365952E+00        -1.538225E+00        -1.205065E+00         6.620000E+02         5.220000E+02         7.960000E+02        -1.748790E+01        -1.848431E+01        -1.672174E+01        -8.943621E+00        -8.946583E+00        -8.836150E+00        -4.735437E-01        -4.097149E-01        -6.625874E-01        -3.553251E+00         0.000000E+00        -2.843437E+00         0.000000E+00        -5.340505E+00                  NAN        -2.788921E+01        -3.078637E+01        -2.946631E+01        -3.146429E+01        -2.454936E+01                  NAN        -6.305377E+00        -6.480158E+00        -6.203068E+00        -6.154209E+00        -6.276549E+00                  NAN        -8.049784E+00                  NAN        -8.828918E+00                  NAN        -7.174537E+00                  NAN        -2.089140E+01                  NAN        -2.251030E+01                  NAN        -2.073603E+01                  NAN        -6.824491E+00                  NAN        -6.002187E+00                  NAN        -6.661636E+00                  NAN        -3.848357E+00         0.000000E+00        -2.876987E+00         0.000000E+00        -4.558814E+00                  NAN        -2.806896E+01        -3.117927E+01        -3.025464E+01        -3.251932E+01        -2.649354E+01                  NAN        -7.442205E-01        -7.308387E-01        -7.048853E-01        -8.068592E-01        -8.738016E-01                  NAN         1.710000E+02         3.000000E+00         4.680000E+02         9.300000E+01         3.900000E+01         0.000000E+00         1.650000E+02         0.000000E+00         3.000000E+01         0.000000E+00         3.170000E+02         0.000000E+00         1.270000E+02         9.000000E+00         2.250000E+02         9.400000E+01         7.300000E+01         0.000000E+00
        6.518790E+07         1.209754E+01         3.064084E-01         4.048855E-01         2.887061E-01         3.650858E-01         3.371768E-01         4.130265E-01        -1.374494E+00        -1.537996E+00        -1.174570E+00         7.150000E+02         5.130000E+02         7.520000E+02        -1.753880E+01        -1.832151E+01        -1.746723E+01        -9.129943E+00        -9.080572E+00        -8.585428E+00        -3.618645E-01        -5.124542E-01        -5.263563E-01        -3.617737E+00         0.000000E+00        -2.757010E+00         0.000000E+00        -6.122876E+00                  NAN        -2.702754E+01        -3.032866E+01        -2.934392E+01        -3.173938E+01        -2.367013E+01                  NAN        -6.430731E+00        -6.653460E+00        -6.210558E+00        -6.287626E+00        -6.271010E+00                  NAN        -8.224905E+00                  NAN        -9.397419E+00                  NAN        -7.414329E+00                  NAN        -2.114975E+01                  NAN        -2.236570E+01                  NAN        -2.052852E+01                  NAN        -6.597957E+00                  NAN        -5.917737E+00                  NAN        -6.889724E+00                  NAN        -4.098649E+00         0.000000E+00        -2.777370E+00         0.000000E+00        -4.947034E+00         0.000000E+00        -2.815328E+01        -3.223095E+01        -3.055074E+01        -3.262420E+01        -2.541588E+01        -2.914653E+01        -6.110522E-01        -8.905903E-01        -7.469175E-01        -7.280850E-01        -8.903663E-01         0.000000E+00         1.770000E+02         2.000000E+00         4.690000E+02         9.500000E+01         3.100000E+01         0.000000E+00         1.780000E+02         0.000000E+00         3.100000E+01         0.000000E+00         3.030000E+02         0.000000E+00         1.300000E+02         8.000000E+00         2.280000E+02         9.800000E+01         6.500000E+01         1.000000E+00
        6.521790E+07         1.173491E+01         3.067340E-01         3.932678E-01         2.999981E-01         3.934029E-01         3.110213E-01         3.868261E-01        -1.356552E+00        -1.560927E+00        -1.198933E+00         7.040000E+02         4.940000E+02         7.820000E+02        -1.763342E+01        -1.778978E+01        -1.687574E+01        -8.956056E+00        -9.176154E+00        -8.806781E+00        -3.960963E-01        -5.095633E-01        -6.649390E-01        -3.579528E+00         0.000000E+00        -2.722504E+00         0.000000E+00        -5.139613E+00                  NAN        -2.736978E+01        -3.406046E+01        -2.946107E+01        -3.199261E+01        -2.350341E+01                  NAN        -6.536675E+00        -5.125680E+00        -6.168414E+00        -5.955523E+00        -6.842637E+00                  NAN        -7.642128E+00                  NAN        -9.836585E+00                  NAN        -7.178184E+00                  NAN        -2.106975E+01                  NAN        -2.111371E+01                  NAN        -2.111566E+01                  NAN        -6.733054E+00                  NAN        -6.530402E+00                  NAN        -6.448738E+00                  NAN        -4.320566E+00         0.000000E+00        -2.790809E+00         0.000000E+00        -5.623094E+00         0.000000E+00        -2.773951E+01        -3.088402E+01        -3.033236E+01        -3.281499E+01        -2.527319E+01        -2.859387E+01        -7.685984E-01        -8.331519E-01        -6.901496E-01        -8.524599E-01        -6.818676E-01        -3.794334E-03         1.970000E+02         1.000000E+00         4.420000E+02         1.020000E+02         3.200000E+01         0.000000E+00         1.710000E+02         0.000000E+00         2.700000E+01         0.000000E+00         3.140000E+02         0.000000E+00         1.390000E+02         7.000000E+00         2.230000E+02         9.000000E+01         6.800000E+01         2.000000E+00
        6.524790E+07         1.177047E+01         2.937641E-01         4.040588E-01         3.021771E-01         3.360508E-01         3.349082E-01         3.819215E-01        -1.384873E+00        -1.521191E+00        -1.182555E+00         6.820000E+02         5.170000E+02         7.810000E+02        -1.708562E+01        -1.808527E+01        -1.658389E+01        -9.400569E+00        -9.121491E+00        -8.733876E+00        -4.226946E-01        -5.596383E-01        -7.655013E-01        -3.497340E+00                  NAN        -2.850647E+00         0.000000E+00        -5.406400E+00                  NAN        -2.798976E+01                  NAN        -2.919138E+01        -3.202749E+01        -2.404824E+01                  NAN        -6.159317E+00                  NAN        -6.204063E+00        -6.064166E+00        -6.454180E+00                  NAN        -7.691677E+00                  NAN        -8.394012E+00                  NAN        -7.039795E+00                  NAN        -2.157864E+01                  NAN        -2.215295E+01                  NAN        -2.072967E+01                  NAN        -6.554596E+00                  NAN        -6.205734E+00                  NAN        -6.688887E+00                  NAN        -3.771051E+00         0.000000E+00        -2.905607E+00         0.000000E+00        -4.479658E+00         0.000000E+00        -2.825729E+01        -3.126850E+01        -3.008655E+01        -3.306925E+01        -2.601853E+01        -2.485804E+01        -6.605147E-01        -5.520730E-01        -7.128191E-01        -7.715177E-01        -6.654635E-01        -7.435859E-01         1.750000E+02         0.000000E+00         4.660000E+02         9.700000E+01         3.600000E+01         0.000000E+00         1.720000E+02         0.000000E+00         3.100000E+01         0.000000E+00         3.090000E+02         0.000000E+00         1.320000E+02         4.000000E+00         2.260000E+02         9.300000E+01         7.500000E+01         2.000000E+00
        6.527790E+07         1.164228E+01         2.973931E-01         4.096703E-01         2.929366E-01         3.665098E-01         3.150277E-01         3.946327E-01        -1.362881E+00        -1.550723E+00        -1.178128E+00         7.080000E+02         5.290000E+02         7.430000E+02        -1.753584E+01        -1.802102E+01        -1.668082E+01        -9.128989E+00        -9.169722E+00        -8.925265E+00        -3.619867E-01        -5.922037E-01        -6.270365E-01        -3.644732E+00         0.000000E+00        -2.794586E+00         0.000000E+00        -5.441706E+00                  NAN        -2.743466E+01        -3.037747E+01        -2.925256E+01        -3.177288E+01        -2.326787E+01                  NAN        -6.223302E+00        -6.105138E+00        -6.272484E+00        -6.167101E+00        -6.892797E+00                  NAN        -8.011232E+00                  NAN        -9.150049E+00         0.000000E+00        -7.081706E+00                  NAN        -2.150909E+01                  NAN        -2.204676E+01        -2.597670E+01        -2.091584E+01                  NAN        -6.571875E+00                  NAN        -6.058743E+00        -7.851175E+00        -6.825030E+00                  NAN        -3.699057E+00         0.000000E+00        -2.794115E+00         0.000000E+00        -4.938832E+00         0.000000E+00        -2.860437E+01        -3.195883E+01        -3.030384E+01        -3.258724E+01        -2.564002E+01        -2.857147E+01        -6.451383E-01        -9.280517E-01        -6.544077E-01        -7.782168E-01        -7.172133E-01         0.000000E+00         1.780000E+02         2.000000E+00         4.670000E+02         9.600000E+01         3.100000E+01         0.000000E+00         1.760000E+02         0.000000E+00         3.200000E+01         2.000000E+00         3.020000E+02         0.000000E+00         1.400000E+02         4.000000E+00         2.240000E+02         8.900000E+01         7.100000E+01         2.000000E+00
        6.530790E+07         1.100558E+01         2.834747E-01         4.095028E-01         3.070224E-01         3.573339E-01         3.145226E-01         4.016736E-01        -1.366194E+00        -1.554329E+00        -1.178599E+00         7.080000E+02         5.210000E+02         7.510000E+02        -1.739013E+01        -1.785828E+01        -1.688963E+01        -9.403544E+00        -9.236720E+00        -8.551016E+00        -2.892782E-01        -5.706377E-01        -6.117949E-01        -4.031333E+00         0.000000E+00        -2.779758E+00         0.000000E+00        -5.107119E+00                  NAN        -2.673712E+01        -3.061475E+01        -2.942898E+01        -3.145249E+01        -2.452529E+01                  NAN        -6.580178E+00        -6.182034E+00        -6.143632E+00        -6.218099E+00        -6.669110E+00                  NAN        -8.196818E+00                  NAN        -8.794261E+00                  NAN        -7.029800E+00                  NAN        -2.128417E+01                  NAN        -2.196895E+01                  NAN        -2.098297E+01                  NAN        -6.797516E+00                  NAN        -6.354412E+00                  NAN        -6.742392E+00                  NAN        -3.953726E+00         0.000000E+00        -2.741371E+00         0.000000E+00        -3.763547E+00         0.000000E+00        -2.814270E+01        -3.235322E+01        -3.009306E+01        -3.287542E+01        -2.690228E+01        -2.387456E+01        -7.312527E-01        -4.243381E-01        -7.688302E-01        -7.516886E-01        -7.488992E-01        -1.171693E+00         1.570000E+02         5.000000E+00         4.820000E+02         9.400000E+01         3.600000E+01         0.000000E+00         1.620000E+02         0.000000E+00         3.300000E+01         0.000000E+00         3.170000E+02         0.000000E+00         1.330000E+02         5.000000E+00         2.320000E+02         8.800000E+01         6.800000E+01         2.000000E+00
        6.533790E+07         1.106828E+01         2.927878E-01         4.116054E-01         2.956068E-01         3.770008E-01         3.496215E-01         3.840897E-01        -1.342003E+00        -1.526261E+00        -1.170857E+00         7.600000E+02         5.200000E+02         7.000000E+02        -1.740550E+01        -1.808590E+01        -1.704779E+01        -9.051544E+00        -9.234228E+00        -8.909266E+00        -3.867041E-01        -4.782985E-01        -5.484736E-01        -4.206428E+00         0.000000E+00        -2.879195E+00         0.000000E+00        -4.841598E+00         0.000000E+00        -2.743569E+01        -2.797289E+01        -2.887525E+01        -3.121310E+01        -2.535281E+01        -2.670783E+01        -6.241595E+00        -6.848384E+00        -6.547720E+00        -6.452682E+00        -6.896653E+00        -1.056682E+01        -8.487491E+00         0.000000E+00        -8.747980E+00         0.000000E+00        -6.856002E+00         0.000000E+00        -2.104382E+01        -2.455664E+01        -2.190815E+01        -2.948954E+01        -2.071939E+01        -2.210648E+01        -6.814509E+00        -9.215415E+00        -6.256496E+00        -7.046069E+00        -6.746829E+00        -8.475135E+00        -3.821276E+00         0.000000E+00        -2.745920E+00         0.000000E+00        -4.589140E+00         0.000000E+00        -2.844666E+01        -3.201777E+01        -3.025069E+01        -3.249742E+01        -2.675204E+01        -2.826759E+01        -6.475995E-01        -5.127172E-01        -8.077903E-01        -9.686127E-01        -8.466385E-01        -4.189193E-01         1.710000E+02         1.000000E+00         4.700000E+02         9.900000E+01         3.200000E+01         1.000000E+00         1.700000E+02         1.000000E+00         2.800000E+01         2.000000E+00         3.100000E+02         1.000000E+00         1.340000E+02         3.000000E+00         2.390000E+02         8.500000E+01         5.900000E+01         4.000000E+00
        6.536790E+07         1.130156E+01         2.922310E-01         4.063023E-01         3.014667E-01         3.809349E-01         3.325052E-01         4.275688E-01        -1.351163E+00        -1.528770E+00        -1.135008E+00         7.170000E+02         5.210000E+02         7.420000E+02        -1.753116E+01        -1.844070E+01        -1.717113E+01        -8.763299E+00        -8.988282E+00        -8.611898E+00        -4.274074E-01        -4.801633E-01        -5.561533E-01        -4.201628E+00         0.000000E+00        -2.974527E+00         0.000000E+00        -4.578351E+00                  NAN        -2.708709E+01        -3.138975E+01        -2.915318E+01        -3.181315E+01        -2.531922E+01                  NAN        -6.469824E+00        -6.647950E+00        -6.160772E+00        -6.294584E+00        -6.587436E+00                  NAN        -8.105372E+00                  NAN        -8.927229E+00         0.000000E+00        -6.977055E+00                  NAN        -2.114274E+01                  NAN        -2.324289E+01        -3.118674E+01        -2.060610E+01                  NAN        -6.936714E+00                  NAN        -5.507691E+00        -9.288452E+00        -6.783579E+00                  NAN        -4.376807E+00         0.000000E+00        -2.738408E+00         0.000000E+00        -4.733065E+00         0.000000E+00        -2.808343E+01        -3.053330E+01        -3.030860E+01        -3.269038E+01        -2.566845E+01        -2.734939E+01        -6.896357E-01        -6.459593E-01        -7.322701E-01        -8.911954E-01        -7.352935E-01        -3.580223E-05         1.740000E+02         3.000000E+00         4.710000E+02         9.400000E+01         3.200000E+01         0.000000E+00         1.640000E+02         0.000000E+00         2.800000E+01         1.000000E+00         3.190000E+02         0.000000E+00         1.300000E+02         5.000000E+00         2.330000E+02         8.700000E+01         5.600000E+01         1.000000E+00
        6.539790E+07         1.156073E+01         2.998400E-01         4.025343E-01         2.976257E-01         3.659863E-01         3.689455E-01         3.795596E-01        -1.370060E+00        -1.507929E+00        -1.182214E+00         7.170000E+02         5.150000E+02         7.480000E+02        -1.746145E+01        -1.849032E+01        -1.661229E+01        -8.806606E+00        -8.975532E+00        -8.707175E+00        -3.254120E-01        -5.520778E-01        -7.214236E-01        -3.928034E+00         0.000000E+00        -2.813033E+00         0.000000E+00        -5.485954E+00                  NAN        -2.733656E+01        -3.159296E+01        -2.912565E+01        -3.186832E+01        -2.332637E+01                  NAN        -6.270006E+00        -5.185433E+00        -6.274185E+00        -6.415976E+00        -6.553336E+00                  NAN        -7.998535E+00                  NAN        -1.019174E+01                  NAN        -6.933105E+00                  NAN        -2.108557E+01                  NAN        -2.146170E+01                  NAN        -2.096835E+01                  NAN        -6.770448E+00                  NAN        -5.942725E+00                  NAN        -6.726999E+00                  NAN        -3.807770E+00         0.000000E+00        -3.046879E+00         0.000000E+00        -4.211525E+00                  NAN        -2.826409E+01        -3.156013E+01        -2.990350E+01        -3.315224E+01        -2.646366E+01                  NAN        -6.067532E-01        -7.939893E-01        -7.121221E-01        -7.018727E-01        -5.570917E-01                  NAN         1.830000E+02         1.000000E+00         4.610000E+02         9.900000E+01         3.000000E+01         0.000000E+00         1.740000E+02         0.000000E+00         2.500000E+01         0.000000E+00         3.130000E+02         0.000000E+00         1.390000E+02         8.000000E+00         2.260000E+02         8.400000E+01         6.500000E+01         0.000000E+00
        6.542790E+07         1.121287E+01         2.818001E-01         4.068978E-01         3.113021E-01         3.812096E-01         3.424806E-01         3.867809E-01        -1.360002E+00        -1.547145E+00        -1.173291E+00         6.640000E+02         5.310000E+02         7.850000E+02        -1.758914E+01        -1.860297E+01        -1.635312E+01        -9.088626E+00        -8.968170E+00        -8.987169E+00        -4.429367E-01        -5.362606E-01        -6.646375E-01        -4.126428E+00         0.000000E+00        -3.022648E+00         0.000000E+00        -5.504932E+00                  NAN        -2.724611E+01        -2.887662E+01        -2.925970E+01        -3.104753E+01        -2.341733E+01                  NAN        -6.356221E+00        -7.116621E+00        -6.204649E+00        -6.578414E+00        -6.833831E+00                  NAN        -7.790635E+00         0.000000E+00        -8.330415E+00                  NAN        -6.881106E+00                  NAN        -2.133595E+01        -2.324345E+01        -2.236347E+01                  NAN        -2.098301E+01                  NAN        -6.844195E+00        -1.074840E+01        -6.741765E+00                  NAN        -6.683890E+00                  NAN        -3.690146E+00         0.000000E+00        -2.729009E+00         0.000000E+00        -3.960417E+00         0.000000E+00        -2.846857E+01        -3.084675E+01        -3.000832E+01        -3.261951E+01        -2.650925E+01        -2.668791E+01        -5.949208E-01        -1.125954E+00        -7.259373E-01        -8.781017E-01        -6.408499E-01         0.000000E+00         1.740000E+02         2.000000E+00         4.670000E+02         9.500000E+01         3.600000E+01         0.000000E+00         1.620000E+02         1.000000E+00         3.100000E+01         0.000000E+00         3.180000E+02         0.000000E+00         1.280000E+02         7.000000E+00         2.340000E+02         9.000000E+01         6.800000E+01         1.000000E+00
        6.545790E+07         1.131706E+01         2.842004E-01         4.094470E-01         3.063526E-01         3.647265E-01         3.343418E-01         3.823505E-01        -1.378170E+00        -1.540806E+00        -1.199118E+00         6.590000E+02         5.420000E+02         7.790000E+02        -1.759485E+01        -1.813323E+01        -1.672121E+01        -8.898815E+00        -9.247075E+00        -9.164953E+00        -3.519710E-01        -5.133734E-01        -5.265478E-01        -3.895831E+00         0.000000E+00        -2.872532E+00         0.000000E+00        -5.548081E+00                  NAN        -2.770880E+01        -3.320277E+01        -2.909120E+01        -3.132277E+01        -2.332541E+01                  NAN        -6.218018E+00        -4.623995E+00        -6.468423E+00        -6.556895E+00        -6.403897E+00                  NAN        -7.507665E+00                  NAN        -9.194901E+00                  NAN        -7.069088E+00                  NAN        -2.126924E+01                  NAN        -2.236258E+01                  NAN        -2.120718E+01                  NAN        -6.729273E+00                  NAN        -5.932774E+00                  NAN        -6.548165E+00                  NAN        -3.683389E+00         0.000000E+00        -2.721672E+00         0.000000E+00        -5.325319E+00                  NAN        -2.826802E+01        -3.072704E+01        -3.035783E+01        -3.296662E+01        -2.545187E+01                  NAN        -7.917352E-01        -5.167175E-01        -7.746374E-01        -8.063232E-01        -8.297162E-01                  NAN         1.800000E+02         1.000000E+00         4.630000E+02         9.500000E+01         3.500000E+01         0.000000E+00         1.640000E+02         0.000000E+00         3.100000E+01         0.000000E+00         3.170000E+02         0.000000E+00         1.330000E+02         4.000000E+00         2.390000E+02         8.300000E+01         6.600000E+01         0.000000E+00
        6.548790E+07         1.109641E+01         2.764598E-01         4.107216E-01         3.128187E-01         3.702877E-01         3.437386E-01         3.863060E-01        -1.361760E+00        -1.533886E+00        -1.173837E+00         6.630000E+02         5.360000E+02         7.810000E+02        -1.732735E+01        -1.822678E+01        -1.662601E+01        -9.133880E+00        -9.013242E+00        -8.793953E+00        -3.181771E-01        -4.609077E-01        -6.210169E-01        -3.984291E+00         0.000000E+00        -2.909890E+00         0.000000E+00        -5.552780E+00                  NAN        -2.743390E+01        -3.194408E+01        -2.919861E+01        -3.192443E+01        -2.412278E+01                  NAN        -6.135045E+00        -7.424519E+00        -6.196476E+00        -6.169230E+00        -6.182364E+00                  NAN        -7.944376E+00                  NAN        -8.734828E+00         0.000000E+00        -6.936366E+00                  NAN        -2.148390E+01                  NAN        -2.171587E+01        -2.983029E+01        -2.081172E+01                  NAN        -6.566811E+00                  NAN        -6.615899E+00        -2.556952E+00        -6.821273E+00                  NAN        -3.803076E+00         0.000000E+00        -2.462191E+00         0.000000E+00        -4.433608E+00         0.000000E+00        -2.823393E+01        -3.264541E+01        -3.059385E+01        -3.300039E+01        -2.597460E+01        -2.138988E+01        -8.145717E-01        -9.290172E-01        -8.209872E-01        -7.991889E-01        -8.231170E-01        -8.701839E-03         1.680000E+02         1.000000E+00         4.750000E+02         9.200000E+01         3.800000E+01         0.000000E+00         1.610000E+02         0.000000E+00         3.200000E+01         1.000000E+00         3.180000E+02         0.000000E+00         1.240000E+02         5.000000E+00         2.370000E+02         8.300000E+01         6.900000E+01         1.000000E+00
        6.551790E+07         1.151218E+01         2.950672E-01         4.077258E-01         2.972070E-01         3.913335E-01         3.179533E-01         3.852873E-01        -1.335792E+00        -1.542324E+00        -1.208134E+00         6.790000E+02         5.370000E+02         7.640000E+02        -1.771124E+01        -1.818654E+01        -1.617899E+01        -8.938593E+00        -9.175033E+00        -8.982479E+00        -3.439108E-01        -3.763583E-01        -6.878665E-01        -3.473056E+00         0.000000E+00        -2.970212E+00         0.000000E+00        -5.229000E+00                  NAN        -2.802072E+01        -3.459951E+01        -2.918627E+01        -3.125801E+01        -2.459774E+01                  NAN        -6.120404E+00        -4.646478E+00        -6.183110E+00        -6.387543E+00        -6.705056E+00                  NAN        -7.970522E+00                  NAN        -7.919690E+00                  NAN        -6.952095E+00                  NAN        -2.169028E+01                  NAN        -2.222773E+01                  NAN        -2.121102E+01                  NAN        -6.709467E+00                  NAN        -6.721666E+00                  NAN        -6.645981E+00                  NAN        -3.628379E+00         0.000000E+00        -2.747171E+00         0.000000E+00        -4.713317E+00                  NAN        -2.844989E+01        -3.078183E+01        -3.027869E+01        -3.282137E+01        -2.525011E+01                  NAN        -7.246074E-01        -8.192052E-01        -7.626940E-01        -7.086437E-01        -8.586405E-01                  NAN         1.760000E+02         1.000000E+00         4.690000E+02         9.700000E+01         3.100000E+01         0.000000E+00         1.760000E+02         0.000000E+00         2.900000E+01         0.000000E+00         3.070000E+02         0.000000E+00         1.490000E+02         6.000000E+00         2.310000E+02         8.500000E+01         6.500000E+01         0.000000E+00
        6.554790E+07         1.124710E+01         2.972882E-01         4.058162E-01         2.968956E-01         3.783805E-01         3.414453E-01         4.154949E-01        -1.339564E+00        -1.534102E+00        -1.183754E+00         6.840000E+02         5.280000E+02         7.680000E+02        -1.753783E+01        -1.840771E+01        -1.660178E+01        -9.246315E+00        -9.174718E+00        -8.779988E+00        -4.946973E-01        -4.689409E-01        -8.001347E-01        -4.014364E+00         0.000000E+00        -2.949403E+00         0.000000E+00        -4.818412E+00                  NAN        -2.773819E+01        -3.242572E+01        -2.905804E+01        -3.106157E+01        -2.447101E+01                  NAN        -6.391549E+00        -6.051529E+00        -6.311933E+00        -6.479595E+00        -6.458721E+00                  NAN        -7.963299E+00                  NAN        -7.853935E+00                  NAN        -6.989881E+00                  NAN        -2.138058E+01                  NAN        -2.258761E+01                  NAN        -2.092612E+01                  NAN        -6.860079E+00                  NAN        -6.291071E+00                  NAN        -6.802468E+00                  NAN        -3.198012E+00         0.000000E+00        -2.722633E+00         0.000000E+00        -6.390531E+00         0.000000E+00        -2.915040E+01        -3.148850E+01        -3.026855E+01        -3.261305E+01        -2.517377E+01        -2.330612E+01        -8.148877E-01        -4.732029E-01        -7.570231E-01        -8.826250E-01        -6.754819E-01         0.000000E+00         1.910000E+02         4.000000E+00         4.470000E+02         1.000000E+02         3.200000E+01         0.000000E+00         1.670000E+02         0.000000E+00         2.900000E+01         0.000000E+00         3.160000E+02         0.000000E+00         1.420000E+02         7.000000E+00         2.300000E+02         9.000000E+01         5.800000E+01         1.000000E+00
        6.557790E+07         1.127705E+01         2.932780E-01         4.044327E-01         3.022893E-01         3.671371E-01         3.445912E-01         4.218370E-01        -1.361959E+00        -1.553351E+00        -1.172736E+00         7.030000E+02         5.190000E+02         7.580000E+02        -1.764312E+01        -1.851279E+01        -1.714917E+01        -9.129574E+00        -9.125895E+00        -8.508267E+00        -4.135647E-01        -4.410857E-01        -6.622420E-01        -3.883568E+00         0.000000E+00        -2.800036E+00         0.000000E+00        -5.288367E+00                  NAN        -2.755086E+01        -3.136728E+01        -2.919021E+01        -3.132366E+01        -2.307398E+01                  NAN        -6.221201E+00        -3.889799E+00        -6.386685E+00        -6.534089E+00        -6.980389E+00                  NAN        -8.254004E+00                  NAN        -8.554116E+00         0.000000E+00        -7.020056E+00                  NAN        -2.114567E+01                  NAN        -2.294602E+01        -2.530473E+01        -2.093731E+01                  NAN        -6.595022E+00                  NAN        -5.469709E+00        -8.334096E+00        -6.805510E+00                  NAN        -3.941827E+00         0.000000E+00        -2.730469E+00         0.000000E+00        -5.770714E+00         0.000000E+00        -2.831265E+01        -3.146548E+01        -3.017513E+01        -3.290007E+01        -2.540258E+01        -3.103010E+01        -6.006285E-01        -9.003642E-01        -7.645501E-01        -9.123710E-01        -7.777233E-01        -2.603012E-01         1.770000E+02         1.000000E+00         4.680000E+02         9.400000E+01         3.400000E+01         0.000000E+00         1.710000E+02         0.000000E+00         2.800000E+01         1.000000E+00         3.120000E+02         0.000000E+00         1.420000E+02         8.000000E+00         2.320000E+02         8.800000E+01         6.800000E+01         1.000000E+00
        6.560790E+07         1.092571E+01         2.727848E-01         4.094377E-01         3.177775E-01         3.807319E-01         3.254069E-01         4.080894E-01        -1.340162E+00        -1.562490E+00        -1.221146E+00         6.460000E+02         5.350000E+02         7.990000E+02        -1.724754E+01        -1.814632E+01        -1.692671E+01        -9.192893E+00        -9.126948E+00        -8.684271E+00        -4.288312E-01        -5.517308E-01        -6.312214E-01        -3.565577E+00         0.000000E+00        -2.893602E+00         0.000000E+00        -4.831864E+00                  NAN        -2.792260E+01        -3.202100E+01        -2.931501E+01        -3.124472E+01        -2.393512E+01                  NAN        -6.411011E+00        -5.035948E+00        -6.356848E+00        -6.604521E+00        -6.303377E+00                  NAN        -8.237407E+00                  NAN        -7.919417E+00                  NAN        -6.960267E+00         0.000000E+00        -2.106761E+01                  NAN        -2.329134E+01                  NAN        -2.099649E+01        -2.670424E+01        -6.782064E+00                  NAN        -5.864898E+00                  NAN        -6.597148E+00        -4.397910E+00        -4.051311E+00         0.000000E+00        -2.648759E+00         0.000000E+00        -6.187696E+00         0.000000E+00        -2.821071E+01        -3.230920E+01        -3.062212E+01        -3.289690E+01        -2.524508E+01        -2.738076E+01        -7.226209E-01        -5.823868E-01        -6.953575E-01        -9.657755E-01        -6.763786E-01        -1.880689E+00         1.560000E+02         7.000000E+00         4.700000E+02         9.800000E+01         4.300000E+01         0.000000E+00         1.500000E+02         0.000000E+00         3.000000E+01         0.000000E+00         3.310000E+02         1.000000E+00         1.220000E+02         9.000000E+00         2.510000E+02         8.400000E+01         6.800000E+01         3.000000E+00
        6.563790E+07         1.082080E+01         2.767698E-01         4.087140E-01         3.145162E-01         3.689356E-01         3.346664E-01         4.148874E-01        -1.360251E+00        -1.566186E+00        -1.169122E+00         6.440000E+02         5.390000E+02         7.970000E+02        -1.800600E+01        -1.817496E+01        -1.742417E+01        -9.002821E+00        -8.937606E+00        -8.499722E+00        -3.436266E-01        -4.627059E-01        -6.432218E-01        -3.754350E+00         0.000000E+00        -2.779910E+00         0.000000E+00        -6.725609E+00                  NAN        -2.746201E+01        -3.095138E+01        -2.927252E+01        -3.166646E+01        -2.309981E+01                  NAN        -6.398818E+00        -7.513704E+00        -6.215337E+00        -6.312862E+00        -6.697289E+00                  NAN        -8.272846E+00                  NAN        -8.122216E+00                  NAN        -7.079990E+00         0.000000E+00        -2.112610E+01                  NAN        -2.319398E+01                  NAN        -2.067143E+01        -2.330280E+01        -6.699746E+00                  NAN        -6.283197E+00                  NAN        -6.793958E+00        -8.435287E+00        -3.981076E+00         0.000000E+00        -2.782520E+00         0.000000E+00        -6.788107E+00         0.000000E+00        -2.835204E+01        -3.164341E+01        -3.032989E+01        -3.262791E+01        -2.450786E+01        -3.075393E+01        -7.424821E-01        -1.121791E+00        -7.605513E-01        -8.223903E-01        -7.560699E-01        -8.439622E-02         1.740000E+02         2.000000E+00         4.750000E+02         8.500000E+01         3.800000E+01         0.000000E+00         1.600000E+02         0.000000E+00         3.200000E+01         0.000000E+00         3.180000E+02         2.000000E+00         1.320000E+02         5.000000E+00         2.390000E+02         8.700000E+01         6.000000E+01         1.000000E+00
        6.566790E+07         1.127329E+01         2.876974E-01         4.082466E-01         3.040560E-01         3.405379E-01         3.094169E-01         3.850340E-01        -1.358782E+00        -1.571522E+00        -1.179727E+00         6.790000E+02         5.340000E+02         7.670000E+02        -1.754432E+01        -1.815074E+01        -1.685132E+01        -9.066289E+00        -9.264149E+00        -9.132747E+00        -3.366331E-01        -4.597341E-01        -5.618823E-01        -3.830254E+00                  NAN        -2.850183E+00         0.000000E+00        -6.109301E+00                  NAN        -2.719448E+01                  NAN        -2.923064E+01        -3.123502E+01        -2.309314E+01                  NAN        -6.384474E+00                  NAN        -6.234547E+00        -6.210406E+00        -6.013560E+00                  NAN        -8.473393E+00                  NAN        -8.068550E+00                  NAN        -6.910068E+00                  NAN        -2.095083E+01                  NAN        -2.336302E+01                  NAN        -2.091270E+01                  NAN        -6.490602E+00                  NAN        -5.712562E+00                  NAN        -6.644525E+00                  NAN        -3.150385E+00         0.000000E+00        -2.855387E+00         0.000000E+00        -5.292732E+00         0.000000E+00        -2.904343E+01        -3.206726E+01        -3.031174E+01        -3.296417E+01        -2.546783E+01        -2.360451E+01        -5.871716E-01        -2.793233E-01        -7.144741E-01        -7.837611E-01        -7.732826E-01        -2.268457E-03         1.770000E+02         0.000000E+00         4.650000E+02         1.000000E+02         3.200000E+01         0.000000E+00         1.680000E+02         0.000000E+00         3.300000E+01         0.000000E+00         3.110000E+02         0.000000E+00         1.400000E+02         3.000000E+00         2.340000E+02         9.100000E+01         6.300000E+01         1.000000E+00
        6.569790E+07         1.080173E+01         2.767234E-01         4.135715E-01         3.097051E-01         3.890341E-01         3.242608E-01         4.171906E-01        -1.332726E+00        -1.548170E+00        -1.162341E+00         6.500000E+02         5.570000E+02         7.730000E+02        -1.807103E+01        -1.853531E+01        -1.673730E+01        -8.679026E+00        -8.937941E+00        -8.938137E+00        -3.767170E-01        -4.024232E-01        -5.681162E-01        -4.002340E+00         0.000000E+00        -2.950096E+00         0.000000E+00        -4.943949E+00                  NAN        -2.746997E+01        -2.961204E+01        -2.902282E+01        -3.133590E+01        -2.310101E+01                  NAN        -6.181321E+00        -8.053052E+00        -6.266506E+00        -6.421097E+00        -7.390390E+00                  NAN        -8.517584E+00                  NAN        -8.471693E+00                  NAN        -7.040865E+00                  NAN        -2.080990E+01                  NAN        -2.233028E+01                  NAN        -2.073171E+01                  NAN        -6.738791E+00                  NAN        -6.271049E+00                  NAN        -6.602568E+00                  NAN        -3.277323E+00         0.000000E+00        -2.840945E+00         0.000000E+00        -4.281829E+00         0.000000E+00        -2.872982E+01        -3.168647E+01        -3.035395E+01        -3.275773E+01        -2.583564E+01        -2.886265E+01        -7.284232E-01        -1.505276E+00        -7.148134E-01        -8.906152E-01        -8.037487E-01        -5.366542E-01         1.700000E+02         1.000000E+00         4.720000E+02         9.300000E+01         3.800000E+01         0.000000E+00         1.640000E+02         0.000000E+00         3.300000E+01         0.000000E+00         3.150000E+02         0.000000E+00         1.350000E+02         2.000000E+00         2.460000E+02         8.200000E+01         6.100000E+01         2.000000E+00
        6.572790E+07         1.106357E+01         2.800231E-01         4.186484E-01         3.013286E-01         3.604410E-01         3.173732E-01         4.077958E-01        -1.349800E+00        -1.530262E+00        -1.181450E+00         6.520000E+02         5.530000E+02         7.750000E+02        -1.712736E+01        -1.764483E+01        -1.664331E+01        -9.314797E+00        -9.629327E+00        -8.652849E+00        -4.760898E-01        -4.085482E-01        -6.461114E-01        -3.951701E+00         0.000000E+00        -2.755193E+00         0.000000E+00        -5.011654E+00                  NAN        -2.764141E+01        -2.985251E+01        -2.947553E+01        -3.158070E+01        -2.296176E+01                  NAN        -6.210875E+00        -5.715871E+00        -6.292603E+00        -6.086947E+00        -6.940260E+00                  NAN        -7.922247E+00                  NAN        -8.246226E+00                  NAN        -6.978000E+00         0.000000E+00        -2.146426E+01                  NAN        -2.310435E+01                  NAN        -2.083366E+01        -2.521166E+01        -6.815326E+00                  NAN        -5.915259E+00                  NAN        -6.551280E+00        -8.268215E+00        -3.383919E+00         0.000000E+00        -2.741619E+00         0.000000E+00        -4.443594E+00         0.000000E+00        -2.880309E+01        -3.209462E+01        -3.021254E+01        -3.273214E+01        -2.601161E+01        -2.954041E+01        -7.150532E-01        -5.742490E-01        -7.505882E-01        -8.208927E-01        -7.458868E-01        -1.594497E-02         1.710000E+02         1.000000E+00         4.800000E+02         8.500000E+01         3.700000E+01         0.000000E+00         1.630000E+02         0.000000E+00         3.300000E+01         0.000000E+00         3.150000E+02         1.000000E+00         1.390000E+02         5.000000E+00         2.380000E+02         9.100000E+01         5.300000E+01         1.000000E+00
        6.575790E+07         1.112824E+01         2.863496E-01         4.158665E-01         2.977839E-01         3.707608E-01         2.777514E-01         4.111772E-01        -1.355372E+00        -1.589055E+00        -1.182799E+00         6.640000E+02         5.530000E+02         7.630000E+02        -1.743332E+01        -1.724667E+01        -1.692600E+01        -8.965542E+00        -9.588511E+00        -8.624613E+00        -5.070775E-01        -4.113954E-01        -6.396337E-01        -4.144650E+00         0.000000E+00        -2.787219E+00         0.000000E+00        -4.275951E+00                  NAN        -2.719644E+01        -3.094414E+01        -2.930741E+01        -3.152172E+01        -2.371737E+01                  NAN        -6.262551E+00        -5.570163E+00        -6.211102E+00        -6.448347E+00        -7.165267E+00                  NAN        -7.849599E+00                  NAN        -8.297660E+00         0.000000E+00        -7.247984E+00                  NAN        -2.126119E+01                  NAN        -2.267563E+01        -2.800388E+01        -2.089064E+01                  NAN        -6.704039E+00                  NAN        -6.141039E+00        -8.426054E+00        -6.537737E+00                  NAN        -3.839783E+00         0.000000E+00        -2.650036E+00         0.000000E+00        -4.269493E+00         0.000000E+00        -2.799727E+01        -3.213727E+01        -3.039820E+01        -3.284014E+01        -2.640870E+01        -3.016436E+01        -7.667863E-01        -4.183318E-01        -6.497530E-01        -8.980724E-01        -7.370016E-01        -3.916578E-02         1.680000E+02         3.000000E+00         4.550000E+02         1.120000E+02         3.600000E+01         0.000000E+00         1.660000E+02         0.000000E+00         3.400000E+01         1.000000E+00         3.110000E+02         0.000000E+00         1.300000E+02         5.000000E+00         2.420000E+02         9.100000E+01         6.100000E+01         1.000000E+00
        6.578790E+07         1.128653E+01         2.898943E-01         4.138104E-01         2.962953E-01         3.823648E-01         3.133034E-01         4.177460E-01        -1.351268E+00        -1.564854E+00        -1.169325E+00         7.060000E+02         5.370000E+02         7.370000E+02        -1.735118E+01        -1.805805E+01        -1.678705E+01        -8.964177E+00        -9.192843E+00        -8.811767E+00        -5.517717E-01        -4.771301E-01        -6.301298E-01        -3.922835E+00         0.000000E+00        -2.863986E+00         0.000000E+00        -4.857185E+00                  NAN        -2.744332E+01        -2.973649E+01        -2.927705E+01        -3.133105E+01        -2.408777E+01                  NAN        -6.187595E+00        -8.723344E+00        -6.331359E+00        -6.514833E+00        -7.206523E+00                  NAN        -8.034473E+00                  NAN        -8.941334E+00         0.000000E+00        -6.986084E+00                  NAN        -2.091085E+01                  NAN        -2.268451E+01        -2.909609E+01        -2.085824E+01                  NAN        -6.688061E+00                  NAN        -5.757994E+00        -6.401183E+00        -6.779851E+00                  NAN        -3.713882E+00         0.000000E+00        -2.904243E+00         0.000000E+00        -4.346737E+00         0.000000E+00        -2.831628E+01        -3.245748E+01        -3.023074E+01        -3.280684E+01        -2.605365E+01        -2.759228E+01        -7.693824E-01        -5.163725E-01        -7.540784E-01        -7.841037E-01        -7.772939E-01         0.000000E+00         1.760000E+02         1.000000E+00         4.550000E+02         1.080000E+02         3.400000E+01         0.000000E+00         1.730000E+02         0.000000E+00         2.900000E+01         2.000000E+00         3.080000E+02         0.000000E+00         1.370000E+02         4.000000E+00         2.390000E+02         9.200000E+01         6.300000E+01         1.000000E+00
        6.581790E+07         1.127763E+01         2.833810E-01         4.156886E-01         3.009304E-01         3.803146E-01         3.162825E-01         4.161741E-01        -1.338223E+00        -1.546667E+00        -1.174527E+00         6.950000E+02         5.340000E+02         7.510000E+02        -1.774448E+01        -1.805662E+01        -1.694327E+01        -8.809718E+00        -9.400320E+00        -8.598478E+00        -5.395587E-01        -4.689366E-01        -8.060301E-01        -4.058697E+00         0.000000E+00        -2.774251E+00         0.000000E+00        -4.104503E+00                  NAN        -2.754431E+01        -3.121624E+01        -2.907922E+01        -3.151833E+01        -2.452231E+01                  NAN        -6.248742E+00        -2.418626E+00        -6.364737E+00        -6.543993E+00        -7.041554E+00                  NAN        -8.708943E+00                  NAN        -8.110035E+00         0.000000E+00        -6.967484E+00         0.000000E+00        -2.092367E+01                  NAN        -2.215463E+01        -2.874858E+01        -2.092726E+01        -2.582000E+01        -6.753758E+00                  NAN        -6.372534E+00        -6.559563E+00        -6.744265E+00        -6.748030E+00        -3.991383E+00         0.000000E+00        -2.889055E+00         0.000000E+00        -5.303641E+00         0.000000E+00        -2.817510E+01        -3.204888E+01        -3.033814E+01        -3.267941E+01        -2.594665E+01        -2.498384E+01        -6.710897E-01        -2.078783E-01        -8.224860E-01        -8.925673E-01        -8.425371E-01        -2.307138E-01         1.730000E+02         1.000000E+00         4.610000E+02         1.040000E+02         3.500000E+01         0.000000E+00         1.650000E+02         0.000000E+00         3.400000E+01         3.000000E+00         3.090000E+02         1.000000E+00         1.290000E+02         4.000000E+00         2.390000E+02         9.700000E+01         6.600000E+01         1.000000E+00
        6.584790E+07         1.150862E+01         2.919876E-01         4.156060E-01         2.924063E-01         3.663858E-01         3.168507E-01         3.936245E-01        -1.340388E+00        -1.553701E+00        -1.171628E+00         7.050000E+02         5.300000E+02         7.450000E+02        -1.723185E+01        -1.802009E+01        -1.685348E+01        -9.049302E+00        -9.376560E+00        -8.671965E+00        -4.930090E-01        -5.079717E-01        -6.295027E-01        -3.747680E+00                  NAN        -2.841720E+00         0.000000E+00        -4.358221E+00                  NAN        -2.716157E+01                  NAN        -2.943764E+01        -3.141858E+01        -2.436963E+01                  NAN        -6.279020E+00                  NAN        -6.354351E+00        -6.583821E+00        -6.946761E+00                  NAN        -8.177789E+00                  NAN        -8.548242E+00         0.000000E+00        -7.237117E+00                  NAN        -2.140617E+01                  NAN        -2.234062E+01        -3.178545E+01        -2.065668E+01                  NAN        -6.523386E+00                  NAN        -6.115856E+00        -5.587472E+00        -6.618280E+00                  NAN        -3.599513E+00         0.000000E+00        -2.776435E+00         0.000000E+00        -4.444229E+00                  NAN        -2.844549E+01        -3.127975E+01        -3.043861E+01        -3.295252E+01        -2.646538E+01                  NAN        -6.638234E-01        -2.013050E-01        -7.954510E-01        -7.606130E-01        -8.145971E-01                  NAN         1.690000E+02         0.000000E+00         4.630000E+02         1.090000E+02         3.300000E+01         0.000000E+00         1.750000E+02         0.000000E+00         3.100000E+01         1.000000E+00         3.050000E+02         0.000000E+00         1.320000E+02         2.000000E+00         2.430000E+02         9.100000E+01         6.000000E+01         0.000000E+00
        6.587790E+07         1.134130E+01         2.822018E-01         4.177221E-01         3.000761E-01         3.653499E-01         3.253632E-01         3.965059E-01        -1.351958E+00        -1.541783E+00        -1.195251E+00         6.570000E+02         5.390000E+02         7.840000E+02        -1.716152E+01        -1.792044E+01        -1.655581E+01        -8.979698E+00        -9.356403E+00        -8.814952E+00        -5.655295E-01        -4.867068E-01        -7.078781E-01        -3.691815E+00                  NAN        -2.767673E+00         0.000000E+00        -4.603645E+00                  NAN        -2.772687E+01                  NAN        -2.930650E+01        -3.148529E+01        -2.424678E+01                  NAN        -6.178622E+00                  NAN        -6.310070E+00        -6.227489E+00        -6.833608E+00                  NAN        -8.156024E+00                  NAN        -8.318537E+00                  NAN        -7.160514E+00         0.000000E+00        -2.125474E+01                  NAN        -2.296919E+01                  NAN        -2.087310E+01        -2.491589E+01        -6.702695E+00                  NAN        -5.797468E+00                  NAN        -6.654811E+00        -6.282448E+00        -3.507723E+00         0.000000E+00        -2.671495E+00         0.000000E+00        -5.125502E+00         0.000000E+00        -2.838569E+01        -2.837205E+01        -3.042297E+01        -3.267787E+01        -2.581870E+01        -2.961518E+01        -7.161043E-01        -2.269823E-01        -7.194424E-01        -9.207878E-01        -7.263788E-01        -1.201593E+00         1.650000E+02         0.000000E+00         4.670000E+02         1.070000E+02         3.500000E+01         0.000000E+00         1.760000E+02         0.000000E+00         3.300000E+01         0.000000E+00         3.020000E+02         1.000000E+00         1.340000E+02         3.000000E+00         2.400000E+02         9.500000E+01         5.800000E+01         1.000000E+00
        6.590790E+07         1.151739E+01         2.825453E-01         4.140265E-01         3.034282E-01         3.827552E-01         2.903998E-01         3.922868E-01        -1.340236E+00        -1.576428E+00        -1.204701E+00         6.670000E+02         5.260000E+02         7.870000E+02        -1.715116E+01        -1.775466E+01        -1.666066E+01        -8.764973E+00        -9.240271E+00        -9.004942E+00        -5.375513E-01        -5.508383E-01        -6.555821E-01        -3.985687E+00                  NAN        -2.835809E+00         0.000000E+00        -4.557898E+00                  NAN        -2.759601E+01                  NAN        -2.925672E+01        -3.185160E+01        -2.400309E+01                  NAN        -6.197363E+00                  NAN        -6.297138E+00        -6.525785E+00        -6.634909E+00                  NAN        -7.763642E+00         0.000000E+00        -7.737524E+00                  NAN        -7.355181E+00                  NAN        -2.145207E+01        -2.638559E+01        -2.285909E+01                  NAN        -2.069266E+01                  NAN        -6.622459E+00        -9.356545E+00        -6.020347E+00                  NAN        -6.537381E+00                  NAN        -3.609694E+00         0.000000E+00        -2.704725E+00         0.000000E+00        -4.663782E+00         0.000000E+00        -2.860521E+01        -3.054466E+01        -3.033072E+01        -3.320181E+01        -2.562002E+01        -2.764662E+01        -7.780371E-01        -4.557598E-01        -7.567266E-01        -8.119208E-01        -7.270492E-01        -7.794513E-03         1.610000E+02         0.000000E+00         4.620000E+02         1.150000E+02         3.600000E+01         0.000000E+00         1.640000E+02         1.000000E+00         3.200000E+01         0.000000E+00         3.150000E+02         0.000000E+00         1.310000E+02         3.000000E+00         2.270000E+02         1.040000E+02         6.400000E+01         1.000000E+00
        6.593790E+07         1.148280E+01         2.911925E-01         4.075323E-01         3.012752E-01         3.839647E-01         3.233881E-01         4.019360E-01        -1.346509E+00        -1.545824E+00        -1.186484E+00         6.900000E+02         5.020000E+02         7.880000E+02        -1.734197E+01        -1.778803E+01        -1.711737E+01        -9.022040E+00        -9.531518E+00        -8.871196E+00        -5.780070E-01        -5.475830E-01        -5.816788E-01        -4.317353E+00         0.000000E+00        -2.749983E+00         0.000000E+00        -4.727353E+00         0.000000E+00        -2.661877E+01        -2.969774E+01        -2.908413E+01        -3.143386E+01        -2.448648E+01        -2.782344E+01        -6.557125E+00        -5.099671E+00        -6.418059E+00        -6.456640E+00        -6.713947E+00        -9.052410E+00        -7.305068E+00                  NAN        -8.028024E+00         0.000000E+00        -7.419689E+00         0.000000E+00        -2.199508E+01                  NAN        -2.265417E+01        -2.552029E+01        -2.075393E+01        -2.093801E+01        -6.841864E+00                  NAN        -6.593888E+00        -6.601643E+00        -6.688416E+00        -9.046021E+00        -3.759703E+00         0.000000E+00        -2.775692E+00         0.000000E+00        -6.031354E+00         0.000000E+00        -2.829681E+01        -3.121175E+01        -3.012964E+01        -3.270334E+01        -2.479012E+01        -2.847080E+01        -6.497211E-01        -4.949806E-01        -8.362629E-01        -8.863292E-01        -8.480864E-01        -2.152177E-01         1.670000E+02         2.000000E+00         4.600000E+02         1.060000E+02         3.800000E+01         1.000000E+00         1.740000E+02         0.000000E+00         2.900000E+01         1.000000E+00         3.070000E+02         1.000000E+00         1.340000E+02         7.000000E+00         2.210000E+02         1.010000E+02         6.900000E+01         1.000000E+00
        6.596790E+07         1.195607E+01         3.049510E-01         4.056047E-01         2.894444E-01         3.811882E-01         3.099874E-01         4.038655E-01        -1.344649E+00        -1.560448E+00        -1.187760E+00         7.360000E+02         5.110000E+02         7.330000E+02        -1.739190E+01        -1.765492E+01        -1.700013E+01        -8.811796E+00        -9.362911E+00        -8.876246E+00        -5.210780E-01        -5.212112E-01        -5.910962E-01        -4.266197E+00                  NAN        -2.821053E+00         0.000000E+00        -4.968740E+00                  NAN        -2.707440E+01                  NAN        -2.935567E+01        -3.132824E+01        -2.396648E+01                  NAN        -6.539376E+00                  NAN        -6.240653E+00        -6.803782E+00        -7.004162E+00                  NAN        -7.834392E+00                  NAN        -8.627704E+00         0.000000E+00        -7.224216E+00                  NAN        -2.153498E+01                  NAN        -2.263913E+01        -2.632851E+01        -2.096844E+01                  NAN        -6.623284E+00                  NAN        -6.487883E+00        -9.789985E+00        -6.550064E+00                  NAN        -3.705836E+00         0.000000E+00        -2.199449E+00         0.000000E+00        -5.313102E+00         0.000000E+00        -2.846885E+01        -3.347637E+01        -3.077352E+01        -3.276388E+01        -2.586074E+01        -2.605949E+01        -7.668479E-01        -1.395469E-01        -7.619987E-01        -8.870941E-01        -7.939390E-01        -1.736390E+00         1.760000E+02         0.000000E+00         4.550000E+02         1.110000E+02         3.200000E+01         0.000000E+00         1.830000E+02         0.000000E+00         2.700000E+01         1.000000E+00         3.010000E+02         0.000000E+00         1.410000E+02         2.000000E+00         2.250000E+02         1.070000E+02         6.400000E+01         1.000000E+00
        6.599790E+07         1.168030E+01         3.050873E-01         3.987012E-01         2.962115E-01         3.679064E-01         2.815904E-01         3.955693E-01        -1.361950E+00        -1.589589E+00        -1.204999E+00         7.310000E+02         4.930000E+02         7.560000E+02        -1.712128E+01        -1.763803E+01        -1.694774E+01        -8.926729E+00        -9.482886E+00        -8.942697E+00        -5.577640E-01        -6.136008E-01        -5.624905E-01        -3.706119E+00                  NAN        -2.816457E+00         0.000000E+00        -5.650906E+00                  NAN        -2.759734E+01                  NAN        -2.950587E+01        -3.156590E+01        -2.371193E+01                  NAN        -6.201126E+00                  NAN        -6.225762E+00        -6.499757E+00        -6.623829E+00                  NAN        -7.753356E+00                  NAN        -8.126989E+00         0.000000E+00        -6.924620E+00                  NAN        -2.151238E+01                  NAN        -2.267311E+01        -2.935595E+01        -2.116546E+01                  NAN        -6.846904E+00                  NAN        -5.416851E+00        -5.030178E+00        -6.458309E+00                  NAN        -4.124870E+00         0.000000E+00        -2.438699E+00         0.000000E+00        -5.414762E+00                  NAN        -2.806933E+01        -3.210689E+01        -3.074048E+01        -3.277798E+01        -2.522772E+01                  NAN        -7.053808E-01        -4.628987E-01        -7.673706E-01        -8.474470E-01        -7.082642E-01                  NAN         1.750000E+02         0.000000E+00         4.490000E+02         1.120000E+02         3.800000E+01         0.000000E+00         1.810000E+02         0.000000E+00         2.700000E+01         1.000000E+00         3.030000E+02         0.000000E+00         1.430000E+02         3.000000E+00         2.300000E+02         9.500000E+01         7.800000E+01         0.000000E+00
        6.602790E+07         1.208697E+01         3.028339E-01         4.076846E-01         2.894815E-01         3.557234E-01         3.171963E-01         4.024610E-01        -1.366128E+00        -1.569102E+00        -1.170422E+00         7.130000E+02         5.280000E+02         7.390000E+02        -1.675676E+01        -1.781170E+01        -1.718392E+01        -9.415076E+00        -9.201429E+00        -8.650323E+00        -5.844200E-01        -5.490573E-01        -6.267968E-01        -4.024299E+00         0.000000E+00        -2.925302E+00         0.000000E+00        -6.769327E+00                  NAN        -2.747736E+01        -3.135056E+01        -2.923817E+01        -3.168007E+01        -2.321607E+01                  NAN        -6.149723E+00        -5.750326E+00        -6.320192E+00        -6.490319E+00        -6.514181E+00                  NAN        -7.775608E+00                  NAN        -8.772516E+00         0.000000E+00        -6.959409E+00                  NAN        -2.162868E+01                  NAN        -2.252827E+01        -2.509383E+01        -2.104921E+01                  NAN        -6.491722E+00                  NAN        -5.804688E+00        -9.821348E+00        -6.834885E+00                  NAN        -3.486339E+00         0.000000E+00        -2.465456E+00         0.000000E+00        -4.698657E+00                  NAN        -2.865526E+01        -3.102810E+01        -3.057278E+01        -3.280759E+01        -2.616470E+01                  NAN        -7.437970E-01        -5.195827E-01        -7.315609E-01        -8.302872E-01        -8.733702E-01                  NAN         1.830000E+02         1.000000E+00         4.390000E+02         1.200000E+02         3.100000E+01         0.000000E+00         1.750000E+02         0.000000E+00         3.300000E+01         1.000000E+00         3.030000E+02         0.000000E+00         1.360000E+02         6.000000E+00         2.380000E+02         9.300000E+01         6.600000E+01         0.000000E+00
        6.605790E+07         1.226111E+01         3.277466E-01         4.007484E-01         2.715050E-01         3.708957E-01         3.227765E-01         3.975367E-01        -1.336573E+00        -1.557698E+00        -1.172526E+00         7.960000E+02         5.060000E+02         6.780000E+02        -1.687370E+01        -1.794687E+01        -1.663915E+01        -9.043393E+00        -9.174280E+00        -8.932644E+00        -7.339932E-01        -4.898938E-01        -4.784819E-01        -4.126458E+00         0.000000E+00        -2.896957E+00         0.000000E+00        -6.026297E+00                  NAN        -2.695793E+01        -2.861393E+01        -2.904552E+01        -3.140433E+01        -2.388555E+01                  NAN        -6.191983E+00        -1.028699E+01        -6.510628E+00        -6.465764E+00        -6.637338E+00                  NAN        -7.388300E+00                  NAN        -9.154770E+00         0.000000E+00        -6.837779E+00                  NAN        -2.200761E+01                  NAN        -2.317427E+01        -2.865256E+01        -2.133127E+01                  NAN        -6.456356E+00                  NAN        -5.857863E+00        -6.019825E+00        -6.729018E+00                  NAN        -3.657661E+00         0.000000E+00        -2.593728E+00         0.000000E+00        -5.295323E+00         0.000000E+00        -2.825274E+01        -3.023260E+01        -3.039072E+01        -3.279462E+01        -2.554789E+01        -2.880518E+01        -6.859252E-01        -3.120700E-01        -7.929826E-01        -9.074904E-01        -6.280979E-01        -6.777855E-06         1.960000E+02         1.000000E+00         4.370000E+02         1.170000E+02         2.300000E+01         0.000000E+00         2.020000E+02         0.000000E+00         2.600000E+01         2.000000E+00         2.820000E+02         0.000000E+00         1.550000E+02         3.000000E+00         2.220000E+02         1.040000E+02         5.800000E+01         2.000000E+00
        6.608790E+07         1.223033E+01         3.132669E-01         4.065593E-01         2.801739E-01         3.682847E-01         3.142811E-01         4.075681E-01        -1.339731E+00        -1.553833E+00        -1.164927E+00         7.720000E+02         5.130000E+02         6.950000E+02        -1.746902E+01        -1.774204E+01        -1.720399E+01        -9.080172E+00        -9.425532E+00        -8.721876E+00        -5.421144E-01        -5.552711E-01        -3.596777E-01        -4.619133E+00         0.000000E+00        -2.728843E+00         0.000000E+00        -6.398801E+00                  NAN        -2.648200E+01        -3.194249E+01        -2.936271E+01        -3.150928E+01        -2.331603E+01                  NAN        -6.227343E+00        -6.011316E+00        -6.361508E+00        -6.727562E+00        -6.749191E+00                  NAN        -7.741627E+00                  NAN        -9.001767E+00         0.000000E+00        -6.880608E+00                  NAN        -2.159121E+01                  NAN        -2.346057E+01        -2.786901E+01        -2.082069E+01                  NAN        -6.797012E+00                  NAN        -5.671745E+00        -7.632789E+00        -6.740962E+00                  NAN        -3.984388E+00         0.000000E+00        -2.892126E+00         0.000000E+00        -5.490744E+00                  NAN        -2.809864E+01        -3.116617E+01        -3.018829E+01        -3.273000E+01        -2.509412E+01                  NAN        -7.360685E-01        -7.839660E-01        -7.120957E-01        -9.119684E-01        -7.745008E-01                  NAN         1.890000E+02         4.000000E+00         4.440000E+02         1.130000E+02         2.400000E+01         0.000000E+00         1.820000E+02         0.000000E+00         3.100000E+01         1.000000E+00         2.980000E+02         0.000000E+00         1.410000E+02         4.000000E+00         2.150000E+02         1.110000E+02         6.500000E+01         0.000000E+00
        6.611790E+07         1.236649E+01         3.143012E-01         4.062649E-01         2.794339E-01         3.961233E-01         3.098226E-01         3.972260E-01        -1.321574E+00        -1.565262E+00        -1.194130E+00         7.630000E+02         5.130000E+02         7.040000E+02        -1.719164E+01        -1.792199E+01        -1.690514E+01        -8.889963E+00        -9.223662E+00        -8.760290E+00        -6.260727E-01        -5.949865E-01        -6.535581E-01        -4.143762E+00         0.000000E+00        -2.859237E+00         0.000000E+00        -4.662941E+00         0.000000E+00        -2.725384E+01        -3.301222E+01        -2.933221E+01        -3.142128E+01        -2.438865E+01        -3.055241E+01        -6.154960E+00        -4.731695E+00        -6.115819E+00        -6.483586E+00        -7.112834E+00        -6.193087E+00        -7.467131E+00                  NAN        -8.050195E+00         0.000000E+00        -7.332331E+00                  NAN        -2.160893E+01                  NAN        -2.363644E+01        -2.419515E+01        -2.083155E+01                  NAN        -6.646111E+00                  NAN        -5.876748E+00        -1.152857E+01        -6.611124E+00                  NAN        -4.496060E+00         0.000000E+00        -2.807367E+00         0.000000E+00        -4.250231E+00         0.000000E+00        -2.797973E+01        -3.278887E+01        -3.034883E+01        -3.266692E+01        -2.608543E+01        -3.174615E+01        -7.836457E-01        -4.974358E-01        -6.227558E-01        -8.290333E-01        -8.641114E-01        -1.863538E+00         1.840000E+02         4.000000E+00         4.310000E+02         1.270000E+02         2.700000E+01         1.000000E+00         1.850000E+02         0.000000E+00         3.000000E+01         1.000000E+00         2.960000E+02         0.000000E+00         1.380000E+02         3.000000E+00         2.300000E+02         1.000000E+02         5.700000E+01         1.000000E+00
        6.614790E+07         1.250845E+01         3.199918E-01         4.077630E-01         2.722452E-01         3.519634E-01         3.011652E-01         3.950395E-01        -1.349555E+00        -1.578709E+00        -1.175855E+00         7.590000E+02         5.130000E+02         7.080000E+02        -1.712446E+01        -1.804289E+01        -1.708315E+01        -9.175836E+00        -9.557221E+00        -8.733564E+00        -5.570717E-01        -5.306815E-01        -5.250374E-01        -4.135889E+00         0.000000E+00        -2.800469E+00         0.000000E+00        -6.146585E+00                  NAN        -2.710118E+01        -2.560491E+01        -2.947662E+01        -3.153352E+01        -2.255540E+01                  NAN        -6.300801E+00        -9.690464E+00        -6.188738E+00        -6.419199E+00        -7.339885E+00                  NAN        -7.967079E+00                  NAN        -7.872755E+00         0.000000E+00        -7.103302E+00                  NAN        -2.117320E+01                  NAN        -2.407672E+01        -2.787912E+01        -2.080599E+01                  NAN        -6.784687E+00                  NAN        -6.098703E+00        -7.282249E+00        -6.733089E+00                  NAN        -3.714907E+00         0.000000E+00        -2.805470E+00         0.000000E+00        -6.087622E+00         0.000000E+00        -2.820095E+01        -3.109229E+01        -3.004234E+01        -3.314900E+01        -2.493833E+01        -2.751589E+01        -7.279243E-01        -2.734579E-01        -7.215628E-01        -8.626043E-01        -7.727623E-01         0.000000E+00         1.880000E+02         1.000000E+00         4.380000E+02         1.240000E+02         2.300000E+01         0.000000E+00         1.910000E+02         0.000000E+00         3.200000E+01         1.000000E+00         2.880000E+02         0.000000E+00         1.470000E+02         4.000000E+00         2.290000E+02         1.120000E+02         4.800000E+01         2.000000E+00
        6.617790E+07         1.193687E+01         3.086506E-01         4.092981E-01         2.820513E-01         3.671666E-01         2.970159E-01         4.106500E-01        -1.355488E+00        -1.570049E+00        -1.154687E+00         7.470000E+02         5.040000E+02         7.290000E+02        -1.767283E+01        -1.752126E+01        -1.675926E+01        -9.048236E+00        -9.424232E+00        -8.599629E+00        -5.238741E-01        -5.314086E-01        -6.792369E-01        -4.490210E+00                  NAN        -2.722059E+00         0.000000E+00        -6.026902E+00                  NAN        -2.728726E+01                  NAN        -2.948424E+01        -3.119852E+01        -2.376423E+01                  NAN        -6.189703E+00                  NAN        -6.159298E+00        -6.706021E+00        -6.478857E+00                  NAN        -7.411456E+00                  NAN        -8.330767E+00         0.000000E+00        -7.120227E+00         0.000000E+00        -2.165416E+01                  NAN        -2.356488E+01        -2.443960E+01        -2.073186E+01        -2.314750E+01        -6.443105E+00                  NAN        -5.331475E+00        -1.008663E+01        -6.766601E+00        -7.556378E+00        -4.302345E+00         0.000000E+00        -2.666599E+00         0.000000E+00        -5.100981E+00         0.000000E+00        -2.820442E+01        -3.164062E+01        -3.041705E+01        -3.314405E+01        -2.508411E+01        -2.784367E+01        -7.307269E-01        -1.312360E+00        -7.512604E-01        -7.597836E-01        -8.222322E-01        -4.865668E-01         1.820000E+02         0.000000E+00         4.510000E+02         1.130000E+02         2.800000E+01         0.000000E+00         1.770000E+02         0.000000E+00         3.000000E+01         2.000000E+00         3.020000E+02         1.000000E+00         1.500000E+02         3.000000E+00         2.270000E+02         1.010000E+02         5.500000E+01         3.000000E+00
        6.620790E+07         1.207511E+01         3.159447E-01         4.036787E-01         2.803766E-01         3.708363E-01         2.758765E-01         3.858188E-01        -1.350257E+00        -1.587743E+00        -1.198989E+00         7.400000E+02         5.110000E+02         7.290000E+02        -1.735382E+01        -1.746988E+01        -1.652503E+01        -9.251413E+00        -9.710866E+00        -8.982564E+00        -4.879283E-01        -5.194964E-01        -6.461137E-01        -4.138773E+00         0.000000E+00        -2.855666E+00         0.000000E+00        -5.388840E+00                  NAN        -2.741610E+01        -3.309495E+01        -2.914113E+01        -3.166088E+01        -2.302551E+01                  NAN        -6.266161E+00        -5.425266E+00        -6.158145E+00        -6.097976E+00        -6.917993E+00                  NAN        -7.436550E+00                  NAN        -7.469515E+00         0.000000E+00        -7.043382E+00                  NAN        -2.152605E+01                  NAN        -2.377428E+01        -3.022007E+01        -2.102219E+01                  NAN        -6.922219E+00                  NAN        -5.749692E+00        -7.206847E+00        -6.693594E+00                  NAN        -4.313366E+00         0.000000E+00        -2.482734E+00         0.000000E+00        -4.572173E+00                  NAN        -2.786940E+01        -3.143055E+01        -3.045400E+01        -3.277253E+01        -2.609398E+01                  NAN        -6.984232E-01        -4.632719E-01        -7.350569E-01        -7.293963E-01        -8.338061E-01                  NAN         1.840000E+02         4.000000E+00         4.500000E+02         1.090000E+02         2.700000E+01         0.000000E+00         1.910000E+02         0.000000E+00         3.200000E+01         1.000000E+00         2.880000E+02         0.000000E+00         1.490000E+02         7.000000E+00         2.280000E+02         1.030000E+02         5.500000E+01         0.000000E+00
        6.623790E+07         1.210755E+01         3.232525E-01         4.016862E-01         2.750613E-01         3.886477E-01         3.258176E-01         4.108983E-01        -1.333780E+00        -1.547285E+00        -1.161313E+00         7.660000E+02         5.090000E+02         7.050000E+02        -1.739691E+01        -1.801157E+01        -1.648710E+01        -8.898172E+00        -9.184565E+00        -9.056309E+00        -4.504348E-01        -5.304422E-01        -6.020470E-01        -4.124386E+00         0.000000E+00        -2.872380E+00         0.000000E+00        -5.600013E+00                  NAN        -2.726890E+01        -3.273840E+01        -2.914944E+01        -3.189617E+01        -2.350200E+01                  NAN        -6.323970E+00        -4.638356E+00        -6.269657E+00        -6.444274E+00        -6.686928E+00                  NAN        -7.691062E+00                  NAN        -8.397293E+00         0.000000E+00        -6.982777E+00         0.000000E+00        -2.140774E+01                  NAN        -2.336340E+01        -3.179497E+01        -2.076052E+01        -2.120457E+01        -6.739122E+00                  NAN        -5.970363E+00        -4.799527E+00        -6.941481E+00        -9.534698E+00        -4.120164E+00         0.000000E+00        -2.784340E+00         0.000000E+00        -4.336591E+00         0.000000E+00        -2.787082E+01        -3.274255E+01        -3.033181E+01        -3.304564E+01        -2.586802E+01        -2.711376E+01        -7.726223E-01        -5.081458E-01        -7.598765E-01        -8.837531E-01        -6.680844E-01         0.000000E+00         1.870000E+02         4.000000E+00         4.490000E+02         1.100000E+02         2.400000E+01         0.000000E+00         1.980000E+02         0.000000E+00         2.800000E+01         1.000000E+00         2.830000E+02         2.000000E+00         1.490000E+02         5.000000E+00         2.170000E+02         1.110000E+02         5.500000E+01         1.000000E+00
        6.626790E+07         1.264487E+01         3.329093E-01         3.970621E-01         2.700286E-01         3.701504E-01         3.085719E-01         3.920900E-01        -1.343294E+00        -1.579883E+00        -1.156196E+00         7.840000E+02         5.020000E+02         6.940000E+02        -1.724689E+01        -1.786845E+01        -1.673521E+01        -9.126461E+00        -9.454290E+00        -8.840413E+00        -4.130411E-01        -5.178318E-01        -7.003029E-01        -4.027656E+00         0.000000E+00        -2.804922E+00         0.000000E+00        -5.388959E+00                  NAN        -2.710302E+01        -2.991620E+01        -2.935117E+01        -3.178362E+01        -2.392626E+01                  NAN        -6.457897E+00        -7.179968E+00        -6.241563E+00        -6.298924E+00        -6.142363E+00                  NAN        -7.990641E+00         0.000000E+00        -8.200117E+00         0.000000E+00        -6.898601E+00                  NAN        -2.115754E+01        -2.325843E+01        -2.308314E+01        -3.240856E+01        -2.107080E+01                  NAN        -6.433161E+00        -5.971056E+00        -5.743013E+00        -3.241678E+00        -6.662720E+00                  NAN        -4.608378E+00         0.000000E+00        -2.465469E+00         0.000000E+00        -4.836357E+00         0.000000E+00        -2.774701E+01        -3.111988E+01        -3.057780E+01        -3.283197E+01        -2.596671E+01        -2.718375E+01        -7.513417E-01        -1.560110E+00        -8.155662E-01        -8.340384E-01        -6.152490E-01        -1.243251E-03         1.930000E+02         5.000000E+00         4.400000E+02         1.140000E+02         2.200000E+01         0.000000E+00         1.960000E+02         2.000000E+00         3.000000E+01         1.000000E+00         2.830000E+02         0.000000E+00         1.480000E+02         8.000000E+00         2.240000E+02         9.900000E+01         6.000000E+01         2.000000E+00
        6.629790E+07         1.282442E+01         3.313494E-01         4.016491E-01         2.670016E-01         3.672872E-01         3.017385E-01         4.038976E-01        -1.346679E+00        -1.587426E+00        -1.190959E+00         8.080000E+02         5.020000E+02         6.700000E+02        -1.727907E+01        -1.814218E+01        -1.664771E+01        -9.144738E+00        -9.354167E+00        -9.000848E+00        -5.258287E-01        -5.460726E-01        -5.822880E-01        -4.177098E+00         0.000000E+00        -2.821429E+00         0.000000E+00        -5.246316E+00                  NAN        -2.693262E+01        -2.814303E+01        -2.936241E+01        -3.168244E+01        -2.440081E+01                  NAN        -6.388277E+00        -6.772552E+00        -6.192921E+00        -6.459433E+00        -6.560457E+00                  NAN        -8.002290E+00         0.000000E+00        -7.593285E+00         0.000000E+00        -6.832010E+00                  NAN        -2.119667E+01        -2.239881E+01        -2.362400E+01        -2.694451E+01        -2.098412E+01                  NAN        -6.808394E+00        -8.513394E+00        -5.783275E+00        -7.560722E+00        -6.746716E+00                  NAN        -4.575216E+00         0.000000E+00        -2.395204E+00         0.000000E+00        -5.452131E+00         0.000000E+00        -2.757192E+01        -3.060937E+01        -3.074650E+01        -3.278550E+01        -2.549978E+01        -2.509205E+01        -6.935252E-01        -1.210427E+00        -6.809567E-01        -7.840050E-01        -5.741830E-01        -7.504358E-01         1.770000E+02         6.000000E+00         4.610000E+02         1.070000E+02         2.300000E+01         0.000000E+00         1.980000E+02         1.000000E+00         3.100000E+01         1.000000E+00         2.810000E+02         0.000000E+00         1.470000E+02         1.100000E+01         2.400000E+02         8.700000E+01         5.600000E+01         3.000000E+00
        6.632790E+07         1.262106E+01         3.451939E-01         3.911659E-01         2.636402E-01         3.810508E-01         2.858818E-01         4.399959E-01        -1.335978E+00        -1.596479E+00        -1.147226E+00         8.250000E+02         4.780000E+02         6.770000E+02        -1.725361E+01        -1.783816E+01        -1.711506E+01        -9.110043E+00        -9.337394E+00        -8.707659E+00        -4.197820E-01        -5.888332E-01        -4.228924E-01        -4.219984E+00         0.000000E+00        -2.747400E+00         0.000000E+00        -5.668214E+00                  NAN        -2.712162E+01        -2.951008E+01        -2.931258E+01        -3.151423E+01        -2.341104E+01                  NAN        -6.309847E+00        -6.080934E+00        -6.260594E+00        -6.233756E+00        -6.902054E+00                  NAN        -7.598711E+00         0.000000E+00        -7.746165E+00         0.000000E+00        -7.254571E+00         0.000000E+00        -2.157331E+01        -2.434149E+01        -2.447407E+01        -2.967582E+01        -2.064150E+01        -1.967819E+01        -6.489059E+00        -4.219332E+00        -5.242559E+00        -7.375417E+00        -6.852650E+00        -1.232980E+01        -4.071143E+00         0.000000E+00        -2.392045E+00         0.000000E+00        -4.556863E+00                  NAN        -2.779015E+01        -3.144505E+01        -3.068883E+01        -3.277232E+01        -2.566637E+01                  NAN        -7.300129E-01        -7.868079E-01        -7.240430E-01        -8.104779E-01        -9.307874E-01                  NAN         1.990000E+02         6.000000E+00         4.540000E+02         9.500000E+01         2.000000E+01         0.000000E+00         2.090000E+02         1.000000E+00         2.600000E+01         2.000000E+00         2.730000E+02         1.000000E+00         1.540000E+02         1.000000E+01         2.300000E+02         9.200000E+01         6.000000E+01         0.000000E+00
        6.635790E+07         1.229215E+01         3.248390E-01         4.015760E-01         2.735849E-01         3.796769E-01         2.825167E-01         4.015994E-01        -1.348989E+00        -1.594875E+00        -1.158552E+00         8.080000E+02         4.950000E+02         6.770000E+02        -1.750514E+01        -1.775899E+01        -1.604573E+01        -8.803491E+00        -9.348583E+00        -8.964648E+00        -4.978760E-01        -5.204566E-01        -7.478339E-01        -4.236129E+00         0.000000E+00        -2.865419E+00         0.000000E+00        -5.155089E+00         0.000000E+00        -2.682051E+01        -2.896625E+01        -2.917034E+01        -3.157979E+01        -2.359566E+01        -2.592703E+01        -6.347578E+00        -8.274672E+00        -6.268330E+00        -6.282037E+00        -6.771010E+00        -9.286572E+00        -7.873926E+00                  NAN        -8.283037E+00         0.000000E+00        -6.812559E+00         0.000000E+00        -2.157774E+01                  NAN        -2.312474E+01        -2.950460E+01        -2.077241E+01        -2.323007E+01        -6.448319E+00                  NAN        -5.390549E+00        -6.828232E+00        -6.786511E+00        -7.836362E+00        -3.996963E+00         0.000000E+00        -2.321638E+00         0.000000E+00        -4.227981E+00                  NAN        -2.809019E+01        -3.249528E+01        -3.078165E+01        -3.299867E+01        -2.622235E+01                  NAN        -6.865742E-01        -7.316463E-01        -7.298995E-01        -7.436321E-01        -7.477961E-01                  NAN         1.830000E+02         2.000000E+00         4.530000E+02         1.110000E+02         2.400000E+01         1.000000E+00         1.940000E+02         0.000000E+00         3.000000E+01         3.000000E+00         2.840000E+02         1.000000E+00         1.520000E+02         5.000000E+00         2.380000E+02         9.100000E+01         6.000000E+01         0.000000E+00
        6.638790E+07         1.256933E+01         3.322076E-01         4.039578E-01         2.638346E-01         3.607183E-01         3.014404E-01         3.593284E-01        -1.341697E+00        -1.570855E+00        -1.199030E+00         7.930000E+02         5.110000E+02         6.760000E+02        -1.730418E+01        -1.779501E+01        -1.661564E+01        -9.168695E+00        -9.467467E+00        -8.835348E+00        -4.870318E-01        -4.663594E-01        -6.622139E-01        -4.556669E+00                  NAN        -2.820829E+00         0.000000E+00        -4.926779E+00                  NAN        -2.717762E+01                  NAN        -2.954047E+01        -3.100168E+01        -2.452679E+01                  NAN        -6.256467E+00                  NAN        -6.085579E+00        -6.823150E+00        -6.368659E+00                  NAN        -7.643409E+00                  NAN        -8.781324E+00         0.000000E+00        -6.964849E+00                  NAN        -2.148407E+01                  NAN        -2.284775E+01        -2.720507E+01        -2.087860E+01                  NAN        -6.555761E+00                  NAN        -5.886922E+00        -6.647086E+00        -6.764020E+00                  NAN        -3.872292E+00         0.000000E+00        -2.385450E+00         0.000000E+00        -4.352203E+00                  NAN        -2.826432E+01        -3.201760E+01        -3.085701E+01        -3.274146E+01        -2.614867E+01                  NAN        -7.149181E-01        -6.679230E-01        -6.608660E-01        -8.675666E-01        -6.910564E-01                  NAN         1.900000E+02         0.000000E+00         4.520000E+02         1.090000E+02         2.300000E+01         0.000000E+00         1.960000E+02         0.000000E+00         3.000000E+01         2.000000E+00         2.840000E+02         0.000000E+00         1.500000E+02         7.000000E+00         2.250000E+02         1.000000E+02         5.800000E+01         0.000000E+00
        6.641790E+07         1.225080E+01         3.046724E-01         4.046947E-01         2.906329E-01         3.670795E-01         3.155142E-01         3.832476E-01        -1.357522E+00        -1.572190E+00        -1.190674E+00         7.290000E+02         5.060000E+02         7.450000E+02        -1.748846E+01        -1.808281E+01        -1.618632E+01        -9.088163E+00        -9.359332E+00        -8.995635E+00        -4.468147E-01        -4.757613E-01        -8.540500E-01        -4.648464E+00         0.000000E+00        -2.894176E+00         0.000000E+00        -5.317800E+00                  NAN        -2.622076E+01        -2.812816E+01        -2.940722E+01        -3.203013E+01        -2.349718E+01                  NAN        -6.534009E+00        -5.594255E+00        -6.145177E+00        -6.076774E+00        -6.592462E+00                  NAN        -7.568632E+00                  NAN        -7.929027E+00         0.000000E+00        -6.869726E+00                  NAN        -2.162620E+01                  NAN        -2.324470E+01        -2.646444E+01        -2.100492E+01                  NAN        -6.637435E+00                  NAN        -6.491769E+00        -7.949051E+00        -6.702906E+00                  NAN        -3.625882E+00         0.000000E+00        -2.439930E+00         0.000000E+00        -4.220871E+00                  NAN        -2.851698E+01        -3.073864E+01        -3.063043E+01        -3.289727E+01        -2.639203E+01                  NAN        -7.383273E-01        -7.235473E-01        -6.916355E-01        -9.068737E-01        -6.573302E-01                  NAN         1.740000E+02         1.000000E+00         4.550000E+02         1.130000E+02         3.100000E+01         0.000000E+00         1.790000E+02         0.000000E+00         2.900000E+01         1.000000E+00         3.030000E+02         0.000000E+00         1.450000E+02         5.000000E+00         2.330000E+02         9.800000E+01         7.000000E+01         0.000000E+00
        6.644790E+07         1.205685E+01         3.040467E-01         4.074240E-01         2.885293E-01         3.605555E-01         3.130697E-01         4.171955E-01        -1.377932E+00        -1.570653E+00        -1.167318E+00         7.370000E+02         5.040000E+02         7.390000E+02        -1.759725E+01        -1.804013E+01        -1.624557E+01        -9.101021E+00        -9.173179E+00        -8.658638E+00        -3.902829E-01        -5.392780E-01        -7.811752E-01        -4.635094E+00                  NAN        -2.979621E+00         0.000000E+00        -4.848131E+00                  NAN        -2.700748E+01                  NAN        -2.918519E+01        -3.153980E+01        -2.457276E+01                  NAN        -6.195846E+00                  NAN        -6.311967E+00        -6.197951E+00        -5.898730E+00                  NAN        -7.565649E+00                  NAN        -6.254846E+00                  NAN        -6.796711E+00                  NAN        -2.131142E+01                  NAN        -2.504164E+01                  NAN        -2.108357E+01                  NAN        -6.686232E+00                  NAN        -5.961392E+00                  NAN        -6.723391E+00                  NAN        -4.053927E+00                  NAN        -2.585667E+00         0.000000E+00        -4.536905E+00         0.000000E+00        -2.839466E+01                  NAN        -3.032650E+01        -3.296542E+01        -2.610382E+01        -2.838378E+01        -7.107406E-01                  NAN        -6.894847E-01        -9.087119E-01        -7.201157E-01         0.000000E+00         1.820000E+02         0.000000E+00         4.430000E+02         1.160000E+02         3.300000E+01         0.000000E+00         1.750000E+02         0.000000E+00         3.300000E+01         0.000000E+00         3.040000E+02         0.000000E+00         1.480000E+02         0.000000E+00         2.280000E+02         1.040000E+02         6.200000E+01         1.000000E+00
        6.647790E+07         1.212051E+01         3.046686E-01         4.068606E-01         2.884708E-01         3.451880E-01         3.012416E-01         4.294499E-01        -1.371173E+00        -1.570651E+00        -1.145401E+00         7.460000E+02         5.070000E+02         7.270000E+02        -1.735276E+01        -1.808721E+01        -1.648643E+01        -9.100074E+00        -9.533310E+00        -8.696779E+00        -4.415306E-01        -4.093111E-01        -8.153339E-01        -4.373252E+00                  NAN        -2.936053E+00         0.000000E+00        -4.324167E+00                  NAN        -2.729564E+01                  NAN        -2.945740E+01        -3.118127E+01        -2.565528E+01                  NAN        -6.312175E+00                  NAN        -6.088456E+00        -6.616514E+00        -6.547509E+00                  NAN        -7.667068E+00                  NAN        -8.463603E+00         0.000000E+00        -7.077492E+00         0.000000E+00        -2.168183E+01                  NAN        -2.308670E+01        -3.105818E+01        -2.081782E+01        -2.446523E+01        -6.740127E+00                  NAN        -5.989205E+00        -6.149251E+00        -6.646053E+00        -9.444815E+00        -3.696087E+00         0.000000E+00        -2.424471E+00         0.000000E+00        -4.872056E+00                  NAN        -2.829220E+01        -3.088838E+01        -3.052847E+01        -3.292306E+01        -2.624028E+01                  NAN        -8.501091E-01        -2.841189E-01        -7.253443E-01        -7.611491E-01        -7.274091E-01                  NAN         1.710000E+02         0.000000E+00         4.610000E+02         1.090000E+02         3.300000E+01         0.000000E+00         1.780000E+02         0.000000E+00         2.700000E+01         2.000000E+00         3.040000E+02         1.000000E+00         1.440000E+02         8.000000E+00         2.470000E+02         8.700000E+01         5.000000E+01         0.000000E+00
        6.650790E+07         1.277853E+01         3.117757E-01         4.077310E-01         2.804932E-01         3.376858E-01         3.198332E-01         4.073863E-01        -1.384670E+00        -1.558442E+00        -1.176072E+00         7.380000E+02         5.240000E+02         7.180000E+02        -1.750824E+01        -1.805003E+01        -1.662095E+01        -9.115892E+00        -9.513566E+00        -8.810275E+00        -4.029942E-01        -3.244748E-01        -7.106908E-01        -4.276359E+00         0.000000E+00        -2.948796E+00         0.000000E+00        -4.590196E+00                  NAN        -2.735787E+01        -3.007058E+01        -2.931052E+01        -3.129791E+01        -2.413445E+01                  NAN        -6.210353E+00        -6.357940E+00        -6.148862E+00        -6.487458E+00        -7.091753E+00                  NAN        -7.437249E+00                  NAN        -8.083470E+00                  NAN        -7.198853E+00                  NAN        -2.146494E+01                  NAN        -2.346269E+01                  NAN        -2.066361E+01                  NAN        -6.726221E+00                  NAN        -5.983908E+00                  NAN        -6.870115E+00                  NAN        -3.665728E+00         0.000000E+00        -2.579483E+00         0.000000E+00        -4.481261E+00         0.000000E+00        -2.831269E+01        -3.250928E+01        -3.045789E+01        -3.267539E+01        -2.592267E+01        -2.973297E+01        -7.211334E-01        -8.625822E-01        -7.479447E-01        -7.206632E-01        -8.783360E-01         0.000000E+00         1.810000E+02         3.000000E+00         4.600000E+02         1.030000E+02         2.700000E+01         0.000000E+00         1.890000E+02         0.000000E+00         3.000000E+01         0.000000E+00         2.930000E+02         0.000000E+00         1.540000E+02         4.000000E+00         2.350000E+02         9.300000E+01         5.300000E+01         1.000000E+00
        6.653790E+07         1.251347E+01         3.186573E-01         3.995158E-01         2.818269E-01         3.254055E-01         3.129916E-01         4.186887E-01        -1.379413E+00        -1.574076E+00        -1.163536E+00         7.470000E+02         5.020000E+02         7.310000E+02        -1.744547E+01        -1.782212E+01        -1.626025E+01        -9.236829E+00        -9.406388E+00        -8.553298E+00        -3.486661E-01        -3.667148E-01        -8.372036E-01        -4.114917E+00         0.000000E+00        -2.932709E+00         0.000000E+00        -4.411462E+00                  NAN        -2.701554E+01        -3.118972E+01        -2.946008E+01        -3.166046E+01        -2.387268E+01                  NAN        -6.325184E+00        -7.916631E+00        -6.134951E+00        -6.287022E+00        -7.094153E+00                  NAN        -7.686331E+00                  NAN        -7.293318E+00                  NAN        -7.036756E+00                  NAN        -2.191344E+01                  NAN        -2.401909E+01                  NAN        -2.089172E+01                  NAN        -6.327209E+00                  NAN        -5.596085E+00                  NAN        -6.640862E+00                  NAN        -3.396568E+00         0.000000E+00        -2.369481E+00         0.000000E+00        -5.123270E+00                  NAN        -2.856434E+01        -3.128454E+01        -3.065651E+01        -3.280272E+01        -2.544969E+01                  NAN        -6.834740E-01        -7.571270E-01        -7.203916E-01        -7.564601E-01        -6.986563E-01                  NAN         1.790000E+02         1.000000E+00         4.660000E+02         1.000000E+02         2.800000E+01         0.000000E+00         1.930000E+02         0.000000E+00         2.700000E+01         0.000000E+00         2.920000E+02         0.000000E+00         1.420000E+02         9.000000E+00         2.350000E+02         9.300000E+01         5.800000E+01         0.000000E+00
        6.656790E+07         1.238316E+01         3.123288E-01         4.028903E-01         2.847808E-01         3.879947E-01         3.049989E-01         3.803167E-01        -1.339162E+00        -1.573810E+00        -1.205628E+00         7.840000E+02         4.910000E+02         7.050000E+02        -1.750026E+01        -1.779026E+01        -1.661104E+01        -8.745308E+00        -9.427419E+00        -8.788887E+00        -4.830736E-01        -3.031958E-01        -6.370084E-01        -4.170317E+00         0.000000E+00        -2.842802E+00         0.000000E+00        -5.884121E+00                  NAN        -2.706918E+01        -3.074538E+01        -2.941594E+01        -3.161395E+01        -2.274777E+01                  NAN        -6.422607E+00        -7.771512E+00        -6.233294E+00        -6.469589E+00        -7.277840E+00                  NAN        -8.238803E+00                  NAN        -8.126890E+00                  NAN        -6.795899E+00         0.000000E+00        -2.129779E+01                  NAN        -2.362590E+01                  NAN        -2.112569E+01        -1.982644E+01        -6.565848E+00                  NAN        -5.617969E+00                  NAN        -6.650501E+00        -8.371749E+00        -4.194757E+00         0.000000E+00        -2.304179E+00         0.000000E+00        -5.240949E+00                  NAN        -2.803549E+01        -3.196034E+01        -3.093689E+01        -3.326123E+01        -2.513793E+01                  NAN        -6.873919E-01        -6.570678E-01        -7.369068E-01        -8.215806E-01        -9.378068E-01                  NAN         1.820000E+02         1.000000E+00         4.490000E+02         1.140000E+02         2.800000E+01         0.000000E+00         1.820000E+02         0.000000E+00         2.800000E+01         0.000000E+00         3.010000E+02         1.000000E+00         1.500000E+02         9.000000E+00         2.280000E+02         9.700000E+01         5.100000E+01         0.000000E+00
        6.659790E+07         1.258509E+01         3.176534E-01         4.004977E-01         2.818489E-01         3.434101E-01         3.119224E-01         4.351026E-01        -1.360149E+00        -1.545753E+00        -1.157010E+00         7.780000E+02         4.950000E+02         7.070000E+02        -1.715940E+01        -1.820194E+01        -1.715037E+01        -9.250379E+00        -9.515934E+00        -8.536578E+00        -5.078318E-01        -2.899228E-01        -5.282830E-01        -4.240280E+00         0.000000E+00        -2.825673E+00         0.000000E+00        -5.549425E+00                  NAN        -2.745966E+01        -3.129010E+01        -2.945005E+01        -3.114185E+01        -2.381279E+01                  NAN        -6.248090E+00        -5.764010E+00        -6.260849E+00        -6.644934E+00        -7.053281E+00                  NAN        -7.611893E+00                  NAN        -9.168743E+00         0.000000E+00        -7.284037E+00                  NAN        -2.184662E+01                  NAN        -2.210546E+01        -2.558098E+01        -2.078367E+01                  NAN        -6.425818E+00                  NAN        -6.204313E+00        -9.148927E+00        -6.682768E+00                  NAN        -3.544758E+00         0.000000E+00        -2.372174E+00         0.000000E+00        -5.173997E+00                  NAN        -2.851863E+01        -3.086513E+01        -3.062766E+01        -3.273110E+01        -2.610468E+01                  NAN        -7.576626E-01        -1.121037E+00        -7.676272E-01        -8.515831E-01        -7.556572E-01                  NAN         1.890000E+02         2.000000E+00         4.510000E+02         1.010000E+02         3.100000E+01         0.000000E+00         1.820000E+02         0.000000E+00         2.500000E+01         1.000000E+00         3.040000E+02         0.000000E+00         1.520000E+02         4.000000E+00         2.360000E+02         9.200000E+01         5.000000E+01         0.000000E+00
        6.662790E+07         1.230692E+01         3.215068E-01         3.969878E-01         2.815053E-01         3.930142E-01         3.294359E-01         3.956924E-01        -1.335458E+00        -1.548864E+00        -1.163810E+00         8.020000E+02         4.950000E+02         6.830000E+02        -1.766217E+01        -1.854516E+01        -1.634094E+01        -8.796238E+00        -9.161795E+00        -8.792505E+00        -4.554372E-01        -2.436456E-01        -5.456691E-01        -4.554718E+00                  NAN        -2.871579E+00         0.000000E+00        -5.381657E+00                  NAN        -2.693456E+01                  NAN        -2.912149E+01        -3.120359E+01        -2.356277E+01                  NAN        -6.368714E+00                  NAN        -6.307558E+00        -6.511423E+00        -6.913395E+00                  NAN        -8.104513E+00                  NAN        -8.150102E+00                  NAN        -6.705378E+00         0.000000E+00        -2.106004E+01                  NAN        -2.362763E+01                  NAN        -2.081228E+01        -2.680690E+01        -6.807523E+00                  NAN        -5.862234E+00                  NAN        -6.888549E+00        -6.524707E+00        -4.013454E+00         0.000000E+00        -2.485095E+00         0.000000E+00        -4.223877E+00         0.000000E+00        -2.818361E+01        -3.062036E+01        -3.062125E+01        -3.268225E+01        -2.613529E+01        -2.913316E+01        -6.122407E-01        -3.309701E-01        -7.448159E-01        -7.900502E-01        -7.858865E-01        -3.304200E-01         1.930000E+02         0.000000E+00         4.500000E+02         1.000000E+02         3.100000E+01         0.000000E+00         1.880000E+02         0.000000E+00         2.900000E+01         0.000000E+00         2.930000E+02         2.000000E+00         1.490000E+02         5.000000E+00         2.290000E+02         9.100000E+01         5.700000E+01         3.000000E+00
        6.665790E+07         1.216306E+01         3.124814E-01         3.997456E-01         2.877730E-01         4.230017E-01         3.155519E-01         4.302147E-01        -1.313438E+00        -1.566275E+00        -1.138286E+00         7.820000E+02         4.980000E+02         7.000000E+02        -1.800017E+01        -1.799250E+01        -1.733346E+01        -8.647423E+00        -9.858923E+00        -8.658658E+00        -4.298221E-01        -2.321644E-01        -5.090175E-01        -4.441584E+00         0.000000E+00        -2.778039E+00         0.000000E+00        -5.895881E+00                  NAN        -2.709252E+01        -3.311464E+01        -2.940247E+01        -3.178644E+01        -2.318624E+01                  NAN        -6.325795E+00        -4.917371E+00        -6.165428E+00        -6.219563E+00        -6.759410E+00                  NAN        -8.387572E+00                  NAN        -8.694746E+00         0.000000E+00        -7.001865E+00         0.000000E+00        -2.086175E+01                  NAN        -2.207090E+01        -2.673680E+01        -2.063008E+01        -2.150517E+01        -6.863061E+00                  NAN        -6.068049E+00        -6.691244E+00        -6.879023E+00        -1.114298E+01        -4.062420E+00                  NAN        -2.696824E+00         0.000000E+00        -5.252863E+00         0.000000E+00        -2.850150E+01                  NAN        -3.041565E+01        -3.303500E+01        -2.576375E+01        -2.836047E+01        -6.889053E-01                  NAN        -7.407640E-01        -8.220633E-01        -6.602194E-01        -3.074918E-01         1.900000E+02         2.000000E+00         4.460000E+02         1.040000E+02         3.200000E+01         0.000000E+00         1.850000E+02         0.000000E+00         2.700000E+01         2.000000E+00         2.950000E+02         3.000000E+00         1.450000E+02         0.000000E+00         2.170000E+02         1.050000E+02         5.900000E+01         2.000000E+00
        6.668790E+07         1.200875E+01         3.102787E-01         4.033717E-01         2.863496E-01         3.972366E-01         3.134202E-01         4.112078E-01        -1.348266E+00        -1.552850E+00        -1.153699E+00         7.460000E+02         5.050000E+02         7.290000E+02        -1.787954E+01        -1.800585E+01        -1.678708E+01        -8.985948E+00        -9.745146E+00        -8.713142E+00        -3.886480E-01        -2.127887E-01        -4.965713E-01        -4.403673E+00         0.000000E+00        -2.831850E+00         0.000000E+00        -6.217000E+00                  NAN        -2.650916E+01        -2.885205E+01        -2.943897E+01        -3.149387E+01        -2.337175E+01                  NAN        -6.709861E+00        -4.592980E+00        -6.071982E+00        -6.178142E+00        -6.174333E+00                  NAN        -7.886757E+00                  NAN        -8.846989E+00         0.000000E+00        -6.886964E+00                  NAN        -2.160592E+01                  NAN        -2.276567E+01        -3.058377E+01        -2.105543E+01                  NAN        -6.478609E+00                  NAN        -5.933593E+00        -6.770594E+00        -6.682419E+00                  NAN        -4.050372E+00         0.000000E+00        -2.597575E+00         0.000000E+00        -4.847465E+00                  NAN        -2.794587E+01        -3.255822E+01        -3.044330E+01        -3.287874E+01        -2.568569E+01                  NAN        -7.140108E-01        -9.860899E-01        -7.563569E-01        -7.848862E-01        -7.291441E-01                  NAN         1.790000E+02         1.000000E+00         4.640000E+02         9.900000E+01         3.100000E+01         0.000000E+00         1.770000E+02         0.000000E+00         2.800000E+01         2.000000E+00         3.050000E+02         0.000000E+00         1.440000E+02         3.000000E+00         2.190000E+02         1.040000E+02         6.600000E+01         0.000000E+00
        6.671790E+07         1.193911E+01         3.065016E-01         4.041933E-01         2.893051E-01         3.893635E-01         3.159450E-01         3.954620E-01        -1.344437E+00        -1.549638E+00        -1.167254E+00         7.760000E+02         4.970000E+02         7.070000E+02        -1.751915E+01        -1.791614E+01        -1.691596E+01        -8.996376E+00        -9.363384E+00        -8.821687E+00        -3.647818E-01        -2.198418E-01        -7.212842E-01        -4.484237E+00                  NAN        -2.822306E+00         0.000000E+00        -6.045027E+00         0.000000E+00        -2.680967E+01                  NAN        -2.910456E+01        -3.164974E+01        -2.329069E+01        -2.700942E+01        -6.314907E+00                  NAN        -6.303295E+00        -6.787500E+00        -6.609760E+00        -7.893600E+00        -7.844458E+00                  NAN        -8.641740E+00         0.000000E+00        -7.081187E+00         0.000000E+00        -2.124917E+01                  NAN        -2.178042E+01        -2.858889E+01        -2.083503E+01        -2.225899E+01        -6.706632E+00                  NAN        -5.994978E+00        -7.378486E+00        -6.792241E+00        -1.116630E+01        -4.103148E+00         0.000000E+00        -2.395053E+00         0.000000E+00        -4.272072E+00         0.000000E+00        -2.784485E+01        -3.039054E+01        -3.062141E+01        -3.281552E+01        -2.664601E+01        -2.770472E+01        -6.848783E-01        -7.377848E-01        -6.965848E-01        -8.645440E-01        -8.959157E-01        -3.405179E-01         1.810000E+02         0.000000E+00         4.640000E+02         9.600000E+01         3.100000E+01         2.000000E+00         1.830000E+02         0.000000E+00         2.800000E+01         1.000000E+00         2.960000E+02         4.000000E+00         1.300000E+02         4.000000E+00         2.290000E+02         1.020000E+02         6.200000E+01         3.000000E+00
        6.674790E+07         1.184806E+01         3.071875E-01         4.088355E-01         2.839769E-01         3.683581E-01         3.540930E-01         3.856176E-01        -1.371301E+00        -1.518273E+00        -1.181617E+00         7.700000E+02         5.010000E+02         7.090000E+02        -1.712204E+01        -1.832261E+01        -1.656814E+01        -9.007194E+00        -9.129653E+00        -9.014684E+00        -5.929521E-01        -2.439678E-01        -7.922979E-01        -4.637473E+00         0.000000E+00        -2.942625E+00         0.000000E+00        -6.241848E+00                  NAN        -2.698429E+01        -3.420774E+01        -2.924442E+01        -3.160644E+01        -2.356487E+01                  NAN        -6.264903E+00        -3.766382E+00        -6.393371E+00        -6.045156E+00        -6.538092E+00                  NAN        -7.469789E+00                  NAN        -8.927112E+00         0.000000E+00        -6.825263E+00         0.000000E+00        -2.151001E+01                  NAN        -2.221940E+01        -2.491243E+01        -2.148442E+01        -2.255792E+01        -6.697763E+00                  NAN        -6.295890E+00        -7.168013E+00        -6.683560E+00        -9.097788E+00        -3.926416E+00         0.000000E+00        -2.296062E+00         0.000000E+00        -4.204116E+00         0.000000E+00        -2.833007E+01        -3.154758E+01        -3.062846E+01        -3.272702E+01        -2.636808E+01        -2.703585E+01        -5.908303E-01        -3.173955E-01        -7.907282E-01        -7.664606E-01        -5.806170E-01        -6.869091E-09         1.830000E+02         2.000000E+00         4.510000E+02         1.100000E+02         2.800000E+01         0.000000E+00         1.830000E+02         0.000000E+00         2.700000E+01         2.000000E+00         2.990000E+02         1.000000E+00         1.400000E+02         6.000000E+00         2.370000E+02         9.400000E+01         6.800000E+01         1.000000E+00
        6.677790E+07         1.247354E+01         3.251746E-01         3.990585E-01         2.757670E-01         4.016061E-01         3.346529E-01         3.716486E-01        -1.335371E+00        -1.538465E+00        -1.210090E+00         7.960000E+02         4.950000E+02         6.890000E+02        -1.780828E+01        -1.799477E+01        -1.617683E+01        -8.885930E+00        -9.660897E+00        -9.041343E+00        -4.262954E-01        -2.239856E-01        -8.059781E-01        -4.713797E+00         0.000000E+00        -2.811158E+00         0.000000E+00        -5.082134E+00         0.000000E+00        -2.649758E+01        -3.118258E+01        -2.938966E+01        -3.149736E+01        -2.366660E+01        -3.059679E+01        -6.486035E+00        -6.513564E+00        -6.344937E+00        -6.243720E+00        -6.945668E+00        -5.609498E+00        -7.682033E+00                  NAN        -8.627397E+00         0.000000E+00        -6.689435E+00                  NAN        -2.121290E+01                  NAN        -2.260778E+01        -2.832299E+01        -2.102702E+01                  NAN        -6.878056E+00                  NAN        -6.052939E+00        -6.230329E+00        -6.616265E+00                  NAN        -4.027537E+00         0.000000E+00        -2.434215E+00         0.000000E+00        -4.645548E+00                  NAN        -2.802351E+01        -3.162161E+01        -3.044467E+01        -3.310898E+01        -2.623524E+01                  NAN        -7.706678E-01        -1.112861E+00        -8.376277E-01        -8.487153E-01        -6.482840E-01                  NAN         1.980000E+02         2.000000E+00         4.470000E+02         1.030000E+02         2.300000E+01         1.000000E+00         1.950000E+02         0.000000E+00         2.900000E+01         1.000000E+00         2.870000E+02         0.000000E+00         1.550000E+02         5.000000E+00         2.260000E+02         8.900000E+01         5.800000E+01         0.000000E+00
        6.680790E+07         1.247942E+01         3.186800E-01         4.014923E-01         2.798277E-01         3.526849E-01         3.349980E-01         4.244365E-01        -1.370993E+00        -1.541278E+00        -1.155486E+00         7.810000E+02         4.940000E+02         7.050000E+02        -1.750743E+01        -1.835091E+01        -1.682029E+01        -9.296369E+00        -9.084383E+00        -8.529994E+00        -3.629566E-01        -3.296340E-01        -6.990626E-01        -4.802339E+00         0.000000E+00        -2.830528E+00         0.000000E+00        -5.933091E+00                  NAN        -2.693011E+01        -2.762247E+01        -2.934207E+01        -3.170796E+01        -2.363844E+01                  NAN        -6.284402E+00        -6.159161E+00        -6.299225E+00        -6.313407E+00        -6.663287E+00                  NAN        -7.561063E+00         0.000000E+00        -9.131814E+00                  NAN        -6.899389E+00         0.000000E+00        -2.162132E+01        -2.397620E+01        -2.167162E+01                  NAN        -2.077932E+01        -2.306196E+01        -6.682852E+00        -8.757925E+00        -6.110025E+00                  NAN        -6.663501E+00        -7.588190E+00        -4.090624E+00         0.000000E+00        -2.469158E+00         0.000000E+00        -5.841948E+00         0.000000E+00        -2.792439E+01        -3.083051E+01        -3.063544E+01        -3.294161E+01        -2.493251E+01        -2.830675E+01        -7.658345E-01        -6.362776E-01        -7.320573E-01        -8.112858E-01        -7.095480E-01        -3.930052E-01         1.850000E+02         1.000000E+00         4.530000E+02         1.080000E+02         2.700000E+01         0.000000E+00         1.830000E+02         4.000000E+00         3.000000E+01         0.000000E+00         2.940000E+02         1.000000E+00         1.480000E+02         3.000000E+00         2.340000E+02         8.900000E+01         5.200000E+01         3.000000E+00
        6.683790E+07         1.225413E+01         3.255274E-01         3.963378E-01         2.781347E-01         3.676168E-01         3.367096E-01         4.020189E-01        -1.362074E+00        -1.528557E+00        -1.166662E+00         8.340000E+02         4.700000E+02         6.760000E+02        -1.763987E+01        -1.847018E+01        -1.637731E+01        -8.843682E+00        -9.012149E+00        -8.745407E+00        -4.194889E-01        -3.262001E-01        -7.257347E-01        -4.411078E+00         0.000000E+00        -2.918720E+00         0.000000E+00        -5.514930E+00         0.000000E+00        -2.652150E+01        -2.917330E+01        -2.906576E+01        -3.157002E+01        -2.208931E+01        -2.615942E+01        -6.735581E+00        -5.125133E+00        -6.347660E+00        -6.242689E+00        -7.068526E+00        -5.794106E+00        -8.209719E+00         0.000000E+00        -9.045391E+00                  NAN        -6.778075E+00         0.000000E+00        -2.082932E+01        -2.343739E+01        -2.269055E+01                  NAN        -2.081962E+01        -2.321643E+01        -6.607490E+00        -6.534138E+00        -5.382522E+00                  NAN        -6.750888E+00        -8.239333E+00        -4.047105E+00         0.000000E+00        -2.240572E+00         0.000000E+00        -4.797130E+00         0.000000E+00        -2.797335E+01        -3.055793E+01        -3.078330E+01        -3.277195E+01        -2.606225E+01        -2.938737E+01        -6.807582E-01        -5.711461E-01        -7.391876E-01        -8.099089E-01        -9.078224E-01        -4.319494E-01         1.860000E+02         1.000000E+00         4.580000E+02         1.070000E+02         2.100000E+01         1.000000E+00         1.940000E+02         1.000000E+00         2.800000E+01         0.000000E+00         2.860000E+02         3.000000E+00         1.550000E+02         6.000000E+00         2.290000E+02         8.900000E+01         5.000000E+01         4.000000E+00
        6.686790E+07         1.240169E+01         3.146143E-01         4.151595E-01         2.702263E-01         3.523978E-01         3.617863E-01         3.837847E-01        -1.369342E+00        -1.525196E+00        -1.173275E+00         7.840000E+02         5.210000E+02         6.750000E+02        -1.716126E+01        -1.821766E+01        -1.627411E+01        -9.345533E+00        -9.005854E+00        -9.024861E+00        -4.615306E-01        -3.009443E-01        -8.148091E-01        -4.526840E+00         0.000000E+00        -2.822438E+00         0.000000E+00        -4.580003E+00         0.000000E+00        -2.694792E+01        -2.838714E+01        -2.916084E+01        -3.191953E+01        -2.448908E+01        -2.812191E+01        -6.323801E+00        -5.844578E+00        -6.408587E+00        -6.127621E+00        -7.120128E+00        -7.715617E+00        -7.409991E+00                  NAN        -9.022213E+00                  NAN        -6.903782E+00                  NAN        -2.112406E+01                  NAN        -2.214358E+01                  NAN        -2.092237E+01                  NAN        -6.781151E+00                  NAN        -5.699542E+00                  NAN        -6.565516E+00                  NAN        -4.228090E+00         0.000000E+00        -2.579574E+00         0.000000E+00        -4.350687E+00                  NAN        -2.767961E+01        -3.077778E+01        -3.041940E+01        -3.308304E+01        -2.573140E+01                  NAN        -7.639373E-01        -4.964779E-01        -7.740606E-01        -7.481072E-01        -9.127707E-01                  NAN         1.810000E+02         3.000000E+00         4.600000E+02         1.100000E+02         1.900000E+01         1.000000E+00         1.870000E+02         0.000000E+00         3.600000E+01         0.000000E+00         2.890000E+02         0.000000E+00         1.390000E+02         7.000000E+00         2.360000E+02         9.500000E+01         5.400000E+01         0.000000E+00
        6.689790E+07         1.199692E+01         3.181805E-01         4.061901E-01         2.756293E-01         3.454922E-01         3.170555E-01         3.953671E-01        -1.392718E+00        -1.537562E+00        -1.154794E+00         8.140000E+02         4.880000E+02         6.780000E+02        -1.698644E+01        -1.794101E+01        -1.639941E+01        -9.201633E+00        -9.482136E+00        -8.773818E+00        -5.599917E-01        -3.108594E-01        -7.141841E-01        -4.544844E+00         0.000000E+00        -2.740232E+00         0.000000E+00        -5.337286E+00                  NAN        -2.701735E+01        -3.007084E+01        -2.929862E+01        -3.162312E+01        -2.352092E+01                  NAN        -6.195658E+00        -7.515036E+00        -6.299442E+00        -6.223133E+00        -6.804828E+00                  NAN        -7.685966E+00                  NAN        -9.444812E+00                  NAN        -6.796799E+00         0.000000E+00        -2.169052E+01                  NAN        -2.206392E+01                  NAN        -2.138548E+01        -2.395657E+01        -6.417615E+00                  NAN        -5.696317E+00                  NAN        -6.503183E+00        -8.756794E+00        -3.775268E+00         0.000000E+00        -2.506470E+00         0.000000E+00        -4.669482E+00         0.000000E+00        -2.834642E+01        -3.193198E+01        -3.042676E+01        -3.296985E+01        -2.544891E+01        -2.659162E+01        -5.831370E-01        -4.662963E-01        -7.473666E-01        -8.119473E-01        -9.259657E-01        -2.060628E+00         1.870000E+02         1.000000E+00         4.440000E+02         1.170000E+02         2.500000E+01         0.000000E+00         1.890000E+02         0.000000E+00         3.000000E+01         0.000000E+00         2.910000E+02         2.000000E+00         1.430000E+02         1.200000E+01         2.310000E+02         8.900000E+01         5.600000E+01         1.000000E+00
        6.692790E+07         1.167536E+01         3.040280E-01         4.142666E-01         2.817054E-01         3.825513E-01         3.385617E-01         3.887719E-01        -1.340185E+00        -1.532074E+00        -1.178368E+00         7.450000E+02         5.330000E+02         7.020000E+02        -1.772312E+01        -1.812477E+01        -1.678122E+01        -8.746709E+00        -9.114613E+00        -9.106370E+00        -5.279572E-01        -3.552985E-01        -5.961936E-01        -4.456553E+00         0.000000E+00        -2.850080E+00         0.000000E+00        -5.092704E+00         0.000000E+00        -2.684657E+01        -3.118866E+01        -2.942695E+01        -3.159035E+01        -2.335133E+01        -2.583995E+01        -6.563423E+00        -7.761393E+00        -6.118401E+00        -6.439964E+00        -6.826882E+00        -6.545965E+00        -7.999631E+00                  NAN        -1.007847E+01                  NAN        -6.865497E+00                  NAN        -2.132622E+01                  NAN        -2.145754E+01                  NAN        -2.076695E+01                  NAN        -6.422036E+00                  NAN        -6.565602E+00                  NAN        -6.627533E+00                  NAN        -3.838187E+00         0.000000E+00        -2.701149E+00         0.000000E+00        -5.498108E+00         0.000000E+00        -2.857281E+01        -3.203296E+01        -3.031714E+01        -3.267095E+01        -2.561564E+01        -3.065402E+01        -6.463895E-01        -7.163365E-01        -6.999570E-01        -8.767786E-01        -8.293409E-01        -5.992806E-03         1.800000E+02         2.000000E+00         4.440000E+02         1.170000E+02         3.000000E+01         1.000000E+00         1.840000E+02         0.000000E+00         3.400000E+01         0.000000E+00         2.940000E+02         0.000000E+00         1.280000E+02         6.000000E+00         2.390000E+02         9.700000E+01         5.300000E+01         2.000000E+00
        6.695790E+07         1.196676E+01         3.056752E-01         4.106559E-01         2.836688E-01         3.777169E-01         3.393762E-01         4.189615E-01        -1.344630E+00        -1.539029E+00        -1.160039E+00         7.670000E+02         5.210000E+02         6.920000E+02        -1.709168E+01        -1.844680E+01        -1.645972E+01        -9.155669E+00        -9.143590E+00        -8.852440E+00        -5.808257E-01        -2.785144E-01        -7.453673E-01        -4.162159E+00         0.000000E+00        -2.755114E+00         0.000000E+00        -5.116199E+00         0.000000E+00        -2.712191E+01        -3.498091E+01        -2.940061E+01        -3.139786E+01        -2.374875E+01        -2.055687E+01        -6.295769E+00        -4.230238E+00        -6.348438E+00        -6.351938E+00        -6.767905E+00        -9.514056E+00        -7.993878E+00                  NAN        -1.062519E+01                  NAN        -6.791125E+00         0.000000E+00        -2.119189E+01                  NAN        -2.156076E+01                  NAN        -2.096906E+01        -2.522725E+01        -6.508862E+00                  NAN        -5.842157E+00                  NAN        -6.811932E+00        -7.187824E+00        -3.691689E+00         0.000000E+00        -2.713763E+00         0.000000E+00        -4.746863E+00         0.000000E+00        -2.834362E+01        -3.314733E+01        -3.038197E+01        -3.293168E+01        -2.590035E+01        -2.880262E+01        -6.788058E-01        -7.205022E-01        -7.671464E-01        -8.432329E-01        -1.016999E+00        -1.074823E-01         1.860000E+02         1.000000E+00         4.480000E+02         1.130000E+02         2.500000E+01         1.000000E+00         1.820000E+02         0.000000E+00         3.300000E+01         0.000000E+00         2.960000E+02         1.000000E+00         1.380000E+02         5.000000E+00         2.370000E+02         9.200000E+01         5.700000E+01         2.000000E+00
        6.698790E+07         1.172602E+01         3.004945E-01         4.232779E-01         2.762276E-01         3.801948E-01         3.726408E-01         3.854085E-01        -1.351626E+00        -1.493610E+00        -1.183028E+00         7.560000E+02         5.480000E+02         6.760000E+02        -1.720675E+01        -1.824968E+01        -1.635010E+01        -8.919909E+00        -9.057987E+00        -8.922270E+00        -6.126879E-01        -3.552235E-01        -8.231312E-01        -4.382586E+00         0.000000E+00        -2.843308E+00         0.000000E+00        -5.010798E+00                  NAN        -2.666919E+01        -3.046668E+01        -2.928116E+01        -3.153853E+01        -2.396146E+01                  NAN        -6.536023E+00        -5.754162E+00        -6.338511E+00        -6.258625E+00        -6.757440E+00                  NAN        -7.977171E+00                  NAN        -9.154832E+00                  NAN        -6.656587E+00                  NAN        -2.141843E+01                  NAN        -2.237645E+01                  NAN        -2.146369E+01                  NAN        -6.479395E+00                  NAN        -5.897425E+00                  NAN        -6.632888E+00                  NAN        -3.889130E+00         0.000000E+00        -2.491989E+00         0.000000E+00        -4.919003E+00         0.000000E+00        -2.825310E+01        -3.042277E+01        -3.033485E+01        -3.269860E+01        -2.573033E+01        -2.847136E+01        -6.931013E-01        -3.367555E-01        -7.415380E-01        -7.315805E-01        -8.118208E-01        -6.124582E-01         1.740000E+02         1.000000E+00         4.700000E+02         1.050000E+02         2.400000E+01         0.000000E+00         1.780000E+02         0.000000E+00         4.000000E+01         0.000000E+00         2.940000E+02         0.000000E+00         1.380000E+02         5.000000E+00         2.470000E+02         8.900000E+01         5.200000E+01         3.000000E+00
        6.701790E+07         1.204201E+01         3.141142E-01         4.180712E-01         2.678146E-01         3.541809E-01         3.309330E-01         3.687033E-01        -1.361777E+00        -1.521178E+00        -1.189416E+00         7.640000E+02         5.440000E+02         6.720000E+02        -1.685574E+01        -1.839009E+01        -1.607475E+01        -9.132493E+00        -9.117436E+00        -8.890764E+00        -6.658389E-01        -3.476434E-01        -8.381255E-01        -4.167671E+00         0.000000E+00        -2.799862E+00         0.000000E+00        -4.857129E+00                  NAN        -2.683898E+01        -3.041268E+01        -2.945083E+01        -3.130466E+01        -2.406034E+01                  NAN        -6.414808E+00        -5.778323E+00        -6.176282E+00        -6.407985E+00        -6.265426E+00                  NAN        -7.418649E+00         0.000000E+00        -9.428861E+00                  NAN        -6.814273E+00         0.000000E+00        -2.178478E+01        -2.900483E+01        -2.240988E+01                  NAN        -2.104500E+01        -2.300958E+01        -6.466141E+00        -6.321548E+00        -5.797095E+00                  NAN        -6.682370E+00        -8.751151E+00        -3.966614E+00         0.000000E+00        -2.609210E+00         0.000000E+00        -4.997666E+00         0.000000E+00        -2.806577E+01        -2.994830E+01        -3.032085E+01        -3.267299E+01        -2.568864E+01        -2.572358E+01        -8.202450E-01        -4.945191E-01        -6.961347E-01        -8.810962E-01        -7.476727E-01        -8.951288E-01         1.810000E+02         3.000000E+00         4.800000E+02         9.400000E+01         1.600000E+01         0.000000E+00         1.860000E+02         1.000000E+00         3.800000E+01         0.000000E+00         2.860000E+02         1.000000E+00         1.390000E+02         7.000000E+00         2.370000E+02         9.600000E+01         6.000000E+01         2.000000E+00
        6.704790E+07         1.237647E+01         3.254903E-01         4.090004E-01         2.655093E-01         3.510331E-01         3.331743E-01         3.952831E-01        -1.364158E+00        -1.533123E+00        -1.175455E+00         7.900000E+02         5.100000E+02         6.800000E+02        -1.678131E+01        -1.856872E+01        -1.657065E+01        -9.329827E+00        -9.051520E+00        -8.592334E+00        -4.852553E-01        -3.723680E-01        -7.400681E-01        -3.737401E+00         0.000000E+00        -2.788496E+00         0.000000E+00        -6.775338E+00                  NAN        -2.725642E+01        -3.311228E+01        -2.939540E+01        -3.129653E+01        -2.334081E+01                  NAN        -6.232604E+00        -6.766545E+00        -6.299918E+00        -6.339170E+00        -6.301001E+00                  NAN        -7.421993E+00                  NAN        -8.793543E+00                  NAN        -7.114890E+00                  NAN        -2.202372E+01                  NAN        -2.278617E+01                  NAN        -2.097914E+01                  NAN        -6.484880E+00                  NAN        -5.981082E+00                  NAN        -6.690653E+00                  NAN        -4.131132E+00         0.000000E+00        -2.673971E+00         0.000000E+00        -4.674276E+00                  NAN        -2.793578E+01        -2.970246E+01        -3.049014E+01        -3.308495E+01        -2.564824E+01                  NAN        -6.961209E-01        -2.355386E-01        -7.714757E-01        -7.933303E-01        -8.431101E-01                  NAN         1.850000E+02         2.000000E+00         4.700000E+02         1.000000E+02         1.700000E+01         0.000000E+00         1.830000E+02         0.000000E+00         3.000000E+01         0.000000E+00         2.990000E+02         0.000000E+00         1.480000E+02         5.000000E+00         2.380000E+02         8.500000E+01         6.100000E+01         0.000000E+00
        6.707790E+07         1.229777E+01         3.144096E-01         4.076979E-01         2.778925E-01         3.867417E-01         3.524180E-01         3.954336E-01        -1.349471E+00        -1.509281E+00        -1.184620E+00         7.590000E+02         5.180000E+02         7.030000E+02        -1.730943E+01        -1.863246E+01        -1.640527E+01        -9.065989E+00        -8.895831E+00        -8.877030E+00        -5.997749E-01        -3.489418E-01        -7.873148E-01        -4.094814E+00         0.000000E+00        -2.797997E+00         0.000000E+00        -4.821344E+00                  NAN        -2.689162E+01        -3.039972E+01        -2.930192E+01        -3.114412E+01        -2.539410E+01                  NAN        -6.568367E+00        -6.214434E+00        -6.228828E+00        -6.394494E+00        -6.105382E+00                  NAN        -7.536881E+00                  NAN        -1.006213E+01                  NAN        -6.933209E+00         0.000000E+00        -2.188823E+01                  NAN        -2.169642E+01                  NAN        -2.117855E+01        -2.273677E+01        -6.357499E+00                  NAN        -6.013819E+00                  NAN        -6.683446E+00        -1.063946E+01        -4.466289E+00         0.000000E+00        -2.437545E+00         0.000000E+00        -4.831057E+00         0.000000E+00        -2.780568E+01        -3.081676E+01        -3.060138E+01        -3.284105E+01        -2.584237E+01        -2.976730E+01        -6.535298E-01        -3.405105E-01        -7.540938E-01        -7.118773E-01        -6.612682E-01        -5.645816E-01         1.870000E+02         6.000000E+00         4.550000E+02         1.020000E+02         2.400000E+01         0.000000E+00         1.900000E+02         0.000000E+00         3.000000E+01         0.000000E+00         2.910000E+02         1.000000E+00         1.430000E+02         3.000000E+00         2.490000E+02         7.500000E+01         6.600000E+01         2.000000E+00
[truncated: 935,656 more chars]
