# Supplementary material for: Localization Preference of Antimicrobial Peptides on Liquid-Disordered Membrane Domains
Source: Front Cell Dev Biol. 2020 May 19;8:350. doi: 10.3389/fcell.2020.00350 (PMC7248343; doi:10.3389/fcell.2020.00350)
Supplement: Supplementary file 2 [file Data_Sheet_2.zip › data_and_scripts/msi78_200m_epot.dat]

#               Time            Perimeter              If area              Lo area              Ld area         If depth PO4         Lo depth PO4         Ld depth PO4       If depth tails       Lo depth tails       Ld depth tails              nIf res              nLo res              nLd res          If prot-lip          Lo prot-lip          Ld prot-lip          If prot-sol          Lo prot-sol          Ld prot-sol         If prot-prot         Lo prot-prot         Ld prot-prot    DPPC If prot near     DPPC If prot far    DPPC Lo prot near     DPPC Lo prot far    DPPC Ld prot near     DPPC Ld prot far     DPPC If lip near      DPPC If lip far     DPPC Lo lip near      DPPC Lo lip far     DPPC Ld lip near      DPPC Ld lip far     DPPC If sol near      DPPC If sol far     DPPC Lo sol near      DPPC Lo sol far     DPPC Ld sol near      DPPC Ld sol far    DUPC If prot near     DUPC If prot far    DUPC Lo prot near     DUPC Lo prot far    DUPC Ld prot near     DUPC Ld prot far     DUPC If lip near      DUPC If lip far     DUPC Lo lip near      DUPC Lo lip far     DUPC Ld lip near      DUPC Ld lip far     DUPC If sol near      DUPC If sol far     DUPC Lo sol near      DUPC Lo sol far     DUPC Ld sol near      DUPC Ld sol far    CHOL If prot near     CHOL If prot far    CHOL Lo prot near     CHOL Lo prot far    CHOL Ld prot near     CHOL Ld prot far     CHOL If lip near      CHOL If lip far     CHOL Lo lip near      CHOL Lo lip far     CHOL Ld lip near      CHOL Ld lip far     CHOL If sol near      CHOL If sol far     CHOL Lo sol near      CHOL Lo sol far     CHOL Ld sol near      CHOL Ld sol far        nDPPC If near         nDPPC If far        nDPPC Lo near         nDPPC Lo far        nDPPC Ld near         nDPPC Ld far        nDUPC If near         nDUPC If far        nDUPC Lo near         nDUPC Lo far        nDUPC Ld near         nDUPC Ld far        nCHOL If near         nCHOL If far        nCHOL Lo near         nCHOL Lo far        nCHOL Ld near         nCHOL Ld far
#          Averages:         8.303395E+00         2.021120E-01         4.766030E-01         3.212851E-01        -3.549298E-01        -2.893334E-01        -3.719923E-01         1.432464E+00         1.641889E+00         1.239745E+00         1.367327E+02         8.505105E+01         1.742162E+02        -1.810882E+01        -1.865640E+01        -1.800631E+01        -8.638115E+00        -9.122543E+00        -8.385125E+00        -1.351694E-02        -2.983540E-03        -1.662754E-02        -1.903720E+00         0.000000E+00        -1.461004E+00         0.000000E+00        -2.054621E+00         0.000000E+00        -2.864792E+01        -2.963921E+01        -3.016468E+01        -3.116257E+01        -2.580685E+01        -2.645584E+01        -6.505202E+00        -6.840863E+00        -6.404611E+00        -6.660073E+00        -6.772108E+00        -7.227636E+00        -4.216380E+00         0.000000E+00        -6.929306E+00         0.000000E+00        -2.925866E+00         0.000000E+00        -2.341814E+01        -2.519364E+01        -2.290729E+01        -2.667150E+01        -2.314622E+01        -2.422934E+01        -7.073090E+00        -7.848201E+00        -7.023580E+00        -8.169113E+00        -7.153856E+00        -7.768761E+00        -2.133995E+00         0.000000E+00        -1.524206E+00         0.000000E+00        -2.115511E+00         0.000000E+00        -2.956742E+01        -3.115895E+01        -3.135060E+01        -3.284127E+01        -2.770482E+01        -2.886403E+01        -8.242300E-01        -1.013820E+00        -8.348434E-01        -9.700500E-01        -8.227105E-01        -8.689527E-01         5.691742E+01         6.464114E+01         1.176486E+02         4.977958E+02         1.421021E+01         1.278679E+01         7.175225E+01         4.679580E+01         1.673574E+01         7.459459E+00         1.971321E+02         1.621246E+02         4.215616E+01         5.320721E+01         5.544444E+01         3.144384E+02         2.951802E+01         3.831381E+01
#         Conf.Int.:         9.892998E-02         1.548565E-03         1.203285E-03         9.620626E-04         3.319625E-03         3.523957E-03         3.034678E-03         3.810032E-03         4.071827E-03         3.228093E-03         2.525526E+00         1.650150E+00         1.618619E+00         4.696813E-02         6.694113E-02         3.945279E-02         3.395714E-02         4.253716E-02         3.000100E-02         4.248977E-03         4.545501E-03         3.889477E-03         2.348108E-02         0.000000E+00         1.224490E-02         0.000000E+00         6.521318E-02         0.000000E+00         4.306030E-02         3.285920E-02         2.276959E-02         1.003994E-02         8.149997E-02         7.967078E-02         2.234561E-02         2.003625E-02         1.448917E-02         5.801899E-03         4.633056E-02         5.448841E-02         3.713463E-02         0.000000E+00         7.845768E-02         0.000000E+00         1.434014E-02         0.000000E+00         3.502285E-02         4.477863E-02         7.817319E-02         1.145787E-01         2.172432E-02         2.126181E-02         2.025785E-02         2.897403E-02         4.520513E-02         7.891988E-02         1.284631E-02         1.380904E-02         3.433916E-02         0.000000E+00         2.106634E-02         0.000000E+00         4.429905E-02         0.000000E+00         3.700916E-02         2.288139E-02         2.813262E-02         8.569303E-03         4.389048E-02         2.569782E-02         9.192660E-03         8.612813E-03         7.280967E-03         2.867666E-03         1.137687E-02         1.111639E-02         1.025526E+00         7.897898E-01         9.774775E-01         1.241742E+00         3.618619E-01         3.468468E-01         1.102102E+00         7.012012E-01         4.789790E-01         2.042042E-01         1.442943E+00         1.225225E+00         7.282282E-01         5.915916E-01         6.831832E-01         7.567568E-01         4.384384E-01         4.474474E-01
        4.893000E+07         9.795516E+00         2.244259E-01         4.730543E-01         3.025198E-01        -3.123604E-01        -3.715747E-01        -4.012454E-01         1.446601E+00         1.570586E+00         1.223656E+00         1.080000E+02         1.100000E+02         1.780000E+02        -1.771820E+01        -1.858720E+01        -1.803662E+01        -9.084485E+00        -8.807454E+00        -7.919763E+00         8.918826E-04         0.000000E+00        -6.635379E-03        -1.618707E+00         0.000000E+00        -1.852191E+00         0.000000E+00        -1.404412E+00         0.000000E+00        -2.823749E+01        -3.029174E+01        -2.932846E+01        -3.114447E+01        -2.716179E+01        -2.587916E+01        -6.796491E+00        -6.750903E+00        -6.583565E+00        -6.627437E+00        -6.946766E+00        -7.823947E+00        -3.728410E+00         0.000000E+00        -5.073643E+00         0.000000E+00        -3.259108E+00         0.000000E+00        -2.420332E+01        -2.542659E+01        -2.402448E+01        -2.786714E+01        -2.254822E+01        -2.384735E+01        -6.866789E+00        -7.622464E+00        -6.629451E+00        -7.838964E+00        -7.278989E+00        -7.671924E+00        -1.815538E+00         0.000000E+00        -2.072553E+00         0.000000E+00        -1.419449E+00         0.000000E+00        -2.881938E+01        -3.121866E+01        -3.096371E+01        -3.293892E+01        -2.889343E+01        -2.881278E+01        -8.668566E-01        -1.179346E+00        -7.688812E-01        -8.951289E-01        -4.051946E-01        -7.294385E-01         4.700000E+01         1.010000E+02         1.320000E+02         4.630000E+02         1.400000E+01         7.000000E+00         8.000000E+01         5.600000E+01         1.800000E+01         9.000000E+00         1.790000E+02         1.600000E+02         3.200000E+01         8.200000E+01         6.200000E+01         2.930000E+02         2.600000E+01         3.400000E+01
        4.896000E+07         9.380618E+00         2.325671E-01         4.737069E-01         2.937259E-01        -2.676520E-01        -3.276071E-01        -3.772628E-01         1.489899E+00         1.591349E+00         1.236673E+00         1.260000E+02         1.110000E+02         1.590000E+02        -1.831427E+01        -1.916845E+01        -1.821127E+01        -8.222560E+00        -8.996862E+00        -8.155984E+00        -5.249970E-04         0.000000E+00        -6.113883E-02        -1.891233E+00         0.000000E+00        -1.894079E+00         0.000000E+00        -2.417486E+00         0.000000E+00        -2.866881E+01        -2.983637E+01        -2.950894E+01        -3.110051E+01        -2.621703E+01        -2.556358E+01        -6.347179E+00        -7.024177E+00        -6.607169E+00        -6.619980E+00        -5.753712E+00        -7.695462E+00        -3.602373E+00         0.000000E+00        -5.688869E+00         0.000000E+00        -2.970603E+00         0.000000E+00        -2.412640E+01        -2.535753E+01        -2.241106E+01        -2.808398E+01        -2.293951E+01        -2.446114E+01        -6.647207E+00        -8.163226E+00        -7.993634E+00        -8.044042E+00        -7.282475E+00        -7.617840E+00        -1.520781E+00         0.000000E+00        -1.868985E+00         0.000000E+00        -1.507949E+00         0.000000E+00        -2.938240E+01        -3.097173E+01        -3.073685E+01        -3.289772E+01        -2.830869E+01        -2.844865E+01        -6.737480E-01        -1.065974E+00        -8.520050E-01        -9.416902E-01        -9.568456E-01        -8.460492E-01         5.600000E+01         7.900000E+01         1.340000E+02         4.720000E+02         1.000000E+01         1.300000E+01         8.700000E+01         5.400000E+01         1.900000E+01         9.000000E+00         1.800000E+02         1.530000E+02         4.700000E+01         7.400000E+01         6.900000E+01         2.900000E+02         2.100000E+01         3.400000E+01
        4.899000E+07         9.741627E+00         2.361500E-01         4.677318E-01         2.961182E-01        -3.553934E-01        -2.731133E-01        -3.079935E-01         1.411892E+00         1.671473E+00         1.295626E+00         1.410000E+02         1.100000E+02         1.450000E+02        -1.824336E+01        -1.786049E+01        -1.673760E+01        -8.335715E+00        -9.376466E+00        -8.763395E+00         0.000000E+00         0.000000E+00         3.972085E-06        -1.885540E+00         0.000000E+00        -1.707162E+00         0.000000E+00        -2.228844E+00         0.000000E+00        -2.761888E+01        -2.987746E+01        -2.972642E+01        -3.114003E+01        -2.572322E+01        -2.757284E+01        -6.673113E+00        -6.702054E+00        -6.562014E+00        -6.551932E+00        -6.653719E+00        -7.050886E+00        -3.966388E+00         0.000000E+00        -6.409435E+00         0.000000E+00        -2.905781E+00         0.000000E+00        -2.310725E+01        -2.549814E+01        -2.285502E+01        -2.583181E+01        -2.299522E+01        -2.426408E+01        -7.219784E+00        -7.700877E+00        -7.262721E+00        -8.251302E+00        -7.294804E+00        -7.750302E+00        -2.177505E+00         0.000000E+00        -1.634857E+00         0.000000E+00        -1.814058E+00         0.000000E+00        -2.871758E+01        -3.071590E+01        -3.135656E+01        -3.274205E+01        -2.742547E+01        -2.908946E+01        -1.081465E+00        -1.019798E+00        -8.434152E-01        -9.118053E-01        -9.187455E-01        -8.566823E-01         5.100000E+01         8.800000E+01         1.360000E+02         4.690000E+02         1.000000E+01         1.000000E+01         8.800000E+01         5.600000E+01         1.800000E+01         1.000000E+01         1.560000E+02         1.740000E+02         3.600000E+01         8.000000E+01         6.600000E+01         2.910000E+02         2.400000E+01         4.100000E+01
        4.902000E+07         9.767699E+00         2.333223E-01         4.699241E-01         2.967536E-01        -3.852204E-01        -2.740337E-01        -3.635509E-01         1.389720E+00         1.646149E+00         1.253176E+00         1.210000E+02         1.120000E+02         1.630000E+02        -1.763344E+01        -1.859104E+01        -1.814447E+01        -8.803351E+00        -8.930035E+00        -8.916105E+00         9.255926E-05         0.000000E+00         6.930317E-05        -1.767248E+00         0.000000E+00        -1.633658E+00         0.000000E+00        -1.748644E+00         0.000000E+00        -2.850636E+01        -2.968653E+01        -2.994325E+01        -3.111598E+01        -2.551220E+01        -2.982440E+01        -6.533818E+00        -6.478782E+00        -6.440572E+00        -6.679232E+00        -7.271927E+00        -5.734204E+00        -3.719709E+00         0.000000E+00        -7.010292E+00         0.000000E+00        -2.957267E+00         0.000000E+00        -2.330292E+01        -2.553115E+01        -2.216032E+01        -2.744139E+01        -2.287793E+01        -2.417859E+01        -7.285419E+00        -7.880772E+00        -6.952148E+00        -7.966198E+00        -7.355474E+00        -7.718107E+00        -2.403077E+00         0.000000E+00        -1.906663E+00         0.000000E+00        -2.371543E+00         0.000000E+00        -2.867779E+01        -3.128632E+01        -3.100596E+01        -3.293072E+01        -2.793670E+01        -2.894512E+01        -9.326171E-01        -1.084706E+00        -7.004832E-01        -9.803398E-01        -7.906347E-01        -9.800095E-01         5.300000E+01         8.600000E+01         1.460000E+02         4.600000E+02         1.000000E+01         9.000000E+00         8.800000E+01         6.000000E+01         1.700000E+01         1.000000E+01         1.650000E+02         1.620000E+02         3.900000E+01         6.300000E+01         6.000000E+01         2.990000E+02         2.600000E+01         3.700000E+01
        4.905000E+07         1.003561E+01         2.240784E-01         4.690877E-01         3.068339E-01        -3.445170E-01        -2.417539E-01        -3.456174E-01         1.416549E+00         1.698652E+00         1.261007E+00         1.140000E+02         1.150000E+02         1.670000E+02        -1.842751E+01        -1.860951E+01        -1.771165E+01        -8.374560E+00        -9.739833E+00        -8.548376E+00         0.000000E+00         0.000000E+00        -4.625498E-02        -1.821499E+00         0.000000E+00        -1.767441E+00         0.000000E+00        -2.634363E+00         0.000000E+00        -2.852596E+01        -2.950541E+01        -2.982488E+01        -3.119703E+01        -2.434274E+01        -2.635355E+01        -6.745256E+00        -6.855487E+00        -6.538752E+00        -6.596479E+00        -6.596645E+00        -6.998435E+00        -3.707489E+00         0.000000E+00        -7.009442E+00         0.000000E+00        -2.809501E+00         0.000000E+00        -2.387699E+01        -2.567718E+01        -2.298879E+01        -2.746197E+01        -2.296130E+01        -2.394431E+01        -6.853302E+00        -8.133172E+00        -6.730071E+00        -8.020133E+00        -7.236501E+00        -7.831277E+00        -1.451708E+00         0.000000E+00        -2.055846E+00         0.000000E+00        -2.203387E+00         0.000000E+00        -2.962464E+01        -3.124512E+01        -3.109797E+01        -3.288287E+01        -2.723255E+01        -2.854557E+01        -9.334902E-01        -1.007475E+00        -7.298536E-01        -1.005672E+00        -8.656288E-01        -9.220900E-01         5.700000E+01         8.600000E+01         1.290000E+02         4.700000E+02         1.100000E+01         1.100000E+01         8.600000E+01         5.400000E+01         1.700000E+01         1.000000E+01         1.790000E+02         1.560000E+02         3.400000E+01         6.200000E+01         6.700000E+01         2.930000E+02         2.900000E+01         4.000000E+01
        4.908000E+07         1.001909E+01         2.413441E-01         4.552572E-01         3.033987E-01        -3.724848E-01        -2.740247E-01        -3.387793E-01         1.389883E+00         1.663163E+00         1.254568E+00         1.470000E+02         9.200000E+01         1.570000E+02        -1.807403E+01        -1.849722E+01        -1.771013E+01        -8.855392E+00        -9.321495E+00        -8.644570E+00         0.000000E+00         0.000000E+00         5.113383E-04        -1.511357E+00         0.000000E+00        -1.639709E+00         0.000000E+00        -1.602018E+00         0.000000E+00        -2.844852E+01        -2.998537E+01        -3.028895E+01        -3.105732E+01        -2.585302E+01        -2.662404E+01        -6.820769E+00        -6.577812E+00        -6.227175E+00        -6.624210E+00        -6.494853E+00        -7.457032E+00        -3.609729E+00         0.000000E+00        -5.472478E+00         0.000000E+00        -2.954550E+00         0.000000E+00        -2.390701E+01        -2.550091E+01        -2.331498E+01        -2.827566E+01        -2.289294E+01        -2.444849E+01        -7.388114E+00        -7.718314E+00        -7.855224E+00        -7.342419E+00        -7.469820E+00        -7.879199E+00        -1.964892E+00         0.000000E+00        -1.790530E+00         0.000000E+00        -2.749117E+00         0.000000E+00        -2.952703E+01        -3.102618E+01        -3.080247E+01        -3.282168E+01        -2.747235E+01        -2.825209E+01        -7.347785E-01        -9.675087E-01        -8.109299E-01        -9.531230E-01        -1.023579E+00        -1.087773E+00         5.700000E+01         8.600000E+01         1.420000E+02         4.530000E+02         1.000000E+01         1.600000E+01         9.600000E+01         5.200000E+01         1.300000E+01         8.000000E+00         1.780000E+02         1.550000E+02         4.800000E+01         6.900000E+01         5.900000E+01         2.860000E+02         2.300000E+01         4.300000E+01
        4.911000E+07         9.683383E+00         2.241004E-01         4.705183E-01         3.053813E-01        -3.470884E-01        -2.678713E-01        -3.789185E-01         1.415406E+00         1.672010E+00         1.221091E+00         1.240000E+02         1.100000E+02         1.620000E+02        -1.817531E+01        -1.788026E+01        -1.757832E+01        -8.614856E+00        -9.840765E+00        -8.849623E+00        -1.295512E-03         0.000000E+00        -1.040381E-01        -1.431082E+00         0.000000E+00        -1.642038E+00         0.000000E+00        -2.131665E+00         0.000000E+00        -2.845527E+01        -2.983981E+01        -3.021513E+01        -3.103559E+01        -2.617488E+01        -2.624779E+01        -6.606486E+00        -6.869815E+00        -6.290063E+00        -6.763908E+00        -7.069929E+00        -7.454010E+00        -3.839141E+00         0.000000E+00        -6.006723E+00         0.000000E+00        -3.221542E+00         0.000000E+00        -2.334931E+01        -2.581982E+01        -2.200446E+01        -2.735273E+01        -2.279015E+01        -2.415377E+01        -7.106092E+00        -7.596135E+00        -7.738160E+00        -7.753307E+00        -7.359060E+00        -7.967598E+00        -1.926455E+00         0.000000E+00        -1.635314E+00         0.000000E+00        -2.680955E+00         0.000000E+00        -2.946455E+01        -3.121832E+01        -3.107945E+01        -3.293536E+01        -2.749943E+01        -2.905814E+01        -7.205019E-01        -9.529333E-01        -9.213968E-01        -9.574076E-01        -8.199405E-01        -1.062482E+00         5.500000E+01         8.000000E+01         1.350000E+02         4.650000E+02         1.000000E+01         1.900000E+01         8.500000E+01         5.800000E+01         2.000000E+01         8.000000E+00         1.580000E+02         1.730000E+02         3.600000E+01         7.100000E+01         6.900000E+01         2.850000E+02         2.200000E+01         4.400000E+01
        4.914000E+07         9.106123E+00         2.077120E-01         4.796027E-01         3.126853E-01        -3.458165E-01        -2.929155E-01        -3.731733E-01         1.437682E+00         1.640781E+00         1.223446E+00         1.040000E+02         1.100000E+02         1.820000E+02        -1.807717E+01        -1.901532E+01        -1.792587E+01        -8.929782E+00        -8.495327E+00        -8.076870E+00        -9.260477E-06         0.000000E+00        -2.268439E-05        -1.587388E+00         0.000000E+00        -1.757444E+00         0.000000E+00        -5.547668E-01         0.000000E+00        -2.865067E+01        -2.974685E+01        -2.973800E+01        -3.110896E+01        -2.720352E+01        -2.675380E+01        -6.242705E+00        -6.972262E+00        -6.342047E+00        -6.642767E+00        -7.088923E+00        -6.589626E+00        -3.483960E+00         0.000000E+00        -7.044782E+00         0.000000E+00        -3.314597E+00         0.000000E+00        -2.378242E+01        -2.569562E+01        -2.205021E+01        -2.833678E+01        -2.250492E+01        -2.437559E+01        -7.272603E+00        -8.131893E+00        -7.052750E+00        -6.800841E+00        -7.130937E+00        -7.786756E+00        -1.661924E+00         0.000000E+00        -1.772472E+00         0.000000E+00        -1.929667E+00         0.000000E+00        -3.013935E+01        -3.150575E+01        -3.110173E+01        -3.279253E+01        -2.760538E+01        -2.851641E+01        -7.755010E-01        -1.100015E+00        -8.728072E-01        -9.269997E-01        -8.686859E-01        -1.121200E+00         5.400000E+01         7.400000E+01         1.310000E+02         4.770000E+02         1.300000E+01         1.500000E+01         8.500000E+01         4.800000E+01         2.000000E+01         9.000000E+00         1.710000E+02         1.690000E+02         3.500000E+01         6.600000E+01         6.200000E+01         3.000000E+02         2.800000E+01         3.700000E+01
        4.917000E+07         9.082353E+00         2.135727E-01         4.758469E-01         3.105804E-01        -3.703866E-01        -2.254009E-01        -3.765022E-01         1.378953E+00         1.708049E+00         1.239981E+00         1.140000E+02         1.100000E+02         1.720000E+02        -1.773321E+01        -1.744222E+01        -1.807210E+01        -8.464968E+00        -9.693766E+00        -8.293678E+00         0.000000E+00         0.000000E+00        -1.584817E-03        -1.893523E+00         0.000000E+00        -1.600670E+00         0.000000E+00        -2.543211E+00         0.000000E+00        -2.881802E+01        -2.965786E+01        -3.000676E+01        -3.104553E+01        -2.481703E+01        -2.670316E+01        -6.381546E+00        -6.995665E+00        -6.498574E+00        -6.579120E+00        -6.974282E+00        -7.294685E+00        -3.184395E+00         0.000000E+00        -6.191913E+00         0.000000E+00        -3.208129E+00         0.000000E+00        -2.379907E+01        -2.568053E+01        -2.151571E+01        -2.762718E+01        -2.251330E+01        -2.455815E+01        -7.390565E+00        -7.781960E+00        -8.058012E+00        -7.320024E+00        -7.282743E+00        -7.871236E+00        -2.001498E+00         0.000000E+00        -1.577632E+00         0.000000E+00        -2.014480E+00         0.000000E+00        -2.929213E+01        -3.102996E+01        -3.149654E+01        -3.277212E+01        -2.759744E+01        -2.855824E+01        -9.113645E-01        -1.160337E+00        -8.351165E-01        -9.440775E-01        -7.059101E-01        -7.492830E-01         5.600000E+01         6.900000E+01         1.330000E+02         4.730000E+02         1.300000E+01         2.000000E+01         8.500000E+01         4.800000E+01         2.000000E+01         1.000000E+01         1.700000E+02         1.690000E+02         4.500000E+01         6.300000E+01         5.600000E+01         3.060000E+02         1.800000E+01         4.600000E+01
        4.920000E+07         9.361661E+00         2.102784E-01         4.932211E-01         2.965005E-01        -3.585424E-01        -3.144028E-01        -3.897385E-01         1.382650E+00         1.622099E+00         1.196443E+00         1.170000E+02         1.200000E+02         1.590000E+02        -1.796159E+01        -1.938768E+01        -1.776474E+01        -9.021278E+00        -8.327642E+00        -8.241527E+00         2.088186E-04         0.000000E+00        -6.354609E-02        -1.724983E+00         0.000000E+00        -1.847058E+00         0.000000E+00        -2.368619E+00         0.000000E+00        -2.786556E+01        -2.948313E+01        -2.991495E+01        -3.128849E+01        -2.393577E+01        -2.552303E+01        -6.697183E+00        -6.724813E+00        -6.117755E+00        -6.568203E+00        -7.095021E+00        -7.145819E+00        -3.321268E+00         0.000000E+00        -6.205934E+00         0.000000E+00        -3.067397E+00         0.000000E+00        -2.393797E+01        -2.498251E+01        -2.331350E+01        -2.601720E+01        -2.265313E+01        -2.439060E+01        -6.938634E+00        -8.015133E+00        -6.819956E+00        -7.848544E+00        -7.430096E+00        -7.605826E+00        -2.029917E+00         0.000000E+00        -2.133043E+00         0.000000E+00        -1.753832E+00         0.000000E+00        -2.954261E+01        -3.069952E+01        -3.115346E+01        -3.294960E+01        -2.820877E+01        -2.919744E+01        -7.466947E-01        -1.130846E+00        -6.963180E-01        -9.195156E-01        -8.320718E-01        -7.755217E-01         4.800000E+01         7.300000E+01         1.370000E+02         4.800000E+02         8.000000E+00         1.800000E+01         7.500000E+01         5.900000E+01         2.600000E+01         1.300000E+01         1.750000E+02         1.540000E+02         3.300000E+01         5.500000E+01         6.900000E+01         3.090000E+02         2.900000E+01         3.100000E+01
        4.923000E+07         9.464453E+00         2.075660E-01         4.849833E-01         3.074507E-01        -3.297168E-01        -3.027481E-01        -4.641051E-01         1.397926E+00         1.655677E+00         1.126029E+00         1.190000E+02         1.210000E+02         1.560000E+02        -1.804093E+01        -1.906927E+01        -1.776023E+01        -8.557407E+00        -8.889886E+00        -8.172848E+00         0.000000E+00         6.060491E-09        -4.135928E-04        -1.804974E+00         0.000000E+00        -1.878906E+00         0.000000E+00        -1.776306E+00         0.000000E+00        -2.857468E+01        -2.967804E+01        -2.980254E+01        -3.111835E+01        -2.571207E+01        -2.733425E+01        -6.840662E+00        -6.923926E+00        -6.578021E+00        -6.556528E+00        -7.264479E+00        -6.438917E+00        -3.670923E+00         0.000000E+00        -6.415562E+00         0.000000E+00        -2.791246E+00         0.000000E+00        -2.367770E+01        -2.566414E+01        -2.379654E+01        -2.828869E+01        -2.284765E+01        -2.449075E+01        -7.081661E+00        -7.543288E+00        -6.545716E+00        -6.966846E+00        -7.397251E+00        -7.646797E+00        -1.636816E+00         0.000000E+00        -1.981936E+00         0.000000E+00        -2.113325E+00         0.000000E+00        -2.980875E+01        -3.070257E+01        -3.056300E+01        -3.287453E+01        -2.716568E+01        -2.944853E+01        -7.390645E-01        -1.073744E+00        -9.029580E-01        -9.685490E-01        -8.024057E-01        -6.539582E-01         5.100000E+01         7.000000E+01         1.340000E+02         4.790000E+02         1.200000E+01         1.800000E+01         7.200000E+01         5.500000E+01         2.400000E+01         1.200000E+01         1.880000E+02         1.510000E+02         4.100000E+01         5.800000E+01         5.900000E+01         3.010000E+02         2.800000E+01         4.000000E+01
        4.926000E+07         8.887776E+00         1.985944E-01         4.838302E-01         3.175754E-01        -3.455610E-01        -2.523272E-01        -4.209256E-01         1.440683E+00         1.686379E+00         1.185825E+00         1.250000E+02         1.120000E+02         1.590000E+02        -1.738444E+01        -1.767556E+01        -1.866978E+01        -8.955787E+00        -9.956284E+00        -7.906698E+00        -2.883034E-05         0.000000E+00        -3.281008E-02        -2.259391E+00         0.000000E+00        -1.583108E+00         0.000000E+00        -2.168633E+00         0.000000E+00        -2.790123E+01        -2.894430E+01        -2.991139E+01        -3.125503E+01        -2.488088E+01        -2.562449E+01        -6.440545E+00        -6.868497E+00        -6.326152E+00        -6.497982E+00        -7.031839E+00        -7.456638E+00        -3.429924E+00         0.000000E+00        -5.678955E+00         0.000000E+00        -2.803747E+00         0.000000E+00        -2.400915E+01        -2.471223E+01        -2.270872E+01        -2.845036E+01        -2.335849E+01        -2.432068E+01        -7.021797E+00        -8.125225E+00        -7.209544E+00        -6.608951E+00        -6.985360E+00        -7.955400E+00        -1.690111E+00         0.000000E+00        -2.178297E+00         0.000000E+00        -2.570026E+00         0.000000E+00        -2.988266E+01        -3.106110E+01        -3.047917E+01        -3.283875E+01        -2.717457E+01        -2.933868E+01        -8.947636E-01        -1.181897E+00        -7.794486E-01        -9.391765E-01        -8.465853E-01        -8.178554E-01         4.700000E+01         6.700000E+01         1.430000E+02         4.750000E+02         1.800000E+01         1.400000E+01         7.700000E+01         4.100000E+01         2.100000E+01         1.500000E+01         1.810000E+02         1.670000E+02         4.200000E+01         5.000000E+01         5.900000E+01         3.100000E+02         3.100000E+01         4.000000E+01
        4.929000E+07         8.961812E+00         1.985395E-01         4.863669E-01         3.150936E-01        -2.943835E-01        -2.929086E-01        -3.763621E-01         1.423542E+00         1.639122E+00         1.195903E+00         1.250000E+02         1.110000E+02         1.600000E+02        -1.744394E+01        -1.853256E+01        -1.859927E+01        -8.722272E+00        -9.194142E+00        -8.390984E+00         0.000000E+00         5.005710E-05         0.000000E+00        -1.197635E+00         0.000000E+00        -1.765898E+00         0.000000E+00        -3.406523E+00         0.000000E+00        -2.905475E+01        -2.955257E+01        -2.992896E+01        -3.101358E+01        -2.547427E+01        -2.568060E+01        -6.159135E+00        -7.002994E+00        -6.220255E+00        -6.501441E+00        -6.422904E+00        -7.714147E+00        -4.039476E+00         0.000000E+00        -6.235069E+00         0.000000E+00        -2.739979E+00         0.000000E+00        -2.331462E+01        -2.508723E+01        -2.450197E+01        -2.597726E+01        -2.321794E+01        -2.430008E+01        -6.990504E+00        -8.050852E+00        -7.263836E+00        -7.871376E+00        -7.258452E+00        -7.615448E+00        -2.127639E+00         0.000000E+00        -1.579166E+00         0.000000E+00        -3.105936E+00         0.000000E+00        -2.926052E+01        -3.077879E+01        -3.132850E+01        -3.275326E+01        -2.636642E+01        -2.891169E+01        -6.764960E-01        -9.459806E-01        -8.396977E-01        -9.623733E-01        -7.238902E-01        -1.177387E+00         6.300000E+01         4.900000E+01         1.280000E+02         4.950000E+02         1.200000E+01         1.700000E+01         7.700000E+01         4.600000E+01         2.100000E+01         1.100000E+01         1.820000E+02         1.650000E+02         4.000000E+01         5.500000E+01         6.700000E+01         2.990000E+02         2.800000E+01         3.400000E+01
        4.932000E+07         8.986169E+00         2.021523E-01         4.816669E-01         3.161808E-01        -4.266461E-01        -2.233016E-01        -4.274172E-01         1.360318E+00         1.713005E+00         1.213444E+00         1.150000E+02         1.100000E+02         1.710000E+02        -1.887118E+01        -1.786105E+01        -1.871932E+01        -8.607881E+00        -9.455440E+00        -7.836821E+00        -1.501874E-03         0.000000E+00        -1.038645E-03        -2.145397E+00         0.000000E+00        -1.689779E+00         0.000000E+00        -2.141846E+00         0.000000E+00        -2.872284E+01        -2.950890E+01        -3.024056E+01        -3.117487E+01        -2.497838E+01        -2.535438E+01        -6.148227E+00        -7.167742E+00        -6.182973E+00        -6.622728E+00        -7.073200E+00        -7.602981E+00        -3.210840E+00         0.000000E+00        -5.770223E+00         0.000000E+00        -2.833874E+00         0.000000E+00        -2.382785E+01        -2.481024E+01        -2.303058E+01        -2.684969E+01        -2.346072E+01        -2.352936E+01        -7.275718E+00        -7.935360E+00        -7.209404E+00        -7.421935E+00        -7.124869E+00        -7.918177E+00        -2.682452E+00         0.000000E+00        -1.662631E+00         0.000000E+00        -2.324001E+00         0.000000E+00        -2.925687E+01        -3.106429E+01        -3.109554E+01        -3.286531E+01        -2.785456E+01        -2.808849E+01        -1.106436E+00        -9.513239E-01        -7.662336E-01        -9.713191E-01        -7.504353E-01        -8.132317E-01         6.200000E+01         6.300000E+01         1.310000E+02         4.810000E+02         1.700000E+01         1.000000E+01         7.700000E+01         4.700000E+01         2.000000E+01         1.200000E+01         1.960000E+02         1.500000E+02         3.900000E+01         6.300000E+01         5.900000E+01         3.000000E+02         3.200000E+01         3.200000E+01
        4.935000E+07         8.866562E+00         2.042497E-01         4.743205E-01         3.214297E-01        -2.838950E-01        -3.077828E-01        -3.691176E-01         1.485019E+00         1.636135E+00         1.235721E+00         9.900000E+01         1.100000E+02         1.870000E+02        -1.756048E+01        -1.875485E+01        -1.823410E+01        -8.742344E+00        -8.813617E+00        -8.489161E+00         0.000000E+00         0.000000E+00         0.000000E+00        -2.003673E+00         0.000000E+00        -1.583025E+00         0.000000E+00        -1.510373E+00         0.000000E+00        -2.942173E+01        -2.930313E+01        -2.995788E+01        -3.099255E+01        -2.738991E+01        -2.711010E+01        -5.985838E+00        -7.097201E+00        -6.636242E+00        -6.702446E+00        -5.834185E+00        -7.927005E+00        -3.141980E+00         0.000000E+00        -6.840701E+00         0.000000E+00        -3.072253E+00         0.000000E+00        -2.391491E+01        -2.572398E+01        -2.259990E+01        -2.850620E+01        -2.327040E+01        -2.432887E+01        -7.509411E+00        -8.229428E+00        -7.093653E+00        -6.614855E+00        -7.066676E+00        -7.852407E+00        -1.514869E+00         0.000000E+00        -1.916396E+00         0.000000E+00        -2.124601E+00         0.000000E+00        -3.038311E+01        -3.078273E+01        -3.065434E+01        -3.276748E+01        -2.723777E+01        -2.883932E+01        -7.258640E-01        -9.367017E-01        -9.743542E-01        -9.233861E-01        -1.002361E+00        -9.154554E-01         5.400000E+01         7.000000E+01         1.300000E+02         4.800000E+02         1.600000E+01         1.400000E+01         6.700000E+01         5.600000E+01         1.900000E+01         9.000000E+00         2.030000E+02         1.480000E+02         3.700000E+01         6.000000E+01         6.900000E+01         2.930000E+02         3.100000E+01         4.100000E+01
        4.938000E+07         9.014279E+00         2.068050E-01         4.780651E-01         3.151299E-01        -3.376061E-01        -2.417794E-01        -4.148895E-01         1.396827E+00         1.660817E+00         1.198280E+00         1.160000E+02         1.100000E+02         1.700000E+02        -1.741581E+01        -1.767847E+01        -1.836791E+01        -8.930741E+00        -9.859789E+00        -8.179987E+00         0.000000E+00         7.110379E-05        -1.010857E-04        -1.848872E+00         0.000000E+00        -1.571366E+00         0.000000E+00        -1.377005E+00         0.000000E+00        -2.779876E+01        -2.976699E+01        -3.022007E+01        -3.121461E+01        -2.770838E+01        -2.697001E+01        -6.687170E+00        -6.395839E+00        -6.384280E+00        -6.494780E+00        -6.459599E+00        -8.151114E+00        -3.454860E+00         0.000000E+00        -6.901658E+00         0.000000E+00        -2.917923E+00         0.000000E+00        -2.335543E+01        -2.505497E+01        -2.205853E+01        -2.625741E+01        -2.307871E+01        -2.423500E+01        -7.378315E+00        -7.907626E+00        -7.375146E+00        -8.177872E+00        -7.405713E+00        -7.790951E+00        -1.979580E+00         0.000000E+00        -1.931031E+00         0.000000E+00        -2.437496E+00         0.000000E+00        -2.918331E+01        -3.111268E+01        -3.131449E+01        -3.282776E+01        -2.749333E+01        -2.880081E+01        -9.616423E-01        -8.837317E-01        -8.624435E-01        -8.922062E-01        -7.904121E-01        -1.078994E+00         4.100000E+01         7.500000E+01         1.320000E+02         4.870000E+02         1.900000E+01         1.000000E+01         7.400000E+01         4.800000E+01         1.900000E+01         1.100000E+01         2.000000E+02         1.500000E+02         3.600000E+01         5.800000E+01         5.900000E+01         3.040000E+02         2.600000E+01         4.200000E+01
        4.941000E+07         9.189173E+00         2.123803E-01         4.759657E-01         3.116540E-01        -3.448613E-01        -2.909163E-01        -3.276352E-01         1.467903E+00         1.657536E+00         1.253768E+00         1.120000E+02         1.100000E+02         1.740000E+02        -1.840898E+01        -1.882947E+01        -1.750844E+01        -8.878605E+00        -9.646551E+00        -8.831963E+00        -2.188036E-03         0.000000E+00         0.000000E+00        -1.376637E+00         0.000000E+00        -1.653855E+00         0.000000E+00        -9.802719E-01         0.000000E+00        -2.874602E+01        -3.005596E+01        -3.026901E+01        -3.137346E+01        -2.559438E+01        -2.577243E+01        -6.853518E+00        -6.416622E+00        -6.495347E+00        -6.524970E+00        -7.079652E+00        -7.503100E+00        -3.416888E+00         0.000000E+00        -6.895863E+00         0.000000E+00        -2.753394E+00         0.000000E+00        -2.430795E+01        -2.511949E+01        -2.258682E+01        -2.880552E+01        -2.339828E+01        -2.417701E+01        -6.794640E+00        -7.593888E+00        -6.911313E+00        -6.777528E+00        -7.238856E+00        -7.556926E+00        -2.489062E+00         0.000000E+00        -2.370283E+00         0.000000E+00        -1.824557E+00         0.000000E+00        -2.858035E+01        -3.143100E+01        -3.056164E+01        -3.278493E+01        -2.768761E+01        -2.913130E+01        -9.431688E-01        -7.923693E-01        -8.657041E-01        -9.608637E-01        -9.023455E-01        -8.835495E-01         5.900000E+01         6.700000E+01         1.200000E+02         4.910000E+02         1.100000E+01         1.600000E+01         8.100000E+01         5.200000E+01         1.800000E+01         1.100000E+01         2.030000E+02         1.370000E+02         4.100000E+01         5.600000E+01         6.400000E+01         3.060000E+02         3.700000E+01         3.100000E+01
        4.944000E+07         9.382706E+00         2.171475E-01         4.780319E-01         3.048206E-01        -3.100232E-01        -3.078681E-01        -3.343323E-01         1.478378E+00         1.628848E+00         1.267528E+00         1.190000E+02         1.100000E+02         1.670000E+02        -1.813457E+01        -1.822393E+01        -1.739287E+01        -9.023688E+00        -9.031216E+00        -8.914420E+00         0.000000E+00         0.000000E+00         0.000000E+00        -1.693565E+00         0.000000E+00        -1.645708E+00         0.000000E+00        -1.097585E+00         0.000000E+00        -2.876271E+01        -3.037871E+01        -2.992580E+01        -3.111987E+01        -2.514954E+01        -2.580414E+01        -6.294529E+00        -6.408141E+00        -6.474320E+00        -6.686351E+00        -7.896123E+00        -8.798347E+00        -3.371511E+00         0.000000E+00        -6.339752E+00         0.000000E+00        -2.895854E+00         0.000000E+00        -2.352786E+01        -2.539511E+01        -2.294123E+01        -2.689324E+01        -2.289285E+01        -2.439160E+01        -7.491198E+00        -7.332606E+00        -7.795974E+00        -7.599482E+00        -7.306666E+00        -7.772292E+00        -1.745198E+00         0.000000E+00        -1.956304E+00         0.000000E+00        -1.924356E+00         0.000000E+00        -2.947225E+01        -3.110218E+01        -3.113586E+01        -3.294237E+01        -2.770539E+01        -2.867040E+01        -9.227800E-01        -1.012349E+00        -8.265436E-01        -9.589350E-01        -8.834463E-01        -8.290352E-01         5.700000E+01         7.700000E+01         1.260000E+02         4.810000E+02         1.400000E+01         9.000000E+00         8.400000E+01         5.700000E+01         2.000000E+01         9.000000E+00         1.890000E+02         1.430000E+02         3.300000E+01         7.100000E+01         6.400000E+01         2.970000E+02         3.400000E+01         3.500000E+01
        4.947000E+07         8.947118E+00         1.983053E-01         4.773963E-01         3.242984E-01        -3.967355E-01        -2.588115E-01        -3.919257E-01         1.385392E+00         1.673740E+00         1.243642E+00         1.120000E+02         1.100000E+02         1.740000E+02        -1.962233E+01        -1.819692E+01        -1.828037E+01        -8.256692E+00        -9.283279E+00        -7.990191E+00         0.000000E+00         3.259790E-06         0.000000E+00        -1.316406E+00         0.000000E+00        -1.579495E+00         0.000000E+00        -1.946890E+00         0.000000E+00        -2.874017E+01        -3.020897E+01        -3.007959E+01        -3.106489E+01        -2.630600E+01        -2.755734E+01        -6.519483E+00        -5.873084E+00        -6.333980E+00        -6.567403E+00        -6.590661E+00        -6.727311E+00        -4.174885E+00         0.000000E+00        -6.732570E+00         0.000000E+00        -3.020521E+00         0.000000E+00        -2.291617E+01        -2.485877E+01        -2.338112E+01        -2.969549E+01        -2.284799E+01        -2.419926E+01        -7.446214E+00        -7.878908E+00        -7.067432E+00        -6.230073E+00        -7.235662E+00        -7.668155E+00        -3.041729E+00         0.000000E+00        -1.756844E+00         0.000000E+00        -2.184359E+00         0.000000E+00        -2.896674E+01        -3.136636E+01        -3.079705E+01        -3.271342E+01        -2.772582E+01        -2.919841E+01        -7.415560E-01        -8.603225E-01        -8.667749E-01        -9.642139E-01        -7.491375E-01        -8.833630E-01         5.300000E+01         6.500000E+01         1.270000E+02         4.830000E+02         2.000000E+01         1.600000E+01         7.500000E+01         4.900000E+01         2.000000E+01         1.100000E+01         1.880000E+02         1.590000E+02         2.800000E+01         5.400000E+01         6.700000E+01         3.000000E+02         3.100000E+01         4.200000E+01
        4.950000E+07         9.282264E+00         2.076978E-01         4.805688E-01         3.117334E-01        -3.306476E-01        -3.314847E-01        -3.628495E-01         1.435406E+00         1.595164E+00         1.286639E+00         1.140000E+02         1.100000E+02         1.720000E+02        -1.768280E+01        -1.846253E+01        -1.818299E+01        -9.111149E+00        -9.247305E+00        -8.099377E+00         0.000000E+00         4.366887E-06         0.000000E+00        -1.563540E+00         0.000000E+00        -1.565417E+00         0.000000E+00        -2.041865E+00         0.000000E+00        -2.884374E+01        -2.919960E+01        -3.013109E+01        -3.103247E+01        -2.472932E+01        -2.504900E+01        -6.327110E+00        -6.870949E+00        -6.464132E+00        -6.767758E+00        -6.985517E+00        -8.553501E+00        -3.207091E+00         0.000000E+00        -7.337181E+00         0.000000E+00        -3.133811E+00         0.000000E+00        -2.395494E+01        -2.540064E+01        -2.143007E+01        -2.775216E+01        -2.352300E+01        -2.397948E+01        -7.598509E+00        -7.212512E+00        -8.030082E+00        -7.004040E+00        -7.131957E+00        -7.931248E+00        -2.104029E+00         0.000000E+00        -1.983359E+00         0.000000E+00        -2.292001E+00         0.000000E+00        -2.944892E+01        -3.145639E+01        -3.081142E+01        -3.286271E+01        -2.793608E+01        -2.830422E+01        -8.925568E-01        -9.048221E-01        -7.759207E-01        -9.120053E-01        -7.703137E-01        -1.226284E+00         5.500000E+01         7.000000E+01         1.260000E+02         4.870000E+02         1.700000E+01         9.000000E+00         8.100000E+01         5.000000E+01         1.900000E+01         1.300000E+01         1.790000E+02         1.600000E+02         3.600000E+01         5.900000E+01         6.200000E+01         3.060000E+02         3.500000E+01         3.500000E+01
        4.953000E+07         9.099537E+00         2.010088E-01         4.829100E-01         3.160811E-01        -3.238036E-01        -2.852522E-01        -3.948555E-01         1.435916E+00         1.641687E+00         1.229857E+00         9.900000E+01         1.100000E+02         1.870000E+02        -1.785747E+01        -1.778018E+01        -1.805721E+01        -8.983240E+00        -9.186269E+00        -8.520080E+00         0.000000E+00        -1.008969E-01         0.000000E+00        -1.743868E+00         0.000000E+00        -1.659455E+00         0.000000E+00        -3.320997E+00         0.000000E+00        -2.822917E+01        -2.965225E+01        -3.015768E+01        -3.093975E+01        -2.518273E+01        -2.808464E+01        -6.404764E+00        -6.671289E+00        -6.506411E+00        -6.755327E+00        -6.342265E+00        -6.395014E+00        -3.500073E+00         0.000000E+00        -7.677642E+00         0.000000E+00        -2.625608E+00         0.000000E+00        -2.382818E+01        -2.630826E+01        -2.272796E+01        -2.727659E+01        -2.324209E+01        -2.437307E+01        -7.342992E+00        -6.962526E+00        -6.970902E+00        -8.683291E+00        -7.373009E+00        -7.585669E+00        -1.969961E+00         0.000000E+00        -1.616709E+00         0.000000E+00        -2.393405E+00         0.000000E+00        -2.886259E+01        -3.143694E+01        -3.163241E+01        -3.278308E+01        -2.773480E+01        -2.888195E+01        -8.553116E-01        -9.848895E-01        -7.031752E-01        -9.349681E-01        -7.729428E-01        -9.505925E-01         3.900000E+01         8.100000E+01         1.250000E+02         4.900000E+02         2.300000E+01         6.000000E+00         7.100000E+01         5.600000E+01         1.800000E+01         1.100000E+01         2.050000E+02         1.410000E+02         3.100000E+01         6.200000E+01         6.900000E+01         3.030000E+02         3.600000E+01         3.000000E+01
        4.956000E+07         9.141897E+00         2.039733E-01         4.836069E-01         3.124198E-01        -3.453600E-01        -3.464982E-01        -3.802639E-01         1.450862E+00         1.589249E+00         1.227272E+00         1.020000E+02         1.100000E+02         1.840000E+02        -1.713167E+01        -1.901924E+01        -1.765912E+01        -9.376802E+00        -8.620662E+00        -8.614453E+00         0.000000E+00        -1.028396E-01        -6.759485E-03        -1.293455E+00         0.000000E+00        -1.515409E+00         0.000000E+00        -2.372580E+00         0.000000E+00        -2.928933E+01        -2.981539E+01        -2.986745E+01        -3.101203E+01        -2.545452E+01        -2.423287E+01        -6.671754E+00        -6.429372E+00        -6.514085E+00        -6.578733E+00        -6.840748E+00        -7.753511E+00        -3.514280E+00         0.000000E+00        -7.518257E+00         0.000000E+00        -2.951103E+00         0.000000E+00        -2.366345E+01        -2.563798E+01        -2.369848E+01        -3.024611E+01        -2.315487E+01        -2.415816E+01        -7.449025E+00        -7.343942E+00        -6.857807E+00        -6.561073E+00        -7.268668E+00        -7.725552E+00        -2.307152E+00         0.000000E+00        -2.074063E+00         0.000000E+00        -1.960085E+00         0.000000E+00        -2.904057E+01        -3.131646E+01        -3.049430E+01        -3.262738E+01        -2.801904E+01        -2.900017E+01        -1.094485E+00        -1.053303E+00        -8.351443E-01        -1.009277E+00        -5.653097E-01        -8.270957E-01         4.900000E+01         7.300000E+01         1.340000E+02         4.830000E+02         1.500000E+01         1.000000E+01         6.400000E+01         6.000000E+01         2.100000E+01         1.000000E+01         1.940000E+02         1.530000E+02         3.300000E+01         5.700000E+01         6.300000E+01         3.020000E+02         3.500000E+01         3.200000E+01
        4.959000E+07         9.226629E+00         2.085970E-01         4.823902E-01         3.090129E-01        -4.115047E-01        -2.833987E-01        -3.832619E-01         1.356942E+00         1.613824E+00         1.248542E+00         1.220000E+02         1.110000E+02         1.630000E+02        -1.788213E+01        -1.872015E+01        -1.844348E+01        -8.934925E+00        -8.763370E+00        -8.509551E+00         0.000000E+00        -1.444664E-02        -2.955600E-03        -1.275617E+00         0.000000E+00        -1.769425E+00         0.000000E+00        -1.775501E+00         0.000000E+00        -3.021583E+01        -2.957878E+01        -3.012479E+01        -3.111722E+01        -2.704680E+01        -2.548691E+01        -5.997374E+00        -6.838873E+00        -6.295811E+00        -6.684147E+00        -6.024230E+00        -7.504043E+00        -3.913241E+00         0.000000E+00        -7.123173E+00         0.000000E+00        -2.925455E+00         0.000000E+00        -2.389907E+01        -2.449341E+01        -2.299845E+01        -2.685362E+01        -2.343301E+01        -2.486750E+01        -6.951296E+00        -8.516560E+00        -7.343135E+00        -8.500881E+00        -7.197398E+00        -7.347217E+00        -1.783368E+00         0.000000E+00        -1.532487E+00         0.000000E+00        -2.153845E+00         0.000000E+00        -2.989385E+01        -3.107385E+01        -3.115779E+01        -3.274695E+01        -2.803671E+01        -2.901284E+01        -8.987674E-01        -9.131260E-01        -7.382145E-01        -9.456135E-01        -8.202071E-01        -8.733835E-01         5.200000E+01         6.800000E+01         1.330000E+02         4.830000E+02         1.400000E+01         1.400000E+01         7.600000E+01         4.900000E+01         2.000000E+01         1.000000E+01         1.840000E+02         1.630000E+02         4.200000E+01         5.500000E+01         7.000000E+01         2.980000E+02         3.600000E+01         4.400000E+01
        4.962000E+07         8.977808E+00         2.148246E-01         4.776259E-01         3.075496E-01        -3.692325E-01        -2.791574E-01        -3.957167E-01         1.421404E+00         1.580637E+00         1.227619E+00         1.340000E+02         1.100000E+02         1.520000E+02        -1.819445E+01        -1.796460E+01        -1.799424E+01        -8.794729E+00        -9.395569E+00        -8.634699E+00         0.000000E+00        -4.139998E-03         9.825537E-05        -1.551166E+00         0.000000E+00        -1.631449E+00         0.000000E+00        -2.842148E+00         0.000000E+00        -2.918777E+01        -2.907393E+01        -3.024333E+01        -3.112519E+01        -2.584079E+01        -2.733107E+01        -6.013579E+00        -7.017303E+00        -6.153413E+00        -6.717736E+00        -5.995255E+00        -6.793161E+00        -3.749968E+00         0.000000E+00        -6.199159E+00         0.000000E+00        -2.953283E+00         0.000000E+00        -2.305376E+01        -2.483983E+01        -2.303754E+01        -2.779919E+01        -2.302297E+01        -2.414560E+01        -7.513248E+00        -7.895975E+00        -7.104663E+00        -8.114506E+00        -7.198626E+00        -8.286006E+00        -2.608490E+00         0.000000E+00        -1.678336E+00         0.000000E+00        -1.810482E+00         0.000000E+00        -2.878601E+01        -3.062325E+01        -3.109686E+01        -3.283305E+01        -2.798939E+01        -2.843291E+01        -5.981126E-01        -1.138052E+00        -7.251296E-01        -9.187183E-01        -7.999432E-01        -9.529863E-01         5.800000E+01         6.700000E+01         1.290000E+02         4.820000E+02         1.500000E+01         1.300000E+01         7.400000E+01         5.500000E+01         2.200000E+01         1.000000E+01         1.760000E+02         1.650000E+02         4.300000E+01         5.600000E+01         6.600000E+01         2.980000E+02         2.600000E+01         3.900000E+01
        4.965000E+07         8.725363E+00         2.069599E-01         4.848458E-01         3.081943E-01        -3.772139E-01        -2.888873E-01        -3.884173E-01         1.387517E+00         1.593969E+00         1.212793E+00         1.100000E+02         1.270000E+02         1.590000E+02        -1.939316E+01        -1.893757E+01        -1.774055E+01        -8.172500E+00        -9.080027E+00        -8.462096E+00         0.000000E+00        -1.201934E-02        -8.746785E-02        -1.344240E+00         0.000000E+00        -1.794679E+00         0.000000E+00        -1.405461E+00         0.000000E+00        -2.927707E+01        -2.904198E+01        -3.029743E+01        -3.104727E+01        -2.716967E+01        -2.591824E+01        -6.223073E+00        -7.270568E+00        -6.347588E+00        -6.791094E+00        -6.674887E+00        -7.352134E+00        -3.927293E+00         0.000000E+00        -6.228241E+00         0.000000E+00        -3.191553E+00         0.000000E+00        -2.396647E+01        -2.466834E+01        -2.312737E+01        -2.719548E+01        -2.336204E+01        -2.399851E+01        -6.786351E+00        -7.881523E+00        -7.653962E+00        -7.719966E+00        -7.018101E+00        -7.929507E+00        -1.988199E+00         0.000000E+00        -2.307953E+00         0.000000E+00        -2.618504E+00         0.000000E+00        -3.030317E+01        -3.086696E+01        -3.079524E+01        -3.288582E+01        -2.748475E+01        -2.892261E+01        -7.735215E-01        -9.323524E-01        -7.777549E-01        -9.613559E-01        -7.711755E-01        -9.449421E-01         5.900000E+01         7.000000E+01         1.320000E+02         4.770000E+02         1.800000E+01         8.000000E+00         6.900000E+01         5.800000E+01         2.500000E+01         1.100000E+01         1.690000E+02         1.700000E+02         3.200000E+01         5.800000E+01         6.500000E+01         3.030000E+02         3.000000E+01         4.000000E+01
        4.968000E+07         8.851563E+00         2.046780E-01         4.795256E-01         3.157964E-01        -3.617520E-01        -1.819278E-01        -4.588279E-01         1.445505E+00         1.695605E+00         1.152315E+00         1.280000E+02         1.130000E+02         1.550000E+02        -1.740512E+01        -1.815325E+01        -1.774040E+01        -9.081147E+00        -9.558071E+00        -7.963613E+00         0.000000E+00        -4.374752E-04        -2.155870E-03        -1.690642E+00         0.000000E+00        -1.591505E+00         0.000000E+00        -2.019368E+00         0.000000E+00        -2.868880E+01        -2.882659E+01        -3.034239E+01        -3.109081E+01        -2.478088E+01        -2.663236E+01        -6.312920E+00        -6.830382E+00        -6.231477E+00        -6.607756E+00        -7.115083E+00        -7.520347E+00        -3.609194E+00         0.000000E+00        -6.962278E+00         0.000000E+00        -3.046811E+00         0.000000E+00        -2.373420E+01        -2.457308E+01        -2.340922E+01        -2.855797E+01        -2.274182E+01        -2.400970E+01        -7.070234E+00        -8.051157E+00        -6.803786E+00        -7.430990E+00        -7.299665E+00        -7.835218E+00        -2.301538E+00         0.000000E+00        -1.619956E+00         0.000000E+00        -7.017667E-01         0.000000E+00        -2.926137E+01        -3.069408E+01        -3.113547E+01        -3.272454E+01        -2.836576E+01        -2.852702E+01        -7.807370E-01        -9.286246E-01        -8.591854E-01        -9.608549E-01        -1.007067E+00        -9.312080E-01         5.800000E+01         6.100000E+01         1.380000E+02         4.750000E+02         1.600000E+01         1.600000E+01         7.000000E+01         5.400000E+01         2.200000E+01         8.000000E+00         1.730000E+02         1.750000E+02         4.000000E+01         4.800000E+01         7.000000E+01         3.010000E+02         2.200000E+01         4.400000E+01
        4.971000E+07         9.268897E+00         2.281979E-01         4.743595E-01         2.974426E-01        -3.779414E-01        -3.247171E-01        -3.619253E-01         1.384749E+00         1.614487E+00         1.241621E+00         1.400000E+02         1.180000E+02         1.380000E+02        -1.849535E+01        -1.919172E+01        -1.820872E+01        -8.424435E+00        -8.849066E+00        -7.877686E+00         0.000000E+00         1.845481E-04        -2.855003E-01        -1.901294E+00         0.000000E+00        -1.447636E+00         0.000000E+00        -3.307213E+00         0.000000E+00        -2.852752E+01        -2.847001E+01        -3.025536E+01        -3.124545E+01        -2.338617E+01        -2.553510E+01        -6.096010E+00        -7.481379E+00        -5.983859E+00        -6.639094E+00        -7.192447E+00        -7.428213E+00        -4.327154E+00         0.000000E+00        -7.576269E+00         0.000000E+00        -2.797307E+00         0.000000E+00        -2.289927E+01        -2.523739E+01        -2.269246E+01        -2.882233E+01        -2.336475E+01        -2.411551E+01        -7.347375E+00        -7.880464E+00        -6.771832E+00        -6.792757E+00        -7.089248E+00        -7.942382E+00        -1.654484E+00         0.000000E+00        -1.832692E+00         0.000000E+00        -2.093962E+00         0.000000E+00        -3.005312E+01        -3.059117E+01        -3.107268E+01        -3.305095E+01        -2.754779E+01        -2.830370E+01        -8.130506E-01        -1.045475E+00        -8.288984E-01        -8.981890E-01        -9.962544E-01        -1.047735E+00         6.600000E+01         6.800000E+01         1.440000E+02         4.610000E+02         1.100000E+01         1.400000E+01         8.500000E+01         5.900000E+01         2.400000E+01         7.000000E+00         1.500000E+02         1.770000E+02         4.000000E+01         5.600000E+01         6.900000E+01         2.920000E+02         2.400000E+01         3.900000E+01
        4.974000E+07         9.299290E+00         2.255321E-01         4.757975E-01         2.986704E-01        -3.429175E-01        -2.988204E-01        -3.137701E-01         1.413599E+00         1.609785E+00         1.274841E+00         1.360000E+02         1.150000E+02         1.450000E+02        -1.751606E+01        -1.845768E+01        -1.836543E+01        -9.007735E+00        -8.979261E+00        -8.463271E+00         0.000000E+00         1.025869E-06        -1.625047E-03        -2.028696E+00         0.000000E+00        -1.444492E+00         0.000000E+00        -1.949241E+00         0.000000E+00        -2.926625E+01        -2.903199E+01        -3.013681E+01        -3.095091E+01        -2.760781E+01        -2.494819E+01        -6.217790E+00        -6.813411E+00        -6.315941E+00        -6.660480E+00        -5.584264E+00        -7.943785E+00        -3.881565E+00         0.000000E+00        -7.460756E+00         0.000000E+00        -2.888378E+00         0.000000E+00        -2.369426E+01        -2.530719E+01        -2.189715E+01        -2.652673E+01        -2.298543E+01        -2.434755E+01        -6.909210E+00        -8.127004E+00        -7.181760E+00        -7.393485E+00        -7.274926E+00        -7.804938E+00        -1.862807E+00         0.000000E+00        -1.767181E+00         0.000000E+00        -1.745639E+00         0.000000E+00        -3.022147E+01        -3.109423E+01        -3.118428E+01        -3.276139E+01        -2.840322E+01        -2.901309E+01        -8.168121E-01        -9.920776E-01        -8.424739E-01        -9.542643E-01        -5.011496E-01        -9.564700E-01         6.100000E+01         7.300000E+01         1.330000E+02         4.700000E+02         1.100000E+01         1.600000E+01         7.500000E+01         6.500000E+01         2.300000E+01         8.000000E+00         1.730000E+02         1.580000E+02         4.400000E+01         5.900000E+01         6.600000E+01         2.900000E+02         2.600000E+01         4.000000E+01
        4.977000E+07         8.892754E+00         2.028612E-01         4.801255E-01         3.170133E-01        -3.618542E-01        -3.369942E-01        -3.937330E-01         1.417009E+00         1.613029E+00         1.230842E+00         1.250000E+02         1.130000E+02         1.580000E+02        -1.817266E+01        -1.882130E+01        -1.819062E+01        -8.484347E+00        -8.898815E+00        -7.840470E+00        -1.506131E-03         0.000000E+00        -3.912012E-05        -1.823853E+00         0.000000E+00        -1.479165E+00         0.000000E+00        -1.670128E+00         0.000000E+00        -2.849744E+01        -2.916629E+01        -2.982473E+01        -3.097060E+01        -2.632738E+01        -2.665125E+01        -6.339313E+00        -7.070213E+00        -6.627358E+00        -6.682694E+00        -6.034375E+00        -7.494088E+00        -4.155916E+00         0.000000E+00        -8.324907E+00         0.000000E+00        -2.888506E+00         0.000000E+00        -2.302238E+01        -2.461949E+01        -2.191546E+01        -2.747207E+01        -2.292860E+01        -2.453629E+01        -6.954392E+00        -8.183044E+00        -6.962023E+00        -6.948876E+00        -7.150904E+00        -7.848698E+00        -2.477707E+00         0.000000E+00        -1.272539E+00         0.000000E+00        -1.416346E+00         0.000000E+00        -2.940759E+01        -3.089677E+01        -3.149309E+01        -3.266946E+01        -2.783319E+01        -2.880432E+01        -6.286314E-01        -1.023959E+00        -7.705739E-01        -9.375594E-01        -9.719852E-01        -9.553594E-01         6.500000E+01         5.900000E+01         1.440000E+02         4.660000E+02         1.400000E+01         1.600000E+01         6.900000E+01         5.500000E+01         2.000000E+01         1.100000E+01         1.810000E+02         1.660000E+02         3.600000E+01         5.200000E+01         7.300000E+01         2.880000E+02         2.900000E+01         4.300000E+01
        4.980000E+07         8.782755E+00         1.959172E-01         4.929019E-01         3.111808E-01        -3.674785E-01        -2.381448E-01        -3.697419E-01         1.379620E+00         1.656162E+00         1.258186E+00         1.110000E+02         1.320000E+02         1.530000E+02        -1.704032E+01        -1.772769E+01        -1.848740E+01        -9.189763E+00        -9.915829E+00        -8.292990E+00         2.379621E-05         0.000000E+00         1.575238E-04        -2.139056E+00         0.000000E+00        -1.426834E+00         0.000000E+00        -1.270716E+00         0.000000E+00        -2.780467E+01        -2.926822E+01        -3.060745E+01        -3.091160E+01        -2.667170E+01        -2.729641E+01        -6.549054E+00        -6.684960E+00        -6.233500E+00        -6.800076E+00        -6.604402E+00        -7.730915E+00        -3.621567E+00         0.000000E+00        -7.036363E+00         0.000000E+00        -2.871701E+00         0.000000E+00        -2.368364E+01        -2.493529E+01        -2.291734E+01        -2.687149E+01        -2.300246E+01        -2.452628E+01        -7.137163E+00        -7.920432E+00        -6.755210E+00        -7.000873E+00        -7.258147E+00        -7.584065E+00        -1.975636E+00         0.000000E+00        -1.642105E+00         0.000000E+00        -2.206747E+00         0.000000E+00        -2.979994E+01        -3.035976E+01        -3.121943E+01        -3.271855E+01        -2.773012E+01        -2.890421E+01        -1.096783E+00        -1.208435E+00        -9.560601E-01        -1.010378E+00        -9.700315E-01        -1.271974E+00         5.000000E+01         7.000000E+01         1.450000E+02         4.700000E+02         1.500000E+01         1.400000E+01         6.200000E+01         5.000000E+01         2.700000E+01         1.000000E+01         1.850000E+02         1.680000E+02         3.600000E+01         5.000000E+01         7.700000E+01         2.920000E+02         2.000000E+01         4.400000E+01
        4.983000E+07         8.549359E+00         1.832552E-01         4.919362E-01         3.248086E-01        -3.251169E-01        -2.705102E-01        -3.509947E-01         1.425129E+00         1.655860E+00         1.253605E+00         1.060000E+02         1.320000E+02         1.580000E+02        -1.829709E+01        -1.781647E+01        -1.732708E+01        -9.085606E+00        -9.859790E+00        -8.361613E+00        -5.707817E-04        -1.726815E-04        -1.867330E-01        -1.676799E+00         0.000000E+00        -1.485063E+00         0.000000E+00        -1.305942E+00         0.000000E+00        -2.840935E+01        -2.900690E+01        -3.068818E+01        -3.110656E+01        -2.467722E+01        -2.631270E+01        -6.598620E+00        -7.050513E+00        -6.235477E+00        -6.589899E+00        -7.197503E+00        -7.787617E+00        -3.407293E+00         0.000000E+00        -7.421347E+00         0.000000E+00        -3.176923E+00         0.000000E+00        -2.402603E+01        -2.581685E+01        -2.322175E+01        -2.879117E+01        -2.293999E+01        -2.392020E+01        -7.051141E+00        -7.669200E+00        -6.801510E+00        -7.163112E+00        -7.049035E+00        -7.990449E+00        -1.955566E+00         0.000000E+00        -1.505008E+00         0.000000E+00        -1.528488E+00         0.000000E+00        -2.975273E+01        -3.098619E+01        -3.153826E+01        -3.297300E+01        -2.796744E+01        -2.893100E+01        -6.125220E-01        -1.020041E+00        -8.307869E-01        -9.102724E-01        -8.158746E-01        -8.320385E-01         4.900000E+01         6.200000E+01         1.600000E+02         4.590000E+02         1.700000E+01         1.700000E+01         6.300000E+01         4.400000E+01         2.500000E+01         1.000000E+01         1.730000E+02         1.870000E+02         3.400000E+01         5.300000E+01         7.500000E+01         2.950000E+02         2.400000E+01         4.700000E+01
        4.986000E+07         8.466950E+00         1.789149E-01         4.864532E-01         3.346319E-01        -3.243712E-01        -3.296919E-01        -3.622285E-01         1.476030E+00         1.582885E+00         1.244159E+00         1.060000E+02         1.140000E+02         1.760000E+02        -1.686545E+01        -1.920711E+01        -1.849423E+01        -9.371730E+00        -9.086833E+00        -8.437271E+00        -2.881789E-06         0.000000E+00        -3.029435E-02        -1.555467E+00         0.000000E+00        -1.552724E+00         0.000000E+00        -1.950118E+00         0.000000E+00        -2.977064E+01        -2.951254E+01        -3.024013E+01        -3.112758E+01        -2.452578E+01        -2.454763E+01        -5.815913E+00        -6.476332E+00        -6.511926E+00        -6.616258E+00        -7.546771E+00        -7.954345E+00        -3.945888E+00         0.000000E+00        -7.621341E+00         0.000000E+00        -3.061456E+00         0.000000E+00        -2.353745E+01        -2.520055E+01        -2.275897E+01        -2.682916E+01        -2.308921E+01        -2.433399E+01        -7.585428E+00        -8.181249E+00        -7.266041E+00        -8.004834E+00        -7.155679E+00        -7.684823E+00        -1.659457E+00         0.000000E+00        -2.026149E+00         0.000000E+00        -3.151098E+00         0.000000E+00        -3.003249E+01        -3.131951E+01        -3.095226E+01        -3.292055E+01        -2.730886E+01        -2.891007E+01        -7.941022E-01        -8.629979E-01        -8.440615E-01        -9.107444E-01        -8.156802E-01        -8.256016E-01         4.100000E+01         6.800000E+01         1.410000E+02         4.790000E+02         2.200000E+01         1.300000E+01         5.600000E+01         4.700000E+01         2.000000E+01         1.000000E+01         1.870000E+02         1.820000E+02         3.300000E+01         5.400000E+01         6.900000E+01         3.020000E+02         3.500000E+01         4.000000E+01
        4.989000E+07         8.693485E+00         1.920326E-01         4.766039E-01         3.313635E-01        -2.770478E-01        -2.846479E-01        -4.201674E-01         1.536911E+00         1.647802E+00         1.179470E+00         1.140000E+02         9.300000E+01         1.890000E+02        -1.755786E+01        -1.922345E+01        -1.799648E+01        -9.300545E+00        -9.358975E+00        -8.236807E+00         4.766505E-05         0.000000E+00        -6.280856E-03        -1.913723E+00         0.000000E+00        -1.578362E+00         0.000000E+00        -2.244990E+00         0.000000E+00        -2.897986E+01        -2.973802E+01        -3.000106E+01        -3.108508E+01        -2.568362E+01        -2.689452E+01        -6.241456E+00        -6.390034E+00        -6.381232E+00        -6.635969E+00        -6.852922E+00        -7.879967E+00        -4.646821E+00         0.000000E+00        -6.865639E+00         0.000000E+00        -3.037162E+00         0.000000E+00        -2.299132E+01        -2.457826E+01        -2.162203E+01        -2.680396E+01        -2.280867E+01        -2.442899E+01        -7.129103E+00        -8.027118E+00        -7.203777E+00        -7.597571E+00        -7.146939E+00        -7.567241E+00        -1.923586E+00         0.000000E+00        -1.737262E+00         0.000000E+00        -3.102913E+00         0.000000E+00        -2.964211E+01        -3.157956E+01        -3.132545E+01        -3.272743E+01        -2.684066E+01        -2.899071E+01        -8.521625E-01        -8.088868E-01        -8.661418E-01        -9.096055E-01        -7.300200E-01        -7.129136E-01         4.300000E+01         7.200000E+01         1.380000E+02         4.770000E+02         2.000000E+01         1.400000E+01         5.600000E+01         5.500000E+01         1.600000E+01         9.000000E+00         1.830000E+02         1.830000E+02         3.900000E+01         5.300000E+01         6.700000E+01         2.940000E+02         3.000000E+01         4.200000E+01
        4.992000E+07         8.580503E+00         1.789601E-01         4.810630E-01         3.399769E-01        -3.393003E-01        -3.427980E-01        -3.871394E-01         1.486715E+00         1.556905E+00         1.239330E+00         1.030000E+02         1.020000E+02         1.910000E+02        -1.818523E+01        -1.863515E+01        -1.870624E+01        -9.048493E+00        -8.731829E+00        -7.579955E+00         0.000000E+00         0.000000E+00        -6.141059E-04        -2.094681E+00         0.000000E+00        -1.467466E+00         0.000000E+00        -2.415384E+00         0.000000E+00        -2.822007E+01        -2.897398E+01        -3.072081E+01        -3.108186E+01        -2.475486E+01        -2.521125E+01        -6.631624E+00        -6.899220E+00        -6.172742E+00        -6.645233E+00        -6.917930E+00        -7.483973E+00        -4.154197E+00         0.000000E+00        -7.840575E+00         0.000000E+00        -3.216729E+00         0.000000E+00        -2.309232E+01        -2.500652E+01        -2.107410E+01        -2.748914E+01        -2.310282E+01        -2.395097E+01        -7.796347E+00        -7.862022E+00        -7.152544E+00        -7.837705E+00        -6.971916E+00        -7.749734E+00        -2.082657E+00         0.000000E+00        -2.265001E+00         0.000000E+00        -3.128012E+00         0.000000E+00        -3.002823E+01        -3.098343E+01        -3.106298E+01        -3.289903E+01        -2.672019E+01        -2.869219E+01        -7.415892E-01        -8.546914E-01        -1.037345E+00        -9.345544E-01        -1.059862E+00        -6.751311E-01         4.400000E+01         6.500000E+01         1.360000E+02         4.820000E+02         3.100000E+01         6.000000E+00         4.900000E+01         5.700000E+01         1.700000E+01         1.000000E+01         1.840000E+02         1.850000E+02         2.700000E+01         5.200000E+01         6.300000E+01         3.060000E+02         3.300000E+01         3.300000E+01
        4.995000E+07         8.658617E+00         1.943056E-01         4.772687E-01         3.284257E-01        -2.891635E-01        -3.358260E-01        -3.615069E-01         1.498254E+00         1.602691E+00         1.248728E+00         1.220000E+02         9.300000E+01         1.810000E+02        -1.716004E+01        -1.857112E+01        -1.799151E+01        -9.396401E+00        -9.156308E+00        -8.831328E+00         0.000000E+00         0.000000E+00         0.000000E+00        -1.894836E+00         0.000000E+00        -1.543428E+00         0.000000E+00        -3.151549E+00         0.000000E+00        -2.810767E+01        -3.009118E+01        -3.095032E+01        -3.126977E+01        -2.469338E+01        -2.481955E+01        -6.666176E+00        -6.526506E+00        -6.086048E+00        -6.530366E+00        -7.021226E+00        -7.063378E+00        -4.696600E+00         0.000000E+00        -6.989171E+00         0.000000E+00        -2.879268E+00         0.000000E+00        -2.344798E+01        -2.504291E+01        -2.325504E+01        -2.861768E+01        -2.316461E+01        -2.449799E+01        -6.988260E+00        -7.931751E+00        -7.158340E+00        -6.986690E+00        -7.243525E+00        -7.493383E+00        -1.854939E+00         0.000000E+00        -1.861536E+00         0.000000E+00        -1.640477E+00         0.000000E+00        -3.000212E+01        -3.128467E+01        -3.119868E+01        -3.296707E+01        -2.813007E+01        -2.855607E+01        -8.495480E-01        -8.190940E-01        -8.008796E-01        -9.390579E-01        -7.810126E-01        -1.150811E+00         4.500000E+01         6.800000E+01         1.350000E+02         4.830000E+02         2.200000E+01         1.100000E+01         4.900000E+01         6.500000E+01         1.500000E+01         1.000000E+01         2.020000E+02         1.610000E+02         3.100000E+01         5.400000E+01         6.800000E+01         3.040000E+02         3.800000E+01         3.600000E+01
        4.998000E+07         8.863381E+00         2.054143E-01         4.757236E-01         3.188621E-01        -3.634790E-01        -3.803149E-01        -3.924709E-01         1.463211E+00         1.536427E+00         1.195856E+00         1.190000E+02         9.100000E+01         1.860000E+02        -1.789313E+01        -1.967580E+01        -1.785243E+01        -9.196147E+00        -8.830278E+00        -7.872918E+00        -2.530606E-02         0.000000E+00        -3.378114E-02        -1.522242E+00         0.000000E+00        -1.654120E+00         0.000000E+00        -2.146246E+00         0.000000E+00        -2.767849E+01        -2.991899E+01        -3.007874E+01        -3.129017E+01        -2.543472E+01        -2.615651E+01        -7.349315E+00        -6.695375E+00        -6.334128E+00        -6.612328E+00        -6.804543E+00        -7.749397E+00        -4.473018E+00         0.000000E+00        -7.335524E+00         0.000000E+00        -3.234145E+00         0.000000E+00        -2.311004E+01        -2.457431E+01        -2.227207E+01        -2.699905E+01        -2.303481E+01        -2.460799E+01        -6.989656E+00        -8.392810E+00        -7.614215E+00        -7.523427E+00        -7.145171E+00        -7.717399E+00        -2.170259E+00         0.000000E+00        -1.964946E+00         0.000000E+00        -1.464765E+00         0.000000E+00        -2.957955E+01        -3.135579E+01        -3.088449E+01        -3.292650E+01        -2.789493E+01        -2.926367E+01        -1.003026E+00        -1.024232E+00        -8.535883E-01        -9.332469E-01        -8.844771E-01        -6.179074E-01         4.400000E+01         7.100000E+01         1.340000E+02         4.850000E+02         1.700000E+01         1.300000E+01         6.500000E+01         5.100000E+01         1.500000E+01         9.000000E+00         1.820000E+02         1.800000E+02         3.700000E+01         4.700000E+01         5.900000E+01         3.110000E+02         3.200000E+01         3.800000E+01
        5.001000E+07         8.532709E+00         1.912415E-01         4.788173E-01         3.299412E-01        -3.337671E-01        -3.293978E-01        -3.354726E-01         1.488046E+00         1.596669E+00         1.264133E+00         1.180000E+02         9.000000E+01         1.880000E+02        -1.693143E+01        -1.868315E+01        -1.789371E+01        -8.744266E+00        -9.159861E+00        -8.162689E+00        -1.043009E-06         1.569085E-09        -2.806056E-03        -2.266310E+00         0.000000E+00        -1.498122E+00         0.000000E+00        -2.615784E+00         0.000000E+00        -2.891183E+01        -2.884072E+01        -2.982855E+01        -3.122196E+01        -2.453192E+01        -2.740967E+01        -6.174482E+00        -6.854646E+00        -6.680324E+00        -6.622361E+00        -6.998627E+00        -7.182962E+00        -4.070485E+00         0.000000E+00        -7.768464E+00         0.000000E+00        -2.880962E+00         0.000000E+00        -2.338591E+01        -2.434756E+01        -2.149666E+01        -2.700709E+01        -2.326034E+01        -2.494485E+01        -6.944578E+00        -8.370560E+00        -8.023115E+00        -7.535311E+00        -7.138879E+00        -7.464302E+00        -1.711342E+00         0.000000E+00        -1.657919E+00         0.000000E+00        -2.916939E+00         0.000000E+00        -2.975017E+01        -3.096764E+01        -3.162503E+01        -3.283609E+01        -2.729509E+01        -2.955320E+01        -8.944461E-01        -8.964440E-01        -9.639793E-01        -9.258056E-01        -1.062055E+00        -8.362991E-01         4.300000E+01         6.600000E+01         1.230000E+02         4.990000E+02         1.600000E+01         1.700000E+01         6.600000E+01         4.300000E+01         1.400000E+01         9.000000E+00         1.960000E+02         1.740000E+02         3.700000E+01         4.600000E+01         5.500000E+01         3.190000E+02         3.500000E+01         3.700000E+01
        5.004000E+07         8.688483E+00         1.953659E-01         4.757151E-01         3.289189E-01        -3.885838E-01        -2.966130E-01        -3.776620E-01         1.464482E+00         1.634653E+00         1.231963E+00         1.210000E+02         8.900000E+01         1.860000E+02        -1.874790E+01        -1.920101E+01        -1.759786E+01        -8.278381E+00        -8.968119E+00        -8.788945E+00         1.682812E-06         2.305221E-06         1.696076E-03        -2.253654E+00         0.000000E+00        -1.564180E+00         0.000000E+00        -3.304305E+00         0.000000E+00        -2.816279E+01        -2.956144E+01        -3.027640E+01        -3.115370E+01        -2.477242E+01        -2.620603E+01        -6.761541E+00        -6.865664E+00        -6.356650E+00        -6.661331E+00        -7.209149E+00        -7.449215E+00        -4.481428E+00         0.000000E+00        -7.509805E+00         0.000000E+00        -2.990808E+00         0.000000E+00        -2.219068E+01        -2.445129E+01        -2.165452E+01        -2.718214E+01        -2.281887E+01        -2.437406E+01        -7.505125E+00        -7.865450E+00        -7.345893E+00        -7.082707E+00        -7.324841E+00        -7.721294E+00        -2.436525E+00         0.000000E+00        -1.246797E+00         0.000000E+00        -2.824281E+00         0.000000E+00        -2.957084E+01        -3.090559E+01        -3.214793E+01        -3.294629E+01        -2.709399E+01        -2.916674E+01        -9.154611E-01        -1.183945E+00        -7.360204E-01        -9.725466E-01        -7.971170E-01        -6.456873E-01         5.600000E+01         6.200000E+01         1.300000E+02         4.860000E+02         1.500000E+01         1.500000E+01         5.700000E+01         5.900000E+01         1.600000E+01         9.000000E+00         1.880000E+02         1.730000E+02         3.000000E+01         5.800000E+01         6.700000E+01         3.010000E+02         3.100000E+01         4.100000E+01
        5.007000E+07         8.654412E+00         1.950146E-01         4.726185E-01         3.323670E-01        -3.695585E-01        -3.207945E-01        -4.092147E-01         1.449199E+00         1.642220E+00         1.192171E+00         1.270000E+02         9.000000E+01         1.790000E+02        -1.763218E+01        -1.970173E+01        -1.829991E+01        -8.513390E+00        -8.123149E+00        -8.264908E+00        -9.723923E-06         0.000000E+00        -1.133098E-02        -1.977567E+00         0.000000E+00        -1.611058E+00         0.000000E+00        -1.637532E+00         0.000000E+00        -2.866135E+01        -2.995912E+01        -3.031040E+01        -3.117676E+01        -2.721454E+01        -2.673508E+01        -6.248262E+00        -6.677695E+00        -6.286473E+00        -6.583848E+00        -5.894992E+00        -7.483833E+00        -4.621126E+00         0.000000E+00        -7.061656E+00         0.000000E+00        -3.163275E+00         0.000000E+00        -2.262447E+01        -2.476157E+01        -2.288953E+01        -2.591192E+01        -2.314155E+01        -2.358892E+01        -6.820878E+00        -7.870898E+00        -6.624843E+00        -9.002896E+00        -7.078285E+00        -7.986245E+00        -2.529172E+00         0.000000E+00        -1.431846E+00         0.000000E+00        -1.793446E+00         0.000000E+00        -2.936766E+01        -3.148784E+01        -3.160927E+01        -3.293573E+01        -2.782731E+01        -2.938706E+01        -8.063809E-01        -8.622558E-01        -8.538966E-01        -9.175276E-01        -7.628950E-01        -8.797747E-01         6.200000E+01         6.300000E+01         1.220000E+02         4.850000E+02         1.600000E+01         1.600000E+01         5.900000E+01         5.600000E+01         1.800000E+01         8.000000E+00         1.820000E+02         1.790000E+02         3.900000E+01         5.600000E+01         6.000000E+01         3.050000E+02         3.500000E+01         4.300000E+01
        5.010000E+07         8.618212E+00         1.902278E-01         4.876637E-01         3.221085E-01        -3.440742E-01        -2.298647E-01        -3.565099E-01         1.457854E+00         1.673358E+00         1.265206E+00         9.500000E+01         1.160000E+02         1.850000E+02        -1.802579E+01        -1.802579E+01        -1.816492E+01        -8.260750E+00        -9.628783E+00        -8.381081E+00         0.000000E+00         0.000000E+00        -1.128654E-04        -1.952779E+00         0.000000E+00        -1.517833E+00         0.000000E+00        -3.136458E+00         0.000000E+00        -2.862547E+01        -2.969721E+01        -3.003258E+01        -3.126980E+01        -2.609568E+01        -2.634264E+01        -6.720547E+00        -6.876599E+00        -6.374526E+00        -6.566187E+00        -6.571740E+00        -6.551522E+00        -4.028373E+00         0.000000E+00        -7.413682E+00         0.000000E+00        -3.128892E+00         0.000000E+00        -2.347887E+01        -2.396564E+01        -2.263248E+01        -2.778286E+01        -2.327175E+01        -2.393087E+01        -6.827913E+00        -8.195913E+00        -7.163942E+00        -6.835691E+00        -6.765607E+00        -7.840571E+00        -2.692771E+00         0.000000E+00        -1.173692E+00         0.000000E+00        -1.992807E+00         0.000000E+00        -2.853521E+01        -3.080314E+01        -3.176130E+01        -3.293142E+01        -2.790856E+01        -2.919863E+01        -1.037520E+00        -1.125254E+00        -6.896292E-01        -8.828004E-01        -8.165404E-01        -9.917060E-01         4.600000E+01         7.000000E+01         1.340000E+02         4.850000E+02         1.500000E+01         1.400000E+01         4.800000E+01         6.300000E+01         2.300000E+01         9.000000E+00         1.900000E+02         1.690000E+02         3.300000E+01         5.800000E+01         6.800000E+01         3.120000E+02         3.700000E+01         3.100000E+01
        5.013000E+07         8.841137E+00         2.082205E-01         4.759106E-01         3.158688E-01        -3.541483E-01        -3.050428E-01        -3.894465E-01         1.474221E+00         1.622727E+00         1.227769E+00         1.100000E+02         9.600000E+01         1.900000E+02        -1.769736E+01        -1.909321E+01        -1.782659E+01        -9.000601E+00        -8.976223E+00        -7.976785E+00        -6.531430E-04         0.000000E+00        -9.548362E-02        -2.348437E+00         0.000000E+00        -1.585343E+00         0.000000E+00        -4.429828E+00         0.000000E+00        -2.824165E+01        -2.992454E+01        -3.005897E+01        -3.118922E+01        -2.335909E+01        -2.597442E+01        -6.691090E+00        -6.721100E+00        -6.376245E+00        -6.629941E+00        -7.038667E+00        -7.323231E+00        -3.697317E+00         0.000000E+00        -7.599772E+00         0.000000E+00        -3.092917E+00         0.000000E+00        -2.374437E+01        -2.464237E+01        -2.209940E+01        -2.803459E+01        -2.289563E+01        -2.443226E+01        -7.598794E+00        -8.286790E+00        -6.604687E+00        -6.985972E+00        -7.067282E+00        -7.683046E+00        -1.989806E+00         0.000000E+00        -1.457154E+00         0.000000E+00        -1.607179E+00         0.000000E+00        -2.941702E+01        -3.124719E+01        -3.169109E+01        -3.304697E+01        -2.790324E+01        -2.874540E+01        -9.814402E-01        -1.071437E+00        -8.761956E-01        -9.500962E-01        -1.131881E+00        -9.990355E-01         4.900000E+01         7.300000E+01         1.340000E+02         4.780000E+02         1.500000E+01         1.500000E+01         5.600000E+01         6.300000E+01         1.800000E+01         9.000000E+00         1.890000E+02         1.670000E+02         3.500000E+01         6.000000E+01         6.200000E+01         3.090000E+02         3.100000E+01         2.900000E+01
        5.016000E+07         8.798905E+00         1.949029E-01         4.835074E-01         3.215898E-01        -2.819123E-01        -2.725843E-01        -4.070994E-01         1.515633E+00         1.648339E+00         1.201509E+00         9.900000E+01         1.110000E+02         1.860000E+02        -1.729124E+01        -1.870703E+01        -1.828486E+01        -8.786405E+00        -9.340941E+00        -8.373972E+00         3.741622E-06         1.436835E-04         2.002467E-06        -2.202033E+00         0.000000E+00        -1.465560E+00         0.000000E+00        -3.915820E+00         0.000000E+00        -2.856936E+01        -3.039116E+01        -3.034416E+01        -3.121778E+01        -2.486033E+01        -2.678897E+01        -6.464798E+00        -6.550617E+00        -6.234849E+00        -6.682881E+00        -5.404033E+00        -7.593519E+00        -3.502892E+00         0.000000E+00        -8.333489E+00         0.000000E+00        -2.971163E+00         0.000000E+00        -2.418627E+01        -2.473484E+01        -2.158992E+01        -2.757172E+01        -2.338472E+01        -2.407464E+01        -6.870310E+00        -8.065893E+00        -7.079491E+00        -7.479771E+00        -6.879220E+00        -7.885692E+00        -2.493370E+00         0.000000E+00        -1.250821E+00         0.000000E+00        -2.885885E+00         0.000000E+00        -2.904641E+01        -3.147274E+01        -3.117975E+01        -3.287698E+01        -2.794151E+01        -2.871455E+01        -6.714273E-01        -9.235890E-01        -7.616706E-01        -9.656851E-01        -6.799491E-01        -9.621398E-01         4.600000E+01         7.300000E+01         1.370000E+02         4.770000E+02         1.200000E+01         1.900000E+01         5.500000E+01         6.300000E+01         2.300000E+01         9.000000E+00         1.860000E+02         1.660000E+02         3.200000E+01         7.200000E+01         7.000000E+01         3.010000E+02         3.500000E+01         3.400000E+01
        5.019000E+07         8.512220E+00         1.799035E-01         4.926884E-01         3.274081E-01        -3.742710E-01        -3.608105E-01        -3.954176E-01         1.441341E+00         1.576901E+00         1.199220E+00         9.800000E+01         1.110000E+02         1.870000E+02        -1.794182E+01        -1.876206E+01        -1.834239E+01        -8.353623E+00        -8.462947E+00        -8.194385E+00         2.385150E-04        -6.880230E-05        -2.965220E-02        -2.351814E+00         0.000000E+00        -1.522109E+00         0.000000E+00        -1.804677E+00         0.000000E+00        -2.869076E+01        -3.059613E+01        -2.982854E+01        -3.118025E+01        -2.640820E+01        -2.436356E+01        -6.202205E+00        -6.151464E+00        -6.635695E+00        -6.692777E+00        -6.506704E+00        -8.367148E+00        -3.830939E+00         0.000000E+00        -7.886608E+00         0.000000E+00        -3.038475E+00         0.000000E+00        -2.399857E+01        -2.553260E+01        -2.155135E+01        -2.723575E+01        -2.284939E+01        -2.416589E+01        -7.247985E+00        -7.380273E+00        -7.561463E+00        -7.983613E+00        -7.160151E+00        -7.582822E+00        -2.631350E+00         0.000000E+00        -1.751334E+00         0.000000E+00        -1.629754E+00         0.000000E+00        -2.914343E+01        -3.193757E+01        -3.065083E+01        -3.275927E+01        -2.783828E+01        -2.867085E+01        -6.225717E-01        -8.718722E-01        -7.025417E-01        -9.961876E-01        -9.257923E-01        -1.027731E+00         4.300000E+01         6.700000E+01         1.330000E+02         4.880000E+02         1.800000E+01         1.500000E+01         4.900000E+01         5.600000E+01         2.300000E+01         9.000000E+00         2.030000E+02         1.620000E+02         3.300000E+01         5.200000E+01         5.800000E+01         3.160000E+02         3.300000E+01         3.700000E+01
        5.022000E+07         8.426032E+00         1.790408E-01         4.940489E-01         3.269103E-01        -2.774402E-01        -2.806397E-01        -3.939567E-01         1.511290E+00         1.617989E+00         1.215889E+00         1.010000E+02         1.190000E+02         1.760000E+02        -1.714715E+01        -1.751586E+01        -1.823456E+01        -9.405008E+00        -9.602436E+00        -8.828079E+00         7.798628E-05         8.983604E-04         5.702241E-04        -1.668715E+00         0.000000E+00        -1.565326E+00         0.000000E+00        -2.343521E+00         0.000000E+00        -2.861426E+01        -3.026102E+01        -3.013310E+01        -3.123106E+01        -2.515837E+01        -2.774180E+01        -6.421699E+00        -6.735889E+00        -6.257278E+00        -6.528708E+00        -6.801990E+00        -6.957072E+00        -3.452522E+00         0.000000E+00        -7.258662E+00         0.000000E+00        -2.900905E+00         0.000000E+00        -2.404385E+01        -2.433597E+01        -2.266587E+01        -2.690938E+01        -2.326598E+01        -2.434321E+01        -6.743077E+00        -8.581801E+00        -6.880242E+00        -8.020120E+00        -7.191419E+00        -7.698746E+00        -2.414764E+00         0.000000E+00        -1.308216E+00         0.000000E+00        -1.883545E+00         0.000000E+00        -2.921540E+01        -3.129644E+01        -3.118883E+01        -3.284625E+01        -2.781223E+01        -2.908649E+01        -8.497902E-01        -9.823467E-01        -7.776855E-01        -9.790602E-01        -6.691265E-01        -1.007287E+00         4.400000E+01         6.600000E+01         1.310000E+02         4.890000E+02         1.800000E+01         1.600000E+01         6.100000E+01         4.600000E+01         2.500000E+01         9.000000E+00         2.010000E+02         1.600000E+02         3.100000E+01         5.600000E+01         6.000000E+01         3.160000E+02         2.800000E+01         3.800000E+01
        5.025000E+07         8.686473E+00         1.838967E-01         4.907747E-01         3.253285E-01        -3.519724E-01        -3.058812E-01        -3.895163E-01         1.395863E+00         1.613126E+00         1.196347E+00         1.100000E+02         1.150000E+02         1.710000E+02        -1.927924E+01        -1.800621E+01        -1.779835E+01        -7.892590E+00        -9.703610E+00        -8.502133E+00        -4.325037E-02         0.000000E+00        -2.754127E-02        -2.280108E+00         0.000000E+00        -1.615356E+00         0.000000E+00        -2.426831E+00         0.000000E+00        -2.734774E+01        -2.983745E+01        -3.027451E+01        -3.122633E+01        -2.584956E+01        -2.735470E+01        -7.148995E+00        -6.604555E+00        -6.273348E+00        -6.613500E+00        -6.994050E+00        -6.460322E+00        -3.893118E+00         0.000000E+00        -6.934936E+00         0.000000E+00        -3.078287E+00         0.000000E+00        -2.318241E+01        -2.494646E+01        -2.243428E+01        -2.777202E+01        -2.285188E+01        -2.427691E+01        -6.977846E+00        -7.717328E+00        -7.232844E+00        -7.895262E+00        -7.286557E+00        -7.644699E+00        -1.948879E+00         0.000000E+00        -1.399265E+00         0.000000E+00        -2.207210E+00         0.000000E+00        -2.952238E+01        -3.115205E+01        -3.132085E+01        -3.288912E+01        -2.731992E+01        -2.897626E+01        -8.802243E-01        -1.029508E+00        -8.269741E-01        -9.615003E-01        -8.483009E-01        -7.887360E-01         4.900000E+01         6.100000E+01         1.230000E+02         4.980000E+02         2.400000E+01         9.000000E+00         6.000000E+01         5.200000E+01         2.400000E+01         8.000000E+00         1.800000E+02         1.780000E+02         3.400000E+01         5.000000E+01         6.600000E+01         3.090000E+02         3.100000E+01         4.200000E+01
        5.028000E+07         8.931247E+00         2.085859E-01         4.849011E-01         3.065130E-01        -3.238110E-01        -2.997928E-01        -3.647292E-01         1.456324E+00         1.614619E+00         1.247613E+00         1.160000E+02         1.120000E+02         1.680000E+02        -1.827079E+01        -1.912290E+01        -1.705470E+01        -8.432230E+00        -9.065802E+00        -8.571605E+00        -1.159098E-02        -5.733919E-05        -1.527185E-01        -2.147958E+00         0.000000E+00        -1.655317E+00         0.000000E+00        -1.634543E+00         0.000000E+00        -2.860276E+01        -2.912381E+01        -3.051060E+01        -3.100121E+01        -2.471810E+01        -2.592771E+01        -6.747298E+00        -7.006156E+00        -6.314568E+00        -6.613929E+00        -7.447755E+00        -7.921841E+00        -3.580312E+00         0.000000E+00        -8.070883E+00         0.000000E+00        -3.012355E+00         0.000000E+00        -2.378736E+01        -2.449956E+01        -2.183705E+01        -2.815827E+01        -2.304203E+01        -2.433834E+01        -6.942682E+00        -7.920041E+00        -7.971073E+00        -7.580152E+00        -6.954098E+00        -7.836401E+00        -1.320775E+00         0.000000E+00        -1.184877E+00         0.000000E+00        -2.121368E+00         0.000000E+00        -3.005112E+01        -3.089565E+01        -3.150868E+01        -3.289704E+01        -2.733572E+01        -2.920903E+01        -8.983578E-01        -1.365853E+00        -6.956112E-01        -9.868087E-01        -8.695701E-01        -8.791574E-01         5.200000E+01         6.900000E+01         1.320000E+02         4.860000E+02         1.500000E+01         1.000000E+01         6.900000E+01         5.500000E+01         2.200000E+01         7.000000E+00         1.800000E+02         1.690000E+02         3.900000E+01         5.600000E+01         7.500000E+01         3.000000E+02         2.800000E+01         3.700000E+01
        5.031000E+07         8.815893E+00         1.933211E-01         4.869585E-01         3.197204E-01        -3.456694E-01        -3.319455E-01        -3.592597E-01         1.435050E+00         1.595361E+00         1.222038E+00         1.080000E+02         1.130000E+02         1.750000E+02        -1.822559E+01        -1.898145E+01        -1.825303E+01        -8.694060E+00        -8.975996E+00        -8.257680E+00        -8.661387E-03         4.784808E-04        -1.610137E-02        -2.360611E+00         0.000000E+00        -1.610864E+00         0.000000E+00        -1.982265E+00         0.000000E+00        -2.811745E+01        -2.984873E+01        -2.989978E+01        -3.116789E+01        -2.568648E+01        -2.684114E+01        -6.593236E+00        -7.034307E+00        -6.440117E+00        -6.559595E+00        -7.585906E+00        -7.206122E+00        -3.860075E+00         0.000000E+00        -7.159928E+00         0.000000E+00        -3.013857E+00         0.000000E+00        -2.370604E+01        -2.572161E+01        -2.222355E+01        -2.713078E+01        -2.349441E+01        -2.457773E+01        -7.285187E+00        -7.910402E+00        -7.815995E+00        -8.632383E+00        -6.859856E+00        -7.483778E+00        -2.039546E+00         0.000000E+00        -2.096519E+00         0.000000E+00        -1.593613E+00         0.000000E+00        -2.896772E+01        -3.073150E+01        -3.071538E+01        -3.300425E+01        -2.772133E+01        -2.900339E+01        -1.008646E+00        -1.034792E+00        -8.442343E-01        -9.318172E-01        -5.961762E-01        -8.575619E-01         3.900000E+01         7.000000E+01         1.320000E+02         4.890000E+02         1.400000E+01         2.000000E+01         6.300000E+01         5.000000E+01         2.300000E+01         6.000000E+00         1.960000E+02         1.640000E+02         2.900000E+01         5.400000E+01         6.400000E+01         3.100000E+02         3.000000E+01         3.800000E+01
        5.034000E+07         8.658512E+00         1.869484E-01         4.905689E-01         3.224827E-01        -3.492869E-01        -2.675394E-01        -4.036798E-01         1.414136E+00         1.641270E+00         1.230176E+00         9.500000E+01         1.120000E+02         1.890000E+02        -1.856946E+01        -1.808230E+01        -1.866537E+01        -8.381066E+00        -9.480386E+00        -8.160214E+00         6.705093E-04        -1.712958E-03        -5.774424E-03        -1.970424E+00         0.000000E+00        -1.513623E+00         0.000000E+00        -2.518957E+00         0.000000E+00        -2.747819E+01        -2.927553E+01        -3.063777E+01        -3.091218E+01        -2.487736E+01        -2.717495E+01        -6.972747E+00        -6.715574E+00        -6.319498E+00        -6.809444E+00        -7.541576E+00        -6.994869E+00        -4.104883E+00         0.000000E+00        -7.598957E+00         0.000000E+00        -2.814906E+00         0.000000E+00        -2.323111E+01        -2.451857E+01        -2.358341E+01        -2.724107E+01        -2.362043E+01        -2.420490E+01        -6.974224E+00        -8.237010E+00        -6.894445E+00        -7.576670E+00        -6.836287E+00        -7.871964E+00        -2.386971E+00         0.000000E+00        -1.436479E+00         0.000000E+00        -3.565861E+00         0.000000E+00        -2.906520E+01        -3.059505E+01        -3.179095E+01        -3.263982E+01        -2.689588E+01        -2.934102E+01        -1.083013E+00        -1.107126E+00        -8.386867E-01        -9.779550E-01        -6.729608E-01        -7.376897E-01         3.500000E+01         7.400000E+01         1.250000E+02         4.970000E+02         1.200000E+01         2.100000E+01         5.900000E+01         5.700000E+01         2.200000E+01         8.000000E+00         2.130000E+02         1.430000E+02         2.600000E+01         5.600000E+01         7.300000E+01         3.040000E+02         3.500000E+01         3.400000E+01
        5.037000E+07         8.681543E+00         1.829123E-01         4.921795E-01         3.249082E-01        -3.438861E-01        -2.614241E-01        -3.466830E-01         1.388993E+00         1.656603E+00         1.258323E+00         1.030000E+02         1.120000E+02         1.810000E+02        -1.746964E+01        -1.850418E+01        -1.822027E+01        -8.340911E+00        -9.170600E+00        -8.636326E+00         5.731708E-04        -2.762470E-04         3.355464E-04        -2.115433E+00         0.000000E+00        -1.659899E+00         0.000000E+00        -1.531097E+00         0.000000E+00        -2.762805E+01        -2.991905E+01        -3.015998E+01        -3.125922E+01        -2.526714E+01        -2.781412E+01        -6.991644E+00        -6.413565E+00        -6.238997E+00        -6.555637E+00        -7.214951E+00        -6.908201E+00        -4.192462E+00         0.000000E+00        -7.197321E+00         0.000000E+00        -2.823562E+00         0.000000E+00        -2.313409E+01        -2.540745E+01        -2.308758E+01        -2.548612E+01        -2.319302E+01        -2.428843E+01        -7.470921E+00        -7.760048E+00        -6.932036E+00        -8.395301E+00        -7.186316E+00        -7.793395E+00        -2.055494E+00         0.000000E+00        -1.510575E+00         0.000000E+00        -2.349605E+00         0.000000E+00        -2.936124E+01        -3.075969E+01        -3.119288E+01        -3.282208E+01        -2.774263E+01        -2.882914E+01        -9.090006E-01        -8.607080E-01        -8.662300E-01        -9.792698E-01        -8.676148E-01        -8.910599E-01         4.300000E+01         7.100000E+01         1.200000E+02         4.980000E+02         1.900000E+01         1.300000E+01         5.300000E+01         5.200000E+01         2.300000E+01         1.000000E+01         2.120000E+02         1.520000E+02         2.800000E+01         5.000000E+01         6.800000E+01         3.130000E+02         3.200000E+01         3.800000E+01
        5.040000E+07         9.193957E+00         2.060636E-01         4.857049E-01         3.082315E-01        -2.984674E-01        -2.774245E-01        -4.174815E-01         1.454926E+00         1.597575E+00         1.193783E+00         1.330000E+02         1.100000E+02         1.530000E+02        -1.746969E+01        -1.822511E+01        -1.842097E+01        -8.726337E+00        -9.184597E+00        -7.642186E+00         1.778281E-04        -4.062582E-04         7.604030E-04        -1.888768E+00         0.000000E+00        -1.567809E+00         0.000000E+00        -1.463632E+00         0.000000E+00        -2.806515E+01        -2.940962E+01        -3.044716E+01        -3.125276E+01        -2.577711E+01        -2.674945E+01        -6.512300E+00        -6.959704E+00        -6.136935E+00        -6.591015E+00        -7.796155E+00        -7.009895E+00        -4.065390E+00         0.000000E+00        -7.238353E+00         0.000000E+00        -2.964944E+00         0.000000E+00        -2.312868E+01        -2.437231E+01        -2.100025E+01        -2.715722E+01        -2.300570E+01        -2.400611E+01        -7.591055E+00        -7.986735E+00        -7.734460E+00        -8.106457E+00        -7.070831E+00        -7.943253E+00        -1.588677E+00         0.000000E+00        -1.307714E+00         0.000000E+00        -1.428687E+00         0.000000E+00        -3.003006E+01        -3.113449E+01        -3.196225E+01        -3.276653E+01        -2.843804E+01        -2.942182E+01        -7.963505E-01        -1.291214E+00        -7.820391E-01        -9.339931E-01        -7.558721E-01        -8.577507E-01         5.000000E+01         6.900000E+01         1.320000E+02         4.850000E+02         1.400000E+01         1.400000E+01         6.500000E+01         5.200000E+01         2.200000E+01         9.000000E+00         1.950000E+02         1.590000E+02         3.700000E+01         5.000000E+01         7.300000E+01         3.030000E+02         3.100000E+01         3.600000E+01
        5.043000E+07         8.664577E+00         1.794279E-01         4.907747E-01         3.297974E-01        -3.378146E-01        -2.651165E-01        -3.687100E-01         1.417991E+00         1.648919E+00         1.250691E+00         1.250000E+02         1.100000E+02         1.610000E+02        -1.864001E+01        -1.825345E+01        -1.746573E+01        -8.818094E+00        -9.008751E+00        -8.315326E+00         0.000000E+00         5.276243E-04        -2.646200E-04        -1.773488E+00         0.000000E+00        -1.585407E+00         0.000000E+00        -1.675673E+00         0.000000E+00        -2.863632E+01        -3.057190E+01        -3.022647E+01        -3.115876E+01        -2.633648E+01        -2.748728E+01        -6.534264E+00        -6.567114E+00        -6.290345E+00        -6.697924E+00        -6.900215E+00        -6.692069E+00        -4.473307E+00         0.000000E+00        -6.951338E+00         0.000000E+00        -2.736996E+00         0.000000E+00        -2.280222E+01        -2.475273E+01        -2.259165E+01        -2.825468E+01        -2.360963E+01        -2.430568E+01        -7.232312E+00        -8.273059E+00        -7.231250E+00        -7.971132E+00        -6.963858E+00        -7.407788E+00        -1.404914E+00         0.000000E+00        -1.419765E+00         0.000000E+00        -2.104546E+00         0.000000E+00        -3.024847E+01        -3.159843E+01        -3.140533E+01        -3.282682E+01        -2.804726E+01        -2.900443E+01        -7.764353E-01        -9.024764E-01        -8.153449E-01        -1.041394E+00        -7.750441E-01        -8.086721E-01         4.800000E+01         6.200000E+01         1.290000E+02         4.880000E+02         2.200000E+01         1.500000E+01         6.900000E+01         3.700000E+01         2.300000E+01         8.000000E+00         1.920000E+02         1.730000E+02         2.900000E+01         5.400000E+01         6.800000E+01         3.070000E+02         3.400000E+01         4.200000E+01
        5.046000E+07         9.116094E+00         1.986134E-01         4.870914E-01         3.142951E-01        -2.925110E-01        -3.090184E-01        -3.608498E-01         1.450628E+00         1.619604E+00         1.271544E+00         1.190000E+02         1.110000E+02         1.660000E+02        -1.758773E+01        -1.838135E+01        -1.756689E+01        -9.056355E+00        -9.023325E+00        -8.360407E+00         0.000000E+00        -1.522281E-03        -6.690788E-03        -1.856300E+00         0.000000E+00        -1.737534E+00         0.000000E+00        -2.090521E+00         0.000000E+00        -2.829391E+01        -2.935403E+01        -2.957969E+01        -3.133492E+01        -2.575499E+01        -2.849739E+01        -6.910346E+00        -6.992148E+00        -6.628675E+00        -6.590153E+00        -6.833833E+00        -6.086121E+00        -4.073345E+00         0.000000E+00        -6.931625E+00         0.000000E+00        -2.952623E+00         0.000000E+00        -2.299443E+01        -2.475363E+01        -2.287604E+01        -2.731681E+01        -2.342194E+01        -2.447136E+01        -7.104367E+00        -8.345020E+00        -6.886603E+00        -8.358078E+00        -6.987458E+00        -7.627742E+00        -1.891788E+00         0.000000E+00        -1.312567E+00         0.000000E+00        -1.004205E+00         0.000000E+00        -2.903087E+01        -3.083831E+01        -3.163457E+01        -3.278114E+01        -2.887173E+01        -2.882315E+01        -1.074362E+00        -1.083514E+00        -8.250420E-01        -9.637752E-01        -8.930296E-01        -9.535127E-01         5.500000E+01         5.900000E+01         1.220000E+02         4.970000E+02         1.500000E+01         1.600000E+01         6.300000E+01         4.700000E+01         2.300000E+01         8.000000E+00         1.900000E+02         1.710000E+02         3.400000E+01         6.300000E+01         6.500000E+01         3.140000E+02         2.500000E+01         3.900000E+01
        5.049000E+07         8.728128E+00         1.825135E-01         4.846594E-01         3.328271E-01        -3.605574E-01        -3.119898E-01        -4.080628E-01         1.417757E+00         1.616489E+00         1.203764E+00         1.130000E+02         1.100000E+02         1.730000E+02        -1.737434E+01        -1.885773E+01        -1.801868E+01        -9.800730E+00        -8.606850E+00        -8.446242E+00        -1.177328E-03        -5.085953E-04        -3.060536E-03        -1.895642E+00         0.000000E+00        -1.763294E+00         0.000000E+00        -2.548248E+00         0.000000E+00        -2.811514E+01        -2.935494E+01        -2.988901E+01        -3.147597E+01        -2.508046E+01        -2.705174E+01        -6.382925E+00        -6.785167E+00        -6.188661E+00        -6.518623E+00        -7.002528E+00        -7.089216E+00        -3.417257E+00         0.000000E+00        -7.066969E+00         0.000000E+00        -2.932829E+00         0.000000E+00        -2.299297E+01        -2.414262E+01        -2.295685E+01        -2.540088E+01        -2.293378E+01        -2.411280E+01        -7.203582E+00        -8.386313E+00        -7.007217E+00        -7.679004E+00        -7.230670E+00        -7.724382E+00        -2.684462E+00         0.000000E+00        -1.522379E+00         0.000000E+00        -2.541841E+00         0.000000E+00        -2.915247E+01        -3.119381E+01        -3.111301E+01        -3.293093E+01        -2.710041E+01        -2.876081E+01        -9.407701E-01        -8.488739E-01        -7.262138E-01        -9.419575E-01        -8.682047E-01        -7.819426E-01         4.600000E+01         6.300000E+01         1.180000E+02         4.970000E+02         2.700000E+01         1.300000E+01         6.700000E+01         4.300000E+01         2.300000E+01         7.000000E+00         1.820000E+02         1.800000E+02         2.700000E+01         4.600000E+01         6.100000E+01         3.240000E+02         3.400000E+01         3.900000E+01
        5.052000E+07         8.813307E+00         1.872125E-01         4.781226E-01         3.346649E-01        -3.583367E-01        -3.204725E-01        -4.450718E-01         1.403450E+00         1.608581E+00         1.190460E+00         1.230000E+02         1.100000E+02         1.630000E+02        -1.734373E+01        -1.789021E+01        -1.901246E+01        -9.143943E+00        -9.529917E+00        -7.207054E+00        -1.073834E-05        -8.528687E-04         7.057241E-04        -9.962394E-01         0.000000E+00        -1.658656E+00         0.000000E+00        -1.312267E+00         0.000000E+00        -2.858426E+01        -3.009580E+01        -2.983933E+01        -3.124097E+01        -2.509171E+01        -2.628138E+01        -6.703262E+00        -7.170915E+00        -6.484643E+00        -6.843610E+00        -7.525060E+00        -7.313140E+00        -4.025977E+00         0.000000E+00        -6.985455E+00         0.000000E+00        -3.092459E+00         0.000000E+00        -2.308253E+01        -2.400821E+01        -2.226473E+01        -2.626843E+01        -2.288845E+01        -2.445884E+01        -6.762406E+00        -8.916539E+00        -7.421874E+00        -8.377038E+00        -7.190941E+00        -7.881899E+00        -2.788752E+00         0.000000E+00        -1.810272E+00         0.000000E+00        -2.500719E+00         0.000000E+00        -2.852939E+01        -3.147313E+01        -3.116894E+01        -3.299100E+01        -2.728152E+01        -2.899575E+01        -8.135783E-01        -1.075769E+00        -8.716883E-01        -1.005514E+00        -8.752234E-01        -1.057790E+00         4.300000E+01         7.200000E+01         1.160000E+02         4.910000E+02         2.000000E+01         2.200000E+01         6.900000E+01         4.600000E+01         2.200000E+01         6.000000E+00         1.970000E+02         1.620000E+02         2.800000E+01         5.800000E+01         5.600000E+01         3.200000E+02         2.800000E+01         4.500000E+01
        5.055000E+07         8.859534E+00         1.884098E-01         4.794478E-01         3.321424E-01        -2.944947E-01        -2.571323E-01        -3.586973E-01         1.499141E+00         1.647452E+00         1.270110E+00         1.110000E+02         1.100000E+02         1.750000E+02        -1.773222E+01        -1.831878E+01        -1.784675E+01        -9.317008E+00        -9.099322E+00        -8.789604E+00        -4.661909E-04         0.000000E+00        -1.598751E-04        -1.622899E+00         0.000000E+00        -1.583302E+00         0.000000E+00        -2.012504E+00         0.000000E+00        -2.946743E+01        -2.920975E+01        -3.017288E+01        -3.131650E+01        -2.658336E+01        -2.624270E+01        -6.697545E+00        -7.433065E+00        -6.257071E+00        -6.596065E+00        -6.640044E+00        -7.635612E+00        -3.787013E+00         0.000000E+00        -6.670170E+00         0.000000E+00        -2.980102E+00         0.000000E+00        -2.443177E+01        -2.470522E+01        -2.122857E+01        -2.953022E+01        -2.301538E+01        -2.428215E+01        -6.789791E+00        -8.002439E+00        -7.260271E+00        -6.232141E+00        -7.019929E+00        -7.578798E+00        -2.515759E+00         0.000000E+00        -1.840755E+00         0.000000E+00        -2.412097E+00         0.000000E+00        -2.924240E+01        -3.142091E+01        -3.088425E+01        -3.280136E+01        -2.766053E+01        -2.905387E+01        -9.251749E-01        -9.802963E-01        -8.113238E-01        -9.182201E-01        -7.994574E-01        -8.248308E-01         5.400000E+01         6.000000E+01         1.240000E+02         4.850000E+02         2.200000E+01         1.900000E+01         6.100000E+01         4.900000E+01         2.300000E+01         5.000000E+00         1.910000E+02         1.730000E+02         3.600000E+01         5.900000E+01         5.200000E+01         3.200000E+02         2.800000E+01         4.600000E+01
        5.058000E+07         9.142209E+00         2.028561E-01         4.798018E-01         3.173422E-01        -3.148027E-01        -2.710860E-01        -3.523559E-01         1.455470E+00         1.658870E+00         1.242909E+00         1.120000E+02         1.100000E+02         1.740000E+02        -1.762485E+01        -1.837311E+01        -1.829369E+01        -8.821974E+00        -9.487493E+00        -7.971375E+00         0.000000E+00         8.189652E-04         0.000000E+00        -1.516648E+00         0.000000E+00        -1.689779E+00         0.000000E+00        -2.701131E+00         0.000000E+00        -2.852351E+01        -2.938059E+01        -3.000245E+01        -3.121732E+01        -2.539287E+01        -2.636318E+01        -6.868391E+00        -6.915083E+00        -6.397618E+00        -6.697501E+00        -6.388381E+00        -7.441646E+00        -3.807879E+00         0.000000E+00        -7.727194E+00         0.000000E+00        -2.723737E+00         0.000000E+00        -2.333905E+01        -2.495882E+01        -2.331435E+01        -2.873711E+01        -2.330413E+01        -2.426845E+01        -7.439420E+00        -8.064049E+00        -6.783494E+00        -7.060808E+00        -7.022718E+00        -7.827172E+00        -1.981638E+00         0.000000E+00        -1.419621E+00         0.000000E+00        -1.645473E+00         0.000000E+00        -2.944029E+01        -3.056496E+01        -3.117904E+01        -3.302631E+01        -2.776813E+01        -2.935538E+01        -9.110779E-01        -1.071970E+00        -9.046241E-01        -9.198458E-01        -6.013322E-01        -6.803252E-01         5.600000E+01         6.600000E+01         1.170000E+02         4.920000E+02         1.700000E+01         1.600000E+01         6.400000E+01         5.500000E+01         2.100000E+01         7.000000E+00         2.150000E+02         1.400000E+02         3.700000E+01         5.800000E+01         6.100000E+01         3.160000E+02         3.500000E+01         3.700000E+01
        5.061000E+07         8.778815E+00         1.911641E-01         4.831202E-01         3.257157E-01        -3.150300E-01        -3.272454E-01        -3.715616E-01         1.468324E+00         1.594444E+00         1.251586E+00         1.200000E+02         1.100000E+02         1.660000E+02        -1.787718E+01        -1.855105E+01        -1.742661E+01        -9.142092E+00        -9.012504E+00        -8.018629E+00         0.000000E+00         1.426284E-04        -1.470955E-03        -1.833395E+00         0.000000E+00        -1.656362E+00         0.000000E+00        -1.912032E+00         0.000000E+00        -2.896746E+01        -2.918461E+01        -2.927334E+01        -3.139764E+01        -2.584176E+01        -2.743718E+01        -6.152313E+00        -7.038841E+00        -6.663643E+00        -6.600378E+00        -6.908199E+00        -7.152348E+00        -3.992812E+00         0.000000E+00        -6.795165E+00         0.000000E+00        -2.794326E+00         0.000000E+00        -2.321207E+01        -2.435178E+01        -2.176937E+01        -2.770210E+01        -2.346570E+01        -2.424694E+01        -7.285662E+00        -8.114161E+00        -7.867519E+00        -7.651784E+00        -6.892805E+00        -7.897363E+00        -1.703120E+00         0.000000E+00        -1.688028E+00         0.000000E+00        -2.515806E+00         0.000000E+00        -3.012987E+01        -3.092447E+01        -3.117132E+01        -3.281771E+01        -2.791338E+01        -2.901285E+01        -8.920154E-01        -1.085122E+00        -8.723732E-01        -9.833512E-01        -6.385669E-01        -9.203135E-01         5.800000E+01         5.200000E+01         1.270000E+02         4.910000E+02         2.200000E+01         1.400000E+01         6.000000E+01         5.100000E+01         2.200000E+01         6.000000E+00         1.940000E+02         1.690000E+02         3.600000E+01         4.100000E+01         6.000000E+01         3.220000E+02         2.700000E+01         4.600000E+01
        5.064000E+07         8.804961E+00         1.902681E-01         4.887947E-01         3.209371E-01        -2.995919E-01        -3.133314E-01        -3.454825E-01         1.480269E+00         1.600073E+00         1.298122E+00         1.160000E+02         1.100000E+02         1.700000E+02        -1.760856E+01        -1.841100E+01        -1.764690E+01        -9.642006E+00        -8.923483E+00        -8.425606E+00         0.000000E+00         0.000000E+00        -1.125817E-04        -2.002457E+00         0.000000E+00        -1.564379E+00         0.000000E+00        -3.481511E+00         0.000000E+00        -2.837846E+01        -2.913797E+01        -2.965387E+01        -3.131872E+01        -2.426526E+01        -2.696767E+01        -6.226854E+00        -6.842611E+00        -6.532517E+00        -6.662417E+00        -6.394764E+00        -6.623323E+00        -3.874748E+00         0.000000E+00        -6.982854E+00         0.000000E+00        -2.671475E+00         0.000000E+00        -2.318181E+01        -2.501957E+01        -2.229035E+01        -2.613151E+01        -2.358955E+01        -2.478121E+01        -7.657775E+00        -7.727048E+00        -6.627569E+00        -7.605103E+00        -6.952310E+00        -7.529737E+00        -2.004934E+00         0.000000E+00        -1.873690E+00         0.000000E+00        -2.199394E+00         0.000000E+00        -2.913255E+01        -3.119910E+01        -3.085182E+01        -3.275586E+01        -2.778762E+01        -2.843657E+01        -7.535289E-01        -9.503522E-01        -8.510119E-01        -9.639484E-01        -9.412467E-01        -1.100959E+00         5.300000E+01         6.500000E+01         1.260000E+02         4.890000E+02         2.000000E+01         1.100000E+01         6.400000E+01         4.900000E+01         2.200000E+01         6.000000E+00         1.890000E+02         1.720000E+02         3.400000E+01         4.300000E+01         6.200000E+01         3.280000E+02         2.800000E+01         3.800000E+01
        5.067000E+07         8.708374E+00         1.806427E-01         4.957192E-01         3.236382E-01        -3.536004E-01        -3.034992E-01        -3.413201E-01         1.434794E+00         1.611616E+00         1.268450E+00         1.210000E+02         1.100000E+02         1.650000E+02        -1.788955E+01        -1.863620E+01        -1.766586E+01        -8.393155E+00        -8.833422E+00        -8.708833E+00         0.000000E+00         0.000000E+00         0.000000E+00        -2.216038E+00         0.000000E+00        -1.423805E+00         0.000000E+00        -2.075249E+00         0.000000E+00        -2.809261E+01        -2.785506E+01        -3.004911E+01        -3.147141E+01        -2.538310E+01        -2.522037E+01        -6.627862E+00        -7.510145E+00        -6.425729E+00        -6.635835E+00        -7.052763E+00        -7.661246E+00        -3.474629E+00         0.000000E+00        -7.527976E+00         0.000000E+00        -2.644632E+00         0.000000E+00        -2.332489E+01        -2.445157E+01        -2.308744E+01        -2.967872E+01        -2.353005E+01        -2.455055E+01        -7.494056E+00        -8.234645E+00        -6.538472E+00        -7.220636E+00        -6.942254E+00        -7.620457E+00        -2.591626E+00         0.000000E+00        -1.820126E+00         0.000000E+00        -1.498279E+00         0.000000E+00        -2.930537E+01        -3.070904E+01        -3.091563E+01        -3.300146E+01        -2.785637E+01        -2.862720E+01        -7.610598E-01        -1.071839E+00        -8.599179E-01        -9.328341E-01        -9.729273E-01        -8.675596E-01         5.400000E+01         5.100000E+01         1.240000E+02         5.060000E+02         1.500000E+01         1.400000E+01         6.700000E+01         3.500000E+01         2.400000E+01         5.000000E+00         2.050000E+02         1.660000E+02         4.000000E+01         3.400000E+01         6.000000E+01         3.300000E+02         3.200000E+01         3.800000E+01
        5.070000E+07         8.852718E+00         1.861010E-01         4.926598E-01         3.212391E-01        -3.481841E-01        -2.891462E-01        -4.317191E-01         1.409138E+00         1.609466E+00         1.172823E+00         1.260000E+02         1.100000E+02         1.600000E+02        -1.816216E+01        -1.912265E+01        -1.823891E+01        -8.232032E+00        -8.219308E+00        -8.497167E+00         0.000000E+00         2.571634E-04        -7.446216E-04        -1.565086E+00         0.000000E+00        -1.735862E+00         0.000000E+00        -1.629856E+00         0.000000E+00        -2.823989E+01        -2.926737E+01        -2.997543E+01        -3.140353E+01        -2.408645E+01        -2.734515E+01        -6.627351E+00        -6.944492E+00        -6.386765E+00        -6.589129E+00        -7.188182E+00        -7.079416E+00        -4.336627E+00         0.000000E+00        -8.164672E+00         0.000000E+00        -2.639666E+00         0.000000E+00        -2.237761E+01        -2.492856E+01        -2.185389E+01        -3.004768E+01        -2.316742E+01        -2.457953E+01        -7.521381E+00        -8.119460E+00        -6.989353E+00        -6.714311E+00        -7.345545E+00        -7.726003E+00        -3.299583E+00         0.000000E+00        -1.362897E+00         0.000000E+00        -2.994578E+00         0.000000E+00        -2.795388E+01        -3.092001E+01        -3.146215E+01        -3.307232E+01        -2.728665E+01        -2.905316E+01        -8.470361E-01        -9.529463E-01        -8.165483E-01        -9.454499E-01        -6.420190E-01        -7.631312E-01         6.400000E+01         4.700000E+01         1.200000E+02         5.050000E+02         1.000000E+01         1.800000E+01         7.100000E+01         4.000000E+01         2.100000E+01         7.000000E+00         1.950000E+02         1.680000E+02         2.900000E+01         5.100000E+01         6.100000E+01         3.280000E+02         2.500000E+01         4.400000E+01
        5.073000E+07         8.856227E+00         1.945196E-01         4.842302E-01         3.212501E-01        -3.109271E-01        -2.176039E-01        -3.995355E-01         1.438947E+00         1.711549E+00         1.196275E+00         1.230000E+02         1.130000E+02         1.600000E+02        -1.775207E+01        -1.787506E+01        -1.872038E+01        -9.043647E+00        -9.668652E+00        -8.150494E+00         0.000000E+00         0.000000E+00         0.000000E+00        -1.719060E+00         0.000000E+00        -1.388908E+00         0.000000E+00        -2.403369E+00         0.000000E+00        -2.827841E+01        -2.979098E+01        -3.062947E+01        -3.141606E+01        -2.449788E+01        -2.655371E+01        -6.577060E+00        -7.022214E+00        -6.253333E+00        -6.610229E+00        -6.951411E+00        -7.838008E+00        -4.324961E+00         0.000000E+00        -7.785710E+00         0.000000E+00        -2.756387E+00         0.000000E+00        -2.301429E+01        -2.375345E+01        -2.307747E+01        -2.887162E+01        -2.316921E+01        -2.406622E+01        -6.896902E+00        -8.731039E+00        -6.559671E+00        -6.424622E+00        -7.199243E+00        -7.556536E+00        -1.799575E+00         0.000000E+00        -1.759521E+00         0.000000E+00        -2.288738E+00         0.000000E+00        -3.014217E+01        -3.133570E+01        -3.157845E+01        -3.299999E+01        -2.754379E+01        -2.916913E+01        -9.231070E-01        -1.291100E+00        -7.962918E-01        -9.199830E-01        -7.584306E-01        -8.619917E-01         6.100000E+01         5.300000E+01         1.310000E+02         4.910000E+02         1.100000E+01         1.700000E+01         7.100000E+01         4.800000E+01         2.100000E+01         8.000000E+00         1.910000E+02         1.630000E+02         3.300000E+01         5.000000E+01         6.200000E+01         3.210000E+02         3.000000E+01         4.100000E+01
        5.076000E+07         8.860333E+00         1.933543E-01         4.876112E-01         3.190346E-01        -3.061001E-01        -2.841245E-01        -4.118971E-01         1.504701E+00         1.641673E+00         1.202325E+00         1.260000E+02         1.100000E+02         1.600000E+02        -1.771465E+01        -1.865433E+01        -1.796683E+01        -8.882386E+00        -9.106329E+00        -8.448118E+00         0.000000E+00         1.401632E-04        -1.377536E-03        -1.870227E+00         0.000000E+00        -1.576487E+00         0.000000E+00        -2.506670E+00         0.000000E+00        -2.816780E+01        -2.948318E+01        -3.027163E+01        -3.129043E+01        -2.503693E+01        -2.559464E+01        -6.608391E+00        -6.968368E+00        -6.347232E+00        -6.731613E+00        -7.162103E+00        -7.668440E+00        -3.939600E+00         0.000000E+00        -8.225391E+00         0.000000E+00        -2.894311E+00         0.000000E+00        -2.301074E+01        -2.432564E+01        -2.081410E+01        -2.841731E+01        -2.296492E+01        -2.502324E+01        -7.474010E+00        -7.998398E+00        -6.894439E+00        -6.940389E+00        -7.153695E+00        -7.399388E+00        -1.423785E+00         0.000000E+00        -1.426203E+00         0.000000E+00        -3.339890E+00         0.000000E+00        -2.967628E+01        -3.176298E+01        -3.157356E+01        -3.295923E+01        -2.695489E+01        -2.891974E+01        -7.936562E-01        -9.116706E-01        -7.841938E-01        -9.886920E-01        -8.464023E-01        -1.012626E+00         5.100000E+01         6.200000E+01         1.330000E+02         4.880000E+02         1.100000E+01         1.900000E+01         6.900000E+01         4.500000E+01         2.100000E+01         8.000000E+00         1.900000E+02         1.690000E+02         3.400000E+01         5.000000E+01         6.100000E+01         3.220000E+02         1.900000E+01         5.400000E+01
        5.079000E+07         9.102073E+00         2.032543E-01         4.828437E-01         3.139020E-01        -3.584059E-01        -2.624171E-01        -3.657996E-01         1.439246E+00         1.665357E+00         1.281633E+00         1.370000E+02         1.100000E+02         1.490000E+02        -1.803417E+01        -1.849696E+01        -1.850221E+01        -8.349020E+00        -8.863804E+00        -8.383157E+00         0.000000E+00         0.000000E+00        -1.788366E-03        -1.721633E+00         0.000000E+00        -1.597873E+00         0.000000E+00        -1.128310E+00         0.000000E+00        -2.829709E+01        -2.907414E+01        -3.032719E+01        -3.145407E+01        -2.475841E+01        -2.536240E+01        -6.608576E+00        -7.010811E+00        -6.085765E+00        -6.615189E+00        -7.733456E+00        -6.661414E+00        -4.168312E+00         0.000000E+00        -7.442196E+00         0.000000E+00        -2.748007E+00         0.000000E+00        -2.379301E+01        -2.517298E+01        -2.173767E+01        -2.822430E+01        -2.364437E+01        -2.452834E+01        -6.820440E+00        -7.908314E+00        -7.221168E+00        -7.200827E+00        -7.302744E+00        -7.681217E+00        -2.012172E+00         0.000000E+00        -1.842273E+00         0.000000E+00        -1.990219E+00         0.000000E+00        -2.935468E+01        -3.129705E+01        -3.129676E+01        -3.305383E+01        -2.825789E+01        -2.855844E+01        -1.004565E+00        -1.099164E+00        -8.378912E-01        -9.540515E-01        -6.494319E-01        -8.757999E-01         6.000000E+01         6.400000E+01         1.220000E+02         4.940000E+02         1.400000E+01         1.000000E+01         7.400000E+01         4.300000E+01         2.100000E+01         7.000000E+00         1.940000E+02         1.630000E+02         3.900000E+01         5.200000E+01         6.200000E+01         3.210000E+02         3.000000E+01         3.500000E+01
        5.082000E+07         9.034347E+00         2.007153E-01         4.884010E-01         3.108837E-01        -3.478830E-01        -2.619193E-01        -3.585246E-01         1.438843E+00         1.645648E+00         1.235472E+00         1.260000E+02         1.100000E+02         1.600000E+02        -1.833972E+01        -1.855203E+01        -1.835130E+01        -8.637977E+00        -9.195329E+00        -8.258816E+00         0.000000E+00         0.000000E+00         0.000000E+00        -1.735892E+00         0.000000E+00        -1.507144E+00         0.000000E+00        -3.656592E+00         0.000000E+00        -2.846765E+01        -2.914244E+01        -3.022705E+01        -3.121765E+01        -2.565586E+01        -2.722657E+01        -6.492658E+00        -7.079603E+00        -6.362604E+00        -6.717654E+00        -6.859431E+00        -6.799883E+00        -3.811189E+00         0.000000E+00        -7.896727E+00         0.000000E+00        -2.764517E+00         0.000000E+00        -2.333340E+01        -2.464792E+01        -2.158674E+01        -2.718375E+01        -2.308070E+01        -2.435474E+01        -7.326409E+00        -8.405993E+00        -7.421757E+00        -7.369815E+00        -7.149835E+00        -7.892210E+00        -2.171239E+00         0.000000E+00        -1.455958E+00         0.000000E+00        -1.982610E+00         0.000000E+00        -2.933477E+01        -3.086786E+01        -3.142554E+01        -3.279132E+01        -2.849632E+01        -2.936902E+01        -8.855611E-01        -1.120802E+00        -8.416550E-01        -9.802092E-01        -5.660936E-01        -7.083063E-01         5.900000E+01         6.100000E+01         1.350000E+02         4.830000E+02         1.300000E+01         1.300000E+01         7.700000E+01         4.800000E+01         2.200000E+01         8.000000E+00         1.910000E+02         1.560000E+02         3.300000E+01         5.300000E+01         6.000000E+01         3.240000E+02         2.600000E+01         4.100000E+01
        5.085000E+07         9.000132E+00         2.077784E-01         4.910955E-01         3.011261E-01        -3.103878E-01        -3.582452E-01        -3.857405E-01         1.445557E+00         1.569226E+00         1.259920E+00         1.280000E+02         1.100000E+02         1.580000E+02        -1.802855E+01        -1.818882E+01        -1.880305E+01        -9.036112E+00        -9.143115E+00        -7.870862E+00         0.000000E+00         2.518316E-04         7.884032E-04        -1.843230E+00         0.000000E+00        -1.489047E+00         0.000000E+00        -2.347443E+00         0.000000E+00        -2.827820E+01        -2.918954E+01        -3.043633E+01        -3.128045E+01        -2.577001E+01        -2.556876E+01        -6.686629E+00        -7.249990E+00        -6.353802E+00        -6.630594E+00        -6.705225E+00        -9.374401E+00        -4.058589E+00         0.000000E+00        -7.564974E+00         0.000000E+00        -2.783996E+00         0.000000E+00        -2.342871E+01        -2.490441E+01        -2.202186E+01        -2.722348E+01        -2.355495E+01        -2.433549E+01        -6.944405E+00        -7.760834E+00        -7.562185E+00        -5.807874E+00        -7.045796E+00        -7.738812E+00        -1.940884E+00         0.000000E+00        -1.513174E+00         0.000000E+00        -1.646067E+00         0.000000E+00        -2.974825E+01        -3.075306E+01        -3.112091E+01        -3.285995E+01        -2.769476E+01        -2.895574E+01        -7.792949E-01        -1.277301E+00        -9.038780E-01        -1.003259E+00        -8.380230E-01        -6.065703E-01         5.800000E+01         6.200000E+01         1.180000E+02         5.040000E+02         1.700000E+01         5.000000E+00         7.000000E+01         5.100000E+01         2.300000E+01         8.000000E+00         1.970000E+02         1.530000E+02         3.500000E+01         5.400000E+01         6.900000E+01         3.210000E+02         3.700000E+01         2.500000E+01
        5.088000E+07         9.021272E+00         2.107761E-01         4.839498E-01         3.052741E-01        -3.832426E-01        -2.754600E-01        -4.217977E-01         1.402620E+00         1.660509E+00         1.178774E+00         1.290000E+02         1.100000E+02         1.570000E+02        -1.760175E+01        -1.861838E+01        -1.881089E+01        -8.632101E+00        -8.720910E+00        -8.002021E+00         0.000000E+00         0.000000E+00         1.500351E-05        -1.597790E+00         0.000000E+00        -1.581040E+00         0.000000E+00        -2.913906E+00         0.000000E+00        -2.875258E+01        -2.939356E+01        -3.063234E+01        -3.109631E+01        -2.499966E+01        -2.800067E+01        -6.313095E+00        -6.596723E+00        -6.299374E+00        -6.718321E+00        -6.897967E+00        -7.825158E+00        -4.541777E+00         0.000000E+00        -7.540697E+00         0.000000E+00        -2.791688E+00         0.000000E+00        -2.253570E+01        -2.517013E+01        -2.249813E+01        -2.740012E+01        -2.324349E+01        -2.446123E+01        -7.246185E+00        -7.916315E+00        -6.967702E+00        -8.116526E+00        -7.262079E+00        -7.722829E+00        -2.015538E+00         0.000000E+00        -1.257180E+00         0.000000E+00        -2.367652E+00         0.000000E+00        -3.011175E+01        -3.097004E+01        -3.162430E+01        -3.291482E+01        -2.790004E+01        -2.910134E+01        -6.851234E-01        -1.131830E+00        -7.203170E-01        -9.354280E-01        -7.562082E-01        -1.004403E+00         6.200000E+01         7.300000E+01         1.240000E+02         4.870000E+02         1.000000E+01         8.000000E+00         6.000000E+01         6.000000E+01         2.300000E+01         7.000000E+00         2.010000E+02         1.510000E+02         4.000000E+01         5.100000E+01         6.500000E+01         3.140000E+02         2.900000E+01         3.200000E+01
        5.091000E+07         9.195393E+00         2.127765E-01         4.882139E-01         2.990096E-01        -3.381448E-01        -2.262599E-01        -4.203147E-01         1.440033E+00         1.718567E+00         1.210750E+00         1.180000E+02         1.100000E+02         1.680000E+02        -1.788427E+01        -1.742892E+01        -1.815178E+01        -8.699351E+00        -1.022436E+01        -8.081291E+00         7.817139E-06         0.000000E+00        -4.721760E-02        -2.201976E+00         0.000000E+00        -1.291066E+00         0.000000E+00        -2.659997E+00         0.000000E+00        -2.734506E+01        -2.964815E+01        -3.032274E+01        -3.114045E+01        -2.537995E+01        -2.787340E+01        -7.196116E+00        -6.702827E+00        -6.254329E+00        -6.616282E+00        -6.293113E+00        -6.173510E+00        -3.132601E+00         0.000000E+00        -7.643959E+00         0.000000E+00        -3.223498E+00         0.000000E+00        -2.333747E+01        -2.529219E+01        -2.242079E+01        -2.769251E+01        -2.309628E+01        -2.443228E+01        -7.332338E+00        -7.911138E+00        -7.118066E+00        -7.527047E+00        -7.026594E+00        -7.931895E+00        -1.885487E+00         0.000000E+00        -1.480415E+00         0.000000E+00        -8.829118E-01         0.000000E+00        -2.940943E+01        -3.079196E+01        -3.143505E+01        -3.272147E+01        -2.840959E+01        -2.891260E+01        -1.045979E+00        -8.723647E-01        -8.347364E-01        -9.749197E-01        -1.006950E+00        -7.971215E-01         5.100000E+01         7.800000E+01         1.340000E+02         4.840000E+02         1.100000E+01         6.000000E+00         7.200000E+01         5.200000E+01         2.200000E+01         1.000000E+01         1.880000E+02         1.580000E+02         3.900000E+01         5.100000E+01         6.500000E+01         3.220000E+02         2.700000E+01         4.000000E+01
        5.094000E+07         8.957206E+00         1.978101E-01         4.958402E-01         3.063497E-01        -3.347609E-01        -2.642310E-01        -4.830570E-01         1.418861E+00         1.666607E+00         1.132344E+00         1.160000E+02         1.100000E+02         1.700000E+02        -1.830988E+01        -1.841116E+01        -1.892635E+01        -8.244310E+00        -9.467477E+00        -7.423993E+00         0.000000E+00         0.000000E+00        -1.354512E-03        -1.739140E+00         0.000000E+00        -1.490623E+00         0.000000E+00        -1.984003E+00         0.000000E+00        -2.837014E+01        -2.905770E+01        -2.991531E+01        -3.092113E+01        -2.584762E+01        -2.546904E+01        -6.799426E+00        -7.034009E+00        -6.568260E+00        -6.882078E+00        -6.317087E+00        -8.559621E+00        -4.012558E+00         0.000000E+00        -7.393339E+00         0.000000E+00        -2.954718E+00         0.000000E+00        -2.287320E+01        -2.583109E+01        -2.248738E+01        -2.746770E+01        -2.282678E+01        -2.379915E+01        -7.395417E+00        -7.077284E+00        -6.911086E+00        -8.515609E+00        -7.176419E+00        -7.907016E+00        -2.104735E+00         0.000000E+00        -1.328759E+00         0.000000E+00        -2.436268E+00         0.000000E+00        -2.993064E+01        -3.127530E+01        -3.100105E+01        -3.279541E+01        -2.768364E+01        -2.823617E+01        -6.926572E-01        -8.692535E-01        -9.026126E-01        -1.036180E+00        -7.707243E-01        -1.008426E+00         5.700000E+01         6.400000E+01         1.300000E+02         4.940000E+02         1.000000E+01         9.000000E+00         6.600000E+01         5.100000E+01         2.300000E+01         1.000000E+01         2.030000E+02         1.490000E+02         3.300000E+01         5.200000E+01         6.900000E+01         3.160000E+02         2.800000E+01         2.600000E+01
        5.097000E+07         9.233695E+00         2.093160E-01         4.872793E-01         3.034047E-01        -3.835866E-01        -2.412273E-01        -3.285027E-01         1.422320E+00         1.667367E+00         1.277590E+00         1.070000E+02         1.100000E+02         1.790000E+02        -1.789629E+01        -1.827138E+01        -1.753209E+01        -9.227468E+00        -9.580000E+00        -8.980647E+00         0.000000E+00         0.000000E+00         0.000000E+00        -1.633104E+00         0.000000E+00        -1.444600E+00         0.000000E+00        -1.839110E+00         0.000000E+00        -2.877136E+01        -2.892181E+01        -3.031792E+01        -3.122642E+01        -2.509986E+01        -2.509557E+01        -6.447304E+00        -7.113027E+00        -6.478515E+00        -6.665636E+00        -7.178816E+00        -7.427877E+00        -3.975009E+00         0.000000E+00        -8.006387E+00         0.000000E+00        -2.720675E+00         0.000000E+00        -2.318246E+01        -2.447622E+01        -2.176888E+01        -2.834243E+01        -2.353620E+01        -2.360294E+01        -7.467737E+00        -7.685243E+00        -6.796463E+00        -7.347138E+00        -6.812427E+00        -7.911021E+00        -2.520373E+00         0.000000E+00        -1.080120E+00         0.000000E+00        -1.913874E+00         0.000000E+00        -2.941996E+01        -3.100940E+01        -3.160935E+01        -3.310137E+01        -2.782147E+01        -2.860930E+01        -1.006490E+00        -1.074442E+00        -8.880552E-01        -9.059687E-01        -8.327176E-01        -8.484273E-01         5.300000E+01         6.900000E+01         1.350000E+02         4.870000E+02         1.100000E+01         9.000000E+00         6.000000E+01         7.000000E+01         2.300000E+01         6.000000E+00         2.100000E+02         1.330000E+02         3.100000E+01         5.400000E+01         7.000000E+01         3.190000E+02         3.200000E+01         3.100000E+01
        5.100000E+07         9.090260E+00         2.067608E-01         4.922459E-01         3.009933E-01        -3.467732E-01        -2.665261E-01        -4.079493E-01         1.443044E+00         1.647896E+00         1.202266E+00         1.150000E+02         1.180000E+02         1.630000E+02        -1.801224E+01        -1.830404E+01        -1.864210E+01        -8.874559E+00        -9.027731E+00        -7.956077E+00         2.299086E-04         0.000000E+00        -2.010838E-04        -1.854929E+00         0.000000E+00        -1.344256E+00         0.000000E+00        -2.605466E+00         0.000000E+00        -2.848176E+01        -2.931009E+01        -3.011444E+01        -3.120542E+01        -2.497410E+01        -2.543785E+01        -5.970219E+00        -6.744084E+00        -6.471882E+00        -6.755220E+00        -7.075643E+00        -7.418221E+00        -4.267084E+00         0.000000E+00        -7.420121E+00         0.000000E+00        -2.756736E+00         0.000000E+00        -2.314067E+01        -2.467207E+01        -2.207118E+01        -2.872996E+01        -2.298088E+01        -2.378779E+01        -6.953569E+00        -8.551085E+00        -6.968864E+00        -8.023189E+00        -7.041199E+00        -7.980915E+00        -1.442243E+00         0.000000E+00        -1.240516E+00         0.000000E+00        -1.466970E+00         0.000000E+00        -2.988551E+01        -3.091832E+01        -3.151415E+01        -3.284144E+01        -2.850754E+01        -2.814662E+01        -7.517388E-01        -9.292482E-01        -9.232172E-01        -9.435743E-01        -7.893104E-01        -6.781696E-01         5.700000E+01         7.200000E+01         1.460000E+02         4.680000E+02         1.100000E+01         1.000000E+01         6.700000E+01         6.000000E+01         2.600000E+01         6.000000E+00         2.000000E+02         1.430000E+02         3.700000E+01         5.400000E+01         7.200000E+01         3.110000E+02         2.500000E+01         3.100000E+01
        5.103000E+07         9.083741E+00         2.087629E-01         4.905867E-01         3.006504E-01        -3.289454E-01        -3.323654E-01        -4.148166E-01         1.441519E+00         1.602219E+00         1.192675E+00         1.220000E+02         1.140000E+02         1.600000E+02        -1.841417E+01        -1.879443E+01        -1.791372E+01        -8.164790E+00        -9.071928E+00        -8.480210E+00        -3.694819E-06         0.000000E+00         1.345666E-04        -1.871340E+00         0.000000E+00        -1.396989E+00         0.000000E+00        -2.051451E+00         0.000000E+00        -2.832357E+01        -2.936509E+01        -2.984302E+01        -3.108428E+01        -2.579283E+01        -2.488879E+01        -6.005040E+00        -6.833903E+00        -6.585436E+00        -6.822995E+00        -6.207629E+00        -7.506158E+00        -3.775178E+00         0.000000E+00        -7.925557E+00         0.000000E+00        -2.805607E+00         0.000000E+00        -2.331330E+01        -2.516284E+01        -2.183016E+01        -2.689093E+01        -2.310054E+01        -2.444409E+01        -7.245201E+00        -7.852712E+00        -7.039881E+00        -7.680804E+00        -7.197255E+00        -7.518113E+00        -2.328449E+00         0.000000E+00        -1.476564E+00         0.000000E+00        -2.508121E+00         0.000000E+00        -2.912398E+01        -3.126921E+01        -3.120613E+01        -3.276984E+01        -2.763341E+01        -2.858573E+01        -8.930060E-01        -1.130508E+00        -7.649235E-01        -1.076782E+00        -8.323098E-01        -7.455863E-01         5.500000E+01         7.100000E+01         1.400000E+02         4.750000E+02         1.400000E+01         9.000000E+00         7.600000E+01         5.200000E+01         2.300000E+01         1.100000E+01         1.870000E+02         1.530000E+02         3.100000E+01         5.300000E+01         6.500000E+01         3.200000E+02         2.700000E+01         3.100000E+01
        5.106000E+07         9.816961E+00         2.324420E-01         4.766480E-01         2.909101E-01        -3.888621E-01        -2.256988E-01        -4.236185E-01         1.375186E+00         1.691223E+00         1.194073E+00         1.390000E+02         1.100000E+02         1.470000E+02        -1.833965E+01        -1.787774E+01        -1.874593E+01        -8.628019E+00        -9.935584E+00        -8.118880E+00         7.747279E-07         0.000000E+00         3.050003E-04        -2.374215E+00         0.000000E+00        -1.309574E+00         0.000000E+00        -1.813464E+00         0.000000E+00        -2.770292E+01        -2.907914E+01        -3.031363E+01        -3.124814E+01        -2.464905E+01        -2.492204E+01        -6.637193E+00        -6.869137E+00        -6.241286E+00        -6.755561E+00        -7.339143E+00        -8.073529E+00        -3.493654E+00         0.000000E+00        -7.856620E+00         0.000000E+00        -2.834184E+00         0.000000E+00        -2.411572E+01        -2.477265E+01        -2.254650E+01        -3.046818E+01        -2.320829E+01        -2.402217E+01        -6.934760E+00        -7.714006E+00        -7.115767E+00        -6.629705E+00        -7.094875E+00        -7.869664E+00        -1.794470E+00         0.000000E+00        -1.512371E+00         0.000000E+00        -2.854640E+00         0.000000E+00        -2.900023E+01        -3.101773E+01        -3.176560E+01        -3.288983E+01        -2.737884E+01        -2.897790E+01        -8.815124E-01        -9.269613E-01        -8.530517E-01        -9.814144E-01        -7.008717E-01        -8.820632E-01         5.100000E+01         8.400000E+01         1.330000E+02         4.770000E+02         1.100000E+01         8.000000E+00         9.000000E+01         5.500000E+01         2.300000E+01         6.000000E+00         1.740000E+02         1.540000E+02         4.600000E+01         5.200000E+01         6.100000E+01         3.180000E+02         3.100000E+01         2.700000E+01
        5.109000E+07         9.507364E+00         2.198243E-01         4.841379E-01         2.960378E-01        -3.174950E-01        -2.134304E-01        -3.488086E-01         1.432810E+00         1.696036E+00         1.218573E+00         1.370000E+02         1.120000E+02         1.470000E+02        -1.735159E+01        -1.772490E+01        -1.817626E+01        -8.419836E+00        -9.595750E+00        -8.615257E+00         0.000000E+00         0.000000E+00         3.149866E-05        -1.616803E+00         0.000000E+00        -1.400448E+00         0.000000E+00        -1.264803E+00         0.000000E+00        -2.807798E+01        -2.925004E+01        -3.045553E+01        -3.105296E+01        -2.719315E+01        -2.653471E+01        -6.978839E+00        -6.903761E+00        -5.968765E+00        -6.740650E+00        -6.610084E+00        -6.949264E+00        -4.252618E+00         0.000000E+00        -8.031292E+00         0.000000E+00        -2.751843E+00         0.000000E+00        -2.283694E+01        -2.519446E+01        -2.104262E+01        -2.702488E+01        -2.352002E+01        -2.439875E+01        -7.090711E+00        -7.588533E+00        -7.924915E+00        -7.331252E+00        -6.952096E+00        -7.673994E+00        -2.461031E+00         0.000000E+00        -1.110013E+00         0.000000E+00        -2.735397E+00         0.000000E+00        -2.905595E+01        -3.121366E+01        -3.174511E+01        -3.267115E+01        -2.725109E+01        -2.879441E+01        -9.235305E-01        -1.007748E+00        -7.866499E-01        -9.830833E-01        -9.405953E-01        -7.362642E-01         5.000000E+01         8.600000E+01         1.320000E+02         4.770000E+02         1.200000E+01         7.000000E+00         7.500000E+01         5.100000E+01         2.200000E+01         9.000000E+00         1.870000E+02         1.580000E+02         2.900000E+01         6.300000E+01         6.100000E+01         3.130000E+02         2.700000E+01         3.800000E+01
        5.112000E+07         1.024304E+01         2.491251E-01         4.578079E-01         2.930670E-01        -3.507151E-01        -2.184778E-01        -3.926544E-01         1.426458E+00         1.736171E+00         1.180117E+00         1.700000E+02         7.100000E+01         1.550000E+02        -1.826982E+01        -1.884877E+01        -1.743670E+01        -8.235192E+00        -9.172076E+00        -8.623703E+00         0.000000E+00         0.000000E+00        -4.326480E-04        -1.831352E+00         0.000000E+00        -1.567531E+00         0.000000E+00        -2.348162E+00         0.000000E+00        -2.831515E+01        -2.978395E+01        -3.061106E+01        -3.133544E+01        -2.613323E+01        -2.663453E+01        -6.793813E+00        -6.847213E+00        -6.220165E+00        -6.542221E+00        -6.610831E+00        -7.465114E+00        -4.311882E+00         0.000000E+00        -8.898585E+00         0.000000E+00        -2.688499E+00         0.000000E+00        -2.308073E+01        -2.556156E+01        -2.064228E+01        -2.691444E+01        -2.307514E+01        -2.379324E+01        -6.840834E+00        -7.558076E+00        -7.061858E+00        -7.755504E+00        -7.175397E+00        -8.059403E+00        -1.813143E+00         0.000000E+00        -1.370609E+00         0.000000E+00        -2.462006E+00         0.000000E+00        -2.984495E+01        -3.127886E+01        -3.199915E+01        -3.290131E+01        -2.737429E+01        -2.815283E+01        -8.288861E-01        -9.592984E-01        -8.594881E-01        -9.943658E-01        -5.364263E-01        -9.196329E-01         6.100000E+01         8.700000E+01         1.200000E+02         4.770000E+02         1.100000E+01         8.000000E+00         1.010000E+02         6.000000E+01         9.000000E+00         6.000000E+00         1.770000E+02         1.490000E+02         4.500000E+01         6.400000E+01         5.500000E+01         3.090000E+02         2.100000E+01         3.500000E+01
        5.115000E+07         9.596288E+00         2.139175E-01         4.841268E-01         3.019557E-01        -3.030392E-01        -2.039266E-01        -3.297776E-01         1.431168E+00         1.722086E+00         1.277217E+00         1.380000E+02         1.100000E+02         1.480000E+02        -1.872951E+01        -1.713519E+01        -1.783769E+01        -8.220025E+00        -9.730301E+00        -8.724486E+00         2.565930E-05         0.000000E+00         1.021989E-05        -1.731424E+00         0.000000E+00        -1.661367E+00         0.000000E+00        -2.185574E+00         0.000000E+00        -2.905338E+01        -2.956432E+01        -3.014935E+01        -3.126083E+01        -2.382968E+01        -2.575653E+01        -5.910988E+00        -6.836683E+00        -6.346990E+00        -6.679001E+00        -7.495918E+00        -7.247545E+00        -4.067281E+00         0.000000E+00        -6.847914E+00         0.000000E+00        -2.924145E+00         0.000000E+00        -2.336325E+01        -2.586574E+01        -2.166354E+01        -2.761204E+01        -2.366060E+01        -2.410490E+01        -6.964336E+00        -8.089824E+00        -6.754430E+00        -7.684579E+00        -6.681967E+00        -7.881549E+00        -1.678276E+00         0.000000E+00        -1.332220E+00         0.000000E+00        -1.229383E+00         0.000000E+00        -3.016833E+01        -3.098100E+01        -3.142554E+01        -3.290223E+01        -2.816600E+01        -2.869727E+01        -7.432907E-01        -1.073000E+00        -8.252353E-01        -9.330858E-01        -7.479182E-01        -9.653543E-01         5.500000E+01         7.600000E+01         1.170000E+02         4.950000E+02         1.000000E+01         1.100000E+01         8.100000E+01         4.500000E+01         2.200000E+01         7.000000E+00         1.850000E+02         1.620000E+02         3.400000E+01         6.500000E+01         6.400000E+01         3.150000E+02         2.800000E+01         4.200000E+01
        5.118000E+07         9.448035E+00         2.143062E-01         4.829207E-01         3.027732E-01        -3.527561E-01        -3.097873E-01        -4.160837E-01         1.388492E+00         1.614885E+00         1.192100E+00         1.270000E+02         1.100000E+02         1.590000E+02        -1.875119E+01        -1.806744E+01        -1.797082E+01        -8.637318E+00        -9.189740E+00        -8.214968E+00        -2.465674E-03         0.000000E+00        -1.255907E-03        -1.529689E+00         0.000000E+00        -1.555235E+00         0.000000E+00        -1.666082E+00         0.000000E+00        -2.774124E+01        -2.941499E+01        -2.992290E+01        -3.125875E+01        -2.673157E+01        -2.411988E+01        -6.815004E+00        -7.059456E+00        -6.251178E+00        -6.620625E+00        -5.922586E+00        -6.927858E+00        -4.450559E+00         0.000000E+00        -7.627453E+00         0.000000E+00        -2.852193E+00         0.000000E+00        -2.328481E+01        -2.517052E+01        -2.228554E+01        -2.758474E+01        -2.270224E+01        -2.413748E+01        -6.811579E+00        -8.094619E+00        -7.048087E+00        -8.334559E+00        -7.166915E+00        -7.645438E+00        -1.944551E+00         0.000000E+00        -1.408652E+00         0.000000E+00        -1.412830E+00         0.000000E+00        -2.918164E+01        -3.092968E+01        -3.163417E+01        -3.293051E+01        -2.827505E+01        -2.904143E+01        -8.248207E-01        -1.094924E+00        -7.989393E-01        -9.443677E-01        -7.141591E-01        -1.143651E+00         5.900000E+01         6.700000E+01         1.200000E+02         4.970000E+02         1.200000E+01         9.000000E+00         7.000000E+01         5.700000E+01         2.200000E+01         8.000000E+00         2.010000E+02         1.440000E+02         3.600000E+01         6.100000E+01         5.900000E+01         3.150000E+02         2.200000E+01         3.200000E+01
        5.121000E+07         9.825724E+00         2.395400E-01         4.586552E-01         3.018048E-01        -3.362987E-01        -4.055605E-01        -4.583632E-01         1.439446E+00         1.530036E+00         1.155990E+00         1.760000E+02         7.000000E+01         1.500000E+02        -1.777518E+01        -1.973057E+01        -1.875068E+01        -8.781117E+00        -8.126831E+00        -7.836572E+00         0.000000E+00         0.000000E+00         4.314923E-04        -1.590807E+00         0.000000E+00        -1.695351E+00         0.000000E+00        -1.081891E+00         0.000000E+00        -2.943495E+01        -2.952422E+01        -2.988440E+01        -3.127981E+01        -2.578288E+01        -2.695215E+01        -6.196071E+00        -6.854376E+00        -6.551503E+00        -6.607490E+00        -6.818180E+00        -7.401794E+00        -4.963358E+00         0.000000E+00        -8.343879E+00         0.000000E+00        -2.947092E+00         0.000000E+00        -2.294296E+01        -2.507025E+01        -2.015849E+01        -2.787275E+01        -2.306960E+01        -2.414971E+01        -6.982640E+00        -8.258281E+00        -8.165458E+00        -6.889196E+00        -7.452368E+00        -7.803285E+00        -1.332067E+00         0.000000E+00        -1.611380E+00         0.000000E+00        -2.247900E+00         0.000000E+00        -2.993747E+01        -3.129513E+01        -3.121179E+01        -3.291023E+01        -2.717021E+01        -2.887910E+01        -8.053236E-01        -1.017035E+00        -1.044824E+00        -9.538159E-01        -9.023523E-01        -6.063291E-01         6.400000E+01         7.800000E+01         1.110000E+02         4.880000E+02         1.500000E+01         8.000000E+00         8.600000E+01         5.500000E+01         9.000000E+00         1.100000E+01         1.870000E+02         1.540000E+02         4.900000E+01         6.500000E+01         5.100000E+01         3.040000E+02         2.300000E+01         4.000000E+01
        5.124000E+07         9.823410E+00         2.298792E-01         4.699128E-01         3.002080E-01        -3.379235E-01        -2.802896E-01        -3.881861E-01         1.436788E+00         1.653025E+00         1.204086E+00         1.550000E+02         8.800000E+01         1.530000E+02        -1.847105E+01        -1.866353E+01        -1.807238E+01        -8.444440E+00        -9.315709E+00        -7.952518E+00         0.000000E+00         0.000000E+00        -7.329356E-02        -1.716783E+00         0.000000E+00        -1.413919E+00         0.000000E+00        -4.593402E-01         0.000000E+00        -2.877053E+01        -2.954284E+01        -3.052919E+01        -3.123258E+01        -2.617395E+01        -2.895723E+01        -6.491204E+00        -6.907967E+00        -6.404629E+00        -6.575143E+00        -7.029862E+00        -6.463423E+00        -3.833910E+00         0.000000E+00        -8.195137E+00         0.000000E+00        -3.086133E+00         0.000000E+00        -2.383595E+01        -2.524728E+01        -2.203290E+01        -2.705599E+01        -2.281008E+01        -2.419716E+01        -7.229261E+00        -7.969962E+00        -7.400691E+00        -8.145567E+00        -7.299720E+00        -7.635307E+00        -1.741514E+00         0.000000E+00        -1.678484E+00         0.000000E+00        -1.177362E+00         0.000000E+00        -2.988997E+01        -3.115406E+01        -3.120453E+01        -3.299388E+01        -2.875411E+01        -2.924649E+01        -8.548352E-01        -1.076528E+00        -8.242586E-01        -9.713555E-01        -9.132196E-01        -7.986726E-01         6.500000E+01         7.700000E+01         1.240000E+02         4.740000E+02         1.400000E+01         1.000000E+01         9.200000E+01         4.300000E+01         1.500000E+01         7.000000E+00         1.860000E+02         1.590000E+02         4.600000E+01         6.500000E+01         6.200000E+01         3.000000E+02         1.900000E+01         4.200000E+01
        5.127000E+07         1.010928E+01         2.460925E-01         4.624210E-01         2.914865E-01        -3.702749E-01        -3.305861E-01        -3.435800E-01         1.391869E+00         1.597725E+00         1.248647E+00         1.680000E+02         8.900000E+01         1.390000E+02        -1.825897E+01        -1.993918E+01        -1.767600E+01        -8.548069E+00        -8.305327E+00        -8.503989E+00         0.000000E+00         0.000000E+00         6.746288E-06        -1.762158E+00         0.000000E+00        -1.656006E+00         0.000000E+00        -1.627555E+00         0.000000E+00        -2.829730E+01        -2.959426E+01        -2.988900E+01        -3.116647E+01        -2.484512E+01        -2.750463E+01        -6.381672E+00        -6.682315E+00        -6.312105E+00        -6.558269E+00        -7.216602E+00        -7.689151E+00        -3.977045E+00         0.000000E+00        -7.640588E+00         0.000000E+00        -2.705465E+00         0.000000E+00        -2.385754E+01        -2.592162E+01        -2.192997E+01        -2.616245E+01        -2.313894E+01        -2.458630E+01        -6.986464E+00        -7.589861E+00        -7.852526E+00        -9.007786E+00        -7.256139E+00        -7.593971E+00        -2.016711E+00         0.000000E+00        -1.726897E+00         0.000000E+00        -2.117645E+00         0.000000E+00        -2.955609E+01        -3.115899E+01        -3.149118E+01        -3.282952E+01        -2.791847E+01        -2.912037E+01        -8.951637E-01        -9.998033E-01        -8.177021E-01        -9.659546E-01        -8.369613E-01        -8.421902E-01         7.300000E+01         7.200000E+01         1.170000E+02         4.810000E+02         1.200000E+01         9.000000E+00         1.030000E+02         4.600000E+01         1.600000E+01         5.000000E+00         1.670000E+02         1.650000E+02         5.300000E+01         6.100000E+01         5.600000E+01         3.040000E+02         1.900000E+01         4.100000E+01
        5.130000E+07         9.891487E+00         2.270143E-01         4.822685E-01         2.907172E-01        -3.528024E-01        -3.129395E-01        -3.513097E-01         1.416976E+00         1.606754E+00         1.257682E+00         1.300000E+02         1.100000E+02         1.560000E+02        -1.899738E+01        -1.874377E+01        -1.780712E+01        -8.276330E+00        -8.799355E+00        -8.572166E+00         0.000000E+00         0.000000E+00        -4.248991E-03        -1.330410E+00         0.000000E+00        -1.516390E+00         0.000000E+00        -1.035653E+00         0.000000E+00        -2.873243E+01        -2.991652E+01        -3.007309E+01        -3.122800E+01        -2.540633E+01        -2.757893E+01        -7.031968E+00        -6.566908E+00        -6.397135E+00        -6.686709E+00        -7.526465E+00        -6.930592E+00        -3.975446E+00         0.000000E+00        -6.956747E+00         0.000000E+00        -3.401083E+00         0.000000E+00        -2.361280E+01        -2.530953E+01        -2.273629E+01        -2.777314E+01        -2.288172E+01        -2.424724E+01        -7.083457E+00        -7.421536E+00        -7.186060E+00        -7.889598E+00        -7.090622E+00        -7.665737E+00        -2.125739E+00         0.000000E+00        -1.389333E+00         0.000000E+00        -8.205501E-01         0.000000E+00        -2.908247E+01        -3.107299E+01        -3.139932E+01        -3.275167E+01        -2.812808E+01        -2.908901E+01        -1.199311E+00        -9.850036E-01        -7.016482E-01        -9.579837E-01        -7.828230E-01        -8.107690E-01         6.500000E+01         7.000000E+01         1.360000E+02         4.730000E+02         5.000000E+00         1.500000E+01         8.700000E+01         4.900000E+01         2.400000E+01         8.000000E+00         1.590000E+02         1.750000E+02         4.600000E+01         6.100000E+01         6.700000E+01         3.030000E+02         2.200000E+01         3.800000E+01
        5.133000E+07         1.024437E+01         2.409960E-01         4.727667E-01         2.862373E-01        -3.012468E-01        -3.202779E-01        -3.820995E-01         1.466023E+00         1.591772E+00         1.271907E+00         1.670000E+02         9.000000E+01         1.390000E+02        -1.791333E+01        -1.866734E+01        -1.786293E+01        -8.668494E+00        -8.743685E+00        -8.434098E+00         0.000000E+00         0.000000E+00         0.000000E+00        -1.637124E+00         0.000000E+00        -1.611327E+00         0.000000E+00        -1.254681E+00         0.000000E+00        -2.910505E+01        -2.972374E+01        -3.007104E+01        -3.114178E+01        -2.522490E+01        -2.522084E+01        -6.314170E+00        -6.696922E+00        -6.288783E+00        -6.702722E+00        -7.746566E+00        -7.772968E+00        -4.434329E+00         0.000000E+00        -6.609292E+00         0.000000E+00        -2.611282E+00         0.000000E+00        -2.349172E+01        -2.527662E+01        -2.320947E+01        -2.424198E+01        -2.339621E+01        -2.452654E+01        -6.973812E+00        -7.526578E+00        -7.022046E+00        -9.586116E+00        -7.089961E+00        -7.624232E+00        -2.267528E+00         0.000000E+00        -1.374149E+00         0.000000E+00        -2.128922E+00         0.000000E+00        -2.953395E+01        -3.111856E+01        -3.135673E+01        -3.287787E+01        -2.750816E+01        -2.871992E+01        -8.712402E-01        -9.781353E-01        -1.045592E+00        -1.019262E+00        -8.723738E-01        -8.361842E-01         7.700000E+01         6.200000E+01         1.200000E+02         4.860000E+02         9.000000E+00         1.000000E+01         8.300000E+01         6.700000E+01         1.800000E+01         7.000000E+00         1.830000E+02         1.440000E+02         4.700000E+01         6.000000E+01         5.600000E+01         3.100000E+02         2.900000E+01         3.200000E+01
        5.136000E+07         1.008359E+01         2.378007E-01         4.732735E-01         2.889258E-01        -3.560617E-01        -2.635456E-01        -3.544455E-01         1.433425E+00         1.664876E+00         1.255306E+00         1.380000E+02         9.000000E+01         1.680000E+02        -1.822495E+01        -1.855961E+01        -1.740975E+01        -8.234955E+00        -9.651425E+00        -8.352787E+00         0.000000E+00         0.000000E+00         1.493349E-04        -1.943781E+00         0.000000E+00        -1.511313E+00         0.000000E+00        -3.596291E+00         0.000000E+00        -2.791210E+01        -2.967941E+01        -3.064956E+01        -3.129078E+01        -2.109870E+01        -2.670642E+01        -6.550385E+00        -6.672783E+00        -6.153773E+00        -6.610318E+00        -9.055649E+00        -7.179710E+00        -3.937523E+00         0.000000E+00        -6.499601E+00         0.000000E+00        -3.125146E+00         0.000000E+00        -2.330333E+01        -2.551888E+01        -2.312800E+01        -2.638562E+01        -2.273369E+01        -2.437388E+01        -7.186478E+00        -7.624898E+00        -7.447859E+00        -7.383041E+00        -7.160385E+00        -7.443093E+00        -1.482710E+00         0.000000E+00        -1.686851E+00         0.000000E+00        -2.535719E+00         0.000000E+00        -3.042297E+01        -3.111338E+01        -3.188755E+01        -3.279413E+01        -2.744768E+01        -2.856248E+01        -7.818182E-01        -1.027138E+00        -6.880177E-01        -1.040660E+00        -7.371340E-01        -1.176380E+00         6.800000E+01         8.200000E+01         1.230000E+02         4.730000E+02         6.000000E+00         1.200000E+01         7.700000E+01         6.800000E+01         1.700000E+01         1.000000E+01         1.730000E+02         1.570000E+02         4.300000E+01         6.500000E+01         6.300000E+01         3.020000E+02         2.300000E+01         3.200000E+01
        5.139000E+07         9.619897E+00         2.363723E-01         4.700898E-01         2.935379E-01        -3.403098E-01        -2.517542E-01        -3.501173E-01         1.418944E+00         1.670623E+00         1.271105E+00         1.600000E+02         9.100000E+01         1.450000E+02        -1.785760E+01        -1.843425E+01        -1.810675E+01        -8.571666E+00        -9.466956E+00        -8.437634E+00         3.614309E-06         0.000000E+00         2.141354E-04        -1.661583E+00         0.000000E+00        -1.361035E+00         0.000000E+00        -3.294523E+00         0.000000E+00        -2.862547E+01        -2.979609E+01        -3.029917E+01        -3.105424E+01        -2.594853E+01        -2.709120E+01        -6.723842E+00        -6.876031E+00        -6.444694E+00        -6.666979E+00        -5.568963E+00        -6.789583E+00        -4.749032E+00         0.000000E+00        -6.642681E+00         0.000000E+00        -2.562388E+00         0.000000E+00        -2.231575E+01        -2.440951E+01        -2.130324E+01        -2.762454E+01        -2.362093E+01        -2.462906E+01        -7.109902E+00        -8.067275E+00        -7.436346E+00        -6.953910E+00        -6.903475E+00        -7.678272E+00        -2.294136E+00         0.000000E+00        -1.638371E+00         0.000000E+00        -1.798036E+00         0.000000E+00        -2.934662E+01        -3.112692E+01        -3.152646E+01        -3.280333E+01        -2.787893E+01        -2.958930E+01        -9.197193E-01        -9.814657E-01        -7.721308E-01        -9.298527E-01        -5.164241E-01        -8.503266E-01         6.300000E+01         7.100000E+01         1.350000E+02         4.700000E+02         1.100000E+01         1.400000E+01         7.500000E+01         6.600000E+01         1.800000E+01         7.000000E+00         1.950000E+02         1.410000E+02         4.300000E+01         6.700000E+01         6.000000E+01         3.060000E+02         2.400000E+01         4.000000E+01
        5.142000E+07         9.864070E+00         2.486063E-01         4.626676E-01         2.887262E-01        -3.341041E-01        -3.805401E-01        -3.538704E-01         1.444373E+00         1.603226E+00         1.259358E+00         1.800000E+02         6.600000E+01         1.500000E+02        -1.816625E+01        -1.909201E+01        -1.827558E+01        -8.800747E+00        -7.854384E+00        -8.500353E+00         1.511453E-03         0.000000E+00         1.906344E-03        -2.355313E+00         0.000000E+00        -1.312087E+00         0.000000E+00        -8.844397E-02         0.000000E+00        -2.911196E+01        -2.923048E+01        -3.001659E+01        -3.120163E+01        -2.677397E+01        -2.778263E+01        -6.181567E+00        -6.822916E+00        -6.614052E+00        -6.712960E+00        -7.477001E+00        -7.278506E+00        -4.337664E+00         0.000000E+00        -8.260459E+00         0.000000E+00        -2.829360E+00         0.000000E+00        -2.295144E+01        -2.492313E+01        -2.028253E+01        -2.671796E+01        -2.342388E+01        -2.456890E+01        -7.432225E+00        -8.221728E+00        -8.123384E+00        -7.745424E+00        -7.081263E+00        -7.605046E+00        -1.880895E+00         0.000000E+00        -1.366987E+00         0.000000E+00        -1.161505E+00         0.000000E+00        -3.056294E+01        -3.115890E+01        -3.146942E+01        -3.284110E+01        -2.866073E+01        -2.880848E+01        -7.055370E-01        -1.169803E+00        -1.008149E+00        -9.990761E-01        -7.435765E-01        -8.933824E-01         7.600000E+01         6.600000E+01         1.290000E+02         4.760000E+02         4.000000E+00         1.300000E+01         8.300000E+01         6.900000E+01         1.100000E+01         7.000000E+00         1.920000E+02         1.400000E+02         5.600000E+01         5.400000E+01         5.300000E+01         3.100000E+02         2.700000E+01         3.400000E+01
        5.145000E+07         9.964043E+00         2.330582E-01         4.801585E-01         2.867833E-01        -3.340404E-01        -3.004230E-01        -3.913111E-01         1.448267E+00         1.650293E+00         1.239769E+00         1.380000E+02         1.100000E+02         1.480000E+02        -1.791249E+01        -1.812262E+01        -1.819424E+01        -8.320836E+00        -8.998613E+00        -8.059448E+00        -4.040700E-02         0.000000E+00         8.214975E-13        -1.797813E+00         0.000000E+00        -1.302007E+00         0.000000E+00        -9.702851E-01         0.000000E+00        -2.892988E+01        -2.942155E+01        -3.067880E+01        -3.117760E+01        -3.015229E+01        -2.552296E+01        -6.566662E+00        -6.811046E+00        -6.252636E+00        -6.562912E+00        -4.893439E+00        -7.876181E+00        -4.565281E+00         0.000000E+00        -7.555417E+00         0.000000E+00        -2.924284E+00         0.000000E+00        -2.426793E+01        -2.546921E+01        -2.222939E+01        -2.605781E+01        -2.267826E+01        -2.420023E+01        -6.422212E+00        -7.437545E+00        -7.371707E+00        -9.083605E+00        -7.510303E+00        -7.843735E+00        -1.818370E+00         0.000000E+00        -1.331140E+00         0.000000E+00        -1.637328E+00         0.000000E+00        -2.974442E+01        -3.122455E+01        -3.129460E+01        -3.283102E+01        -2.778964E+01        -2.855414E+01        -7.181631E-01        -1.022763E+00        -7.202211E-01        -9.978931E-01        -7.883139E-01        -7.049338E-01         6.700000E+01         7.500000E+01         1.310000E+02         4.730000E+02         5.000000E+00         1.300000E+01         7.700000E+01         6.800000E+01         2.400000E+01         8.000000E+00         1.680000E+02         1.570000E+02         4.500000E+01         6.600000E+01         6.300000E+01         3.020000E+02         2.600000E+01         4.100000E+01
        5.148000E+07         9.691274E+00         2.291713E-01         4.862949E-01         2.845339E-01        -3.675676E-01        -2.699011E-01        -3.656738E-01         1.376139E+00         1.652490E+00         1.214375E+00         1.420000E+02         1.100000E+02         1.440000E+02        -1.745750E+01        -1.789832E+01        -1.810237E+01        -8.909960E+00        -9.228315E+00        -7.995433E+00         0.000000E+00         0.000000E+00         0.000000E+00        -1.970616E+00         0.000000E+00        -1.421160E+00         0.000000E+00        -3.210302E-02         0.000000E+00        -2.783038E+01        -2.935283E+01        -3.036062E+01        -3.111783E+01        -2.574606E+01        -2.553273E+01        -6.702003E+00        -7.080462E+00        -6.015722E+00        -6.704777E+00        -6.759036E+00        -6.402813E+00        -3.598299E+00         0.000000E+00        -6.721632E+00         0.000000E+00        -3.029579E+00         0.000000E+00        -2.247553E+01        -2.567874E+01        -2.311023E+01        -2.700558E+01        -2.323871E+01        -2.438032E+01        -7.651518E+00        -7.307397E+00        -6.727899E+00        -7.061971E+00        -7.176144E+00        -7.431004E+00        -2.399673E+00         0.000000E+00        -1.208172E+00         0.000000E+00        -1.953759E+00         0.000000E+00        -2.826395E+01        -3.077777E+01        -3.171407E+01        -3.287976E+01        -2.840340E+01        -2.873062E+01        -8.728561E-01        -1.046699E+00        -7.269074E-01        -1.006901E+00        -7.036064E-01        -5.919379E-01         5.700000E+01         7.400000E+01         1.300000E+02         4.850000E+02         9.000000E+00         9.000000E+00         6.700000E+01         7.300000E+01         2.700000E+01         7.000000E+00         1.890000E+02         1.390000E+02         4.000000E+01         6.300000E+01         6.800000E+01         3.030000E+02         2.100000E+01         3.700000E+01
        5.151000E+07         1.003056E+01         2.277649E-01         4.786508E-01         2.935842E-01        -4.264102E-01        -2.369685E-01        -4.094527E-01         1.313109E+00         1.681576E+00         1.178015E+00         1.570000E+02         1.100000E+02         1.290000E+02        -1.766026E+01        -1.828313E+01        -1.870255E+01        -8.026796E+00        -9.867706E+00        -7.932581E+00        -1.831574E-03         0.000000E+00        -4.860859E-02        -2.111135E+00         0.000000E+00        -1.308298E+00         0.000000E+00        -1.778954E+00         0.000000E+00        -2.780324E+01        -2.946094E+01        -3.044229E+01        -3.119307E+01        -2.698497E+01        -2.649745E+01        -6.559729E+00        -6.964425E+00        -6.178526E+00        -6.642608E+00        -6.655460E+00        -7.080917E+00        -4.580560E+00         0.000000E+00        -7.624433E+00         0.000000E+00        -2.763134E+00         0.000000E+00        -2.285961E+01        -2.482181E+01        -2.213172E+01        -2.809430E+01        -2.255585E+01        -2.453667E+01        -7.066238E+00        -7.544906E+00        -6.590269E+00        -8.004292E+00        -7.382683E+00        -7.711246E+00        -1.557814E+00         0.000000E+00        -1.592419E+00         0.000000E+00        -2.569622E+00         0.000000E+00        -2.931941E+01        -3.114403E+01        -3.139032E+01        -3.279613E+01        -2.734439E+01        -2.929474E+01        -9.106516E-01        -8.378284E-01        -7.924049E-01        -1.005489E+00        -6.074015E-01        -7.618949E-01         6.400000E+01         6.500000E+01         1.270000E+02         4.830000E+02         1.000000E+01         1.500000E+01         7.400000E+01         6.500000E+01         2.400000E+01         9.000000E+00         1.710000E+02         1.590000E+02         4.500000E+01         6.200000E+01         6.000000E+01         3.060000E+02         2.300000E+01         3.700000E+01
        5.154000E+07         9.842750E+00         2.148795E-01         4.841597E-01         3.009609E-01        -3.495089E-01        -2.747749E-01        -3.360741E-01         1.410153E+00         1.687963E+00         1.268297E+00         1.400000E+02         1.120000E+02         1.440000E+02        -1.777871E+01        -1.891145E+01        -1.745386E+01        -9.400998E+00        -9.116103E+00        -8.950170E+00         0.000000E+00         0.000000E+00         0.000000E+00        -1.736438E+00         0.000000E+00        -1.429298E+00         0.000000E+00        -3.010557E+00         0.000000E+00        -2.802498E+01        -2.939277E+01        -3.006508E+01        -3.084866E+01        -2.618663E+01        -2.712927E+01        -6.619576E+00        -6.825110E+00        -6.455292E+00        -6.841725E+00        -6.744330E+00        -7.455177E+00        -4.222368E+00         0.000000E+00        -6.959350E+00         0.000000E+00        -2.641993E+00         0.000000E+00        -2.374351E+01        -2.467128E+01        -2.217670E+01        -2.587513E+01        -2.293614E+01        -2.471790E+01        -6.627972E+00        -8.082354E+00        -6.778527E+00        -8.632176E+00        -7.400198E+00        -7.457692E+00        -1.965495E+00         0.000000E+00        -1.704846E+00         0.000000E+00        -1.319136E+00         0.000000E+00        -2.941872E+01        -3.085403E+01        -3.103243E+01        -3.272391E+01        -2.860831E+01        -2.849758E+01        -8.149807E-01        -1.087664E+00        -8.136605E-01        -1.002286E+00        -7.051166E-01        -1.049737E+00         6.700000E+01         5.700000E+01         1.290000E+02         4.840000E+02         6.000000E+00         2.100000E+01         7.200000E+01         6.000000E+01         2.800000E+01         7.000000E+00         1.830000E+02         1.520000E+02         4.500000E+01         5.500000E+01         6.300000E+01         3.100000E+02         2.500000E+01         4.100000E+01
        5.157000E+07         9.792930E+00         2.157038E-01         4.869154E-01         2.973809E-01        -3.428842E-01        -2.902004E-01        -3.441996E-01         1.376862E+00         1.650688E+00         1.280391E+00         1.220000E+02         1.160000E+02         1.580000E+02        -1.700640E+01        -1.838578E+01        -1.797492E+01        -9.469266E+00        -9.172378E+00        -8.161729E+00         1.326400E-04         0.000000E+00         1.031644E-04        -1.530296E+00         0.000000E+00        -1.450234E+00         0.000000E+00        -2.533785E+00         0.000000E+00        -2.946899E+01        -2.934326E+01        -3.009459E+01        -3.105086E+01        -2.434200E+01        -2.641524E+01        -6.443478E+00        -6.806086E+00        -6.360013E+00        -6.766204E+00        -7.576986E+00        -7.253228E+00        -3.791382E+00         0.000000E+00        -6.252512E+00         0.000000E+00        -2.915430E+00         0.000000E+00        -2.423121E+01        -2.534812E+01        -2.278934E+01        -2.694051E+01        -2.311102E+01        -2.409687E+01        -6.836156E+00        -7.434780E+00        -7.292296E+00        -7.369822E+00        -7.180887E+00        -7.752894E+00        -2.082767E+00         0.000000E+00        -1.452017E+00         0.000000E+00        -1.818232E+00         0.000000E+00        -2.982954E+01        -3.075597E+01        -3.169015E+01        -3.272255E+01        -2.759935E+01        -2.940092E+01        -7.745994E-01        -9.320066E-01        -8.098089E-01        -1.005716E+00        -8.459514E-01        -9.393986E-01         5.500000E+01         7.300000E+01         1.370000E+02         4.750000E+02         1.000000E+01         1.400000E+01         6.800000E+01         6.400000E+01         2.900000E+01         7.000000E+00         1.850000E+02         1.490000E+02         4.500000E+01         6.300000E+01         6.100000E+01         3.040000E+02         2.400000E+01         2.500000E+01
        5.160000E+07         9.575675E+00         2.124243E-01         4.857709E-01         3.018048E-01        -3.829698E-01        -2.510714E-01        -3.962848E-01         1.367961E+00         1.668049E+00         1.226803E+00         1.090000E+02         1.110000E+02         1.760000E+02        -1.828139E+01        -1.824549E+01        -1.888347E+01        -8.656386E+00        -9.412228E+00        -7.686600E+00         0.000000E+00         0.000000E+00         0.000000E+00        -1.746733E+00         0.000000E+00        -1.536009E+00         0.000000E+00        -3.321778E+00         0.000000E+00        -2.888963E+01        -2.896092E+01        -3.072925E+01        -3.115895E+01        -2.619705E+01        -2.805539E+01        -6.237423E+00        -6.885765E+00        -6.127764E+00        -6.768615E+00        -6.440808E+00        -6.499377E+00        -3.829967E+00         0.000000E+00        -6.107276E+00         0.000000E+00        -3.133834E+00         0.000000E+00        -2.389365E+01        -2.468990E+01        -2.461520E+01        -2.978304E+01        -2.302138E+01        -2.420334E+01        -6.959057E+00        -7.744469E+00        -7.409007E+00        -7.126762E+00        -6.973402E+00        -7.772677E+00        -1.829290E+00         0.000000E+00        -1.262374E+00         0.000000E+00        -1.313447E+00         0.000000E+00        -2.962737E+01        -3.075393E+01        -3.178719E+01        -3.285465E+01        -2.833474E+01        -2.954808E+01        -8.569085E-01        -1.139803E+00        -6.307698E-01        -9.666991E-01        -4.947693E-01        -9.419942E-01         4.900000E+01         7.400000E+01         1.360000E+02         4.790000E+02         1.100000E+01         1.500000E+01         7.200000E+01         6.100000E+01         2.700000E+01         5.000000E+00         1.880000E+02         1.490000E+02         4.300000E+01         5.100000E+01         7.100000E+01         3.040000E+02         2.700000E+01         3.300000E+01
        5.163000E+07         9.580667E+00         2.140613E-01         4.860183E-01         2.999204E-01        -3.808965E-01        -2.693951E-01        -3.279245E-01         1.398748E+00         1.642041E+00         1.296110E+00         1.260000E+02         1.110000E+02         1.590000E+02        -1.929376E+01        -1.887858E+01        -1.754893E+01        -7.912850E+00        -9.395281E+00        -9.282273E+00         0.000000E+00         0.000000E+00         0.000000E+00        -1.608362E+00         0.000000E+00        -1.696938E+00         0.000000E+00        -2.041564E+00         0.000000E+00        -2.956253E+01        -2.902360E+01        -2.978876E+01        -3.130397E+01        -2.640673E+01        -2.657717E+01        -6.173599E+00        -7.071120E+00        -6.488449E+00        -6.746221E+00        -6.642722E+00        -7.230734E+00        -4.060021E+00         0.000000E+00        -6.058834E+00         0.000000E+00        -2.514843E+00         0.000000E+00        -2.352545E+01        -2.530838E+01        -2.389985E+01        -2.639791E+01        -2.354230E+01        -2.393025E+01        -6.930102E+00        -7.844129E+00        -7.096900E+00        -8.453600E+00        -6.977131E+00        -7.859781E+00        -2.379584E+00         0.000000E+00        -1.438213E+00         0.000000E+00        -2.824911E+00         0.000000E+00        -2.938981E+01        -3.075503E+01        -3.108140E+01        -3.275225E+01        -2.736932E+01        -2.876313E+01        -7.112364E-01        -8.749074E-01        -8.826464E-01        -9.738787E-01        -9.446443E-01        -6.287574E-01         6.100000E+01         6.900000E+01         1.320000E+02         4.750000E+02         1.100000E+01         1.600000E+01         7.700000E+01         6.200000E+01         2.600000E+01         5.000000E+00         1.940000E+02         1.380000E+02         4.300000E+01         5.200000E+01         6.800000E+01         3.080000E+02         2.900000E+01         3.400000E+01
        5.166000E+07         9.969719E+00         2.288214E-01         4.833608E-01         2.878178E-01        -4.449189E-01        -3.066768E-01        -3.047655E-01         1.321923E+00         1.617938E+00         1.301800E+00         1.290000E+02         1.100000E+02         1.570000E+02        -1.916489E+01        -1.861106E+01        -1.821083E+01        -7.979495E+00        -8.898218E+00        -8.482296E+00         0.000000E+00         0.000000E+00         0.000000E+00        -1.867842E+00         0.000000E+00        -1.573319E+00         0.000000E+00        -2.355565E+00         0.000000E+00        -2.906292E+01        -2.843937E+01        -3.007882E+01        -3.118477E+01        -2.642583E+01        -2.650495E+01        -6.560167E+00        -7.097197E+00        -6.317053E+00        -6.605090E+00        -5.911588E+00        -7.395775E+00        -3.766600E+00         0.000000E+00        -7.226884E+00         0.000000E+00        -2.803867E+00         0.000000E+00        -2.328789E+01        -2.506395E+01        -2.233414E+01        -2.784908E+01        -2.347321E+01        -2.460474E+01        -7.598568E+00        -8.312026E+00        -6.985320E+00        -7.985257E+00        -7.017896E+00        -7.718766E+00        -2.502544E+00         0.000000E+00        -1.535129E+00         0.000000E+00        -2.920022E+00         0.000000E+00        -2.961036E+01        -3.080237E+01        -3.133812E+01        -3.291591E+01        -2.787380E+01        -2.898544E+01        -8.642346E-01        -1.037156E+00        -8.144537E-01        -9.602742E-01        -6.512375E-01        -8.736953E-01         6.200000E+01         6.400000E+01         1.270000E+02         4.930000E+02         6.000000E+00         1.200000E+01         7.500000E+01         6.400000E+01         2.200000E+01         7.000000E+00         1.920000E+02         1.420000E+02         5.300000E+01         5.600000E+01         6.500000E+01         3.050000E+02         2.100000E+01         3.800000E+01
        5.169000E+07         9.859022E+00         2.258497E-01         4.786361E-01         2.955142E-01        -4.380927E-01        -3.232480E-01        -3.954223E-01         1.327097E+00         1.600993E+00         1.220601E+00         1.270000E+02         1.100000E+02         1.590000E+02        -1.931394E+01        -1.947626E+01        -1.769329E+01        -8.230135E+00        -8.299887E+00        -8.629847E+00         0.000000E+00         0.000000E+00         0.000000E+00        -1.543739E+00         0.000000E+00        -1.632608E+00         0.000000E+00        -8.561121E-01         0.000000E+00        -2.905454E+01        -2.878852E+01        -3.030084E+01        -3.116533E+01        -2.593926E+01        -2.640925E+01        -6.579368E+00        -6.839327E+00        -6.363932E+00        -6.653599E+00        -7.246086E+00        -6.734225E+00        -4.279196E+00         0.000000E+00        -7.226086E+00         0.000000E+00        -2.986169E+00         0.000000E+00        -2.345973E+01        -2.541733E+01        -2.289133E+01        -2.952254E+01        -2.355330E+01        -2.466892E+01        -7.035460E+00        -7.680074E+00        -6.750639E+00        -6.638786E+00        -6.963560E+00        -7.706282E+00        -2.218318E+00         0.000000E+00        -1.775591E+00         0.000000E+00        -2.074768E+00         0.000000E+00        -2.927450E+01        -3.044582E+01        -3.129425E+01        -3.285166E+01        -2.755021E+01        -2.892322E+01        -7.932557E-01        -1.192717E+00        -8.918203E-01        -9.803823E-01        -7.821416E-01        -7.612528E-01         5.500000E+01         7.700000E+01         1.290000E+02         4.810000E+02         1.200000E+01         1.000000E+01         7.600000E+01         6.400000E+01         2.300000E+01         7.000000E+00         1.840000E+02         1.480000E+02         4.000000E+01         6.400000E+01         5.900000E+01         3.090000E+02         2.500000E+01         3.700000E+01
        5.172000E+07         9.566014E+00         2.166829E-01         4.852883E-01         2.980288E-01        -3.393937E-01        -3.338623E-01        -3.634895E-01         1.424614E+00         1.593015E+00         1.273880E+00         1.430000E+02         1.100000E+02         1.430000E+02        -1.845321E+01        -1.852001E+01        -1.873179E+01        -8.604108E+00        -8.770919E+00        -8.135013E+00         1.213715E-04         0.000000E+00         0.000000E+00        -1.822361E+00         0.000000E+00        -1.634295E+00         0.000000E+00        -2.233157E+00         0.000000E+00        -2.868137E+01        -2.859016E+01        -3.010556E+01        -3.108775E+01        -2.671680E+01        -2.621505E+01        -6.416927E+00        -7.157092E+00        -6.325147E+00        -6.664312E+00        -5.925037E+00        -7.536433E+00        -4.285529E+00         0.000000E+00        -6.835970E+00         0.000000E+00        -2.761489E+00         0.000000E+00        -2.319337E+01        -2.456514E+01        -2.198521E+01        -2.587927E+01        -2.262951E+01        -2.459393E+01        -6.852712E+00        -8.007443E+00        -7.403716E+00        -7.632731E+00        -7.404817E+00        -7.425357E+00        -3.102636E+00         0.000000E+00        -1.345559E+00         0.000000E+00        -2.197348E+00         0.000000E+00        -2.875721E+01        -3.092028E+01        -3.103789E+01        -3.285790E+01        -2.705994E+01        -2.893741E+01        -9.997703E-01        -1.108802E+00        -7.610753E-01        -9.718736E-01        -1.016983E+00        -8.970345E-01         6.000000E+01         6.000000E+01         1.320000E+02         4.850000E+02         1.100000E+01         1.600000E+01         7.700000E+01         6.100000E+01         2.300000E+01         8.000000E+00         1.770000E+02         1.560000E+02         3.800000E+01         5.700000E+01         6.100000E+01         3.100000E+02         3.000000E+01         3.900000E+01
        5.175000E+07         9.531985E+00         2.130990E-01         4.775674E-01         3.093337E-01        -3.783884E-01        -2.446792E-01        -2.873575E-01         1.367690E+00         1.666500E+00         1.332634E+00         1.320000E+02         1.100000E+02         1.540000E+02        -1.743220E+01        -1.859596E+01        -1.796018E+01        -8.948582E+00        -8.989176E+00        -8.770539E+00        -5.490630E-05         0.000000E+00        -4.787829E-05        -2.135079E+00         0.000000E+00        -1.450213E+00         0.000000E+00        -2.356872E+00         0.000000E+00        -2.808433E+01        -2.914726E+01        -3.084293E+01        -3.114896E+01        -2.517963E+01        -2.519704E+01        -6.758473E+00        -6.823152E+00        -6.119230E+00        -6.793293E+00        -7.484000E+00        -7.766111E+00        -3.756291E+00         0.000000E+00        -7.319142E+00         0.000000E+00        -2.615066E+00         0.000000E+00        -2.414491E+01        -2.564729E+01        -2.310725E+01        -2.797789E+01        -2.334207E+01        -2.384476E+01        -6.782583E+00        -7.527185E+00        -6.833789E+00        -7.160011E+00        -7.247753E+00        -7.954936E+00        -1.672164E+00         0.000000E+00        -1.476883E+00         0.000000E+00        -2.566627E+00         0.000000E+00        -3.015984E+01        -3.088680E+01        -3.153971E+01        -3.301020E+01        -2.740547E+01        -2.878370E+01        -7.253122E-01        -8.962988E-01        -6.717150E-01        -9.272544E-01        -9.058869E-01        -7.787028E-01         6.400000E+01         5.900000E+01         1.320000E+02         4.820000E+02         1.100000E+01         1.600000E+01         7.400000E+01         5.800000E+01         2.300000E+01         6.000000E+00         1.860000E+02         1.550000E+02         5.300000E+01         4.400000E+01         6.100000E+01         3.100000E+02         2.700000E+01         3.200000E+01
        5.178000E+07         9.910452E+00         2.304069E-01         4.753747E-01         2.942184E-01        -3.534622E-01        -2.583716E-01        -3.249421E-01         1.403799E+00         1.635512E+00         1.266900E+00         1.380000E+02         1.100000E+02         1.480000E+02        -1.819760E+01        -1.810051E+01        -1.803965E+01        -8.993482E+00        -9.575756E+00        -8.660002E+00        -6.071392E-02         0.000000E+00        -1.365291E-04        -1.680151E+00         0.000000E+00        -1.555900E+00         0.000000E+00        -3.711137E+00         0.000000E+00        -2.883990E+01        -2.891335E+01        -3.072803E+01        -3.118629E+01        -2.453395E+01        -2.504592E+01        -6.565823E+00        -7.240749E+00        -5.918775E+00        -6.771107E+00        -7.608705E+00        -7.100609E+00        -3.835885E+00         0.000000E+00        -7.277355E+00         0.000000E+00        -2.833247E+00         0.000000E+00        -2.362249E+01        -2.506772E+01        -2.245909E+01        -2.786833E+01        -2.351163E+01        -2.373736E+01        -7.178632E+00        -7.944573E+00        -7.214290E+00        -7.087653E+00        -7.045592E+00        -7.860248E+00        -2.241331E+00         0.000000E+00        -1.040676E+00         0.000000E+00        -1.934511E+00         0.000000E+00        -2.963438E+01        -3.106171E+01        -3.226411E+01        -3.282280E+01        -2.752167E+01        -2.849684E+01        -8.919543E-01        -8.837296E-01        -6.832738E-01        -1.007065E+00        -5.733480E-01        -9.998385E-01         6.800000E+01         6.900000E+01         1.300000E+02         4.770000E+02         8.000000E+00         1.200000E+01         8.000000E+01         5.400000E+01         2.200000E+01         6.000000E+00         1.780000E+02         1.620000E+02         3.700000E+01         6.700000E+01         7.000000E+01         2.920000E+02         3.200000E+01         3.000000E+01
        5.181000E+07         9.919998E+00         2.314171E-01         4.700489E-01         2.985340E-01        -4.410865E-01        -3.119695E-01        -4.094553E-01         1.368890E+00         1.611299E+00         1.200218E+00         1.280000E+02         1.100000E+02         1.580000E+02        -1.799287E+01        -1.852952E+01        -1.849195E+01        -8.617971E+00        -8.689639E+00        -8.119794E+00        -3.252732E-02         0.000000E+00         0.000000E+00        -1.276395E+00         0.000000E+00        -1.541505E+00         0.000000E+00        -2.798653E+00         0.000000E+00        -2.909859E+01        -2.895045E+01        -2.978965E+01        -3.119914E+01        -2.670512E+01        -2.667517E+01        -6.562109E+00        -7.141456E+00        -6.416033E+00        -6.520024E+00        -6.821483E+00        -7.359280E+00        -4.269318E+00         0.000000E+00        -7.170133E+00         0.000000E+00        -2.757062E+00         0.000000E+00        -2.322620E+01        -2.544486E+01        -2.203430E+01        -2.360855E+01        -2.351681E+01        -2.405526E+01        -6.823808E+00        -7.590725E+00        -7.418077E+00        -1.001232E+01        -7.094850E+00        -7.822977E+00        -2.176263E+00         0.000000E+00        -1.435626E+00         0.000000E+00        -2.432960E+00         0.000000E+00        -2.940587E+01        -3.085463E+01        -3.141925E+01        -3.285672E+01        -2.821653E+01        -2.904714E+01        -9.601534E-01        -1.159417E+00        -7.628356E-01        -9.469794E-01        -9.454461E-01        -1.036595E+00         6.200000E+01         7.600000E+01         1.280000E+02         4.720000E+02         1.200000E+01         1.400000E+01         7.200000E+01         6.900000E+01         2.300000E+01         5.000000E+00         1.890000E+02         1.440000E+02         4.700000E+01         6.200000E+01         6.300000E+01         2.980000E+02         2.900000E+01         3.300000E+01
        5.184000E+07         9.822658E+00         2.210631E-01         4.782216E-01         3.007153E-01        -4.115157E-01        -2.639752E-01        -3.876749E-01         1.369778E+00         1.665210E+00         1.250715E+00         1.250000E+02         1.100000E+02         1.610000E+02        -1.863018E+01        -1.846353E+01        -1.771988E+01        -8.185032E+00        -8.760443E+00        -8.552032E+00        -1.517071E-01         0.000000E+00         1.403121E-06        -1.410576E+00         0.000000E+00        -1.418084E+00         0.000000E+00        -1.567336E+00         0.000000E+00        -2.988550E+01        -2.852950E+01        -3.026030E+01        -3.097435E+01        -2.593996E+01        -2.629179E+01        -6.375908E+00        -7.487491E+00        -6.341621E+00        -6.734129E+00        -6.888157E+00        -8.146540E+00        -4.009652E+00         0.000000E+00        -7.532684E+00         0.000000E+00        -2.887459E+00         0.000000E+00        -2.350317E+01        -2.493089E+01        -2.125338E+01        -2.728133E+01        -2.284444E+01        -2.436258E+01        -7.114887E+00        -7.699335E+00        -7.820251E+00        -8.396209E+00        -7.336356E+00        -7.749436E+00        -2.572220E+00         0.000000E+00        -1.607234E+00         0.000000E+00        -2.345224E+00         0.000000E+00        -2.939612E+01        -3.078315E+01        -3.122505E+01        -3.281073E+01        -2.765898E+01        -2.888858E+01        -7.071654E-01        -9.410751E-01        -9.469798E-01        -9.893553E-01        -8.684656E-01        -8.774720E-01         6.000000E+01         6.800000E+01         1.300000E+02         4.800000E+02         1.400000E+01         1.200000E+01         8.100000E+01         5.800000E+01         2.200000E+01         6.000000E+00         1.760000E+02         1.590000E+02         4.600000E+01         5.800000E+01         6.300000E+01         3.020000E+02         2.200000E+01         3.700000E+01
        5.187000E+07         1.061718E+01         2.381266E-01         4.783726E-01         2.835008E-01        -3.360795E-01        -3.253951E-01        -4.049301E-01         1.427357E+00         1.604730E+00         1.197543E+00         1.330000E+02         1.100000E+02         1.530000E+02        -1.769551E+01        -1.841114E+01        -1.784852E+01        -8.404546E+00        -8.975641E+00        -8.679867E+00        -2.561627E-04         0.000000E+00         0.000000E+00        -1.705218E+00         0.000000E+00        -1.575424E+00         0.000000E+00        -1.074149E+00         0.000000E+00        -2.892821E+01        -2.931652E+01        -3.034496E+01        -3.110498E+01        -2.591921E+01        -2.550075E+01        -6.622283E+00        -7.010093E+00        -5.916196E+00        -6.672657E+00        -6.732361E+00        -8.003462E+00        -3.903489E+00         0.000000E+00        -7.297346E+00         0.000000E+00        -2.843417E+00         0.000000E+00        -2.316066E+01        -2.605856E+01        -2.280661E+01        -2.704916E+01        -2.249787E+01        -2.403782E+01        -6.834798E+00        -7.357234E+00        -6.920548E+00        -7.638577E+00        -7.441440E+00        -7.908849E+00        -1.678144E+00         0.000000E+00        -1.462497E+00         0.000000E+00        -2.766263E+00         0.000000E+00        -3.027545E+01        -3.066476E+01        -3.122269E+01        -3.273978E+01        -2.738615E+01        -2.884173E+01        -8.748339E-01        -1.210455E+00        -7.864924E-01        -1.036514E+00        -5.593656E-01        -6.800448E-01         6.100000E+01         8.000000E+01         1.200000E+02         4.860000E+02         9.000000E+00         8.000000E+00         9.100000E+01         5.600000E+01         2.300000E+01         6.000000E+00         1.710000E+02         1.550000E+02         4.400000E+01         6.400000E+01         5.900000E+01         3.080000E+02         1.500000E+01         3.100000E+01
        5.190000E+07         1.024439E+01         2.280983E-01         4.799456E-01         2.919561E-01        -3.730057E-01        -3.413875E-01        -3.763016E-01         1.415093E+00         1.577167E+00         1.266725E+00         1.360000E+02         1.100000E+02         1.500000E+02        -1.831633E+01        -1.908247E+01        -1.790860E+01        -8.751092E+00        -8.440072E+00        -8.526027E+00         2.111559E-04         0.000000E+00         1.572772E-04        -1.908159E+00         0.000000E+00        -1.544952E+00         0.000000E+00        -2.823754E+00         0.000000E+00        -2.875260E+01        -2.884864E+01        -3.044624E+01        -3.095253E+01        -2.334254E+01        -2.613127E+01        -6.363100E+00        -7.162948E+00        -6.396489E+00        -6.740346E+00        -7.007017E+00        -8.004756E+00        -4.095206E+00         0.000000E+00        -6.635790E+00         0.000000E+00        -2.760902E+00         0.000000E+00        -2.374493E+01        -2.519733E+01        -2.229972E+01        -2.752510E+01        -2.355098E+01        -2.420852E+01        -6.945000E+00        -7.622969E+00        -7.737256E+00        -8.452210E+00        -6.867624E+00        -7.771482E+00        -2.215826E+00         0.000000E+00        -1.587541E+00         0.000000E+00        -2.584093E+00         0.000000E+00        -2.948290E+01        -3.076666E+01        -3.142175E+01        -3.274433E+01        -2.710704E+01        -2.850179E+01        -9.519365E-01        -9.387218E-01        -8.274291E-01        -9.700475E-01        -5.285372E-01        -8.161063E-01         5.900000E+01         7.000000E+01         1.320000E+02         4.810000E+02         9.000000E+00         1.300000E+01         8.500000E+01         6.400000E+01         2.500000E+01         4.000000E+00         1.680000E+02         1.560000E+02         4.000000E+01         5.900000E+01         6.100000E+01         3.060000E+02         2.400000E+01         3.600000E+01
        5.193000E+07         1.013846E+01         2.255763E-01         4.789279E-01         2.954958E-01        -3.390463E-01        -2.869671E-01        -3.999078E-01         1.421873E+00         1.619412E+00         1.226780E+00         1.330000E+02         1.100000E+02         1.530000E+02        -1.858730E+01        -1.894438E+01        -1.859487E+01        -8.859850E+00        -8.614920E+00        -7.904674E+00         4.102337E-04         0.000000E+00         0.000000E+00        -2.049139E+00         0.000000E+00        -1.499906E+00         0.000000E+00        -3.013458E+00         0.000000E+00        -2.852721E+01        -2.953427E+01        -3.062096E+01        -3.090726E+01        -2.473816E+01        -2.731622E+01        -6.486223E+00        -7.176468E+00        -6.069444E+00        -6.785253E+00        -7.075125E+00        -6.746858E+00        -4.160205E+00         0.000000E+00        -6.217581E+00         0.000000E+00        -2.938543E+00         0.000000E+00        -2.383299E+01        -2.498729E+01        -2.321665E+01        -2.805968E+01        -2.317950E+01        -2.409394E+01        -6.726435E+00        -7.553768E+00        -7.789506E+00        -6.282913E+00        -7.011486E+00        -7.905022E+00        -1.811574E+00         0.000000E+00        -1.584919E+00         0.000000E+00        -1.470975E+00         0.000000E+00        -2.936550E+01        -3.115959E+01        -3.137342E+01        -3.273011E+01        -2.766080E+01        -2.933587E+01        -7.273319E-01        -9.713389E-01        -8.824420E-01        -9.654676E-01        -6.106370E-01        -6.834477E-01         5.900000E+01         7.700000E+01         1.350000E+02         4.710000E+02         1.300000E+01         9.000000E+00         7.600000E+01         6.100000E+01         2.500000E+01         5.000000E+00         1.800000E+02         1.550000E+02         4.000000E+01         6.100000E+01         6.700000E+01         2.940000E+02         2.800000E+01         3.800000E+01
        5.196000E+07         1.031596E+01         2.291845E-01         4.789590E-01         2.918565E-01        -3.501508E-01        -3.452919E-01        -3.746734E-01         1.369921E+00         1.599979E+00         1.231037E+00         1.470000E+02         1.100000E+02         1.390000E+02        -1.855837E+01        -1.885105E+01        -1.887976E+01        -8.379408E+00        -8.567257E+00        -8.038744E+00         3.799842E-07         0.000000E+00         0.000000E+00        -1.574830E+00         0.000000E+00        -1.433476E+00         0.000000E+00        -2.545268E+00         0.000000E+00        -2.891710E+01        -2.959157E+01        -3.013116E+01        -3.104878E+01        -2.384057E+01        -2.650918E+01        -6.232842E+00        -7.258368E+00        -6.615854E+00        -6.807187E+00        -7.680321E+00        -6.039860E+00        -3.962040E+00         0.000000E+00        -7.268509E+00         0.000000E+00        -2.853542E+00         0.000000E+00        -2.397828E+01        -2.502509E+01        -2.230970E+01        -2.735687E+01        -2.289247E+01        -2.415652E+01        -6.682939E+00        -7.659445E+00        -7.275037E+00        -7.466352E+00        -7.089384E+00        -7.708992E+00        -2.005874E+00         0.000000E+00        -1.582956E+00         0.000000E+00        -2.041897E+00         0.000000E+00        -2.942187E+01        -3.103798E+01        -3.143530E+01        -3.289734E+01        -2.794418E+01        -2.809202E+01        -6.034557E-01        -9.827645E-01        -8.289647E-01        -9.897672E-01        -6.367572E-01        -1.236385E+00         6.300000E+01         6.800000E+01         1.350000E+02         4.750000E+02         1.500000E+01         8.000000E+00         8.500000E+01         5.500000E+01         2.300000E+01         5.000000E+00         1.850000E+02         1.490000E+02         4.300000E+01         6.400000E+01         6.100000E+01         2.990000E+02         2.400000E+01         2.800000E+01
        5.199000E+07         1.003929E+01         2.248707E-01         4.790910E-01         2.960383E-01        -4.443460E-01        -2.729679E-01        -3.751540E-01         1.333672E+00         1.633058E+00         1.245567E+00         1.350000E+02         1.100000E+02         1.510000E+02        -1.832732E+01        -1.792304E+01        -1.782715E+01        -7.893246E+00        -9.491542E+00        -8.149113E+00         3.545335E-04         0.000000E+00         0.000000E+00        -1.532595E+00         0.000000E+00        -1.388923E+00         0.000000E+00        -3.646549E+00         0.000000E+00        -2.889253E+01        -2.896493E+01        -3.063783E+01        -3.128219E+01        -2.465525E+01        -2.658304E+01        -6.580237E+00        -7.138305E+00        -6.206735E+00        -6.623332E+00        -6.787629E+00        -6.651672E+00        -3.887408E+00         0.000000E+00        -6.800971E+00         0.000000E+00        -2.593359E+00         0.000000E+00        -2.328031E+01        -2.504934E+01        -2.377217E+01        -2.609397E+01        -2.282623E+01        -2.410767E+01        -7.211797E+00        -7.816171E+00        -7.019298E+00        -8.147058E+00        -7.343688E+00        -7.668243E+00        -2.605006E+00         0.000000E+00        -1.442767E+00         0.000000E+00        -2.094290E+00         0.000000E+00        -2.947833E+01        -3.091952E+01        -3.152318E+01        -3.304872E+01        -2.724299E+01        -2.912913E+01        -7.606691E-01        -1.022464E+00        -7.571065E-01        -9.080163E-01        -7.700586E-01        -8.385053E-01         6.300000E+01         6.800000E+01         1.340000E+02         4.740000E+02         1.500000E+01         1.000000E+01         8.700000E+01         5.200000E+01         2.300000E+01         7.000000E+00         1.770000E+02         1.560000E+02         4.100000E+01         6.000000E+01         6.800000E+01         2.970000E+02         1.900000E+01         3.800000E+01
        5.202000E+07         1.037793E+01         2.416486E-01         4.819588E-01         2.763926E-01        -3.986242E-01        -3.211162E-01        -3.351686E-01         1.368878E+00         1.622240E+00         1.302284E+00         1.330000E+02         1.100000E+02         1.530000E+02        -1.886867E+01        -1.881457E+01        -1.779301E+01        -8.322623E+00        -8.715334E+00        -8.606269E+00         0.000000E+00         0.000000E+00         0.000000E+00        -1.783419E+00         0.000000E+00        -1.549356E+00         0.000000E+00        -2.623523E+00         0.000000E+00        -2.864959E+01        -2.965835E+01        -3.008387E+01        -3.095937E+01        -2.583815E+01        -2.790742E+01        -6.584781E+00        -6.922727E+00        -6.233373E+00        -6.748157E+00        -6.160253E+00        -6.304250E+00        -4.067967E+00         0.000000E+00        -6.229621E+00         0.000000E+00        -2.828287E+00         0.000000E+00        -2.318570E+01        -2.527594E+01        -2.296781E+01        -2.756338E+01        -2.290561E+01        -2.478575E+01        -6.953578E+00        -7.846559E+00        -7.449352E+00        -7.333724E+00        -7.404904E+00        -7.696710E+00        -2.284787E+00         0.000000E+00        -1.450359E+00         0.000000E+00        -2.170932E+00         0.000000E+00        -2.944078E+01        -3.078207E+01        -3.158680E+01        -3.274005E+01        -2.767579E+01        -2.881125E+01        -8.320890E-01        -1.047068E+00        -6.990389E-01        -9.194191E-01        -9.870046E-01        -6.159508E-01         5.900000E+01         8.000000E+01         1.420000E+02         4.710000E+02         7.000000E+00         5.000000E+00         8.500000E+01         6.900000E+01         2.400000E+01         6.000000E+00         1.760000E+02         1.420000E+02         4.400000E+01         6.700000E+01         6.500000E+01         3.030000E+02         1.600000E+01         3.200000E+01
        5.205000E+07         1.005169E+01         2.308681E-01         4.793060E-01         2.898259E-01        -4.105356E-01        -3.012580E-01        -3.101769E-01         1.378073E+00         1.615399E+00         1.321332E+00         1.480000E+02         1.100000E+02         1.380000E+02        -1.810509E+01        -1.801952E+01        -1.717552E+01        -8.731017E+00        -9.140859E+00        -9.179043E+00         0.000000E+00         0.000000E+00        -1.091015E-04        -1.686089E+00         0.000000E+00        -1.594378E+00         0.000000E+00        -1.253613E+00         0.000000E+00        -2.850460E+01        -2.876093E+01        -2.980278E+01        -3.121574E+01        -2.815499E+01        -2.657936E+01        -6.568743E+00        -7.175198E+00        -6.424647E+00        -6.565284E+00        -5.885826E+00        -6.952318E+00        -4.131757E+00         0.000000E+00        -5.814464E+00         0.000000E+00        -2.649486E+00         0.000000E+00        -2.320026E+01        -2.495108E+01        -2.349258E+01        -2.624019E+01        -2.278099E+01        -2.458732E+01        -6.994283E+00        -7.735098E+00        -7.420293E+00        -9.200203E+00        -7.434752E+00        -7.317854E+00        -1.788960E+00         0.000000E+00        -1.249602E+00         0.000000E+00        -3.888045E+00         0.000000E+00        -2.989383E+01        -3.110524E+01        -3.145207E+01        -3.277372E+01        -2.613256E+01        -2.884794E+01        -8.717640E-01        -9.333514E-01        -8.984186E-01        -9.576331E-01        -8.669933E-01        -8.506401E-01         7.300000E+01         5.900000E+01         1.410000E+02         4.720000E+02         1.000000E+01         9.000000E+00         8.200000E+01         6.000000E+01         2.200000E+01         6.000000E+00         1.660000E+02         1.660000E+02         5.000000E+01         5.500000E+01         7.100000E+01         2.940000E+02         1.900000E+01         4.100000E+01
        5.208000E+07         9.714651E+00         2.083567E-01         4.808214E-01         3.108219E-01        -4.088269E-01        -3.360031E-01        -3.667852E-01         1.358821E+00         1.607381E+00         1.268300E+00         1.260000E+02         1.100000E+02         1.600000E+02        -1.810300E+01        -1.899935E+01        -1.751172E+01        -8.191923E+00        -8.688382E+00        -8.707062E+00         4.304808E-04         0.000000E+00         2.617502E-15        -2.083738E+00         0.000000E+00        -1.670376E+00         0.000000E+00        -1.903053E+00         0.000000E+00        -2.807674E+01        -2.985011E+01        -3.001072E+01        -3.117850E+01        -2.544346E+01        -2.761688E+01        -7.052595E+00        -6.641930E+00        -6.373300E+00        -6.599346E+00        -7.137335E+00        -7.208647E+00        -3.847046E+00         0.000000E+00        -6.639460E+00         0.000000E+00        -2.853553E+00         0.000000E+00        -2.356683E+01        -2.508997E+01        -2.250135E+01        -2.677126E+01        -2.288260E+01        -2.432180E+01        -7.308685E+00        -7.990521E+00        -7.162124E+00        -8.482715E+00        -7.335914E+00        -7.858815E+00        -2.158759E+00         0.000000E+00        -1.191456E+00         0.000000E+00        -8.163481E-01         0.000000E+00        -2.908017E+01        -3.087102E+01        -3.170095E+01        -3.281665E+01        -2.879993E+01        -2.879837E+01        -8.251722E-01        -1.183891E+00        -7.281103E-01        -9.250109E-01        -7.017005E-01        -8.533692E-01         5.600000E+01         6.300000E+01         1.340000E+02         4.800000E+02         1.600000E+01         1.500000E+01         7.000000E+01         5.300000E+01         2.400000E+01         5.000000E+00         1.890000E+02         1.610000E+02         4.600000E+01         5.600000E+01         6.100000E+01         3.110000E+02         2.100000E+01         4.100000E+01
        5.211000E+07         1.011750E+01         2.397628E-01         4.784714E-01         2.817658E-01        -3.483268E-01        -3.057925E-01        -3.521563E-01         1.411607E+00         1.595978E+00         1.282710E+00         1.250000E+02         1.100000E+02         1.610000E+02        -1.869743E+01        -1.799095E+01        -1.719901E+01        -8.352284E+00        -9.171569E+00        -8.580146E+00        -6.757164E-08         0.000000E+00        -5.436998E-08        -2.260239E+00         0.000000E+00        -1.553247E+00         0.000000E+00        -7.457094E-01         0.000000E+00        -2.821699E+01        -2.967201E+01        -3.000440E+01        -3.124326E+01        -2.570927E+01        -2.626085E+01        -6.612625E+00        -6.824897E+00        -6.473033E+00        -6.599704E+00        -6.582336E+00        -7.404792E+00        -3.442324E+00         0.000000E+00        -6.989614E+00         0.000000E+00        -2.811630E+00         0.000000E+00        -2.352884E+01        -2.516343E+01        -2.270161E+01        -2.705655E+01        -2.282911E+01        -2.386406E+01        -7.315837E+00        -8.072127E+00        -6.895220E+00        -9.410053E+00        -7.132331E+00        -8.188450E+00        -1.897251E+00         0.000000E+00        -1.484486E+00         0.000000E+00        -3.005518E+00         0.000000E+00        -2.975191E+01        -3.070736E+01        -3.135686E+01        -3.307138E+01        -2.649487E+01        -2.881746E+01        -8.568851E-01        -1.172975E+00        -6.920927E-01        -8.934446E-01        -1.023804E+00        -8.703632E-01         6.300000E+01         7.600000E+01         1.290000E+02         4.850000E+02         6.000000E+00         5.000000E+00         8.300000E+01         7.600000E+01         2.200000E+01         7.000000E+00         1.810000E+02         1.330000E+02         4.400000E+01         6.700000E+01         5.800000E+01         3.110000E+02         1.900000E+01         3.000000E+01
        5.214000E+07         9.221123E+00         2.063361E-01         4.808214E-01         3.128425E-01        -3.413463E-01        -2.732732E-01        -3.576538E-01         1.386208E+00         1.639205E+00         1.246682E+00         1.250000E+02         1.100000E+02         1.610000E+02        -1.760742E+01        -1.889960E+01        -1.850291E+01        -9.114692E+00        -8.610793E+00        -8.390219E+00        -1.928415E-05         0.000000E+00        -7.427352E-03        -1.781078E+00         0.000000E+00        -1.578491E+00         0.000000E+00        -1.329247E+00         0.000000E+00        -2.866490E+01        -2.898715E+01        -2.996024E+01        -3.109631E+01        -2.614215E+01        -2.632915E+01        -6.420425E+00        -6.887520E+00        -6.201785E+00        -6.690398E+00        -6.081405E+00        -7.101266E+00        -4.004879E+00         0.000000E+00        -6.797900E+00         0.000000E+00        -2.877908E+00         0.000000E+00        -2.415799E+01        -2.471233E+01        -2.330575E+01        -2.614575E+01        -2.311121E+01        -2.419531E+01        -6.627595E+00        -8.684179E+00        -5.864319E+00        -1.031642E+01        -7.131615E+00        -7.693403E+00        -1.706531E+00         0.000000E+00        -1.273852E+00         0.000000E+00        -2.201254E+00         0.000000E+00        -3.020332E+01        -3.145966E+01        -3.134963E+01        -3.299231E+01        -2.737597E+01        -2.864321E+01        -6.091534E-01        -9.412251E-01        -8.357676E-01        -1.022610E+00        -1.090010E+00        -1.131914E+00         5.400000E+01         7.100000E+01         1.330000E+02         4.770000E+02         1.200000E+01         1.700000E+01         7.100000E+01         5.100000E+01         2.500000E+01         4.000000E+00         2.000000E+02         1.510000E+02         4.400000E+01         5.000000E+01         5.700000E+01         3.090000E+02         2.100000E+01         4.500000E+01
        5.217000E+07         9.535325E+00         2.184813E-01         4.780212E-01         3.034975E-01        -3.990894E-01        -2.850575E-01        -3.701413E-01         1.350365E+00         1.638183E+00         1.231968E+00         1.350000E+02         1.100000E+02         1.510000E+02        -1.748045E+01        -1.869857E+01        -1.801518E+01        -8.943051E+00        -8.301660E+00        -8.457548E+00         0.000000E+00         0.000000E+00         0.000000E+00        -1.271555E+00         0.000000E+00        -1.710158E+00         0.000000E+00        -1.390413E+00         0.000000E+00        -2.882846E+01        -2.922879E+01        -3.044418E+01        -3.127862E+01        -2.543844E+01        -2.777022E+01        -6.578982E+00        -6.853860E+00        -6.143628E+00        -6.631079E+00        -7.318931E+00        -6.226719E+00        -4.151940E+00         0.000000E+00        -6.923850E+00         0.000000E+00        -2.949523E+00         0.000000E+00        -2.378455E+01        -2.507367E+01        -2.252503E+01        -2.907209E+01        -2.319576E+01        -2.466675E+01        -6.785936E+00        -7.895979E+00        -7.200985E+00        -8.034266E+00        -7.251274E+00        -7.513085E+00        -1.831445E+00         0.000000E+00        -9.631018E-01         0.000000E+00        -1.093636E+00         0.000000E+00        -2.981263E+01        -3.130043E+01        -3.192649E+01        -3.302297E+01        -2.770615E+01        -2.896902E+01        -9.276097E-01        -7.476350E-01        -7.803950E-01        -9.157024E-01        -8.725296E-01        -7.705755E-01         6.600000E+01         6.400000E+01         1.270000E+02         4.850000E+02         1.100000E+01         1.100000E+01         7.600000E+01         5.100000E+01         2.500000E+01         3.000000E+00         1.850000E+02         1.620000E+02         4.500000E+01         5.500000E+01         5.500000E+01         3.170000E+02         1.900000E+01         4.700000E+01
        5.220000E+07         9.304394E+00         2.052052E-01         4.863101E-01         3.084846E-01        -3.268576E-01        -2.667791E-01        -3.673861E-01         1.407977E+00         1.657032E+00         1.253305E+00         1.620000E+02         1.100000E+02         1.240000E+02        -1.757761E+01        -1.745027E+01        -1.704925E+01        -8.920262E+00        -9.390673E+00        -8.855243E+00        -3.769075E-04         0.000000E+00         0.000000E+00        -1.852036E+00         0.000000E+00        -1.587527E+00         0.000000E+00        -1.809738E+00         0.000000E+00        -2.853996E+01        -2.980346E+01        -2.987717E+01        -3.116803E+01        -2.502526E+01        -2.808314E+01        -6.422444E+00        -7.207614E+00        -6.452450E+00        -6.692703E+00        -7.021601E+00        -6.322064E+00        -4.369375E+00         0.000000E+00        -5.784433E+00         0.000000E+00        -2.462157E+00         0.000000E+00        -2.360805E+01        -2.488149E+01        -2.373474E+01        -2.462517E+01        -2.342120E+01        -2.447825E+01        -6.741987E+00        -7.840449E+00        -7.520927E+00        -8.444708E+00        -7.223515E+00        -7.426265E+00        -1.957697E+00         0.000000E+00        -1.255092E+00         0.000000E+00        -2.169073E+00         0.000000E+00        -2.958784E+01        -3.100991E+01        -3.117110E+01        -3.291145E+01        -2.772375E+01        -2.844931E+01        -8.066943E-01        -1.071851E+00        -1.059144E+00        -9.432527E-01        -8.598900E-01        -9.462305E-01         6.500000E+01         5.200000E+01         1.250000E+02         4.950000E+02         1.600000E+01         1.100000E+01         7.300000E+01         4.900000E+01         2.600000E+01         3.000000E+00         1.820000E+02         1.690000E+02         3.900000E+01         4.700000E+01         5.500000E+01         3.230000E+02         2.800000E+01         3.900000E+01
        5.223000E+07         9.257775E+00         2.010454E-01         4.823374E-01         3.166171E-01        -3.098329E-01        -2.389370E-01        -3.043331E-01         1.422823E+00         1.662100E+00         1.301936E+00         1.440000E+02         1.100000E+02         1.420000E+02        -1.745006E+01        -1.768477E+01        -1.699648E+01        -8.816139E+00        -9.053184E+00        -8.934093E+00         0.000000E+00         0.000000E+00         0.000000E+00        -1.856175E+00         0.000000E+00        -1.464055E+00         0.000000E+00        -1.253926E+00         0.000000E+00        -2.846741E+01        -2.995861E+01        -3.041458E+01        -3.133785E+01        -2.671975E+01        -2.752294E+01        -6.701812E+00        -6.695304E+00        -5.954852E+00        -6.630668E+00        -6.564553E+00        -7.119693E+00        -4.331517E+00         0.000000E+00        -6.700326E+00         0.000000E+00        -2.622310E+00         0.000000E+00        -2.306833E+01        -2.484353E+01        -2.322359E+01        -2.469795E+01        -2.296893E+01        -2.389520E+01        -6.820575E+00        -7.856399E+00        -6.784470E+00        -1.069658E+01        -7.337378E+00        -7.628793E+00        -2.246439E+00         0.000000E+00        -1.017421E+00         0.000000E+00        -1.988540E+00         0.000000E+00        -2.938738E+01        -3.121384E+01        -3.161791E+01        -3.305795E+01        -2.768458E+01        -2.876338E+01        -7.985067E-01        -9.801680E-01        -8.398016E-01        -1.013806E+00        -5.564571E-01        -8.257719E-01         6.000000E+01         5.800000E+01         1.290000E+02         4.870000E+02         1.600000E+01         1.400000E+01         7.000000E+01         5.100000E+01         2.500000E+01         4.000000E+00         1.830000E+02         1.690000E+02         3.900000E+01         5.700000E+01         6.400000E+01         3.130000E+02         2.100000E+01         4.000000E+01
        5.226000E+07         9.403733E+00         2.013426E-01         4.820403E-01         3.166171E-01        -3.993276E-01        -2.781865E-01        -3.612373E-01         1.388793E+00         1.636215E+00         1.290911E+00         1.510000E+02         1.100000E+02         1.350000E+02        -1.860937E+01        -1.809000E+01        -1.792571E+01        -7.915601E+00        -9.047760E+00        -8.458609E+00         3.373287E-04         0.000000E+00        -5.325179E-10        -2.201264E+00         0.000000E+00        -1.684644E+00         0.000000E+00        -7.984744E-01         0.000000E+00        -2.811261E+01        -2.915804E+01        -2.972531E+01        -3.138568E+01        -2.671266E+01        -2.699126E+01        -6.705071E+00        -7.409717E+00        -6.479432E+00        -6.561603E+00        -6.570958E+00        -6.833827E+00        -4.394022E+00         0.000000E+00        -6.042213E+00         0.000000E+00        -2.864866E+00         0.000000E+00        -2.359037E+01        -2.472511E+01        -2.369706E+01        -2.272106E+01        -2.296155E+01        -2.390504E+01        -6.825026E+00        -8.061553E+00        -6.765026E+00        -1.007369E+01        -7.356383E+00        -7.773997E+00        -2.630232E+00         0.000000E+00        -1.365861E+00         0.000000E+00        -1.169582E+00         0.000000E+00        -2.896380E+01        -3.057684E+01        -3.169709E+01        -3.274502E+01        -2.809838E+01        -2.890406E+01        -8.599732E-01        -1.157175E+00        -8.215623E-01        -9.480087E-01        -8.229062E-01        -4.470800E-01         5.800000E+01         5.600000E+01         1.220000E+02         4.950000E+02         1.800000E+01         1.500000E+01         6.700000E+01         5.200000E+01         2.600000E+01         2.000000E+00         1.810000E+02         1.740000E+02         4.600000E+01         5.500000E+01         5.900000E+01         3.130000E+02         2.700000E+01         2.900000E+01
        5.229000E+07         9.346973E+00         2.010124E-01         4.830527E-01         3.159349E-01        -3.959529E-01        -3.357010E-01        -3.254936E-01         1.385340E+00         1.603836E+00         1.286858E+00         1.270000E+02         1.100000E+02         1.590000E+02        -1.813230E+01        -1.908420E+01        -1.767483E+01        -8.224137E+00        -8.228480E+00        -8.918920E+00         0.000000E+00         0.000000E+00         0.000000E+00        -1.967630E+00         0.000000E+00        -1.306658E+00         0.000000E+00        -1.876826E+00         0.000000E+00        -2.793897E+01        -2.926027E+01        -3.033275E+01        -3.125014E+01        -2.658136E+01        -2.586438E+01        -7.000403E+00        -7.155168E+00        -6.565892E+00        -6.709994E+00        -6.478255E+00        -7.019068E+00        -4.042519E+00         0.000000E+00        -8.401328E+00         0.000000E+00        -2.721789E+00         0.000000E+00        -2.406437E+01        -2.539338E+01        -2.137604E+01        -2.721286E+01        -2.277690E+01        -2.439015E+01        -6.969604E+00        -7.715393E+00        -7.401089E+00        -8.086114E+00        -7.209486E+00        -7.711847E+00        -3.277300E+00         0.000000E+00        -1.623113E+00         0.000000E+00        -1.330288E+00         0.000000E+00        -2.843467E+01        -3.107920E+01        -3.114547E+01        -3.292263E+01        -2.806669E+01        -2.868507E+01        -8.739085E-01        -1.018358E+00        -7.598844E-01        -9.486253E-01        -6.451803E-01        -8.726496E-01         6.500000E+01         5.000000E+01         1.320000E+02         4.850000E+02         1.800000E+01         1.400000E+01         6.400000E+01         5.200000E+01         2.400000E+01         5.000000E+00         1.850000E+02         1.720000E+02         4.200000E+01         4.400000E+01         5.900000E+01         3.130000E+02         2.200000E+01         3.900000E+01
        5.232000E+07         9.371727E+00         2.145171E-01         4.813485E-01         3.041344E-01        -4.039800E-01        -2.893770E-01        -2.887353E-01         1.362215E+00         1.622724E+00         1.338190E+00         1.430000E+02         1.100000E+02         1.430000E+02        -1.772115E+01        -1.843098E+01        -1.740377E+01        -8.108172E+00        -8.819178E+00        -9.077887E+00         0.000000E+00         0.000000E+00         0.000000E+00        -1.918113E+00         0.000000E+00        -1.630866E+00         0.000000E+00        -1.204968E+00         0.000000E+00        -2.887084E+01        -2.937164E+01        -3.015967E+01        -3.092016E+01        -2.509316E+01        -2.621607E+01        -6.752703E+00        -7.048329E+00        -6.222929E+00        -6.812504E+00        -7.411871E+00        -7.484645E+00        -4.428903E+00         0.000000E+00        -6.183279E+00         0.000000E+00        -2.608271E+00         0.000000E+00        -2.320849E+01        -2.471747E+01        -2.280252E+01        -2.573917E+01        -2.315089E+01        -2.441756E+01        -7.157341E+00        -8.069819E+00        -6.744915E+00        -9.296338E+00        -7.280742E+00        -7.772898E+00        -1.938618E+00         0.000000E+00        -1.554106E+00         0.000000E+00        -1.560520E+00         0.000000E+00        -2.985194E+01        -3.086308E+01        -3.105761E+01        -3.274360E+01        -2.734007E+01        -2.860153E+01        -7.793509E-01        -1.291172E+00        -7.533621E-01        -1.010571E+00        -8.679468E-01        -1.037339E+00         6.400000E+01         6.100000E+01         1.240000E+02         4.870000E+02         9.000000E+00         1.900000E+01         6.800000E+01         6.100000E+01         2.600000E+01         3.000000E+00         1.900000E+02         1.540000E+02         4.900000E+01         4.600000E+01         5.700000E+01         3.100000E+02         2.300000E+01         4.200000E+01
        5.235000E+07         9.557938E+00         2.259161E-01         4.759216E-01         2.981622E-01        -4.064127E-01        -3.029494E-01        -3.758394E-01         1.369974E+00         1.620243E+00         1.190890E+00         1.440000E+02         1.100000E+02         1.420000E+02        -1.901560E+01        -1.891728E+01        -1.781657E+01        -8.294039E+00        -8.770305E+00        -8.496475E+00         0.000000E+00         0.000000E+00        -8.607911E-04        -2.109000E+00         0.000000E+00        -1.517304E+00         0.000000E+00        -1.235702E+00         0.000000E+00        -2.768371E+01        -2.918281E+01        -2.976124E+01        -3.110778E+01        -2.528585E+01        -2.540935E+01        -6.852144E+00        -6.980599E+00        -6.462951E+00        -6.635210E+00        -7.199047E+00        -7.258274E+00        -3.677216E+00         0.000000E+00        -7.072974E+00         0.000000E+00        -2.909644E+00         0.000000E+00        -2.351149E+01        -2.494874E+01        -2.218264E+01        -2.336316E+01        -2.313409E+01        -2.471591E+01        -7.083588E+00        -8.019702E+00        -7.460903E+00        -1.092467E+01        -7.454687E+00        -7.506154E+00        -2.867208E+00         0.000000E+00        -1.583354E+00         0.000000E+00        -1.015622E+00         0.000000E+00        -2.890475E+01        -3.082116E+01        -3.116379E+01        -3.306626E+01        -2.809252E+01        -2.831310E+01        -7.964046E-01        -1.028436E+00        -7.955854E-01        -9.861069E-01        -8.540371E-01        -9.199157E-01         7.700000E+01         5.900000E+01         1.240000E+02         4.810000E+02         1.000000E+01         1.300000E+01         7.400000E+01         6.400000E+01         2.600000E+01         2.000000E+00         1.720000E+02         1.640000E+02         4.800000E+01         5.800000E+01         6.600000E+01         2.980000E+02         2.400000E+01         3.500000E+01
        5.238000E+07         9.567678E+00         2.298578E-01         4.648438E-01         3.052984E-01        -3.623866E-01        -3.240529E-01        -3.536939E-01         1.429372E+00         1.600021E+00         1.273041E+00         1.530000E+02         8.900000E+01         1.540000E+02        -1.801902E+01        -1.925233E+01        -1.798801E+01        -8.999795E+00        -8.470953E+00        -8.103698E+00         0.000000E+00         0.000000E+00        -2.053950E-03        -2.178365E+00         0.000000E+00        -1.620634E+00         0.000000E+00        -2.324030E+00         0.000000E+00        -2.781552E+01        -2.940801E+01        -2.976870E+01        -3.110361E+01        -2.571576E+01        -2.683326E+01        -6.630279E+00        -7.130578E+00        -6.331081E+00        -6.680249E+00        -7.160377E+00        -6.904460E+00        -4.079503E+00         0.000000E+00        -7.280650E+00         0.000000E+00        -2.869463E+00         0.000000E+00        -2.345615E+01        -2.433395E+01        -2.209847E+01        -2.572131E+01        -2.328527E+01        -2.444042E+01        -7.252331E+00        -8.278958E+00        -7.542420E+00        -7.570193E+00        -7.102196E+00        -7.604221E+00        -2.605642E+00         0.000000E+00        -1.552912E+00         0.000000E+00        -6.510822E-01         0.000000E+00        -2.875197E+01        -3.069797E+01        -3.141607E+01        -3.290210E+01        -2.881042E+01        -2.900031E+01        -8.317002E-01        -1.096633E+00        -6.323952E-01        -9.367773E-01        -6.898124E-01        -8.446558E-01         6.800000E+01         6.200000E+01         1.110000E+02         4.940000E+02         1.400000E+01         1.500000E+01         7.600000E+01         5.900000E+01         1.900000E+01         3.000000E+00         1.810000E+02         1.640000E+02         4.300000E+01         5.700000E+01         6.100000E+01         3.030000E+02         2.300000E+01         3.900000E+01
        5.241000E+07         8.782875E+00         1.839675E-01         4.884094E-01         3.276231E-01        -3.846378E-01        -3.323534E-01        -4.059347E-01         1.376915E+00         1.584698E+00         1.248977E+00         1.140000E+02         1.100000E+02         1.720000E+02        -1.788149E+01        -1.863588E+01        -1.857068E+01        -8.784707E+00        -9.227483E+00        -7.612490E+00         0.000000E+00         0.000000E+00        -4.172917E-04        -2.207953E+00         0.000000E+00        -1.452161E+00         0.000000E+00        -1.829708E+00         0.000000E+00        -2.842593E+01        -2.968299E+01        -2.987929E+01        -3.090609E+01        -2.609414E+01        -2.698243E+01        -6.518449E+00        -7.029663E+00        -6.408939E+00        -6.719992E+00        -6.862032E+00        -6.584760E+00        -4.245873E+00         0.000000E+00        -5.868660E+00         0.000000E+00        -2.940181E+00         0.000000E+00        -2.326480E+01        -2.528821E+01        -2.245754E+01        -2.810548E+01        -2.316624E+01        -2.416767E+01        -7.225643E+00        -8.220267E+00        -7.336955E+00        -6.314149E+00        -7.514732E+00        -7.916747E+00        -1.572185E+00         0.000000E+00        -2.084961E+00         0.000000E+00        -2.898841E+00         0.000000E+00        -2.990603E+01        -3.107877E+01        -3.078452E+01        -3.261267E+01        -2.751848E+01        -2.923444E+01        -9.279439E-01        -1.347516E+00        -9.029205E-01        -9.685680E-01        -7.831793E-01        -7.937112E-01         5.300000E+01         5.800000E+01         1.250000E+02         4.910000E+02         1.900000E+01         1.800000E+01         5.400000E+01         5.400000E+01         2.900000E+01         3.000000E+00         1.920000E+02         1.700000E+02         3.600000E+01         4.900000E+01         6.300000E+01         3.090000E+02         3.100000E+01         4.000000E+01
        5.244000E+07         9.059982E+00         1.915884E-01         4.834349E-01         3.249767E-01        -3.946401E-01        -2.738015E-01        -3.667972E-01         1.369353E+00         1.636174E+00         1.227123E+00         1.060000E+02         1.130000E+02         1.770000E+02        -1.747826E+01        -1.860384E+01        -1.814705E+01        -8.378877E+00        -8.893182E+00        -8.461758E+00         5.699444E-06         0.000000E+00        -4.326221E-02        -1.994944E+00         0.000000E+00        -1.823494E+00         0.000000E+00        -1.742285E+00         0.000000E+00        -2.835302E+01        -3.000090E+01        -2.963035E+01        -3.101445E+01        -2.495064E+01        -2.610590E+01        -6.243577E+00        -6.254172E+00        -6.507796E+00        -6.726411E+00        -7.070826E+00        -7.572990E+00        -3.970826E+00         0.000000E+00        -5.593940E+00         0.000000E+00        -3.146868E+00         0.000000E+00        -2.333731E+01        -2.497675E+01        -2.310609E+01        -2.915557E+01        -2.265894E+01        -2.443655E+01        -7.044238E+00        -7.825030E+00        -7.543548E+00        -6.915351E+00        -7.116393E+00        -7.621849E+00        -1.725558E+00         0.000000E+00        -1.796727E+00         0.000000E+00        -1.512117E+00         0.000000E+00        -3.034711E+01        -3.132910E+01        -3.124197E+01        -3.278193E+01        -2.772907E+01        -2.880993E+01        -6.370433E-01        -9.062196E-01        -7.163501E-01        -9.703648E-01        -8.183657E-01        -1.077822E+00         5.400000E+01         6.000000E+01         1.150000E+02         5.000000E+02         1.500000E+01         2.000000E+01         5.500000E+01         5.500000E+01         2.700000E+01         3.000000E+00         1.930000E+02         1.690000E+02         3.400000E+01         5.100000E+01         5.900000E+01         3.110000E+02         3.100000E+01         3.700000E+01
        5.247000E+07         8.859682E+00         1.888191E-01         4.794257E-01         3.317552E-01        -3.782008E-01        -2.629759E-01        -3.353817E-01         1.419233E+00         1.632772E+00         1.268422E+00         9.800000E+01         1.100000E+02         1.880000E+02        -1.815668E+01        -1.864134E+01        -1.857492E+01        -8.111819E+00        -8.690571E+00        -8.165249E+00        -3.708842E-05         1.367630E-04        -5.516370E-04        -1.755545E+00         0.000000E+00        -1.602177E+00         0.000000E+00        -2.057231E+00         0.000000E+00        -2.785344E+01        -2.900146E+01        -2.996306E+01        -3.125743E+01        -2.636189E+01        -2.717560E+01        -6.572831E+00        -7.103663E+00        -6.268604E+00        -6.647831E+00        -6.317199E+00        -7.302693E+00        -4.382791E+00         0.000000E+00        -6.534749E+00         0.000000E+00        -3.042547E+00         0.000000E+00        -2.356625E+01        -2.474271E+01        -2.277491E+01        -2.538524E+01        -2.327058E+01        -2.444266E+01        -6.720872E+00        -8.514479E+00        -6.969902E+00        -6.911695E+00        -7.208479E+00        -7.969934E+00        -1.940417E+00         0.000000E+00        -1.510442E+00         0.000000E+00        -2.951739E+00         0.000000E+00        -2.992603E+01        -3.073476E+01        -3.106554E+01        -3.299627E+01        -2.746955E+01        -2.915021E+01        -7.286420E-01        -1.138871E+00        -9.474662E-01        -9.153740E-01        -6.709493E-01        -1.119763E+00         4.900000E+01         6.500000E+01         1.190000E+02         4.970000E+02         1.300000E+01         2.100000E+01         4.800000E+01         5.700000E+01         2.700000E+01         2.000000E+00         2.120000E+02         1.560000E+02         3.300000E+01         5.000000E+01         5.800000E+01         3.130000E+02         2.900000E+01         4.000000E+01
        5.250000E+07         8.890522E+00         1.868833E-01         4.850449E-01         3.280718E-01        -2.889585E-01        -2.754667E-01        -3.665543E-01         1.491579E+00         1.611559E+00         1.232610E+00         9.500000E+01         1.100000E+02         1.910000E+02        -1.806409E+01        -1.779390E+01        -1.832006E+01        -8.751085E+00        -9.058572E+00        -8.256604E+00         0.000000E+00         0.000000E+00         5.233384E-04        -1.838773E+00         0.000000E+00        -1.483275E+00         0.000000E+00        -9.170869E-01         0.000000E+00        -2.856759E+01        -2.927593E+01        -3.001497E+01        -3.102234E+01        -2.609791E+01        -2.694338E+01        -5.951789E+00        -6.841684E+00        -6.311228E+00        -6.674046E+00        -6.706601E+00        -7.234624E+00        -4.312594E+00         0.000000E+00        -6.734398E+00         0.000000E+00        -2.983058E+00         0.000000E+00        -2.313113E+01        -2.445141E+01        -2.307238E+01        -2.569031E+01        -2.316835E+01        -2.465677E+01        -6.756565E+00        -8.222731E+00        -7.231564E+00        -7.117662E+00        -7.108807E+00        -7.639565E+00        -1.647034E+00         0.000000E+00        -1.211253E+00         0.000000E+00        -2.077218E+00         0.000000E+00        -2.929900E+01        -3.127188E+01        -3.148877E+01        -3.256923E+01        -2.852336E+01        -2.948102E+01        -7.870264E-01        -9.636063E-01        -6.969793E-01        -9.575533E-01        -7.492546E-01        -8.321907E-01         4.700000E+01         6.900000E+01         1.290000E+02         4.830000E+02         1.600000E+01         2.000000E+01         5.800000E+01         5.600000E+01         2.400000E+01         4.000000E+00         2.100000E+02         1.500000E+02         3.200000E+01         4.900000E+01         6.400000E+01         3.070000E+02         3.200000E+01         4.900000E+01
        5.253000E+07         8.970784E+00         2.006149E-01         4.674683E-01         3.319168E-01        -3.716848E-01        -2.872288E-01        -3.735884E-01         1.444725E+00         1.619126E+00         1.218969E+00         1.240000E+02         9.000000E+01         1.820000E+02        -1.898411E+01        -1.867724E+01        -1.711755E+01        -8.271927E+00        -9.649563E+00        -8.575230E+00         0.000000E+00         0.000000E+00        -2.665377E-01        -1.783682E+00         0.000000E+00        -1.480873E+00         0.000000E+00        -1.121591E+00         0.000000E+00        -2.815626E+01        -2.956150E+01        -3.044644E+01        -3.098449E+01        -2.761530E+01        -2.713057E+01        -7.042129E+00        -6.601625E+00        -6.220169E+00        -6.738750E+00        -6.129375E+00        -7.069630E+00        -4.882624E+00         0.000000E+00        -6.539817E+00         0.000000E+00        -3.194791E+00         0.000000E+00        -2.291609E+01        -2.440527E+01        -2.267326E+01        -2.753300E+01        -2.300516E+01        -2.434797E+01        -7.048948E+00        -8.106702E+00        -7.895503E+00        -6.683973E+00        -7.059219E+00        -7.789449E+00        -2.208939E+00         0.000000E+00        -1.327446E+00         0.000000E+00        -2.788478E+00         0.000000E+00        -2.954911E+01        -3.104873E+01        -3.173605E+01        -3.275305E+01        -2.708608E+01        -2.903907E+01        -8.471350E-01        -9.403044E-01        -6.688999E-01        -9.715621E-01        -9.651007E-01        -6.805529E-01         4.900000E+01         6.700000E+01         1.350000E+02         4.730000E+02         1.700000E+01         2.300000E+01         6.500000E+01         5.500000E+01         1.800000E+01         4.000000E+00         1.740000E+02         1.860000E+02         4.100000E+01         5.500000E+01         5.600000E+01         3.050000E+02         2.700000E+01         4.200000E+01
        5.256000E+07         9.331382E+00         2.009024E-01         4.822384E-01         3.168592E-01        -3.670776E-01        -3.525284E-01        -3.525139E-01         1.411730E+00         1.558763E+00         1.254529E+00         9.500000E+01         1.100000E+02         1.910000E+02        -1.914999E+01        -1.899546E+01        -1.781912E+01        -7.852764E+00        -8.556175E+00        -8.321463E+00         0.000000E+00         0.000000E+00         2.316440E-04        -1.684942E+00         0.000000E+00        -1.452321E+00         0.000000E+00        -1.111440E+00         0.000000E+00        -2.832668E+01        -2.920815E+01        -3.010442E+01        -3.125937E+01        -2.635991E+01        -2.634500E+01        -6.741464E+00        -7.139344E+00        -6.534313E+00        -6.701735E+00        -6.468721E+00        -8.013472E+00        -3.871233E+00         0.000000E+00        -7.707954E+00         0.000000E+00        -3.373089E+00         0.000000E+00        -2.389276E+01        -2.554408E+01        -2.203393E+01        -2.771204E+01        -2.260920E+01        -2.445474E+01        -6.896712E+00        -7.960883E+00        -7.370307E+00        -6.941338E+00        -6.918824E+00        -7.548927E+00        -1.979614E+00         0.000000E+00        -1.709297E+00         0.000000E+00        -1.367187E+00         0.000000E+00        -2.968796E+01        -3.116354E+01        -3.103415E+01        -3.288227E+01        -2.833050E+01        -2.858287E+01        -1.108729E+00        -8.798557E-01        -7.921746E-01        -1.011619E+00        -9.382272E-01        -8.875904E-01         4.700000E+01         7.700000E+01         1.360000E+02         4.720000E+02         1.600000E+01         1.600000E+01         6.600000E+01         5.900000E+01         2.400000E+01         4.000000E+00         1.830000E+02         1.660000E+02         3.400000E+01         5.600000E+01         6.100000E+01         3.100000E+02         2.800000E+01         4.000000E+01
        5.259000E+07         8.995217E+00         1.987675E-01         4.840101E-01         3.172224E-01        -3.657045E-01        -2.540660E-01        -4.262202E-01         1.386090E+00         1.687002E+00         1.218296E+00         1.070000E+02         1.100000E+02         1.790000E+02        -1.873755E+01        -1.821429E+01        -1.862584E+01        -8.042999E+00        -9.107553E+00        -8.099658E+00         2.540799E-04         0.000000E+00        -5.167657E-02        -1.626601E+00         0.000000E+00        -1.487232E+00         0.000000E+00        -2.639046E+00         0.000000E+00        -2.897521E+01        -2.941780E+01        -3.017802E+01        -3.112986E+01        -2.519721E+01        -2.630502E+01        -6.252435E+00        -7.186300E+00        -6.393028E+00        -6.765945E+00        -7.113199E+00        -7.561767E+00        -3.832324E+00         0.000000E+00        -7.279934E+00         0.000000E+00        -3.193101E+00         0.000000E+00        -2.417217E+01        -2.508702E+01        -2.282489E+01        -2.938616E+01        -2.277046E+01        -2.399545E+01        -6.758498E+00        -7.885882E+00        -6.890267E+00        -6.691751E+00        -7.162095E+00        -7.690124E+00        -2.406921E+00         0.000000E+00        -1.145961E+00         0.000000E+00        -2.769802E+00         0.000000E+00        -2.940389E+01        -3.073062E+01        -3.147385E+01        -3.273607E+01        -2.759468E+01        -2.925224E+01        -7.330477E-01        -1.392112E+00        -8.070828E-01        -1.049451E+00        -9.861832E-01        -7.600364E-01         5.200000E+01         6.700000E+01         1.240000E+02         4.890000E+02         2.000000E+01         1.200000E+01         7.200000E+01         5.600000E+01         2.500000E+01         5.000000E+00         1.770000E+02         1.670000E+02         3.700000E+01         5.800000E+01         6.300000E+01         3.160000E+02         2.400000E+01         3.400000E+01
        5.262000E+07         8.993783E+00         1.929229E-01         4.870913E-01         3.199858E-01        -4.450256E-01        -3.279824E-01        -4.237607E-01         1.361901E+00         1.590919E+00         1.201905E+00         1.060000E+02         1.100000E+02         1.800000E+02        -1.872113E+01        -1.837569E+01        -1.940577E+01        -8.308220E+00        -9.158524E+00        -7.424450E+00         2.088300E-07         0.000000E+00         1.274054E-07        -1.866964E+00         0.000000E+00        -1.471381E+00         0.000000E+00        -1.812710E+00         0.000000E+00        -2.811662E+01        -2.964041E+01        -3.042119E+01        -3.102684E+01        -2.606960E+01        -2.931037E+01        -6.778190E+00        -6.760644E+00        -6.308324E+00        -6.739515E+00        -6.277581E+00        -6.098408E+00        -3.798423E+00         0.000000E+00        -7.560103E+00         0.000000E+00        -3.026024E+00         0.000000E+00        -2.312146E+01        -2.485400E+01        -2.181379E+01        -2.585280E+01        -2.321728E+01        -2.441073E+01        -7.470796E+00        -8.254543E+00        -7.635168E+00        -9.021926E+00        -7.025964E+00        -7.285707E+00        -2.896647E+00         0.000000E+00        -1.188774E+00         0.000000E+00        -1.876906E+00         0.000000E+00        -2.877835E+01        -3.043113E+01        -3.134897E+01        -3.285534E+01        -2.793616E+01        -2.902676E+01        -1.136161E+00        -1.093459E+00        -8.857124E-01        -1.009318E+00        -7.952509E-01        -8.437321E-01         4.500000E+01         7.000000E+01         1.310000E+02         4.820000E+02         2.100000E+01         1.500000E+01         6.600000E+01         5.200000E+01         2.500000E+01         5.000000E+00         2.040000E+02         1.500000E+02         3.400000E+01         5.100000E+01         6.700000E+01         3.150000E+02         3.000000E+01         3.100000E+01
        5.265000E+07         9.169039E+00         1.972922E-01         4.865935E-01         3.161143E-01        -3.267982E-01        -2.858851E-01        -3.887123E-01         1.463946E+00         1.619512E+00         1.237934E+00         1.120000E+02         1.110000E+02         1.730000E+02        -1.842273E+01        -1.913184E+01        -1.868226E+01        -8.903061E+00        -8.823599E+00        -7.815715E+00        -9.186485E-04         0.000000E+00         1.969559E-04        -2.021220E+00         0.000000E+00        -1.452301E+00         0.000000E+00        -1.772714E+00         0.000000E+00        -2.764108E+01        -2.973392E+01        -3.097637E+01        -3.104016E+01        -2.540955E+01        -2.701606E+01        -6.850978E+00        -6.905484E+00        -6.103908E+00        -6.811446E+00        -7.203333E+00        -7.025043E+00        -3.321266E+00         0.000000E+00        -7.628602E+00         0.000000E+00        -3.095652E+00         0.000000E+00        -2.414026E+01        -2.473160E+01        -2.245347E+01        -2.632903E+01        -2.282553E+01        -2.457443E+01        -6.694419E+00        -7.787411E+00        -7.196730E+00        -8.319052E+00        -7.187660E+00        -7.665407E+00        -2.225235E+00         0.000000E+00        -1.369901E+00         0.000000E+00        -2.258740E+00         0.000000E+00        -2.931951E+01        -3.095142E+01        -3.148980E+01        -3.279486E+01        -2.799740E+01        -2.901646E+01        -9.147706E-01        -1.209315E+00        -7.622734E-01        -9.912970E-01        -5.986689E-01        -6.868029E-01         5.200000E+01         6.700000E+01         1.350000E+02         4.790000E+02         1.900000E+01         1.200000E+01         7.400000E+01         4.200000E+01         2.700000E+01         5.000000E+00         1.840000E+02         1.700000E+02         3.300000E+01         4.700000E+01         7.100000E+01         3.140000E+02         2.900000E+01         4.400000E+01
        5.268000E+07         9.048713E+00         1.895785E-01         4.870474E-01         3.233741E-01        -3.618186E-01        -3.161591E-01        -3.300138E-01         1.408585E+00         1.601958E+00         1.297310E+00         1.080000E+02         1.110000E+02         1.770000E+02        -1.812432E+01        -1.861739E+01        -1.821024E+01        -8.926922E+00        -8.660404E+00        -8.361062E+00         0.000000E+00         0.000000E+00        -4.252797E-04        -2.321910E+00         0.000000E+00        -1.511378E+00         0.000000E+00        -2.231903E+00         0.000000E+00        -2.716927E+01        -2.990285E+01        -3.010894E+01        -3.123191E+01        -2.701158E+01        -2.678479E+01        -6.797311E+00        -6.821197E+00        -6.412617E+00        -6.642960E+00        -6.267462E+00        -6.912081E+00        -3.164993E+00         0.000000E+00        -6.842776E+00         0.000000E+00        -3.184689E+00         0.000000E+00        -2.425392E+01        -2.493948E+01        -2.326324E+01        -3.132865E+01        -2.318037E+01        -2.390864E+01        -7.226729E+00        -8.001656E+00        -7.127148E+00        -5.629294E+00        -6.912240E+00        -7.894360E+00        -2.117436E+00         0.000000E+00        -1.691973E+00         0.000000E+00        -2.193481E+00         0.000000E+00        -2.861463E+01        -3.152051E+01        -3.124820E+01        -3.281154E+01        -2.827331E+01        -2.892065E+01        -9.565425E-01        -8.440425E-01        -8.143269E-01        -9.687788E-01        -8.475420E-01        -1.197321E+00         5.100000E+01         6.300000E+01         1.260000E+02         4.910000E+02         1.200000E+01         2.100000E+01         7.000000E+01         4.100000E+01         2.600000E+01         4.000000E+00         1.860000E+02         1.750000E+02         2.900000E+01         6.000000E+01         6.500000E+01         3.130000E+02         2.600000E+01         3.700000E+01
        5.271000E+07         9.084715E+00         1.995487E-01         4.877992E-01         3.126521E-01        -3.464210E-01        -3.444712E-01        -3.483759E-01         1.399189E+00         1.592149E+00         1.269590E+00         1.190000E+02         1.100000E+02         1.670000E+02        -1.869462E+01        -1.951668E+01        -1.735650E+01        -8.792791E+00        -7.914915E+00        -8.388853E+00         2.762008E-04         0.000000E+00         4.575772E-05        -2.859776E+00         0.000000E+00        -1.572240E+00         0.000000E+00        -1.583001E+00         0.000000E+00        -2.718375E+01        -3.022748E+01        -3.017378E+01        -3.112679E+01        -2.620897E+01        -2.618193E+01        -6.708104E+00        -6.615402E+00        -6.262522E+00        -6.759173E+00        -6.882146E+00        -7.963203E+00        -3.137435E+00         0.000000E+00        -7.378890E+00         0.000000E+00        -2.811706E+00         0.000000E+00        -2.337610E+01        -2.499124E+01        -2.259678E+01        -2.806623E+01        -2.324292E+01        -2.425413E+01        -7.545341E+00        -8.276537E+00        -6.898348E+00        -7.932060E+00        -7.003665E+00        -7.572213E+00        -2.366674E+00         0.000000E+00        -1.229264E+00         0.000000E+00        -2.541898E+00         0.000000E+00        -2.966065E+01        -3.102210E+01        -3.197295E+01        -3.274262E+01        -2.733993E+01        -2.873862E+01        -7.895902E-01        -9.726434E-01        -8.946367E-01        -1.035997E+00        -4.723120E-01        -7.235878E-01         4.900000E+01         6.500000E+01         1.410000E+02         4.780000E+02         1.400000E+01         1.700000E+01         7.300000E+01         4.200000E+01         2.600000E+01         5.000000E+00         1.920000E+02         1.640000E+02         3.200000E+01         6.500000E+01         6.500000E+01         3.080000E+02         2.200000E+01         3.900000E+01
        5.274000E+07         9.165542E+00         1.995268E-01         4.839991E-01         3.164741E-01        -3.560601E-01        -2.850674E-01        -3.500774E-01         1.447142E+00         1.630446E+00         1.268454E+00         1.250000E+02         1.110000E+02         1.600000E+02        -1.813435E+01        -1.896497E+01        -1.849503E+01        -8.687132E+00        -8.607194E+00        -8.325865E+00         3.678934E-05         0.000000E+00         3.091973E-04        -1.829055E+00         0.000000E+00        -1.473024E+00         0.000000E+00        -1.540893E+00         0.000000E+00        -2.820344E+01        -2.983591E+01        -3.040941E+01        -3.123640E+01        -2.612687E+01        -2.681742E+01        -6.554458E+00        -7.041054E+00        -6.184162E+00        -6.653131E+00        -7.020067E+00        -7.397796E+00        -3.605510E+00         0.000000E+00        -7.541281E+00         0.000000E+00        -2.863823E+00         0.000000E+00        -2.394479E+01        -2.506987E+01        -2.253567E+01        -2.643203E+01        -2.342812E+01        -2.449322E+01        -7.098033E+00        -8.104593E+00        -6.550834E+00        -8.423987E+00        -6.914076E+00        -7.647349E+00        -2.172336E+00         0.000000E+00        -1.307269E+00         0.000000E+00        -1.596258E+00         0.000000E+00        -2.869495E+01        -3.133595E+01        -3.128975E+01        -3.271288E+01        -2.854203E+01        -2.890764E+01        -1.017033E+00        -1.011919E+00        -7.511835E-01        -1.008098E+00        -1.088287E+00        -8.412682E-01         5.800000E+01         6.000000E+01         1.400000E+02         4.770000E+02         1.200000E+01         1.700000E+01         7.400000E+01         3.700000E+01         2.600000E+01         5.000000E+00         1.950000E+02         1.650000E+02         4.400000E+01         5.500000E+01         6.000000E+01         3.110000E+02         2.800000E+01         4.500000E+01
        5.277000E+07         9.522307E+00         2.220145E-01         4.759524E-01         3.020331E-01        -3.318031E-01        -3.605857E-01        -3.347411E-01         1.441538E+00         1.566942E+00         1.280612E+00         1.550000E+02         9.000000E+01         1.510000E+02        -1.780375E+01        -1.910036E+01        -1.932120E+01        -8.360557E+00        -7.999090E+00        -7.970230E+00         0.000000E+00         0.000000E+00        -1.561989E-04        -2.353690E+00         0.000000E+00        -1.377395E+00         0.000000E+00        -2.141091E+00         0.000000E+00        -2.789344E+01        -2.921266E+01        -3.001242E+01        -3.114824E+01        -2.732192E+01        -2.659533E+01        -6.459422E+00        -7.215665E+00        -6.452819E+00        -6.645023E+00        -5.869060E+00        -6.990539E+00        -3.618698E+00         0.000000E+00        -7.486686E+00         0.000000E+00        -2.794591E+00         0.000000E+00        -2.428175E+01        -2.401831E+01        -2.347053E+01        -2.425523E+01        -2.316937E+01        -2.409998E+01        -6.902803E+00        -8.750941E+00        -6.641396E+00        -1.042517E+01        -7.228638E+00        -7.573224E+00        -2.255839E+00         0.000000E+00        -1.433984E+00         0.000000E+00        -1.802713E+00         0.000000E+00        -2.937786E+01        -3.134963E+01        -3.130490E+01        -3.264025E+01        -2.820347E+01        -2.885296E+01        -7.602509E-01        -9.349939E-01        -7.861642E-01        -9.978698E-01        -8.907667E-01        -8.995620E-01         6.400000E+01         6.800000E+01         1.270000E+02         4.770000E+02         1.300000E+01         1.500000E+01         8.500000E+01         4.000000E+01         1.900000E+01         6.000000E+00         1.970000E+02         1.550000E+02         4.200000E+01         5.700000E+01         6.000000E+01         3.080000E+02         2.900000E+01         3.500000E+01
        5.280000E+07         9.043991E+00         1.941015E-01         4.809068E-01         3.249917E-01        -3.896997E-01        -2.798456E-01        -3.469244E-01         1.374480E+00         1.632734E+00         1.243755E+00         1.220000E+02         1.100000E+02         1.640000E+02        -1.879330E+01        -1.836366E+01        -1.841532E+01        -8.454067E+00        -9.328660E+00        -8.401669E+00         0.000000E+00         0.000000E+00         0.000000E+00        -1.352347E+00         0.000000E+00        -1.263764E+00         0.000000E+00        -2.219086E+00         0.000000E+00        -2.918895E+01        -2.963881E+01        -3.016979E+01        -3.144840E+01        -2.659966E+01        -2.654751E+01        -6.656122E+00        -7.313860E+00        -6.349492E+00        -6.601331E+00        -6.637450E+00        -6.926597E+00        -4.213387E+00         0.000000E+00        -7.826869E+00         0.000000E+00        -2.840261E+00         0.000000E+00        -2.374379E+01        -2.503387E+01        -2.236758E+01        -2.587555E+01        -2.301165E+01        -2.409123E+01        -7.106420E+00        -8.140271E+00        -6.580786E+00        -8.426606E+00        -7.395285E+00        -7.830022E+00        -2.173382E+00         0.000000E+00        -1.466118E+00         0.000000E+00        -1.703162E+00         0.000000E+00        -2.905002E+01        -3.100238E+01        -3.167106E+01        -3.290873E+01        -2.803162E+01        -2.881372E+01        -9.295304E-01        -9.867742E-01        -7.721807E-01        -9.603067E-01        -7.027690E-01        -8.291556E-01         5.500000E+01         5.800000E+01         1.260000E+02         4.870000E+02         2.400000E+01         1.400000E+01         7.200000E+01         3.900000E+01         2.500000E+01         8.000000E+00         1.920000E+02         1.660000E+02         4.500000E+01         5.400000E+01         6.000000E+01         3.100000E+02         3.800000E+01         3.300000E+01
        5.283000E+07         9.366011E+00         2.110251E-01         4.769780E-01         3.119969E-01        -4.331928E-01        -3.763503E-01        -3.894716E-01         1.302307E+00         1.546926E+00         1.227428E+00         1.130000E+02         1.100000E+02         1.730000E+02        -1.903669E+01        -1.990247E+01        -1.806083E+01        -7.824162E+00        -8.132350E+00        -8.004304E+00         9.984515E-06         0.000000E+00         0.000000E+00        -1.827691E+00         0.000000E+00        -1.375960E+00         0.000000E+00        -1.466315E+00         0.000000E+00        -2.818598E+01        -2.958200E+01        -3.012215E+01        -3.120462E+01        -2.533186E+01        -2.728925E+01        -6.823693E+00        -6.989459E+00        -6.416775E+00        -6.617802E+00        -7.263871E+00        -6.709392E+00        -3.535708E+00         0.000000E+00        -8.182909E+00         0.000000E+00        -2.997912E+00         0.000000E+00        -2.413438E+01        -2.502228E+01        -2.159714E+01        -2.728294E+01        -2.277010E+01        -2.400318E+01        -6.903999E+00        -7.875555E+00        -6.934843E+00        -8.467376E+00        -7.403502E+00        -7.980704E+00        -2.284849E+00         0.000000E+00        -1.846412E+00         0.000000E+00        -2.133992E+00         0.000000E+00        -2.944848E+01        -3.087058E+01        -3.071109E+01        -3.275959E+01        -2.813539E+01        -2.881026E+01        -7.913135E-01        -1.189431E+00        -9.066207E-01        -9.636847E-01        -7.046421E-01        -1.007077E+00         5.200000E+01         7.500000E+01         1.250000E+02         4.810000E+02         1.700000E+01         1.400000E+01         7.500000E+01         5.100000E+01         2.500000E+01         8.000000E+00         1.980000E+02         1.450000E+02         4.000000E+01         6.300000E+01         5.800000E+01         3.120000E+02         2.300000E+01         3.100000E+01
        5.286000E+07         8.970448E+00         1.826125E-01         4.770111E-01         3.403764E-01        -3.713163E-01        -2.672416E-01        -3.613046E-01         1.394583E+00         1.653672E+00         1.274177E+00         7.800000E+01         1.100000E+02         2.080000E+02        -1.846357E+01        -1.855551E+01        -1.785629E+01        -8.950919E+00        -9.212412E+00        -8.404283E+00         0.000000E+00         0.000000E+00         2.012525E-06        -1.861672E+00         0.000000E+00        -1.233009E+00         0.000000E+00        -1.751744E+00         0.000000E+00        -2.804287E+01        -3.009485E+01        -3.033327E+01        -3.128962E+01        -2.666209E+01        -2.558298E+01        -6.493940E+00        -6.948635E+00        -6.123992E+00        -6.556251E+00        -6.857195E+00        -7.883312E+00        -3.230313E+00         0.000000E+00        -7.924505E+00         0.000000E+00        -2.969760E+00         0.000000E+00        -2.428906E+01        -2.560636E+01        -2.278969E+01        -2.552456E+01        -2.295580E+01        -2.457554E+01        -6.934675E+00        -7.087024E+00        -6.641795E+00        -9.236793E+00        -7.057874E+00        -7.568231E+00        -2.592529E+00         0.000000E+00        -2.084351E+00         0.000000E+00        -2.543600E+00         0.000000E+00        -2.913525E+01        -3.118046E+01        -3.048663E+01        -3.297233E+01        -2.756970E+01        -2.875500E+01        -7.827238E-01        -1.148528E+00        -8.615191E-01        -9.983407E-01        -1.006805E+00        -9.476123E-01         3.800000E+01         7.200000E+01         1.230000E+02         4.860000E+02         2.700000E+01         1.800000E+01         6.200000E+01         4.200000E+01         2.400000E+01         7.000000E+00         2.130000E+02         1.540000E+02         2.700000E+01         5.400000E+01         5.700000E+01         3.120000E+02         3.000000E+01         4.700000E+01
        5.289000E+07         9.075289E+00         1.861230E-01         4.780015E-01         3.358754E-01        -3.635251E-01        -3.405657E-01        -3.304858E-01         1.395610E+00         1.568289E+00         1.302859E+00         8.900000E+01         1.100000E+02         1.970000E+02        -1.855420E+01        -1.896426E+01        -1.746980E+01        -9.039441E+00        -8.551532E+00        -8.594737E+00         0.000000E+00         0.000000E+00         8.495594E-05        -1.788076E+00         0.000000E+00        -1.295969E+00         0.000000E+00        -2.781222E+00         0.000000E+00        -2.880780E+01        -2.984174E+01        -3.006064E+01        -3.109133E+01        -2.565445E+01        -2.634689E+01        -6.858610E+00        -6.753648E+00        -6.736545E+00        -6.652714E+00        -7.212201E+00        -7.568461E+00        -3.079756E+00         0.000000E+00        -8.284620E+00         0.000000E+00        -2.922346E+00         0.000000E+00        -2.469224E+01        -2.517756E+01        -2.050242E+01        -2.565348E+01        -2.368028E+01        -2.434853E+01        -6.908904E+00        -7.947547E+00        -7.441060E+00        -9.201135E+00        -6.917310E+00        -7.947332E+00        -2.197145E+00         0.000000E+00        -1.672278E+00         0.000000E+00        -1.885555E+00         0.000000E+00        -2.949437E+01        -3.113770E+01        -3.091028E+01        -3.292858E+01        -2.842784E+01        -2.894729E+01        -8.901347E-01        -9.260559E-01        -9.087832E-01        -9.651429E-01        -9.586451E-01        -8.149571E-01         4.000000E+01         7.700000E+01         1.270000E+02         4.780000E+02         2.700000E+01         1.500000E+01         6.500000E+01         4.600000E+01         2.400000E+01         8.000000E+00         2.070000E+02         1.520000E+02         3.000000E+01         5.800000E+01         5.700000E+01         3.090000E+02         3.400000E+01         4.500000E+01
        5.292000E+07         9.566955E+00         2.143821E-01         4.719924E-01         3.136255E-01        -3.046791E-01        -2.939911E-01        -2.853345E-01         1.447235E+00         1.618754E+00         1.308584E+00         1.150000E+02         1.100000E+02         1.710000E+02        -1.736095E+01        -1.821528E+01        -1.749689E+01        -9.263598E+00        -9.231884E+00        -8.887618E+00         0.000000E+00         0.000000E+00         9.399439E-04        -1.625398E+00         0.000000E+00        -1.345058E+00         0.000000E+00        -2.288596E+00         0.000000E+00        -2.851540E+01        -3.033327E+01        -3.087119E+01        -3.122680E+01        -2.677688E+01        -2.565940E+01        -6.429249E+00        -6.566231E+00        -5.778844E+00        -6.577307E+00        -6.956127E+00        -7.450071E+00        -3.817167E+00         0.000000E+00        -8.225558E+00         0.000000E+00        -2.951977E+00         0.000000E+00        -2.397278E+01        -2.581513E+01        -2.118366E+01        -2.400725E+01        -2.300838E+01        -2.412842E+01        -6.641112E+00        -7.438832E+00        -7.529084E+00        -1.002974E+01        -7.306530E+00        -7.733851E+00        -1.998310E+00         0.000000E+00        -1.501355E+00         0.000000E+00        -1.994573E+00         0.000000E+00        -2.920013E+01        -3.112848E+01        -3.152106E+01        -3.285576E+01        -2.809015E+01        -2.913614E+01        -7.902639E-01        -1.056746E+00        -7.512113E-01        -9.653635E-01        -9.600572E-01        -8.090154E-01         5.700000E+01         7.200000E+01         1.210000E+02         4.820000E+02         1.000000E+01         2.200000E+01         6.400000E+01         5.800000E+01         2.400000E+01         7.000000E+00         1.910000E+02         1.580000E+02         4.000000E+01         6.200000E+01         5.800000E+01         3.080000E+02         2.500000E+01         3.900000E+01
        5.295000E+07         9.743881E+00         2.271817E-01         4.590514E-01         3.137669E-01        -4.118434E-01        -2.872966E-01        -3.701927E-01         1.369474E+00         1.614367E+00         1.273370E+00         1.170000E+02         8.900000E+01         1.900000E+02        -1.858843E+01        -1.837533E+01        -1.847936E+01        -8.930562E+00        -9.433130E+00        -7.844109E+00         3.304740E-05         0.000000E+00        -1.590914E-04        -1.615641E+00         0.000000E+00        -1.270757E+00         0.000000E+00        -2.443171E+00         0.000000E+00        -2.812467E+01        -2.966051E+01        -3.061832E+01        -3.114610E+01        -2.507796E+01        -2.553958E+01        -6.748028E+00        -6.733265E+00        -6.178337E+00        -6.631965E+00        -6.884344E+00        -8.726473E+00        -3.837798E+00         0.000000E+00        -7.997867E+00         0.000000E+00        -2.991293E+00         0.000000E+00        -2.375262E+01        -2.574220E+01        -2.107961E+01        -2.621508E+01        -2.344190E+01        -2.404793E+01        -6.947518E+00        -7.333467E+00        -6.822337E+00        -8.095465E+00        -7.091774E+00        -7.780750E+00        -2.120894E+00         0.000000E+00        -1.580991E+00         0.000000E+00        -2.149926E+00         0.000000E+00        -2.931125E+01        -3.112389E+01        -3.172138E+01        -3.275656E+01        -2.784335E+01        -2.873607E+01        -9.684668E-01        -9.929088E-01        -7.264443E-01        -1.007430E+00        -5.858853E-01        -1.064381E+00         5.300000E+01         8.600000E+01         1.220000E+02         4.760000E+02         1.400000E+01         1.300000E+01         7.100000E+01         5.400000E+01         1.800000E+01         8.000000E+00         2.110000E+02         1.400000E+02         4.000000E+01         7.100000E+01         5.900000E+01         2.930000E+02         3.700000E+01         3.600000E+01
        5.298000E+07         9.247349E+00         2.083426E-01         4.654219E-01         3.262356E-01        -3.879969E-01        -2.894726E-01        -3.289768E-01         1.388494E+00         1.636671E+00         1.294269E+00         9.900000E+01         9.100000E+01         2.060000E+02        -1.892149E+01        -1.881141E+01        -1.792562E+01        -7.839466E+00        -8.557327E+00        -8.493915E+00         0.000000E+00         0.000000E+00        -2.030501E-05        -1.612018E+00         0.000000E+00        -1.385170E+00         0.000000E+00        -1.140027E+00         0.000000E+00        -2.962556E+01        -2.883134E+01        -3.055490E+01        -3.116185E+01        -2.719102E+01        -2.667049E+01        -5.659877E+00        -7.358684E+00        -6.081985E+00        -6.718734E+00        -6.382836E+00        -7.383946E+00        -3.812770E+00         0.000000E+00        -6.707190E+00         0.000000E+00        -3.206081E+00         0.000000E+00        -2.413604E+01        -2.536479E+01        -2.220233E+01        -2.210541E+01        -2.269228E+01        -2.447336E+01        -6.892872E+00        -7.972623E+00        -7.152108E+00        -9.285301E+00        -7.188227E+00        -7.764613E+00        -2.484621E+00         0.000000E+00        -1.754966E+00         0.000000E+00        -1.888106E+00         0.000000E+00        -2.916233E+01        -3.117552E+01        -3.147767E+01        -3.296444E+01        -2.843113E+01        -2.880599E+01        -6.999726E-01        -9.322560E-01        -7.529251E-01        -1.015381E+00        -6.750620E-01        -1.068384E+00         3.900000E+01         8.500000E+01         1.200000E+02         4.820000E+02         2.400000E+01         1.400000E+01         6.800000E+01         5.400000E+01         2.100000E+01         2.000000E+00         2.120000E+02         1.450000E+02         3.400000E+01         6.700000E+01         5.200000E+01         3.070000E+02         2.500000E+01         4.300000E+01
        5.301000E+07         9.675333E+00         2.033493E-01         4.689507E-01         3.277000E-01        -3.965337E-01        -3.096234E-01        -3.716738E-01         1.411740E+00         1.598980E+00         1.285914E+00         8.300000E+01         1.100000E+02         2.030000E+02        -1.853386E+01        -1.818963E+01        -1.727411E+01        -9.114040E+00        -9.402879E+00        -8.896110E+00         1.176915E-04         0.000000E+00         1.646568E-04        -9.620623E-01         0.000000E+00        -1.403670E+00         0.000000E+00        -2.193390E+00         0.000000E+00        -2.854690E+01        -2.933898E+01        -3.036514E+01        -3.125075E+01        -2.681142E+01        -2.646498E+01        -6.959639E+00        -6.940437E+00        -6.296149E+00        -6.646311E+00        -6.599716E+00        -7.504744E+00        -3.652532E+00         0.000000E+00        -7.036105E+00         0.000000E+00        -3.244910E+00         0.000000E+00        -2.417081E+01        -2.479097E+01        -2.229733E+01        -2.578018E+01        -2.295085E+01        -2.386918E+01        -7.148809E+00        -7.894926E+00        -7.372213E+00        -8.355292E+00        -6.962676E+00        -7.931095E+00        -2.475005E+00         0.000000E+00        -1.455120E+00         0.000000E+00        -1.494079E+00         0.000000E+00        -2.895183E+01        -3.119032E+01        -3.092245E+01        -3.292126E+01        -2.871088E+01        -2.888061E+01        -8.040592E-01        -1.140444E+00        -9.877108E-01        -9.427189E-01        -5.255400E-01        -1.003005E+00         4.200000E+01         8.500000E+01         1.190000E+02         4.790000E+02         1.900000E+01         2.000000E+01         5.700000E+01         6.500000E+01         2.700000E+01         3.000000E+00         2.000000E+02         1.500000E+02         3.300000E+01         5.800000E+01         6.000000E+01         3.100000E+02         3.000000E+01         4.300000E+01
        5.304000E+07         9.591268E+00         2.132981E-01         4.673576E-01         3.193443E-01        -3.555670E-01        -3.572992E-01        -3.453057E-01         1.435686E+00         1.561277E+00         1.263929E+00         1.100000E+02         8.900000E+01         1.970000E+02        -1.818553E+01        -1.979274E+01        -1.821079E+01        -8.858092E+00        -8.562442E+00        -8.409311E+00         0.000000E+00         0.000000E+00        -2.900242E-05        -1.543352E+00         0.000000E+00        -1.534144E+00         0.000000E+00        -3.033739E+00         0.000000E+00        -2.815000E+01        -2.919418E+01        -3.075852E+01        -3.129101E+01        -2.543926E+01        -2.635959E+01        -6.931964E+00        -6.970982E+00        -6.158486E+00        -6.570071E+00        -6.804217E+00        -7.640514E+00        -3.469347E+00         0.000000E+00        -7.381202E+00         0.000000E+00        -2.855599E+00         0.000000E+00        -2.471854E+01        -2.598181E+01        -2.190013E+01        -2.715954E+01        -2.310821E+01        -2.427848E+01        -6.844063E+00        -7.634581E+00        -7.810444E+00        -6.891079E+00        -7.256779E+00        -7.661657E+00        -2.546281E+00         0.000000E+00        -1.610782E+00         0.000000E+00        -2.243626E+00         0.000000E+00        -2.905763E+01        -3.081712E+01        -3.137363E+01        -3.302522E+01        -2.740463E+01        -2.953714E+01        -8.011715E-01        -1.103740E+00        -8.229766E-01        -9.034605E-01        -6.480569E-01        -7.865953E-01         5.600000E+01         7.100000E+01         1.170000E+02         4.850000E+02         1.900000E+01         1.600000E+01         7.700000E+01         5.400000E+01         2.000000E+01         6.000000E+00         2.030000E+02         1.420000E+02         3.500000E+01         6.700000E+01         5.900000E+01         3.010000E+02         3.400000E+01         2.900000E+01
        5.307000E+07         9.684153E+00         2.244195E-01         4.513151E-01         3.242654E-01        -3.735697E-01        -3.280337E-01        -3.230408E-01         1.386503E+00         1.605827E+00         1.275605E+00         1.240000E+02         9.000000E+01         1.820000E+02        -1.869343E+01        -2.017510E+01        -1.741351E+01        -8.189198E+00        -7.874931E+00        -8.613473E+00         4.714672E-05         0.000000E+00         3.335550E-05        -1.860369E+00         0.000000E+00        -1.364521E+00         0.000000E+00        -1.711181E+00         0.000000E+00        -2.819135E+01        -2.945512E+01        -3.006604E+01        -3.124300E+01        -2.711348E+01        -2.769058E+01        -6.671644E+00        -7.062103E+00        -6.328533E+00        -6.605137E+00        -5.596319E+00        -7.436143E+00        -3.895981E+00         0.000000E+00        -7.564908E+00         0.000000E+00        -3.007316E+00         0.000000E+00        -2.382777E+01        -2.675528E+01        -2.242685E+01        -2.532012E+01        -2.268709E+01        -2.405145E+01        -6.884983E+00        -7.717136E+00        -7.671344E+00        -8.045358E+00        -7.184104E+00        -8.032357E+00        -2.236439E+00         0.000000E+00        -1.750146E+00         0.000000E+00        -1.919754E+00         0.000000E+00        -2.979829E+01        -3.152766E+01        -3.114860E+01        -3.274295E+01        -2.816793E+01        -2.944952E+01        -8.839124E-01        -9.964436E-01        -7.534368E-01        -1.010034E+00        -7.449179E-01        -9.261799E-01         5.200000E+01         8.500000E+01         1.140000E+02         4.720000E+02         1.400000E+01         2.700000E+01         7.800000E+01         5.300000E+01         2.100000E+01         2.000000E+00         2.010000E+02         1.470000E+02         4.000000E+01         7.400000E+01         4.900000E+01         2.980000E+02         2.400000E+01         4.100000E+01
        5.310000E+07         9.577544E+00         2.100697E-01         4.597815E-01         3.301488E-01        -3.998582E-01        -2.992134E-01        -3.696202E-01         1.382581E+00         1.613716E+00         1.266556E+00         1.020000E+02         8.900000E+01         2.050000E+02        -1.882646E+01        -1.889892E+01        -1.780835E+01        -8.357771E+00        -8.557750E+00        -8.512683E+00         0.000000E+00         0.000000E+00         7.262055E-04        -1.791663E+00         0.000000E+00        -1.257395E+00         0.000000E+00        -1.909880E+00         0.000000E+00        -2.901961E+01        -2.984324E+01        -3.020009E+01        -3.122875E+01        -2.616925E+01        -2.509155E+01        -6.817762E+00        -6.778576E+00        -6.353902E+00        -6.670909E+00        -7.057700E+00        -7.792166E+00        -3.562066E+00         0.000000E+00        -7.147608E+00         0.000000E+00        -3.131819E+00         0.000000E+00        -2.390458E+01        -2.518770E+01        -2.249257E+01        -2.666421E+01        -2.335545E+01        -2.375723E+01        -7.046930E+00        -7.931528E+00        -7.031417E+00        -8.832055E+00        -7.150332E+00        -7.954341E+00        -1.739076E+00         0.000000E+00        -1.760587E+00         0.000000E+00        -2.187488E+00         0.000000E+00        -2.949974E+01        -3.111329E+01        -3.067964E+01        -3.294996E+01        -2.719282E+01        -2.910863E+01        -8.923107E-01        -1.021848E+00        -8.352962E-01        -9.810320E-01        -8.274364E-01        -9.522279E-01         3.600000E+01         8.600000E+01         1.120000E+02         4.890000E+02         2.300000E+01         1.800000E+01         7.400000E+01         4.900000E+01         2.100000E+01         3.000000E+00         2.060000E+02         1.490000E+02         4.100000E+01         6.600000E+01         5.500000E+01         3.020000E+02         3.900000E+01         2.700000E+01
        5.313000E+07         9.285758E+00         2.179762E-01         4.671828E-01         3.148410E-01        -3.746752E-01        -3.104121E-01        -3.343337E-01         1.406165E+00         1.594397E+00         1.276054E+00         1.180000E+02         8.800000E+01         1.900000E+02        -1.789587E+01        -1.878483E+01        -1.756815E+01        -8.618634E+00        -8.772714E+00        -8.693585E+00        -1.905327E-05         0.000000E+00        -9.183616E-03        -1.131279E+00         0.000000E+00        -1.368264E+00         0.000000E+00        -1.383404E+00         0.000000E+00        -2.922692E+01        -2.947371E+01        -3.020588E+01        -3.099882E+01        -2.545031E+01        -2.685263E+01        -6.736588E+00        -6.620818E+00        -6.365417E+00        -6.664276E+00        -7.399186E+00        -7.818145E+00        -3.894563E+00         0.000000E+00        -7.104571E+00         0.000000E+00        -3.133420E+00         0.000000E+00        -2.371749E+01        -2.538578E+01        -2.198278E+01        -2.535161E+01        -2.323140E+01        -2.452296E+01        -7.089953E+00        -7.416447E+00        -7.561953E+00        -8.613443E+00        -7.067821E+00        -7.632885E+00        -1.902842E+00         0.000000E+00        -1.578888E+00         0.000000E+00        -1.803365E+00         0.000000E+00        -2.939541E+01        -3.104835E+01        -3.109463E+01        -3.275429E+01        -2.814583E+01        -2.920316E+01        -8.049798E-01        -9.906699E-01        -8.353042E-01        -9.738992E-01        -6.875042E-01        -7.496882E-01         5.300000E+01         8.400000E+01         1.140000E+02         4.820000E+02         1.500000E+01         1.600000E+01         7.400000E+01         6.000000E+01         2.000000E+01         5.000000E+00         2.030000E+02         1.400000E+02         3.700000E+01         6.600000E+01         5.700000E+01         3.070000E+02         3.300000E+01         3.700000E+01
        5.316000E+07         9.067070E+00         2.012848E-01         4.654258E-01         3.332894E-01        -3.578723E-01        -2.847685E-01        -3.759868E-01         1.429686E+00         1.645319E+00         1.219998E+00         9.800000E+01         9.100000E+01         2.070000E+02        -1.853648E+01        -1.882919E+01        -1.754665E+01        -8.018024E+00        -9.470993E+00        -8.343013E+00         1.896871E-04         0.000000E+00         9.165082E-05        -2.040046E+00         0.000000E+00        -1.217708E+00         0.000000E+00        -1.888217E+00         0.000000E+00        -2.860819E+01        -2.969218E+01        -3.051728E+01        -3.115732E+01        -2.570316E+01        -2.648361E+01        -7.014368E+00        -6.635731E+00        -6.209371E+00        -6.774547E+00        -7.363392E+00        -7.601564E+00        -3.841541E+00         0.000000E+00        -7.993490E+00         0.000000E+00        -3.154924E+00         0.000000E+00        -2.448291E+01        -2.473407E+01        -2.163349E+01        -2.834673E+01        -2.281078E+01        -2.432262E+01        -6.925351E+00        -8.033774E+00        -7.123782E+00        -7.846785E+00        -6.967331E+00        -7.510652E+00        -1.423090E+00         0.000000E+00        -1.604564E+00         0.000000E+00        -1.300328E+00         0.000000E+00        -3.051418E+01        -3.129511E+01        -3.124132E+01        -3.294508E+01        -2.829658E+01        -2.918559E+01        -6.662392E-01        -8.945050E-01        -6.915220E-01        -9.679868E-01        -1.065771E+00        -1.020749E+00         4.900000E+01         7.500000E+01         1.160000E+02         4.880000E+02         2.000000E+01         1.600000E+01         6.400000E+01         5.600000E+01         2.100000E+01         5.000000E+00         2.050000E+02         1.510000E+02         3.700000E+01         6.200000E+01         5.500000E+01         3.100000E+02         3.200000E+01         3.500000E+01
        5.319000E+07         9.228662E+00         2.115083E-01         4.658650E-01         3.226267E-01        -3.570449E-01        -2.756872E-01        -3.855328E-01         1.408502E+00         1.644631E+00         1.228268E+00         1.030000E+02         8.900000E+01         2.040000E+02        -1.786206E+01        -1.856778E+01        -1.871595E+01        -8.616917E+00        -8.927225E+00        -8.275206E+00         2.562070E-04         0.000000E+00         1.343271E-04        -1.804557E+00         0.000000E+00        -1.209336E+00         0.000000E+00        -1.488161E+00         0.000000E+00        -2.871194E+01        -2.932645E+01        -3.035373E+01        -3.126684E+01        -2.596256E+01        -2.644426E+01        -6.284187E+00        -7.266425E+00        -6.300904E+00        -6.631520E+00        -6.663905E+00        -6.777280E+00        -3.414950E+00         0.000000E+00        -7.298907E+00         0.000000E+00        -3.313439E+00         0.000000E+00        -2.384886E+01        -2.501406E+01        -2.184300E+01        -2.694468E+01        -2.311149E+01        -2.466963E+01        -7.087261E+00        -7.919902E+00        -6.902360E+00        -8.246054E+00        -7.099903E+00        -7.641988E+00        -1.939997E+00         0.000000E+00        -1.471627E+00         0.000000E+00        -2.596600E+00         0.000000E+00        -3.003942E+01        -3.138822E+01        -3.158120E+01        -3.297631E+01        -2.741874E+01        -2.868390E+01        -7.497383E-01        -1.012586E+00        -9.115358E-01        -9.052833E-01        -9.845760E-01        -7.142175E-01         4.300000E+01         8.400000E+01         1.260000E+02         4.840000E+02         1.800000E+01         9.000000E+00         6.700000E+01         6.000000E+01         2.100000E+01         4.000000E+00         2.070000E+02         1.430000E+02         3.800000E+01         6.400000E+01         5.300000E+01         3.110000E+02         3.600000E+01         4.300000E+01
        5.322000E+07         9.005296E+00         1.958210E-01         4.719150E-01         3.322641E-01        -3.504951E-01        -2.175287E-01        -3.640646E-01         1.457172E+00         1.698735E+00         1.244065E+00         1.130000E+02         8.900000E+01         1.940000E+02        -1.802915E+01        -1.928609E+01        -1.751384E+01        -8.536272E+00        -8.780942E+00        -8.641021E+00         0.000000E+00         0.000000E+00         0.000000E+00        -1.782997E+00         0.000000E+00        -1.302073E+00         0.000000E+00        -9.714146E-01         0.000000E+00        -2.955190E+01        -3.042207E+01        -3.065813E+01        -3.106016E+01        -2.639573E+01        -2.579393E+01        -6.299395E+00        -6.516442E+00        -6.222129E+00        -6.697588E+00        -7.113138E+00        -7.306333E+00        -3.729143E+00         0.000000E+00        -8.320616E+00         0.000000E+00        -3.109543E+00         0.000000E+00        -2.403033E+01        -2.558622E+01        -2.159169E+01        -2.709151E+01        -2.289148E+01        -2.377318E+01        -6.878410E+00        -7.753578E+00        -6.976189E+00        -8.480146E+00        -7.221479E+00        -7.648014E+00        -1.677553E+00         0.000000E+00        -1.429820E+00         0.000000E+00        -9.466154E-01         0.000000E+00        -3.019507E+01        -3.148078E+01        -3.142860E+01        -3.290591E+01        -2.842227E+01        -2.900891E+01        -8.169700E-01        -9.023683E-01        -8.498770E-01        -9.818888E-01        -1.112733E+00        -1.034752E+00         5.100000E+01         7.200000E+01         1.180000E+02         4.860000E+02         2.300000E+01         1.400000E+01         6.000000E+01         5.200000E+01         2.000000E+01         6.000000E+00         2.210000E+02         1.430000E+02         3.900000E+01         5.900000E+01         5.200000E+01         3.160000E+02         3.200000E+01         3.100000E+01
        5.325000E+07         8.986327E+00         1.946741E-01         4.718059E-01         3.335200E-01        -4.410593E-01        -2.643237E-01        -4.421976E-01         1.344293E+00         1.634264E+00         1.162531E+00         1.020000E+02         8.900000E+01         2.050000E+02        -1.861419E+01        -1.877506E+01        -1.815331E+01        -8.324370E+00        -9.485407E+00        -8.042208E+00         0.000000E+00         0.000000E+00         4.916540E-04        -2.015053E+00         0.000000E+00        -1.239222E+00         0.000000E+00        -1.956777E+00         0.000000E+00        -2.848252E+01        -2.984999E+01        -3.071595E+01        -3.111061E+01        -2.475682E+01        -2.745034E+01        -6.493393E+00        -6.844603E+00        -6.257144E+00        -6.651432E+00        -8.224631E+00        -6.423971E+00        -4.010105E+00         0.000000E+00        -7.097471E+00         0.000000E+00        -2.892197E+00         0.000000E+00        -2.286647E+01        -2.515715E+01        -2.230490E+01        -2.563134E+01        -2.291710E+01        -2.405137E+01        -7.487369E+00        -7.944300E+00        -7.360868E+00        -7.032531E+00        -7.003379E+00        -7.601647E+00        -2.277283E+00         0.000000E+00        -1.869280E+00         0.000000E+00        -2.164809E+00         0.000000E+00        -2.954265E+01        -3.123484E+01        -3.089268E+01        -3.267934E+01        -2.772868E+01        -2.922314E+01        -7.154665E-01        -8.502738E-01        -9.004405E-01        -9.863731E-01        -7.892932E-01        -5.981052E-01         4.400000E+01         7.400000E+01         1.150000E+02         4.970000E+02         1.700000E+01         1.700000E+01         6.100000E+01         5.500000E+01         2.100000E+01         3.000000E+00         2.300000E+02         1.320000E+02         3.700000E+01         6.000000E+01         4.900000E+01         3.160000E+02         3.000000E+01         4.000000E+01
        5.328000E+07         8.797684E+00         1.945047E-01         4.814499E-01         3.240454E-01        -4.515507E-01        -3.393576E-01        -3.742726E-01         1.357079E+00         1.604419E+00         1.224597E+00         1.050000E+02         9.100000E+01         2.000000E+02        -1.881146E+01        -1.913729E+01        -1.850813E+01        -8.068507E+00        -8.910206E+00        -7.890948E+00         0.000000E+00         0.000000E+00         0.000000E+00        -1.835670E+00         0.000000E+00        -1.385152E+00         0.000000E+00        -8.146602E-01         0.000000E+00        -2.942349E+01        -2.977716E+01        -3.042379E+01        -3.101918E+01        -2.567091E+01        -2.547988E+01        -6.543301E+00        -6.977398E+00        -6.320132E+00        -6.689829E+00        -7.235584E+00        -7.442632E+00        -4.376574E+00         0.000000E+00        -7.014237E+00         0.000000E+00        -3.085483E+00         0.000000E+00        -2.326652E+01        -2.520576E+01        -2.210596E+01        -2.676007E+01        -2.297370E+01        -2.401346E+01        -7.207811E+00        -7.847548E+00        -7.497955E+00        -6.943102E+00        -6.821280E+00        -8.065671E+00        -2.284405E+00         0.000000E+00        -1.456455E+00         0.000000E+00        -1.959314E+00         0.000000E+00        -2.911606E+01        -3.172193E+01        -3.146381E+01        -3.300288E+01        -2.773005E+01        -2.832286E+01        -9.131000E-01        -9.365034E-01        -8.962541E-01        -9.571911E-01        -9.334460E-01        -7.765823E-01         4.400000E+01         8.000000E+01         1.200000E+02         4.910000E+02         1.700000E+01         1.200000E+01         6.300000E+01         5.500000E+01         2.100000E+01         7.000000E+00         2.220000E+02         1.340000E+02         3.600000E+01         6.700000E+01         5.500000E+01         3.110000E+02         2.800000E+01         3.500000E+01
        5.331000E+07         8.698183E+00         1.859002E-01         4.847526E-01         3.293472E-01        -4.197050E-01        -2.828516E-01        -3.720314E-01         1.393124E+00         1.624672E+00         1.217195E+00         1.080000E+02         9.400000E+01         1.940000E+02        -1.919674E+01        -1.831809E+01        -1.854717E+01        -8.088422E+00        -9.437182E+00        -8.395667E+00         0.000000E+00         0.000000E+00         6.178858E-04        -2.065810E+00         0.000000E+00        -1.532680E+00         0.000000E+00        -7.120866E-01         0.000000E+00        -2.955460E+01        -2.987798E+01        -2.998367E+01        -3.102340E+01        -2.839099E+01        -2.660310E+01        -6.115432E+00        -7.093200E+00        -6.439361E+00        -6.698731E+00        -5.950542E+00        -6.591521E+00        -3.930765E+00         0.000000E+00        -6.419723E+00         0.000000E+00        -2.995284E+00         0.000000E+00        -2.338715E+01        -2.428669E+01        -2.262897E+01        -2.564437E+01        -2.350722E+01        -2.382391E+01        -6.910781E+00        -8.495621E+00        -6.853936E+00        -7.794048E+00        -6.988089E+00        -8.041052E+00        -2.092481E+00         0.000000E+00        -1.355314E+00         0.000000E+00        -2.607533E+00         0.000000E+00        -2.968636E+01        -3.096277E+01        -3.147889E+01        -3.269450E+01        -2.757836E+01        -2.892175E+01        -7.536907E-01        -1.087036E+00        -9.981102E-01        -9.551417E-01        -1.023654E+00        -6.784542E-01         5.100000E+01         6.500000E+01         1.130000E+02         5.040000E+02         1.100000E+01         2.000000E+01         6.300000E+01         4.500000E+01         2.200000E+01         6.000000E+00         2.230000E+02         1.430000E+02         3.700000E+01         5.800000E+01         6.200000E+01         3.140000E+02         3.100000E+01         3.500000E+01
        5.334000E+07         8.394275E+00         1.758305E-01         4.813375E-01         3.428320E-01        -3.253793E-01        -2.992426E-01        -4.248863E-01         1.460845E+00         1.642002E+00         1.194243E+00         9.900000E+01         9.400000E+01         2.030000E+02        -1.848426E+01        -1.864410E+01        -1.848873E+01        -9.254407E+00        -8.891107E+00        -8.333595E+00         0.000000E+00         0.000000E+00        -2.027987E-04        -1.648786E+00         0.000000E+00        -1.229714E+00         0.000000E+00        -1.902329E+00         0.000000E+00        -2.835349E+01        -2.993511E+01        -3.037484E+01        -3.116973E+01        -2.752538E+01        -2.619160E+01        -6.727063E+00        -6.304958E+00        -6.388118E+00        -6.563250E+00        -6.254434E+00        -7.288224E+00        -3.858708E+00         0.000000E+00        -7.286599E+00         0.000000E+00        -3.188746E+00         0.000000E+00        -2.487136E+01        -2.447486E+01        -2.168409E+01        -2.716842E+01        -2.311507E+01        -2.377749E+01        -6.862932E+00        -8.619932E+00        -7.236775E+00        -8.341904E+00        -7.136136E+00        -7.774585E+00        -2.793379E+00         0.000000E+00        -1.426960E+00         0.000000E+00        -2.367572E+00         0.000000E+00        -2.895908E+01        -3.130880E+01        -3.169128E+01        -3.275566E+01        -2.789589E+01        -2.944265E+01        -9.201325E-01        -9.024233E-01        -7.651869E-01        -9.736152E-01        -9.095336E-01        -1.112931E+00         4.500000E+01         6.500000E+01         1.200000E+02         4.940000E+02         1.800000E+01         2.200000E+01         6.200000E+01         4.100000E+01         2.200000E+01         7.000000E+00         2.090000E+02         1.610000E+02         2.700000E+01         5.300000E+01         5.500000E+01         3.250000E+02         4.200000E+01         3.500000E+01
        5.337000E+07         8.693289E+00         1.777082E-01         4.903201E-01         3.319717E-01        -4.339426E-01        -3.746504E-01        -4.589507E-01         1.370784E+00         1.552402E+00         1.124991E+00         8.300000E+01         1.100000E+02         2.030000E+02        -1.837407E+01        -1.895723E+01        -1.880053E+01        -8.675430E+00        -8.973979E+00        -7.621861E+00         0.000000E+00         0.000000E+00         6.541359E-05        -1.585532E+00         0.000000E+00        -1.364127E+00         0.000000E+00        -1.594597E+00         0.000000E+00        -2.877833E+01        -2.955337E+01        -3.001827E+01        -3.137159E+01        -2.638289E+01        -2.668400E+01        -6.788095E+00        -6.803790E+00        -6.500272E+00        -6.530636E+00        -7.097117E+00        -7.075507E+00        -3.485508E+00         0.000000E+00        -6.762212E+00         0.000000E+00        -3.165223E+00         0.000000E+00        -2.310622E+01        -2.453587E+01        -2.268683E+01        -2.465927E+01        -2.286240E+01        -2.414923E+01        -7.432087E+00        -8.398735E+00        -7.251147E+00        -8.485284E+00        -7.128518E+00        -7.906514E+00        -2.628562E+00         0.000000E+00        -1.835692E+00         0.000000E+00        -2.069851E+00         0.000000E+00        -2.919118E+01        -3.141024E+01        -3.068606E+01        -3.293354E+01        -2.827674E+01        -2.892696E+01        -7.800289E-01        -1.075238E+00        -8.613895E-01        -9.177805E-01        -6.320580E-01        -6.486342E-01         4.500000E+01         6.800000E+01         1.240000E+02         4.920000E+02         1.000000E+01         2.500000E+01         5.400000E+01         5.800000E+01         2.800000E+01         5.000000E+00         2.250000E+02         1.320000E+02         2.800000E+01         5.200000E+01         6.000000E+01         3.200000E+02         3.200000E+01         3.500000E+01
        5.340000E+07         8.622744E+00         1.891945E-01         4.717619E-01         3.390435E-01        -3.893088E-01        -2.939841E-01        -4.246564E-01         1.391549E+00         1.618070E+00         1.159484E+00         1.010000E+02         9.200000E+01         2.030000E+02        -1.887722E+01        -1.929958E+01        -1.782271E+01        -8.715357E+00        -8.681555E+00        -8.343609E+00         0.000000E+00         0.000000E+00         0.000000E+00        -1.542272E+00         0.000000E+00        -1.504736E+00         0.000000E+00        -1.260608E+00         0.000000E+00        -2.745039E+01        -2.957574E+01        -3.020547E+01        -3.099060E+01        -2.635271E+01        -2.701505E+01        -7.232104E+00        -6.768426E+00        -6.357242E+00        -6.763726E+00        -6.859358E+00        -6.839620E+00        -4.472157E+00         0.000000E+00        -6.641266E+00         0.000000E+00        -2.918573E+00         0.000000E+00        -2.301636E+01        -2.441491E+01        -2.213534E+01        -2.416307E+01        -2.312902E+01        -2.459309E+01        -7.092369E+00        -8.577158E+00        -7.080845E+00        -8.742228E+00        -7.201745E+00        -7.705024E+00        -1.747408E+00         0.000000E+00        -1.584900E+00         0.000000E+00        -1.996656E+00         0.000000E+00        -2.949090E+01        -3.098132E+01        -3.142632E+01        -3.270360E+01        -2.822032E+01        -2.924552E+01        -8.947202E-01        -9.522212E-01        -7.008128E-01        -9.969878E-01        -8.697091E-01        -1.024400E+00         4.600000E+01         7.100000E+01         1.150000E+02         4.900000E+02         2.300000E+01         1.900000E+01         6.200000E+01         4.900000E+01         2.100000E+01         4.000000E+00         2.210000E+02         1.450000E+02         3.900000E+01         5.200000E+01         5.200000E+01         3.120000E+02         4.000000E+01         3.400000E+01
        5.343000E+07         8.756552E+00         1.804996E-01         4.854958E-01         3.340046E-01        -3.509185E-01        -3.662661E-01        -4.341918E-01         1.423959E+00         1.542620E+00         1.169725E+00         7.500000E+01         1.100000E+02         2.110000E+02        -1.916328E+01        -1.916541E+01        -1.789520E+01        -8.017887E+00        -8.587212E+00        -8.288454E+00         0.000000E+00         0.000000E+00         3.247016E-05        -1.929425E+00         0.000000E+00        -1.336889E+00         0.000000E+00        -1.220702E+00         0.000000E+00        -2.883646E+01        -2.910523E+01        -3.031308E+01        -3.110177E+01        -2.637047E+01        -2.772716E+01        -6.695383E+00        -7.442006E+00        -6.182353E+00        -6.670443E+00        -6.816356E+00        -7.065827E+00        -3.497001E+00         0.000000E+00        -7.214264E+00         0.000000E+00        -2.995861E+00         0.000000E+00        -2.379895E+01        -2.456077E+01        -2.341384E+01        -2.590855E+01        -2.320717E+01        -2.437080E+01        -7.125282E+00        -7.909694E+00        -7.052828E+00        -7.745624E+00        -7.162055E+00        -7.880297E+00        -1.957532E+00         0.000000E+00        -1.705870E+00         0.000000E+00        -2.471113E+00         0.000000E+00        -2.980718E+01        -3.091376E+01        -3.121297E+01        -3.283542E+01        -2.716588E+01        -2.927137E+01        -6.110490E-01        -1.131492E+00        -6.387181E-01        -9.462986E-01        -9.645793E-01        -8.339138E-01         3.200000E+01         7.100000E+01         1.330000E+02         4.920000E+02         1.800000E+01         1.800000E+01         5.300000E+01         5.800000E+01         2.600000E+01         4.000000E+00         2.260000E+02         1.350000E+02         3.000000E+01         5.000000E+01         6.500000E+01         3.120000E+02         3.800000E+01         4.200000E+01
        5.346000E+07         8.496431E+00         1.748751E-01         4.924065E-01         3.327184E-01        -3.583658E-01        -3.081361E-01        -4.049276E-01         1.385101E+00         1.604881E+00         1.230587E+00         8.000000E+01         1.100000E+02         2.060000E+02        -1.815457E+01        -1.824590E+01        -1.846279E+01        -8.444443E+00        -9.459336E+00        -8.270581E+00         0.000000E+00         0.000000E+00        -6.522140E-04        -1.844761E+00         0.000000E+00        -1.438677E+00         0.000000E+00        -1.957996E+00         0.000000E+00        -2.836093E+01        -2.904359E+01        -3.056885E+01        -3.120393E+01        -2.573932E+01        -2.547947E+01        -6.785601E+00        -6.881889E+00        -6.376503E+00        -6.763762E+00        -6.749903E+00        -7.657414E+00        -3.224645E+00         0.000000E+00        -6.501614E+00         0.000000E+00        -2.920411E+00         0.000000E+00        -2.381461E+01        -2.492700E+01        -2.284265E+01        -2.420054E+01        -2.321487E+01        -2.450518E+01        -7.355760E+00        -7.888663E+00        -6.928976E+00        -1.063751E+01        -7.263069E+00        -7.677969E+00        -2.106563E+00         0.000000E+00        -1.579350E+00         0.000000E+00        -2.963670E+00         0.000000E+00        -2.941821E+01        -3.094974E+01        -3.112440E+01        -3.281508E+01        -2.727063E+01        -2.937521E+01        -8.185454E-01        -1.033696E+00        -8.551189E-01        -9.620359E-01        -8.750193E-01        -7.092103E-01         3.600000E+01         6.900000E+01         1.220000E+02         5.060000E+02         1.800000E+01         1.300000E+01         4.900000E+01         5.800000E+01         2.600000E+01         5.000000E+00         2.320000E+02         1.320000E+02         3.000000E+01         4.300000E+01         6.600000E+01         3.190000E+02         4.300000E+01         3.500000E+01
        5.349000E+07         8.414936E+00         1.725690E-01         4.899028E-01         3.375281E-01        -3.651331E-01        -3.312451E-01        -3.690740E-01         1.384466E+00         1.610353E+00         1.224228E+00         7.700000E+01         1.100000E+02         2.090000E+02        -1.984397E+01        -1.834865E+01        -1.801182E+01        -7.914372E+00        -9.018484E+00        -8.537173E+00         0.000000E+00         0.000000E+00         4.312366E-04        -1.629812E+00         0.000000E+00        -1.387023E+00         0.000000E+00        -2.438461E+00         0.000000E+00        -2.891795E+01        -2.893269E+01        -3.015563E+01        -3.123768E+01        -2.637079E+01        -2.421143E+01        -6.634731E+00        -7.036181E+00        -6.232380E+00        -6.636753E+00        -6.558275E+00        -8.030664E+00        -3.784642E+00         0.000000E+00        -6.547565E+00         0.000000E+00        -3.000616E+00         0.000000E+00        -2.363746E+01        -2.579267E+01        -2.394111E+01        -2.654584E+01        -2.349836E+01        -2.402670E+01        -7.279921E+00        -7.966379E+00        -7.030071E+00        -9.421408E+00        -6.857869E+00        -7.864233E+00        -3.499610E+00         0.000000E+00        -1.616688E+00         0.000000E+00        -2.256587E+00         0.000000E+00        -2.819872E+01        -3.110827E+01        -3.103955E+01        -3.278833E+01        -2.807404E+01        -2.862110E+01        -8.673870E-01        -9.357797E-01        -7.830633E-01        -9.810058E-01        -6.921800E-01        -7.336989E-01         4.000000E+01         6.700000E+01         1.170000E+02         5.070000E+02         1.800000E+01         1.500000E+01         5.100000E+01         6.000000E+01         2.700000E+01         5.000000E+00         2.170000E+02         1.420000E+02         2.700000E+01         5.100000E+01         6.700000E+01         3.120000E+02         3.700000E+01         3.300000E+01
        5.352000E+07         8.382845E+00         1.686158E-01         4.977763E-01         3.336079E-01        -2.937288E-01        -3.254181E-01        -3.767807E-01         1.461570E+00         1.617817E+00         1.221462E+00         7.200000E+01         1.100000E+02         2.140000E+02        -1.874097E+01        -1.827743E+01        -1.741911E+01        -8.423137E+00        -9.173702E+00        -8.358426E+00         0.000000E+00         0.000000E+00        -1.800694E-01        -1.572368E+00         0.000000E+00        -1.371739E+00         0.000000E+00        -3.240301E+00         0.000000E+00        -2.870745E+01        -2.954053E+01        -3.001518E+01        -3.111956E+01        -2.633411E+01        -2.644972E+01        -6.493337E+00        -6.922469E+00        -6.456281E+00        -6.623967E+00        -6.548136E+00        -6.958040E+00        -4.020015E+00         0.000000E+00        -6.969596E+00         0.000000E+00        -3.032289E+00         0.000000E+00        -2.448694E+01        -2.515793E+01        -2.249781E+01        -2.462893E+01        -2.291847E+01        -2.500867E+01        -6.625577E+00        -7.908170E+00        -6.946535E+00        -8.348057E+00        -7.082675E+00        -7.298883E+00        -1.888807E+00         0.000000E+00        -1.539632E+00         0.000000E+00        -1.726881E+00         0.000000E+00        -2.991115E+01        -3.107626E+01        -3.134796E+01        -3.270093E+01        -2.853532E+01        -2.924505E+01        -8.632685E-01        -1.078364E+00        -8.939596E-01        -9.888623E-01        -6.565569E-01        -7.727943E-01         3.700000E+01         7.500000E+01         1.200000E+02         4.990000E+02         1.800000E+01         1.500000E+01         4.300000E+01         5.800000E+01         2.700000E+01         1.100000E+01         2.170000E+02         1.460000E+02         2.600000E+01         5.400000E+01         6.700000E+01         3.100000E+02         3.500000E+01         4.000000E+01
        5.355000E+07         8.204843E+00         1.701001E-01         4.882139E-01         3.416859E-01        -2.932605E-01        -3.037106E-01        -4.491566E-01         1.513617E+00         1.612700E+00         1.176597E+00         8.200000E+01         9.400000E+01         2.200000E+02        -1.729231E+01        -1.863915E+01        -1.818566E+01        -8.823145E+00        -8.803579E+00        -7.928028E+00         0.000000E+00         0.000000E+00        -4.170311E-02        -1.913723E+00         0.000000E+00        -1.457693E+00         0.000000E+00        -2.504748E+00         0.000000E+00        -2.840787E+01        -2.995902E+01        -3.038589E+01        -3.101441E+01        -2.538946E+01        -2.506141E+01        -6.702467E+00        -6.682802E+00        -6.154058E+00        -6.636412E+00        -6.678955E+00        -8.395649E+00        -3.883887E+00         0.000000E+00        -6.819911E+00         0.000000E+00        -3.265455E+00         0.000000E+00        -2.291864E+01        -2.428743E+01        -2.261829E+01        -2.431372E+01        -2.305290E+01        -2.440696E+01        -8.265074E+00        -8.048299E+00        -6.995351E+00        -9.599614E+00        -7.183090E+00        -7.505952E+00        -1.829338E+00         0.000000E+00        -1.597155E+00         0.000000E+00        -1.990741E+00         0.000000E+00        -2.935224E+01        -3.090468E+01        -3.149646E+01        -3.280449E+01        -2.779015E+01        -2.837710E+01        -8.555537E-01        -9.283495E-01        -7.233582E-01        -9.149562E-01        -8.749369E-01        -1.109816E+00         3.000000E+01         6.900000E+01         1.180000E+02         5.110000E+02         2.300000E+01         1.300000E+01         4.300000E+01         5.800000E+01         2.400000E+01         8.000000E+00         2.130000E+02         1.560000E+02         2.400000E+01         5.300000E+01         5.900000E+01         3.160000E+02         4.100000E+01         4.000000E+01
        5.358000E+07         8.923693E+00         1.883160E-01         4.849064E-01         3.267776E-01        -3.336801E-01        -3.024488E-01        -4.011756E-01         1.474516E+00         1.629090E+00         1.195685E+00         9.300000E+01         9.200000E+01         2.110000E+02        -1.813023E+01        -1.972056E+01        -1.782567E+01        -8.400154E+00        -8.876892E+00        -8.809470E+00         0.000000E+00         0.000000E+00        -6.246557E-03        -2.018185E+00         0.000000E+00        -1.355522E+00         0.000000E+00        -2.382191E+00         0.000000E+00        -2.807754E+01        -2.995936E+01        -3.027449E+01        -3.091973E+01        -2.663382E+01        -2.697750E+01        -6.591633E+00        -6.881143E+00        -6.279905E+00        -6.816936E+00        -6.631431E+00        -6.578433E+00        -3.749142E+00         0.000000E+00        -6.434653E+00         0.000000E+00        -3.131512E+00         0.000000E+00        -2.319953E+01        -2.544698E+01        -2.289110E+01        -2.238295E+01        -2.294018E+01        -2.408876E+01        -7.284532E+00        -7.987080E+00        -7.052031E+00        -1.043555E+01        -7.241999E+00        -7.769657E+00        -1.339992E+00         0.000000E+00        -1.837800E+00         0.000000E+00        -2.630588E+00         0.000000E+00        -2.963669E+01        -3.130983E+01        -3.084462E+01        -3.262394E+01        -2.749125E+01        -2.875830E+01        -7.688558E-01        -1.270493E+00        -9.190698E-01        -9.503103E-01        -7.555147E-01        -7.873048E-01         3.800000E+01         7.300000E+01         1.250000E+02         5.000000E+02         1.800000E+01         1.000000E+01         5.300000E+01         6.000000E+01         2.500000E+01         5.000000E+00         2.150000E+02         1.440000E+02         3.200000E+01         5.600000E+01         5.700000E+01         3.190000E+02         3.500000E+01         3.500000E+01
        5.361000E+07         8.932254E+00         1.946187E-01         4.855728E-01         3.198085E-01        -4.181951E-01        -2.241110E-01        -4.264641E-01         1.362772E+00         1.709882E+00         1.222853E+00         1.040000E+02         9.200000E+01         2.000000E+02        -1.907762E+01        -1.923242E+01        -1.878124E+01        -8.270570E+00        -8.362808E+00        -7.992302E+00         0.000000E+00         0.000000E+00        -1.370023E-05        -1.835448E+00         0.000000E+00        -1.264705E+00         0.000000E+00        -2.006081E+00         0.000000E+00        -2.822297E+01        -2.943834E+01        -3.055492E+01        -3.112454E+01        -2.494964E+01        -2.652208E+01        -6.656782E+00        -7.007802E+00        -6.412106E+00        -6.612860E+00        -7.594889E+00        -7.169282E+00        -4.169584E+00         0.000000E+00        -8.172099E+00         0.000000E+00        -2.927907E+00         0.000000E+00        -2.330345E+01        -2.509190E+01        -2.230369E+01        -2.391897E+01        -2.334166E+01        -2.413900E+01        -7.411391E+00        -7.730000E+00        -6.577258E+00        -9.446694E+00        -6.987506E+00        -7.549392E+00        -2.517379E+00         0.000000E+00        -1.174220E+00         0.000000E+00        -2.621840E+00         0.000000E+00        -2.928136E+01        -3.115697E+01        -3.169087E+01        -3.288435E+01        -2.739413E+01        -2.914923E+01        -7.981878E-01        -1.101112E+00        -9.708803E-01        -9.637695E-01        -7.891231E-01        -1.003435E+00         4.900000E+01         7.200000E+01         1.160000E+02         4.990000E+02         1.500000E+01         1.300000E+01         6.000000E+01         5.900000E+01         2.300000E+01         1.000000E+01         2.250000E+02         1.250000E+02         3.600000E+01         5.600000E+01         5.400000E+01         3.190000E+02         3.400000E+01         2.200000E+01
        5.364000E+07         8.748043E+00         1.791845E-01         4.964935E-01         3.243219E-01        -3.273593E-01        -3.305109E-01        -4.143844E-01         1.403004E+00         1.591416E+00         1.234018E+00         8.400000E+01         1.100000E+02         2.020000E+02        -1.778159E+01        -1.789857E+01        -1.861348E+01        -8.702994E+00        -9.388393E+00        -8.317282E+00         0.000000E+00         0.000000E+00        -1.304112E-04        -1.356090E+00         0.000000E+00        -1.286518E+00         0.000000E+00        -1.921697E+00         0.000000E+00        -2.923620E+01        -2.962088E+01        -3.029996E+01        -3.104545E+01        -2.560487E+01        -2.610673E+01        -6.598056E+00        -6.979759E+00        -6.261437E+00        -6.761891E+00        -6.959162E+00        -6.622688E+00        -3.945326E+00         0.000000E+00        -7.123536E+00         0.000000E+00        -2.988934E+00         0.000000E+00        -2.405548E+01        -2.534417E+01        -2.289669E+01        -2.543813E+01        -2.364707E+01        -2.413043E+01        -6.955224E+00        -8.112495E+00        -6.689279E+00        -8.788634E+00        -6.921017E+00        -7.595579E+00        -1.981522E+00         0.000000E+00        -1.527943E+00         0.000000E+00        -2.833532E+00         0.000000E+00        -3.045661E+01        -3.111421E+01        -3.097394E+01        -3.286252E+01        -2.770826E+01        -2.893131E+01        -7.110407E-01        -1.019386E+00        -7.701781E-01        -9.868109E-01        -6.883905E-01        -8.943674E-01         4.300000E+01         6.500000E+01         1.200000E+02         5.070000E+02         1.900000E+01         1.000000E+01         5.500000E+01         5.400000E+01         2.700000E+01         9.000000E+00         2.130000E+02         1.440000E+02         3.700000E+01         5.800000E+01         5.800000E+01         3.130000E+02         3.600000E+01         3.500000E+01
        5.367000E+07         8.487091E+00         1.725690E-01         4.891232E-01         3.383078E-01        -3.840040E-01        -3.610152E-01        -3.875666E-01         1.415931E+00         1.547799E+00         1.239343E+00         1.000000E+02         9.000000E+01         2.060000E+02        -1.953835E+01        -1.859968E+01        -1.838553E+01        -7.761535E+00        -8.961259E+00        -8.251027E+00         0.000000E+00         0.000000E+00         3.721494E-05        -2.123890E+00         0.000000E+00        -1.371824E+00         0.000000E+00        -2.073633E+00         0.000000E+00        -2.856315E+01        -2.916469E+01        -3.002254E+01        -3.091456E+01        -2.528819E+01        -2.573141E+01        -6.464420E+00        -7.088672E+00        -6.360122E+00        -6.601964E+00        -7.084577E+00        -8.166780E+00        -3.711522E+00         0.000000E+00        -6.648109E+00         0.000000E+00        -2.895997E+00         0.000000E+00        -2.440399E+01        -2.443296E+01        -2.273555E+01        -2.740393E+01        -2.342257E+01        -2.427980E+01        -7.052641E+00        -8.385789E+00        -7.138873E+00        -8.228246E+00        -7.187394E+00        -7.903146E+00        -2.865786E+00         0.000000E+00        -1.668651E+00         0.000000E+00        -2.548077E+00         0.000000E+00        -2.896890E+01        -3.127087E+01        -3.051043E+01        -3.280941E+01        -2.734060E+01        -2.902059E+01        -7.275721E-01        -9.119676E-01        -9.152063E-01        -9.128641E-01        -7.956193E-01        -8.116898E-01         4.600000E+01         5.800000E+01         1.120000E+02         5.150000E+02         2.100000E+01         1.200000E+01         5.400000E+01         4.400000E+01         2.400000E+01         9.000000E+00         2.270000E+02         1.440000E+02         3.700000E+01         4.600000E+01         5.400000E+01         3.180000E+02         4.200000E+01         3.600000E+01
        5.370000E+07         8.777113E+00         1.843079E-01         4.768572E-01         3.388349E-01        -3.852385E-01        -3.545691E-01        -4.014190E-01         1.412583E+00         1.556434E+00         1.198150E+00         1.110000E+02         8.900000E+01         1.960000E+02        -1.874403E+01        -1.819538E+01        -1.788445E+01        -8.535969E+00        -8.599932E+00        -8.477245E+00         0.000000E+00         0.000000E+00        -1.293356E-03        -2.146726E+00         0.000000E+00        -1.438091E+00         0.000000E+00        -3.424398E+00         0.000000E+00        -2.813007E+01        -2.892863E+01        -3.019791E+01        -3.115761E+01        -2.490855E+01        -2.711776E+01        -6.649835E+00        -6.934116E+00        -6.227983E+00        -6.595491E+00        -6.713244E+00        -6.848723E+00        -4.139292E+00         0.000000E+00        -6.044243E+00         0.000000E+00        -2.801584E+00         0.000000E+00        -2.412236E+01        -2.558584E+01        -2.366695E+01        -2.741091E+01        -2.288052E+01        -2.465970E+01        -6.667655E+00        -8.204286E+00        -7.159657E+00        -8.874242E+00        -7.584955E+00        -7.274255E+00        -2.689551E+00         0.000000E+00        -1.289409E+00         0.000000E+00        -2.276749E+00         0.000000E+00        -2.944079E+01        -3.103829E+01        -3.154714E+01        -3.293519E+01        -2.722486E+01        -2.899222E+01        -8.176877E-01        -1.134611E+00        -9.331292E-01        -9.287687E-01        -7.060620E-01        -9.052355E-01         5.100000E+01         5.800000E+01         1.200000E+02         5.000000E+02         1.900000E+01         1.600000E+01         5.000000E+01         5.300000E+01         2.200000E+01         6.000000E+00         2.180000E+02         1.530000E+02         4.100000E+01         4.600000E+01         5.500000E+01         3.140000E+02         3.400000E+01         4.000000E+01
        5.373000E+07         9.053408E+00         2.010871E-01         4.742656E-01         3.246472E-01        -3.718685E-01        -2.574280E-01        -4.005434E-01         1.425340E+00         1.647217E+00         1.175660E+00         1.290000E+02         7.300000E+01         1.940000E+02        -1.901703E+01        -1.758905E+01        -1.787513E+01        -8.049132E+00        -9.891026E+00        -8.711091E+00         0.000000E+00         0.000000E+00        -3.026711E-03        -2.086771E+00         0.000000E+00        -1.320906E+00         0.000000E+00        -1.978652E+00         0.000000E+00        -2.831680E+01        -2.886292E+01        -3.022157E+01        -3.110452E+01        -2.616022E+01        -2.585448E+01        -6.855004E+00        -7.089694E+00        -6.465315E+00        -6.647525E+00        -6.403593E+00        -7.559562E+00        -4.121708E+00         0.000000E+00        -6.019479E+00         0.000000E+00        -2.967900E+00         0.000000E+00        -2.346077E+01        -2.526900E+01        -2.349624E+01        -2.659232E+01        -2.293146E+01        -2.419696E+01        -6.586264E+00        -7.976604E+00        -6.820016E+00        -7.603392E+00        -7.256100E+00        -7.581461E+00        -2.520678E+00         0.000000E+00        -1.249097E+00         0.000000E+00        -2.116609E+00         0.000000E+00        -2.960848E+01        -3.053640E+01        -3.169443E+01        -3.274869E+01        -2.835346E+01        -2.861376E+01        -7.004500E-01        -8.908222E-01        -9.071721E-01        -9.579643E-01        -8.443814E-01        -7.166706E-01         5.800000E+01         5.100000E+01         1.090000E+02         5.170000E+02         1.800000E+01         1.100000E+01         6.700000E+01         4.800000E+01         1.800000E+01         7.000000E+00         2.070000E+02         1.550000E+02         5.000000E+01         5.500000E+01         5.300000E+01         3.150000E+02         3.100000E+01         3.300000E+01
        5.376000E+07         8.894196E+00         1.906660E-01         4.765827E-01         3.327513E-01        -3.935644E-01        -3.001602E-01        -3.834438E-01         1.362271E+00         1.597406E+00         1.232231E+00         9.600000E+01         8.900000E+01         2.110000E+02        -1.873400E+01        -1.827999E+01        -1.775478E+01        -8.314605E+00        -9.197769E+00        -8.274373E+00         0.000000E+00         0.000000E+00         0.000000E+00        -1.782557E+00         0.000000E+00        -1.253591E+00         0.000000E+00        -2.255058E+00         0.000000E+00        -2.872446E+01        -2.947082E+01        -3.057253E+01        -3.105022E+01        -2.567272E+01        -2.764408E+01        -6.680452E+00        -6.842543E+00        -6.212633E+00        -6.719575E+00        -6.541193E+00        -6.395480E+00        -4.333044E+00         0.000000E+00        -7.061971E+00         0.000000E+00        -2.904910E+00         0.000000E+00        -2.359109E+01        -2.564300E+01        -2.377321E+01        -2.754024E+01        -2.300574E+01        -2.417409E+01        -6.726851E+00        -7.659017E+00        -6.631739E+00        -8.420819E+00        -7.127899E+00        -8.016530E+00        -2.689093E+00         0.000000E+00        -1.519759E+00         0.000000E+00        -1.119866E+00         0.000000E+00        -2.929357E+01        -3.060474E+01        -3.147288E+01        -3.280937E+01        -2.848536E+01        -2.894492E+01        -6.841020E-01        -1.079052E+00        -8.586302E-01        -1.033411E+00        -7.407440E-01        -8.914943E-01         4.800000E+01         7.100000E+01         1.120000E+02         5.000000E+02         2.100000E+01         1.200000E+01         5.300000E+01         5.700000E+01         2.100000E+01         9.000000E+00         2.320000E+02         1.300000E+02         3.100000E+01         6.200000E+01         5.500000E+01         3.150000E+02         3.500000E+01         3.600000E+01
        5.379000E+07         8.985100E+00         1.996486E-01         4.704332E-01         3.299182E-01        -3.690578E-01        -3.161478E-01        -3.198866E-01         1.401027E+00         1.605275E+00         1.275825E+00         1.340000E+02         7.000000E+01         1.920000E+02        -1.904437E+01        -1.937274E+01        -1.767013E+01        -7.896573E+00        -9.366947E+00        -8.832717E+00         0.000000E+00         0.000000E+00        -5.739813E-03        -1.986859E+00         0.000000E+00        -1.243993E+00         0.000000E+00        -2.731287E+00         0.000000E+00        -2.896587E+01        -2.895430E+01        -3.054612E+01        -3.107828E+01        -2.505241E+01        -2.718767E+01        -6.141245E+00        -7.058027E+00        -6.407417E+00        -6.648896E+00        -6.263037E+00        -7.237230E+00        -5.082548E+00         0.000000E+00        -7.516872E+00         0.000000E+00        -2.816845E+00         0.000000E+00        -2.339569E+01        -2.505920E+01        -2.204864E+01        -2.663217E+01        -2.348363E+01        -2.436696E+01        -6.676586E+00        -7.675822E+00        -7.174472E+00        -7.241226E+00        -6.884167E+00        -7.570853E+00        -2.674547E+00         0.000000E+00        -1.399057E+00         0.000000E+00        -1.398286E+00         0.000000E+00        -2.904216E+01        -3.065703E+01        -3.157490E+01        -3.282889E+01        -2.852888E+01        -2.898016E+01        -9.716367E-01        -1.050773E+00        -7.944303E-01        -9.664409E-01        -7.142469E-01        -1.237630E+00         4.700000E+01         6.500000E+01         1.180000E+02         5.000000E+02         2.100000E+01         1.300000E+01         5.900000E+01         6.200000E+01         1.600000E+01         7.000000E+00         2.200000E+02         1.380000E+02         3.800000E+01         4.800000E+01         5.200000E+01         3.240000E+02         3.900000E+01         3.200000E+01
        5.382000E+07         9.044311E+00         2.101905E-01         4.673585E-01         3.224510E-01        -3.710486E-01        -2.038646E-01        -3.518981E-01         1.445271E+00         1.743655E+00         1.273517E+00         1.240000E+02         7.300000E+01         1.990000E+02        -1.891312E+01        -1.720763E+01        -1.829128E+01        -8.034856E+00        -1.023683E+01        -8.337232E+00         0.000000E+00         0.000000E+00        -3.764635E-03        -1.608733E+00         0.000000E+00        -1.269258E+00         0.000000E+00        -2.645852E+00         0.000000E+00        -2.943693E+01        -2.934017E+01        -3.060257E+01        -3.116168E+01        -2.547176E+01        -2.580912E+01        -6.697096E+00        -6.888379E+00        -6.167257E+00        -6.685534E+00        -6.205836E+00        -7.511446E+00        -4.583961E+00         0.000000E+00        -7.877507E+00         0.000000E+00        -3.094909E+00         0.000000E+00        -2.289221E+01        -2.451537E+01        -2.179514E+01        -2.497150E+01        -2.313462E+01        -2.422120E+01        -7.647116E+00        -7.969294E+00        -6.558264E+00        -9.006528E+00        -7.098354E+00        -7.942013E+00        -2.670542E+00         0.000000E+00        -1.028534E+00         0.000000E+00        -1.858918E+00         0.000000E+00        -2.987730E+01        -3.095810E+01        -3.170423E+01        -3.285905E+01        -2.758128E+01        -2.905938E+01        -9.723051E-01        -1.161399E+00        -7.598818E-01        -9.189338E-01        -8.701993E-01        -9.984310E-01         4.700000E+01         7.600000E+01         1.140000E+02         4.950000E+02         2.100000E+01         1.100000E+01         6.300000E+01         6.500000E+01         1.300000E+01         7.000000E+00         2.130000E+02         1.410000E+02         4.300000E+01         6.100000E+01         5.400000E+01         3.130000E+02         3.200000E+01         3.000000E+01
        5.385000E+07         8.710862E+00         2.058435E-01         4.691427E-01         3.250138E-01        -3.376127E-01        -2.282705E-01        -3.667773E-01         1.464992E+00         1.710336E+00         1.258620E+00         1.310000E+02         7.100000E+01         1.940000E+02        -1.766110E+01        -1.934479E+01        -1.809911E+01        -8.915999E+00        -9.485813E+00        -8.489170E+00         0.000000E+00         0.000000E+00         3.593720E-04        -1.664071E+00         0.000000E+00        -1.344406E+00         0.000000E+00        -3.154695E+00         0.000000E+00        -2.920629E+01        -2.922333E+01        -3.051757E+01        -3.119055E+01        -2.558898E+01        -2.685580E+01        -6.512973E+00        -7.187272E+00        -6.348904E+00        -6.670401E+00        -6.652519E+00        -7.091435E+00        -4.808151E+00         0.000000E+00        -7.878957E+00         0.000000E+00        -2.857627E+00         0.000000E+00        -2.352924E+01        -2.469338E+01        -2.136397E+01        -2.717829E+01        -2.313886E+01        -2.466691E+01        -7.129269E+00        -8.458964E+00        -7.783697E+00        -8.080204E+00        -7.160065E+00        -7.348256E+00        -2.553282E+00         0.000000E+00        -1.017843E+00         0.000000E+00        -2.363710E+00         0.000000E+00        -2.963353E+01        -3.121698E+01        -3.207242E+01        -3.295242E+01        -2.812107E+01        -2.866504E+01        -8.746802E-01        -9.796122E-01        -8.440986E-01        -9.627863E-01        -8.150332E-01        -8.311823E-01         4.700000E+01         7.300000E+01         1.100000E+02         5.000000E+02         1.900000E+01         1.500000E+01         5.600000E+01         6.300000E+01         1.500000E+01         8.000000E+00         2.200000E+02         1.400000E+02         4.200000E+01         5.000000E+01         5.300000E+01         3.220000E+02         3.700000E+01         3.800000E+01
        5.388000E+07         8.407023E+00         1.787954E-01         4.887278E-01         3.324768E-01        -3.773936E-01        -2.438538E-01        -3.412922E-01         1.438547E+00         1.652943E+00         1.266048E+00         1.000000E+02         9.000000E+01         2.060000E+02        -1.855067E+01        -1.871040E+01        -1.819107E+01        -8.738283E+00        -8.422987E+00        -8.367896E+00         0.000000E+00         0.000000E+00        -6.633266E-04        -1.705504E+00         0.000000E+00        -1.340517E+00         0.000000E+00        -2.439517E+00         0.000000E+00        -2.932462E+01        -2.870187E+01        -3.017393E+01        -3.126583E+01        -2.655142E+01        -2.596476E+01        -6.310574E+00        -7.083014E+00        -6.407592E+00        -6.643572E+00        -6.338475E+00        -7.989545E+00        -5.215822E+00         0.000000E+00        -7.474959E+00         0.000000E+00        -3.034649E+00         0.000000E+00        -2.313325E+01        -2.465782E+01        -2.290504E+01        -2.620212E+01        -2.315353E+01        -2.444766E+01        -6.829803E+00        -8.437420E+00        -6.223555E+00        -6.756812E+00        -7.170005E+00        -7.673555E+00        -2.627516E+00         0.000000E+00        -9.465672E-01         0.000000E+00        -2.471304E+00         0.000000E+00        -2.946292E+01        -3.064222E+01        -3.186911E+01        -3.270110E+01        -2.739470E+01        -2.856103E+01        -7.371423E-01        -1.033782E+00        -7.486672E-01        -1.005837E+00        -7.803630E-01        -1.227523E+00         3.900000E+01         6.500000E+01         1.160000E+02         5.090000E+02         2.500000E+01         1.000000E+01         4.600000E+01         6.000000E+01         2.300000E+01         4.000000E+00         2.150000E+02         1.540000E+02         3.100000E+01         5.200000E+01         5.200000E+01         3.290000E+02         3.200000E+01         3.800000E+01
        5.391000E+07         8.524643E+00         1.740631E-01         4.941485E-01         3.317884E-01        -4.106634E-01        -3.014187E-01        -3.213717E-01         1.399538E+00         1.634806E+00         1.307783E+00         7.200000E+01         1.100000E+02         2.140000E+02        -1.982814E+01        -1.841789E+01        -1.748465E+01        -7.417652E+00        -8.778347E+00        -8.973986E+00         0.000000E+00         0.000000E+00         9.004858E-05        -1.730891E+00         0.000000E+00        -1.517049E+00         0.000000E+00        -1.377026E+00         0.000000E+00        -2.858921E+01        -2.970146E+01        -3.024879E+01        -3.117417E+01        -2.522462E+01        -2.833772E+01        -6.380097E+00        -6.631056E+00        -6.534784E+00        -6.622445E+00        -7.300598E+00        -5.842004E+00        -3.326912E+00         0.000000E+00        -7.725395E+00         0.000000E+00        -3.216946E+00         0.000000E+00        -2.372981E+01        -2.465726E+01        -2.303621E+01        -2.833091E+01        -2.304237E+01        -2.447967E+01        -6.976187E+00        -7.908248E+00        -6.928909E+00        -6.927965E+00        -7.127337E+00        -7.732363E+00        -3.602121E+00         0.000000E+00        -9.643723E-01         0.000000E+00        -2.163483E+00         0.000000E+00        -2.792028E+01        -3.103905E+01        -3.151949E+01        -3.310571E+01        -2.760689E+01        -2.883452E+01        -9.735976E-01        -1.017621E+00        -1.027350E+00        -9.768423E-01        -1.029722E+00        -8.610940E-01         3.200000E+01         7.600000E+01         1.160000E+02         5.100000E+02         1.800000E+01         1.200000E+01         4.400000E+01         6.400000E+01         2.600000E+01         7.000000E+00         2.260000E+02         1.350000E+02         2.300000E+01         5.800000E+01         6.000000E+01         3.230000E+02         3.000000E+01         4.700000E+01
        5.394000E+07         9.142055E+00         1.966766E-01         4.892924E-01         3.140310E-01        -3.910938E-01        -2.632044E-01        -3.749651E-01         1.415426E+00         1.647025E+00         1.225829E+00         9.500000E+01         1.100000E+02         1.910000E+02        -1.938356E+01        -1.839194E+01        -1.790728E+01        -7.821271E+00        -9.452379E+00        -7.935444E+00         0.000000E+00         0.000000E+00        -1.054114E-01        -2.148690E+00         0.000000E+00        -1.405303E+00         0.000000E+00        -1.420343E+00         0.000000E+00        -2.895258E+01        -2.921706E+01        -3.013458E+01        -3.136633E+01        -2.637729E+01        -2.532952E+01        -6.640644E+00        -6.934113E+00        -6.119383E+00        -6.580050E+00        -7.436146E+00        -7.970774E+00        -3.863306E+00         0.000000E+00        -8.139571E+00         0.000000E+00        -3.449593E+00         0.000000E+00        -2.384530E+01        -2.578754E+01        -2.291985E+01        -2.664485E+01        -2.303203E+01        -2.444836E+01        -6.854880E+00        -7.825857E+00        -6.307224E+00        -7.796736E+00        -7.016813E+00        -7.753600E+00        -2.462673E+00         0.000000E+00        -1.227926E+00         0.000000E+00        -2.075227E+00         0.000000E+00        -2.936301E+01        -3.137741E+01        -3.164857E+01        -3.298887E+01        -2.745724E+01        -2.920223E+01        -1.203354E+00        -1.029051E+00        -7.973044E-01        -9.484981E-01        -1.000729E+00        -8.066044E-01         3.900000E+01         7.900000E+01         1.240000E+02         4.940000E+02         1.700000E+01         1.100000E+01         5.300000E+01         6.600000E+01         2.600000E+01         7.000000E+00         1.880000E+02         1.620000E+02         2.800000E+01         6.100000E+01         6.100000E+01         3.180000E+02         3.100000E+01         3.400000E+01
        5.397000E+07         8.589734E+00         1.820128E-01         4.903530E-01         3.276341E-01        -4.062105E-01        -3.312673E-01        -4.110983E-01         1.391814E+00         1.613833E+00         1.213369E+00         7.500000E+01         1.100000E+02         2.110000E+02        -1.842408E+01        -1.941193E+01        -1.852078E+01        -8.418679E+00        -8.782414E+00        -7.873860E+00         0.000000E+00         0.000000E+00        -3.705606E-02        -1.870466E+00         0.000000E+00        -1.345993E+00         0.000000E+00        -3.586479E+00         0.000000E+00        -2.857840E+01        -2.892245E+01        -3.002458E+01        -3.124447E+01        -2.549825E+01        -2.626032E+01        -6.747546E+00        -7.186426E+00        -6.560033E+00        -6.642477E+00        -6.180600E+00        -7.140608E+00        -3.505681E+00         0.000000E+00        -8.512623E+00         0.000000E+00        -3.166373E+00         0.000000E+00        -2.363556E+01        -2.534572E+01        -2.134054E+01        -2.897838E+01        -2.284605E+01        -2.437493E+01        -7.375232E+00        -7.682289E+00        -7.324495E+00        -7.374106E+00        -7.178959E+00        -7.640306E+00        -2.089334E+00         0.000000E+00        -1.429836E+00         0.000000E+00        -2.638672E+00         0.000000E+00        -2.909689E+01        -3.069745E+01        -3.104500E+01        -3.278768E+01        -2.754237E+01        -2.881131E+01        -6.945625E-01        -9.337399E-01        -9.286037E-01        -9.324106E-01        -9.173872E-01        -9.189005E-01         3.500000E+01         7.700000E+01         1.270000E+02         4.910000E+02         2.200000E+01         1.200000E+01         5.900000E+01         5.900000E+01         2.600000E+01         7.000000E+00         1.950000E+02         1.560000E+02         2.700000E+01         6.200000E+01         6.000000E+01         3.210000E+02         3.300000E+01         2.600000E+01
        5.400000E+07         8.749053E+00         2.001208E-01         4.802064E-01         3.196728E-01        -4.066286E-01        -2.911559E-01        -4.533139E-01         1.359978E+00         1.633983E+00         1.151084E+00         1.120000E+02         9.200000E+01         1.920000E+02        -1.780951E+01        -1.786575E+01        -1.914721E+01        -8.316196E+00        -9.329156E+00        -7.669548E+00         0.000000E+00         0.000000E+00        -8.501330E-03        -1.931305E+00         0.000000E+00        -1.194427E+00         0.000000E+00        -1.993161E+00         0.000000E+00        -2.835144E+01        -2.929172E+01        -2.984742E+01        -3.127312E+01        -2.502971E+01        -2.641614E+01        -6.883119E+00        -7.171564E+00        -6.699245E+00        -6.569621E+00        -7.430306E+00        -7.200209E+00        -4.325722E+00         0.000000E+00        -7.472909E+00         0.000000E+00        -3.305541E+00         0.000000E+00        -2.329472E+01        -2.501096E+01        -2.189856E+01        -2.540359E+01        -2.282600E+01        -2.368188E+01        -7.046787E+00        -8.158048E+00        -7.668152E+00        -8.214024E+00        -7.163729E+00        -7.925690E+00        -1.611362E+00         0.000000E+00        -1.377664E+00         0.000000E+00        -2.942079E+00         0.000000E+00        -2.965443E+01        -3.088336E+01        -3.083072E+01        -3.288599E+01        -2.769678E+01        -2.825649E+01        -9.399076E-01        -1.271211E+00        -8.847717E-01        -9.393966E-01        -7.226269E-01        -8.899831E-01         4.300000E+01         6.900000E+01         1.220000E+02         4.990000E+02         1.800000E+01         1.300000E+01         5.500000E+01         6.200000E+01         2.100000E+01         8.000000E+00         2.050000E+02         1.510000E+02         3.700000E+01         5.200000E+01         5.400000E+01         3.220000E+02         3.100000E+01         3.000000E+01
        5.403000E+07         8.849245E+00         2.100258E-01         4.762093E-01         3.137649E-01        -3.662080E-01        -2.994207E-01        -3.582496E-01         1.378368E+00         1.629568E+00         1.249859E+00         1.130000E+02         9.100000E+01         1.920000E+02        -1.793621E+01        -1.831408E+01        -1.764581E+01        -8.474066E+00        -8.974687E+00        -8.402892E+00         6.826331E-05         0.000000E+00        -8.708385E-02        -2.005196E+00         0.000000E+00        -1.412982E+00         0.000000E+00        -1.891799E+00         0.000000E+00        -2.858024E+01        -2.931042E+01        -3.019857E+01        -3.114862E+01        -2.667050E+01        -2.569098E+01        -6.480932E+00        -7.109740E+00        -6.395521E+00        -6.617146E+00        -7.232567E+00        -7.077160E+00        -3.827502E+00         0.000000E+00        -6.857038E+00         0.000000E+00        -3.170160E+00         0.000000E+00        -2.342936E+01        -2.539592E+01        -2.260129E+01        -2.559005E+01        -2.294686E+01        -2.464221E+01        -7.057562E+00        -7.527622E+00        -7.462073E+00        -8.975241E+00        -7.177087E+00        -7.499628E+00        -1.388060E+00         0.000000E+00        -1.292900E+00         0.000000E+00        -3.231988E+00         0.000000E+00        -2.968402E+01        -3.083035E+01        -3.150386E+01        -3.280277E+01        -2.696629E+01        -2.909234E+01        -8.989442E-01        -1.200983E+00        -7.402154E-01        -1.025340E+00        -8.150216E-01        -8.117676E-01         5.300000E+01         7.500000E+01         1.170000E+02         4.930000E+02         1.000000E+01         1.600000E+01         6.600000E+01         5.800000E+01         2.100000E+01         7.000000E+00         1.960000E+02         1.540000E+02         3.400000E+01         5.400000E+01         5.800000E+01         3.150000E+02         2.400000E+01         4.500000E+01
        5.406000E+07         9.071646E+00         2.139461E-01         4.753638E-01         3.106902E-01        -4.003626E-01        -2.370370E-01        -4.585754E-01         1.375391E+00         1.680346E+00         1.165401E+00         1.060000E+02         9.000000E+01         2.000000E+02        -1.962867E+01        -1.665048E+01        -1.839505E+01        -8.183905E+00        -1.053713E+01        -7.643545E+00        -6.899936E-04         0.000000E+00        -5.566813E-02        -1.816667E+00         0.000000E+00        -1.320907E+00         0.000000E+00        -9.945349E-01         0.000000E+00        -2.878414E+01        -2.899976E+01        -3.012501E+01        -3.113709E+01        -2.566473E+01        -2.590420E+01        -6.358818E+00        -7.290471E+00        -6.638826E+00        -6.712178E+00        -8.328378E+00        -6.688372E+00        -3.934488E+00         0.000000E+00        -6.637066E+00         0.000000E+00        -3.264977E+00         0.000000E+00        -2.358480E+01        -2.439223E+01        -2.328226E+01        -2.710560E+01        -2.325593E+01        -2.413644E+01        -7.082793E+00        -8.014402E+00        -7.290059E+00        -7.987433E+00        -7.061559E+00        -7.684437E+00        -2.270301E+00         0.000000E+00        -1.265993E+00         0.000000E+00        -3.171370E+00         0.000000E+00        -2.940789E+01        -3.092219E+01        -3.099437E+01        -3.290565E+01        -2.683321E+01        -2.934276E+01        -7.973345E-01        -1.045035E+00        -7.027900E-01        -9.714712E-01        -1.031265E+00        -8.263612E-01         4.800000E+01         7.900000E+01         1.060000E+02         5.110000E+02         7.000000E+00         1.300000E+01         6.500000E+01         6.000000E+01         2.000000E+01         7.000000E+00         2.080000E+02         1.420000E+02         3.400000E+01         6.200000E+01         5.900000E+01         3.110000E+02         3.500000E+01         3.600000E+01
        5.409000E+07         8.891696E+00         1.912480E-01         4.740131E-01         3.347389E-01        -3.955301E-01        -1.820576E-01        -4.352812E-01         1.370886E+00         1.724893E+00         1.168689E+00         1.140000E+02         8.800000E+01         1.940000E+02        -1.846337E+01        -1.720767E+01        -1.799125E+01        -8.606084E+00        -9.442923E+00        -7.944373E+00         0.000000E+00         0.000000E+00        -4.217228E-02        -1.176997E+00         0.000000E+00        -1.302006E+00         0.000000E+00        -3.429273E-01         0.000000E+00        -2.994095E+01        -2.997210E+01        -3.033353E+01        -3.125736E+01        -2.741003E+01        -2.614821E+01        -6.348686E+00        -6.802158E+00        -6.289795E+00        -6.601679E+00        -6.677779E+00        -7.242666E+00        -4.313802E+00         0.000000E+00        -7.125326E+00         0.000000E+00        -3.062657E+00         0.000000E+00        -2.349904E+01        -2.438152E+01        -2.270308E+01        -2.918078E+01        -2.277871E+01        -2.383486E+01        -7.009061E+00        -8.406452E+00        -6.988596E+00        -7.911764E+00        -7.397871E+00        -8.045660E+00        -1.539679E+00         0.000000E+00        -1.476078E+00         0.000000E+00        -2.506157E+00         0.000000E+00        -3.036012E+01        -3.085209E+01        -3.116810E+01        -3.290446E+01        -2.729384E+01        -2.862602E+01        -9.206116E-01        -1.205869E+00        -7.985158E-01        -9.311491E-01        -8.730659E-01        -9.100204E-01         5.200000E+01         6.900000E+01         1.040000E+02         5.060000E+02         6.000000E+00         2.700000E+01         6.300000E+01         4.200000E+01         2.000000E+01         7.000000E+00         2.220000E+02         1.480000E+02         4.500000E+01         5.600000E+01         4.900000E+01         3.110000E+02         3.600000E+01         3.700000E+01
        5.412000E+07         9.025314E+00         1.986574E-01         4.768350E-01         3.245075E-01        -3.044223E-01        -2.852039E-01        -3.893924E-01         1.485211E+00         1.617585E+00         1.191772E+00         1.140000E+02         9.000000E+01         1.920000E+02        -1.776142E+01        -1.878523E+01        -1.675299E+01        -8.875456E+00        -8.624259E+00        -8.568343E+00         0.000000E+00         0.000000E+00        -1.242697E-03        -1.593199E+00         0.000000E+00        -1.398214E+00         0.000000E+00        -1.135799E+00         0.000000E+00        -2.916097E+01        -2.939870E+01        -3.038611E+01        -3.092010E+01        -2.617989E+01        -2.673695E+01        -6.438708E+00        -6.997028E+00        -6.408890E+00        -6.834665E+00        -7.079825E+00        -7.709994E+00        -4.541204E+00         0.000000E+00        -6.736706E+00         0.000000E+00        -2.950449E+00         0.000000E+00        -2.382810E+01        -2.557712E+01        -2.318285E+01        -2.588006E+01        -2.331308E+01        -2.451500E+01        -6.399034E+00        -7.496106E+00        -7.299447E+00        -7.505489E+00        -7.086848E+00        -7.555396E+00        -1.481299E+00         0.000000E+00        -1.601740E+00         0.000000E+00        -2.469205E+00         0.000000E+00        -3.064969E+01        -3.146611E+01        -3.150173E+01        -3.293529E+01        -2.747540E+01        -2.936307E+01        -7.099346E-01        -9.637523E-01        -9.244283E-01        -9.742378E-01        -9.901207E-01        -6.777676E-01         4.800000E+01         7.300000E+01         1.110000E+02         5.030000E+02         5.000000E+00         2.400000E+01         6.300000E+01         4.900000E+01         2.000000E+01         1.000000E+01         2.090000E+02         1.510000E+02         3.900000E+01         5.900000E+01         5.600000E+01         3.130000E+02         2.400000E+01         4.800000E+01
        5.415000E+07         8.932763E+00         2.032432E-01         4.753551E-01         3.214017E-01        -4.171832E-01        -3.308829E-01        -3.853708E-01         1.381359E+00         1.607724E+00         1.251880E+00         9.700000E+01         8.800000E+01         2.110000E+02        -1.823671E+01        -1.919490E+01        -1.767627E+01        -8.575171E+00        -8.918596E+00        -8.027149E+00        -6.442292E-04         0.000000E+00        -1.761965E-02        -1.255217E+00         0.000000E+00        -1.393207E+00         0.000000E+00        -3.320511E+00         0.000000E+00        -2.967523E+01        -2.953408E+01        -3.045165E+01        -3.118228E+01        -2.412750E+01        -2.665985E+01        -6.627898E+00        -6.889239E+00        -6.196384E+00        -6.839251E+00        -6.170764E+00        -6.950661E+00        -3.854318E+00         0.000000E+00        -7.155758E+00         0.000000E+00        -3.218078E+00         0.000000E+00        -2.316743E+01        -2.502846E+01        -2.335451E+01        -2.647883E+01        -2.309450E+01        -2.410634E+01        -6.896060E+00        -7.995647E+00        -7.118824E+00        -7.486550E+00        -6.813447E+00        -7.910794E+00        -1.864591E+00         0.000000E+00        -1.729856E+00         0.000000E+00        -1.839554E+00         0.000000E+00        -3.002994E+01        -3.150234E+01        -3.139326E+01        -3.278512E+01        -2.754925E+01        -2.916414E+01        -9.959070E-01        -1.114806E+00        -7.902180E-01        -9.968669E-01        -8.021921E-01        -8.901202E-01         4.300000E+01         8.100000E+01         1.190000E+02         4.890000E+02         1.100000E+01         2.100000E+01         6.200000E+01         6.000000E+01         1.800000E+01         8.000000E+00         2.190000E+02         1.350000E+02         3.000000E+01         6.300000E+01         5.400000E+01         3.160000E+02         3.000000E+01         3.500000E+01
        5.418000E+07         8.876761E+00         2.096478E-01         4.663621E-01         3.239901E-01        -3.567878E-01        -2.813337E-01        -3.672300E-01         1.440024E+00         1.630940E+00         1.241787E+00         1.390000E+02         6.800000E+01         1.890000E+02        -1.832743E+01        -1.883706E+01        -1.779275E+01        -8.298309E+00        -8.708456E+00        -8.405642E+00         0.000000E+00         0.000000E+00        -4.129687E-02        -1.537005E+00         0.000000E+00        -1.375282E+00         0.000000E+00        -1.585944E+00         0.000000E+00        -2.916136E+01        -2.992070E+01        -3.027758E+01        -3.126108E+01        -2.641472E+01        -2.670181E+01        -6.355209E+00        -6.706352E+00        -6.423309E+00        -6.673833E+00        -7.034032E+00        -6.534665E+00        -4.100584E+00         0.000000E+00        -6.713161E+00         0.000000E+00        -3.118492E+00         0.000000E+00        -2.335122E+01        -2.554783E+01        -2.346288E+01        -3.003510E+01        -2.336071E+01        -2.430281E+01        -7.402993E+00        -7.602947E+00        -6.747214E+00        -6.955776E+00        -6.789295E+00        -7.873957E+00        -1.775309E+00         0.000000E+00        -1.489372E+00         0.000000E+00        -2.762516E+00         0.000000E+00        -2.955008E+01        -3.099145E+01        -3.160205E+01        -3.285865E+01        -2.748869E+01        -2.855975E+01        -1.001225E+00        -1.115646E+00        -7.110519E-01        -9.563311E-01        -6.222729E-01        -8.895758E-01         4.600000E+01         7.500000E+01         1.130000E+02         5.000000E+02         1.500000E+01         1.500000E+01         7.100000E+01         4.600000E+01         1.500000E+01         6.000000E+00         2.140000E+02         1.500000E+02         4.100000E+01         6.100000E+01         5.000000E+01         3.140000E+02         3.000000E+01         3.500000E+01
        5.421000E+07         8.926023E+00         1.992203E-01         4.763081E-01         3.244715E-01        -3.257874E-01        -3.692004E-01        -4.147534E-01         1.432519E+00         1.522361E+00         1.171041E+00         1.150000E+02         8.800000E+01         1.930000E+02        -1.708172E+01        -1.944860E+01        -1.749157E+01        -8.859627E+00        -8.100369E+00        -8.064451E+00         0.000000E+00         0.000000E+00         0.000000E+00        -1.623495E+00         0.000000E+00        -1.324422E+00         0.000000E+00        -2.390442E+00         0.000000E+00        -2.890656E+01        -2.996844E+01        -3.039215E+01        -3.117320E+01        -2.531095E+01        -2.677985E+01        -6.756124E+00        -6.626378E+00        -6.407733E+00        -6.644919E+00        -6.755709E+00        -7.545145E+00        -3.862358E+00         0.000000E+00        -6.609117E+00         0.000000E+00        -2.771658E+00         0.000000E+00        -2.354304E+01        -2.463700E+01        -2.359935E+01        -2.811990E+01        -2.351073E+01        -2.392954E+01        -6.831598E+00        -8.027423E+00        -6.769184E+00        -6.240337E+00        -7.090743E+00        -7.973289E+00        -2.072303E+00         0.000000E+00        -1.556800E+00         0.000000E+00        -2.171359E+00         0.000000E+00        -2.950075E+01        -3.165144E+01        -3.118837E+01        -3.300129E+01        -2.728576E+01        -2.897278E+01        -8.487415E-01        -8.741996E-01        -7.670364E-01        -9.120311E-01        -1.021936E+00        -9.194669E-01         4.700000E+01         7.200000E+01         1.200000E+02         4.960000E+02         1.300000E+01         1.600000E+01         6.700000E+01         4.900000E+01         2.200000E+01         4.000000E+00         2.190000E+02         1.410000E+02         4.300000E+01         5.800000E+01         5.200000E+01         3.140000E+02         3.200000E+01         3.400000E+01
        5.424000E+07         9.543160E+00         2.198525E-01         4.725432E-01         3.076043E-01        -3.265695E-01        -2.463165E-01        -3.560864E-01         1.443976E+00         1.668949E+00         1.256702E+00         1.070000E+02         8.800000E+01         2.010000E+02        -1.780700E+01        -1.803755E+01        -1.714884E+01        -8.616564E+00        -9.070247E+00        -9.144514E+00         6.224430E-05         0.000000E+00         1.605643E-04        -1.764245E+00         0.000000E+00        -1.421379E+00         0.000000E+00        -1.597622E+00         0.000000E+00        -2.845088E+01        -2.914928E+01        -3.005440E+01        -3.128021E+01        -2.548952E+01        -2.907228E+01        -7.009915E+00        -7.324761E+00        -6.183915E+00        -6.642781E+00        -7.346610E+00        -5.158216E+00        -3.895164E+00         0.000000E+00        -5.864239E+00         0.000000E+00        -2.772170E+00         0.000000E+00        -2.285752E+01        -2.547345E+01        -2.438995E+01        -2.884981E+01        -2.308385E+01        -2.438946E+01        -7.219129E+00        -7.914708E+00        -6.574840E+00        -6.264710E+00        -7.214730E+00        -7.506623E+00        -2.311571E+00         0.000000E+00        -1.461205E+00         0.000000E+00        -2.743007E+00         0.000000E+00        -2.960368E+01        -3.098812E+01        -3.084579E+01        -3.291010E+01        -2.759754E+01        -2.826478E+01        -8.590325E-01        -1.082134E+00        -9.384778E-01        -9.150576E-01        -5.636557E-01        -8.712839E-01         4.400000E+01         8.700000E+01         1.050000E+02         5.050000E+02         1.400000E+01         9.000000E+00         6.300000E+01         6.300000E+01         2.300000E+01         4.000000E+00         2.240000E+02         1.250000E+02         3.500000E+01         7.200000E+01         5.000000E+01         3.170000E+02         3.300000E+01         2.800000E+01
        5.427000E+07         9.493202E+00         2.225123E-01         4.737622E-01         3.037255E-01        -3.350497E-01        -2.962918E-01        -3.655566E-01         1.427400E+00         1.616371E+00         1.237757E+00         1.140000E+02         8.900000E+01         1.930000E+02        -1.823101E+01        -1.860538E+01        -1.737093E+01        -8.681224E+00        -8.856418E+00        -8.646239E+00         0.000000E+00         0.000000E+00         3.459750E-04        -1.722428E+00         0.000000E+00        -1.338762E+00         0.000000E+00        -1.955679E+00         0.000000E+00        -2.839288E+01        -2.943840E+01        -3.055937E+01        -3.113807E+01        -2.459407E+01        -2.874963E+01        -6.846332E+00        -7.087264E+00        -6.278126E+00        -6.821193E+00        -7.962061E+00        -6.660870E+00        -3.720070E+00         0.000000E+00        -6.260550E+00         0.000000E+00        -2.820467E+00         0.000000E+00        -2.379642E+01        -2.474653E+01        -2.313213E+01        -2.757294E+01        -2.318970E+01        -2.425328E+01        -6.808395E+00        -7.893744E+00        -6.810231E+00        -6.431709E+00        -7.094678E+00        -7.939451E+00        -2.331961E+00         0.000000E+00        -1.857589E+00         0.000000E+00        -1.011720E+00         0.000000E+00        -2.935388E+01        -3.145866E+01        -3.105523E+01        -3.290978E+01        -2.840660E+01        -2.885801E+01        -7.056024E-01        -9.118018E-01        -6.718216E-01        -9.505402E-01        -8.130905E-01        -8.832657E-01         5.100000E+01         8.000000E+01         1.120000E+02         4.990000E+02         1.400000E+01         8.000000E+00         6.800000E+01         6.300000E+01         2.300000E+01         4.000000E+00         2.320000E+02         1.120000E+02         3.400000E+01         5.900000E+01         4.600000E+01         3.320000E+02         2.800000E+01         3.100000E+01
        5.430000E+07         8.991901E+00         2.043715E-01         4.770254E-01         3.186032E-01        -3.367467E-01        -2.852676E-01        -4.156252E-01         1.445438E+00         1.620984E+00         1.186435E+00         1.150000E+02         8.800000E+01         1.930000E+02        -1.750244E+01        -1.829221E+01        -1.798363E+01        -9.047830E+00        -9.203358E+00        -8.285088E+00         0.000000E+00         0.000000E+00        -2.974234E-04        -1.828312E+00         0.000000E+00        -1.323351E+00         0.000000E+00        -2.736597E+00         0.000000E+00        -2.895821E+01        -2.982722E+01        -3.041853E+01        -3.140764E+01        -2.644098E+01        -2.587223E+01        -6.208612E+00        -6.974050E+00        -6.506420E+00        -6.546313E+00        -6.741547E+00        -7.282871E+00        -3.913739E+00         0.000000E+00        -6.244137E+00         0.000000E+00        -2.825168E+00         0.000000E+00        -2.421215E+01        -2.575258E+01        -2.269640E+01        -2.777059E+01        -2.337440E+01        -2.453960E+01        -7.089330E+00        -7.175545E+00        -7.323108E+00        -7.247707E+00        -7.374979E+00        -7.745798E+00        -1.916669E+00         0.000000E+00        -1.831343E+00         0.000000E+00        -2.015403E+00         0.000000E+00        -2.963211E+01        -3.121207E+01        -3.114704E+01        -3.291333E+01        -2.785868E+01        -2.945074E+01        -7.780752E-01        -9.808168E-01        -7.649901E-01        -9.694705E-01        -8.873172E-01        -6.267633E-01         5.000000E+01         7.900000E+01         1.140000E+02         4.930000E+02         1.600000E+01         1.200000E+01         6.400000E+01         5.500000E+01         2.100000E+01         6.000000E+00         2.190000E+02         1.370000E+02         3.900000E+01         6.200000E+01         5.300000E+01         3.220000E+02         3.400000E+01         3.100000E+01
        5.433000E+07         8.705623E+00         1.968923E-01         4.812716E-01         3.218361E-01        -4.093200E-01        -2.802560E-01        -3.121964E-01         1.385937E+00         1.619023E+00         1.294080E+00         1.070000E+02         8.800000E+01         2.010000E+02        -1.774044E+01        -1.735559E+01        -1.710398E+01        -8.859512E+00        -9.127663E+00        -8.878396E+00         0.000000E+00         0.000000E+00        -7.115509E-05        -1.438604E+00         0.000000E+00        -1.543658E+00         0.000000E+00        -2.625803E+00         0.000000E+00        -2.897741E+01        -2.913494E+01        -2.985958E+01        -3.126569E+01        -2.453081E+01        -2.623575E+01        -6.479157E+00        -7.001500E+00        -6.226091E+00        -6.657336E+00        -7.365576E+00        -7.897489E+00        -3.824716E+00         0.000000E+00        -5.014049E+00         0.000000E+00        -2.888919E+00         0.000000E+00        -2.362094E+01        -2.590703E+01        -2.369625E+01        -2.957438E+01        -2.346682E+01        -2.414104E+01        -6.787497E+00        -7.224280E+00        -8.194875E+00        -6.180980E+00        -6.786032E+00        -8.246490E+00        -2.421848E+00         0.000000E+00        -1.374134E+00         0.000000E+00        -1.735884E+00         0.000000E+00        -2.841643E+01        -3.128341E+01        -3.120774E+01        -3.290160E+01        -2.742112E+01        -2.897698E+01        -1.038894E+00        -1.012201E+00        -7.894970E-01        -9.558016E-01        -1.076225E+00        -8.622192E-01         5.100000E+01         6.800000E+01         1.100000E+02         5.110000E+02         1.000000E+01         1.400000E+01         6.300000E+01         5.000000E+01         2.300000E+01         5.000000E+00         2.190000E+02         1.420000E+02         3.300000E+01         5.100000E+01         5.300000E+01         3.290000E+02         3.500000E+01         4.200000E+01
        5.436000E+07         8.290638E+00         1.784527E-01         4.904369E-01         3.311104E-01        -3.637210E-01        -2.940129E-01        -3.463326E-01         1.416517E+00         1.598707E+00         1.260075E+00         9.400000E+01         9.100000E+01         2.110000E+02        -1.859605E+01        -1.850167E+01        -1.768025E+01        -8.361952E+00        -9.414794E+00        -8.531558E+00         0.000000E+00         0.000000E+00        -1.566479E-04        -1.899793E+00         0.000000E+00        -1.419748E+00         0.000000E+00        -2.362721E+00         0.000000E+00        -2.908725E+01        -2.955361E+01        -2.979854E+01        -3.118168E+01        -2.637383E+01        -2.612496E+01        -6.381926E+00        -7.166939E+00        -6.308013E+00        -6.682008E+00        -7.257258E+00        -6.873262E+00        -4.319434E+00         0.000000E+00        -6.309669E+00         0.000000E+00        -3.069448E+00         0.000000E+00        -2.298304E+01        -2.463277E+01        -2.372972E+01        -2.649990E+01        -2.280522E+01        -2.416471E+01        -7.010244E+00        -7.562422E+00        -7.380448E+00        -7.355696E+00        -7.298285E+00        -7.945513E+00        -1.362165E+00         0.000000E+00        -1.594084E+00         0.000000E+00        -1.535529E+00         0.000000E+00        -3.027394E+01        -3.111935E+01        -3.085195E+01        -3.293193E+01        -2.771043E+01        -2.896198E+01        -8.920812E-01        -1.061278E+00        -9.135639E-01        -9.307713E-01        -1.062443E+00        -9.538321E-01         4.200000E+01         6.600000E+01         1.140000E+02         5.120000E+02         1.400000E+01         1.600000E+01         5.700000E+01         4.800000E+01         2.100000E+01         7.000000E+00         2.210000E+02         1.480000E+02         3.500000E+01         4.500000E+01         5.700000E+01         3.250000E+02         3.700000E+01         2.900000E+01
        5.439000E+07         8.226145E+00         1.816881E-01         4.926929E-01         3.256190E-01        -3.557175E-01        -3.256529E-01        -3.936724E-01         1.411463E+00         1.589552E+00         1.223266E+00         1.220000E+02         8.800000E+01         1.860000E+02        -1.772806E+01        -1.826328E+01        -1.847921E+01        -8.331108E+00        -9.138863E+00        -8.522424E+00         0.000000E+00         0.000000E+00        -9.465044E-02        -1.575695E+00         0.000000E+00        -1.539923E+00         0.000000E+00        -8.933414E-01         0.000000E+00        -2.885781E+01        -2.998384E+01        -3.004152E+01        -3.113192E+01        -2.715558E+01        -2.583168E+01        -6.444174E+00        -6.823330E+00        -6.423643E+00        -6.853665E+00        -6.597364E+00        -7.751668E+00        -4.521198E+00         0.000000E+00        -6.752864E+00         0.000000E+00        -2.914315E+00         0.000000E+00        -2.320495E+01        -2.590639E+01        -2.262284E+01        -2.943876E+01        -2.323576E+01        -2.433739E+01        -7.114716E+00        -7.326017E+00        -7.305681E+00        -6.100223E+00        -7.220102E+00        -7.882188E+00        -1.909969E+00         0.000000E+00        -1.669027E+00         0.000000E+00        -1.645000E+00         0.000000E+00        -2.990157E+01        -3.117939E+01        -3.104797E+01        -3.289837E+01        -2.787777E+01        -2.871684E+01        -1.006715E+00        -1.114308E+00        -8.105184E-01        -1.045607E+00        -1.157529E+00        -1.083671E+00         4.200000E+01         6.400000E+01         1.100000E+02         5.220000E+02         1.500000E+01         1.100000E+01         6.000000E+01         5.100000E+01         1.900000E+01         9.000000E+00         2.310000E+02         1.320000E+02         3.700000E+01         4.400000E+01         5.200000E+01         3.320000E+02         3.500000E+01         3.900000E+01
        5.442000E+07         8.573728E+00         1.794832E-01         4.896907E-01         3.308261E-01        -3.522497E-01        -3.209080E-01        -4.102694E-01         1.394740E+00         1.567043E+00         1.214861E+00         1.200000E+02         8.800000E+01         1.880000E+02        -1.749076E+01        -1.867006E+01        -1.819200E+01        -9.285612E+00        -9.060669E+00        -7.910894E+00         0.000000E+00         0.000000E+00         0.000000E+00        -1.623809E+00         0.000000E+00        -1.416833E+00         0.000000E+00        -2.409940E+00         0.000000E+00        -2.851854E+01        -2.894654E+01        -3.024553E+01        -3.128253E+01        -2.618108E+01        -2.918668E+01        -6.893623E+00        -7.098203E+00        -6.460244E+00        -6.648617E+00        -7.072894E+00        -5.833918E+00        -4.126337E+00         0.000000E+00        -6.363582E+00         0.000000E+00        -3.063396E+00         0.000000E+00        -2.347874E+01        -2.430554E+01        -2.310018E+01        -2.834430E+01        -2.331098E+01        -2.471567E+01        -7.307209E+00        -8.349841E+00        -8.031013E+00        -6.281183E+00        -6.948005E+00        -7.579708E+00        -2.302832E+00         0.000000E+00        -1.953381E+00         0.000000E+00        -1.947151E+00         0.000000E+00        -2.948825E+01        -3.146191E+01        -3.062347E+01        -3.288010E+01        -2.814811E+01        -2.905684E+01        -6.171960E-01        -9.432693E-01        -8.037161E-01        -9.791765E-01        -8.604482E-01        -5.454525E-01         4.600000E+01         5.800000E+01         1.140000E+02         5.170000E+02         1.500000E+01         1.400000E+01         5.600000E+01         4.000000E+01         2.100000E+01         7.000000E+00         2.160000E+02         1.620000E+02         3.300000E+01         5.300000E+01         5.000000E+01         3.290000E+02         3.400000E+01         4.300000E+01
        5.445000E+07         8.535336E+00         1.745457E-01         4.898369E-01         3.356174E-01        -3.975973E-01        -4.147889E-01        -3.442686E-01         1.389427E+00         1.521868E+00         1.262450E+00         1.210000E+02         8.800000E+01         1.870000E+02        -1.853782E+01        -1.892550E+01        -1.815071E+01        -8.470231E+00        -8.156939E+00        -8.575135E+00         0.000000E+00         0.000000E+00        -6.047102E-03        -2.015679E+00         0.000000E+00        -1.386626E+00         0.000000E+00        -1.873447E+00         0.000000E+00        -2.895627E+01        -2.960219E+01        -2.975094E+01        -3.112911E+01        -2.633110E+01        -2.535918E+01        -6.798163E+00        -7.033747E+00        -6.507727E+00        -6.679539E+00        -6.524751E+00        -8.212601E+00        -3.878209E+00         0.000000E+00        -6.392607E+00         0.000000E+00        -3.146328E+00         0.000000E+00        -2.379758E+01        -2.465159E+01        -2.153194E+01        -2.798745E+01        -2.309063E+01        -2.426213E+01        -6.992548E+00        -8.914834E+00        -7.749531E+00        -7.242745E+00        -7.170531E+00        -7.911438E+00        -1.975365E+00         0.000000E+00        -1.657563E+00         0.000000E+00        -1.583912E+00         0.000000E+00        -2.968211E+01        -3.105882E+01        -3.097776E+01        -3.292357E+01        -2.823005E+01        -2.922981E+01        -7.570235E-01        -1.033107E+00        -8.205277E-01        -9.751954E-01        -8.598860E-01        -9.040471E-01         5.200000E+01         5.200000E+01         1.160000E+02         5.120000E+02         1.700000E+01         1.500000E+01         5.900000E+01         3.700000E+01         2.200000E+01         5.000000E+00         2.140000E+02         1.650000E+02         4.200000E+01         4.300000E+01         5.400000E+01         3.300000E+02         3.500000E+01         4.500000E+01
        5.448000E+07         8.654563E+00         1.853900E-01         4.846467E-01         3.299633E-01        -4.042235E-01        -3.093323E-01        -3.979050E-01         1.340684E+00         1.589273E+00         1.209721E+00         1.100000E+02         9.000000E+01         1.960000E+02        -1.757245E+01        -1.854295E+01        -1.809094E+01        -8.951277E+00        -9.597761E+00        -8.143799E+00         0.000000E+00         0.000000E+00         5.975685E-04        -1.587440E+00         0.000000E+00        -1.143826E+00         0.000000E+00        -1.576433E+00         0.000000E+00        -2.903168E+01        -2.956332E+01        -3.036964E+01        -3.094069E+01        -2.559251E+01        -2.648649E+01        -6.335734E+00        -6.940716E+00        -6.636583E+00        -6.661016E+00        -6.500140E+00        -8.538838E+00        -3.534888E+00         0.000000E+00        -7.618338E+00         0.000000E+00        -3.101484E+00         0.000000E+00        -2.283450E+01        -2.508914E+01        -2.133161E+01        -2.975625E+01        -2.331995E+01        -2.429560E+01        -7.635304E+00        -7.889867E+00        -7.926989E+00        -6.751471E+00        -6.911153E+00        -8.128386E+00        -1.391749E+00         0.000000E+00        -1.805411E+00         0.000000E+00        -1.657531E+00         0.000000E+00        -3.020798E+01        -3.117702E+01        -3.132349E+01        -3.281553E+01        -2.775628E+01        -2.923784E+01        -8.969919E-01        -1.013099E+00        -8.855082E-01        -9.415692E-01        -7.742645E-01        -9.870096E-01         3.700000E+01         7.600000E+01         1.080000E+02         5.140000E+02         1.700000E+01         1.200000E+01         7.100000E+01         3.300000E+01         2.200000E+01         7.000000E+00         2.260000E+02         1.430000E+02         3.600000E+01         4.900000E+01         5.300000E+01         3.250000E+02         2.900000E+01         4.100000E+01
        5.451000E+07         8.341637E+00         1.837240E-01         4.839991E-01         3.322769E-01        -3.921779E-01        -2.758575E-01        -3.886275E-01         1.356702E+00         1.638857E+00         1.188021E+00         1.070000E+02         8.800000E+01         2.010000E+02        -1.778768E+01        -1.851161E+01        -1.835994E+01        -8.516440E+00        -8.640696E+00        -8.384294E+00        -5.896225E-02         0.000000E+00        -6.802654E-05        -6.258438E-01         0.000000E+00        -9.589670E-01         0.000000E+00        -2.501549E+00         0.000000E+00        -2.964315E+01        -2.975028E+01        -3.046182E+01        -3.126475E+01        -2.555239E+01        -2.653664E+01        -6.637098E+00        -6.861319E+00        -6.394109E+00        -6.536669E+00        -6.132495E+00        -7.807641E+00        -4.355555E+00         0.000000E+00        -8.416848E+00         0.000000E+00        -3.056620E+00         0.000000E+00        -2.382723E+01        -2.594322E+01        -2.228586E+01        -3.029898E+01        -2.305839E+01        -2.400582E+01        -6.761667E+00        -7.591770E+00        -6.383815E+00        -5.774146E+00        -7.119904E+00        -7.796326E+00        -1.178129E+00         0.000000E+00        -1.401213E+00         0.000000E+00        -2.405018E+00         0.000000E+00        -3.016979E+01        -3.118981E+01        -3.113866E+01        -3.297473E+01        -2.756035E+01        -2.879006E+01        -9.418361E-01        -9.379817E-01        -7.399938E-01        -9.332909E-01        -8.721086E-01        -7.813151E-01         5.000000E+01         6.400000E+01         1.130000E+02         5.110000E+02         1.400000E+01         1.200000E+01         6.800000E+01         4.000000E+01         2.200000E+01         5.000000E+00         2.200000E+02         1.470000E+02         3.800000E+01         4.900000E+01         5.700000E+01         3.170000E+02         3.800000E+01         3.000000E+01
        5.454000E+07         8.302380E+00         1.811379E-01         4.842632E-01         3.345989E-01        -3.719113E-01        -3.688702E-01        -3.739606E-01         1.385741E+00         1.536704E+00         1.248726E+00         8.100000E+01         9.000000E+01         2.250000E+02        -1.834074E+01        -1.897446E+01        -1.837476E+01        -7.960261E+00        -8.156987E+00        -8.557959E+00         0.000000E+00         0.000000E+00         6.320301E-04        -1.206013E+00         0.000000E+00        -1.132989E+00         0.000000E+00        -2.607536E+00         0.000000E+00        -2.917114E+01        -2.904060E+01        -3.038241E+01        -3.127737E+01        -2.531936E+01        -2.670401E+01        -6.127805E+00        -6.922271E+00        -6.310508E+00        -6.619466E+00        -6.785699E+00        -6.395309E+00        -3.904241E+00         0.000000E+00        -8.438432E+00         0.000000E+00        -3.151778E+00         0.000000E+00        -2.380443E+01        -2.539139E+01        -2.134531E+01        -2.661704E+01        -2.336992E+01        -2.415390E+01        -6.987413E+00        -8.196032E+00        -7.066657E+00        -6.902111E+00        -7.174715E+00        -7.980052E+00        -1.323122E+00         0.000000E+00        -1.437139E+00         0.000000E+00        -2.996687E+00         0.000000E+00        -2.999462E+01        -3.123579E+01        -3.084390E+01        -3.282952E+01        -2.661154E+01        -2.864118E+01        -8.429484E-01        -9.488889E-01        -7.742719E-01        -9.490303E-01        -1.021341E+00        -8.248179E-01         3.700000E+01         7.200000E+01         1.120000E+02         5.160000E+02         1.600000E+01         1.100000E+01         6.500000E+01         4.600000E+01         2.200000E+01         4.000000E+00         2.180000E+02         1.470000E+02         2.900000E+01         5.600000E+01         4.700000E+01         3.180000E+02         4.300000E+01         3.800000E+01
        5.457000E+07         8.702408E+00         1.828570E-01         4.915601E-01         3.255829E-01        -4.608983E-01        -2.948927E-01        -3.834435E-01         1.295722E+00         1.591821E+00         1.216886E+00         7.400000E+01         1.100000E+02         2.120000E+02        -1.908339E+01        -1.882600E+01        -1.833204E+01        -8.062345E+00        -8.962772E+00        -8.134007E+00         0.000000E+00         0.000000E+00        -1.433524E-03        -1.223625E+00         0.000000E+00        -1.181402E+00         0.000000E+00        -2.307877E+00         0.000000E+00        -2.873171E+01        -2.993921E+01        -3.060177E+01        -3.102286E+01        -2.478871E+01        -2.523429E+01        -6.537750E+00        -6.830064E+00        -6.161965E+00        -6.689536E+00        -7.046701E+00        -7.617687E+00        -4.351596E+00         0.000000E+00        -7.601668E+00         0.000000E+00        -3.120166E+00         0.000000E+00        -2.297308E+01        -2.570994E+01        -2.254357E+01        -2.634301E+01        -2.346495E+01        -2.481864E+01        -7.121060E+00        -7.529536E+00        -7.036073E+00        -7.380028E+00        -6.985404E+00        -7.733538E+00        -1.510341E+00         0.000000E+00        -1.467816E+00         0.000000E+00        -2.553120E+00         0.000000E+00        -3.014496E+01        -3.109538E+01        -3.107025E+01        -3.294141E+01        -2.733967E+01        -2.934678E+01        -1.112480E+00        -1.161358E+00        -8.175820E-01        -9.658233E-01        -9.040590E-01        -8.308251E-01         4.100000E+01         7.300000E+01         1.270000E+02         4.960000E+02         1.400000E+01         1.300000E+01         5.100000E+01         5.700000E+01         2.800000E+01         5.000000E+00         2.200000E+02         1.410000E+02         2.700000E+01         6.000000E+01         6.500000E+01         3.080000E+02         3.500000E+01         4.000000E+01
        5.460000E+07         8.092525E+00         1.612460E-01         4.963419E-01         3.424121E-01        -3.875080E-01        -2.394716E-01        -4.087034E-01         1.318511E+00         1.653155E+00         1.202121E+00         7.800000E+01         1.100000E+02         2.080000E+02        -1.878463E+01        -1.783797E+01        -1.827092E+01        -7.553105E+00        -9.447883E+00        -8.126027E+00         0.000000E+00         0.000000E+00        -1.700898E-03        -1.497187E+00         0.000000E+00        -1.358015E+00         0.000000E+00        -2.412151E+00         0.000000E+00        -2.777708E+01        -2.944031E+01        -3.063465E+01        -3.105274E+01        -2.567731E+01        -2.726408E+01        -7.177836E+00        -6.619250E+00        -6.407519E+00        -6.729184E+00        -6.919628E+00        -7.026692E+00        -4.187063E+00         0.000000E+00        -6.856476E+00         0.000000E+00        -3.190853E+00         0.000000E+00        -2.283691E+01        -2.464921E+01        -2.305981E+01        -2.826133E+01        -2.310522E+01        -2.462696E+01        -7.249342E+00        -8.276098E+00        -6.559263E+00        -7.343945E+00        -7.249549E+00        -7.772794E+00        -1.690414E+00         0.000000E+00        -1.442057E+00         0.000000E+00        -1.677430E+00         0.000000E+00        -2.944915E+01        -3.108643E+01        -3.145176E+01        -3.289741E+01        -2.785547E+01        -2.918529E+01        -8.813991E-01        -1.084284E+00        -8.139074E-01        -9.856742E-01        -8.486954E-01        -7.846895E-01         3.000000E+01         6.700000E+01         1.110000E+02         5.190000E+02         2.000000E+01         1.700000E+01         4.700000E+01         4.400000E+01         2.800000E+01         7.000000E+00         2.190000E+02         1.570000E+02         2.900000E+01         4.800000E+01         6.400000E+01         3.160000E+02         3.700000E+01         3.800000E+01
        5.463000E+07         8.282991E+00         1.596346E-01         4.944646E-01         3.459007E-01        -3.669286E-01        -2.942366E-01        -3.627292E-01         1.358082E+00         1.616281E+00         1.276980E+00         4.600000E+01         1.100000E+02         2.400000E+02        -1.880058E+01        -1.795456E+01        -1.741303E+01        -8.628743E+00        -9.518386E+00        -8.446064E+00         0.000000E+00         0.000000E+00        -1.546262E-01        -1.483443E+00         0.000000E+00        -1.367167E+00         0.000000E+00        -2.217055E+00         0.000000E+00        -2.882268E+01        -3.015154E+01        -3.031213E+01        -3.128823E+01        -2.566544E+01        -2.625503E+01        -6.568892E+00        -6.740393E+00        -6.486038E+00        -6.555705E+00        -6.762887E+00        -7.036739E+00        -3.177965E+00         0.000000E+00        -6.820440E+00         0.000000E+00        -3.201835E+00         0.000000E+00        -2.371176E+01        -2.511155E+01        -2.369395E+01        -2.839794E+01        -2.336351E+01        -2.394103E+01        -7.325172E+00        -8.126241E+00        -6.899980E+00        -7.633299E+00        -7.103770E+00        -7.852179E+00        -1.377096E+00         0.000000E+00        -1.450466E+00         0.000000E+00        -1.841914E+00         0.000000E+00        -3.017660E+01        -3.104442E+01        -3.099199E+01        -3.293795E+01        -2.745323E+01        -2.851576E+01        -9.158718E-01        -1.112108E+00        -1.057782E+00        -9.746083E-01        -9.102389E-01        -8.481587E-01         2.800000E+01         7.200000E+01         1.130000E+02         5.160000E+02         2.400000E+01         1.100000E+01         5.000000E+01         4.900000E+01         2.800000E+01         7.000000E+00         2.170000E+02         1.510000E+02         1.900000E+01         5.500000E+01         6.100000E+01         3.170000E+02         5.000000E+01         3.700000E+01
        5.466000E+07         8.040806E+00         1.645392E-01         4.916044E-01         3.438565E-01        -3.901173E-01        -2.545402E-01        -3.587878E-01         1.320353E+00         1.658444E+00         1.249885E+00         4.800000E+01         1.100000E+02         2.380000E+02        -1.869741E+01        -1.791939E+01        -1.795436E+01        -9.469727E+00        -9.370943E+00        -8.143109E+00         0.000000E+00         0.000000E+00        -1.469632E-03        -1.497482E+00         0.000000E+00        -1.156828E+00         0.000000E+00        -1.215350E+00         0.000000E+00        -2.781318E+01        -2.995206E+01        -3.066305E+01        -3.119402E+01        -2.664108E+01        -2.660087E+01        -7.063744E+00        -6.935862E+00        -6.344373E+00        -6.667083E+00        -6.629804E+00        -7.093629E+00        -2.679424E+00         0.000000E+00        -7.381997E+00         0.000000E+00        -3.131754E+00         0.000000E+00        -2.412175E+01        -2.539046E+01        -2.290229E+01        -2.715196E+01        -2.344998E+01        -2.442273E+01        -7.406150E+00        -7.581570E+00        -6.570503E+00        -7.498126E+00        -7.020277E+00        -7.979823E+00        -2.222562E+00         0.000000E+00        -1.313096E+00         0.000000E+00        -2.484998E+00         0.000000E+00        -2.999108E+01        -3.091074E+01        -3.150890E+01        -3.283332E+01        -2.765114E+01        -2.922671E+01        -9.789453E-01        -9.548167E-01        -8.409532E-01        -1.002373E+00        -8.178705E-01        -5.889941E-01         2.500000E+01         7.900000E+01         1.250000E+02         4.990000E+02         2.400000E+01         1.200000E+01         5.300000E+01         4.700000E+01         2.800000E+01         5.000000E+00         2.400000E+02         1.290000E+02         1.600000E+01         6.600000E+01         6.300000E+01         3.120000E+02         4.000000E+01         4.200000E+01
        5.469000E+07         8.571227E+00         1.842091E-01         4.931423E-01         3.226487E-01        -3.805585E-01        -3.367720E-01        -3.861339E-01         1.314816E+00         1.567454E+00         1.213486E+00         6.800000E+01         1.100000E+02         2.180000E+02        -1.920134E+01        -1.882178E+01        -1.773217E+01        -8.436411E+00        -8.385561E+00        -8.484618E+00         0.000000E+00         0.000000E+00        -1.406205E-03        -1.126843E+00         0.000000E+00        -1.283317E+00         0.000000E+00        -2.183402E+00         0.000000E+00        -2.796161E+01        -2.955811E+01        -3.036025E+01        -3.100460E+01        -2.494531E+01        -2.310254E+01        -6.399331E+00        -7.001131E+00        -6.442090E+00        -6.785764E+00        -7.496679E+00        -8.340232E+00        -3.467252E+00         0.000000E+00        -7.789021E+00         0.000000E+00        -3.046958E+00         0.000000E+00        -2.351516E+01        -2.537871E+01        -2.290039E+01        -2.585735E+01        -2.325310E+01        -2.420287E+01        -7.440999E+00        -8.127352E+00        -6.473850E+00        -8.243411E+00        -7.236866E+00        -7.762199E+00        -1.935027E+00         0.000000E+00        -1.450857E+00         0.000000E+00        -2.188621E+00         0.000000E+00        -2.885665E+01        -3.153574E+01        -3.107516E+01        -3.272158E+01        -2.775615E+01        -2.845972E+01        -9.264115E-01        -9.482934E-01        -8.498784E-01        -1.010435E+00        -7.358369E-01        -7.450597E-01         2.600000E+01         8.300000E+01         1.120000E+02         5.130000E+02         1.500000E+01         1.500000E+01         6.400000E+01         4.700000E+01         2.800000E+01         5.000000E+00         2.220000E+02         1.360000E+02         2.800000E+01         6.200000E+01         6.600000E+01         3.100000E+02         3.800000E+01         3.000000E+01
        5.472000E+07         8.299757E+00         1.758116E-01         4.704083E-01         3.537801E-01        -3.284946E-01        -2.649847E-01        -3.503417E-01         1.456804E+00         1.664622E+00         1.254090E+00         1.020000E+02         6.900000E+01         2.250000E+02        -1.768626E+01        -1.901864E+01        -1.821244E+01        -8.879586E+00        -8.829046E+00        -8.172408E+00         0.000000E+00         0.000000E+00         5.119048E-04        -2.049190E+00         0.000000E+00        -1.199556E+00         0.000000E+00        -1.177232E+00         0.000000E+00        -2.904059E+01        -2.962048E+01        -3.030550E+01        -3.128265E+01        -2.782936E+01        -2.754480E+01        -6.568791E+00        -6.792349E+00        -6.278023E+00        -6.645039E+00        -6.222469E+00        -7.155857E+00        -3.796982E+00         0.000000E+00        -7.925774E+00         0.000000E+00        -3.223085E+00         0.000000E+00        -2.420844E+01        -2.514689E+01        -2.261001E+01        -2.644725E+01        -2.309496E+01        -2.445422E+01        -6.995514E+00        -8.146938E+00        -6.681443E+00        -7.280916E+00        -7.032149E+00        -7.999137E+00        -1.906114E+00         0.000000E+00        -1.228251E+00         0.000000E+00        -1.332680E+00         0.000000E+00        -2.977486E+01        -3.161814E+01        -3.148729E+01        -3.294883E+01        -2.778574E+01        -2.921668E+01        -6.702096E-01        -1.096168E+00        -8.710295E-01        -9.103730E-01        -1.002742E+00        -1.081410E+00         3.300000E+01         6.600000E+01         1.030000E+02         5.160000E+02         1.900000E+01         2.700000E+01         6.500000E+01         3.800000E+01         1.600000E+01         7.000000E+00         2.390000E+02         1.370000E+02         3.100000E+01         5.200000E+01         4.900000E+01         3.210000E+02         4.100000E+01         4.900000E+01
        5.475000E+07         8.286597E+00         1.768846E-01         4.829298E-01         3.401856E-01        -3.280566E-01        -2.750103E-01        -3.999932E-01         1.464292E+00         1.625658E+00         1.235318E+00         8.900000E+01         8.900000E+01         2.180000E+02        -1.730912E+01        -1.837467E+01        -1.853530E+01        -9.654003E+00        -9.230033E+00        -7.804223E+00         0.000000E+00         0.000000E+00        -1.370652E-04        -1.586269E+00         0.000000E+00        -1.382252E+00         0.000000E+00        -1.708883E+00         0.000000E+00        -2.872242E+01        -2.961963E+01        -3.085301E+01        -3.123706E+01        -2.638986E+01        -2.782854E+01        -6.548141E+00        -6.862641E+00        -5.947717E+00        -6.604558E+00        -6.852750E+00        -6.641983E+00        -3.543268E+00         0.000000E+00        -7.305790E+00         0.000000E+00        -3.277675E+00         0.000000E+00        -2.309932E+01        -2.439565E+01        -2.274978E+01        -2.850469E+01        -2.310856E+01        -2.395784E+01        -7.287266E+00        -7.945062E+00        -6.940844E+00        -6.713776E+00        -7.213338E+00        -7.937523E+00        -1.995549E+00         0.000000E+00        -1.167825E+00         0.000000E+00        -2.358256E+00         0.000000E+00        -3.026411E+01        -3.071118E+01        -3.168342E+01        -3.285861E+01        -2.782363E+01        -2.842890E+01        -6.901577E-01        -8.763717E-01        -8.268479E-01        -9.370228E-01        -6.131021E-01        -7.520662E-01         3.800000E+01         6.600000E+01         1.190000E+02         5.060000E+02         2.000000E+01         1.500000E+01         5.200000E+01         5.000000E+01         2.100000E+01         7.000000E+00         2.250000E+02         1.470000E+02         2.400000E+01         5.300000E+01         5.600000E+01         3.230000E+02         3.900000E+01         4.300000E+01
        5.478000E+07         8.450320E+00         2.032285E-01         4.747049E-01         3.220667E-01        -3.676530E-01        -3.401824E-01        -3.927022E-01         1.431413E+00         1.590771E+00         1.222713E+00         1.160000E+02         7.200000E+01         2.080000E+02        -1.802531E+01        -1.966362E+01        -1.917326E+01        -8.295106E+00        -8.206553E+00        -7.693271E+00         0.000000E+00         0.000000E+00        -1.177371E-03        -2.281044E+00         0.000000E+00        -1.350509E+00         0.000000E+00        -2.149813E+00         0.000000E+00        -2.857536E+01        -2.913006E+01        -3.041042E+01        -3.115649E+01        -2.492880E+01        -2.669541E+01        -6.385894E+00        -6.992023E+00        -6.441067E+00        -6.728684E+00        -6.896352E+00        -7.495478E+00        -3.999025E+00         0.000000E+00        -6.410199E+00         0.000000E+00        -3.272471E+00         0.000000E+00        -2.315785E+01        -2.535921E+01        -2.397785E+01        -2.760317E+01        -2.281033E+01        -2.401046E+01        -7.419190E+00        -7.805991E+00        -7.360076E+00        -7.259308E+00        -7.097440E+00        -7.712889E+00        -1.843603E+00         0.000000E+00        -1.486888E+00         0.000000E+00        -2.677038E+00         0.000000E+00        -3.025799E+01        -3.104929E+01        -3.087636E+01        -3.277367E+01        -2.734474E+01        -2.836782E+01        -9.210011E-01        -1.012122E+00        -7.502439E-01        -1.020600E+00        -7.013924E-01        -7.048804E-01         3.900000E+01         6.900000E+01         1.180000E+02         5.090000E+02         1.800000E+01         1.100000E+01         7.300000E+01         5.000000E+01         1.600000E+01         8.000000E+00         2.100000E+02         1.450000E+02         3.700000E+01         5.600000E+01         5.200000E+01         3.240000E+02         3.400000E+01         3.400000E+01
        5.481000E+07         8.770622E+00         2.027123E-01         4.804987E-01         3.167891E-01        -3.367665E-01        -3.608352E-01        -3.659119E-01         1.432390E+00         1.548458E+00         1.245452E+00         1.040000E+02         8.900000E+01         2.030000E+02        -1.755863E+01        -1.885205E+01        -1.755017E+01        -8.940599E+00        -9.031930E+00        -8.212587E+00         0.000000E+00         0.000000E+00        -7.530717E-02        -1.388599E+00         0.000000E+00        -1.333781E+00         0.000000E+00        -2.005277E+00         0.000000E+00        -2.960545E+01        -3.007984E+01        -3.067973E+01        -3.114280E+01        -2.531447E+01        -2.804192E+01        -5.946630E+00        -6.333964E+00        -6.083827E+00        -6.547555E+00        -7.115364E+00        -6.272685E+00        -3.578583E+00         0.000000E+00        -7.090498E+00         0.000000E+00        -3.155233E+00         0.000000E+00        -2.376764E+01        -2.566355E+01        -2.171506E+01        -2.609035E+01        -2.320420E+01        -2.441166E+01        -7.196977E+00        -7.474861E+00        -7.317746E+00        -8.344782E+00        -7.018263E+00        -7.912074E+00        -2.440655E+00         0.000000E+00        -1.381377E+00         0.000000E+00        -1.108554E+00         0.000000E+00        -2.928314E+01        -3.163802E+01        -3.169333E+01        -3.282982E+01        -2.889468E+01        -2.932661E+01        -8.285096E-01        -9.468862E-01        -6.726353E-01        -9.296596E-01        -8.126275E-01        -1.154173E+00         4.700000E+01         6.900000E+01         1.220000E+02         5.020000E+02         1.100000E+01         1.300000E+01         6.400000E+01         5.700000E+01         2.100000E+01         9.000000E+00         2.150000E+02         1.360000E+02         3.400000E+01         6.000000E+01         5.800000E+01         3.120000E+02         3.200000E+01         3.400000E+01
[truncated: 935,656 more chars]
