# Supplementary material for: Localization Preference of Antimicrobial Peptides on Liquid-Disordered Membrane Domains
Source: Front Cell Dev Biol. 2020 May 19;8:350. doi: 10.3389/fcell.2020.00350 (PMC7248343; doi:10.3389/fcell.2020.00350)
Supplement: Supplementary file 2 [file Data_Sheet_2.zip › data_and_scripts/msi103_20m_epot_top.dat]

#               Time            Perimeter              If area              Lo area              Ld area         If depth PO4         Lo depth PO4         Ld depth PO4       If depth tails       Lo depth tails       Ld depth tails              nIf res              nLo res              nLd res          If prot-lip          Lo prot-lip          Ld prot-lip          If prot-sol          Lo prot-sol          Ld prot-sol         If prot-prot         Lo prot-prot         Ld prot-prot    DPPC If prot near     DPPC If prot far    DPPC Lo prot near     DPPC Lo prot far    DPPC Ld prot near     DPPC Ld prot far     DPPC If lip near      DPPC If lip far     DPPC Lo lip near      DPPC Lo lip far     DPPC Ld lip near      DPPC Ld lip far     DPPC If sol near      DPPC If sol far     DPPC Lo sol near      DPPC Lo sol far     DPPC Ld sol near      DPPC Ld sol far    DUPC If prot near     DUPC If prot far    DUPC Lo prot near     DUPC Lo prot far    DUPC Ld prot near     DUPC Ld prot far     DUPC If lip near      DUPC If lip far     DUPC Lo lip near      DUPC Lo lip far     DUPC Ld lip near      DUPC Ld lip far     DUPC If sol near      DUPC If sol far     DUPC Lo sol near      DUPC Lo sol far     DUPC Ld sol near      DUPC Ld sol far    CHOL If prot near     CHOL If prot far    CHOL Lo prot near     CHOL Lo prot far    CHOL Ld prot near     CHOL Ld prot far     CHOL If lip near      CHOL If lip far     CHOL Lo lip near      CHOL Lo lip far     CHOL Ld lip near      CHOL Ld lip far     CHOL If sol near      CHOL If sol far     CHOL Lo sol near      CHOL Lo sol far     CHOL Ld sol near      CHOL Ld sol far        nDPPC If near         nDPPC If far        nDPPC Lo near         nDPPC Lo far        nDPPC Ld near         nDPPC Ld far        nDUPC If near         nDUPC If far        nDUPC Lo near         nDUPC Lo far        nDUPC Ld near         nDUPC Ld far        nCHOL If near         nCHOL If far        nCHOL Lo near         nCHOL Lo far        nCHOL Ld near         nCHOL Ld far
#          Averages:         1.259737E+01         3.397677E-01         4.133253E-01         2.469070E-01        -4.197970E-01        -3.177791E-01        -4.728555E-01         1.278705E+00         1.560602E+00         1.115846E+00         7.832568E+02         5.864084E+02         5.203348E+02        -1.921917E+01        -2.071665E+01        -1.874521E+01        -9.141420E+00        -9.468237E+00        -9.013897E+00        -3.508977E-01        -3.304943E-01        -2.937590E-01        -3.949374E+00         0.000000E+00        -2.670814E+00         0.000000E+00        -4.227098E+00         0.000000E+00        -2.652357E+01        -2.913854E+01        -2.925007E+01        -3.123496E+01        -2.427575E+01        -2.583812E+01        -6.626936E+00        -6.945775E+00        -6.305222E+00        -6.435409E+00        -6.917306E+00        -7.622909E+00        -5.182938E+00         0.000000E+00        -5.375218E+00         0.000000E+00        -4.579479E+00         0.000000E+00        -2.267960E+01        -2.490804E+01        -2.430428E+01        -2.831245E+01        -2.216857E+01        -2.386591E+01        -6.858385E+00        -7.625456E+00        -6.595720E+00        -6.620809E+00        -6.989234E+00        -7.833787E+00        -4.514588E+00         0.000000E+00        -3.158910E+00         0.000000E+00        -4.513391E+00         0.000000E+00        -2.731899E+01        -3.054035E+01        -2.990115E+01        -3.269569E+01        -2.606230E+01        -2.854504E+01        -7.947045E-01        -7.252139E-01        -7.524638E-01        -8.172389E-01        -7.866102E-01        -5.227803E-01         1.917267E+02         3.445946E+00         4.587838E+02         7.666667E+01         3.286486E+01         5.120120E-01         2.007583E+02         1.672673E+00         3.224024E+01         1.349850E+00         2.613288E+02         4.650150E+00         1.538739E+02         7.457958E+00         2.470721E+02         7.355706E+01         6.195345E+01         3.659159E+00
#         Conf.Int.:         5.410539E-02         1.745650E-03         9.908121E-04         1.359575E-03         1.583009E-03         1.513220E-03         1.854601E-03         1.700268E-03         1.794199E-03         2.043869E-03         4.900901E+00         3.430931E+00         3.828829E+00         2.621801E-02         2.569668E-02         2.770386E-02         1.604731E-02         1.545072E-02         2.112377E-02         5.980868E-03         7.211233E-03         7.208714E-03         2.108626E-02         0.000000E+00         9.980729E-03         0.000000E+00         4.459883E-02         0.000000E+00         2.744664E-02         1.764291E-01         1.320732E-02         2.781646E-02         5.248749E-02         3.834898E-01         1.301816E-02         1.096689E-01         6.719851E-03         1.850492E-02         2.830102E-02         2.593655E-01         1.877427E-02         0.000000E+00         4.847452E-02         0.000000E+00         1.969514E-02         0.000000E+00         2.290772E-02         2.203226E-01         5.434441E-02         2.294738E-01         2.053236E-02         1.429337E-01         1.183628E-02         1.702885E-01         2.669754E-02         1.628944E-01         1.103123E-02         9.902256E-02         2.622394E-02         0.000000E+00         1.545594E-02         0.000000E+00         3.658992E-02         0.000000E+00         2.428218E-02         8.017305E-02         1.662541E-02         1.784537E-02         3.162532E-02         1.036981E-01         4.540838E-03         2.529215E-02         3.027763E-03         5.716420E-03         8.894361E-03         4.083681E-02         1.112613E+00         2.027027E-01         1.459459E+00         1.124625E+00         6.321321E-01         6.906907E-02         1.325826E+00         1.261261E-01         4.339339E-01         1.021021E-01         1.163664E+00         2.627628E-01         9.339339E-01         2.462462E-01         1.055556E+00         7.552553E-01         6.471471E-01         1.576577E-01
        6.013320E+07         1.121036E+01         3.035218E-01         4.403865E-01         2.560917E-01        -4.158855E-01        -3.327266E-01        -4.984731E-01         1.268301E+00         1.528286E+00         1.071279E+00         7.070000E+02         6.220000E+02         5.610000E+02        -1.895511E+01        -2.093937E+01        -1.843913E+01        -8.850165E+00        -9.181371E+00        -8.976810E+00        -4.410035E-01        -3.960727E-01        -4.346502E-01        -4.004858E+00         0.000000E+00        -2.665844E+00         0.000000E+00        -4.293554E+00                  NAN        -2.562553E+01        -2.950624E+01        -2.918472E+01        -3.115112E+01        -2.380020E+01                  NAN        -6.931579E+00        -8.344471E+00        -6.359752E+00        -6.431919E+00        -6.954654E+00                  NAN        -5.415892E+00         0.000000E+00        -6.257209E+00         0.000000E+00        -4.593009E+00         0.000000E+00        -2.254841E+01        -1.850363E+01        -2.470736E+01        -2.694614E+01        -2.211257E+01        -2.425418E+01        -6.816742E+00        -1.012690E+01        -5.982831E+00        -7.769231E+00        -6.907506E+00        -9.150749E+00        -4.180461E+00         0.000000E+00        -3.369100E+00         0.000000E+00        -5.044207E+00         0.000000E+00        -2.733130E+01        -3.111164E+01        -2.961460E+01        -3.256552E+01        -2.537680E+01        -2.858081E+01        -8.656054E-01        -2.954828E-01        -7.927991E-01        -8.647620E-01        -7.752009E-01        -5.251021E-01         1.710000E+02         1.000000E+00         4.790000E+02         8.800000E+01         2.500000E+01         0.000000E+00         1.780000E+02         1.000000E+00         3.800000E+01         4.000000E+00         2.780000E+02         3.000000E+00         1.270000E+02         5.000000E+00         2.530000E+02         8.400000E+01         5.900000E+01         4.000000E+00
        6.016320E+07         1.100122E+01         2.868267E-01         4.354202E-01         2.777531E-01        -4.148447E-01        -2.825758E-01        -4.731393E-01         1.289938E+00         1.586926E+00         1.122884E+00         6.640000E+02         6.150000E+02         6.110000E+02        -1.896328E+01        -1.990463E+01        -1.909008E+01        -9.064544E+00        -9.606094E+00        -9.052674E+00        -2.969605E-01        -4.894835E-01        -4.065357E-01        -4.025889E+00                  NAN        -2.655854E+00         0.000000E+00        -3.878631E+00                  NAN        -2.588282E+01                  NAN        -2.927022E+01        -3.127036E+01        -2.529744E+01                  NAN        -6.745139E+00                  NAN        -6.349525E+00        -6.241892E+00        -7.291963E+00                  NAN        -5.272862E+00         0.000000E+00        -5.136976E+00                  NAN        -4.731698E+00         0.000000E+00        -2.268940E+01        -2.748770E+01        -2.527157E+01                  NAN        -2.208430E+01        -2.677295E+01        -6.779574E+00        -7.041966E+00        -6.778249E+00                  NAN        -6.980600E+00        -9.249542E+00        -4.775648E+00         0.000000E+00        -3.054414E+00         0.000000E+00        -5.162182E+00         0.000000E+00        -2.678682E+01        -3.033291E+01        -2.990310E+01        -3.274402E+01        -2.583881E+01        -2.920464E+01        -9.292410E-01        -9.093666E-01        -7.069132E-01        -7.150627E-01        -7.175860E-01        -1.428444E+00         1.570000E+02         0.000000E+00         4.760000E+02         9.600000E+01         3.500000E+01         0.000000E+00         1.600000E+02         2.000000E+00         3.600000E+01         0.000000E+00         3.010000E+02         3.000000E+00         1.200000E+02         6.000000E+00         2.560000E+02         8.000000E+01         7.000000E+01         8.000000E+00
        6.019320E+07         1.059546E+01         2.689315E-01         4.327213E-01         2.983472E-01        -4.246675E-01        -3.068550E-01        -4.601442E-01         1.264648E+00         1.555279E+00         1.135803E+00         6.540000E+02         5.980000E+02         6.380000E+02        -1.881457E+01        -2.064204E+01        -1.870513E+01        -9.300925E+00        -9.621587E+00        -9.255372E+00        -3.406498E-01        -3.883793E-01        -4.373171E-01        -3.804761E+00         0.000000E+00        -2.632161E+00         0.000000E+00        -3.927179E+00                  NAN        -2.663623E+01        -2.763716E+01        -2.927346E+01        -3.116551E+01        -2.433267E+01                  NAN        -6.770229E+00        -6.543882E+00        -6.168128E+00        -6.318810E+00        -7.387655E+00                  NAN        -5.507900E+00         0.000000E+00        -5.401145E+00                  NAN        -4.661666E+00         0.000000E+00        -2.251249E+01        -2.360225E+01        -2.536321E+01                  NAN        -2.209540E+01        -2.321648E+01        -6.719151E+00        -7.691840E+00        -6.071652E+00                  NAN        -7.005529E+00        -7.652059E+00        -4.922577E+00         0.000000E+00        -3.285152E+00         0.000000E+00        -4.816715E+00         0.000000E+00        -2.709623E+01        -3.057445E+01        -2.986741E+01        -3.276950E+01        -2.614938E+01        -2.865642E+01        -9.325660E-01        -1.423947E-01        -7.420331E-01        -9.153763E-01        -7.814755E-01        -4.371346E-01         1.440000E+02         2.000000E+00         4.710000E+02         1.000000E+02         4.700000E+01         0.000000E+00         1.520000E+02         1.000000E+00         3.600000E+01         0.000000E+00         3.090000E+02         4.000000E+00         1.280000E+02         4.000000E+00         2.500000E+02         8.400000E+01         7.100000E+01         6.000000E+00
        6.022320E+07         1.110025E+01         2.899193E-01         4.295354E-01         2.805453E-01        -4.300397E-01        -3.021832E-01        -4.903730E-01         1.267169E+00         1.562211E+00         1.105536E+00         7.140000E+02         5.820000E+02         5.940000E+02        -1.939899E+01        -2.047328E+01        -1.877299E+01        -8.956646E+00        -9.415677E+00        -8.557097E+00        -3.225999E-01        -3.674141E-01        -4.417918E-01        -4.212384E+00         0.000000E+00        -2.591712E+00         0.000000E+00        -3.747449E+00                  NAN        -2.600833E+01        -3.112287E+01        -2.936803E+01        -3.140219E+01        -2.444247E+01                  NAN        -6.729729E+00        -8.092541E+00        -6.243684E+00        -6.050332E+00        -7.080753E+00                  NAN        -5.623729E+00         0.000000E+00        -4.503899E+00         0.000000E+00        -4.682174E+00         0.000000E+00        -2.226141E+01        -3.070336E+01        -2.557644E+01        -2.714648E+01        -2.179013E+01        -2.354221E+01        -6.802409E+00        -2.964658E+00        -6.887383E+00        -7.930281E+00        -7.119740E+00        -8.858493E+00        -5.031369E+00         0.000000E+00        -3.372987E+00         0.000000E+00        -4.334237E+00         0.000000E+00        -2.711848E+01        -3.029290E+01        -2.961883E+01        -3.282523E+01        -2.614148E+01        -2.984350E+01        -8.703691E-01        -1.382974E+00        -7.030726E-01        -8.001192E-01        -8.307381E-01        -2.847766E-01         1.620000E+02         2.000000E+00         4.760000E+02         8.700000E+01         3.700000E+01         0.000000E+00         1.660000E+02         1.000000E+00         3.600000E+01         1.000000E+00         2.900000E+02         8.000000E+00         1.280000E+02         5.000000E+00         2.410000E+02         8.600000E+01         7.200000E+01         5.000000E+00
        6.025320E+07         1.140325E+01         3.108942E-01         4.308447E-01         2.582611E-01        -4.069773E-01        -3.060254E-01        -4.636398E-01         1.275772E+00         1.547473E+00         1.119165E+00         7.390000E+02         5.950000E+02         5.560000E+02        -1.931535E+01        -2.079152E+01        -1.784173E+01        -8.856036E+00        -9.544868E+00        -9.157586E+00        -3.628467E-01        -3.689836E-01        -4.612450E-01        -4.193309E+00         0.000000E+00        -2.609409E+00         0.000000E+00        -3.505948E+00                  NAN        -2.627643E+01        -2.641750E+01        -2.943462E+01        -3.095021E+01        -2.504132E+01                  NAN        -6.743769E+00        -7.925471E+00        -6.260688E+00        -6.640216E+00        -6.341337E+00                  NAN        -5.355765E+00         0.000000E+00        -5.218515E+00         0.000000E+00        -4.537756E+00         0.000000E+00        -2.243446E+01        -2.190021E+01        -2.526283E+01        -2.667662E+01        -2.197311E+01        -2.576261E+01        -6.722581E+00        -8.580581E+00        -6.383661E+00        -7.983890E+00        -7.059454E+00        -6.706834E+00        -4.929123E+00         0.000000E+00        -3.384592E+00         0.000000E+00        -4.375673E+00         0.000000E+00        -2.687561E+01        -3.095135E+01        -2.961748E+01        -3.251512E+01        -2.635040E+01        -2.796185E+01        -8.810702E-01        -4.555215E-01        -7.061888E-01        -9.201820E-01        -6.935682E-01        -8.982066E-01         1.670000E+02         4.000000E+00         4.670000E+02         9.200000E+01         3.400000E+01         0.000000E+00         1.880000E+02         3.000000E+00         3.500000E+01         3.000000E+00         2.700000E+02         3.000000E+00         1.380000E+02         9.000000E+00         2.500000E+02         8.300000E+01         6.000000E+01         4.000000E+00
        6.028320E+07         1.168389E+01         3.238917E-01         4.261276E-01         2.499807E-01        -4.084331E-01        -3.225789E-01        -4.763590E-01         1.284810E+00         1.538923E+00         1.098586E+00         7.710000E+02         5.850000E+02         5.340000E+02        -1.916256E+01        -2.046704E+01        -1.836805E+01        -9.261309E+00        -9.415399E+00        -9.016879E+00        -3.640169E-01        -3.968314E-01        -4.423912E-01        -3.873005E+00         0.000000E+00        -2.585207E+00         0.000000E+00        -4.652487E+00                  NAN        -2.646483E+01        -2.789986E+01        -2.928296E+01        -3.075009E+01        -2.388354E+01                  NAN        -6.662379E+00        -8.449529E+00        -6.293342E+00        -6.554612E+00        -7.166924E+00                  NAN        -5.519917E+00         0.000000E+00        -5.598153E+00         0.000000E+00        -4.676049E+00         0.000000E+00        -2.256837E+01        -2.375630E+01        -2.413626E+01        -2.696856E+01        -2.207846E+01        -2.454023E+01        -6.870689E+00        -9.130008E+00        -6.702661E+00        -7.209228E+00        -6.935607E+00        -8.841605E+00        -5.011604E+00         0.000000E+00        -3.416197E+00         0.000000E+00        -3.232006E+00         0.000000E+00        -2.696166E+01        -3.125002E+01        -2.979812E+01        -3.247558E+01        -2.676204E+01        -2.966166E+01        -8.252356E-01        -8.383941E-01        -7.028408E-01        -6.892461E-01        -7.275216E-01        -8.643710E-01         1.770000E+02         3.000000E+00         4.500000E+02         1.050000E+02         2.900000E+01         0.000000E+00         1.850000E+02         3.000000E+00         3.400000E+01         1.000000E+00         2.760000E+02         3.000000E+00         1.440000E+02         5.000000E+00         2.370000E+02         8.700000E+01         6.100000E+01         6.000000E+00
        6.031320E+07         1.151724E+01         3.122104E-01         4.334936E-01         2.542960E-01        -4.514032E-01        -3.068307E-01        -4.622957E-01         1.222458E+00         1.539697E+00         1.099712E+00         7.420000E+02         5.960000E+02         5.520000E+02        -1.948523E+01        -2.042547E+01        -1.879375E+01        -8.944919E+00        -9.698299E+00        -8.951346E+00        -3.046085E-01        -3.519889E-01        -1.966717E-01        -4.032581E+00         0.000000E+00        -2.622793E+00         0.000000E+00        -3.773746E+00                  NAN        -2.622955E+01        -2.800687E+01        -2.925296E+01        -3.114882E+01        -2.350242E+01                  NAN        -6.764484E+00        -6.369206E+00        -6.270250E+00        -6.318119E+00        -7.277587E+00                  NAN        -5.262346E+00         0.000000E+00        -5.443484E+00                  NAN        -4.767133E+00                  NAN        -2.236070E+01        -1.855101E+01        -2.555836E+01                  NAN        -2.230949E+01                  NAN        -6.972902E+00        -1.266971E+01        -5.986013E+00                  NAN        -6.795042E+00                  NAN        -5.190355E+00         0.000000E+00        -3.215442E+00         0.000000E+00        -3.997730E+00         0.000000E+00        -2.652260E+01        -3.108399E+01        -2.987886E+01        -3.250717E+01        -2.622229E+01        -2.889537E+01        -8.562371E-01        -7.636512E-01        -7.975787E-01        -8.092219E-01        -8.379320E-01        -2.948835E-03         1.710000E+02         5.000000E+00         4.590000E+02         1.000000E+02         2.900000E+01         0.000000E+00         1.880000E+02         1.000000E+00         3.600000E+01         0.000000E+00         2.770000E+02         0.000000E+00         1.440000E+02         7.000000E+00         2.550000E+02         7.900000E+01         6.000000E+01         3.000000E+00
        6.034320E+07         1.134862E+01         3.088288E-01         4.264524E-01         2.647187E-01        -4.069949E-01        -2.838408E-01        -4.875717E-01         1.272465E+00         1.583305E+00         1.093998E+00         7.480000E+02         5.770000E+02         5.650000E+02        -1.981901E+01        -2.034465E+01        -1.913241E+01        -9.010960E+00        -9.944787E+00        -8.907049E+00        -2.823605E-01        -3.640799E-01        -1.754364E-01        -4.289046E+00         0.000000E+00        -2.522455E+00         0.000000E+00        -3.221966E+00                  NAN        -2.574769E+01        -2.895306E+01        -2.953543E+01        -3.132835E+01        -2.517477E+01                  NAN        -6.910325E+00        -7.817050E+00        -6.183436E+00        -6.218500E+00        -6.662647E+00                  NAN        -5.507716E+00                  NAN        -5.399371E+00         0.000000E+00        -4.756415E+00         0.000000E+00        -2.268368E+01                  NAN        -2.419928E+01        -2.694404E+01        -2.189827E+01        -2.552461E+01        -6.803428E+00                  NAN        -7.160047E+00        -4.722905E+00        -7.005391E+00        -6.894064E+00        -5.579251E+00         0.000000E+00        -3.176593E+00         0.000000E+00        -4.346131E+00         0.000000E+00        -2.640080E+01        -3.111382E+01        -2.997201E+01        -3.272473E+01        -2.648407E+01        -2.805056E+01        -7.651235E-01        -1.160422E+00        -7.870736E-01        -8.491730E-01        -6.872694E-01        -8.254911E-05         1.730000E+02         1.000000E+00         4.520000E+02         1.030000E+02         3.500000E+01         0.000000E+00         1.810000E+02         0.000000E+00         3.600000E+01         1.000000E+00         2.790000E+02         5.000000E+00         1.380000E+02         4.000000E+00         2.540000E+02         7.800000E+01         6.800000E+01         3.000000E+00
        6.037320E+07         1.190432E+01         3.172015E-01         4.234245E-01         2.593740E-01        -4.325791E-01        -3.088735E-01        -4.729379E-01         1.259144E+00         1.560024E+00         1.112594E+00         7.540000E+02         5.580000E+02         5.780000E+02        -1.913416E+01        -2.077409E+01        -1.869558E+01        -8.908506E+00        -9.463376E+00        -9.030600E+00        -3.682373E-01        -4.263109E-01        -3.845437E-01        -4.272873E+00         0.000000E+00        -2.518849E+00         0.000000E+00        -3.099870E+00                  NAN        -2.602239E+01        -3.248049E+01        -2.931208E+01        -3.112576E+01        -2.487325E+01                  NAN        -6.838399E+00        -4.720259E+00        -6.294679E+00        -6.300102E+00        -7.493253E+00                  NAN        -5.027543E+00                  NAN        -5.913924E+00         0.000000E+00        -4.984744E+00         0.000000E+00        -2.256640E+01                  NAN        -2.378387E+01        -2.773267E+01        -2.203446E+01        -2.457981E+01        -6.875828E+00                  NAN        -6.852667E+00        -5.018751E+00        -6.791194E+00        -8.273140E+00        -5.462674E+00         0.000000E+00        -3.118046E+00         0.000000E+00        -4.538180E+00         0.000000E+00        -2.677990E+01        -3.165785E+01        -2.987839E+01        -3.258274E+01        -2.589735E+01        -3.094956E+01        -7.522908E-01        -8.066638E-01        -7.598187E-01        -7.927570E-01        -7.576976E-01        -7.752373E-01         1.770000E+02         3.000000E+00         4.520000E+02         1.020000E+02         3.000000E+01         0.000000E+00         1.890000E+02         0.000000E+00         3.500000E+01         1.000000E+00         2.720000E+02         5.000000E+00         1.330000E+02         9.000000E+00         2.430000E+02         8.500000E+01         6.200000E+01         4.000000E+00
        6.040320E+07         1.159186E+01         3.173463E-01         4.180472E-01         2.646065E-01        -4.231724E-01        -3.130816E-01        -4.862204E-01         1.266633E+00         1.547840E+00         1.091509E+00         7.490000E+02         5.520000E+02         5.890000E+02        -1.943495E+01        -2.092236E+01        -1.857822E+01        -9.046455E+00        -9.170963E+00        -8.931602E+00        -3.519236E-01        -3.391881E-01        -3.833714E-01        -4.427177E+00         0.000000E+00        -2.591812E+00         0.000000E+00        -3.219782E+00         0.000000E+00        -2.580903E+01        -3.036126E+01        -2.911110E+01        -3.045711E+01        -2.395482E+01        -2.353926E+01        -6.773767E+00        -5.196599E+00        -6.407728E+00        -6.584888E+00        -7.718585E+00        -9.686930E+00        -5.268925E+00                  NAN        -5.001512E+00                  NAN        -4.939811E+00         0.000000E+00        -2.264394E+01                  NAN        -2.395502E+01                  NAN        -2.204128E+01        -2.585944E+01        -6.633520E+00                  NAN        -6.747975E+00                  NAN        -6.990152E+00        -7.105144E+00        -4.773798E+00         0.000000E+00        -3.055043E+00         0.000000E+00        -4.205336E+00         0.000000E+00        -2.708310E+01        -2.951165E+01        -3.015584E+01        -3.238333E+01        -2.634997E+01        -2.883266E+01        -7.975398E-01        -3.735857E-01        -7.716710E-01        -8.049239E-01        -8.086651E-01        -3.600129E-01         1.890000E+02         1.000000E+00         4.350000E+02         1.060000E+02         3.100000E+01         2.000000E+00         1.840000E+02         0.000000E+00         3.800000E+01         0.000000E+00         2.750000E+02         5.000000E+00         1.390000E+02         6.000000E+00         2.470000E+02         7.800000E+01         6.500000E+01         4.000000E+00
        6.043320E+07         1.164196E+01         3.185434E-01         4.279715E-01         2.534851E-01        -4.419845E-01        -2.974224E-01        -5.145963E-01         1.247658E+00         1.547235E+00         1.070408E+00         7.560000E+02         5.810000E+02         5.530000E+02        -1.940572E+01        -2.085931E+01        -1.868147E+01        -8.746475E+00        -9.354108E+00        -8.821552E+00        -3.518476E-01        -4.455780E-01        -5.014673E-01        -4.539942E+00                  NAN        -2.461569E+00         0.000000E+00        -4.389481E+00         0.000000E+00        -2.572405E+01                  NAN        -2.950657E+01        -3.147719E+01        -2.408841E+01        -1.846214E+01        -6.807692E+00                  NAN        -6.288642E+00        -6.624379E+00        -7.334907E+00        -1.019452E+01        -5.148464E+00                  NAN        -5.399089E+00                  NAN        -4.694828E+00         0.000000E+00        -2.281787E+01                  NAN        -2.452240E+01                  NAN        -2.213146E+01        -2.121314E+01        -6.623801E+00                  NAN        -6.111789E+00                  NAN        -7.251604E+00        -1.074815E+01        -4.731918E+00         0.000000E+00        -3.294832E+00         0.000000E+00        -4.989816E+00         0.000000E+00        -2.696851E+01        -3.101849E+01        -2.990091E+01        -3.295076E+01        -2.560301E+01        -2.744010E+01        -8.008568E-01        -1.781325E+00        -7.138448E-01        -8.418608E-01        -7.547924E-01        -1.673367E-03         1.800000E+02         0.000000E+00         4.590000E+02         9.500000E+01         2.900000E+01         1.000000E+00         1.870000E+02         0.000000E+00         4.100000E+01         0.000000E+00         2.710000E+02         3.000000E+00         1.520000E+02         4.000000E+00         2.360000E+02         8.500000E+01         5.800000E+01         4.000000E+00
        6.046320E+07         1.147351E+01         3.174334E-01         4.298580E-01         2.527086E-01        -4.547525E-01        -2.702033E-01        -4.938926E-01         1.222599E+00         1.584777E+00         1.078100E+00         7.590000E+02         5.800000E+02         5.510000E+02        -1.934675E+01        -2.027415E+01        -1.870036E+01        -9.063731E+00        -9.537560E+00        -8.984331E+00        -2.912631E-01        -4.967033E-01        -2.697534E-01        -4.827645E+00         0.000000E+00        -2.427870E+00         0.000000E+00        -4.437776E+00                  NAN        -2.526353E+01        -2.850198E+01        -2.971067E+01        -3.082166E+01        -2.451086E+01                  NAN        -6.799640E+00        -7.660177E+00        -6.191761E+00        -6.527838E+00        -7.353208E+00                  NAN        -5.180558E+00         0.000000E+00        -5.442971E+00                  NAN        -4.540170E+00         0.000000E+00        -2.240997E+01        -2.173496E+01        -2.402093E+01                  NAN        -2.202441E+01        -2.512455E+01        -6.762185E+00        -7.657414E+00        -6.601669E+00                  NAN        -7.127659E+00        -7.140774E+00        -4.905113E+00         0.000000E+00        -3.131985E+00         0.000000E+00        -4.674837E+00         0.000000E+00        -2.693703E+01        -3.202308E+01        -2.996370E+01        -3.231028E+01        -2.615712E+01        -2.848076E+01        -6.808493E-01        -7.080051E-01        -7.652449E-01        -8.685182E-01        -7.647040E-01        -8.423827E-01         1.770000E+02         2.000000E+00         4.640000E+02         9.500000E+01         2.600000E+01         0.000000E+00         1.810000E+02         1.000000E+00         4.300000E+01         0.000000E+00         2.720000E+02         5.000000E+00         1.350000E+02         4.000000E+00         2.480000E+02         7.800000E+01         6.600000E+01         4.000000E+00
        6.049320E+07         1.185390E+01         3.060159E-01         4.240211E-01         2.699630E-01        -4.273598E-01        -3.046754E-01        -4.625596E-01         1.251960E+00         1.563013E+00         1.107074E+00         7.270000E+02         5.770000E+02         5.860000E+02        -1.956451E+01        -2.032857E+01        -1.820137E+01        -9.060277E+00        -9.387659E+00        -9.498979E+00        -3.697296E-01        -4.541894E-01        -2.022192E-01        -4.474362E+00         0.000000E+00        -2.529015E+00         0.000000E+00        -4.242460E+00         0.000000E+00        -2.591314E+01        -2.888021E+01        -2.914244E+01        -3.103677E+01        -2.413121E+01        -1.882367E+01        -6.798717E+00        -6.478066E+00        -6.442292E+00        -6.287656E+00        -7.157203E+00        -1.258633E+01        -5.477690E+00         0.000000E+00        -5.813552E+00         0.000000E+00        -4.459354E+00         0.000000E+00        -2.237017E+01        -2.885843E+01        -2.442330E+01        -2.328500E+01        -2.222229E+01        -2.348530E+01        -6.836659E+00        -4.929725E+00        -6.329886E+00        -9.447419E+00        -7.088233E+00        -7.070793E+00        -4.544383E+00         0.000000E+00        -3.025606E+00         0.000000E+00        -4.627798E+00         0.000000E+00        -2.740474E+01        -3.005382E+01        -2.986924E+01        -3.254291E+01        -2.583667E+01        -2.735816E+01        -7.098721E-01        -9.912857E-01        -7.324785E-01        -8.779431E-01        -8.409772E-01        -6.011282E-01         1.700000E+02         4.000000E+00         4.600000E+02         9.400000E+01         3.500000E+01         1.000000E+00         1.820000E+02         1.000000E+00         4.000000E+01         1.000000E+00         2.730000E+02         5.000000E+00         1.330000E+02         4.000000E+00         2.410000E+02         8.300000E+01         7.700000E+01         5.000000E+00
        6.052320E+07         1.147849E+01         3.114188E-01         4.313794E-01         2.572019E-01        -4.393543E-01        -2.799657E-01        -4.611661E-01         1.255238E+00         1.562912E+00         1.137337E+00         7.860000E+02         5.820000E+02         5.220000E+02        -1.906665E+01        -2.052032E+01        -1.925910E+01        -9.157927E+00        -9.549651E+00        -8.897037E+00        -3.102084E-01        -5.039038E-01        -2.404338E-01        -4.391198E+00         0.000000E+00        -2.455633E+00         0.000000E+00        -3.422299E+00                  NAN        -2.583670E+01        -3.010565E+01        -2.954932E+01        -3.154905E+01        -2.449906E+01                  NAN        -6.885379E+00        -4.291584E+00        -6.247378E+00        -6.249868E+00        -6.687488E+00                  NAN        -5.377221E+00         0.000000E+00        -5.253720E+00         0.000000E+00        -4.711018E+00         0.000000E+00        -2.255511E+01        -2.694527E+01        -2.481661E+01        -2.598321E+01        -2.235485E+01        -2.474354E+01        -6.937984E+00        -7.499409E+00        -6.279562E+00        -7.199155E+00        -7.046934E+00        -8.405708E+00        -5.133249E+00         0.000000E+00        -3.411859E+00         0.000000E+00        -5.045105E+00         0.000000E+00        -2.648833E+01        -3.253912E+01        -2.964243E+01        -3.254103E+01        -2.550904E+01        -2.991123E+01        -8.875395E-01        -5.286265E-01        -7.024026E-01        -9.071897E-01        -9.035220E-01        -4.247114E-06         1.760000E+02         2.000000E+00         4.680000E+02         8.600000E+01         3.200000E+01         0.000000E+00         1.780000E+02         3.000000E+00         4.100000E+01         3.000000E+00         2.700000E+02         7.000000E+00         1.240000E+02         5.000000E+00         2.300000E+02         1.050000E+02         8.300000E+01         2.000000E+00
        6.055320E+07         1.214925E+01         3.261008E-01         4.218871E-01         2.520121E-01        -4.051526E-01        -2.740723E-01        -4.863323E-01         1.281693E+00         1.598167E+00         1.115024E+00         8.130000E+02         5.560000E+02         5.210000E+02        -1.950843E+01        -2.060212E+01        -1.887248E+01        -9.100203E+00        -9.748393E+00        -8.568149E+00        -3.160966E-01        -4.919369E-01        -2.036615E-01        -4.593027E+00         0.000000E+00        -2.587734E+00         0.000000E+00        -3.884426E+00                  NAN        -2.587731E+01        -3.132970E+01        -2.934467E+01        -3.152468E+01        -2.394873E+01                  NAN        -6.850449E+00        -4.370015E+00        -6.322872E+00        -6.121432E+00        -6.465347E+00                  NAN        -5.758868E+00         0.000000E+00        -5.291669E+00         0.000000E+00        -4.589654E+00         0.000000E+00        -2.243271E+01        -2.345500E+01        -2.499974E+01        -2.661799E+01        -2.211397E+01        -2.587594E+01        -6.615572E+00        -1.143863E+01        -6.005393E+00        -9.612454E+00        -7.135790E+00        -7.090095E+00        -4.691603E+00         0.000000E+00        -3.217512E+00         0.000000E+00        -3.604207E+00         0.000000E+00        -2.700518E+01        -3.006476E+01        -2.978874E+01        -3.260581E+01        -2.647874E+01        -2.750203E+01        -6.981569E-01        -5.214186E-01        -8.256634E-01        -7.884842E-01        -8.037112E-01        -3.826572E-01         1.690000E+02         2.000000E+00         4.570000E+02         1.040000E+02         3.200000E+01         0.000000E+00         1.830000E+02         1.000000E+00         3.200000E+01         2.000000E+00         2.810000E+02         3.000000E+00         1.520000E+02         7.000000E+00         2.310000E+02         9.600000E+01         6.800000E+01         5.000000E+00
        6.058320E+07         1.172898E+01         3.198808E-01         4.291712E-01         2.509480E-01        -4.066641E-01        -3.133787E-01        -4.815568E-01         1.286444E+00         1.553118E+00         1.112894E+00         7.860000E+02         5.750000E+02         5.290000E+02        -1.945047E+01        -2.014885E+01        -1.868885E+01        -9.077674E+00        -9.745031E+00        -8.583472E+00        -2.755365E-01        -4.805992E-01        -3.780753E-01        -4.436555E+00         0.000000E+00        -2.608636E+00         0.000000E+00        -4.378728E+00         0.000000E+00        -2.615665E+01        -3.281421E+01        -2.924964E+01        -3.142917E+01        -2.358563E+01        -2.665255E+01        -6.688004E+00        -6.470998E+00        -6.296479E+00        -6.377957E+00        -6.886473E+00        -3.519284E+00        -5.419318E+00         0.000000E+00        -4.896373E+00         0.000000E+00        -4.411716E+00         0.000000E+00        -2.253953E+01        -2.620085E+01        -2.450255E+01        -3.317437E+01        -2.254491E+01        -2.294626E+01        -6.772480E+00        -1.144796E+01        -6.370679E+00        -4.073920E+00        -7.039167E+00        -7.713954E+00        -5.187014E+00         0.000000E+00        -3.190645E+00         0.000000E+00        -4.270298E+00         0.000000E+00        -2.692632E+01        -3.060471E+01        -2.985565E+01        -3.293259E+01        -2.624299E+01        -2.974320E+01        -7.148216E-01        -1.265022E+00        -7.799799E-01        -7.092333E-01        -6.145138E-01        -5.838628E-01         1.810000E+02         3.000000E+00         4.510000E+02         1.010000E+02         2.700000E+01         1.000000E+00         1.820000E+02         1.000000E+00         3.700000E+01         2.000000E+00         2.750000E+02         5.000000E+00         1.440000E+02         4.000000E+00         2.370000E+02         9.500000E+01         6.500000E+01         4.000000E+00
        6.061320E+07         1.114639E+01         2.994381E-01         4.352892E-01         2.652726E-01        -4.134999E-01        -3.166275E-01        -4.987524E-01         1.274555E+00         1.546220E+00         1.103837E+00         7.520000E+02         5.890000E+02         5.490000E+02        -1.932497E+01        -1.985657E+01        -1.858087E+01        -9.211798E+00        -9.832717E+00        -8.780792E+00        -3.306873E-01        -4.866664E-01        -2.165934E-01        -4.762205E+00         0.000000E+00        -2.613488E+00         0.000000E+00        -4.227889E+00                  NAN        -2.551552E+01        -2.890510E+01        -2.911401E+01        -3.199441E+01        -2.416766E+01                  NAN        -6.863518E+00        -7.671223E+00        -6.423504E+00        -5.994539E+00        -7.097745E+00                  NAN        -5.296140E+00                  NAN        -4.845530E+00         0.000000E+00        -4.541924E+00         0.000000E+00        -2.299271E+01                  NAN        -2.388644E+01        -3.153085E+01        -2.227373E+01        -2.374280E+01        -6.804931E+00                  NAN        -6.904810E+00        -7.860440E+00        -7.113672E+00        -8.260324E+00        -5.015360E+00         0.000000E+00        -3.115703E+00         0.000000E+00        -3.628815E+00         0.000000E+00        -2.681041E+01        -3.038681E+01        -2.974686E+01        -3.276013E+01        -2.650747E+01        -2.773195E+01        -8.813939E-01        -9.133959E-01        -8.065960E-01        -7.664670E-01        -8.839524E-01        -6.954647E-01         1.610000E+02         7.000000E+00         4.520000E+02         1.090000E+02         3.500000E+01         0.000000E+00         1.710000E+02         0.000000E+00         3.700000E+01         2.000000E+00         2.900000E+02         2.000000E+00         1.360000E+02         1.000000E+01         2.380000E+02         9.300000E+01         6.800000E+01         3.000000E+00
        6.064320E+07         1.120250E+01         3.097679E-01         4.386006E-01         2.516315E-01        -4.440131E-01        -3.157324E-01        -5.095599E-01         1.238465E+00         1.543176E+00         1.096065E+00         7.870000E+02         6.040000E+02         4.990000E+02        -1.873843E+01        -2.053642E+01        -1.873381E+01        -9.266752E+00        -9.425550E+00        -8.931541E+00        -4.419413E-01        -4.045168E-01        -3.549952E-01        -4.121391E+00         0.000000E+00        -2.739818E+00         0.000000E+00        -3.421106E+00                  NAN        -2.615232E+01        -3.141566E+01        -2.895592E+01        -3.124548E+01        -2.399416E+01                  NAN        -6.732823E+00        -6.996752E+00        -6.348314E+00        -6.717807E+00        -7.311812E+00                  NAN        -5.803606E+00         0.000000E+00        -4.686453E+00         0.000000E+00        -4.536406E+00         0.000000E+00        -2.187483E+01        -2.793938E+01        -2.400034E+01        -2.676187E+01        -2.169872E+01        -2.127081E+01        -6.896630E+00        -8.095391E+00        -6.792202E+00        -6.756333E+00        -7.105413E+00        -9.660208E+00        -4.646613E+00         0.000000E+00        -3.383457E+00         0.000000E+00        -3.375750E+00         0.000000E+00        -2.701054E+01        -3.128982E+01        -2.954199E+01        -3.287441E+01        -2.692666E+01        -2.848102E+01        -8.377851E-01        -3.474757E-01        -8.039814E-01        -8.781973E-01        -6.147134E-01        -9.604144E-01         1.710000E+02         3.000000E+00         4.430000E+02         1.100000E+02         3.700000E+01         0.000000E+00         1.750000E+02         1.000000E+00         4.400000E+01         1.000000E+00         2.790000E+02         2.000000E+00         1.400000E+02         6.000000E+00         2.330000E+02         9.500000E+01         5.900000E+01         6.000000E+00
        6.067320E+07         1.115714E+01         3.111002E-01         4.352989E-01         2.536009E-01        -4.493606E-01        -3.268214E-01        -4.658892E-01         1.253291E+00         1.554075E+00         1.129749E+00         8.040000E+02         5.780000E+02         5.080000E+02        -1.893182E+01        -2.070833E+01        -1.852621E+01        -9.201712E+00        -9.722658E+00        -8.918070E+00        -3.083926E-01        -3.679258E-01        -3.979658E-01        -4.868666E+00         0.000000E+00        -2.556375E+00         0.000000E+00        -3.338595E+00         0.000000E+00        -2.585256E+01        -3.110943E+01        -2.916561E+01        -3.080357E+01        -2.454616E+01        -2.308303E+01        -6.693219E+00        -7.015367E+00        -6.430980E+00        -6.662474E+00        -6.555913E+00        -7.620656E+00        -5.435813E+00         0.000000E+00        -5.099197E+00         0.000000E+00        -4.539878E+00         0.000000E+00        -2.256743E+01        -2.764035E+01        -2.447107E+01        -2.311385E+01        -2.215219E+01        -2.604414E+01        -6.813152E+00        -8.673885E+00        -6.713085E+00        -9.992755E+00        -7.090629E+00        -5.974263E+00        -4.499424E+00         0.000000E+00        -3.194996E+00         0.000000E+00        -4.503642E+00         0.000000E+00        -2.747465E+01        -3.072190E+01        -2.984711E+01        -3.232980E+01        -2.659917E+01        -2.901607E+01        -8.796017E-01        -7.200000E-01        -8.355490E-01        -8.137718E-01        -6.087338E-01        -6.655491E-01         1.660000E+02         4.000000E+00         4.530000E+02         1.040000E+02         3.500000E+01         2.000000E+00         1.740000E+02         1.000000E+00         4.200000E+01         1.000000E+00         2.790000E+02         5.000000E+00         1.490000E+02         6.000000E+00         2.510000E+02         8.400000E+01         4.900000E+01         2.000000E+00
        6.070320E+07         1.178810E+01         3.387975E-01         4.249788E-01         2.362237E-01        -4.395700E-01        -3.301105E-01        -4.716487E-01         1.246186E+00         1.535818E+00         1.110094E+00         8.650000E+02         5.470000E+02         4.780000E+02        -1.899598E+01        -2.090181E+01        -1.900631E+01        -9.292253E+00        -9.347098E+00        -8.997036E+00        -4.016884E-01        -2.974088E-01        -3.871488E-01        -4.810365E+00         0.000000E+00        -2.554142E+00         0.000000E+00        -4.093471E+00                  NAN        -2.567884E+01        -2.998356E+01        -2.921806E+01        -3.117826E+01        -2.312543E+01                  NAN        -6.866996E+00        -7.101556E+00        -6.477576E+00        -6.495632E+00        -7.013501E+00                  NAN        -5.309826E+00         0.000000E+00        -5.093636E+00         0.000000E+00        -4.499890E+00                  NAN        -2.271483E+01        -2.461971E+01        -2.498861E+01        -2.985192E+01        -2.219415E+01                  NAN        -6.612170E+00        -9.151852E+00        -6.446492E+00        -6.713337E+00        -6.882055E+00                  NAN        -5.156595E+00         0.000000E+00        -3.154618E+00         0.000000E+00        -4.032093E+00         0.000000E+00        -2.652599E+01        -3.034333E+01        -2.981950E+01        -3.271568E+01        -2.617424E+01        -2.939786E+01        -8.832022E-01        -1.219059E+00        -7.413354E-01        -8.596910E-01        -6.767177E-01        -6.020429E-01         1.710000E+02         5.000000E+00         4.540000E+02         1.060000E+02         2.800000E+01         0.000000E+00         1.980000E+02         3.000000E+00         3.500000E+01         3.000000E+00         2.630000E+02         0.000000E+00         1.550000E+02         4.000000E+00         2.390000E+02         9.500000E+01         5.700000E+01         5.000000E+00
        6.073320E+07         1.220365E+01         3.443968E-01         4.287149E-01         2.268883E-01        -4.268561E-01        -3.350306E-01        -4.449057E-01         1.258895E+00         1.532863E+00         1.135137E+00         8.230000E+02         5.650000E+02         5.020000E+02        -1.911941E+01        -2.079995E+01        -1.869359E+01        -9.142084E+00        -9.471602E+00        -9.029378E+00        -3.010450E-01        -3.405712E-01        -3.564047E-01        -4.263015E+00         0.000000E+00        -2.460593E+00         0.000000E+00        -4.656380E+00                  NAN        -2.573989E+01        -3.000803E+01        -2.929917E+01        -3.117437E+01        -2.376802E+01                  NAN        -7.123614E+00        -5.904449E+00        -6.483839E+00        -6.415179E+00        -6.855074E+00                  NAN        -5.190365E+00                  NAN        -6.212873E+00         0.000000E+00        -4.664331E+00         0.000000E+00        -2.281462E+01                  NAN        -2.349908E+01        -2.828534E+01        -2.232732E+01        -2.115621E+01        -6.750355E+00                  NAN        -6.652620E+00        -7.011564E+00        -6.598798E+00        -1.009508E+01        -5.192786E+00         0.000000E+00        -2.987670E+00         0.000000E+00        -5.238467E+00         0.000000E+00        -2.684038E+01        -2.941004E+01        -2.982837E+01        -3.252218E+01        -2.536892E+01        -2.914132E+01        -8.215210E-01        -1.061955E+00        -8.140824E-01        -8.387597E-01        -7.182384E-01        -4.820653E-05         1.830000E+02         4.000000E+00         4.540000E+02         1.020000E+02         2.100000E+01         0.000000E+00         2.000000E+02         0.000000E+00         3.600000E+01         2.000000E+00         2.620000E+02         2.000000E+00         1.510000E+02         1.000000E+01         2.490000E+02         8.300000E+01         5.600000E+01         1.000000E+00
        6.076320E+07         1.220316E+01         3.202792E-01         4.198913E-01         2.598295E-01        -4.324791E-01        -3.083705E-01        -4.834797E-01         1.274145E+00         1.565607E+00         1.115294E+00         7.580000E+02         5.550000E+02         5.770000E+02        -1.877473E+01        -2.066616E+01        -1.910290E+01        -9.482145E+00        -9.451342E+00        -8.875079E+00        -2.809331E-01        -3.078369E-01        -2.565822E-01        -4.212232E+00         0.000000E+00        -2.543946E+00         0.000000E+00        -3.928139E+00                  NAN        -2.595510E+01        -3.167788E+01        -2.936780E+01        -3.163799E+01        -2.515069E+01                  NAN        -6.969768E+00        -6.138057E+00        -6.200121E+00        -6.418926E+00        -6.836042E+00                  NAN        -4.973901E+00         0.000000E+00        -4.959597E+00                  NAN        -4.962459E+00                  NAN        -2.316694E+01        -2.467718E+01        -2.433327E+01                  NAN        -2.180888E+01                  NAN        -6.573315E+00        -7.104664E+00        -6.590164E+00                  NAN        -6.834477E+00                  NAN        -4.901902E+00         0.000000E+00        -2.959088E+00         0.000000E+00        -4.330274E+00         0.000000E+00        -2.700875E+01        -3.000542E+01        -3.004665E+01        -3.308270E+01        -2.667539E+01        -2.996256E+01        -8.354417E-01        -1.332297E+00        -6.937129E-01        -7.497003E-01        -6.599133E-01        -2.089284E-04         1.690000E+02         6.000000E+00         4.520000E+02         9.900000E+01         3.800000E+01         0.000000E+00         1.820000E+02         1.000000E+00         3.700000E+01         0.000000E+00         2.820000E+02         0.000000E+00         1.470000E+02         5.000000E+00         2.460000E+02         8.400000E+01         7.000000E+01         3.000000E+00
        6.079320E+07         1.207152E+01         3.288153E-01         4.222563E-01         2.489284E-01        -4.488697E-01        -3.111926E-01        -4.610339E-01         1.236452E+00         1.556799E+00         1.114618E+00         7.710000E+02         5.630000E+02         5.560000E+02        -1.954730E+01        -2.095936E+01        -1.885440E+01        -9.059165E+00        -9.366485E+00        -8.998703E+00        -1.852788E-01        -3.389914E-01        -3.704844E-01        -4.231253E+00         0.000000E+00        -2.543096E+00         0.000000E+00        -5.081753E+00                  NAN        -2.584392E+01        -3.130934E+01        -2.912837E+01        -3.130806E+01        -2.335508E+01                  NAN        -6.896268E+00        -5.791714E+00        -6.370200E+00        -6.603021E+00        -6.879391E+00                  NAN        -5.387265E+00                  NAN        -4.602656E+00                  NAN        -4.768015E+00         0.000000E+00        -2.240021E+01                  NAN        -2.483614E+01                  NAN        -2.210146E+01        -2.105627E+01        -6.857503E+00                  NAN        -6.649266E+00                  NAN        -6.710709E+00        -9.294214E+00        -4.769207E+00         0.000000E+00        -3.226783E+00         0.000000E+00        -4.697693E+00         0.000000E+00        -2.696379E+01        -3.096621E+01        -2.999346E+01        -3.266833E+01        -2.580988E+01        -2.713285E+01        -9.107700E-01        -9.364840E-01        -7.557096E-01        -8.145129E-01        -7.150156E-01         0.000000E+00         1.740000E+02         2.000000E+00         4.620000E+02         9.400000E+01         3.200000E+01         0.000000E+00         1.980000E+02         0.000000E+00         3.500000E+01         0.000000E+00         2.660000E+02         3.000000E+00         1.530000E+02         7.000000E+00         2.390000E+02         8.700000E+01         6.300000E+01         2.000000E+00
        6.082320E+07         1.185925E+01         3.188427E-01         4.203352E-01         2.608221E-01        -4.232304E-01        -2.958794E-01        -4.795788E-01         1.257666E+00         1.556681E+00         1.119439E+00         7.430000E+02         5.640000E+02         5.830000E+02        -1.899555E+01        -2.078358E+01        -1.870580E+01        -9.087703E+00        -1.001074E+01        -8.991998E+00        -1.916075E-01        -2.942694E-01        -3.073653E-01        -4.113229E+00         0.000000E+00        -2.531986E+00         0.000000E+00        -3.711611E+00                  NAN        -2.590044E+01        -3.714202E+01        -2.947469E+01        -3.125565E+01        -2.389817E+01                  NAN        -6.955962E+00        -3.747872E+00        -6.163516E+00        -6.277577E+00        -7.604239E+00                  NAN        -5.344928E+00         0.000000E+00        -4.692588E+00         0.000000E+00        -4.786123E+00                  NAN        -2.260599E+01        -2.216747E+01        -2.531784E+01        -2.932726E+01        -2.189155E+01                  NAN        -6.866491E+00        -9.475258E+00        -6.475797E+00        -4.581365E+00        -6.886918E+00                  NAN        -4.466860E+00         0.000000E+00        -3.272292E+00         0.000000E+00        -4.536705E+00         0.000000E+00        -2.721840E+01        -3.276039E+01        -2.989591E+01        -3.252538E+01        -2.584893E+01        -2.304575E+01        -8.760155E-01        -4.403283E-01        -7.740062E-01        -7.126010E-01        -8.106966E-01        -1.840110E-02         1.750000E+02         1.000000E+00         4.640000E+02         8.800000E+01         3.600000E+01         0.000000E+00         1.810000E+02         1.000000E+00         3.500000E+01         2.000000E+00         2.830000E+02         0.000000E+00         1.440000E+02         6.000000E+00         2.360000E+02         8.300000E+01         7.000000E+01         1.000000E+00
        6.085320E+07         1.170177E+01         3.203294E-01         4.221598E-01         2.575108E-01        -4.236269E-01        -3.385340E-01        -4.716389E-01         1.259541E+00         1.544628E+00         1.122932E+00         7.760000E+02         5.580000E+02         5.560000E+02        -1.877631E+01        -2.031813E+01        -1.903374E+01        -9.269752E+00        -9.776714E+00        -9.119426E+00        -2.558724E-01        -4.544385E-01        -2.903389E-01        -3.730357E+00         0.000000E+00        -2.399660E+00         0.000000E+00        -3.780573E+00                  NAN        -2.665571E+01        -2.881274E+01        -2.922349E+01        -3.138804E+01        -2.400037E+01                  NAN        -6.617471E+00        -6.001040E+00        -6.296004E+00        -6.590537E+00        -7.079804E+00                  NAN        -5.594141E+00         0.000000E+00        -4.938108E+00         0.000000E+00        -4.965707E+00                  NAN        -2.222512E+01        -3.259869E+01        -2.519485E+01        -3.043264E+01        -2.194969E+01                  NAN        -6.991439E+00        -2.874171E+00        -6.155726E+00        -5.081526E+00        -6.906981E+00                  NAN        -4.429717E+00         0.000000E+00        -3.329566E+00         0.000000E+00        -4.006165E+00         0.000000E+00        -2.738886E+01        -3.232024E+01        -2.973982E+01        -3.256460E+01        -2.675401E+01        -2.832324E+01        -7.951797E-01        -6.558688E-01        -7.769546E-01        -8.412914E-01        -7.421890E-01        -4.128662E-03         1.730000E+02         2.000000E+00         4.580000E+02         9.100000E+01         4.000000E+01         0.000000E+00         1.810000E+02         1.000000E+00         3.800000E+01         1.000000E+00         2.810000E+02         0.000000E+00         1.520000E+02         4.000000E+00         2.330000E+02         8.700000E+01         6.600000E+01         3.000000E+00
        6.088320E+07         1.100021E+01         3.013882E-01         4.251043E-01         2.735075E-01        -4.833791E-01        -3.136806E-01        -5.105038E-01         1.228088E+00         1.541014E+00         1.086640E+00         7.220000E+02         5.580000E+02         6.100000E+02        -1.923257E+01        -2.002469E+01        -1.901705E+01        -8.754028E+00        -9.939247E+00        -8.773823E+00        -3.215035E-01        -4.351244E-01        -4.937367E-01        -3.886996E+00         0.000000E+00        -2.282290E+00         0.000000E+00        -4.827799E+00         0.000000E+00        -2.609887E+01        -3.055649E+01        -2.955627E+01        -3.135147E+01        -2.295515E+01        -2.949016E+01        -7.007977E+00        -5.621296E+00        -6.387102E+00        -6.409694E+00        -7.030323E+00        -4.548115E+00        -5.633857E+00                  NAN        -5.668528E+00         0.000000E+00        -5.015319E+00         0.000000E+00        -2.208698E+01                  NAN        -2.510450E+01        -2.939655E+01        -2.165586E+01        -2.105970E+01        -7.179828E+00                  NAN        -6.289165E+00        -3.296499E+00        -7.057580E+00        -1.195951E+01        -4.580725E+00         0.000000E+00        -3.454191E+00         0.000000E+00        -4.943833E+00         0.000000E+00        -2.716903E+01        -3.111550E+01        -2.973827E+01        -3.266746E+01        -2.577939E+01        -2.925264E+01        -8.216869E-01        -8.554366E-01        -8.180717E-01        -7.823870E-01        -9.899162E-01        -4.414824E-01         1.610000E+02         8.000000E+00         4.610000E+02         9.200000E+01         4.100000E+01         1.000000E+00         1.840000E+02         0.000000E+00         3.300000E+01         1.000000E+00         2.810000E+02         3.000000E+00         1.320000E+02         1.100000E+01         2.330000E+02         9.100000E+01         6.100000E+01         4.000000E+00
        6.091320E+07         1.082436E+01         2.928975E-01         4.335967E-01         2.735058E-01        -4.392277E-01        -3.603601E-01        -4.871787E-01         1.268110E+00         1.517157E+00         1.115210E+00         6.890000E+02         5.660000E+02         6.350000E+02        -1.927703E+01        -2.071254E+01        -1.902064E+01        -8.842074E+00        -9.219009E+00        -9.053869E+00        -3.071335E-01        -3.960720E-01        -3.575498E-01        -4.187660E+00         0.000000E+00        -2.531896E+00         0.000000E+00        -4.561896E+00         0.000000E+00        -2.602531E+01        -3.237600E+01        -2.910849E+01        -3.076911E+01        -2.465838E+01        -2.932679E+01        -6.865370E+00        -5.238743E+00        -6.497404E+00        -6.594634E+00        -6.888692E+00        -3.288606E+00        -5.445231E+00         0.000000E+00        -5.362358E+00         0.000000E+00        -4.838250E+00                  NAN        -2.266416E+01        -3.214453E+01        -2.475081E+01        -3.005765E+01        -2.228585E+01                  NAN        -6.816057E+00        -4.344844E+00        -6.681205E+00        -7.759350E+00        -6.836958E+00                  NAN        -4.945451E+00         0.000000E+00        -3.120489E+00         0.000000E+00        -5.191437E+00         0.000000E+00        -2.694542E+01        -2.985798E+01        -2.982698E+01        -3.287182E+01        -2.551029E+01        -2.801835E+01        -7.643754E-01        -1.449278E+00        -7.528793E-01        -7.673956E-01        -8.080710E-01        -2.115611E-01         1.560000E+02         5.000000E+00         4.540000E+02         1.060000E+02         4.200000E+01         1.000000E+00         1.760000E+02         1.000000E+00         4.400000E+01         1.000000E+00         2.800000E+02         0.000000E+00         1.270000E+02         3.000000E+00         2.400000E+02         9.300000E+01         7.600000E+01         3.000000E+00
        6.094320E+07         1.115248E+01         2.913964E-01         4.353375E-01         2.732661E-01        -4.007150E-01        -3.481115E-01        -4.718356E-01         1.271755E+00         1.527174E+00         1.120330E+00         7.210000E+02         5.760000E+02         5.930000E+02        -1.847541E+01        -2.080897E+01        -1.928886E+01        -9.348978E+00        -9.411003E+00        -8.830730E+00        -3.376404E-01        -4.582900E-01        -3.290405E-01        -3.909486E+00         0.000000E+00        -2.497283E+00         0.000000E+00        -4.577102E+00                  NAN        -2.608893E+01        -2.916048E+01        -2.912354E+01        -3.118492E+01        -2.439042E+01                  NAN        -6.794917E+00        -6.565902E+00        -6.292773E+00        -6.301788E+00        -6.694211E+00                  NAN        -5.352717E+00         0.000000E+00        -4.854740E+00                  NAN        -4.965735E+00         0.000000E+00        -2.252621E+01        -2.483761E+01        -2.440883E+01                  NAN        -2.239344E+01        -2.165692E+01        -6.925357E+00        -5.807609E+00        -6.801450E+00                  NAN        -6.716046E+00        -7.232796E+00        -4.282704E+00         0.000000E+00        -3.624886E+00         0.000000E+00        -4.896214E+00         0.000000E+00        -2.746387E+01        -3.046013E+01        -2.931391E+01        -3.270822E+01        -2.620083E+01        -2.685098E+01        -7.986778E-01        -1.431601E-01        -7.384607E-01        -7.083834E-01        -7.205874E-01         0.000000E+00         1.530000E+02         4.000000E+00         4.630000E+02         1.020000E+02         4.200000E+01         0.000000E+00         1.630000E+02         1.000000E+00         4.400000E+01         0.000000E+00         2.930000E+02         1.000000E+00         1.280000E+02         6.000000E+00         2.310000E+02         9.900000E+01         7.900000E+01         2.000000E+00
        6.097320E+07         1.175599E+01         3.230325E-01         4.191477E-01         2.578197E-01        -4.215683E-01        -3.207439E-01        -5.217351E-01         1.264646E+00         1.551913E+00         1.092489E+00         7.940000E+02         5.400000E+02         5.560000E+02        -1.874090E+01        -2.100140E+01        -1.876270E+01        -9.056750E+00        -9.542452E+00        -8.946472E+00        -4.842088E-01        -3.517880E-01        -3.853576E-01        -4.102516E+00         0.000000E+00        -2.441820E+00         0.000000E+00        -3.616017E+00                  NAN        -2.580787E+01        -2.922860E+01        -2.942569E+01        -3.132207E+01        -2.484083E+01                  NAN        -6.737689E+00        -8.044425E+00        -6.290146E+00        -6.580637E+00        -6.933880E+00                  NAN        -5.387522E+00         0.000000E+00        -5.463496E+00         0.000000E+00        -4.881754E+00         0.000000E+00        -2.206148E+01        -2.224896E+01        -2.413142E+01        -2.396412E+01        -2.191071E+01        -2.219038E+01        -7.087038E+00        -7.195905E+00        -6.878243E+00        -7.764117E+00        -7.110968E+00        -6.898021E+00        -4.744405E+00         0.000000E+00        -3.333946E+00         0.000000E+00        -3.924549E+00         0.000000E+00        -2.685502E+01        -3.077703E+01        -2.982078E+01        -3.252100E+01        -2.641121E+01        -2.815161E+01        -8.962155E-01        -6.488610E-01        -7.989661E-01        -9.153446E-01        -7.485737E-01         0.000000E+00         1.750000E+02         2.000000E+00         4.590000E+02         9.600000E+01         3.200000E+01         0.000000E+00         1.890000E+02         1.000000E+00         3.100000E+01         2.000000E+00         2.780000E+02         1.000000E+00         1.360000E+02         6.000000E+00         2.350000E+02         8.900000E+01         7.900000E+01         2.000000E+00
        6.100320E+07         1.113561E+01         3.028315E-01         4.192401E-01         2.779284E-01        -3.796474E-01        -3.110029E-01        -4.824687E-01         1.302849E+00         1.557049E+00         1.106331E+00         7.370000E+02         5.420000E+02         6.110000E+02        -1.862580E+01        -2.035730E+01        -1.889823E+01        -9.432776E+00        -9.834790E+00        -9.157934E+00        -4.256222E-01        -3.716089E-01        -3.620515E-01        -4.028514E+00                  NAN        -2.497331E+00         0.000000E+00        -4.469841E+00         0.000000E+00        -2.644173E+01                  NAN        -2.930020E+01        -3.113810E+01        -2.395997E+01        -2.549042E+01        -6.672975E+00                  NAN        -6.236489E+00        -6.639029E+00        -7.118293E+00        -8.836277E+00        -5.539458E+00                  NAN        -4.218050E+00                  NAN        -4.657518E+00         0.000000E+00        -2.265617E+01                  NAN        -2.465504E+01                  NAN        -2.233508E+01        -2.088184E+01        -6.387301E+00                  NAN        -6.740211E+00                  NAN        -7.030563E+00        -1.017910E+01        -4.424447E+00         0.000000E+00        -3.149036E+00         0.000000E+00        -4.522950E+00         0.000000E+00        -2.741885E+01        -3.214154E+01        -2.971780E+01        -3.286711E+01        -2.621806E+01        -2.697779E+01        -7.769198E-01        -3.094443E-01        -8.205119E-01        -8.590107E-01        -7.657421E-01        -1.628747E+00         1.730000E+02         0.000000E+00         4.590000E+02         9.000000E+01         4.000000E+01         2.000000E+00         1.750000E+02         0.000000E+00         3.500000E+01         0.000000E+00         2.900000E+02         2.000000E+00         1.300000E+02         8.000000E+00         2.380000E+02         8.600000E+01         7.600000E+01         6.000000E+00
        6.103320E+07         1.153194E+01         3.181862E-01         4.251236E-01         2.566902E-01        -4.118478E-01        -3.233745E-01        -4.858824E-01         1.290067E+00         1.547101E+00         1.108430E+00         7.720000E+02         5.610000E+02         5.570000E+02        -1.883575E+01        -2.081212E+01        -1.892169E+01        -9.269802E+00        -9.430297E+00        -8.921889E+00        -2.772024E-01        -4.055365E-01        -2.866927E-01        -4.067900E+00         0.000000E+00        -2.433269E+00         0.000000E+00        -3.888323E+00                  NAN        -2.602682E+01        -3.109626E+01        -2.906562E+01        -3.139818E+01        -2.471690E+01                  NAN        -6.810925E+00        -4.968416E+00        -6.459390E+00        -6.541461E+00        -7.230695E+00                  NAN        -5.407887E+00                  NAN        -5.325367E+00         0.000000E+00        -4.942528E+00         0.000000E+00        -2.206119E+01                  NAN        -2.451433E+01        -2.805734E+01        -2.214833E+01        -2.154668E+01        -7.124204E+00                  NAN        -6.561342E+00        -5.551410E+00        -6.782815E+00        -9.528164E+00        -4.601653E+00         0.000000E+00        -3.227645E+00         0.000000E+00        -4.649133E+00                  NAN        -2.713762E+01        -3.052764E+01        -2.970314E+01        -3.274951E+01        -2.589009E+01                  NAN        -7.758569E-01        -7.576610E-01        -7.816296E-01        -7.228371E-01        -9.457279E-01                  NAN         1.760000E+02         4.000000E+00         4.660000E+02         8.500000E+01         3.300000E+01         0.000000E+00         1.860000E+02         0.000000E+00         3.600000E+01         2.000000E+00         2.750000E+02         3.000000E+00         1.350000E+02         1.200000E+01         2.360000E+02         8.500000E+01         6.900000E+01         0.000000E+00
        6.106320E+07         1.192280E+01         3.260639E-01         4.169273E-01         2.570088E-01        -4.418317E-01        -3.078934E-01        -4.913445E-01         1.271613E+00         1.559968E+00         1.107994E+00         8.070000E+02         5.310000E+02         5.520000E+02        -1.920467E+01        -2.029144E+01        -1.864307E+01        -8.868342E+00        -9.659561E+00        -8.730922E+00        -3.408310E-01        -3.721832E-01        -3.273905E-01        -4.009765E+00         0.000000E+00        -2.540631E+00         0.000000E+00        -3.715373E+00         0.000000E+00        -2.628087E+01        -2.981707E+01        -2.929894E+01        -3.045164E+01        -2.439902E+01        -3.108201E+01        -6.937266E+00        -6.597796E+00        -6.220718E+00        -7.056210E+00        -6.796185E+00        -5.113232E+00        -5.622060E+00                  NAN        -4.521151E+00         0.000000E+00        -4.820350E+00         0.000000E+00        -2.200747E+01                  NAN        -2.496007E+01        -2.838542E+01        -2.201548E+01        -2.451663E+01        -6.861334E+00                  NAN        -6.117622E+00        -6.194981E+00        -6.864335E+00        -7.905211E+00        -4.760238E+00         0.000000E+00        -2.753885E+00         0.000000E+00        -4.369665E+00         0.000000E+00        -2.695607E+01        -3.302220E+01        -3.020562E+01        -3.245856E+01        -2.591632E+01        -3.013733E+01        -8.365717E-01        -5.935795E-01        -7.814442E-01        -9.426050E-01        -7.764096E-01        -8.476042E-01         1.830000E+02         2.000000E+00         4.380000E+02         1.000000E+02         4.000000E+01         1.000000E+00         1.980000E+02         0.000000E+00         3.600000E+01         2.000000E+00         2.610000E+02         5.000000E+00         1.500000E+02         3.000000E+00         2.450000E+02         7.800000E+01         6.100000E+01         5.000000E+00
        6.109320E+07         1.203080E+01         3.261508E-01         4.195339E-01         2.543153E-01        -3.983841E-01        -3.537297E-01        -5.102696E-01         1.306456E+00         1.533084E+00         1.083673E+00         7.850000E+02         5.360000E+02         5.690000E+02        -1.909052E+01        -2.065030E+01        -1.939225E+01        -9.092061E+00        -9.651553E+00        -8.416909E+00        -2.938816E-01        -3.040961E-01        -3.318439E-01        -4.267740E+00         0.000000E+00        -2.403088E+00         0.000000E+00        -4.372564E+00                  NAN        -2.602814E+01        -2.817915E+01        -2.935901E+01        -3.099517E+01        -2.401047E+01                  NAN        -6.790053E+00        -1.138740E+01        -6.492196E+00        -6.391341E+00        -7.358631E+00                  NAN        -5.393998E+00                  NAN        -5.051360E+00         0.000000E+00        -5.009422E+00                  NAN        -2.266583E+01                  NAN        -2.483154E+01        -2.970951E+01        -2.184749E+01                  NAN        -6.831151E+00                  NAN        -6.588210E+00        -4.516356E+00        -6.891622E+00                  NAN        -4.641722E+00         0.000000E+00        -3.000750E+00         0.000000E+00        -4.200615E+00         0.000000E+00        -2.688286E+01        -3.214484E+01        -3.005811E+01        -3.252856E+01        -2.586652E+01        -2.895554E+01        -8.773720E-01        -1.122625E+00        -7.665911E-01        -8.960324E-01        -9.771938E-01        -2.591745E+00         1.800000E+02         1.000000E+00         4.600000E+02         9.100000E+01         3.200000E+01         0.000000E+00         1.920000E+02         0.000000E+00         3.600000E+01         1.000000E+00         2.730000E+02         0.000000E+00         1.530000E+02         2.000000E+00         2.370000E+02         8.300000E+01         6.100000E+01         1.000000E+00
        6.112320E+07         1.205532E+01         3.409248E-01         4.204357E-01         2.386396E-01        -3.946932E-01        -3.668966E-01        -4.773801E-01         1.308593E+00         1.511520E+00         1.129106E+00         8.080000E+02         5.200000E+02         5.620000E+02        -1.901570E+01        -2.127608E+01        -1.921709E+01        -9.440157E+00        -9.319598E+00        -8.783645E+00        -2.840927E-01        -4.164711E-01        -4.040519E-01        -4.135847E+00         0.000000E+00        -2.457764E+00         0.000000E+00        -4.405463E+00         0.000000E+00        -2.624717E+01        -2.916589E+01        -2.922332E+01        -3.063716E+01        -2.476810E+01        -2.824589E+01        -6.902635E+00        -7.775346E+00        -6.474273E+00        -6.715857E+00        -6.355924E+00        -4.788261E+00        -5.264889E+00                  NAN        -5.140958E+00         0.000000E+00        -5.118944E+00         0.000000E+00        -2.294762E+01                  NAN        -2.453112E+01        -2.773692E+01        -2.221786E+01        -2.423307E+01        -6.803274E+00                  NAN        -6.652513E+00        -6.328226E+00        -6.682007E+00        -6.451543E+00        -4.328309E+00         0.000000E+00        -2.943409E+00         0.000000E+00        -5.099661E+00         0.000000E+00        -2.732893E+01        -3.032122E+01        -3.002279E+01        -3.266807E+01        -2.598591E+01        -2.822316E+01        -8.949015E-01        -8.024389E-01        -8.135765E-01        -9.582578E-01        -7.282160E-01        -1.250466E+00         1.820000E+02         3.000000E+00         4.600000E+02         8.900000E+01         2.900000E+01         1.000000E+00         2.070000E+02         0.000000E+00         3.500000E+01         2.000000E+00         2.570000E+02         1.000000E+00         1.560000E+02         6.000000E+00         2.470000E+02         7.700000E+01         6.500000E+01         1.000000E+00
        6.115320E+07         1.236517E+01         3.356388E-01         4.159670E-01         2.483942E-01        -4.093254E-01        -3.319672E-01        -4.552845E-01         1.299304E+00         1.543837E+00         1.113767E+00         8.300000E+02         5.140000E+02         5.460000E+02        -1.901960E+01        -2.030962E+01        -1.768962E+01        -9.428124E+00        -9.594597E+00        -9.784623E+00        -3.854045E-01        -4.549112E-01        -2.771989E-01        -4.637963E+00                  NAN        -2.334377E+00         0.000000E+00        -3.776342E+00                  NAN        -2.599872E+01                  NAN        -2.966201E+01        -3.061921E+01        -2.416137E+01                  NAN        -6.755325E+00                  NAN        -6.302433E+00        -6.882105E+00        -7.529229E+00                  NAN        -5.133644E+00                  NAN        -4.812336E+00         0.000000E+00        -4.550965E+00                  NAN        -2.316706E+01                  NAN        -2.509092E+01        -2.792373E+01        -2.232747E+01                  NAN        -6.705971E+00                  NAN        -6.490391E+00        -4.615540E+00        -6.855713E+00                  NAN        -4.331566E+00         0.000000E+00        -2.795729E+00         0.000000E+00        -4.659177E+00         0.000000E+00        -2.742304E+01        -2.692089E+01        -3.020246E+01        -3.278301E+01        -2.604330E+01        -2.751227E+01        -7.622491E-01        -6.754958E-04        -7.787575E-01        -8.589541E-01        -7.836497E-01        -3.772411E-01         1.790000E+02         0.000000E+00         4.680000E+02         8.600000E+01         3.100000E+01         0.000000E+00         2.050000E+02         0.000000E+00         3.300000E+01         1.000000E+00         2.630000E+02         0.000000E+00         1.540000E+02         1.000000E+00         2.410000E+02         8.500000E+01         6.300000E+01         2.000000E+00
        6.118320E+07         1.241923E+01         3.502264E-01         4.120589E-01         2.377148E-01        -3.988013E-01        -3.016334E-01        -4.830702E-01         1.310774E+00         1.577244E+00         1.126323E+00         8.280000E+02         5.050000E+02         5.570000E+02        -1.872270E+01        -2.074747E+01        -1.905203E+01        -9.609413E+00        -9.585021E+00        -9.187590E+00        -3.510282E-01        -3.793368E-01        -3.052327E-01        -3.966901E+00         0.000000E+00        -2.500744E+00         0.000000E+00        -4.871292E+00                  NAN        -2.673183E+01        -3.145338E+01        -2.926840E+01        -3.135942E+01        -2.321087E+01                  NAN        -6.879179E+00        -8.110728E+00        -6.267399E+00        -6.479669E+00        -7.359198E+00                  NAN        -5.208908E+00         0.000000E+00        -4.842132E+00         0.000000E+00        -4.954912E+00         0.000000E+00        -2.296286E+01        -1.975988E+01        -2.479422E+01        -3.237774E+01        -2.262033E+01        -2.311573E+01        -6.906335E+00        -1.059728E+01        -6.157419E+00        -5.371815E+00        -6.515656E+00        -7.400671E+00        -4.376193E+00         0.000000E+00        -2.812247E+00         0.000000E+00        -4.485863E+00         0.000000E+00        -2.741023E+01        -2.865764E+01        -3.006620E+01        -3.250616E+01        -2.617865E+01        -2.897412E+01        -7.922314E-01        -6.275531E-01        -7.637453E-01        -8.427354E-01        -6.842779E-01        -5.954439E-01         1.880000E+02         1.000000E+00         4.520000E+02         9.400000E+01         2.900000E+01         0.000000E+00         2.020000E+02         1.000000E+00         3.000000E+01         2.000000E+00         2.610000E+02         6.000000E+00         1.810000E+02         6.000000E+00         2.340000E+02         8.400000E+01         5.800000E+01         2.000000E+00
        6.121320E+07         1.274328E+01         3.454491E-01         4.187037E-01         2.358472E-01        -3.750582E-01        -3.190109E-01        -4.779154E-01         1.324416E+00         1.566863E+00         1.110931E+00         8.280000E+02         5.330000E+02         5.290000E+02        -1.930091E+01        -2.109166E+01        -1.905520E+01        -9.152939E+00        -9.007112E+00        -8.832057E+00        -3.700459E-01        -3.742709E-01        -3.417081E-01        -3.982409E+00         0.000000E+00        -2.497185E+00         0.000000E+00        -4.443611E+00                  NAN        -2.634193E+01        -2.639357E+01        -2.944997E+01        -3.118337E+01        -2.357832E+01                  NAN        -6.882505E+00        -6.921360E+00        -6.312900E+00        -6.601732E+00        -7.573450E+00                  NAN        -5.252158E+00                  NAN        -4.941435E+00         0.000000E+00        -5.064996E+00                  NAN        -2.274748E+01                  NAN        -2.514940E+01        -2.763455E+01        -2.196267E+01                  NAN        -6.867348E+00                  NAN        -6.026424E+00        -6.739481E+00        -6.896805E+00                  NAN        -5.073200E+00         0.000000E+00        -3.105538E+00         0.000000E+00        -3.985621E+00         0.000000E+00        -2.683756E+01        -2.914948E+01        -2.996696E+01        -3.276446E+01        -2.615016E+01        -2.551592E+01        -7.369881E-01        -3.111357E-01        -7.121859E-01        -7.766533E-01        -8.876244E-01        -3.033722E-01         1.850000E+02         3.000000E+00         4.590000E+02         9.000000E+01         2.700000E+01         0.000000E+00         2.100000E+02         0.000000E+00         3.400000E+01         3.000000E+00         2.550000E+02         0.000000E+00         1.590000E+02         8.000000E+00         2.400000E+02         9.000000E+01         5.900000E+01         3.000000E+00
        6.124320E+07         1.287413E+01         3.507878E-01         4.152379E-01         2.339744E-01        -3.917887E-01        -3.386240E-01        -4.606405E-01         1.322635E+00         1.537293E+00         1.123093E+00         8.430000E+02         5.290000E+02         5.180000E+02        -1.909980E+01        -2.071007E+01        -1.849223E+01        -9.270215E+00        -9.643576E+00        -9.199000E+00        -4.129244E-01        -3.584406E-01        -2.020936E-01        -4.184008E+00         0.000000E+00        -2.400620E+00         0.000000E+00        -4.881137E+00         0.000000E+00        -2.629026E+01        -3.022526E+01        -2.949150E+01        -3.070108E+01        -2.305631E+01        -2.664364E+01        -6.848549E+00        -7.673212E+00        -6.208512E+00        -6.470064E+00        -7.458058E+00        -6.947977E+00        -5.118262E+00         0.000000E+00        -4.550708E+00         0.000000E+00        -4.788338E+00                  NAN        -2.291869E+01        -2.806287E+01        -2.515431E+01        -3.001057E+01        -2.204753E+01                  NAN        -6.798553E+00        -4.596995E+00        -6.708884E+00        -5.201427E+00        -6.863434E+00                  NAN        -4.767372E+00         0.000000E+00        -3.064635E+00         0.000000E+00        -5.047038E+00         0.000000E+00        -2.696277E+01        -3.057067E+01        -2.996430E+01        -3.258332E+01        -2.535253E+01        -2.865828E+01        -8.068244E-01        -4.248104E-01        -7.903437E-01        -7.371818E-01        -1.142856E+00        -1.102735E-04         1.920000E+02         5.000000E+00         4.610000E+02         8.300000E+01         2.200000E+01         1.000000E+00         2.060000E+02         1.000000E+00         3.100000E+01         2.000000E+00         2.620000E+02         0.000000E+00         1.590000E+02         7.000000E+00         2.470000E+02         8.000000E+01         5.100000E+01         2.000000E+00
        6.127320E+07         1.245628E+01         3.332556E-01         4.152548E-01         2.514896E-01        -3.400340E-01        -2.927032E-01        -4.733623E-01         1.345255E+00         1.574511E+00         1.131727E+00         7.840000E+02         5.290000E+02         5.770000E+02        -1.904768E+01        -1.998342E+01        -1.873320E+01        -9.487183E+00        -9.812965E+00        -8.947203E+00        -4.069077E-01        -4.742003E-01        -1.822932E-01        -4.317317E+00         0.000000E+00        -2.335654E+00         0.000000E+00        -5.216476E+00                  NAN        -2.642197E+01        -3.022065E+01        -2.939042E+01        -3.076840E+01        -2.373711E+01                  NAN        -6.608441E+00        -6.998824E+00        -6.265853E+00        -6.424027E+00        -7.078852E+00                  NAN        -5.036254E+00         0.000000E+00        -4.910752E+00         0.000000E+00        -4.821528E+00         0.000000E+00        -2.332321E+01        -2.774609E+01        -2.449882E+01        -2.733633E+01        -2.235758E+01        -2.436735E+01        -6.583452E+00        -4.463626E+00        -6.858895E+00        -5.162687E+00        -6.850140E+00        -7.274172E+00        -4.312977E+00         0.000000E+00        -2.838056E+00         0.000000E+00        -4.637885E+00                  NAN        -2.782049E+01        -3.089368E+01        -3.012650E+01        -3.248187E+01        -2.579325E+01                  NAN        -7.485265E-01        -5.458249E-01        -7.824703E-01        -9.069544E-01        -8.077107E-01                  NAN         1.820000E+02         4.000000E+00         4.630000E+02         8.400000E+01         3.100000E+01         0.000000E+00         1.960000E+02         1.000000E+00         3.600000E+01         1.000000E+00         2.660000E+02         2.000000E+00         1.600000E+02         9.000000E+00         2.420000E+02         7.900000E+01         6.900000E+01         0.000000E+00
        6.130320E+07         1.291910E+01         3.547316E-01         4.173874E-01         2.278810E-01        -3.692030E-01        -3.013850E-01        -4.648108E-01         1.316152E+00         1.584501E+00         1.104640E+00         8.470000E+02         5.340000E+02         5.090000E+02        -1.878475E+01        -2.023085E+01        -1.843760E+01        -9.464560E+00        -9.628719E+00        -9.132285E+00        -4.905535E-01        -4.435784E-01        -3.509735E-01        -3.962983E+00         0.000000E+00        -2.367083E+00         0.000000E+00        -5.164959E+00                  NAN        -2.650228E+01        -2.881437E+01        -2.963887E+01        -3.153681E+01        -2.336243E+01                  NAN        -6.805128E+00        -6.386764E+00        -6.245734E+00        -6.082779E+00        -6.944748E+00                  NAN        -5.394005E+00         0.000000E+00        -4.780490E+00         0.000000E+00        -4.757471E+00         0.000000E+00        -2.271656E+01        -2.419633E+01        -2.459297E+01        -2.851588E+01        -2.204396E+01        -2.613005E+01        -6.673176E+00        -9.717477E+00        -6.744981E+00        -6.009548E+00        -6.899044E+00        -6.918703E+00        -4.341961E+00         0.000000E+00        -2.897976E+00         0.000000E+00        -4.944805E+00         0.000000E+00        -2.721438E+01        -3.012768E+01        -3.005264E+01        -3.296013E+01        -2.568666E+01        -2.794706E+01        -7.980010E-01        -5.951267E-01        -7.891282E-01        -6.873374E-01        -6.493176E-01        -1.858236E-03         1.880000E+02         2.000000E+00         4.680000E+02         8.700000E+01         1.900000E+01         0.000000E+00         2.100000E+02         2.000000E+00         3.200000E+01         3.000000E+00         2.530000E+02         2.000000E+00         1.600000E+02         7.000000E+00         2.460000E+02         7.900000E+01         5.700000E+01         3.000000E+00
        6.133320E+07         1.272318E+01         3.401999E-01         4.195204E-01         2.402797E-01        -3.879132E-01        -3.194329E-01        -4.717186E-01         1.305598E+00         1.555633E+00         1.102218E+00         7.960000E+02         5.370000E+02         5.570000E+02        -1.856645E+01        -2.104109E+01        -1.896332E+01        -9.388919E+00        -9.504147E+00        -8.755730E+00        -4.923205E-01        -3.924800E-01        -3.145015E-01        -4.044905E+00         0.000000E+00        -2.402672E+00         0.000000E+00        -5.577644E+00                  NAN        -2.654188E+01        -2.639631E+01        -2.978891E+01        -3.082246E+01        -2.411067E+01                  NAN        -6.673556E+00        -7.639756E+00        -6.240622E+00        -6.260060E+00        -6.590782E+00                  NAN        -5.326154E+00         0.000000E+00        -4.862702E+00         0.000000E+00        -4.985248E+00         0.000000E+00        -2.236737E+01        -2.577034E+01        -2.604750E+01        -2.789089E+01        -2.175325E+01        -1.887726E+01        -6.870041E+00        -6.600669E+00        -5.987712E+00        -5.068918E+00        -7.052132E+00        -1.117091E+01        -3.944871E+00         0.000000E+00        -3.019287E+00         0.000000E+00        -5.256354E+00         0.000000E+00        -2.782774E+01        -2.973591E+01        -3.043775E+01        -3.308953E+01        -2.535178E+01        -2.870429E+01        -8.232604E-01        -5.412688E-01        -7.153911E-01        -7.140767E-01        -7.189673E-01        -1.761403E-01         1.840000E+02         4.000000E+00         4.740000E+02         8.100000E+01         2.100000E+01         0.000000E+00         2.000000E+02         2.000000E+00         3.200000E+01         1.000000E+00         2.660000E+02         1.000000E+00         1.540000E+02         6.000000E+00         2.520000E+02         7.500000E+01         5.600000E+01         6.000000E+00
        6.136320E+07         1.263821E+01         3.276276E-01         4.204065E-01         2.519659E-01        -3.643115E-01        -2.806629E-01        -5.120042E-01         1.326009E+00         1.607239E+00         1.073468E+00         8.020000E+02         5.530000E+02         5.350000E+02        -1.832145E+01        -2.079703E+01        -1.881584E+01        -9.804194E+00        -9.266521E+00        -8.443470E+00        -4.966205E-01        -4.816242E-01        -4.663660E-01        -3.868677E+00         0.000000E+00        -2.307231E+00         0.000000E+00        -5.104368E+00                  NAN        -2.665283E+01        -3.065822E+01        -2.960069E+01        -3.049420E+01        -2.343305E+01                  NAN        -6.670608E+00        -6.130389E+00        -6.260854E+00        -6.702385E+00        -6.842609E+00                  NAN        -5.270847E+00                  NAN        -5.306593E+00         0.000000E+00        -4.783549E+00         0.000000E+00        -2.301437E+01                  NAN        -2.534002E+01        -3.006739E+01        -2.182115E+01        -2.435483E+01        -6.531827E+00                  NAN        -6.081800E+00        -3.785129E+00        -7.144709E+00        -7.652691E+00        -4.532222E+00         0.000000E+00        -2.984099E+00         0.000000E+00        -4.623438E+00         0.000000E+00        -2.735677E+01        -3.010058E+01        -3.008951E+01        -3.202139E+01        -2.617206E+01        -2.786938E+01        -8.205487E-01        -2.726223E-01        -7.115823E-01        -9.714069E-01        -8.283541E-01        -7.833451E-01         1.780000E+02         4.000000E+00         4.910000E+02         6.500000E+01         2.600000E+01         0.000000E+00         1.820000E+02         0.000000E+00         3.800000E+01         1.000000E+00         2.760000E+02         5.000000E+00         1.540000E+02         7.000000E+00         2.660000E+02         6.700000E+01         5.200000E+01         3.000000E+00
        6.139320E+07         1.235328E+01         3.096135E-01         4.255677E-01         2.648189E-01        -3.931124E-01        -2.876429E-01        -4.740991E-01         1.314218E+00         1.584008E+00         1.092496E+00         7.780000E+02         5.680000E+02         5.440000E+02        -1.828711E+01        -2.048105E+01        -1.928507E+01        -9.761235E+00        -9.511142E+00        -8.750038E+00        -3.695662E-01        -3.817047E-01        -3.059581E-01        -4.135160E+00         0.000000E+00        -2.421972E+00         0.000000E+00        -4.599970E+00                  NAN        -2.636435E+01        -2.561993E+01        -2.941602E+01        -3.087310E+01        -2.391011E+01                  NAN        -6.687671E+00        -8.686510E+00        -6.237028E+00        -6.842213E+00        -7.299156E+00                  NAN        -5.166003E+00                  NAN        -5.644370E+00         0.000000E+00        -4.739490E+00         0.000000E+00        -2.282743E+01                  NAN        -2.453465E+01        -2.733632E+01        -2.205147E+01        -1.936369E+01        -6.681719E+00                  NAN        -6.438871E+00        -5.422682E+00        -6.897573E+00        -1.042779E+01        -4.206811E+00                  NAN        -2.916193E+00         0.000000E+00        -4.706788E+00         0.000000E+00        -2.749877E+01                  NAN        -3.014214E+01        -3.283519E+01        -2.565616E+01        -2.646218E+01        -7.227614E-01                  NAN        -8.055273E-01        -7.661213E-01        -8.257273E-01        -5.446634E-05         1.710000E+02         1.000000E+00         4.920000E+02         6.900000E+01         3.100000E+01         0.000000E+00         1.780000E+02         0.000000E+00         3.200000E+01         3.000000E+00         2.840000E+02         5.000000E+00         1.460000E+02         0.000000E+00         2.520000E+02         8.100000E+01         7.000000E+01         1.000000E+00
        6.142320E+07         1.265457E+01         3.276665E-01         4.260150E-01         2.463185E-01        -3.742507E-01        -3.107358E-01        -4.742728E-01         1.306062E+00         1.573177E+00         1.097016E+00         7.690000E+02         5.800000E+02         5.410000E+02        -1.875174E+01        -2.118539E+01        -1.875897E+01        -9.284157E+00        -9.228256E+00        -8.735688E+00        -3.914116E-01        -3.704361E-01        -5.170815E-01        -4.306458E+00                  NAN        -2.514010E+00         0.000000E+00        -4.922067E+00         0.000000E+00        -2.592517E+01                  NAN        -2.927561E+01        -3.058105E+01        -2.465301E+01        -2.695954E+01        -6.557946E+00                  NAN        -6.368570E+00        -6.497702E+00        -6.752118E+00        -9.252984E+00        -5.074879E+00                  NAN        -4.907165E+00         0.000000E+00        -4.734998E+00         0.000000E+00        -2.289192E+01                  NAN        -2.452420E+01        -3.164831E+01        -2.209108E+01        -2.365888E+01        -6.788597E+00                  NAN        -6.922024E+00        -5.549602E+00        -6.818002E+00        -8.793057E+00        -4.143320E+00         0.000000E+00        -2.893545E+00         0.000000E+00        -4.657804E+00         0.000000E+00        -2.729417E+01        -3.015795E+01        -2.994327E+01        -3.250637E+01        -2.629242E+01        -2.978037E+01        -8.054334E-01        -1.652846E-01        -7.484940E-01        -8.867564E-01        -7.072879E-01        -1.009047E+00         1.790000E+02         0.000000E+00         5.060000E+02         5.600000E+01         2.200000E+01         1.000000E+00         1.880000E+02         0.000000E+00         3.700000E+01         2.000000E+00         2.720000E+02         3.000000E+00         1.410000E+02         4.000000E+00         2.660000E+02         6.600000E+01         6.500000E+01         3.000000E+00
        6.145320E+07         1.248840E+01         3.296494E-01         4.372612E-01         2.330894E-01        -4.383739E-01        -3.291966E-01        -4.582943E-01         1.250891E+00         1.545143E+00         1.108349E+00         8.100000E+02         5.970000E+02         4.830000E+02        -1.925819E+01        -2.060741E+01        -1.908440E+01        -8.925791E+00        -9.339598E+00        -8.984540E+00        -3.567537E-01        -3.798367E-01        -3.165108E-01        -4.606910E+00         0.000000E+00        -2.522205E+00         0.000000E+00        -3.892341E+00                  NAN        -2.540756E+01        -2.253922E+01        -2.921956E+01        -3.116181E+01        -2.296609E+01                  NAN        -6.766390E+00        -9.479004E+00        -6.290180E+00        -6.649973E+00        -7.739119E+00                  NAN        -5.566014E+00         0.000000E+00        -4.511422E+00         0.000000E+00        -4.379111E+00         0.000000E+00        -2.218631E+01        -2.521027E+01        -2.479596E+01        -2.474138E+01        -2.256869E+01        -2.030503E+01        -6.734947E+00        -6.240131E+00        -7.025949E+00        -7.620691E+00        -7.012504E+00        -7.587477E+00        -4.971126E+00         0.000000E+00        -2.953597E+00         0.000000E+00        -4.725724E+00         0.000000E+00        -2.683610E+01        -2.889778E+01        -2.993681E+01        -3.291660E+01        -2.616739E+01        -2.861145E+01        -8.869056E-01        -9.220909E-01        -7.894424E-01        -8.069721E-01        -7.657360E-01        -8.127630E-01         1.790000E+02         1.000000E+00         4.940000E+02         7.000000E+01         2.000000E+01         0.000000E+00         1.980000E+02         1.000000E+00         4.100000E+01         2.000000E+00         2.590000E+02         1.000000E+00         1.410000E+02         3.000000E+00         2.640000E+02         7.300000E+01         5.600000E+01         3.000000E+00
        6.148320E+07         1.259834E+01         3.340960E-01         4.222756E-01         2.436284E-01        -4.069783E-01        -3.059486E-01        -4.865583E-01         1.275096E+00         1.570773E+00         1.093231E+00         7.900000E+02         5.800000E+02         5.200000E+02        -1.867330E+01        -2.069608E+01        -1.917981E+01        -9.556259E+00        -9.182279E+00        -8.938501E+00        -3.890718E-01        -4.042812E-01        -1.966613E-01        -4.097179E+00         0.000000E+00        -2.527301E+00         0.000000E+00        -3.621441E+00                  NAN        -2.610139E+01        -2.580459E+01        -2.946152E+01        -3.090358E+01        -2.427161E+01                  NAN        -6.718582E+00        -9.607582E+00        -6.217882E+00        -6.700914E+00        -6.794381E+00                  NAN        -5.436943E+00         0.000000E+00        -5.295544E+00         0.000000E+00        -4.598866E+00         0.000000E+00        -2.217052E+01        -2.472544E+01        -2.492555E+01        -3.197608E+01        -2.200278E+01        -2.259367E+01        -6.795254E+00        -7.922326E+00        -6.568223E+00        -5.691959E+00        -7.055165E+00        -8.088671E+00        -4.464177E+00         0.000000E+00        -2.988924E+00         0.000000E+00        -4.650558E+00         0.000000E+00        -2.739306E+01        -2.993628E+01        -3.016696E+01        -3.285440E+01        -2.559767E+01        -2.922609E+01        -7.946832E-01        -2.432809E-01        -6.962522E-01        -9.248069E-01        -6.600197E-01        -1.536506E-02         1.840000E+02         2.000000E+00         4.810000E+02         7.300000E+01         2.400000E+01         0.000000E+00         1.870000E+02         2.000000E+00         3.700000E+01         2.000000E+00         2.700000E+02         4.000000E+00         1.480000E+02         3.000000E+00         2.520000E+02         7.600000E+01         6.800000E+01         2.000000E+00
        6.151320E+07         1.170075E+01         3.011276E-01         4.362353E-01         2.626371E-01        -4.112114E-01        -3.143973E-01        -4.726990E-01         1.289626E+00         1.566640E+00         1.102804E+00         7.570000E+02         5.900000E+02         5.430000E+02        -1.899903E+01        -2.085801E+01        -1.942354E+01        -8.908893E+00        -9.385626E+00        -8.778679E+00        -3.650176E-01        -3.636218E-01        -2.229958E-01        -4.128386E+00         0.000000E+00        -2.460374E+00         0.000000E+00        -4.951630E+00                  NAN        -2.633585E+01        -2.876623E+01        -2.920584E+01        -3.068442E+01        -2.365080E+01                  NAN        -6.761469E+00        -8.405512E+00        -6.358718E+00        -7.062679E+00        -6.818158E+00                  NAN        -5.743391E+00                  NAN        -6.025518E+00         0.000000E+00        -4.518908E+00         0.000000E+00        -2.237082E+01                  NAN        -2.322065E+01        -3.055439E+01        -2.219766E+01        -2.781961E+01        -6.848309E+00                  NAN        -6.563716E+00        -5.701883E+00        -6.999239E+00        -6.222704E+00        -4.622489E+00         0.000000E+00        -2.878682E+00         0.000000E+00        -5.161120E+00         0.000000E+00        -2.723499E+01        -3.060611E+01        -3.006333E+01        -3.271425E+01        -2.564529E+01        -2.764439E+01        -7.224682E-01         0.000000E+00        -7.342699E-01        -7.444834E-01        -7.735974E-01        -7.126689E-01         1.630000E+02         1.000000E+00         4.960000E+02         7.000000E+01         3.400000E+01         0.000000E+00         1.790000E+02         0.000000E+00         4.200000E+01         2.000000E+00         2.780000E+02         1.000000E+00         1.370000E+02         2.000000E+00         2.570000E+02         8.100000E+01         6.800000E+01         5.000000E+00
        6.154320E+07         1.186422E+01         3.098980E-01         4.218548E-01         2.682472E-01        -3.717655E-01        -3.121757E-01        -4.671607E-01         1.320060E+00         1.573724E+00         1.115639E+00         7.430000E+02         5.700000E+02         5.770000E+02        -1.923280E+01        -2.105809E+01        -1.899186E+01        -9.250532E+00        -9.326572E+00        -8.779508E+00        -3.219156E-01        -3.347231E-01        -2.445316E-01        -4.289415E+00         0.000000E+00        -2.486587E+00         0.000000E+00        -4.792653E+00                  NAN        -2.666108E+01        -2.671238E+01        -2.946272E+01        -3.179285E+01        -2.416444E+01                  NAN        -6.426483E+00        -8.575928E+00        -6.230849E+00        -6.318636E+00        -6.809321E+00                  NAN        -5.130520E+00         0.000000E+00        -6.199316E+00         0.000000E+00        -4.705849E+00         0.000000E+00        -2.304171E+01        -2.394607E+01        -2.330739E+01        -2.825189E+01        -2.203984E+01        -2.357333E+01        -6.638250E+00        -1.013483E+01        -6.680392E+00        -5.383504E+00        -7.017170E+00        -7.217018E+00        -4.849507E+00         0.000000E+00        -3.034066E+00         0.000000E+00        -4.771268E+00         0.000000E+00        -2.740773E+01        -2.954531E+01        -3.010058E+01        -3.265228E+01        -2.585967E+01        -2.836770E+01        -7.477326E-01        -2.925982E-01        -7.486188E-01        -7.215975E-01        -6.829944E-01        -7.832778E-01         1.740000E+02         1.000000E+00         4.760000E+02         7.500000E+01         3.800000E+01         0.000000E+00         1.860000E+02         5.000000E+00         3.400000E+01         2.000000E+00         2.690000E+02         6.000000E+00         1.400000E+02         6.000000E+00         2.530000E+02         7.000000E+01         7.700000E+01         3.000000E+00
        6.157320E+07         1.102688E+01         2.967661E-01         4.288047E-01         2.744292E-01        -3.865084E-01        -3.263139E-01        -4.677106E-01         1.304051E+00         1.553913E+00         1.117847E+00         7.170000E+02         5.820000E+02         5.910000E+02        -1.919026E+01        -2.078926E+01        -1.854211E+01        -9.351258E+00        -9.575841E+00        -9.253930E+00        -5.466720E-01        -4.125498E-01        -3.767949E-01        -4.311376E+00         0.000000E+00        -2.551596E+00         0.000000E+00        -4.342033E+00                  NAN        -2.615083E+01        -3.110039E+01        -2.929017E+01        -3.104880E+01        -2.401265E+01                  NAN        -6.460938E+00        -6.032848E+00        -6.343220E+00        -6.557254E+00        -7.022662E+00                  NAN        -5.195936E+00         0.000000E+00        -5.703746E+00         0.000000E+00        -4.679899E+00         0.000000E+00        -2.283739E+01        -2.725047E+01        -2.404504E+01        -2.798542E+01        -2.237730E+01        -2.311973E+01        -6.744912E+00        -6.948361E+00        -6.082378E+00        -5.623905E+00        -6.957793E+00        -7.610404E+00        -4.569286E+00         0.000000E+00        -3.123104E+00         0.000000E+00        -4.736718E+00         0.000000E+00        -2.741461E+01        -3.091453E+01        -3.010758E+01        -3.265358E+01        -2.589269E+01        -2.740863E+01        -6.127763E-01        -5.548513E-01        -6.792614E-01        -8.143248E-01        -7.748740E-01        -1.940635E+00         1.490000E+02         6.000000E+00         4.830000E+02         8.500000E+01         4.100000E+01         0.000000E+00         1.740000E+02         2.000000E+00         3.700000E+01         2.000000E+00         2.830000E+02         4.000000E+00         1.330000E+02         4.000000E+00         2.540000E+02         7.900000E+01         7.900000E+01         1.000000E+00
        6.160320E+07         1.101774E+01         3.010916E-01         4.286492E-01         2.702592E-01        -4.071174E-01        -3.076108E-01        -4.660172E-01         1.283058E+00         1.563124E+00         1.155007E+00         7.350000E+02         5.710000E+02         5.840000E+02        -1.879788E+01        -2.072386E+01        -1.865029E+01        -9.142964E+00        -9.434894E+00        -9.063815E+00        -5.022966E-01        -4.021637E-01        -2.445922E-01        -4.269781E+00         0.000000E+00        -2.493158E+00         0.000000E+00        -4.196459E+00                  NAN        -2.609212E+01        -2.920164E+01        -2.933945E+01        -3.106644E+01        -2.458255E+01                  NAN        -6.818914E+00        -5.461308E+00        -6.330990E+00        -6.630668E+00        -7.033360E+00                  NAN        -5.323489E+00         0.000000E+00        -5.703580E+00                  NAN        -4.686462E+00                  NAN        -2.271741E+01        -2.579782E+01        -2.428115E+01                  NAN        -2.243906E+01                  NAN        -6.773727E+00        -6.952166E+00        -6.143442E+00                  NAN        -6.852602E+00                  NAN        -4.517511E+00         0.000000E+00        -3.074431E+00         0.000000E+00        -3.677891E+00         0.000000E+00        -2.723900E+01        -2.893181E+01        -2.977619E+01        -3.261082E+01        -2.670895E+01        -2.958893E+01        -7.690510E-01        -6.981819E-01        -7.465953E-01        -8.434194E-01        -8.400283E-01        -6.041049E-01         1.600000E+02         2.000000E+00         4.750000E+02         8.600000E+01         4.100000E+01         0.000000E+00         1.770000E+02         2.000000E+00         3.500000E+01         0.000000E+00         2.880000E+02         0.000000E+00         1.320000E+02         3.000000E+00         2.510000E+02         8.100000E+01         7.900000E+01         1.000000E+00
        6.163320E+07         1.172379E+01         3.193833E-01         4.190898E-01         2.615269E-01        -4.034443E-01        -3.299314E-01        -4.700870E-01         1.298164E+00         1.551305E+00         1.104463E+00         7.220000E+02         5.640000E+02         6.040000E+02        -1.874729E+01        -2.093621E+01        -1.877794E+01        -9.125053E+00        -9.167298E+00        -9.140813E+00        -4.956075E-01        -4.197033E-01        -2.615978E-01        -4.235660E+00         0.000000E+00        -2.471849E+00         0.000000E+00        -4.917963E+00                  NAN        -2.601555E+01        -3.102100E+01        -2.941960E+01        -3.131213E+01        -2.332428E+01                  NAN        -6.924813E+00        -4.384257E+00        -6.144999E+00        -6.441101E+00        -7.290695E+00                  NAN        -4.935259E+00                  NAN        -5.809221E+00         0.000000E+00        -4.858084E+00         0.000000E+00        -2.284611E+01                  NAN        -2.476728E+01        -2.835677E+01        -2.203525E+01        -2.618388E+01        -6.762567E+00                  NAN        -5.722774E+00        -3.036851E+00        -7.032762E+00        -6.750166E+00        -4.329366E+00         0.000000E+00        -3.226862E+00         0.000000E+00        -4.905252E+00         0.000000E+00        -2.742964E+01        -3.060614E+01        -2.989615E+01        -3.227562E+01        -2.589186E+01        -2.827748E+01        -8.342976E-01        -9.261301E-01        -7.485142E-01        -8.275302E-01        -6.714707E-01        -7.142718E-01         1.690000E+02         2.000000E+00         4.790000E+02         8.200000E+01         3.200000E+01         0.000000E+00         1.980000E+02         0.000000E+00         3.300000E+01         1.000000E+00         2.680000E+02         2.000000E+00         1.390000E+02         4.000000E+00         2.400000E+02         8.500000E+01         6.700000E+01         5.000000E+00
        6.166320E+07         1.206112E+01         3.291828E-01         4.166059E-01         2.542113E-01        -3.925956E-01        -2.957921E-01        -4.660614E-01         1.292665E+00         1.588577E+00         1.116239E+00         7.660000E+02         5.540000E+02         5.700000E+02        -1.878794E+01        -2.066589E+01        -1.822614E+01        -9.291224E+00        -9.676653E+00        -9.265156E+00        -3.631406E-01        -4.095962E-01        -3.533066E-01        -4.157392E+00         0.000000E+00        -2.383544E+00         0.000000E+00        -3.706136E+00         0.000000E+00        -2.584660E+01        -2.627192E+01        -2.955400E+01        -3.137709E+01        -2.465585E+01        -2.840818E+01        -6.856835E+00        -8.778212E+00        -6.153745E+00        -6.313334E+00        -7.360551E+00        -5.696920E+00        -5.168877E+00         0.000000E+00        -5.716937E+00         0.000000E+00        -4.886143E+00         0.000000E+00        -2.241986E+01        -2.652500E+01        -2.514026E+01        -2.773865E+01        -2.195401E+01        -2.597213E+01        -6.844157E+00        -5.298589E+00        -6.364926E+00        -4.240024E+00        -7.157544E+00        -5.991936E+00        -4.181368E+00         0.000000E+00        -3.315313E+00         0.000000E+00        -4.828198E+00         0.000000E+00        -2.730327E+01        -3.026941E+01        -2.985587E+01        -3.300424E+01        -2.567001E+01        -2.938661E+01        -8.053063E-01        -8.341762E-01        -7.432391E-01        -8.153401E-01        -8.526903E-01        -5.958431E-01         1.790000E+02         4.000000E+00         4.780000E+02         7.700000E+01         2.400000E+01         2.000000E+00         1.880000E+02         1.000000E+00         3.300000E+01         1.000000E+00         2.680000E+02         1.100000E+01         1.410000E+02         5.000000E+00         2.440000E+02         8.300000E+01         6.600000E+01         6.000000E+00
        6.169320E+07         1.261165E+01         3.417911E-01         4.224385E-01         2.357704E-01        -4.088922E-01        -3.241379E-01        -4.967449E-01         1.288876E+00         1.549560E+00         1.084442E+00         7.980000E+02         5.580000E+02         5.340000E+02        -1.916754E+01        -2.082596E+01        -1.884156E+01        -9.159573E+00        -9.396047E+00        -8.786009E+00        -4.688266E-01        -4.861797E-01        -3.105448E-01        -4.070621E+00         0.000000E+00        -2.493027E+00         0.000000E+00        -4.550315E+00                  NAN        -2.595290E+01        -2.996309E+01        -2.955380E+01        -3.143088E+01        -2.515974E+01                  NAN        -6.653073E+00        -1.043362E+01        -6.267888E+00        -6.299800E+00        -6.853934E+00                  NAN        -5.161674E+00         0.000000E+00        -5.691049E+00                  NAN        -4.986672E+00         0.000000E+00        -2.243331E+01        -2.839276E+01        -2.509405E+01                  NAN        -2.211454E+01        -2.306770E+01        -6.974214E+00        -6.022886E+00        -6.028894E+00                  NAN        -6.895982E+00        -8.622209E+00        -4.688336E+00         0.000000E+00        -3.051890E+00         0.000000E+00        -4.806313E+00         0.000000E+00        -2.690531E+01        -3.070396E+01        -3.029792E+01        -3.289564E+01        -2.591493E+01        -2.925815E+01        -8.604366E-01        -6.143993E-01        -7.210343E-01        -8.231781E-01        -7.071268E-01        -7.960052E-01         1.840000E+02         1.000000E+00         4.700000E+02         8.700000E+01         2.200000E+01         0.000000E+00         1.980000E+02         2.000000E+00         3.700000E+01         0.000000E+00         2.540000E+02         1.100000E+01         1.540000E+02         6.000000E+00         2.480000E+02         8.000000E+01         6.100000E+01         3.000000E+00
        6.172320E+07         1.199319E+01         3.205418E-01         4.233955E-01         2.560627E-01        -3.966926E-01        -3.554387E-01        -4.770214E-01         1.294983E+00         1.534873E+00         1.103352E+00         7.440000E+02         5.660000E+02         5.800000E+02        -1.944329E+01        -2.078164E+01        -1.841282E+01        -9.100550E+00        -9.126002E+00        -9.213233E+00        -3.991494E-01        -4.537330E-01        -2.357972E-01        -3.793203E+00         0.000000E+00        -2.606756E+00         0.000000E+00        -5.117316E+00                  NAN        -2.640419E+01        -3.160622E+01        -2.910656E+01        -3.145934E+01        -2.370910E+01                  NAN        -6.795218E+00        -6.112682E+00        -6.370310E+00        -6.351834E+00        -6.916869E+00                  NAN        -5.454883E+00         0.000000E+00        -5.481114E+00                  NAN        -4.748717E+00         0.000000E+00        -2.228763E+01        -2.489501E+01        -2.447324E+01                  NAN        -2.239596E+01        -2.567527E+01        -6.894289E+00        -7.624544E+00        -6.549866E+00                  NAN        -7.031523E+00        -7.196074E+00        -4.360749E+00         0.000000E+00        -3.133730E+00         0.000000E+00        -5.154662E+00         0.000000E+00        -2.709336E+01        -3.089607E+01        -2.987095E+01        -3.290362E+01        -2.561769E+01        -2.727142E+01        -7.926539E-01        -3.402870E-01        -7.841969E-01        -7.876486E-01        -7.200556E-01        -8.094729E-01         1.810000E+02         2.000000E+00         4.610000E+02         9.200000E+01         2.800000E+01         0.000000E+00         1.900000E+02         3.000000E+00         3.500000E+01         0.000000E+00         2.650000E+02         9.000000E+00         1.520000E+02         6.000000E+00         2.480000E+02         8.200000E+01         6.200000E+01         6.000000E+00
        6.175320E+07         1.212398E+01         3.230132E-01         4.228742E-01         2.541126E-01        -4.248636E-01        -3.159067E-01        -4.604180E-01         1.270115E+00         1.544942E+00         1.135835E+00         7.900000E+02         5.690000E+02         5.310000E+02        -1.887695E+01        -2.053233E+01        -1.866042E+01        -9.343023E+00        -9.225036E+00        -9.261833E+00        -5.041250E-01        -3.952099E-01        -1.725443E-01        -4.050067E+00                  NAN        -2.500208E+00         0.000000E+00        -4.305430E+00                  NAN        -2.628279E+01                  NAN        -2.913233E+01        -3.104566E+01        -2.485132E+01                  NAN        -6.751616E+00                  NAN        -6.194989E+00        -6.247343E+00        -6.973055E+00                  NAN        -5.535600E+00         0.000000E+00        -5.579078E+00         0.000000E+00        -4.662021E+00         0.000000E+00        -2.188001E+01        -2.641578E+01        -2.406729E+01        -2.656638E+01        -2.223974E+01        -2.409974E+01        -7.143303E+00        -5.604527E+00        -6.609242E+00        -5.544914E+00        -6.979038E+00        -7.574089E+00        -4.471569E+00         0.000000E+00        -3.147156E+00         0.000000E+00        -4.798097E+00         0.000000E+00        -2.711393E+01        -3.156228E+01        -2.995068E+01        -3.263069E+01        -2.587813E+01        -3.091037E+01        -8.262725E-01        -9.234433E-01        -7.420560E-01        -8.382236E-01        -8.004766E-01        -3.908658E-01         1.760000E+02         0.000000E+00         4.660000E+02         9.200000E+01         3.000000E+01         0.000000E+00         1.800000E+02         1.000000E+00         3.400000E+01         1.000000E+00         2.730000E+02         1.300000E+01         1.400000E+02         5.000000E+00         2.440000E+02         8.400000E+01         7.400000E+01         2.000000E+00
        6.178320E+07         1.214517E+01         3.298386E-01         4.211365E-01         2.490249E-01        -4.302658E-01        -3.325152E-01        -4.835270E-01         1.278988E+00         1.548449E+00         1.116934E+00         7.980000E+02         5.610000E+02         5.310000E+02        -1.898547E+01        -2.048754E+01        -1.861960E+01        -9.009807E+00        -9.601122E+00        -9.057241E+00        -4.439558E-01        -3.811885E-01        -1.578586E-01        -4.129239E+00         0.000000E+00        -2.580094E+00         0.000000E+00        -4.149239E+00                  NAN        -2.651254E+01        -3.293841E+01        -2.926352E+01        -3.156969E+01        -2.356521E+01                  NAN        -6.495462E+00        -6.210329E+00        -6.232184E+00        -6.243372E+00        -7.719493E+00                  NAN        -5.313758E+00         0.000000E+00        -5.752154E+00         0.000000E+00        -4.721713E+00         0.000000E+00        -2.230733E+01        -2.804209E+01        -2.408086E+01        -2.916079E+01        -2.213620E+01        -2.527327E+01        -6.943280E+00        -4.997271E+00        -6.794618E+00        -5.674157E+00        -7.002237E+00        -6.607130E+00        -4.545914E+00         0.000000E+00        -3.051018E+00         0.000000E+00        -4.824906E+00         0.000000E+00        -2.757933E+01        -2.981174E+01        -2.969737E+01        -3.242654E+01        -2.564736E+01        -2.633237E+01        -7.657545E-01        -1.949250E-01        -7.980162E-01        -7.638090E-01        -5.907718E-01        -1.687178E+00         1.810000E+02         3.000000E+00         4.550000E+02         9.600000E+01         2.900000E+01         0.000000E+00         1.890000E+02         3.000000E+00         3.500000E+01         1.000000E+00         2.690000E+02         5.000000E+00         1.460000E+02         6.000000E+00         2.440000E+02         8.200000E+01         5.600000E+01         4.000000E+00
        6.181320E+07         1.171370E+01         3.148845E-01         4.189547E-01         2.661608E-01        -4.356362E-01        -2.974201E-01        -4.643322E-01         1.268036E+00         1.577611E+00         1.108204E+00         7.520000E+02         5.620000E+02         5.760000E+02        -1.917895E+01        -2.011486E+01        -1.849127E+01        -9.112729E+00        -9.830595E+00        -9.315527E+00        -4.138209E-01        -3.719436E-01        -3.677927E-01        -3.842814E+00         0.000000E+00        -2.475818E+00         0.000000E+00        -5.618415E+00                  NAN        -2.639060E+01        -2.857284E+01        -2.947517E+01        -3.087893E+01        -2.420133E+01                  NAN        -6.755612E+00        -6.822008E+00        -6.101581E+00        -6.786233E+00        -6.724730E+00                  NAN        -5.521675E+00         0.000000E+00        -5.251539E+00         0.000000E+00        -4.697207E+00         0.000000E+00        -2.262267E+01        -2.179156E+01        -2.444242E+01        -3.340410E+01        -2.192835E+01        -2.315395E+01        -6.852110E+00        -9.202282E+00        -5.859449E+00        -5.159191E+00        -7.023403E+00        -7.218639E+00        -4.230519E+00         0.000000E+00        -3.077663E+00         0.000000E+00        -4.590180E+00         0.000000E+00        -2.771593E+01        -3.016029E+01        -2.989900E+01        -3.271739E+01        -2.574705E+01        -3.007512E+01        -7.694163E-01        -7.365288E-01        -7.258381E-01        -7.896646E-01        -8.983112E-01        -5.060348E-01         1.720000E+02         4.000000E+00         4.690000E+02         8.500000E+01         3.400000E+01         0.000000E+00         1.780000E+02         1.000000E+00         3.200000E+01         2.000000E+00         2.820000E+02         7.000000E+00         1.600000E+02         9.000000E+00         2.350000E+02         8.100000E+01         6.100000E+01         6.000000E+00
        6.184320E+07         1.173560E+01         3.098592E-01         4.258012E-01         2.643397E-01        -4.086544E-01        -3.181778E-01        -4.955569E-01         1.282586E+00         1.552268E+00         1.088875E+00         7.380000E+02         5.640000E+02         5.880000E+02        -1.872319E+01        -2.061451E+01        -1.895984E+01        -9.249800E+00        -9.773024E+00        -8.723365E+00        -4.921208E-01        -4.201823E-01        -3.557466E-01        -4.068437E+00         0.000000E+00        -2.646127E+00         0.000000E+00        -4.965469E+00                  NAN        -2.638275E+01        -2.843901E+01        -2.908943E+01        -3.110087E+01        -2.338081E+01                  NAN        -6.506747E+00        -8.279947E+00        -6.446295E+00        -6.245220E+00        -7.039693E+00                  NAN        -5.257306E+00         0.000000E+00        -5.228228E+00                  NAN        -4.845802E+00         0.000000E+00        -2.283761E+01        -2.165050E+01        -2.372139E+01                  NAN        -2.181164E+01        -2.282817E+01        -6.706469E+00        -9.199421E+00        -6.621070E+00                  NAN        -7.221099E+00        -8.000586E+00        -4.457071E+00         0.000000E+00        -2.948087E+00         0.000000E+00        -4.726597E+00         0.000000E+00        -2.694396E+01        -3.132887E+01        -2.992939E+01        -3.250750E+01        -2.631171E+01        -2.865410E+01        -9.255531E-01        -1.006752E+00        -7.305076E-01        -9.267133E-01        -5.850759E-01        -2.050045E-01         1.660000E+02         3.000000E+00         4.620000E+02         9.800000E+01         3.500000E+01         0.000000E+00         1.810000E+02         3.000000E+00         3.400000E+01         0.000000E+00         2.810000E+02         3.000000E+00         1.430000E+02         4.000000E+00         2.460000E+02         7.900000E+01         5.400000E+01         4.000000E+00
        6.187320E+07         1.214543E+01         3.043867E-01         4.241585E-01         2.714548E-01        -4.115719E-01        -3.182940E-01        -5.082941E-01         1.304632E+00         1.550031E+00         1.075263E+00         7.210000E+02         5.590000E+02         6.100000E+02        -1.917911E+01        -2.047620E+01        -1.888022E+01        -9.201697E+00        -9.349318E+00        -9.012088E+00        -4.228366E-01        -4.935196E-01        -2.962361E-01        -4.234376E+00         0.000000E+00        -2.575049E+00         0.000000E+00        -4.568038E+00                  NAN        -2.612986E+01        -2.773151E+01        -2.930335E+01        -3.117075E+01        -2.421643E+01                  NAN        -6.600062E+00        -8.816532E+00        -6.167320E+00        -6.537130E+00        -7.086385E+00                  NAN        -5.044703E+00                  NAN        -5.932145E+00         0.000000E+00        -4.796919E+00         0.000000E+00        -2.250599E+01                  NAN        -2.494428E+01        -3.254446E+01        -2.194884E+01        -2.374121E+01        -7.224821E+00                  NAN        -6.062218E+00        -6.593292E+00        -7.071318E+00        -7.211220E+00        -5.468820E+00         0.000000E+00        -2.916895E+00         0.000000E+00        -4.563352E+00         0.000000E+00        -2.634562E+01        -3.209090E+01        -3.006701E+01        -3.256451E+01        -2.607437E+01        -2.717726E+01        -8.808683E-01        -7.144809E-01        -7.568887E-01        -8.767830E-01        -5.441263E-01        -7.270716E-05         1.630000E+02         2.000000E+00         4.690000E+02         9.400000E+01         3.600000E+01         0.000000E+00         1.770000E+02         0.000000E+00         3.600000E+01         1.000000E+00         2.830000E+02         5.000000E+00         1.400000E+02         6.000000E+00         2.340000E+02         8.500000E+01         6.000000E+01         5.000000E+00
        6.190320E+07         1.219641E+01         3.309569E-01         4.117687E-01         2.572744E-01        -4.198317E-01        -3.015211E-01        -4.964400E-01         1.291755E+00         1.569355E+00         1.102274E+00         7.790000E+02         5.320000E+02         5.790000E+02        -1.887124E+01        -2.012539E+01        -1.894910E+01        -8.926947E+00        -1.006849E+01        -9.316364E+00        -5.200152E-01        -4.460298E-01        -2.827567E-01        -4.022576E+00         0.000000E+00        -2.489142E+00         0.000000E+00        -5.010397E+00                  NAN        -2.630772E+01        -3.031155E+01        -2.942561E+01        -3.115564E+01        -2.449156E+01                  NAN        -6.669926E+00        -6.599678E+00        -6.107415E+00        -6.578394E+00        -6.694147E+00                  NAN        -5.237593E+00         0.000000E+00        -5.540374E+00                  NAN        -4.784655E+00         0.000000E+00        -2.284288E+01        -2.668020E+01        -2.387341E+01                  NAN        -2.230514E+01        -2.407573E+01        -6.855513E+00        -7.138775E+00        -6.731492E+00                  NAN        -6.941380E+00        -6.169338E+00        -4.701639E+00         0.000000E+00        -2.891036E+00         0.000000E+00        -5.059695E+00         0.000000E+00        -2.723249E+01        -3.181984E+01        -3.002215E+01        -3.256587E+01        -2.544079E+01        -3.145330E+01        -7.596472E-01        -9.361673E-01        -7.248276E-01        -8.269625E-01        -9.183390E-01        -9.959365E-01         1.810000E+02         6.000000E+00         4.490000E+02         9.900000E+01         2.900000E+01         0.000000E+00         1.930000E+02         1.000000E+00         3.000000E+01         0.000000E+00         2.750000E+02         3.000000E+00         1.470000E+02         8.000000E+00         2.260000E+02         8.900000E+01         6.800000E+01         1.000000E+00
        6.193320E+07         1.185748E+01         3.239014E-01         4.192636E-01         2.568350E-01        -4.345736E-01        -3.227365E-01        -4.542663E-01         1.255377E+00         1.562774E+00         1.116777E+00         7.690000E+02         5.540000E+02         5.670000E+02        -1.910115E+01        -2.083444E+01        -1.851292E+01        -9.052022E+00        -9.187319E+00        -9.500651E+00        -3.150086E-01        -4.860974E-01        -2.210170E-01        -4.171002E+00         0.000000E+00        -2.555738E+00         0.000000E+00        -5.034619E+00                  NAN        -2.602901E+01        -2.613848E+01        -2.931806E+01        -3.128399E+01        -2.403940E+01                  NAN        -6.711707E+00        -8.354918E+00        -6.349226E+00        -6.503200E+00        -6.885780E+00                  NAN        -5.240701E+00         0.000000E+00        -5.704348E+00         0.000000E+00        -4.473000E+00         0.000000E+00        -2.239167E+01        -2.791709E+01        -2.383998E+01        -2.937371E+01        -2.221275E+01        -2.714208E+01        -7.037232E+00        -6.762983E+00        -6.798721E+00        -5.549399E+00        -6.937000E+00        -6.422396E+00        -5.549605E+00         0.000000E+00        -2.922658E+00         0.000000E+00        -4.701305E+00         0.000000E+00        -2.627944E+01        -2.968069E+01        -2.997446E+01        -3.250371E+01        -2.616624E+01        -2.918712E+01        -9.183210E-01        -1.770594E+00        -7.770637E-01        -8.601611E-01        -9.646759E-01        -1.985055E-01         1.780000E+02         3.000000E+00         4.570000E+02         9.200000E+01         3.400000E+01         0.000000E+00         1.850000E+02         2.000000E+00         3.600000E+01         2.000000E+00         2.760000E+02         1.000000E+00         1.390000E+02         8.000000E+00         2.380000E+02         8.100000E+01         6.300000E+01         7.000000E+00
        6.196320E+07         1.155409E+01         3.246930E-01         4.059314E-01         2.693756E-01        -4.093998E-01        -3.291835E-01        -4.993473E-01         1.277264E+00         1.549555E+00         1.069707E+00         8.120000E+02         5.310000E+02         5.470000E+02        -1.907849E+01        -2.104111E+01        -1.923744E+01        -9.218628E+00        -9.320482E+00        -8.793488E+00        -2.982451E-01        -4.626115E-01        -3.157959E-01        -4.019002E+00         0.000000E+00        -2.550257E+00         0.000000E+00        -4.348380E+00                  NAN        -2.639171E+01        -2.792849E+01        -2.913341E+01        -3.102053E+01        -2.446793E+01                  NAN        -6.625032E+00        -8.091253E+00        -6.366322E+00        -6.429947E+00        -6.688261E+00                  NAN        -5.342928E+00         0.000000E+00        -5.934937E+00         0.000000E+00        -4.805883E+00         0.000000E+00        -2.242980E+01        -2.543382E+01        -2.349568E+01        -2.697067E+01        -2.149781E+01        -2.080979E+01        -6.877503E+00        -5.476305E+00        -6.569024E+00        -4.758072E+00        -7.217201E+00        -7.679664E+00        -4.789768E+00         0.000000E+00        -3.103010E+00         0.000000E+00        -5.428693E+00         0.000000E+00        -2.692766E+01        -2.966252E+01        -3.015178E+01        -3.270434E+01        -2.544822E+01        -2.919595E+01        -7.959634E-01        -6.588203E-01        -6.481544E-01        -7.397089E-01        -8.318040E-01        -7.677445E-01         1.820000E+02         3.000000E+00         4.540000E+02         9.000000E+01         3.500000E+01         0.000000E+00         1.870000E+02         2.000000E+00         3.000000E+01         1.000000E+00         2.780000E+02         4.000000E+00         1.550000E+02         3.000000E+00         2.270000E+02         8.300000E+01         6.000000E+01         7.000000E+00
        6.199320E+07         1.131561E+01         3.148942E-01         4.140311E-01         2.710747E-01        -3.978513E-01        -3.501931E-01        -4.659650E-01         1.278031E+00         1.543224E+00         1.134999E+00         7.700000E+02         5.480000E+02         5.720000E+02        -1.808599E+01        -2.044068E+01        -1.894679E+01        -9.274299E+00        -9.548925E+00        -9.115039E+00        -5.011003E-01        -4.890268E-01        -2.854267E-01        -3.575940E+00         0.000000E+00        -2.501586E+00         0.000000E+00        -5.165096E+00         0.000000E+00        -2.648980E+01        -3.193103E+01        -2.904553E+01        -3.114377E+01        -2.445298E+01        -2.604025E+01        -6.730507E+00        -7.417006E+00        -6.481389E+00        -6.443851E+00        -6.577633E+00        -6.853896E+00        -5.832854E+00                  NAN        -5.126488E+00                  NAN        -4.410054E+00         0.000000E+00        -2.232075E+01                  NAN        -2.388213E+01                  NAN        -2.234095E+01        -2.410760E+01        -6.725036E+00                  NAN        -7.039404E+00                  NAN        -7.100831E+00        -6.264671E+00        -4.387621E+00         0.000000E+00        -3.168195E+00         0.000000E+00        -4.962945E+00         0.000000E+00        -2.734604E+01        -3.105853E+01        -2.969787E+01        -3.259694E+01        -2.605774E+01        -2.629244E+01        -7.757406E-01        -1.244552E+00        -8.344967E-01        -9.608935E-01        -7.329833E-01        -5.423309E-03         1.730000E+02         3.000000E+00         4.560000E+02         9.500000E+01         3.600000E+01         1.000000E+00         1.790000E+02         0.000000E+00         3.200000E+01         0.000000E+00         2.850000E+02         6.000000E+00         1.380000E+02         1.000000E+01         2.280000E+02         9.000000E+01         7.700000E+01         4.000000E+00
        6.202320E+07         1.113333E+01         2.989265E-01         4.211365E-01         2.799371E-01        -3.967187E-01        -3.031495E-01        -5.176307E-01         1.302080E+00         1.580198E+00         1.071035E+00         7.520000E+02         5.690000E+02         5.690000E+02        -1.882277E+01        -2.067574E+01        -1.894743E+01        -9.175372E+00        -9.797397E+00        -8.856006E+00        -4.075725E-01        -4.433327E-01        -3.566107E-01        -3.828814E+00                  NAN        -2.583937E+00         0.000000E+00        -5.464321E+00         0.000000E+00        -2.665252E+01                  NAN        -2.916052E+01        -3.107456E+01        -2.257414E+01        -2.785380E+01        -6.603015E+00                  NAN        -6.371532E+00        -6.605645E+00        -7.193655E+00        -5.265085E+00        -5.541147E+00         0.000000E+00        -5.552998E+00                  NAN        -4.530048E+00         0.000000E+00        -2.267322E+01        -2.496450E+01        -2.405175E+01                  NAN        -2.191334E+01        -2.335447E+01        -6.943838E+00        -6.326167E+00        -6.065415E+00                  NAN        -7.431645E+00        -7.551609E+00        -4.730115E+00         0.000000E+00        -3.141068E+00         0.000000E+00        -4.460676E+00         0.000000E+00        -2.693215E+01        -3.128610E+01        -2.985531E+01        -3.275994E+01        -2.600728E+01        -2.601949E+01        -7.676238E-01        -9.673154E-01        -7.643844E-01        -8.266571E-01        -7.436111E-01        -6.731045E-01         1.700000E+02         0.000000E+00         4.540000E+02         9.900000E+01         4.000000E+01         1.000000E+00         1.780000E+02         1.000000E+00         3.500000E+01         0.000000E+00         2.750000E+02         1.300000E+01         1.500000E+02         5.000000E+00         2.320000E+02         8.300000E+01         7.500000E+01         3.000000E+00
        6.205320E+07         1.214723E+01         3.268072E-01         4.250560E-01         2.481368E-01        -3.993919E-01        -3.186038E-01        -4.762289E-01         1.280680E+00         1.564420E+00         1.086558E+00         8.210000E+02         5.670000E+02         5.020000E+02        -1.861109E+01        -2.075658E+01        -1.859759E+01        -9.210202E+00        -9.699419E+00        -9.279479E+00        -4.698642E-01        -4.268830E-01        -2.821519E-01        -4.267336E+00         0.000000E+00        -2.496588E+00         0.000000E+00        -4.829826E+00                  NAN        -2.648412E+01        -2.901636E+01        -2.919645E+01        -3.098955E+01        -2.278435E+01                  NAN        -6.576626E+00        -6.226039E+00        -6.345642E+00        -6.612095E+00        -7.574470E+00                  NAN        -5.484242E+00                  NAN        -5.472230E+00         0.000000E+00        -4.328125E+00         0.000000E+00        -2.261305E+01                  NAN        -2.402488E+01        -2.969372E+01        -2.222793E+01        -2.162890E+01        -6.901131E+00                  NAN        -6.315025E+00        -4.170848E+00        -7.153681E+00        -9.603054E+00        -4.528619E+00         0.000000E+00        -3.194489E+00         0.000000E+00        -4.442096E+00         0.000000E+00        -2.730236E+01        -3.040850E+01        -2.985017E+01        -3.236647E+01        -2.590826E+01        -2.742292E+01        -6.283948E-01        -9.165194E-01        -7.144929E-01        -9.469047E-01        -6.169919E-01        -1.020076E+00         1.770000E+02         2.000000E+00         4.830000E+02         7.700000E+01         2.500000E+01         0.000000E+00         1.990000E+02         0.000000E+00         3.400000E+01         1.000000E+00         2.620000E+02         6.000000E+00         1.450000E+02         4.000000E+00         2.440000E+02         7.700000E+01         5.600000E+01         3.000000E+00
        6.208320E+07         1.147715E+01         3.104727E-01         4.251043E-01         2.644231E-01        -3.906960E-01        -3.069914E-01        -4.963019E-01         1.307275E+00         1.578357E+00         1.078213E+00         7.760000E+02         5.690000E+02         5.450000E+02        -1.859305E+01        -2.039366E+01        -1.895914E+01        -9.260812E+00        -9.581414E+00        -9.013295E+00        -5.030332E-01        -3.236734E-01        -2.813221E-01        -3.915129E+00         0.000000E+00        -2.542335E+00         0.000000E+00        -5.046866E+00         0.000000E+00        -2.656532E+01        -2.876856E+01        -2.928804E+01        -3.124953E+01        -2.472116E+01        -2.893078E+01        -6.893792E+00        -6.211724E+00        -6.284839E+00        -6.380739E+00        -6.803939E+00        -7.702270E+00        -5.624919E+00         0.000000E+00        -5.001792E+00         0.000000E+00        -4.562070E+00         0.000000E+00        -2.291267E+01        -2.020898E+01        -2.445455E+01        -2.524163E+01        -2.209521E+01        -2.335770E+01        -6.713633E+00        -7.980352E+00        -6.156810E+00        -6.123627E+00        -7.136536E+00        -8.523498E+00        -4.695052E+00         0.000000E+00        -2.904352E+00         0.000000E+00        -4.799539E+00         0.000000E+00        -2.697143E+01        -2.925236E+01        -3.030660E+01        -3.254034E+01        -2.634821E+01        -2.927171E+01        -9.220755E-01        -8.307658E-01        -6.867733E-01        -7.306653E-01        -8.290274E-01        -3.757557E-02         1.720000E+02         2.000000E+00         4.740000E+02         8.600000E+01         2.800000E+01         2.000000E+00         1.760000E+02         1.000000E+00         3.500000E+01         2.000000E+00         2.750000E+02         1.300000E+01         1.450000E+02         5.000000E+00         2.520000E+02         7.500000E+01         7.100000E+01         4.000000E+00
        6.211320E+07         1.163608E+01         3.143150E-01         4.252394E-01         2.604456E-01        -4.138198E-01        -3.036440E-01        -4.736753E-01         1.278267E+00         1.567005E+00         1.100537E+00         7.900000E+02         5.670000E+02         5.330000E+02        -1.858906E+01        -2.080781E+01        -1.965286E+01        -9.272941E+00        -9.558935E+00        -8.557952E+00        -4.870395E-01        -4.259925E-01        -2.060349E-01        -3.983941E+00                  NAN        -2.634322E+00         0.000000E+00        -4.674323E+00         0.000000E+00        -2.650582E+01                  NAN        -2.896205E+01        -3.087450E+01        -2.372760E+01        -2.346608E+01        -6.459518E+00                  NAN        -6.285108E+00        -6.369458E+00        -6.882908E+00        -9.555216E+00        -5.654042E+00         0.000000E+00        -5.145736E+00         0.000000E+00        -4.660783E+00         0.000000E+00        -2.214640E+01        -2.427780E+01        -2.393551E+01        -2.917049E+01        -2.199806E+01        -2.286596E+01        -6.835682E+00        -5.570888E+00        -6.660908E+00        -4.416493E+00        -6.970840E+00        -7.536671E+00        -4.523565E+00         0.000000E+00        -3.032926E+00         0.000000E+00        -5.314904E+00         0.000000E+00        -2.699466E+01        -3.016306E+01        -2.978002E+01        -3.238520E+01        -2.528267E+01        -2.860436E+01        -8.792963E-01        -1.305805E+00        -7.863329E-01        -8.062345E-01        -9.626349E-01        -1.435150E+00         1.780000E+02         0.000000E+00         4.660000E+02         8.900000E+01         2.800000E+01         3.000000E+00         1.760000E+02         3.000000E+00         4.100000E+01         1.000000E+00         2.680000E+02         1.300000E+01         1.490000E+02         3.000000E+00         2.430000E+02         8.100000E+01         6.900000E+01         3.000000E+00
        6.214320E+07         1.158142E+01         3.117254E-01         4.280854E-01         2.601892E-01        -4.039180E-01        -3.096625E-01        -4.772386E-01         1.292939E+00         1.548040E+00         1.106636E+00         7.880000E+02         5.590000E+02         5.430000E+02        -1.913080E+01        -2.078505E+01        -1.865372E+01        -9.149062E+00        -9.306756E+00        -9.019044E+00        -4.129343E-01        -4.641327E-01        -3.372876E-01        -4.475167E+00         0.000000E+00        -2.516328E+00         0.000000E+00        -3.896915E+00                  NAN        -2.606858E+01        -2.638851E+01        -2.938040E+01        -3.054334E+01        -2.395233E+01                  NAN        -6.629790E+00        -8.750035E+00        -6.232574E+00        -6.575038E+00        -6.774589E+00                  NAN        -5.654899E+00                  NAN        -5.509239E+00                  NAN        -4.455461E+00         0.000000E+00        -2.256389E+01                  NAN        -2.449006E+01                  NAN        -2.210155E+01        -2.368098E+01        -6.740482E+00                  NAN        -6.373678E+00                  NAN        -7.211815E+00        -8.319398E+00        -4.515540E+00         0.000000E+00        -2.956769E+00         0.000000E+00        -5.132358E+00         0.000000E+00        -2.735339E+01        -3.007887E+01        -3.007700E+01        -3.266978E+01        -2.550974E+01        -2.841115E+01        -8.157867E-01        -1.051511E+00        -7.991603E-01        -8.970341E-01        -8.527340E-01        -6.753933E-01         1.660000E+02         2.000000E+00         4.830000E+02         7.800000E+01         3.500000E+01         0.000000E+00         1.920000E+02         0.000000E+00         4.100000E+01         0.000000E+00         2.590000E+02         1.000000E+01         1.450000E+02         6.000000E+00         2.420000E+02         8.000000E+01         6.100000E+01         7.000000E+00
        6.217320E+07         1.210150E+01         3.164855E-01         4.228738E-01         2.606408E-01        -4.280059E-01        -3.454650E-01        -4.919263E-01         1.248556E+00         1.534432E+00         1.091078E+00         7.760000E+02         5.630000E+02         5.510000E+02        -1.908514E+01        -2.087818E+01        -1.834745E+01        -8.717772E+00        -9.369559E+00        -9.099879E+00        -4.695663E-01        -3.656359E-01        -4.666916E-01        -3.948741E+00         0.000000E+00        -2.641459E+00         0.000000E+00        -3.191359E+00         0.000000E+00        -2.658962E+01        -2.926025E+01        -2.924755E+01        -3.083688E+01        -2.505861E+01        -2.866618E+01        -6.516557E+00        -6.640809E+00        -6.360669E+00        -6.641228E+00        -7.116983E+00        -8.746311E+00        -5.475833E+00         0.000000E+00        -5.632810E+00                  NAN        -4.617099E+00         0.000000E+00        -2.239793E+01        -1.922727E+01        -2.323776E+01                  NAN        -2.232515E+01        -2.523109E+01        -6.979039E+00        -1.098932E+01        -7.101984E+00                  NAN        -6.898395E+00        -6.856781E+00        -4.612739E+00         0.000000E+00        -2.818833E+00         0.000000E+00        -4.335391E+00         0.000000E+00        -2.697312E+01        -3.254137E+01        -3.020085E+01        -3.276333E+01        -2.621942E+01        -2.885339E+01        -8.571265E-01        -7.292072E-01        -7.070311E-01        -9.003378E-01        -8.329754E-01        -1.078140E+00         1.800000E+02         3.000000E+00         4.650000E+02         8.000000E+01         3.500000E+01         1.000000E+00         1.860000E+02         1.000000E+00         3.700000E+01         0.000000E+00         2.720000E+02         6.000000E+00         1.500000E+02         6.000000E+00         2.510000E+02         6.600000E+01         6.500000E+01         5.000000E+00
        6.220320E+07         1.158193E+01         3.100633E-01         4.313417E-01         2.585950E-01        -4.067359E-01        -3.039043E-01        -4.459353E-01         1.288867E+00         1.579177E+00         1.138195E+00         7.770000E+02         5.730000E+02         5.400000E+02        -1.858832E+01        -2.053052E+01        -1.824286E+01        -9.479960E+00        -9.647588E+00        -9.219122E+00        -5.176396E-01        -4.239054E-01        -3.290908E-01        -4.068422E+00         0.000000E+00        -2.547246E+00         0.000000E+00        -4.477395E+00                  NAN        -2.622528E+01        -2.974011E+01        -2.930363E+01        -3.098883E+01        -2.464510E+01                  NAN        -6.713842E+00        -6.402802E+00        -6.271952E+00        -6.414749E+00        -6.690393E+00                  NAN        -5.573208E+00         0.000000E+00        -5.257265E+00         0.000000E+00        -4.339115E+00         0.000000E+00        -2.280213E+01        -2.676958E+01        -2.438350E+01        -2.408343E+01        -2.216653E+01        -2.184890E+01        -6.961076E+00        -6.970344E+00        -6.433924E+00        -7.576111E+00        -6.889419E+00        -8.938842E+00        -4.708370E+00         0.000000E+00        -2.979970E+00         0.000000E+00        -5.521478E+00         0.000000E+00        -2.677321E+01        -3.160814E+01        -3.008149E+01        -3.258265E+01        -2.513834E+01        -2.768833E+01        -8.511477E-01        -4.453066E-01        -6.944265E-01        -8.379331E-01        -9.362296E-01        -5.713411E-01         1.640000E+02         3.000000E+00         4.790000E+02         8.800000E+01         3.000000E+01         0.000000E+00         1.880000E+02         4.000000E+00         3.900000E+01         1.000000E+00         2.650000E+02         5.000000E+00         1.460000E+02         6.000000E+00         2.470000E+02         8.000000E+01         5.300000E+01         6.000000E+00
        6.223320E+07         1.146876E+01         3.056309E-01         4.309626E-01         2.634065E-01        -3.903614E-01        -3.253468E-01        -4.750586E-01         1.275948E+00         1.557096E+00         1.089739E+00         7.470000E+02         5.770000E+02         5.660000E+02        -1.850138E+01        -2.103014E+01        -1.821547E+01        -9.429659E+00        -9.472622E+00        -9.146241E+00        -5.523761E-01        -4.465472E-01        -3.436612E-01        -3.816384E+00         0.000000E+00        -2.642234E+00         0.000000E+00        -4.452438E+00                  NAN        -2.671526E+01        -3.258429E+01        -2.918272E+01        -3.074899E+01        -2.375186E+01                  NAN        -6.429529E+00        -5.192655E+00        -6.237542E+00        -6.742703E+00        -7.541849E+00                  NAN        -5.596281E+00         0.000000E+00        -5.128183E+00                  NAN        -4.584620E+00         0.000000E+00        -2.276754E+01        -2.557323E+01        -2.453530E+01                  NAN        -2.187457E+01        -2.369465E+01        -6.705929E+00        -8.775657E+00        -6.841280E+00                  NAN        -7.155604E+00        -6.611542E+00        -4.684182E+00         0.000000E+00        -3.169762E+00         0.000000E+00        -4.094923E+00         0.000000E+00        -2.712280E+01        -3.073629E+01        -2.973521E+01        -3.263005E+01        -2.656625E+01        -2.767765E+01        -7.700643E-01        -6.338353E-01        -7.437607E-01        -8.743100E-01        -6.735732E-01        -9.269083E-01         1.620000E+02         6.000000E+00         4.780000E+02         8.600000E+01         3.200000E+01         0.000000E+00         1.830000E+02         3.000000E+00         3.900000E+01         0.000000E+00         2.710000E+02         6.000000E+00         1.430000E+02         1.300000E+01         2.320000E+02         9.400000E+01         6.300000E+01         3.000000E+00
        6.226320E+07         1.184953E+01         3.184179E-01         4.271702E-01         2.544119E-01        -4.450951E-01        -3.284896E-01        -4.940879E-01         1.250605E+00         1.562822E+00         1.103673E+00         7.490000E+02         5.750000E+02         5.660000E+02        -1.879144E+01        -2.081721E+01        -1.898176E+01        -9.022007E+00        -9.726011E+00        -8.992375E+00        -3.911189E-01        -3.962789E-01        -2.799497E-01        -3.657107E+00         0.000000E+00        -2.625573E+00         0.000000E+00        -4.452845E+00                  NAN        -2.639883E+01        -2.797607E+01        -2.931241E+01        -3.133543E+01        -2.465474E+01                  NAN        -6.824797E+00        -7.545267E+00        -6.188568E+00        -6.329364E+00        -7.044676E+00                  NAN        -5.446005E+00         0.000000E+00        -4.384866E+00         0.000000E+00        -4.711755E+00         0.000000E+00        -2.212966E+01        -2.390262E+01        -2.512325E+01        -2.437284E+01        -2.218513E+01        -2.583315E+01        -7.343754E+00        -8.131828E+00        -6.913125E+00        -1.016286E+01        -7.071601E+00        -5.646966E+00        -4.516688E+00         0.000000E+00        -3.308771E+00         0.000000E+00        -5.438114E+00         0.000000E+00        -2.736958E+01        -3.113788E+01        -2.976774E+01        -3.249149E+01        -2.569680E+01        -2.861897E+01        -8.308578E-01        -7.814176E-01        -7.798887E-01        -8.184605E-01        -8.539688E-01        -8.362884E-01         1.700000E+02         8.000000E+00         4.700000E+02         8.900000E+01         2.700000E+01         0.000000E+00         1.800000E+02         4.000000E+00         3.800000E+01         1.000000E+00         2.760000E+02         3.000000E+00         1.450000E+02         8.000000E+00         2.430000E+02         8.300000E+01         7.400000E+01         2.000000E+00
        6.229320E+07         1.106142E+01         2.977680E-01         4.414195E-01         2.608125E-01        -4.025428E-01        -3.495608E-01        -5.082283E-01         1.287444E+00         1.514308E+00         1.093645E+00         7.280000E+02         6.030000E+02         5.590000E+02        -1.878325E+01        -2.069753E+01        -1.899011E+01        -9.420182E+00        -9.188302E+00        -8.715721E+00        -5.608935E-01        -4.425830E-01        -3.436372E-01        -3.870728E+00         0.000000E+00        -2.609393E+00         0.000000E+00        -4.379011E+00         0.000000E+00        -2.663573E+01        -2.957120E+01        -2.914906E+01        -3.096359E+01        -2.348881E+01        -2.360862E+01        -6.743933E+00        -7.486880E+00        -6.437985E+00        -6.415766E+00        -7.393364E+00        -8.111825E+00        -5.475825E+00         0.000000E+00        -4.932122E+00         0.000000E+00        -4.878324E+00         0.000000E+00        -2.266523E+01        -2.756476E+01        -2.466784E+01        -2.531691E+01        -2.214446E+01        -2.318164E+01        -6.855942E+00        -6.450603E+00        -6.600386E+00        -9.062650E+00        -6.940012E+00        -8.460630E+00        -4.712471E+00         0.000000E+00        -3.169387E+00         0.000000E+00        -5.534083E+00         0.000000E+00        -2.694674E+01        -2.941219E+01        -2.968803E+01        -3.263627E+01        -2.532609E+01        -2.855634E+01        -8.095051E-01        -9.777301E-01        -7.457447E-01        -9.028232E-01        -8.637450E-01        -6.979488E-01         1.590000E+02         3.000000E+00         4.770000E+02         9.100000E+01         3.200000E+01         2.000000E+00         1.640000E+02         1.000000E+01         4.500000E+01         2.000000E+00         2.700000E+02         1.100000E+01         1.420000E+02         5.000000E+00         2.530000E+02         8.200000E+01         6.700000E+01         4.000000E+00
        6.232320E+07         1.149313E+01         3.142088E-01         4.389578E-01         2.468335E-01        -4.142700E-01        -3.488689E-01        -4.722489E-01         1.272357E+00         1.529971E+00         1.095909E+00         7.670000E+02         6.000000E+02         5.230000E+02        -1.874371E+01        -2.124647E+01        -1.880858E+01        -9.228337E+00        -9.170105E+00        -9.130813E+00        -5.341098E-01        -4.413108E-01        -2.608976E-01        -3.928958E+00         0.000000E+00        -2.552854E+00         0.000000E+00        -3.810687E+00                  NAN        -2.600636E+01        -2.785134E+01        -2.906656E+01        -3.080190E+01        -2.422605E+01                  NAN        -6.739098E+00        -7.683764E+00        -6.365130E+00        -6.557435E+00        -7.499356E+00                  NAN        -5.212932E+00         0.000000E+00        -4.292863E+00         0.000000E+00        -5.089253E+00         0.000000E+00        -2.302264E+01        -2.870744E+01        -2.500041E+01        -2.768021E+01        -2.146239E+01        -2.322755E+01        -7.020334E+00        -6.490189E+00        -6.906560E+00        -6.034067E+00        -7.166182E+00        -8.290549E+00        -4.580713E+00         0.000000E+00        -3.324284E+00         0.000000E+00        -4.620956E+00         0.000000E+00        -2.713726E+01        -2.954021E+01        -2.969454E+01        -3.267560E+01        -2.590831E+01        -2.792942E+01        -7.895790E-01        -9.899597E-01        -7.460564E-01        -8.418520E-01        -8.279326E-01        -1.049664E+00         1.670000E+02         2.000000E+00         4.920000E+02         7.800000E+01         2.500000E+01         0.000000E+00         1.900000E+02         1.000000E+00         4.400000E+01         1.000000E+00         2.600000E+02         6.000000E+00         1.510000E+02         8.000000E+00         2.530000E+02         7.900000E+01         5.400000E+01         3.000000E+00
        6.235320E+07         1.158845E+01         3.091308E-01         4.325765E-01         2.582928E-01        -4.380160E-01        -3.235452E-01        -4.891181E-01         1.257173E+00         1.552371E+00         1.057042E+00         7.780000E+02         6.010000E+02         5.110000E+02        -1.917958E+01        -2.044854E+01        -1.881253E+01        -8.979314E+00        -9.828323E+00        -9.040443E+00        -3.771051E-01        -4.888454E-01        -1.123809E-01        -4.322905E+00         0.000000E+00        -2.490729E+00         0.000000E+00        -3.872461E+00                  NAN        -2.603688E+01        -2.391159E+01        -2.950174E+01        -3.089542E+01        -2.387100E+01                  NAN        -6.827400E+00        -1.065823E+01        -6.201504E+00        -6.590796E+00        -7.698109E+00                  NAN        -5.427841E+00                  NAN        -5.188724E+00         0.000000E+00        -4.678779E+00         0.000000E+00        -2.283150E+01                  NAN        -2.355283E+01        -3.289791E+01        -2.190724E+01        -2.455797E+01        -6.918819E+00                  NAN        -7.018143E+00        -7.556222E+00        -7.065980E+00        -7.490497E+00        -4.867667E+00         0.000000E+00        -3.388605E+00         0.000000E+00        -3.675842E+00         0.000000E+00        -2.706244E+01        -2.781236E+01        -2.970158E+01        -3.263148E+01        -2.615023E+01        -2.902908E+01        -8.141775E-01        -8.782799E-01        -7.203454E-01        -8.903745E-01        -8.075644E-01        -1.548595E-01         1.700000E+02         2.000000E+00         4.680000E+02         9.200000E+01         3.200000E+01         0.000000E+00         1.770000E+02         0.000000E+00         4.600000E+01         1.000000E+00         2.710000E+02         7.000000E+00         1.470000E+02         3.000000E+00         2.380000E+02         8.400000E+01         7.000000E+01         3.000000E+00
        6.238320E+07         1.180291E+01         3.358241E-01         4.354920E-01         2.286840E-01        -4.440165E-01        -3.394874E-01        -5.035063E-01         1.234633E+00         1.527372E+00         1.073891E+00         8.200000E+02         5.900000E+02         4.800000E+02        -1.893035E+01        -2.090975E+01        -1.850190E+01        -9.075117E+00        -9.248587E+00        -9.222427E+00        -3.651286E-01        -5.283833E-01        -1.408970E-01        -4.164864E+00         0.000000E+00        -2.516850E+00         0.000000E+00        -4.175779E+00                  NAN        -2.588395E+01        -2.683446E+01        -2.918868E+01        -3.064083E+01        -2.443308E+01                  NAN        -6.778497E+00        -8.636641E+00        -6.311817E+00        -6.744133E+00        -6.867865E+00                  NAN        -5.453410E+00         0.000000E+00        -5.459696E+00                  NAN        -4.518501E+00         0.000000E+00        -2.221401E+01        -2.843376E+01        -2.400006E+01                  NAN        -2.255669E+01        -2.816582E+01        -7.129129E+00        -3.276368E+00        -6.716906E+00                  NAN        -6.968576E+00        -6.164157E+00        -4.794101E+00         0.000000E+00        -3.294723E+00         0.000000E+00        -4.284100E+00         0.000000E+00        -2.671496E+01        -2.974960E+01        -2.965184E+01        -3.243809E+01        -2.644361E+01        -2.947766E+01        -7.715812E-01        -5.199708E-01        -7.657631E-01        -9.138834E-01        -8.416058E-01        -1.191109E+00         1.730000E+02         2.000000E+00         4.770000E+02         9.000000E+01         2.200000E+01         0.000000E+00         1.920000E+02         2.000000E+00         4.400000E+01         0.000000E+00         2.630000E+02         1.000000E+00         1.450000E+02         9.000000E+00         2.440000E+02         8.200000E+01         6.300000E+01         2.000000E+00
        6.241320E+07         1.179448E+01         3.202811E-01         4.357333E-01         2.439856E-01        -4.282667E-01        -3.600065E-01        -4.684356E-01         1.265073E+00         1.507993E+00         1.102405E+00         8.120000E+02         5.710000E+02         5.070000E+02        -1.867761E+01        -2.088122E+01        -1.850693E+01        -9.302570E+00        -9.273769E+00        -9.389404E+00        -3.934462E-01        -4.476292E-01        -3.363831E-01        -3.918588E+00         0.000000E+00        -2.604490E+00         0.000000E+00        -3.922185E+00                  NAN        -2.612323E+01        -3.080670E+01        -2.909904E+01        -3.047450E+01        -2.454424E+01                  NAN        -6.834963E+00        -8.238926E+00        -6.369037E+00        -6.496954E+00        -7.225322E+00                  NAN        -5.565898E+00         0.000000E+00        -5.503725E+00         0.000000E+00        -4.679312E+00         0.000000E+00        -2.200757E+01        -2.459988E+01        -2.394118E+01        -2.678781E+01        -2.229344E+01        -2.460046E+01        -7.096120E+00        -8.447514E+00        -6.978491E+00        -7.545020E+00        -6.849381E+00        -5.760306E+00        -4.615941E+00         0.000000E+00        -2.927763E+00         0.000000E+00        -4.376759E+00         0.000000E+00        -2.708215E+01        -3.190687E+01        -2.997314E+01        -3.231977E+01        -2.599720E+01        -2.579813E+01        -8.007826E-01        -1.337306E+00        -7.620557E-01        -8.310428E-01        -8.725353E-01        -3.692031E-02         1.660000E+02         3.000000E+00         4.820000E+02         8.800000E+01         2.500000E+01         0.000000E+00         1.900000E+02         3.000000E+00         3.900000E+01         2.000000E+00         2.650000E+02         3.000000E+00         1.470000E+02         6.000000E+00         2.420000E+02         8.000000E+01         6.400000E+01         3.000000E+00
        6.244320E+07         1.114025E+01         3.019858E-01         4.374362E-01         2.605780E-01        -4.243722E-01        -3.113084E-01        -4.463213E-01         1.265531E+00         1.557428E+00         1.118480E+00         7.410000E+02         5.890000E+02         5.600000E+02        -1.875349E+01        -2.108926E+01        -1.862587E+01        -9.276704E+00        -9.408574E+00        -9.386489E+00        -2.941738E-01        -4.539802E-01        -3.599439E-01        -4.233372E+00         0.000000E+00        -2.636039E+00         0.000000E+00        -3.828594E+00         0.000000E+00        -2.630847E+01        -2.844433E+01        -2.899499E+01        -3.054136E+01        -2.535527E+01        -2.906928E+01        -6.745605E+00        -7.366120E+00        -6.387744E+00        -6.323147E+00        -6.894873E+00        -6.543208E+00        -5.392581E+00         0.000000E+00        -5.064697E+00         0.000000E+00        -4.588970E+00         0.000000E+00        -2.203989E+01        -1.995950E+01        -2.417442E+01        -2.860302E+01        -2.251083E+01        -2.312215E+01        -7.051526E+00        -1.133816E+01        -6.686585E+00        -5.515746E+00        -6.853615E+00        -8.971003E+00        -5.179166E+00         0.000000E+00        -3.131549E+00         0.000000E+00        -4.120646E+00         0.000000E+00        -2.671820E+01        -2.958142E+01        -2.990569E+01        -3.262391E+01        -2.678913E+01        -2.813705E+01        -8.976034E-01        -1.386226E-01        -6.898624E-01        -8.730331E-01        -6.242610E-01        -6.310513E-01         1.530000E+02         4.000000E+00         4.880000E+02         8.000000E+01         3.600000E+01         3.000000E+00         1.730000E+02         1.000000E+00         4.200000E+01         3.000000E+00         2.810000E+02         2.000000E+00         1.270000E+02         8.000000E+00         2.450000E+02         7.900000E+01         7.700000E+01         7.000000E+00
        6.247320E+07         1.151629E+01         3.293173E-01         4.204607E-01         2.502220E-01        -4.166234E-01        -3.053648E-01        -4.547047E-01         1.283699E+00         1.555852E+00         1.143047E+00         8.160000E+02         5.500000E+02         5.240000E+02        -1.922010E+01        -2.045000E+01        -1.874521E+01        -9.094742E+00        -9.407241E+00        -9.323902E+00        -4.046853E-01        -4.648558E-01        -2.655129E-01        -4.003528E+00         0.000000E+00        -2.544719E+00         0.000000E+00        -4.194676E+00         0.000000E+00        -2.633188E+01        -3.012175E+01        -2.901473E+01        -3.069758E+01        -2.347780E+01        -2.688379E+01        -6.802779E+00        -5.438642E+00        -6.348767E+00        -6.631769E+00        -7.352099E+00        -8.946323E+00        -5.608147E+00         0.000000E+00        -5.935901E+00         0.000000E+00        -4.464556E+00         0.000000E+00        -2.269932E+01        -2.038814E+01        -2.380071E+01        -2.722989E+01        -2.243997E+01        -2.245924E+01        -6.863831E+00        -8.690399E+00        -6.851548E+00        -6.543748E+00        -6.954154E+00        -9.153554E+00        -4.988546E+00         0.000000E+00        -2.914038E+00         0.000000E+00        -4.630269E+00         0.000000E+00        -2.690039E+01        -3.104028E+01        -2.997848E+01        -3.272383E+01        -2.577356E+01        -2.784416E+01        -7.838608E-01        -6.029835E-01        -7.173743E-01        -8.480443E-01        -6.611835E-01        -1.330513E+00         1.710000E+02         3.000000E+00         4.770000E+02         8.100000E+01         2.900000E+01         3.000000E+00         1.940000E+02         1.000000E+00         2.800000E+01         4.000000E+00         2.700000E+02         5.000000E+00         1.560000E+02         7.000000E+00         2.390000E+02         7.700000E+01         6.900000E+01         4.000000E+00
        6.250320E+07         1.138453E+01         3.214359E-01         4.297378E-01         2.488263E-01        -3.942152E-01        -3.232721E-01        -4.401005E-01         1.302199E+00         1.555541E+00         1.146153E+00         7.530000E+02         5.730000E+02         5.640000E+02        -1.893757E+01        -2.110191E+01        -1.824238E+01        -9.410788E+00        -9.266569E+00        -8.940751E+00        -2.886861E-01        -3.527698E-01        -4.873529E-01        -3.571858E+00                  NAN        -2.584267E+00         0.000000E+00        -3.842036E+00                  NAN        -2.700225E+01                  NAN        -2.911194E+01        -3.012309E+01        -2.355518E+01                  NAN        -6.651161E+00                  NAN        -6.336505E+00        -6.825962E+00        -7.041760E+00                  NAN        -5.463623E+00         0.000000E+00        -5.090633E+00         0.000000E+00        -4.519569E+00         0.000000E+00        -2.263991E+01        -2.136246E+01        -2.477164E+01        -2.760419E+01        -2.207149E+01        -2.344140E+01        -6.801245E+00        -8.447154E+00        -6.550807E+00        -8.008858E+00        -7.034060E+00        -6.923106E+00        -4.717633E+00         0.000000E+00        -3.055085E+00         0.000000E+00        -5.131667E+00         0.000000E+00        -2.713465E+01        -3.509054E+01        -3.004135E+01        -3.238513E+01        -2.562817E+01        -2.866283E+01        -7.950202E-01        -5.742249E-01        -6.931562E-01        -8.714362E-01        -8.902463E-01        -5.964618E-02         1.780000E+02         0.000000E+00         4.780000E+02         8.100000E+01         2.700000E+01         0.000000E+00         1.990000E+02         1.000000E+00         3.400000E+01         3.000000E+00         2.630000E+02         2.000000E+00         1.650000E+02         1.000000E+00         2.530000E+02         7.000000E+01         5.600000E+01         6.000000E+00
        6.253320E+07         1.184788E+01         3.207983E-01         4.374513E-01         2.417504E-01        -3.784659E-01        -3.242159E-01        -4.497982E-01         1.320621E+00         1.543356E+00         1.118448E+00         7.850000E+02         5.820000E+02         5.230000E+02        -1.907018E+01        -2.111812E+01        -1.882045E+01        -9.256291E+00        -9.301287E+00        -9.011419E+00        -3.559840E-01        -4.102211E-01        -2.975936E-01        -4.162223E+00                  NAN        -2.677705E+00         0.000000E+00        -4.882993E+00                  NAN        -2.642236E+01                  NAN        -2.894028E+01        -3.097360E+01        -2.534091E+01                  NAN        -6.664551E+00                  NAN        -6.312053E+00        -6.624404E+00        -6.021490E+00                  NAN        -5.065838E+00         0.000000E+00        -5.452737E+00         0.000000E+00        -4.716990E+00         0.000000E+00        -2.292885E+01        -2.069615E+01        -2.437689E+01        -2.859774E+01        -2.213270E+01        -2.416803E+01        -6.727099E+00        -9.441653E+00        -6.003466E+00        -5.635709E+00        -6.813674E+00        -7.301339E+00        -4.648841E+00         0.000000E+00        -2.999958E+00         0.000000E+00        -5.427186E+00         0.000000E+00        -2.744227E+01        -3.007587E+01        -3.010330E+01        -3.233141E+01        -2.575955E+01        -2.830635E+01        -6.927964E-01        -2.487807E-01        -7.065989E-01        -7.545859E-01        -8.918966E-01        -5.911107E-01         1.720000E+02         0.000000E+00         4.710000E+02         9.600000E+01         2.500000E+01         0.000000E+00         1.910000E+02         1.000000E+00         3.800000E+01         4.000000E+00         2.630000E+02         5.000000E+00         1.580000E+02         7.000000E+00         2.520000E+02         7.500000E+01         6.000000E+01         6.000000E+00
        6.256320E+07         1.215822E+01         3.257613E-01         4.374362E-01         2.368025E-01        -4.220459E-01        -3.010763E-01        -4.753514E-01         1.278661E+00         1.551365E+00         1.108175E+00         7.420000E+02         6.220000E+02         5.260000E+02        -1.873646E+01        -2.036954E+01        -1.829321E+01        -9.289573E+00        -9.627850E+00        -8.991171E+00        -4.288024E-01        -3.456799E-01        -4.271663E-01        -4.187981E+00         0.000000E+00        -2.595679E+00         0.000000E+00        -5.142353E+00                  NAN        -2.627332E+01        -2.994253E+01        -2.948301E+01        -3.129759E+01        -2.285505E+01                  NAN        -6.639785E+00        -7.137542E+00        -6.206156E+00        -6.336562E+00        -7.440700E+00                  NAN        -4.940982E+00                  NAN        -5.286966E+00         0.000000E+00        -4.465304E+00         0.000000E+00        -2.282609E+01                  NAN        -2.461725E+01        -2.629566E+01        -2.206751E+01        -2.795500E+01        -6.956293E+00                  NAN        -6.674536E+00        -7.334600E+00        -7.027637E+00        -5.122879E+00        -4.476048E+00         0.000000E+00        -3.144944E+00         0.000000E+00        -4.780151E+00         0.000000E+00        -2.723147E+01        -3.024173E+01        -2.984857E+01        -3.296712E+01        -2.574736E+01        -2.780506E+01        -7.745417E-01        -1.066455E+00        -7.150821E-01        -7.231729E-01        -8.101711E-01        -1.990101E-01         1.720000E+02         3.000000E+00         4.740000E+02         9.200000E+01         2.300000E+01         0.000000E+00         2.010000E+02         0.000000E+00         3.800000E+01         4.000000E+00         2.580000E+02         1.000000E+00         1.510000E+02         5.000000E+00         2.530000E+02         7.500000E+01         5.500000E+01         5.000000E+00
        6.259320E+07         1.233429E+01         3.345970E-01         4.368822E-01         2.285209E-01        -3.833424E-01        -3.209922E-01        -4.679424E-01         1.295410E+00         1.552430E+00         1.113341E+00         7.970000E+02         6.060000E+02         4.870000E+02        -1.844630E+01        -2.138682E+01        -1.918535E+01        -9.265580E+00        -9.291161E+00        -8.572995E+00        -4.025244E-01        -3.700888E-01        -1.925019E-01        -4.033309E+00         0.000000E+00        -2.766152E+00         0.000000E+00        -3.876334E+00                  NAN        -2.643565E+01        -2.638940E+01        -2.904025E+01        -3.104627E+01        -2.453348E+01                  NAN        -6.681625E+00        -8.875092E+00        -6.358286E+00        -6.239448E+00        -6.920060E+00                  NAN        -5.075176E+00         0.000000E+00        -5.008877E+00         0.000000E+00        -4.841830E+00         0.000000E+00        -2.268592E+01        -2.568450E+01        -2.443049E+01        -2.774082E+01        -2.216563E+01        -2.466535E+01        -7.099438E+00        -8.423398E+00        -6.513726E+00        -5.694548E+00        -6.811752E+00        -7.007538E+00        -4.711865E+00         0.000000E+00        -3.342711E+00         0.000000E+00        -4.007528E+00         0.000000E+00        -2.684267E+01        -3.099402E+01        -2.960531E+01        -3.249843E+01        -2.660508E+01        -2.607080E+01        -8.315764E-01        -9.753214E-01        -7.367667E-01        -9.065012E-01        -7.919539E-01        -8.179202E-01         1.710000E+02         6.000000E+00         4.720000E+02         9.300000E+01         2.200000E+01         0.000000E+00         1.890000E+02         4.000000E+00         4.100000E+01         3.000000E+00         2.610000E+02         4.000000E+00         1.530000E+02         1.100000E+01         2.590000E+02         6.500000E+01         5.400000E+01         5.000000E+00
        6.262320E+07         1.240895E+01         3.170812E-01         4.289116E-01         2.540071E-01        -4.455005E-01        -3.333317E-01        -4.786463E-01         1.257181E+00         1.542331E+00         1.119109E+00         7.660000E+02         6.050000E+02         5.190000E+02        -1.878301E+01        -2.051110E+01        -1.932836E+01        -9.054143E+00        -9.508387E+00        -8.801132E+00        -3.795200E-01        -5.089706E-01        -2.420773E-01        -4.038288E+00         0.000000E+00        -2.580526E+00         0.000000E+00        -4.370046E+00         0.000000E+00        -2.617071E+01        -3.449032E+01        -2.916305E+01        -3.061638E+01        -2.469174E+01        -2.173108E+01        -6.753818E+00        -4.579076E+00        -6.335393E+00        -6.534374E+00        -6.690356E+00        -9.179337E+00        -5.436817E+00         0.000000E+00        -5.453842E+00         0.000000E+00        -4.504512E+00         0.000000E+00        -2.265696E+01        -2.381523E+01        -2.448147E+01        -2.556618E+01        -2.242495E+01        -2.110498E+01        -6.961549E+00        -9.126411E+00        -6.350803E+00        -1.027070E+01        -6.939396E+00        -9.070386E+00        -4.441856E+00         0.000000E+00        -3.392036E+00         0.000000E+00        -4.835323E+00         0.000000E+00        -2.740654E+01        -2.952999E+01        -2.958667E+01        -3.232178E+01        -2.626582E+01        -2.820926E+01        -8.344148E-01        -7.442349E-01        -7.556919E-01        -8.684676E-01        -7.161937E-01        -8.225359E-01         1.760000E+02         1.000000E+00         4.660000E+02         8.600000E+01         3.300000E+01         2.000000E+00         1.800000E+02         1.000000E+00         3.900000E+01         2.000000E+00         2.750000E+02         5.000000E+00         1.380000E+02         5.000000E+00         2.470000E+02         7.500000E+01         6.900000E+01         3.000000E+00
        6.265320E+07         1.256413E+01         3.288523E-01         4.351811E-01         2.359665E-01        -4.456935E-01        -2.838667E-01        -4.940609E-01         1.237104E+00         1.570749E+00         1.082492E+00         7.660000E+02         6.240000E+02         5.000000E+02        -1.875356E+01        -2.064612E+01        -1.879068E+01        -8.854761E+00        -9.283914E+00        -8.795160E+00        -2.880114E-01        -5.598859E-01        -2.970535E-01        -4.130379E+00         0.000000E+00        -2.634491E+00         0.000000E+00        -3.474953E+00                  NAN        -2.654989E+01        -2.961702E+01        -2.929952E+01        -3.078503E+01        -2.402092E+01                  NAN        -6.611350E+00        -8.007000E+00        -6.264012E+00        -6.606302E+00        -7.487956E+00                  NAN        -5.390508E+00         0.000000E+00        -4.714777E+00         0.000000E+00        -4.715210E+00         0.000000E+00        -2.207240E+01        -2.777944E+01        -2.465496E+01        -2.829013E+01        -2.181186E+01        -2.684679E+01        -6.996353E+00        -8.154624E+00        -6.685632E+00        -5.938264E+00        -6.940955E+00        -5.902686E+00        -3.719928E+00         0.000000E+00        -3.318717E+00         0.000000E+00        -4.391467E+00         0.000000E+00        -2.792805E+01        -3.079638E+01        -2.985747E+01        -3.222192E+01        -2.619396E+01        -2.972796E+01        -7.895461E-01        -1.131224E+00        -7.390825E-01        -8.382401E-01        -7.387430E-01        -1.227291E+00         1.720000E+02         3.000000E+00         4.810000E+02         8.100000E+01         2.700000E+01         0.000000E+00         1.940000E+02         1.000000E+00         4.400000E+01         1.000000E+00         2.600000E+02         2.000000E+00         1.510000E+02         5.000000E+00         2.550000E+02         7.000000E+01         5.500000E+01         5.000000E+00
        6.268320E+07         1.255320E+01         3.190155E-01         4.267635E-01         2.542210E-01        -4.210322E-01        -2.873072E-01        -4.577645E-01         1.276129E+00         1.593200E+00         1.111886E+00         7.190000E+02         6.150000E+02         5.560000E+02        -1.950493E+01        -2.021901E+01        -1.830817E+01        -8.870085E+00        -9.611797E+00        -9.403377E+00        -2.553610E-01        -5.333746E-01        -4.085486E-01        -3.941053E+00         0.000000E+00        -2.586304E+00         0.000000E+00        -3.904356E+00         0.000000E+00        -2.648148E+01        -2.915698E+01        -2.939699E+01        -3.052082E+01        -2.428604E+01        -2.042004E+01        -6.781960E+00        -7.186206E+00        -6.170249E+00        -6.832516E+00        -6.977994E+00        -1.163698E+01        -5.211992E+00                  NAN        -5.638666E+00         0.000000E+00        -4.640627E+00         0.000000E+00        -2.274253E+01                  NAN        -2.402426E+01        -2.673888E+01        -2.182361E+01        -2.496306E+01        -6.760321E+00                  NAN        -6.833813E+00        -9.165744E+00        -7.019577E+00        -6.912717E+00        -4.646797E+00         0.000000E+00        -3.364768E+00         0.000000E+00        -4.716566E+00                  NAN        -2.711320E+01        -3.062127E+01        -2.969967E+01        -3.256688E+01        -2.599942E+01                  NAN        -6.987454E-01        -1.084281E+00        -7.259445E-01        -8.559527E-01        -7.350188E-01                  NAN         1.770000E+02         5.000000E+00         4.560000E+02         9.300000E+01         3.200000E+01         1.000000E+00         1.950000E+02         0.000000E+00         3.900000E+01         3.000000E+00         2.630000E+02         2.000000E+00         1.470000E+02         1.100000E+01         2.400000E+02         8.100000E+01         6.400000E+01         0.000000E+00
        6.271320E+07         1.223199E+01         3.546687E-01         4.128437E-01         2.324876E-01        -4.164152E-01        -3.060781E-01        -4.521119E-01         1.260999E+00         1.562383E+00         1.138177E+00         8.470000E+02         5.950000E+02         4.480000E+02        -1.931131E+01        -2.072357E+01        -1.851039E+01        -9.281066E+00        -9.385943E+00        -9.198586E+00        -2.738925E-01        -6.026589E-01        -1.444490E-01        -3.686446E+00         0.000000E+00        -2.583950E+00         0.000000E+00        -3.876687E+00         0.000000E+00        -2.667627E+01        -3.117233E+01        -2.935748E+01        -3.077305E+01        -2.490263E+01        -2.683750E+01        -6.821371E+00        -5.956421E+00        -6.313224E+00        -6.272103E+00        -6.499416E+00        -1.194628E+01        -5.598512E+00         0.000000E+00        -6.172968E+00         0.000000E+00        -4.208089E+00         0.000000E+00        -2.241709E+01        -2.884180E+01        -2.415520E+01        -3.462709E+01        -2.241646E+01        -2.489564E+01        -6.874330E+00        -7.593216E+00        -6.659840E+00        -3.915794E+00        -6.959657E+00        -8.712184E+00        -4.820444E+00         0.000000E+00        -3.429036E+00         0.000000E+00        -4.025451E+00         0.000000E+00        -2.702124E+01        -3.097113E+01        -2.983039E+01        -3.252114E+01        -2.645579E+01        -2.954793E+01        -8.231758E-01        -3.542225E-01        -7.222025E-01        -8.465412E-01        -7.713845E-01        -6.619009E-01         1.930000E+02         1.000000E+00         4.610000E+02         8.000000E+01         2.800000E+01         1.000000E+00         2.070000E+02         1.000000E+00         3.400000E+01         1.000000E+00         2.560000E+02         3.000000E+00         1.760000E+02         7.000000E+00         2.350000E+02         7.300000E+01         5.500000E+01         6.000000E+00
        6.274320E+07         1.219619E+01         3.423050E-01         4.009953E-01         2.566996E-01        -3.921172E-01        -2.972276E-01        -4.737261E-01         1.320530E+00         1.575541E+00         1.105791E+00         8.150000E+02         5.490000E+02         5.260000E+02        -1.891800E+01        -2.057668E+01        -1.909463E+01        -9.413119E+00        -9.679326E+00        -9.023361E+00        -3.700313E-01        -4.684354E-01        -1.567472E-01        -3.820219E+00         0.000000E+00        -2.579311E+00         0.000000E+00        -4.013681E+00         0.000000E+00        -2.683275E+01        -3.379478E+01        -2.918930E+01        -3.097634E+01        -2.479608E+01        -2.494307E+01        -6.494914E+00        -5.204216E+00        -6.431534E+00        -6.173442E+00        -6.856642E+00        -8.776527E+00        -5.202798E+00                  NAN        -5.779170E+00         0.000000E+00        -4.627903E+00         0.000000E+00        -2.310558E+01                  NAN        -2.514830E+01        -2.503749E+01        -2.224984E+01        -2.472517E+01        -6.676120E+00                  NAN        -5.633593E+00        -9.780167E+00        -7.074377E+00        -7.614826E+00        -4.654011E+00         0.000000E+00        -3.200630E+00         0.000000E+00        -4.097910E+00         0.000000E+00        -2.744036E+01        -2.962714E+01        -2.973085E+01        -3.264403E+01        -2.647095E+01        -2.918596E+01        -8.782916E-01        -7.918602E-01        -7.789046E-01        -8.117276E-01        -7.912940E-01        -1.438561E+00         1.830000E+02         2.000000E+00         4.480000E+02         8.800000E+01         4.100000E+01         2.000000E+00         2.070000E+02         0.000000E+00         2.600000E+01         2.000000E+00         2.640000E+02         3.000000E+00         1.630000E+02         7.000000E+00         2.370000E+02         6.900000E+01         7.100000E+01         3.000000E+00
        6.277320E+07         1.236082E+01         3.583061E-01         4.124688E-01         2.292251E-01        -4.123034E-01        -3.114290E-01        -4.618690E-01         1.284187E+00         1.578885E+00         1.110206E+00         8.400000E+02         5.820000E+02         4.680000E+02        -1.882389E+01        -2.084870E+01        -1.875333E+01        -9.154168E+00        -9.089690E+00        -9.088711E+00        -3.636091E-01        -5.164569E-01        -4.398129E-01        -3.650938E+00         0.000000E+00        -2.671597E+00         0.000000E+00        -4.301363E+00         0.000000E+00        -2.664533E+01        -2.976372E+01        -2.948981E+01        -3.113759E+01        -2.552419E+01        -2.468693E+01        -6.894411E+00        -7.051939E+00        -6.217439E+00        -6.153334E+00        -6.463858E+00        -8.896323E+00        -5.462241E+00                  NAN        -5.229641E+00         0.000000E+00        -4.443477E+00         0.000000E+00        -2.231324E+01                  NAN        -2.472448E+01        -3.194284E+01        -2.242927E+01        -2.482509E+01        -7.061113E+00                  NAN        -6.244859E+00        -3.600156E+00        -7.074351E+00        -6.760231E+00        -4.554449E+00         0.000000E+00        -3.161735E+00         0.000000E+00        -3.890203E+00         0.000000E+00        -2.740679E+01        -3.122289E+01        -2.998993E+01        -3.283990E+01        -2.691076E+01        -2.854443E+01        -7.940103E-01        -6.323295E-01        -7.777813E-01        -7.515389E-01        -8.867727E-01        -4.511844E-01         1.910000E+02         3.000000E+00         4.600000E+02         8.200000E+01         2.500000E+01         3.000000E+00         2.140000E+02         0.000000E+00         2.900000E+01         1.000000E+00         2.520000E+02         6.000000E+00         1.630000E+02         3.000000E+00         2.510000E+02         7.100000E+01         6.500000E+01         2.000000E+00
        6.280320E+07         1.190267E+01         3.548635E-01         4.243723E-01         2.207642E-01        -3.755572E-01        -2.892033E-01        -5.153791E-01         1.309339E+00         1.602500E+00         1.060351E+00         8.350000E+02         6.020000E+02         4.530000E+02        -1.885534E+01        -2.060594E+01        -1.888768E+01        -9.444376E+00        -9.511423E+00        -8.379098E+00        -3.645855E-01        -4.316568E-01        -3.070499E-01        -3.793212E+00         0.000000E+00        -2.683512E+00         0.000000E+00        -5.173796E+00                  NAN        -2.678032E+01        -2.014296E+01        -2.912660E+01        -3.078597E+01        -2.314801E+01                  NAN        -6.644233E+00        -1.195902E+01        -6.332154E+00        -6.531965E+00        -7.382868E+00                  NAN        -5.291779E+00                  NAN        -5.301819E+00         0.000000E+00        -4.538958E+00         0.000000E+00        -2.250444E+01                  NAN        -2.432364E+01        -2.795375E+01        -2.188859E+01        -2.419503E+01        -6.937336E+00                  NAN        -6.172645E+00        -6.468833E+00        -7.235070E+00        -7.454526E+00        -4.329196E+00         0.000000E+00        -3.184203E+00         0.000000E+00        -3.597324E+00         0.000000E+00        -2.755635E+01        -3.040481E+01        -2.983662E+01        -3.236896E+01        -2.631783E+01        -2.849947E+01        -7.199825E-01        -1.433024E+00        -7.481129E-01        -8.851042E-01        -6.025157E-01        -7.105704E-01         1.930000E+02         1.000000E+00         4.720000E+02         7.900000E+01         1.900000E+01         0.000000E+00         2.170000E+02         0.000000E+00         3.500000E+01         1.000000E+00         2.430000E+02         6.000000E+00         1.680000E+02         3.000000E+00         2.460000E+02         7.800000E+01         5.100000E+01         4.000000E+00
        6.283320E+07         1.228408E+01         3.585960E-01         4.302725E-01         2.111315E-01        -4.113161E-01        -2.717042E-01        -4.974738E-01         1.285026E+00         1.607622E+00         1.084356E+00         8.350000E+02         6.330000E+02         4.220000E+02        -1.964249E+01        -2.018134E+01        -1.864194E+01        -9.038644E+00        -9.627567E+00        -8.861543E+00        -3.906636E-01        -5.102327E-01        -2.961081E-01        -3.985878E+00                  NAN        -2.609737E+00         0.000000E+00        -3.693917E+00         0.000000E+00        -2.660271E+01                  NAN        -2.923923E+01        -3.127175E+01        -2.491587E+01        -2.279171E+01        -6.698116E+00                  NAN        -6.257844E+00        -6.848309E+00        -6.580444E+00        -9.640384E+00        -5.102841E+00                  NAN        -5.216016E+00         0.000000E+00        -4.656985E+00         0.000000E+00        -2.285586E+01                  NAN        -2.346556E+01        -2.708026E+01        -2.198414E+01        -2.313711E+01        -6.687521E+00                  NAN        -7.151375E+00        -9.133464E+00        -7.031677E+00        -8.283405E+00        -4.497819E+00         0.000000E+00        -3.342176E+00         0.000000E+00        -3.705902E+00         0.000000E+00        -2.736325E+01        -3.110275E+01        -2.959420E+01        -3.247099E+01        -2.625415E+01        -2.942531E+01        -8.806980E-01        -4.512131E-01        -7.478607E-01        -8.608557E-01        -6.496003E-01        -2.515051E-05         1.970000E+02         0.000000E+00         4.820000E+02         7.000000E+01         1.300000E+01         2.000000E+00         2.190000E+02         0.000000E+00         3.800000E+01         1.000000E+00         2.390000E+02         5.000000E+00         1.780000E+02         4.000000E+00         2.540000E+02         7.300000E+01         3.900000E+01         2.000000E+00
        6.286320E+07         1.303809E+01         3.638546E-01         4.263455E-01         2.097999E-01        -3.978644E-01        -2.844349E-01        -4.968582E-01         1.287076E+00         1.589955E+00         1.095878E+00         8.450000E+02         6.200000E+02         4.250000E+02        -1.875953E+01        -2.027480E+01        -1.852650E+01        -9.557521E+00        -9.649778E+00        -9.023559E+00        -4.173172E-01        -4.128646E-01        -1.269933E-01        -4.010078E+00         0.000000E+00        -2.616460E+00         0.000000E+00        -5.214528E+00         0.000000E+00        -2.674166E+01        -2.736613E+01        -2.939794E+01        -3.110165E+01        -2.239274E+01        -2.415624E+01        -6.589604E+00        -6.661511E+00        -6.203222E+00        -6.510018E+00        -7.808170E+00        -8.494938E+00        -5.202099E+00                  NAN        -5.252494E+00         0.000000E+00        -4.286091E+00         0.000000E+00        -2.235832E+01                  NAN        -2.499817E+01        -3.006366E+01        -2.239432E+01        -2.452337E+01        -6.935256E+00                  NAN        -6.047855E+00        -6.514485E+00        -7.086625E+00        -7.980248E+00        -4.281895E+00         0.000000E+00        -3.292485E+00         0.000000E+00        -4.388170E+00         0.000000E+00        -2.746290E+01        -3.024810E+01        -2.972581E+01        -3.296521E+01        -2.618857E+01        -2.731413E+01        -7.459834E-01        -8.354855E-01        -7.137020E-01        -8.259290E-01        -7.222170E-01        -2.489960E-01         1.950000E+02         2.000000E+00         4.730000E+02         8.100000E+01         1.200000E+01         1.000000E+00         2.230000E+02         0.000000E+00         3.500000E+01         2.000000E+00         2.370000E+02         5.000000E+00         1.630000E+02         1.000000E+01         2.550000E+02         7.800000E+01         4.500000E+01         5.000000E+00
        6.289320E+07         1.345871E+01         3.605887E-01         4.309431E-01         2.084682E-01        -3.945212E-01        -2.770308E-01        -4.997380E-01         1.307666E+00         1.586016E+00         1.075356E+00         8.420000E+02         6.330000E+02         4.150000E+02        -1.867312E+01        -2.006800E+01        -1.851936E+01        -9.413986E+00        -9.894762E+00        -8.851653E+00        -4.016617E-01        -5.433756E-01        -2.214088E-01        -3.843545E+00         0.000000E+00        -2.525579E+00         0.000000E+00        -4.734169E+00                  NAN        -2.715906E+01        -2.743741E+01        -2.951094E+01        -3.103489E+01        -2.283671E+01                  NAN        -6.367480E+00        -7.104945E+00        -6.289741E+00        -6.467489E+00        -7.303857E+00                  NAN        -5.083849E+00         0.000000E+00        -5.821500E+00         0.000000E+00        -4.466280E+00         0.000000E+00        -2.269403E+01        -2.345219E+01        -2.351291E+01        -2.718392E+01        -2.207016E+01        -2.169560E+01        -6.803354E+00        -9.985542E+00        -6.335119E+00        -7.706755E+00        -7.027616E+00        -9.318283E+00        -4.739559E+00         0.000000E+00        -3.217103E+00         0.000000E+00        -4.069910E+00         0.000000E+00        -2.720608E+01        -2.930600E+01        -3.002379E+01        -3.276574E+01        -2.607646E+01        -2.914388E+01        -7.842702E-01        -9.528372E-02        -7.269815E-01        -7.788722E-01        -8.777891E-01        -2.575006E-01         2.000000E+02         2.000000E+00         4.770000E+02         7.200000E+01         1.300000E+01         0.000000E+00         2.190000E+02         1.000000E+00         3.500000E+01         3.000000E+00         2.340000E+02         1.000000E+01         1.600000E+02         1.000000E+01         2.590000E+02         7.200000E+01         4.100000E+01         9.000000E+00
        6.292320E+07         1.274017E+01         3.654682E-01         4.257720E-01         2.087598E-01        -3.894147E-01        -2.942208E-01        -4.921922E-01         1.290937E+00         1.580461E+00         1.093289E+00         8.590000E+02         6.160000E+02         4.150000E+02        -1.926245E+01        -2.046857E+01        -1.882621E+01        -9.220086E+00        -9.186893E+00        -8.608105E+00        -3.025851E-01        -5.361061E-01        -2.046534E-01        -4.189753E+00         0.000000E+00        -2.689884E+00         0.000000E+00        -4.316955E+00                  NAN        -2.672574E+01        -2.427305E+01        -2.912214E+01        -3.045824E+01        -2.324939E+01                  NAN        -6.419099E+00        -8.779554E+00        -6.244015E+00        -6.516190E+00        -7.159380E+00                  NAN        -5.205079E+00         0.000000E+00        -5.276971E+00         0.000000E+00        -4.260203E+00         0.000000E+00        -2.291304E+01        -2.149092E+01        -2.425202E+01        -2.693484E+01        -2.230821E+01        -2.565243E+01        -6.704547E+00        -8.470020E+00        -6.854415E+00        -6.685821E+00        -6.859235E+00        -5.465315E+00        -4.865735E+00         0.000000E+00        -3.019399E+00         0.000000E+00        -4.056832E+00         0.000000E+00        -2.718349E+01        -3.041674E+01        -2.998427E+01        -3.247948E+01        -2.613287E+01        -3.023383E+01        -7.990137E-01        -2.310685E-01        -7.693164E-01        -7.170672E-01        -8.639533E-01         0.000000E+00         1.960000E+02         1.000000E+00         4.610000E+02         8.600000E+01         2.000000E+01         0.000000E+00         2.150000E+02         1.000000E+00         3.300000E+01         4.000000E+00         2.450000E+02         4.000000E+00         1.830000E+02         6.000000E+00         2.580000E+02         6.800000E+01         4.000000E+01         1.000000E+00
        6.295320E+07         1.351543E+01         3.795857E-01         4.150062E-01         2.054082E-01        -4.132059E-01        -2.853776E-01        -4.526270E-01         1.282215E+00         1.598198E+00         1.100631E+00         9.190000E+02         5.820000E+02         3.890000E+02        -1.938480E+01        -2.011235E+01        -1.825790E+01        -9.035489E+00        -9.540077E+00        -9.045015E+00        -2.270829E-01        -5.722579E-01        -1.615708E-01        -4.432843E+00         0.000000E+00        -2.607116E+00         0.000000E+00        -3.424211E+00         0.000000E+00        -2.611121E+01        -2.799380E+01        -2.950444E+01        -3.090302E+01        -2.374735E+01        -2.874625E+01        -6.728377E+00        -7.360822E+00        -6.215109E+00        -6.448723E+00        -7.579615E+00        -5.518203E+00        -5.517889E+00         0.000000E+00        -5.400755E+00         0.000000E+00        -4.266389E+00         0.000000E+00        -2.236166E+01        -2.716915E+01        -2.294029E+01        -2.491472E+01        -2.207369E+01        -2.324220E+01        -6.786385E+00        -6.267370E+00        -6.951789E+00        -8.553336E+00        -6.970200E+00        -9.119945E+00        -4.343954E+00         0.000000E+00        -2.845077E+00         0.000000E+00        -5.422634E+00         0.000000E+00        -2.733155E+01        -2.943966E+01        -3.012939E+01        -3.259338E+01        -2.553713E+01        -2.730116E+01        -7.781170E-01        -1.070596E+00        -7.354239E-01        -9.582387E-01        -8.251033E-01        -6.296255E-01         1.990000E+02         8.000000E+00         4.600000E+02         8.100000E+01         1.500000E+01         1.000000E+00         2.300000E+02         3.000000E+00         2.800000E+01         3.000000E+00         2.330000E+02         5.000000E+00         1.760000E+02         8.000000E+00         2.540000E+02         7.500000E+01         3.100000E+01         3.000000E+00
        6.298320E+07         1.335095E+01         3.651863E-01         4.165573E-01         2.182564E-01        -4.081992E-01        -2.770556E-01        -4.858971E-01         1.290333E+00         1.583190E+00         1.081556E+00         8.660000E+02         5.850000E+02         4.390000E+02        -1.923849E+01        -1.995016E+01        -1.888332E+01        -9.239346E+00        -9.628381E+00        -8.937315E+00        -3.168459E-01        -5.270030E-01        -2.418649E-01        -3.983302E+00                  NAN        -2.561637E+00         0.000000E+00        -3.279590E+00                  NAN        -2.642299E+01                  NAN        -2.953152E+01        -3.102260E+01        -2.397298E+01                  NAN        -6.601077E+00                  NAN        -6.184590E+00        -6.520448E+00        -7.063602E+00                  NAN        -5.250584E+00                  NAN        -5.167364E+00         0.000000E+00        -4.741059E+00         0.000000E+00        -2.268184E+01                  NAN        -2.440105E+01        -2.060896E+01        -2.218989E+01        -2.209345E+01        -6.782276E+00                  NAN        -6.410803E+00        -1.101336E+01        -6.942664E+00        -7.959650E+00        -4.693269E+00         0.000000E+00        -2.970844E+00         0.000000E+00        -4.052599E+00         0.000000E+00        -2.698369E+01        -2.993577E+01        -3.016614E+01        -3.264288E+01        -2.665362E+01        -2.783760E+01        -7.900683E-01        -1.089067E+00        -6.874574E-01        -7.749435E-01        -6.846438E-01        -4.323660E-01         1.970000E+02         0.000000E+00         4.640000E+02         8.300000E+01         2.000000E+01         0.000000E+00         2.180000E+02         0.000000E+00         3.300000E+01         1.000000E+00         2.430000E+02         7.000000E+00         1.720000E+02         6.000000E+00         2.430000E+02         7.900000E+01         4.600000E+01         5.000000E+00
        6.301320E+07         1.305875E+01         3.544941E-01         4.296601E-01         2.158458E-01        -4.242562E-01        -2.804713E-01        -4.942115E-01         1.248493E+00         1.587423E+00         1.056735E+00         8.490000E+02         6.100000E+02         4.310000E+02        -1.919672E+01        -2.029207E+01        -1.818324E+01        -9.384078E+00        -9.553838E+00        -8.985419E+00        -3.343928E-01        -6.392107E-01        -3.507175E-01        -4.232326E+00         0.000000E+00        -2.693473E+00         0.000000E+00        -3.886265E+00         0.000000E+00        -2.602613E+01        -2.756353E+01        -2.949598E+01        -3.130351E+01        -2.449196E+01        -2.971355E+01        -6.687808E+00        -7.117451E+00        -6.192240E+00        -6.513133E+00        -6.921482E+00        -7.082239E+00        -5.450085E+00                  NAN        -5.204262E+00         0.000000E+00        -4.350529E+00         0.000000E+00        -2.259142E+01                  NAN        -2.375481E+01        -2.581686E+01        -2.241997E+01        -2.368093E+01        -6.832043E+00                  NAN        -6.904957E+00        -5.893420E+00        -6.768698E+00        -7.306455E+00        -4.246180E+00         0.000000E+00        -2.953642E+00         0.000000E+00        -4.547539E+00         0.000000E+00        -2.726976E+01        -3.116376E+01        -3.016193E+01        -3.293360E+01        -2.585371E+01        -2.744986E+01        -6.611735E-01        -7.693387E-01        -7.352507E-01        -9.011604E-01        -1.048358E+00        -4.721921E-03         1.840000E+02         2.000000E+00         4.720000E+02         8.500000E+01         2.000000E+01         1.000000E+00         2.010000E+02         0.000000E+00         4.000000E+01         2.000000E+00         2.480000E+02         1.100000E+01         1.720000E+02         7.000000E+00         2.600000E+02         7.000000E+01         3.900000E+01         3.000000E+00
        6.304320E+07         1.240607E+01         3.320600E-01         4.255485E-01         2.423915E-01        -4.148642E-01        -3.075548E-01        -4.847370E-01         1.292543E+00         1.550357E+00         1.100403E+00         7.810000E+02         6.000000E+02         5.090000E+02        -1.961007E+01        -2.048868E+01        -1.860376E+01        -9.147224E+00        -9.278443E+00        -9.016859E+00        -2.432717E-01        -5.837279E-01        -3.030775E-01        -4.265178E+00                  NAN        -2.669815E+00         0.000000E+00        -3.349660E+00                  NAN        -2.588775E+01                  NAN        -2.928490E+01        -3.081422E+01        -2.412872E+01                  NAN        -6.841425E+00                  NAN        -6.384223E+00        -6.606245E+00        -7.337634E+00                  NAN        -5.406958E+00         0.000000E+00        -5.351160E+00         0.000000E+00        -4.472910E+00         0.000000E+00        -2.273265E+01        -2.660892E+01        -2.400984E+01        -2.918010E+01        -2.240672E+01        -2.321197E+01        -6.661335E+00        -7.113790E+00        -6.463216E+00        -5.172430E+00        -6.992107E+00        -8.333705E+00        -4.665734E+00         0.000000E+00        -3.078931E+00         0.000000E+00        -3.978699E+00         0.000000E+00        -2.749326E+01        -2.932255E+01        -2.990993E+01        -3.253335E+01        -2.648547E+01        -2.942940E+01        -6.989935E-01        -1.018966E-01        -7.482423E-01        -8.419043E-01        -9.769012E-01        -7.077671E-01         1.900000E+02         0.000000E+00         4.560000E+02         8.900000E+01         2.900000E+01         0.000000E+00         2.030000E+02         2.000000E+00         3.400000E+01         2.000000E+00         2.570000E+02         4.000000E+00         1.600000E+02         5.000000E+00         2.460000E+02         8.300000E+01         6.000000E+01         5.000000E+00
        6.307320E+07         1.214866E+01         3.289398E-01         4.135538E-01         2.575064E-01        -3.911609E-01        -3.058839E-01        -4.884126E-01         1.323380E+00         1.575417E+00         1.088155E+00         7.840000E+02         5.670000E+02         5.390000E+02        -1.901651E+01        -2.089367E+01        -1.929882E+01        -9.281497E+00        -9.363673E+00        -8.612176E+00        -3.028170E-01        -4.991087E-01        -2.572817E-01        -4.059829E+00                  NAN        -2.603912E+00         0.000000E+00        -4.752038E+00                  NAN        -2.662246E+01                  NAN        -2.930573E+01        -3.094189E+01        -2.433846E+01                  NAN        -6.613804E+00                  NAN        -6.373188E+00        -6.346793E+00        -7.193948E+00                  NAN        -5.320447E+00                  NAN        -5.727471E+00         0.000000E+00        -4.764531E+00         0.000000E+00        -2.265403E+01                  NAN        -2.380526E+01        -2.832020E+01        -2.201693E+01        -2.281660E+01        -6.946455E+00                  NAN        -6.904931E+00        -9.432341E+00        -7.109922E+00        -8.450480E+00        -4.707092E+00         0.000000E+00        -3.150541E+00         0.000000E+00        -4.263059E+00         0.000000E+00        -2.748454E+01        -2.878489E+01        -3.002055E+01        -3.270645E+01        -2.636052E+01        -2.845850E+01        -7.054162E-01        -3.297583E-01        -8.330408E-01        -8.187898E-01        -7.524768E-01        -5.860690E-01         1.790000E+02         0.000000E+00         4.630000E+02         8.500000E+01         3.700000E+01         0.000000E+00         1.930000E+02         0.000000E+00         2.900000E+01         1.000000E+00         2.620000E+02         1.700000E+01         1.530000E+02         4.000000E+00         2.510000E+02         7.500000E+01         6.300000E+01         6.000000E+00
        6.310320E+07         1.356754E+01         3.591578E-01         4.063562E-01         2.344860E-01        -4.338573E-01        -2.980371E-01        -5.279532E-01         1.264271E+00         1.599921E+00         1.069996E+00         8.350000E+02         5.740000E+02         4.810000E+02        -1.916637E+01        -2.101444E+01        -1.865290E+01        -9.263970E+00        -9.276934E+00        -8.814559E+00        -2.962615E-01        -4.460282E-01        -4.136614E-01        -3.754871E+00         0.000000E+00        -2.744768E+00         0.000000E+00        -3.679631E+00                  NAN        -2.639869E+01        -3.272314E+01        -2.930140E+01        -3.104205E+01        -2.336915E+01                  NAN        -6.717614E+00        -7.416816E+00        -6.314978E+00        -6.357265E+00        -7.400629E+00                  NAN        -5.433341E+00         0.000000E+00        -5.927390E+00         0.000000E+00        -4.324373E+00         0.000000E+00        -2.232919E+01        -2.531339E+01        -2.430851E+01        -3.143619E+01        -2.207305E+01        -2.108662E+01        -7.113637E+00        -8.176506E+00        -6.609206E+00        -5.086822E+00        -7.097021E+00        -9.359886E+00        -4.507003E+00         0.000000E+00        -3.127425E+00         0.000000E+00        -5.154408E+00         0.000000E+00        -2.720326E+01        -3.175798E+01        -3.021512E+01        -3.303064E+01        -2.537266E+01        -2.701453E+01        -7.951535E-01        -1.096802E+00        -6.808172E-01        -8.060412E-01        -8.370583E-01         0.000000E+00         1.960000E+02         2.000000E+00         4.580000E+02         8.500000E+01         2.300000E+01         0.000000E+00         2.110000E+02         1.000000E+00         2.900000E+01         1.000000E+00         2.590000E+02         1.000000E+00         1.560000E+02         3.000000E+00         2.490000E+02         7.900000E+01         6.000000E+01         2.000000E+00
        6.313320E+07         1.304288E+01         3.566714E-01         4.056513E-01         2.376773E-01        -4.499140E-01        -2.726053E-01        -4.690580E-01         1.248302E+00         1.613436E+00         1.116940E+00         8.100000E+02         5.790000E+02         5.010000E+02        -1.900927E+01        -2.024339E+01        -1.891473E+01        -9.081635E+00        -9.638028E+00        -9.088103E+00        -2.936315E-01        -5.348725E-01        -2.416928E-01        -3.945900E+00         0.000000E+00        -2.699063E+00         0.000000E+00        -5.053555E+00                  NAN        -2.615768E+01        -2.868415E+01        -2.947264E+01        -3.150117E+01        -2.358466E+01                  NAN        -6.733379E+00        -6.058512E+00        -6.224343E+00        -6.247635E+00        -7.118336E+00                  NAN        -5.094399E+00         0.000000E+00        -5.983925E+00         0.000000E+00        -4.461171E+00         0.000000E+00        -2.250060E+01        -2.697566E+01        -2.396072E+01        -2.971828E+01        -2.218359E+01        -2.054625E+01        -7.065544E+00        -7.327925E+00        -6.461268E+00        -7.265002E+00        -6.951592E+00        -7.229211E+00        -4.598434E+00         0.000000E+00        -2.950333E+00         0.000000E+00        -5.026455E+00                  NAN        -2.708368E+01        -2.882282E+01        -3.037799E+01        -3.283536E+01        -2.563587E+01                  NAN        -9.410941E-01        -1.749536E-01        -6.331927E-01        -7.657940E-01        -8.188261E-01                  NAN         1.920000E+02         4.000000E+00         4.420000E+02         9.800000E+01         2.800000E+01         0.000000E+00         2.060000E+02         2.000000E+00         2.300000E+01         1.000000E+00         2.680000E+02         2.000000E+00         1.530000E+02         4.000000E+00         2.540000E+02         7.300000E+01         5.900000E+01         0.000000E+00
        6.316320E+07         1.215374E+01         3.462893E-01         4.236477E-01         2.300631E-01        -4.257147E-01        -3.207652E-01        -4.772299E-01         1.270055E+00         1.569931E+00         1.115047E+00         7.970000E+02         5.980000E+02         4.950000E+02        -1.854575E+01        -2.043845E+01        -1.953911E+01        -9.260539E+00        -9.490914E+00        -8.698199E+00        -1.908812E-01        -6.205736E-01        -2.097877E-01        -3.970531E+00         0.000000E+00        -2.761456E+00         0.000000E+00        -4.618575E+00         0.000000E+00        -2.646306E+01        -2.838973E+01        -2.922517E+01        -3.073926E+01        -2.300099E+01        -2.530175E+01        -6.577238E+00        -7.068231E+00        -6.329794E+00        -6.857808E+00        -6.781571E+00        -8.785051E+00        -5.234135E+00         0.000000E+00        -5.738177E+00                  NAN        -4.639879E+00         0.000000E+00        -2.218318E+01        -2.596980E+01        -2.339480E+01                  NAN        -2.234500E+01        -2.423194E+01        -7.062649E+00        -6.804350E+00        -7.006214E+00                  NAN        -6.891884E+00        -8.029649E+00        -4.340187E+00         0.000000E+00        -3.006525E+00         0.000000E+00        -4.399109E+00         0.000000E+00        -2.759306E+01        -3.162461E+01        -3.015917E+01        -3.235408E+01        -2.600010E+01        -2.851709E+01        -7.555620E-01        -6.565988E-01        -7.635853E-01        -9.824802E-01        -7.497907E-01        -1.473022E+00         1.890000E+02         5.000000E+00         4.430000E+02         1.010000E+02         2.500000E+01         1.000000E+00         2.060000E+02         4.000000E+00         3.400000E+01         0.000000E+00         2.540000E+02         4.000000E+00         1.520000E+02         7.000000E+00         2.520000E+02         7.900000E+01         6.000000E+01         4.000000E+00
        6.319320E+07         1.259813E+01         3.376101E-01         4.191091E-01         2.432808E-01        -4.408685E-01        -2.936522E-01        -4.461246E-01         1.241786E+00         1.594405E+00         1.118075E+00         8.020000E+02         5.870000E+02         5.010000E+02        -1.932285E+01        -2.036812E+01        -1.890855E+01        -8.988931E+00        -9.516700E+00        -8.944281E+00        -3.183160E-01        -5.926877E-01        -2.793885E-01        -4.068044E+00         0.000000E+00        -2.788251E+00         0.000000E+00        -4.670125E+00                  NAN        -2.651973E+01        -2.785011E+01        -2.938835E+01        -3.186367E+01        -2.382539E+01                  NAN        -6.621550E+00        -6.091282E+00        -6.339464E+00        -6.249852E+00        -6.668758E+00                  NAN        -5.412305E+00         0.000000E+00        -5.090662E+00                  NAN        -4.375069E+00         0.000000E+00        -2.221259E+01        -2.258806E+01        -2.471682E+01                  NAN        -2.212087E+01        -2.208541E+01        -7.068108E+00        -9.133000E+00        -6.476357E+00                  NAN        -7.095573E+00        -1.033269E+01        -4.606253E+00         0.000000E+00        -3.028536E+00         0.000000E+00        -5.638843E+00         0.000000E+00        -2.689681E+01        -2.993963E+01        -3.011812E+01        -3.262135E+01        -2.551648E+01        -2.884307E+01        -9.286646E-01        -1.081139E-01        -8.058640E-01        -8.213360E-01        -7.159362E-01        -3.853640E-02         1.790000E+02         5.000000E+00         4.400000E+02         1.090000E+02         3.100000E+01         0.000000E+00         2.040000E+02         1.000000E+00         3.500000E+01         0.000000E+00         2.600000E+02         2.000000E+00         1.410000E+02         3.000000E+00         2.520000E+02         8.600000E+01         6.200000E+01         4.000000E+00
        6.322320E+07         1.179073E+01         3.226314E-01         4.251499E-01         2.522186E-01        -4.046803E-01        -3.052922E-01        -4.599949E-01         1.297385E+00         1.568099E+00         1.113509E+00         7.520000E+02         5.910000E+02         5.470000E+02        -1.931368E+01        -2.044602E+01        -1.858162E+01        -9.117687E+00        -9.451150E+00        -9.455052E+00        -2.406602E-01        -4.823822E-01        -2.473148E-01        -4.056748E+00         0.000000E+00        -2.693228E+00         0.000000E+00        -4.607412E+00                  NAN        -2.628550E+01        -2.732136E+01        -2.940274E+01        -3.101011E+01        -2.402324E+01                  NAN        -6.655696E+00        -8.414146E+00        -6.314631E+00        -6.555628E+00        -6.909476E+00                  NAN        -5.404480E+00         0.000000E+00        -5.694577E+00                  NAN        -4.577745E+00         0.000000E+00        -2.256184E+01        -2.348363E+01        -2.450219E+01                  NAN        -2.224440E+01        -2.259181E+01        -6.805626E+00        -6.987704E+00        -6.245910E+00                  NAN        -6.865102E+00        -9.089828E+00        -4.296243E+00         0.000000E+00        -2.941894E+00         0.000000E+00        -5.366159E+00         0.000000E+00        -2.717212E+01        -3.161448E+01        -3.030852E+01        -3.288152E+01        -2.541548E+01        -2.972666E+01        -8.328130E-01        -1.344368E-05        -6.974326E-01        -9.429501E-01        -7.822105E-01        -2.099370E+00         1.740000E+02         3.000000E+00         4.540000E+02         1.010000E+02         3.200000E+01         0.000000E+00         1.970000E+02         2.000000E+00         3.600000E+01         0.000000E+00         2.590000E+02         8.000000E+00         1.410000E+02         4.000000E+00         2.640000E+02         7.900000E+01         6.200000E+01         1.000000E+00
        6.325320E+07         1.136967E+01         3.194238E-01         4.259081E-01         2.546681E-01        -4.149814E-01        -3.046866E-01        -4.466663E-01         1.286917E+00         1.569914E+00         1.142593E+00         7.480000E+02         5.940000E+02         5.480000E+02        -1.961519E+01        -2.027594E+01        -1.864085E+01        -9.179609E+00        -9.795373E+00        -9.131738E+00        -2.362256E-01        -3.689924E-01        -2.616239E-01        -3.951719E+00         0.000000E+00        -2.586320E+00         0.000000E+00        -4.803232E+00         0.000000E+00        -2.643680E+01        -2.846658E+01        -2.961029E+01        -3.090187E+01        -2.374553E+01        -2.348474E+01        -6.674529E+00        -5.943983E+00        -6.182880E+00        -6.751280E+00        -7.461917E+00        -8.976693E+00        -5.508275E+00         0.000000E+00        -5.844840E+00         0.000000E+00        -4.656761E+00         0.000000E+00        -2.234743E+01        -2.386580E+01        -2.398024E+01        -2.648733E+01        -2.238950E+01        -2.369022E+01        -6.855456E+00        -7.260467E+00        -6.697917E+00        -6.102040E+00        -6.735746E+00        -7.562969E+00        -4.938416E+00         0.000000E+00        -3.139878E+00         0.000000E+00        -4.188972E+00         0.000000E+00        -2.706766E+01        -3.128794E+01        -2.987311E+01        -3.258502E+01        -2.614602E+01        -2.882946E+01        -8.344682E-01        -6.555284E-01        -7.518576E-01        -8.479083E-01        -7.340491E-01        -1.513369E-02         1.690000E+02         5.000000E+00         4.580000E+02         9.200000E+01         3.900000E+01         1.000000E+00         1.960000E+02         3.000000E+00         3.400000E+01         1.000000E+00         2.630000E+02         5.000000E+00         1.360000E+02         8.000000E+00         2.510000E+02         8.600000E+01         6.700000E+01         3.000000E+00
        6.328320E+07         1.190315E+01         3.345980E-01         4.197753E-01         2.456267E-01        -4.103759E-01        -2.865837E-01        -4.867523E-01         1.288295E+00         1.595444E+00         1.118331E+00         7.860000E+02         5.790000E+02         5.250000E+02        -1.893303E+01        -2.101362E+01        -1.973602E+01        -8.967764E+00        -9.292186E+00        -8.591600E+00        -2.865262E-01        -5.175875E-01        -2.942786E-01        -4.303087E+00         0.000000E+00        -2.627564E+00         0.000000E+00        -5.017025E+00                  NAN        -2.554513E+01        -2.803138E+01        -2.940491E+01        -3.174091E+01        -2.315470E+01                  NAN        -6.824557E+00        -6.769101E+00        -6.284279E+00        -6.256283E+00        -7.203624E+00                  NAN        -5.224581E+00         0.000000E+00        -5.630925E+00         0.000000E+00        -4.589022E+00         0.000000E+00        -2.250117E+01        -2.485986E+01        -2.332434E+01        -2.960175E+01        -2.186595E+01        -2.799583E+01        -6.848750E+00        -7.244884E+00        -7.563034E+00        -3.443026E+00        -7.132949E+00        -4.943817E+00        -4.797067E+00         0.000000E+00        -3.340617E+00         0.000000E+00        -5.497942E+00         0.000000E+00        -2.681952E+01        -2.803209E+01        -2.985591E+01        -3.294001E+01        -2.489086E+01        -3.000348E+01        -8.015712E-01        -3.915639E-01        -6.853219E-01        -8.063047E-01        -9.139224E-01        -2.176775E+00         1.790000E+02         3.000000E+00         4.580000E+02         9.800000E+01         2.600000E+01         0.000000E+00         1.920000E+02         1.000000E+00         3.300000E+01         1.000000E+00         2.720000E+02         3.000000E+00         1.590000E+02         5.000000E+00         2.390000E+02         9.500000E+01         5.100000E+01         1.000000E+00
        6.331320E+07         1.147459E+01         3.135330E-01         4.379537E-01         2.485133E-01        -4.240968E-01        -3.235167E-01        -4.753808E-01         1.248675E+00         1.557166E+00         1.111891E+00         7.820000E+02         6.230000E+02         4.850000E+02        -1.874899E+01        -2.044696E+01        -1.916105E+01        -9.289780E+00        -9.711983E+00        -8.624463E+00        -4.073187E-01        -4.200097E-01        -1.998366E-01        -4.297137E+00         0.000000E+00        -2.543561E+00         0.000000E+00        -4.757199E+00         0.000000E+00        -2.592137E+01        -3.177932E+01        -2.934313E+01        -3.160543E+01        -2.357809E+01        -2.895348E+01        -6.984218E+00        -4.911322E+00        -6.341570E+00        -6.415615E+00        -7.030493E+00        -6.154765E+00        -5.405061E+00         0.000000E+00        -5.864462E+00         0.000000E+00        -4.476372E+00         0.000000E+00        -2.208605E+01        -2.639759E+01        -2.356146E+01        -2.630999E+01        -2.200648E+01        -2.724096E+01        -6.960742E+00        -4.192600E+00        -6.835142E+00        -5.497536E+00        -7.051703E+00        -5.876494E+00        -4.672225E+00         0.000000E+00        -3.346566E+00         0.000000E+00        -3.863416E+00         0.000000E+00        -2.681528E+01        -3.182771E+01        -2.976695E+01        -3.293556E+01        -2.641923E+01        -2.885729E+01        -8.923308E-01        -8.949053E-01        -7.747638E-01        -8.837381E-01        -9.682786E-01        -4.602973E-01         1.620000E+02         3.000000E+00         4.680000E+02         9.800000E+01         3.200000E+01         1.000000E+00         1.890000E+02         1.000000E+00         4.000000E+01         1.000000E+00         2.690000E+02         2.000000E+00         1.480000E+02         6.000000E+00         2.500000E+02         8.600000E+01         5.500000E+01         3.000000E+00
        6.334320E+07         1.170282E+01         3.318170E-01         4.363767E-01         2.318063E-01        -4.090174E-01        -3.046669E-01        -5.001252E-01         1.261205E+00         1.551388E+00         1.102757E+00         8.040000E+02         6.140000E+02         4.720000E+02        -1.900977E+01        -2.095543E+01        -1.898507E+01        -9.373136E+00        -9.290996E+00        -8.716000E+00        -3.415587E-01        -4.387582E-01        -2.605988E-01        -4.167767E+00         0.000000E+00        -2.596305E+00         0.000000E+00        -4.418517E+00                  NAN        -2.600142E+01        -2.982068E+01        -2.929382E+01        -3.133808E+01        -2.367917E+01                  NAN        -6.846625E+00        -3.620031E+00        -6.288421E+00        -6.484563E+00        -6.998507E+00                  NAN        -5.343900E+00         0.000000E+00        -5.489593E+00                  NAN        -4.510521E+00         0.000000E+00        -2.249450E+01        -2.276405E+01        -2.470734E+01                  NAN        -2.222064E+01        -2.419492E+01        -6.915790E+00        -4.438081E+00        -6.637132E+00                  NAN        -6.890512E+00        -6.744161E+00        -4.985387E+00         0.000000E+00        -3.536336E+00         0.000000E+00        -4.335990E+00         0.000000E+00        -2.698256E+01        -3.147293E+01        -2.965898E+01        -3.245370E+01        -2.633940E+01        -2.866808E+01        -7.406988E-01        -4.985570E-01        -7.522088E-01        -8.411328E-01        -8.196776E-01        -4.011030E-01         1.730000E+02         1.000000E+00         4.710000E+02         9.500000E+01         2.400000E+01         0.000000E+00         2.010000E+02         1.000000E+00         4.000000E+01         0.000000E+00         2.560000E+02         4.000000E+00         1.480000E+02         5.000000E+00         2.450000E+02         9.400000E+01         5.300000E+01         2.000000E+00
        6.337320E+07         1.218133E+01         3.461153E-01         4.156825E-01         2.382022E-01        -4.352690E-01        -2.692396E-01        -4.524214E-01         1.248033E+00         1.604734E+00         1.118252E+00         8.630000E+02         5.610000E+02         4.660000E+02        -1.911565E+01        -2.068084E+01        -1.848551E+01        -8.967397E+00        -9.501430E+00        -9.394223E+00        -2.840927E-01        -5.048108E-01        -2.803917E-01        -4.295235E+00         0.000000E+00        -2.599236E+00         0.000000E+00        -3.904214E+00                  NAN        -2.568013E+01        -2.907537E+01        -2.949150E+01        -3.162940E+01        -2.318507E+01                  NAN        -7.122275E+00        -7.281925E+00        -6.248333E+00        -6.176611E+00        -7.353920E+00                  NAN        -5.503759E+00                  NAN        -5.075605E+00         0.000000E+00        -4.434242E+00         0.000000E+00        -2.250892E+01                  NAN        -2.456877E+01        -2.468156E+01        -2.217070E+01        -2.297233E+01        -6.820949E+00                  NAN        -6.207051E+00        -8.187387E+00        -6.925101E+00        -9.216957E+00        -4.827098E+00         0.000000E+00        -3.241902E+00         0.000000E+00        -4.318234E+00         0.000000E+00        -2.684461E+01        -3.151916E+01        -2.995057E+01        -3.280254E+01        -2.608954E+01        -2.839421E+01        -7.291816E-01        -5.370819E-01        -7.268114E-01        -8.351797E-01        -6.289541E-01        -8.820586E-04         1.770000E+02         5.000000E+00         4.500000E+02         1.010000E+02         3.100000E+01         0.000000E+00         2.000000E+02         0.000000E+00         3.300000E+01         1.000000E+00         2.620000E+02         6.000000E+00         1.600000E+02         6.000000E+00         2.450000E+02         8.700000E+01         4.700000E+01         2.000000E+00
        6.340320E+07         1.229287E+01         3.358337E-01         4.211944E-01         2.429719E-01        -4.013586E-01        -3.160336E-01        -5.012318E-01         1.299967E+00         1.556967E+00         1.081069E+00         7.630000E+02         5.890000E+02         5.380000E+02        -1.902598E+01        -2.034006E+01        -1.883575E+01        -9.148722E+00        -9.107551E+00        -8.803427E+00        -3.159234E-01        -5.090143E-01        -2.826424E-01        -3.985278E+00         0.000000E+00        -2.647970E+00         0.000000E+00        -4.436924E+00                  NAN        -2.633770E+01        -2.920480E+01        -2.958285E+01        -3.129102E+01        -2.371494E+01                  NAN        -6.904249E+00        -8.084249E+00        -6.157915E+00        -6.080427E+00        -7.487489E+00                  NAN        -5.377858E+00         0.000000E+00        -6.353798E+00         0.000000E+00        -4.513798E+00                  NAN        -2.255428E+01        -2.170496E+01        -2.342811E+01        -2.908370E+01        -2.194141E+01                  NAN        -6.751222E+00        -9.073772E+00        -6.344759E+00        -4.412704E+00        -6.994395E+00                  NAN        -4.366614E+00         0.000000E+00        -2.978575E+00         0.000000E+00        -4.996939E+00         0.000000E+00        -2.740270E+01        -2.923725E+01        -3.024409E+01        -3.310669E+01        -2.580151E+01        -2.930825E+01        -7.952261E-01        -5.610738E-01        -7.014551E-01        -7.901154E-01        -7.641818E-01        -6.793596E-01         1.870000E+02         3.000000E+00         4.470000E+02         1.000000E+02         2.700000E+01         0.000000E+00         1.950000E+02         1.000000E+00         3.600000E+01         1.000000E+00         2.690000E+02         0.000000E+00         1.540000E+02         8.000000E+00         2.510000E+02         8.300000E+01         4.800000E+01         2.000000E+00
        6.343320E+07         1.235045E+01         3.320880E-01         4.261855E-01         2.417265E-01        -3.999909E-01        -3.132337E-01        -4.509642E-01         1.288295E+00         1.549176E+00         1.143491E+00         7.510000E+02         5.990000E+02         5.400000E+02        -1.929712E+01        -2.045273E+01        -1.811782E+01        -9.264883E+00        -9.400372E+00        -9.343173E+00        -4.236757E-01        -4.888827E-01        -3.471329E-01        -3.836333E+00         0.000000E+00        -2.581539E+00         0.000000E+00        -4.246080E+00         0.000000E+00        -2.649112E+01        -2.636679E+01        -2.927389E+01        -3.066963E+01        -2.422598E+01        -2.207039E+01        -6.680341E+00        -8.389178E+00        -6.333897E+00        -6.948167E+00        -6.870394E+00        -9.609825E+00        -5.098752E+00                  NAN        -6.777712E+00         0.000000E+00        -4.667235E+00         0.000000E+00        -2.278966E+01                  NAN        -2.354794E+01        -2.751022E+01        -2.227895E+01        -2.297093E+01        -6.821519E+00                  NAN        -6.788245E+00        -6.998876E+00        -6.785667E+00        -8.387078E+00        -4.656578E+00         0.000000E+00        -3.225417E+00         0.000000E+00        -4.116858E+00         0.000000E+00        -2.718348E+01        -2.930972E+01        -2.997099E+01        -3.265228E+01        -2.602705E+01        -2.676214E+01        -8.836674E-01        -6.291965E-01        -6.612722E-01        -7.854249E-01        -7.248247E-01        -1.952417E+00         1.750000E+02         2.000000E+00         4.640000E+02         9.600000E+01         2.600000E+01         1.000000E+00         1.960000E+02         0.000000E+00         3.400000E+01         3.000000E+00         2.670000E+02         2.000000E+00         1.600000E+02         5.000000E+00         2.500000E+02         8.900000E+01         5.400000E+01         2.000000E+00
        6.346320E+07         1.175445E+01         3.233605E-01         4.310403E-01         2.455992E-01        -4.347642E-01        -3.122031E-01        -4.852674E-01         1.251982E+00         1.561093E+00         1.110766E+00         7.500000E+02         6.190000E+02         5.210000E+02        -1.936427E+01        -2.026128E+01        -1.899624E+01        -9.111960E+00        -9.547435E+00        -8.685550E+00        -4.004415E-01        -5.201819E-01        -3.427561E-01        -3.991232E+00                  NAN        -2.637320E+00         0.000000E+00        -4.162717E+00         0.000000E+00        -2.625908E+01                  NAN        -2.927910E+01        -3.085929E+01        -2.452767E+01        -2.449905E+01        -6.839413E+00                  NAN        -6.414180E+00        -6.697712E+00        -6.563523E+00        -7.014936E+00        -5.127867E+00         0.000000E+00        -6.091674E+00                  NAN        -4.709073E+00         0.000000E+00        -2.265515E+01        -2.370975E+01        -2.382251E+01                  NAN        -2.214194E+01        -2.520530E+01        -6.777312E+00        -8.322174E+00        -6.637425E+00                  NAN        -7.163488E+00        -7.654786E+00        -4.859586E+00         0.000000E+00        -3.172583E+00         0.000000E+00        -5.875718E+00         0.000000E+00        -2.698693E+01        -3.092709E+01        -3.013794E+01        -3.265587E+01        -2.545611E+01        -3.046227E+01        -7.924400E-01        -5.641146E-01        -7.158891E-01        -8.595117E-01        -8.216305E-01        -4.361223E-01         1.770000E+02         0.000000E+00         4.630000E+02         9.300000E+01         3.000000E+01         1.000000E+00         1.900000E+02         3.000000E+00         3.300000E+01         0.000000E+00         2.640000E+02         1.200000E+01         1.440000E+02         6.000000E+00         2.560000E+02         8.200000E+01         5.700000E+01         6.000000E+00
        6.349320E+07         1.200347E+01         3.327112E-01         4.298156E-01         2.374731E-01        -4.351325E-01        -2.943904E-01        -4.865546E-01         1.257059E+00         1.577728E+00         1.109231E+00         7.380000E+02         6.290000E+02         5.230000E+02        -1.904166E+01        -2.058008E+01        -1.848003E+01        -9.190199E+00        -9.486931E+00        -9.267793E+00        -3.267918E-01        -4.889799E-01        -3.625434E-01        -4.001706E+00         0.000000E+00        -2.572428E+00         0.000000E+00        -3.683398E+00         0.000000E+00        -2.615776E+01        -3.186184E+01        -2.927238E+01        -3.166216E+01        -2.375996E+01        -3.395098E+01        -6.867337E+00        -7.546842E+00        -6.344524E+00        -6.154710E+00        -6.800361E+00        -1.996647E+00        -5.200296E+00         0.000000E+00        -5.980320E+00         0.000000E+00        -4.481797E+00         0.000000E+00        -2.252535E+01        -2.168092E+01        -2.458676E+01        -2.447318E+01        -2.237890E+01        -2.427400E+01        -6.978482E+00        -9.767001E+00        -6.556734E+00        -8.936144E+00        -6.967117E+00        -8.043358E+00        -4.399178E+00         0.000000E+00        -3.305550E+00         0.000000E+00        -4.288127E+00         0.000000E+00        -2.736789E+01        -2.831527E+01        -2.990673E+01        -3.267874E+01        -2.627590E+01        -2.963486E+01        -7.858054E-01        -5.215055E-01        -7.224691E-01        -9.143004E-01        -7.967545E-01        -6.366479E-02         1.830000E+02         1.000000E+00         4.740000E+02         8.100000E+01         2.400000E+01         1.000000E+00         2.010000E+02         1.000000E+00         3.400000E+01         2.000000E+00         2.620000E+02         2.000000E+00         1.530000E+02         3.000000E+00         2.610000E+02         8.000000E+01         5.900000E+01         4.000000E+00
        6.352320E+07         1.167789E+01         3.151275E-01         4.324595E-01         2.524130E-01        -4.256679E-01        -3.367442E-01        -4.593997E-01         1.256454E+00         1.530869E+00         1.131278E+00         7.390000E+02         6.290000E+02         5.220000E+02        -1.930190E+01        -2.043592E+01        -1.908657E+01        -9.311642E+00        -9.283115E+00        -8.573934E+00        -2.659651E-01        -4.824532E-01        -3.342687E-01        -4.321099E+00         0.000000E+00        -2.694533E+00         0.000000E+00        -4.489257E+00         0.000000E+00        -2.605850E+01        -3.024900E+01        -2.944388E+01        -3.131587E+01        -2.406994E+01        -3.191160E+01        -6.840265E+00        -8.806377E+00        -6.263871E+00        -6.368004E+00        -7.201913E+00        -3.914994E+00        -5.056973E+00                  NAN        -5.683096E+00         0.000000E+00        -4.471705E+00         0.000000E+00        -2.250814E+01                  NAN        -2.481006E+01        -2.616852E+01        -2.239654E+01        -2.333310E+01        -6.939682E+00                  NAN        -6.424124E+00        -8.183303E+00        -6.858473E+00        -8.671712E+00        -4.672157E+00         0.000000E+00        -3.209008E+00         0.000000E+00        -4.075938E+00         0.000000E+00        -2.726538E+01        -3.073582E+01        -2.991373E+01        -3.300209E+01        -2.637863E+01        -2.881263E+01        -8.063907E-01        -4.950714E-01        -7.716773E-01        -7.924073E-01        -7.365160E-01        -6.158302E-01         1.680000E+02         2.000000E+00         4.700000E+02         8.700000E+01         3.600000E+01         1.000000E+00         1.920000E+02         0.000000E+00         3.600000E+01         1.000000E+00         2.680000E+02         5.000000E+00         1.510000E+02         4.000000E+00         2.580000E+02         8.200000E+01         6.000000E+01         5.000000E+00
        6.355320E+07         1.174922E+01         3.207263E-01         4.361920E-01         2.430817E-01        -4.167320E-01        -3.219047E-01        -4.982602E-01         1.250504E+00         1.539689E+00         1.109752E+00         7.360000E+02         6.340000E+02         5.200000E+02        -1.922351E+01        -2.018750E+01        -1.891778E+01        -9.277678E+00        -9.538916E+00        -8.861508E+00        -3.580956E-01        -5.068670E-01        -2.511990E-01        -4.429076E+00         0.000000E+00        -2.579008E+00         0.000000E+00        -4.182615E+00                  NAN        -2.569521E+01        -2.731776E+01        -2.940093E+01        -3.156257E+01        -2.365735E+01                  NAN        -6.835526E+00        -8.302671E+00        -6.365826E+00        -5.997643E+00        -7.334524E+00                  NAN        -4.971834E+00                  NAN        -5.697470E+00         0.000000E+00        -4.497258E+00         0.000000E+00        -2.307283E+01                  NAN        -2.382061E+01        -3.239477E+01        -2.210441E+01        -2.415855E+01        -6.848072E+00                  NAN        -6.737909E+00        -5.706809E+00        -6.959548E+00        -7.799126E+00        -4.636884E+00         0.000000E+00        -3.405856E+00         0.000000E+00        -4.832288E+00         0.000000E+00        -2.718534E+01        -2.894243E+01        -2.975205E+01        -3.272828E+01        -2.594616E+01        -2.949886E+01        -9.082020E-01        -2.749294E-01        -7.227918E-01        -6.134113E-01        -7.214812E-01         0.000000E+00         1.700000E+02         3.000000E+00         4.600000E+02         9.700000E+01         3.400000E+01         0.000000E+00         2.010000E+02         0.000000E+00         3.900000E+01         1.000000E+00         2.560000E+02         5.000000E+00         1.460000E+02         5.000000E+00         2.560000E+02         8.200000E+01         5.600000E+01         3.000000E+00
        6.358320E+07         1.157148E+01         3.199098E-01         4.386124E-01         2.414779E-01        -4.000777E-01        -3.190156E-01        -4.718339E-01         1.281783E+00         1.563028E+00         1.122750E+00         7.470000E+02         6.110000E+02         5.320000E+02        -1.897050E+01        -2.029284E+01        -1.836501E+01        -9.467636E+00        -9.469510E+00        -9.176416E+00        -3.476570E-01        -5.083271E-01        -4.150147E-01        -4.417278E+00         0.000000E+00        -2.541813E+00         0.000000E+00        -4.439767E+00         0.000000E+00        -2.580052E+01        -3.051656E+01        -2.935469E+01        -3.113962E+01        -2.337240E+01        -2.646765E+01        -6.680658E+00        -9.172397E+00        -6.372060E+00        -6.464006E+00        -6.867414E+00        -4.939736E+00        -5.063629E+00         0.000000E+00        -4.863999E+00         0.000000E+00        -4.532377E+00         0.000000E+00        -2.274383E+01        -1.917056E+01        -2.404882E+01        -2.256705E+01        -2.225798E+01        -2.256558E+01        -6.804861E+00        -1.198671E+01        -7.237768E+00        -8.774532E+00        -6.945492E+00        -8.448501E+00        -4.992306E+00         0.000000E+00        -3.283230E+00         0.000000E+00        -4.381919E+00         0.000000E+00        -2.725510E+01        -2.897762E+01        -2.964391E+01        -3.266277E+01        -2.586284E+01        -3.053460E+01        -7.897488E-01        -5.552914E-01        -7.684826E-01        -7.623109E-01        -8.627536E-01        -2.126194E-02         1.610000E+02         2.000000E+00         4.890000E+02         8.000000E+01         3.100000E+01         1.000000E+00         1.890000E+02         2.000000E+00         4.000000E+01         1.000000E+00         2.600000E+02         1.000000E+01         1.390000E+02         7.000000E+00         2.560000E+02         8.200000E+01         5.500000E+01         2.000000E+00
        6.361320E+07         1.134227E+01         3.052112E-01         4.425297E-01         2.522590E-01        -4.362335E-01        -3.038388E-01        -4.797744E-01         1.253252E+00         1.571259E+00         1.110732E+00         6.950000E+02         6.430000E+02         5.520000E+02        -1.881361E+01        -2.044061E+01        -1.869061E+01        -9.066412E+00        -9.432945E+00        -9.115018E+00        -4.670503E-01        -4.520929E-01        -3.036258E-01        -4.144407E+00         0.000000E+00        -2.599700E+00         0.000000E+00        -4.259001E+00                  NAN        -2.595556E+01        -2.904863E+01        -2.908724E+01        -3.150470E+01        -2.412323E+01                  NAN        -6.743936E+00        -5.505146E+00        -6.449015E+00        -6.174935E+00        -7.125624E+00                  NAN        -4.935410E+00         0.000000E+00        -5.790561E+00         0.000000E+00        -4.686118E+00         0.000000E+00        -2.263438E+01        -2.775785E+01        -2.383520E+01        -2.630330E+01        -2.224275E+01        -2.289870E+01        -7.068823E+00        -5.518609E+00        -6.716089E+00        -1.029132E+01        -6.885000E+00        -8.428488E+00        -4.650884E+00         0.000000E+00        -3.075247E+00         0.000000E+00        -4.211551E+00         0.000000E+00        -2.688632E+01        -3.051251E+01        -2.999150E+01        -3.257713E+01        -2.649115E+01        -3.010652E+01        -8.588296E-01        -7.438431E-01        -7.232131E-01        -7.470158E-01        -7.017888E-01         0.000000E+00         1.610000E+02         2.000000E+00         4.890000E+02         7.800000E+01         3.400000E+01         0.000000E+00         1.860000E+02         2.000000E+00         4.100000E+01         2.000000E+00         2.650000E+02         6.000000E+00         1.360000E+02         6.000000E+00         2.660000E+02         8.100000E+01         6.600000E+01         1.000000E+00
        6.364320E+07         1.146095E+01         3.314696E-01         4.362231E-01         2.323073E-01        -4.206046E-01        -3.277040E-01        -5.106195E-01         1.245290E+00         1.552754E+00         1.044966E+00         7.620000E+02         6.270000E+02         5.010000E+02        -1.921969E+01        -2.045097E+01        -1.883488E+01        -9.039159E+00        -9.343236E+00        -8.601201E+00        -4.856200E-01        -5.215151E-01        -4.338612E-01        -4.150940E+00         0.000000E+00        -2.696890E+00         0.000000E+00        -4.433527E+00         0.000000E+00        -2.634701E+01        -2.896832E+01        -2.938287E+01        -3.132742E+01        -2.426425E+01        -2.247487E+01        -6.541739E+00        -5.922555E+00        -6.196540E+00        -6.530419E+00        -6.778178E+00        -1.092275E+01        -5.200204E+00         0.000000E+00        -6.006699E+00         0.000000E+00        -4.683303E+00         0.000000E+00        -2.229155E+01        -2.220618E+01        -2.330275E+01        -2.919952E+01        -2.184641E+01        -2.603262E+01        -6.981418E+00        -8.568133E+00        -6.613227E+00        -6.666712E+00        -6.990138E+00        -7.375533E+00        -4.550043E+00         0.000000E+00        -3.056726E+00         0.000000E+00        -4.434220E+00         0.000000E+00        -2.728829E+01        -3.077090E+01        -3.003993E+01        -3.303020E+01        -2.593609E+01        -2.662513E+01        -7.763767E-01        -1.093437E+00        -7.767093E-01        -7.328118E-01        -8.872988E-01        -4.165922E-01         1.640000E+02         5.000000E+00         4.720000E+02         9.100000E+01         3.100000E+01         1.000000E+00         2.000000E+02         2.000000E+00         3.900000E+01         3.000000E+00         2.500000E+02         8.000000E+00         1.500000E+02         2.000000E+00         2.650000E+02         7.900000E+01         5.400000E+01         3.000000E+00
        6.367320E+07         1.226617E+01         3.606831E-01         4.214357E-01         2.178811E-01        -4.622464E-01        -2.949392E-01        -4.840275E-01         1.234852E+00         1.583026E+00         1.101301E+00         8.460000E+02         5.890000E+02         4.550000E+02        -1.927348E+01        -2.031463E+01        -1.792402E+01        -9.094903E+00        -9.544908E+00        -8.784800E+00        -5.237390E-01        -4.228811E-01        -5.685911E-01        -3.878935E+00         0.000000E+00        -2.563020E+00         0.000000E+00        -4.028302E+00                  NAN        -2.650606E+01        -2.798371E+01        -2.928701E+01        -3.127590E+01        -2.266544E+01                  NAN        -6.577944E+00        -6.990646E+00        -6.310020E+00        -6.267171E+00        -8.472541E+00                  NAN        -5.336268E+00         0.000000E+00        -5.990366E+00         0.000000E+00        -4.323911E+00         0.000000E+00        -2.245370E+01        -2.654270E+01        -2.405640E+01        -3.027800E+01        -2.225116E+01        -2.045299E+01        -6.937375E+00        -7.273956E+00        -6.625287E+00        -3.251062E+00        -7.043995E+00        -1.055799E+01        -5.149439E+00         0.000000E+00        -3.010753E+00         0.000000E+00        -3.875090E+00         0.000000E+00        -2.665146E+01        -3.068212E+01        -3.005883E+01        -3.284231E+01        -2.635076E+01        -2.693884E+01        -8.005930E-01        -9.515799E-01        -7.937388E-01        -7.146653E-01        -8.127926E-01         0.000000E+00         1.880000E+02         7.000000E+00         4.730000E+02         8.000000E+01         1.600000E+01         0.000000E+00         2.240000E+02         3.000000E+00         3.000000E+01         1.000000E+00         2.390000E+02         5.000000E+00         1.600000E+02         8.000000E+00         2.620000E+02         6.700000E+01         5.000000E+01         2.000000E+00
        6.370320E+07         1.186472E+01         3.267686E-01         4.288886E-01         2.443428E-01        -4.472055E-01        -3.221212E-01        -4.624616E-01         1.252236E+00         1.553667E+00         1.123609E+00         7.550000E+02         6.100000E+02         5.250000E+02        -1.946135E+01        -2.083841E+01        -1.821866E+01        -8.834472E+00        -9.368875E+00        -9.042975E+00        -4.925625E-01        -4.014440E-01        -5.050148E-01        -4.100206E+00                  NAN        -2.714741E+00         0.000000E+00        -4.403998E+00                  NAN        -2.650091E+01                  NAN        -2.907602E+01        -3.060724E+01        -2.363648E+01                  NAN        -6.653626E+00                  NAN        -6.438343E+00        -6.784095E+00        -7.241425E+00                  NAN        -5.291868E+00         0.000000E+00        -6.071550E+00         0.000000E+00        -4.450576E+00         0.000000E+00        -2.250826E+01        -1.671144E+01        -2.353262E+01        -2.865071E+01        -2.224293E+01        -2.313344E+01        -6.856118E+00        -1.506065E+01        -7.032404E+00        -7.118581E+00        -6.997647E+00        -6.897878E+00        -4.511737E+00         0.000000E+00        -3.200071E+00         0.000000E+00        -4.546794E+00         0.000000E+00        -2.727960E+01        -3.026763E+01        -2.978130E+01        -3.241344E+01        -2.598548E+01        -2.500337E+01        -8.385227E-01        -7.870754E-01        -8.108214E-01        -8.823994E-01        -7.199582E-01        -1.403836E+00         1.760000E+02         0.000000E+00         4.750000E+02         8.000000E+01         3.300000E+01         0.000000E+00         2.030000E+02         1.000000E+00         3.200000E+01         3.000000E+00         2.500000E+02         1.300000E+01         1.540000E+02         6.000000E+00         2.470000E+02         8.000000E+01         5.900000E+01         3.000000E+00
        6.373320E+07         1.153080E+01         3.316712E-01         4.243529E-01         2.439759E-01        -4.267639E-01        -2.771694E-01        -4.379969E-01         1.260966E+00         1.596938E+00         1.152547E+00         7.520000E+02         6.150000E+02         5.230000E+02        -1.921238E+01        -2.015687E+01        -1.835302E+01        -8.892807E+00        -9.875476E+00        -9.085791E+00        -4.541054E-01        -4.258967E-01        -4.634134E-01        -3.648150E+00         0.000000E+00        -2.593280E+00         0.000000E+00        -4.715673E+00                  NAN        -2.684570E+01        -3.038292E+01        -2.947937E+01        -3.146668E+01        -2.356102E+01                  NAN        -6.720511E+00        -5.470063E+00        -6.231526E+00        -5.907612E+00        -6.735471E+00                  NAN        -5.247472E+00                  NAN        -5.403499E+00         0.000000E+00        -4.547274E+00         0.000000E+00        -2.255374E+01                  NAN        -2.425023E+01        -2.942325E+01        -2.173434E+01        -2.224181E+01        -6.792500E+00                  NAN        -6.550627E+00        -7.061812E+00        -7.228788E+00        -8.084528E+00        -4.247536E+00         0.000000E+00        -3.079380E+00         0.000000E+00        -4.690896E+00                  NAN        -2.763977E+01        -3.158857E+01        -3.010521E+01        -3.284971E+01        -2.591313E+01                  NAN        -8.075453E-01        -5.757961E-01        -7.414766E-01        -7.716454E-01        -6.588268E-01                  NAN         1.780000E+02         4.000000E+00         4.840000E+02         6.800000E+01         3.000000E+01         0.000000E+00         2.040000E+02         0.000000E+00         3.600000E+01         1.000000E+00         2.580000E+02         3.000000E+00         1.480000E+02         7.000000E+00         2.580000E+02         7.200000E+01         6.100000E+01         0.000000E+00
        6.376320E+07         1.188434E+01         3.198612E-01         4.277549E-01         2.523839E-01        -3.986498E-01        -3.338816E-01        -4.603477E-01         1.280614E+00         1.530375E+00         1.143067E+00         7.460000E+02         6.030000E+02         5.410000E+02        -1.915402E+01        -2.049038E+01        -1.846987E+01        -9.623825E+00        -9.082762E+00        -9.191156E+00        -3.852895E-01        -4.855004E-01        -3.912336E-01        -3.884091E+00         0.000000E+00        -2.580186E+00         0.000000E+00        -4.361572E+00                  NAN        -2.666176E+01        -2.944938E+01        -2.920292E+01        -3.162773E+01        -2.389220E+01                  NAN        -6.537187E+00        -5.487325E+00        -6.431350E+00        -5.779604E+00        -6.674670E+00                  NAN        -5.363445E+00         0.000000E+00        -6.273238E+00         0.000000E+00        -4.434242E+00         0.000000E+00        -2.256773E+01        -2.626224E+01        -2.336273E+01        -2.571477E+01        -2.226077E+01        -2.469663E+01        -6.825491E+00        -1.065732E+01        -6.619887E+00        -7.463673E+00        -7.065270E+00        -6.009780E+00        -4.568907E+00         0.000000E+00        -3.288726E+00         0.000000E+00        -4.687466E+00         0.000000E+00        -2.738395E+01        -3.177912E+01        -2.968905E+01        -3.250002E+01        -2.628703E+01        -2.869898E+01        -7.872896E-01        -1.025607E+00        -8.068477E-01        -7.573257E-01        -6.688387E-01        -1.084082E-01         1.720000E+02         2.000000E+00         4.690000E+02         8.300000E+01         3.800000E+01         0.000000E+00         1.860000E+02         1.000000E+00         3.500000E+01         1.000000E+00         2.750000E+02         4.000000E+00         1.440000E+02         6.000000E+00         2.420000E+02         8.400000E+01         6.600000E+01         4.000000E+00
        6.379320E+07         1.158976E+01         3.233216E-01         4.245181E-01         2.521603E-01        -4.215506E-01        -3.180357E-01        -5.112551E-01         1.280768E+00         1.555566E+00         1.087090E+00         7.180000E+02         6.020000E+02         5.700000E+02        -1.911692E+01        -2.063252E+01        -1.904383E+01        -9.242715E+00        -9.714599E+00        -8.553029E+00        -3.146295E-01        -4.001276E-01        -5.643172E-01        -3.878761E+00                  NAN        -2.577725E+00         0.000000E+00        -4.750233E+00                  NAN        -2.642294E+01                  NAN        -2.945934E+01        -3.099245E+01        -2.419861E+01                  NAN        -6.439257E+00                  NAN        -6.193237E+00        -6.508299E+00        -7.203416E+00                  NAN        -5.051662E+00         0.000000E+00        -6.095685E+00         0.000000E+00        -4.715449E+00         0.000000E+00        -2.272917E+01        -1.810954E+01        -2.351295E+01        -2.488092E+01        -2.192354E+01        -2.197217E+01        -6.680327E+00        -1.015430E+01        -6.697666E+00        -8.213802E+00        -7.062722E+00        -9.002625E+00        -4.977481E+00         0.000000E+00        -3.080481E+00         0.000000E+00        -5.270460E+00         0.000000E+00        -2.666529E+01        -2.899368E+01        -3.009121E+01        -3.300744E+01        -2.522979E+01        -2.795563E+01        -8.606874E-01        -3.367454E-01        -7.517580E-01        -7.308053E-01        -8.215919E-01        -7.000148E-01         1.770000E+02         0.000000E+00         4.800000E+02         7.600000E+01         3.100000E+01         0.000000E+00         1.970000E+02         1.000000E+00         3.200000E+01         2.000000E+00         2.620000E+02         8.000000E+00         1.370000E+02         1.100000E+01         2.590000E+02         7.300000E+01         6.200000E+01         2.000000E+00
        6.382320E+07         1.150023E+01         3.251878E-01         4.154395E-01         2.593727E-01        -4.403621E-01        -3.007862E-01        -4.730955E-01         1.253513E+00         1.597170E+00         1.109316E+00         7.370000E+02         5.830000E+02         5.700000E+02        -1.964765E+01        -2.001082E+01        -1.888370E+01        -9.160739E+00        -9.701120E+00        -8.787525E+00        -3.156659E-01        -4.864471E-01        -4.706420E-01        -3.958824E+00         0.000000E+00        -2.650243E+00         0.000000E+00        -4.629878E+00                  NAN        -2.644318E+01        -3.195338E+01        -2.944401E+01        -3.049974E+01        -2.412959E+01                  NAN        -6.612081E+00        -5.450710E+00        -6.146011E+00        -6.953784E+00        -6.795148E+00                  NAN        -5.191339E+00         0.000000E+00        -6.690746E+00         0.000000E+00        -4.561829E+00         0.000000E+00        -2.280799E+01        -2.150007E+01        -2.261590E+01        -2.696004E+01        -2.203280E+01        -2.490736E+01        -6.844453E+00        -9.198605E+00        -6.594208E+00        -7.916285E+00        -7.130868E+00        -7.448476E+00        -4.489810E+00         0.000000E+00        -3.133021E+00         0.000000E+00        -5.974752E+00         0.000000E+00        -2.737506E+01        -3.133032E+01        -3.016052E+01        -3.260528E+01        -2.534811E+01        -2.908634E+01        -7.302023E-01        -7.466783E-01        -6.661732E-01        -7.831781E-01        -8.277569E-01        -4.574218E-01         1.830000E+02         3.000000E+00         4.540000E+02         8.900000E+01         3.500000E+01         0.000000E+00         1.960000E+02         4.000000E+00         2.400000E+01         5.000000E+00         2.680000E+02         5.000000E+00         1.480000E+02         5.000000E+00         2.400000E+02         7.700000E+01         6.400000E+01         5.000000E+00
        6.385320E+07         1.167242E+01         3.274347E-01         4.180182E-01         2.545470E-01        -4.256801E-01        -2.877426E-01        -5.071731E-01         1.254014E+00         1.585464E+00         1.067266E+00         7.450000E+02         5.840000E+02         5.610000E+02        -1.925345E+01        -2.020816E+01        -1.856083E+01        -9.134945E+00        -1.005662E+01        -8.998649E+00        -3.262268E-01        -3.453959E-01        -3.500712E-01        -3.912209E+00         0.000000E+00        -2.607454E+00         0.000000E+00        -5.460652E+00                  NAN        -2.639312E+01        -2.860870E+01        -2.938544E+01        -3.132147E+01        -2.284724E+01                  NAN        -6.689352E+00        -7.275059E+00        -6.232976E+00        -6.571886E+00        -7.197595E+00                  NAN        -4.939409E+00         0.000000E+00        -4.623450E+00         0.000000E+00        -4.578183E+00         0.000000E+00        -2.278739E+01        -2.706800E+01        -2.432129E+01        -2.669220E+01        -2.196899E+01        -2.559839E+01        -7.082541E+00        -6.936632E+00        -7.014513E+00        -7.299916E+00        -7.011733E+00        -7.798254E+00        -4.241896E+00         0.000000E+00        -3.184276E+00         0.000000E+00        -5.328416E+00         0.000000E+00        -2.735616E+01        -3.210065E+01        -3.015181E+01        -3.234833E+01        -2.565971E+01        -2.736509E+01        -8.359086E-01        -9.095474E-01        -6.524106E-01        -8.366775E-01        -8.224333E-01        -8.290838E-03         1.770000E+02         3.000000E+00         4.780000E+02         6.900000E+01         3.700000E+01         0.000000E+00         2.030000E+02         1.000000E+00         3.000000E+01         1.000000E+00         2.620000E+02         5.000000E+00         1.360000E+02         8.000000E+00         2.460000E+02         7.900000E+01         6.900000E+01         3.000000E+00
        6.388320E+07         1.174252E+01         3.046610E-01         4.345652E-01         2.607739E-01        -4.643943E-01        -3.058979E-01        -5.127159E-01         1.228590E+00         1.561579E+00         1.087001E+00         6.950000E+02         6.160000E+02         5.790000E+02        -1.958322E+01        -2.080496E+01        -1.872959E+01        -8.686225E+00        -9.299694E+00        -8.596362E+00        -4.041994E-01        -4.373486E-01        -3.704802E-01        -4.236131E+00         0.000000E+00        -2.655165E+00         0.000000E+00        -4.742814E+00         0.000000E+00        -2.559227E+01        -3.113383E+01        -2.924285E+01        -3.121680E+01        -2.240985E+01        -2.597613E+01        -6.946615E+00        -7.217746E+00        -6.322763E+00        -6.280152E+00        -7.655086E+00        -9.534062E+00        -5.416862E+00         0.000000E+00        -5.108983E+00         0.000000E+00        -4.889146E+00         0.000000E+00        -2.220647E+01        -2.310594E+01        -2.467331E+01        -2.865639E+01        -2.185983E+01        -2.249761E+01        -7.164129E+00        -8.878309E+00        -6.698905E+00        -7.304625E+00        -7.039690E+00        -9.926145E+00        -4.478147E+00         0.000000E+00        -3.090181E+00         0.000000E+00        -5.257417E+00         0.000000E+00        -2.699804E+01        -3.062549E+01        -2.996707E+01        -3.251091E+01        -2.527591E+01        -2.815887E+01        -8.644818E-01        -1.210185E+00        -7.972421E-01        -8.351702E-01        -8.016284E-01        -2.126870E+00         1.600000E+02         5.000000E+00         4.920000E+02         6.900000E+01         3.600000E+01         2.000000E+00         1.870000E+02         4.000000E+00         3.700000E+01         3.000000E+00         2.630000E+02         8.000000E+00         1.290000E+02         6.000000E+00         2.580000E+02         7.600000E+01         5.400000E+01         5.000000E+00
        6.391320E+07         1.149771E+01         3.087899E-01         4.251013E-01         2.661087E-01        -4.173883E-01        -2.952698E-01        -4.926483E-01         1.264478E+00         1.593861E+00         1.097667E+00         6.950000E+02         5.880000E+02         6.070000E+02        -1.918690E+01        -2.124813E+01        -1.876072E+01        -8.910637E+00        -9.436432E+00        -8.837697E+00        -4.457449E-01        -3.707155E-01        -3.552421E-01        -4.254844E+00         0.000000E+00        -2.600664E+00         0.000000E+00        -4.604822E+00         0.000000E+00        -2.615898E+01        -2.439434E+01        -2.937971E+01        -3.158560E+01        -2.374981E+01        -2.653047E+01        -6.925113E+00        -8.557483E+00        -6.212060E+00        -6.331256E+00        -7.272152E+00        -7.133624E+00        -5.225053E+00         0.000000E+00        -5.741404E+00         0.000000E+00        -4.870156E+00         0.000000E+00        -2.265727E+01        -2.468013E+01        -2.339230E+01        -2.775229E+01        -2.190411E+01        -2.330088E+01        -6.919671E+00        -7.390977E+00        -6.957599E+00        -7.319239E+00        -6.967326E+00        -6.592657E+00        -4.310408E+00         0.000000E+00        -3.056639E+00         0.000000E+00        -4.563609E+00         0.000000E+00        -2.739755E+01        -3.032596E+01        -2.996740E+01        -3.274147E+01        -2.623814E+01        -2.813887E+01        -9.123522E-01        -7.415879E-01        -8.379472E-01        -6.805644E-01        -6.966762E-01        -8.340120E-01         1.630000E+02         4.000000E+00         4.890000E+02         7.000000E+01         3.700000E+01         1.000000E+00         1.870000E+02         6.000000E+00         3.300000E+01         2.000000E+00         2.710000E+02         3.000000E+00         1.300000E+02         8.000000E+00         2.610000E+02         7.100000E+01         6.800000E+01         2.000000E+00
        6.394320E+07         1.084211E+01         2.830412E-01         4.282895E-01         2.886692E-01        -4.199930E-01        -3.077072E-01        -4.798960E-01         1.252912E+00         1.556796E+00         1.091797E+00         6.380000E+02         6.030000E+02         6.490000E+02        -1.859713E+01        -2.032407E+01        -1.835549E+01        -9.497549E+00        -9.518235E+00        -8.822099E+00        -3.897129E-01        -4.045005E-01        -4.822142E-01        -3.451782E+00         0.000000E+00        -2.593307E+00         0.000000E+00        -4.351088E+00                  NAN        -2.660940E+01        -2.666121E+01        -2.951308E+01        -3.137735E+01        -2.390465E+01                  NAN        -6.625492E+00        -7.645189E+00        -6.235354E+00        -5.997507E+00        -6.842026E+00                  NAN        -5.134418E+00                  NAN        -5.496678E+00         0.000000E+00        -4.809560E+00         0.000000E+00        -2.322386E+01                  NAN        -2.320643E+01        -3.016358E+01        -2.212926E+01        -2.522361E+01        -6.620275E+00                  NAN        -7.031845E+00        -6.273231E+00        -6.922518E+00        -7.762982E+00        -4.222561E+00         0.000000E+00        -3.049670E+00         0.000000E+00        -4.237534E+00         0.000000E+00        -2.774657E+01        -3.099567E+01        -2.995920E+01        -3.274097E+01        -2.638631E+01        -2.884550E+01        -8.301769E-01        -4.570470E-01        -7.502421E-01        -6.079934E-01        -7.495678E-01        -3.829181E-01         1.550000E+02         5.000000E+00         4.780000E+02         7.400000E+01         5.200000E+01         0.000000E+00         1.790000E+02         0.000000E+00         3.200000E+01         2.000000E+00         2.860000E+02         3.000000E+00         1.150000E+02         9.000000E+00         2.580000E+02         7.700000E+01         8.100000E+01         4.000000E+00
        6.397320E+07         1.125333E+01         3.074896E-01         4.281839E-01         2.643265E-01        -4.213636E-01        -2.869704E-01        -4.731625E-01         1.285264E+00         1.582464E+00         1.123836E+00         6.920000E+02         5.930000E+02         6.050000E+02        -1.854975E+01        -2.093528E+01        -1.846204E+01        -9.367025E+00        -9.208234E+00        -8.916921E+00        -3.624723E-01        -4.303589E-01        -5.001698E-01        -3.775997E+00         0.000000E+00        -2.662659E+00         0.000000E+00        -4.640262E+00                  NAN        -2.623515E+01        -2.726996E+01        -2.929307E+01        -3.134669E+01        -2.360488E+01                  NAN        -6.973111E+00        -7.502410E+00        -6.340962E+00        -6.481879E+00        -7.253865E+00                  NAN        -4.861809E+00         0.000000E+00        -5.006695E+00         0.000000E+00        -4.753904E+00         0.000000E+00        -2.267492E+01        -2.429991E+01        -2.473396E+01        -2.282304E+01        -2.213280E+01        -2.712821E+01        -7.099956E+00        -8.720351E+00        -6.496360E+00        -8.853129E+00        -6.900094E+00        -4.735417E+00        -4.645369E+00         0.000000E+00        -3.027502E+00         0.000000E+00        -4.982338E+00         0.000000E+00        -2.689403E+01        -3.074530E+01        -3.000443E+01        -3.264396E+01        -2.567991E+01        -2.960256E+01        -8.187120E-01        -8.481452E-01        -7.777974E-01        -7.997262E-01        -6.253584E-01        -8.342480E-01         1.570000E+02         5.000000E+00         4.880000E+02         7.400000E+01         4.000000E+01         0.000000E+00         1.870000E+02         5.000000E+00         3.400000E+01         2.000000E+00         2.730000E+02         1.000000E+00         1.320000E+02         1.200000E+01         2.560000E+02         7.400000E+01         7.300000E+01         2.000000E+00
        6.400320E+07         1.154572E+01         3.104424E-01         4.235753E-01         2.659824E-01        -3.971519E-01        -2.966329E-01        -4.559052E-01         1.277165E+00         1.596447E+00         1.135882E+00         7.020000E+02         5.860000E+02         6.020000E+02        -1.894717E+01        -2.089556E+01        -1.818297E+01        -9.313888E+00        -9.437489E+00        -9.181361E+00        -2.998695E-01        -3.649161E-01        -3.400220E-01        -3.927335E+00         0.000000E+00        -2.639663E+00         0.000000E+00        -4.024115E+00         0.000000E+00        -2.649581E+01        -2.802918E+01        -2.953837E+01        -3.064900E+01        -2.499043E+01        -2.351095E+01        -6.713820E+00        -9.226871E+00        -6.216120E+00        -6.679115E+00        -7.125729E+00        -7.639342E+00        -5.283159E+00                  NAN        -4.750377E+00                  NAN        -4.456795E+00                  NAN        -2.314732E+01                  NAN        -2.452396E+01                  NAN        -2.234889E+01                  NAN        -6.686988E+00                  NAN        -6.305047E+00                  NAN        -6.950110E+00                  NAN        -4.632522E+00         0.000000E+00        -2.879602E+00         0.000000E+00        -5.288254E+00         0.000000E+00        -2.713659E+01        -2.856363E+01        -3.014376E+01        -3.291049E+01        -2.516136E+01        -2.806973E+01        -8.542536E-01        -1.192377E+00        -7.165600E-01        -7.517789E-01        -1.015360E+00        -1.167997E+00         1.660000E+02         5.000000E+00         4.770000E+02         7.900000E+01         3.500000E+01         2.000000E+00         1.750000E+02         0.000000E+00         3.500000E+01         0.000000E+00         2.920000E+02         0.000000E+00         1.450000E+02         8.000000E+00         2.660000E+02         6.000000E+01         6.600000E+01         3.000000E+00
        6.403320E+07         1.149798E+01         3.008388E-01         4.268315E-01         2.723296E-01        -4.409610E-01        -2.794263E-01        -4.716141E-01         1.269748E+00         1.603808E+00         1.121210E+00         6.910000E+02         5.990000E+02         6.000000E+02        -1.918347E+01        -2.000176E+01        -1.870168E+01        -9.192187E+00        -9.721156E+00        -8.960114E+00        -2.741865E-01        -5.432820E-01        -3.521883E-01        -3.861821E+00         0.000000E+00        -2.585937E+00         0.000000E+00        -3.544265E+00                  NAN        -2.662021E+01        -2.712720E+01        -2.915723E+01        -3.128219E+01        -2.464421E+01                  NAN        -6.694802E+00        -9.392965E+00        -6.363207E+00        -6.491885E+00        -7.232690E+00                  NAN        -5.506553E+00         0.000000E+00        -5.400427E+00         0.000000E+00        -4.634449E+00         0.000000E+00        -2.229413E+01        -2.470982E+01        -2.358990E+01        -2.622098E+01        -2.243315E+01        -2.313238E+01        -6.858470E+00        -8.149212E+00        -7.204483E+00        -7.841896E+00        -6.900943E+00        -6.404610E+00        -4.087158E+00         0.000000E+00        -2.941463E+00         0.000000E+00        -4.833534E+00         0.000000E+00        -2.766474E+01        -3.188505E+01        -3.003409E+01        -3.285272E+01        -2.566388E+01        -2.909636E+01        -7.584032E-01        -7.273834E-01        -8.308187E-01        -9.439823E-01        -8.906915E-01         0.000000E+00         1.590000E+02         4.000000E+00         4.720000E+02         8.400000E+01         4.500000E+01         0.000000E+00         1.840000E+02         2.000000E+00         3.400000E+01         1.000000E+00         2.800000E+02         1.000000E+00         1.350000E+02         5.000000E+00         2.550000E+02         7.300000E+01         8.100000E+01         3.000000E+00
        6.406320E+07         1.178187E+01         3.354134E-01         4.169170E-01         2.476696E-01        -4.116400E-01        -2.610221E-01        -4.843301E-01         1.274983E+00         1.624819E+00         1.090828E+00         7.440000E+02         5.870000E+02         5.590000E+02        -1.932403E+01        -2.014899E+01        -1.849787E+01        -9.264436E+00        -9.359975E+00        -8.966321E+00        -2.189864E-01        -4.245640E-01        -4.956904E-01        -3.925817E+00         0.000000E+00        -2.616506E+00         0.000000E+00        -3.320483E+00         0.000000E+00        -2.671747E+01        -2.910662E+01        -2.946582E+01        -3.146283E+01        -2.484342E+01        -2.287814E+01        -6.754663E+00        -6.369260E+00        -6.302384E+00        -6.448840E+00        -6.822389E+00        -8.728846E+00        -5.212901E+00         0.000000E+00        -5.097681E+00         0.000000E+00        -4.868442E+00         0.000000E+00        -2.228403E+01        -2.301859E+01        -2.424229E+01        -2.866500E+01        -2.204037E+01        -2.623375E+01        -7.088743E+00        -7.965531E+00        -6.514723E+00        -6.826987E+00        -6.867706E+00        -7.965208E+00        -4.530296E+00         0.000000E+00        -2.829348E+00         0.000000E+00        -4.468274E+00         0.000000E+00        -2.720617E+01        -3.032709E+01        -3.033047E+01        -3.248844E+01        -2.597708E+01        -2.833111E+01        -8.173415E-01        -7.805233E-01        -7.158116E-01        -9.045107E-01        -8.330401E-01        -7.345119E-01         1.790000E+02         5.000000E+00         4.630000E+02         8.200000E+01         3.400000E+01         1.000000E+00         1.990000E+02         1.000000E+00         3.200000E+01         2.000000E+00         2.670000E+02         1.000000E+00         1.480000E+02         1.100000E+01         2.490000E+02         7.600000E+01         6.300000E+01         2.000000E+00
        6.409320E+07         1.210679E+01         3.298924E-01         4.085771E-01         2.615305E-01        -4.045547E-01        -2.753139E-01        -4.283757E-01         1.288022E+00         1.606516E+00         1.154086E+00         7.230000E+02         5.700000E+02         5.970000E+02        -1.918688E+01        -1.983497E+01        -1.822248E+01        -9.293280E+00        -9.678675E+00        -9.125484E+00        -3.154903E-01        -5.176755E-01        -4.895749E-01        -3.803846E+00         0.000000E+00        -2.598869E+00         0.000000E+00        -4.076695E+00                  NAN        -2.658679E+01        -2.901178E+01        -2.968892E+01        -3.091047E+01        -2.440676E+01                  NAN        -6.673670E+00        -6.556313E+00        -6.146933E+00        -6.531107E+00        -6.886409E+00                  NAN        -4.666746E+00         0.000000E+00        -5.274813E+00                  NAN        -4.784011E+00         0.000000E+00        -2.297155E+01        -2.394393E+01        -2.451882E+01                  NAN        -2.220235E+01        -2.379568E+01        -6.731678E+00        -8.094936E+00        -6.520095E+00                  NAN        -6.764325E+00        -8.039012E+00        -4.825562E+00         0.000000E+00        -2.536332E+00         0.000000E+00        -5.108478E+00         0.000000E+00        -2.731137E+01        -2.966180E+01        -3.057658E+01        -3.271154E+01        -2.557962E+01        -2.882550E+01        -8.566535E-01        -7.879969E-01        -7.214908E-01        -6.659849E-01        -8.583061E-01        -8.601269E-01         1.860000E+02         4.000000E+00         4.620000E+02         7.600000E+01         3.600000E+01         0.000000E+00         1.970000E+02         4.000000E+00         3.200000E+01         0.000000E+00         2.670000E+02         2.000000E+00         1.420000E+02         6.000000E+00         2.500000E+02         7.400000E+01         7.600000E+01         6.000000E+00
        6.412320E+07         1.220869E+01         3.510581E-01         4.121293E-01         2.368126E-01        -4.125089E-01        -3.117605E-01        -4.596499E-01         1.282453E+00         1.557299E+00         1.128949E+00         7.720000E+02         5.830000E+02         5.350000E+02        -1.881993E+01        -2.101044E+01        -1.824777E+01        -9.583105E+00        -9.316766E+00        -9.361526E+00        -3.705406E-01        -4.179621E-01        -4.836724E-01        -3.876048E+00         0.000000E+00        -2.710707E+00         0.000000E+00        -4.460029E+00                  NAN        -2.639750E+01        -3.003062E+01        -2.935670E+01        -3.068393E+01        -2.490098E+01                  NAN        -6.734473E+00        -8.445717E+00        -6.260367E+00        -6.671280E+00        -7.042730E+00                  NAN        -4.602718E+00                  NAN        -5.589242E+00         0.000000E+00        -4.644031E+00                  NAN        -2.270199E+01                  NAN        -2.382343E+01        -2.628185E+01        -2.222597E+01                  NAN        -6.948326E+00                  NAN        -7.285393E+00        -9.057272E+00        -6.836389E+00                  NAN        -4.298627E+00         0.000000E+00        -2.851895E+00         0.000000E+00        -4.847690E+00         0.000000E+00        -2.727456E+01        -3.027362E+01        -3.039527E+01        -3.272783E+01        -2.576953E+01        -2.960137E+01        -8.144205E-01        -1.272873E+00        -7.253233E-01        -8.794756E-01        -8.949052E-01        -5.485635E-05         1.940000E+02         2.000000E+00         4.740000E+02         6.800000E+01         2.600000E+01         0.000000E+00         2.110000E+02         0.000000E+00         2.800000E+01         2.000000E+00         2.610000E+02         0.000000E+00         1.430000E+02         1.000000E+01         2.580000E+02         7.000000E+01         7.500000E+01         4.000000E+00
        6.415320E+07         1.231361E+01         3.557772E-01         4.102975E-01         2.339253E-01        -3.548620E-01        -3.144138E-01        -4.674239E-01         1.325393E+00         1.575495E+00         1.114070E+00         7.950000E+02         5.730000E+02         5.220000E+02        -1.873754E+01        -2.100392E+01        -1.806546E+01        -9.627720E+00        -9.312292E+00        -9.351849E+00        -4.375395E-01        -3.486744E-01        -3.344604E-01        -3.840317E+00         0.000000E+00        -2.720403E+00         0.000000E+00        -4.689249E+00                  NAN        -2.643453E+01        -2.943445E+01        -2.917605E+01        -3.072972E+01        -2.360342E+01                  NAN        -6.456598E+00        -6.157724E+00        -6.240155E+00        -6.701772E+00        -6.746429E+00                  NAN        -4.574949E+00         0.000000E+00        -5.524461E+00         0.000000E+00        -4.655045E+00         0.000000E+00        -2.280931E+01        -2.499047E+01        -2.480756E+01        -2.425600E+01        -2.238817E+01        -2.519275E+01        -7.076204E+00        -6.934719E+00        -6.643348E+00        -4.398118E+00        -7.017003E+00        -8.316932E+00        -4.850123E+00         0.000000E+00        -2.844859E+00         0.000000E+00        -3.987493E+00         0.000000E+00        -2.700031E+01        -3.092540E+01        -3.000278E+01        -3.270439E+01        -2.601519E+01        -2.937324E+01        -8.225587E-01        -8.349571E-01        -7.373553E-01        -9.060951E-01        -9.079931E-01        -1.744041E-01         2.030000E+02         5.000000E+00         4.680000E+02         6.500000E+01         2.300000E+01         0.000000E+00         2.190000E+02         5.000000E+00         2.900000E+01         1.000000E+00         2.440000E+02         4.000000E+00         1.460000E+02         1.000000E+01         2.510000E+02         6.700000E+01         7.600000E+01         4.000000E+00
        6.418320E+07         1.267323E+01         3.543115E-01         4.091269E-01         2.365616E-01        -4.333520E-01        -2.882552E-01        -4.544511E-01         1.256509E+00         1.588174E+00         1.114335E+00         7.300000E+02         5.990000E+02         5.610000E+02        -1.968762E+01        -2.020716E+01        -1.853705E+01        -9.054714E+00        -9.804597E+00        -8.854612E+00        -2.889399E-01        -4.592987E-01        -4.169526E-01        -3.703108E+00         0.000000E+00        -2.524529E+00         0.000000E+00        -4.083103E+00                  NAN        -2.657930E+01        -2.937957E+01        -2.919613E+01        -3.094380E+01        -2.382604E+01                  NAN        -6.725468E+00        -6.052785E+00        -6.382393E+00        -6.445402E+00        -7.193971E+00                  NAN        -4.758848E+00         0.000000E+00        -6.030674E+00         0.000000E+00        -4.912758E+00         0.000000E+00        -2.253217E+01        -2.563560E+01        -2.348877E+01        -2.989963E+01        -2.244481E+01        -2.027184E+01        -7.011775E+00        -9.076836E+00        -6.536763E+00        -7.888593E+00        -6.595187E+00        -8.966131E+00        -4.753469E+00         0.000000E+00        -3.137706E+00         0.000000E+00        -4.435389E+00         0.000000E+00        -2.713157E+01        -3.051618E+01        -2.983318E+01        -3.245441E+01        -2.618391E+01        -2.859872E+01        -8.282591E-01        -5.234249E-01        -7.300850E-01        -8.025922E-01        -7.377860E-01         0.000000E+00         2.080000E+02         6.000000E+00         4.590000E+02         6.800000E+01         2.300000E+01         0.000000E+00         2.140000E+02         2.000000E+00         3.000000E+01         1.000000E+00         2.540000E+02         1.000000E+00         1.530000E+02         1.300000E+01         2.510000E+02         7.000000E+01         7.100000E+01         1.000000E+00
        6.421320E+07         1.259641E+01         3.512767E-01         4.093061E-01         2.394172E-01        -4.234432E-01        -3.264385E-01        -4.561991E-01         1.281238E+00         1.564199E+00         1.112624E+00         7.660000E+02         5.870000E+02         5.370000E+02        -1.967420E+01        -2.076049E+01        -1.850231E+01        -9.199204E+00        -9.497720E+00        -9.313628E+00        -2.486457E-01        -4.424454E-01        -3.211818E-01        -3.917806E+00         0.000000E+00        -2.619141E+00         0.000000E+00        -3.752576E+00                  NAN        -2.648477E+01        -2.932180E+01        -2.929001E+01        -3.097060E+01        -2.412245E+01                  NAN        -6.432615E+00        -6.158887E+00        -6.380785E+00        -6.340093E+00        -7.388391E+00                  NAN        -4.748355E+00                  NAN        -5.050398E+00                  NAN        -4.857525E+00         0.000000E+00        -2.304357E+01                  NAN        -2.466045E+01                  NAN        -2.215427E+01        -2.252012E+01        -6.869053E+00                  NAN        -6.865319E+00                  NAN        -6.694046E+00        -5.775044E+00        -4.166842E+00         0.000000E+00        -3.195141E+00         0.000000E+00        -5.081709E+00         0.000000E+00        -2.764862E+01        -2.957194E+01        -2.972775E+01        -3.257676E+01        -2.572040E+01        -2.936731E+01        -7.881465E-01        -5.991291E-01        -7.921269E-01        -9.081260E-01        -8.371967E-01        -1.021722E-02         2.030000E+02         2.000000E+00         4.660000E+02         6.500000E+01         2.800000E+01         0.000000E+00         2.120000E+02         0.000000E+00         3.000000E+01         0.000000E+00         2.590000E+02         1.000000E+00         1.550000E+02         1.100000E+01         2.450000E+02         6.800000E+01         7.300000E+01         2.000000E+00
        6.424320E+07         1.303917E+01         3.654585E-01         4.061665E-01         2.283751E-01        -3.797293E-01        -3.269341E-01        -4.724419E-01         1.318191E+00         1.565432E+00         1.093564E+00         8.090000E+02         5.600000E+02         5.210000E+02        -1.890303E+01        -2.083958E+01        -1.833374E+01        -9.166812E+00        -9.539912E+00        -9.122903E+00        -4.553316E-01        -3.655838E-01        -5.284230E-01        -3.871262E+00         0.000000E+00        -2.627471E+00         0.000000E+00        -4.701739E+00                  NAN        -2.680402E+01        -2.947154E+01        -2.926477E+01        -3.108953E+01        -2.369148E+01                  NAN        -6.427030E+00        -6.288652E+00        -6.329785E+00        -6.501003E+00        -6.602126E+00                  NAN        -4.924629E+00         0.000000E+00        -4.696682E+00                  NAN        -4.759403E+00         0.000000E+00        -2.272702E+01        -2.409694E+01        -2.499547E+01                  NAN        -2.210262E+01        -2.110465E+01        -6.977262E+00        -7.680587E+00        -6.407167E+00                  NAN        -6.876985E+00        -8.260178E+00        -4.152821E+00         0.000000E+00        -3.195541E+00         0.000000E+00        -5.131310E+00         0.000000E+00        -2.789939E+01        -2.946285E+01        -3.005568E+01        -3.241355E+01        -2.536001E+01        -2.802796E+01        -7.883556E-01        -3.365689E-01        -7.729881E-01        -8.271491E-01        -8.553133E-01        -2.368276E-01         1.990000E+02         8.000000E+00         4.610000E+02         7.400000E+01         2.200000E+01         0.000000E+00         2.270000E+02         3.000000E+00         2.700000E+01         0.000000E+00         2.400000E+02         5.000000E+00         1.560000E+02         1.000000E+01         2.460000E+02         7.100000E+01         5.900000E+01         7.000000E+00
        6.427320E+07         1.301488E+01         3.650081E-01         4.043385E-01         2.306534E-01        -4.000853E-01        -3.438282E-01        -5.103796E-01         1.307344E+00         1.547618E+00         1.053929E+00         8.110000E+02         5.560000E+02         5.230000E+02        -1.891295E+01        -2.086917E+01        -1.845598E+01        -9.142099E+00        -9.244862E+00        -9.160750E+00        -5.051704E-01        -3.905897E-01        -3.370113E-01        -3.729898E+00         0.000000E+00        -2.717579E+00         0.000000E+00        -5.187595E+00                  NAN        -2.661150E+01        -2.931500E+01        -2.915927E+01        -3.065751E+01        -2.329630E+01                  NAN        -6.535880E+00        -7.557766E+00        -6.442272E+00        -6.605406E+00        -7.525092E+00                  NAN        -5.008942E+00         0.000000E+00        -5.444795E+00                  NAN        -4.742141E+00         0.000000E+00        -2.246470E+01        -2.393939E+01        -2.467866E+01                  NAN        -2.183224E+01        -2.377544E+01        -6.884085E+00        -7.899462E+00        -6.766003E+00                  NAN        -7.110357E+00        -5.885898E+00        -4.277056E+00         0.000000E+00        -2.711555E+00         0.000000E+00        -4.686258E+00         0.000000E+00        -2.749294E+01        -2.969337E+01        -3.032047E+01        -3.228752E+01        -2.617832E+01        -2.810775E+01        -7.442849E-01        -1.083606E+00        -7.171883E-01        -9.496454E-01        -7.862679E-01        -1.780657E-03         2.070000E+02         3.000000E+00         4.490000E+02         8.000000E+01         2.500000E+01         0.000000E+00         2.230000E+02         5.000000E+00         2.800000E+01         0.000000E+00         2.440000E+02         2.000000E+00         1.520000E+02         8.000000E+00         2.520000E+02         6.600000E+01         6.700000E+01         3.000000E+00
        6.430320E+07         1.278546E+01         3.604321E-01         4.114921E-01         2.280758E-01        -3.921741E-01        -3.314821E-01        -4.313228E-01         1.296833E+00         1.547483E+00         1.149905E+00         7.900000E+02         5.770000E+02         5.230000E+02        -1.921516E+01        -2.058916E+01        -1.803769E+01        -9.306558E+00        -9.506005E+00        -9.190241E+00        -3.780515E-01        -4.026159E-01        -3.965783E-01        -3.894956E+00         0.000000E+00        -2.558591E+00         0.000000E+00        -4.547154E+00                  NAN        -2.673024E+01        -2.775539E+01        -2.922270E+01        -3.102215E+01        -2.387013E+01                  NAN        -6.559674E+00        -6.300026E+00        -6.494021E+00        -6.652230E+00        -7.202584E+00                  NAN        -4.752481E+00         0.000000E+00        -5.623965E+00                  NAN        -4.905415E+00                  NAN        -2.309838E+01        -2.695915E+01        -2.453258E+01                  NAN        -2.194264E+01                  NAN        -6.863762E+00        -6.167976E+00        -6.857987E+00                  NAN        -6.907987E+00                  NAN        -4.391514E+00         0.000000E+00        -2.992126E+00         0.000000E+00        -4.421236E+00                  NAN        -2.735490E+01        -3.069539E+01        -3.001309E+01        -3.233306E+01        -2.654867E+01                  NAN        -8.301985E-01        -9.556562E-01        -7.811084E-01        -9.101893E-01        -7.582444E-01                  NAN         1.990000E+02         3.000000E+00         4.700000E+02         7.000000E+01         2.200000E+01         0.000000E+00         2.150000E+02         4.000000E+00         3.100000E+01         0.000000E+00         2.520000E+02         0.000000E+00         1.550000E+02         1.400000E+01         2.590000E+02         6.800000E+01         4.800000E+01         0.000000E+00
        6.433320E+07         1.245441E+01         3.477016E-01         4.084604E-01         2.438380E-01        -3.828423E-01        -3.315400E-01        -4.717998E-01         1.313952E+00         1.556480E+00         1.113066E+00         7.800000E+02         5.650000E+02         5.450000E+02        -1.876936E+01        -2.043938E+01        -1.833896E+01        -9.791558E+00        -9.431823E+00        -9.407059E+00        -3.571664E-01        -3.330394E-01        -4.633383E-01        -3.777670E+00         0.000000E+00        -2.524303E+00         0.000000E+00        -3.502083E+00                  NAN        -2.669909E+01        -2.922064E+01        -2.951118E+01        -3.031672E+01        -2.502462E+01                  NAN        -6.493327E+00        -6.645425E+00        -6.336321E+00        -6.880597E+00        -7.213895E+00                  NAN        -4.702882E+00         0.000000E+00        -6.114649E+00                  NAN        -4.956196E+00         0.000000E+00        -2.277966E+01        -2.782410E+01        -2.453873E+01                  NAN        -2.205701E+01        -2.523868E+01        -6.922026E+00        -7.074955E+00        -6.737129E+00                  NAN        -7.050647E+00        -7.060526E+00        -4.034684E+00         0.000000E+00        -2.965020E+00         0.000000E+00        -4.835723E+00         0.000000E+00        -2.763655E+01        -3.068728E+01        -3.012116E+01        -3.261872E+01        -2.602290E+01        -2.732734E+01        -6.994857E-01        -8.547640E-01        -7.056406E-01        -8.599859E-01        -9.341580E-01        -2.187427E-02         1.940000E+02         5.000000E+00         4.610000E+02         7.100000E+01         3.300000E+01         0.000000E+00         2.110000E+02         3.000000E+00         2.800000E+01         0.000000E+00         2.550000E+02         5.000000E+00         1.580000E+02         9.000000E+00         2.560000E+02         6.600000E+01         6.600000E+01         4.000000E+00
        6.436320E+07         1.235958E+01         3.397486E-01         4.063998E-01         2.538516E-01        -3.748070E-01        -3.333420E-01        -4.983924E-01         1.318831E+00         1.551131E+00         1.093294E+00         7.500000E+02         5.610000E+02         5.790000E+02        -1.947304E+01        -2.098163E+01        -1.857019E+01        -8.922949E+00        -9.233757E+00        -8.927265E+00        -4.184470E-01        -3.687579E-01        -4.240220E-01        -4.077667E+00         0.000000E+00        -2.546091E+00         0.000000E+00        -4.586896E+00                  NAN        -2.666162E+01        -2.829616E+01        -2.955773E+01        -3.145194E+01        -2.370669E+01                  NAN        -6.355491E+00        -8.074591E+00        -6.281150E+00        -6.319009E+00        -7.128378E+00                  NAN        -4.726679E+00         0.000000E+00        -7.380059E+00         0.000000E+00        -4.939641E+00         0.000000E+00        -2.306971E+01        -2.679250E+01        -2.240446E+01        -2.831711E+01        -2.177540E+01        -2.361035E+01        -6.971017E+00        -8.937373E+00        -6.604848E+00        -5.654647E+00        -7.002422E+00        -6.710395E+00        -4.498149E+00         0.000000E+00        -3.016935E+00         0.000000E+00        -4.799211E+00         0.000000E+00        -2.772945E+01        -3.009031E+01        -3.015710E+01        -3.248921E+01        -2.574397E+01        -3.054020E+01        -6.872732E-01        -1.013403E+00        -7.428617E-01        -7.222980E-01        -7.076684E-01        -5.105303E-01         1.900000E+02         7.000000E+00         4.550000E+02         7.600000E+01         3.600000E+01         0.000000E+00         2.100000E+02         3.000000E+00         2.600000E+01         3.000000E+00         2.580000E+02         2.000000E+00         1.460000E+02         1.500000E+01         2.540000E+02         6.600000E+01         7.000000E+01         3.000000E+00
        6.439320E+07         1.228800E+01         3.409248E-01         4.122513E-01         2.468239E-01        -4.102950E-01        -3.157048E-01        -4.538200E-01         1.276467E+00         1.569722E+00         1.131542E+00         7.410000E+02         5.790000E+02         5.700000E+02        -1.889452E+01        -2.071218E+01        -1.819706E+01        -9.316054E+00        -9.121851E+00        -9.101075E+00        -3.041931E-01        -3.773440E-01        -6.473580E-01        -3.830438E+00         0.000000E+00        -2.636151E+00         0.000000E+00        -4.453475E+00                  NAN        -2.676807E+01        -2.796638E+01        -2.939525E+01        -3.111759E+01        -2.477087E+01                  NAN        -6.490994E+00        -7.386110E+00        -6.227047E+00        -6.396653E+00        -7.129068E+00                  NAN        -4.796413E+00         0.000000E+00        -6.659464E+00                  NAN        -4.679177E+00         0.000000E+00        -2.272017E+01        -2.709065E+01        -2.382197E+01                  NAN        -2.260947E+01        -2.309129E+01        -7.204428E+00        -6.210668E+00        -6.356992E+00                  NAN        -6.662012E+00        -1.072675E+01        -4.123518E+00         0.000000E+00        -2.851802E+00         0.000000E+00        -5.073872E+00         0.000000E+00        -2.784138E+01        -3.125226E+01        -3.009210E+01        -3.266886E+01        -2.574125E+01        -2.852437E+01        -7.169658E-01        -1.065935E+00        -7.454133E-01        -7.664206E-01        -7.744069E-01        -1.099994E+00         1.880000E+02         1.000000E+01         4.620000E+02         7.200000E+01         3.200000E+01         0.000000E+00         2.040000E+02         3.000000E+00         2.900000E+01         0.000000E+00         2.640000E+02         2.000000E+00         1.470000E+02         9.000000E+00         2.520000E+02         7.100000E+01         6.800000E+01         4.000000E+00
        6.442320E+07         1.173239E+01         3.181396E-01         4.106853E-01         2.711751E-01        -3.859953E-01        -2.913478E-01        -4.771358E-01         1.311681E+00         1.599543E+00         1.103367E+00         7.090000E+02         5.800000E+02         6.010000E+02        -1.895148E+01        -2.043239E+01        -1.854593E+01        -9.353478E+00        -9.831631E+00        -9.217683E+00        -3.979693E-01        -3.621446E-01        -3.207648E-01        -3.752263E+00         0.000000E+00        -2.626748E+00         0.000000E+00        -4.669011E+00                  NAN        -2.682056E+01        -2.862531E+01        -2.955155E+01        -3.139593E+01        -2.412831E+01                  NAN        -6.347789E+00        -7.482123E+00        -6.163569E+00        -6.282386E+00        -6.980308E+00                  NAN        -4.714291E+00         0.000000E+00        -5.853347E+00         0.000000E+00        -4.894769E+00         0.000000E+00        -2.307776E+01        -2.420699E+01        -2.450317E+01        -2.344355E+01        -2.147710E+01        -2.125402E+01        -6.951745E+00        -5.987324E+00        -6.666907E+00        -1.244665E+01        -7.232503E+00        -8.654731E+00        -4.148081E+00         0.000000E+00        -3.030937E+00         0.000000E+00        -4.549683E+00         0.000000E+00        -2.770217E+01        -2.978905E+01        -3.014064E+01        -3.247038E+01        -2.590087E+01        -2.941211E+01        -7.576261E-01        -1.000042E+00        -7.228229E-01        -7.804429E-01        -8.166457E-01        -4.007656E-01         1.770000E+02         9.000000E+00         4.600000E+02         8.100000E+01         3.700000E+01         0.000000E+00         1.850000E+02         1.000000E+00         2.900000E+01         1.000000E+00         2.840000E+02         2.000000E+00         1.450000E+02         9.000000E+00         2.650000E+02         6.200000E+01         6.800000E+01         5.000000E+00
        6.445320E+07         1.223013E+01         3.184907E-01         4.129706E-01         2.685388E-01        -3.745361E-01        -3.090318E-01        -4.679896E-01         1.326629E+00         1.584640E+00         1.101773E+00         6.960000E+02         5.760000E+02         6.180000E+02        -1.871754E+01        -2.075522E+01        -1.818859E+01        -9.104416E+00        -9.413970E+00        -9.163576E+00        -5.730871E-01        -3.849792E-01        -3.258171E-01        -3.612532E+00         0.000000E+00        -2.589464E+00         0.000000E+00        -4.965402E+00                  NAN        -2.714065E+01        -2.872630E+01        -2.959899E+01        -3.115984E+01        -2.428768E+01                  NAN        -6.342629E+00        -7.991264E+00        -6.193159E+00        -6.241868E+00        -6.786218E+00                  NAN        -4.547266E+00         0.000000E+00        -5.643514E+00                  NAN        -4.761697E+00         0.000000E+00        -2.300749E+01        -2.458874E+01        -2.461191E+01                  NAN        -2.199857E+01        -2.289458E+01        -6.803890E+00        -8.050241E+00        -6.794975E+00                  NAN        -7.008124E+00        -7.485465E+00        -4.571809E+00         0.000000E+00        -2.989325E+00         0.000000E+00        -4.327868E+00         0.000000E+00        -2.720547E+01        -3.149101E+01        -3.017790E+01        -3.252587E+01        -2.653910E+01        -2.840303E+01        -7.451771E-01        -3.615955E-01        -7.722291E-01        -7.345595E-01        -6.720650E-01        -9.440044E-01         1.860000E+02         1.000000E+00         4.620000E+02         7.500000E+01         4.000000E+01         0.000000E+00         1.990000E+02         3.000000E+00         3.200000E+01         0.000000E+00         2.660000E+02         2.000000E+00         1.400000E+02         1.000000E+01         2.650000E+02         6.600000E+01         7.500000E+01         3.000000E+00
        6.448320E+07         1.188469E+01         3.187103E-01         4.164119E-01         2.648777E-01        -3.947058E-01        -2.873723E-01        -4.503966E-01         1.304738E+00         1.590552E+00         1.128329E+00         7.260000E+02         5.810000E+02         5.830000E+02        -1.854251E+01        -2.086716E+01        -1.877359E+01        -9.386284E+00        -9.435193E+00        -9.034979E+00        -4.150499E-01        -3.566035E-01        -3.648069E-01        -3.703771E+00         0.000000E+00        -2.664498E+00         0.000000E+00        -4.830571E+00                  NAN        -2.673760E+01        -2.873592E+01        -2.936044E+01        -3.172118E+01        -2.395476E+01                  NAN        -6.380534E+00        -7.011393E+00        -6.337081E+00        -5.936849E+00        -6.645617E+00                  NAN        -4.916480E+00         0.000000E+00        -5.381364E+00         0.000000E+00        -4.801877E+00         0.000000E+00        -2.257754E+01        -2.761260E+01        -2.458044E+01        -2.439960E+01        -2.221351E+01        -2.442792E+01        -6.978267E+00        -5.005581E+00        -6.348435E+00        -9.406817E+00        -6.975113E+00        -7.852675E+00        -4.509288E+00         0.000000E+00        -3.026600E+00         0.000000E+00        -4.646422E+00         0.000000E+00        -2.711914E+01        -3.060679E+01        -3.013626E+01        -3.277478E+01        -2.558361E+01        -3.097428E+01        -7.912753E-01        -1.156661E+00        -7.999491E-01        -7.109457E-01        -7.176033E-01        -1.013939E+00         1.730000E+02         6.000000E+00         4.700000E+02         7.600000E+01         3.900000E+01         0.000000E+00         1.850000E+02         1.000000E+00         3.200000E+01         1.000000E+00         2.780000E+02         5.000000E+00         1.330000E+02         8.000000E+00         2.570000E+02         7.800000E+01         7.200000E+01         2.000000E+00
        6.451320E+07         1.143913E+01         3.110006E-01         4.327020E-01         2.562974E-01        -4.008715E-01        -3.314794E-01        -4.700986E-01         1.283662E+00         1.551640E+00         1.116165E+00         7.430000E+02         6.110000E+02         5.360000E+02        -1.894634E+01        -2.048410E+01        -1.854848E+01        -9.178454E+00        -9.112917E+00        -9.282179E+00        -4.586369E-01        -3.702160E-01        -3.931883E-01        -3.720436E+00         0.000000E+00        -2.602629E+00         0.000000E+00        -5.130891E+00                  NAN        -2.611838E+01        -2.874572E+01        -2.926443E+01        -3.070622E+01        -2.369398E+01                  NAN        -6.818293E+00        -5.691598E+00        -6.410776E+00        -6.473713E+00        -6.841128E+00                  NAN        -5.192605E+00         0.000000E+00        -5.396149E+00         0.000000E+00        -4.653884E+00         0.000000E+00        -2.219245E+01        -2.164454E+01        -2.442509E+01        -2.953045E+01        -2.235771E+01        -2.407301E+01        -7.143308E+00        -1.064746E+01        -6.807791E+00        -7.136012E+00        -6.703809E+00        -7.782370E+00        -4.589059E+00         0.000000E+00        -2.986259E+00         0.000000E+00        -4.277962E+00         0.000000E+00        -2.717832E+01        -2.952604E+01        -2.995473E+01        -3.233629E+01        -2.626025E+01        -2.852388E+01        -8.279426E-01        -4.706704E-01        -8.378770E-01        -7.711294E-01        -7.899505E-01        -2.331569E-02         1.590000E+02         3.000000E+00         4.890000E+02         7.100000E+01         4.200000E+01         0.000000E+00         1.830000E+02         2.000000E+00         4.000000E+01         1.000000E+00         2.690000E+02         7.000000E+00         1.350000E+02         6.000000E+00         2.710000E+02         6.600000E+01         6.600000E+01         3.000000E+00
        6.454320E+07         1.188072E+01         3.274138E-01         4.300197E-01         2.425665E-01        -4.038500E-01        -3.005063E-01        -4.402903E-01         1.303053E+00         1.567338E+00         1.132086E+00         7.800000E+02         5.990000E+02         5.110000E+02        -1.914576E+01        -2.101367E+01        -1.851896E+01        -9.130722E+00        -9.402055E+00        -9.406288E+00        -3.390865E-01        -3.638540E-01        -3.192023E-01        -4.034079E+00         0.000000E+00        -2.632502E+00         0.000000E+00        -3.382100E+00         0.000000E+00        -2.635483E+01        -2.896241E+01        -2.905679E+01        -3.094969E+01        -2.408512E+01        -2.750507E+01        -6.636624E+00        -5.267745E+00        -6.381604E+00        -6.712580E+00        -6.828233E+00        -4.492410E+00        -4.830325E+00         0.000000E+00        -5.231752E+00         0.000000E+00        -4.815665E+00         0.000000E+00        -2.299198E+01        -2.243071E+01        -2.510263E+01        -2.531411E+01        -2.244929E+01        -2.178045E+01        -6.873553E+00        -9.447195E+00        -6.464484E+00        -9.671458E+00        -6.701387E+00        -1.041369E+01        -4.884902E+00         0.000000E+00        -3.110330E+00         0.000000E+00        -4.810858E+00         0.000000E+00        -2.712093E+01        -2.985881E+01        -2.987079E+01        -3.281966E+01        -2.568867E+01        -2.845382E+01        -8.193457E-01        -6.269119E-01        -7.184903E-01        -8.130411E-01        -7.171681E-01        -6.007588E-01         1.810000E+02         4.000000E+00         4.790000E+02         7.100000E+01         2.800000E+01         1.000000E+00         2.000000E+02         1.000000E+00         4.000000E+01         1.000000E+00         2.590000E+02         1.000000E+00         1.400000E+02         9.000000E+00         2.670000E+02         7.400000E+01         6.000000E+01         5.000000E+00
        6.457320E+07         1.206329E+01         3.272971E-01         4.150410E-01         2.576619E-01        -4.076064E-01        -3.199895E-01        -4.687292E-01         1.301436E+00         1.572245E+00         1.120656E+00         7.460000E+02         5.740000E+02         5.700000E+02        -1.909712E+01        -2.088609E+01        -1.894126E+01        -9.080243E+00        -9.598143E+00        -8.581138E+00        -4.323400E-01        -3.228700E-01        -3.162858E-01        -3.777421E+00         0.000000E+00        -2.595044E+00         0.000000E+00        -4.518738E+00                  NAN        -2.665042E+01        -2.766454E+01        -2.944581E+01        -3.114475E+01        -2.500531E+01                  NAN        -6.780978E+00        -8.385733E+00        -6.286416E+00        -6.435792E+00        -6.133720E+00                  NAN        -5.159877E+00         0.000000E+00        -5.326003E+00                  NAN        -4.669355E+00         0.000000E+00        -2.234590E+01        -2.515664E+01        -2.463442E+01                  NAN        -2.237284E+01        -2.283640E+01        -7.265681E+00        -7.546604E+00        -6.450158E+00                  NAN        -6.973807E+00        -5.436065E+00        -4.524462E+00         0.000000E+00        -2.855305E+00         0.000000E+00        -5.294845E+00         0.000000E+00        -2.711051E+01        -3.038476E+01        -3.014229E+01        -3.277533E+01        -2.574480E+01        -2.768311E+01        -7.198189E-01        -5.495683E-01        -7.755073E-01        -8.359254E-01        -7.493753E-01        -7.077959E-01         1.850000E+02         5.000000E+00         4.640000E+02         7.200000E+01         3.800000E+01         0.000000E+00         1.960000E+02         2.000000E+00         3.400000E+01         0.000000E+00         2.680000E+02         2.000000E+00         1.400000E+02         7.000000E+00         2.690000E+02         6.700000E+01         7.400000E+01         2.000000E+00
        6.460320E+07         1.243563E+01         3.474081E-01         4.079841E-01         2.446077E-01        -4.065766E-01        -3.047559E-01        -4.643472E-01         1.286010E+00         1.598666E+00         1.109894E+00         7.840000E+02         5.590000E+02         5.470000E+02        -1.907952E+01        -2.081327E+01        -1.871984E+01        -9.067362E+00        -9.662083E+00        -9.208115E+00        -3.700912E-01        -2.628411E-01        -4.011075E-01        -3.591641E+00         0.000000E+00        -2.616703E+00         0.000000E+00        -4.769532E+00         0.000000E+00        -2.677043E+01        -3.017953E+01        -2.938936E+01        -3.114786E+01        -2.364439E+01        -3.106582E+01        -6.565760E+00        -6.432146E+00        -6.197597E+00        -6.300854E+00        -6.587241E+00        -5.444131E+00        -5.260044E+00                  NAN        -5.765965E+00         0.000000E+00        -4.629546E+00         0.000000E+00        -2.260831E+01                  NAN        -2.497691E+01        -2.470976E+01        -2.211325E+01        -2.179617E+01        -6.902346E+00                  NAN        -6.437552E+00        -1.030479E+01        -6.884152E+00        -8.173505E+00        -4.328237E+00         0.000000E+00        -2.608076E+00         0.000000E+00        -5.822937E+00         0.000000E+00        -2.759985E+01        -3.026886E+01        -3.030781E+01        -3.274035E+01        -2.515759E+01        -2.821294E+01        -7.532657E-01        -8.664020E-01        -7.148042E-01        -7.720729E-01        -8.592424E-01        -1.907364E-01         1.960000E+02         4.000000E+00         4.650000E+02         7.000000E+01         2.800000E+01         1.000000E+00         2.110000E+02         0.000000E+00         3.300000E+01         1.000000E+00         2.560000E+02         1.000000E+00         1.470000E+02         1.300000E+01         2.740000E+02         5.800000E+01         6.200000E+01         3.000000E+00
        6.463320E+07         1.201479E+01         3.351024E-01         4.238863E-01         2.410113E-01        -3.950416E-01        -3.170396E-01        -4.780185E-01         1.298368E+00         1.577820E+00         1.110787E+00         7.750000E+02         5.840000E+02         5.310000E+02        -1.947758E+01        -2.048906E+01        -1.816529E+01        -9.178462E+00        -9.779694E+00        -9.235775E+00        -3.767347E-01        -2.979076E-01        -4.799573E-01        -3.716371E+00         0.000000E+00        -2.551335E+00         0.000000E+00        -4.995920E+00                  NAN        -2.637101E+01        -2.797194E+01        -2.940488E+01        -3.092891E+01        -2.336253E+01                  NAN        -6.648320E+00        -9.072701E+00        -6.297603E+00        -6.376581E+00        -6.927963E+00                  NAN        -5.162933E+00         0.000000E+00        -5.006506E+00                  NAN        -4.671468E+00                  NAN        -2.282959E+01        -2.576358E+01        -2.489925E+01                  NAN        -2.247044E+01                  NAN        -6.978149E+00        -6.445319E+00        -6.886802E+00                  NAN        -6.840765E+00                  NAN        -4.361522E+00         0.000000E+00        -3.138985E+00         0.000000E+00        -4.618416E+00         0.000000E+00        -2.724332E+01        -3.063417E+01        -2.999274E+01        -3.254686E+01        -2.580939E+01        -2.776689E+01        -8.833046E-01        -1.105271E+00        -7.572988E-01        -7.436599E-01        -7.311612E-01        -1.748731E+00         1.840000E+02         1.000000E+00         4.690000E+02         7.700000E+01         3.300000E+01         0.000000E+00         1.970000E+02         2.000000E+00         4.100000E+01         0.000000E+00         2.620000E+02         0.000000E+00         1.440000E+02         6.000000E+00         2.620000E+02         7.900000E+01         6.800000E+01         3.000000E+00
        6.466320E+07         1.190257E+01         3.356001E-01         4.211132E-01         2.432866E-01        -4.017643E-01        -2.984220E-01        -4.664752E-01         1.282962E+00         1.592483E+00         1.133410E+00         7.410000E+02         5.920000E+02         5.570000E+02        -1.932524E+01        -2.056692E+01        -1.831020E+01        -9.126111E+00        -9.707243E+00        -8.975570E+00        -2.950566E-01        -2.886702E-01        -4.678460E-01        -3.876205E+00         0.000000E+00        -2.552062E+00         0.000000E+00        -4.860551E+00                  NAN        -2.614751E+01        -2.889291E+01        -2.941765E+01        -3.129861E+01        -2.415758E+01                  NAN        -6.861987E+00        -7.986844E+00        -6.298106E+00        -6.344732E+00        -6.643604E+00                  NAN        -4.905722E+00         0.000000E+00        -5.472811E+00                  NAN        -4.830544E+00         0.000000E+00        -2.265614E+01        -2.222150E+01        -2.413732E+01                  NAN        -2.227140E+01        -2.853846E+01        -7.011894E+00        -9.081027E+00        -6.835399E+00                  NAN        -6.770440E+00        -6.250916E+00        -4.525657E+00         0.000000E+00        -2.760429E+00         0.000000E+00        -5.110806E+00         0.000000E+00        -2.724816E+01        -2.915866E+01        -3.030460E+01        -3.260814E+01        -2.584309E+01        -2.780440E+01        -7.967906E-01        -1.453603E+00        -7.569564E-01        -8.210135E-01        -8.713327E-01        -3.982784E-01         1.800000E+02         5.000000E+00         4.790000E+02         6.800000E+01         3.200000E+01         0.000000E+00         2.020000E+02         2.000000E+00         3.900000E+01         0.000000E+00         2.560000E+02         3.000000E+00         1.410000E+02         5.000000E+00         2.620000E+02         7.300000E+01         6.900000E+01         7.000000E+00
        6.469320E+07         1.198556E+01         3.346945E-01         4.287535E-01         2.365520E-01        -4.063642E-01        -3.230017E-01        -4.864546E-01         1.290245E+00         1.544822E+00         1.091410E+00         7.370000E+02         6.140000E+02         5.390000E+02        -1.932770E+01        -2.108456E+01        -1.870717E+01        -9.046535E+00        -9.177120E+00        -8.714509E+00        -2.307924E-01        -4.073024E-01        -3.512375E-01        -4.058681E+00         0.000000E+00        -2.630494E+00         0.000000E+00        -4.851402E+00                  NAN        -2.641883E+01        -2.715100E+01        -2.933192E+01        -3.110221E+01        -2.276081E+01                  NAN        -6.591348E+00        -7.296691E+00        -6.362384E+00        -6.404209E+00        -7.452589E+00                  NAN        -4.799556E+00         0.000000E+00        -5.993072E+00                  NAN        -4.755272E+00         0.000000E+00        -2.273665E+01        -2.328377E+01        -2.363861E+01                  NAN        -2.189101E+01        -2.212999E+01        -6.746485E+00        -7.600478E+00        -6.916426E+00                  NAN        -7.052709E+00        -9.094251E+00        -4.636681E+00         0.000000E+00        -3.029851E+00         0.000000E+00        -5.059175E+00         0.000000E+00        -2.708452E+01        -3.069317E+01        -3.011823E+01        -3.254333E+01        -2.540151E+01        -2.755119E+01        -7.813469E-01        -3.091240E-01        -7.260504E-01        -9.497046E-01        -8.613813E-01         0.000000E+00         1.820000E+02         2.000000E+00         4.730000E+02         7.600000E+01         3.100000E+01         0.000000E+00         2.080000E+02         3.000000E+00         4.000000E+01         0.000000E+00         2.500000E+02         1.000000E+00         1.470000E+02         8.000000E+00         2.690000E+02         7.000000E+01         5.800000E+01         3.000000E+00
        6.472320E+07         1.255407E+01         3.357951E-01         4.200359E-01         2.441690E-01        -4.215908E-01        -3.271263E-01        -4.683884E-01         1.286982E+00         1.542264E+00         1.109469E+00         7.480000E+02         6.040000E+02         5.380000E+02        -1.915739E+01        -2.077327E+01        -1.855750E+01        -9.296355E+00        -9.339084E+00        -8.866859E+00        -2.058149E-01        -4.150451E-01        -3.017507E-01        -3.901318E+00         0.000000E+00        -2.609293E+00         0.000000E+00        -4.179306E+00                  NAN        -2.616719E+01        -2.785576E+01        -2.930829E+01        -3.141885E+01        -2.416417E+01                  NAN        -7.014654E+00        -7.403073E+00        -6.428942E+00        -6.320250E+00        -7.241538E+00                  NAN        -5.079129E+00         0.000000E+00        -6.156656E+00                  NAN        -4.932040E+00         0.000000E+00        -2.278866E+01        -2.515780E+01        -2.447157E+01                  NAN        -2.167672E+01        -2.251490E+01        -6.761555E+00        -7.432164E+00        -6.677142E+00                  NAN        -7.008771E+00        -7.367453E+00        -4.344678E+00         0.000000E+00        -3.084584E+00         0.000000E+00        -3.919106E+00         0.000000E+00        -2.719745E+01        -3.150646E+01        -2.999668E+01        -3.268556E+01        -2.631957E+01        -2.625757E+01        -8.554455E-01        -1.158524E+00        -7.168318E-01        -9.037898E-01        -6.399306E-01        -6.341908E-02         1.710000E+02         7.000000E+00         4.690000E+02         8.100000E+01         3.600000E+01         0.000000E+00         1.960000E+02         2.000000E+00         3.500000E+01         0.000000E+00         2.660000E+02         3.000000E+00         1.470000E+02         7.000000E+00         2.670000E+02         6.400000E+01         5.700000E+01         3.000000E+00
        6.475320E+07         1.268103E+01         3.400112E-01         4.099017E-01         2.500871E-01        -4.151890E-01        -3.021979E-01        -4.423576E-01         1.283707E+00         1.581655E+00         1.159448E+00         7.680000E+02         5.540000E+02         5.680000E+02        -1.900611E+01        -2.069544E+01        -1.827929E+01        -9.311797E+00        -9.588343E+00        -9.216096E+00        -3.947296E-01        -3.267658E-01        -3.268260E-01        -3.936644E+00         0.000000E+00        -2.532760E+00         0.000000E+00        -4.430520E+00         0.000000E+00        -2.628419E+01        -2.849585E+01        -2.962788E+01        -3.089934E+01        -2.435937E+01        -2.575124E+01        -6.860738E+00        -7.160033E+00        -6.176017E+00        -6.826669E+00        -6.846564E+00        -7.387256E+00        -4.842740E+00                  NAN        -6.122446E+00                  NAN        -4.694701E+00         0.000000E+00        -2.268274E+01                  NAN        -2.426739E+01                  NAN        -2.184894E+01        -2.422620E+01        -6.968304E+00                  NAN        -6.947563E+00                  NAN        -6.892863E+00        -6.908897E+00        -4.356113E+00         0.000000E+00        -2.871031E+00         0.000000E+00        -5.038458E+00         0.000000E+00        -2.744674E+01        -3.047138E+01        -3.026306E+01        -3.262879E+01        -2.589612E+01        -2.799621E+01        -7.775314E-01        -7.680873E-01        -7.216773E-01        -8.449258E-01        -6.672255E-01         0.000000E+00         1.790000E+02         5.000000E+00         4.630000E+02         7.600000E+01         4.000000E+01         1.000000E+00         2.010000E+02         0.000000E+00         3.200000E+01         0.000000E+00         2.670000E+02         2.000000E+00         1.570000E+02         8.000000E+00         2.590000E+02         6.400000E+01         5.900000E+01         1.000000E+00
        6.478320E+07         1.257176E+01         3.360161E-01         4.119718E-01         2.520121E-01        -4.183845E-01        -3.302967E-01        -4.721632E-01         1.285754E+00         1.559521E+00         1.121937E+00         7.750000E+02         5.650000E+02         5.500000E+02        -1.906307E+01        -2.089045E+01        -1.857491E+01        -9.110159E+00        -9.394577E+00        -9.008221E+00        -2.872367E-01        -2.563776E-01        -3.785887E-01        -3.899767E+00         0.000000E+00        -2.667741E+00         0.000000E+00        -4.524532E+00                  NAN        -2.621563E+01        -2.829777E+01        -2.925468E+01        -3.119635E+01        -2.392120E+01                  NAN        -6.815706E+00        -8.242586E+00        -6.358030E+00        -6.442631E+00        -7.614969E+00                  NAN        -5.282280E+00         0.000000E+00        -6.265842E+00         0.000000E+00        -4.643434E+00         0.000000E+00        -2.251940E+01        -2.558206E+01        -2.446481E+01        -2.761412E+01        -2.195801E+01        -2.545514E+01        -6.968370E+00        -8.989873E+00        -6.562183E+00        -7.199301E+00        -7.048844E+00        -7.240080E+00        -4.401575E+00         0.000000E+00        -2.767715E+00         0.000000E+00        -4.585354E+00         0.000000E+00        -2.735810E+01        -2.986691E+01        -3.012520E+01        -3.245815E+01        -2.607101E+01        -2.837581E+01        -8.386488E-01        -7.567145E-01        -8.270111E-01        -8.633004E-01        -7.939485E-01        -3.255707E-01         1.850000E+02         2.000000E+00         4.580000E+02         8.200000E+01         3.700000E+01         0.000000E+00         2.040000E+02         3.000000E+00         3.000000E+01         1.000000E+00         2.600000E+02         4.000000E+00         1.420000E+02         7.000000E+00         2.560000E+02         6.900000E+01         6.800000E+01         5.000000E+00
        6.481320E+07         1.226197E+01         3.227675E-01         4.143800E-01         2.628525E-01        -3.934645E-01        -3.502243E-01        -4.602746E-01         1.307965E+00         1.530504E+00         1.112179E+00         7.440000E+02         5.670000E+02         5.790000E+02        -1.906200E+01        -2.039833E+01        -1.855875E+01        -9.473530E+00        -9.574499E+00        -9.217750E+00        -2.885073E-01        -3.582381E-01        -2.313271E-01        -3.767635E+00         0.000000E+00        -2.457370E+00         0.000000E+00        -5.243819E+00                  NAN        -2.708103E+01        -2.935431E+01        -2.940623E+01        -3.119409E+01        -2.304102E+01                  NAN        -6.259084E+00        -5.131467E+00        -6.331705E+00        -6.271481E+00        -6.780377E+00                  NAN        -5.349998E+00         0.000000E+00        -4.915663E+00                  NAN        -4.650905E+00         0.000000E+00        -2.223053E+01        -2.750551E+01        -2.397278E+01                  NAN        -2.249800E+01        -2.562127E+01        -6.792734E+00        -5.727329E+00        -6.968641E+00                  NAN        -6.686602E+00        -6.977615E+00        -4.387147E+00         0.000000E+00        -2.946367E+00         0.000000E+00        -4.074194E+00         0.000000E+00        -2.725253E+01        -3.196249E+01        -3.009618E+01        -3.264632E+01        -2.650611E+01        -3.134100E+01        -7.369812E-01        -3.570136E-01        -7.601448E-01        -7.863567E-01        -6.111800E-01        -1.057862E-02         1.810000E+02         3.000000E+00         4.710000E+02         6.700000E+01         4.200000E+01         0.000000E+00         1.810000E+02         2.000000E+00         3.200000E+01         0.000000E+00         2.860000E+02         1.000000E+00         1.520000E+02         5.000000E+00         2.520000E+02         7.400000E+01         6.300000E+01         1.000000E+00
        6.484320E+07         1.258629E+01         3.253045E-01         4.133497E-01         2.613459E-01        -3.776313E-01        -3.274053E-01        -4.743766E-01         1.329617E+00         1.556285E+00         1.106250E+00         7.760000E+02         5.750000E+02         5.390000E+02        -1.894250E+01        -2.095145E+01        -1.861029E+01        -9.412530E+00        -9.309420E+00        -9.223884E+00        -3.202769E-01        -3.121376E-01        -4.678660E-01        -4.008798E+00         0.000000E+00        -2.590234E+00         0.000000E+00        -4.189168E+00                  NAN        -2.653441E+01        -3.060482E+01        -2.919082E+01        -3.115015E+01        -2.287510E+01                  NAN        -6.570602E+00        -5.243817E+00        -6.344510E+00        -6.539148E+00        -7.288003E+00                  NAN        -4.899289E+00                  NAN        -5.271287E+00                  NAN        -4.778922E+00         0.000000E+00        -2.307810E+01                  NAN        -2.479175E+01                  NAN        -2.179916E+01        -3.042280E+01        -6.861555E+00                  NAN        -6.680063E+00                  NAN        -7.080559E+00        -5.223747E+00        -4.666797E+00         0.000000E+00        -3.023644E+00         0.000000E+00        -4.171877E+00         0.000000E+00        -2.728742E+01        -2.881175E+01        -2.991619E+01        -3.247769E+01        -2.644736E+01        -2.701038E+01        -8.828277E-01        -9.004767E-01        -7.746868E-01        -9.463049E-01        -7.342247E-01        -1.221537E-01         1.800000E+02         4.000000E+00         4.640000E+02         7.100000E+01         4.500000E+01         0.000000E+00         1.930000E+02         0.000000E+00         3.300000E+01         0.000000E+00         2.750000E+02         1.000000E+00         1.400000E+02         1.000000E+01         2.560000E+02         7.100000E+01         6.500000E+01         3.000000E+00
        6.487320E+07         1.205580E+01         3.272127E-01         4.146393E-01         2.581480E-01        -4.089228E-01        -3.276509E-01        -4.724752E-01         1.275958E+00         1.543759E+00         1.129532E+00         7.540000E+02         5.800000E+02         5.560000E+02        -1.935415E+01        -2.075096E+01        -1.842779E+01        -9.087239E+00        -9.281815E+00        -9.206487E+00        -2.817944E-01        -4.007234E-01        -5.132066E-01        -4.303328E+00         0.000000E+00        -2.702871E+00         0.000000E+00        -3.836354E+00                  NAN        -2.654442E+01        -2.745611E+01        -2.919074E+01        -3.156087E+01        -2.389655E+01                  NAN        -6.445975E+00        -6.695904E+00        -6.307042E+00        -6.107595E+00        -7.403690E+00                  NAN        -4.946154E+00         0.000000E+00        -5.043901E+00                  NAN        -4.634668E+00         0.000000E+00        -2.276934E+01        -2.395538E+01        -2.437967E+01                  NAN        -2.218133E+01        -2.643901E+01        -6.821495E+00        -6.482857E+00        -6.904642E+00                  NAN        -6.750980E+00        -6.445923E+00        -4.369891E+00         0.000000E+00        -3.069972E+00         0.000000E+00        -4.794962E+00         0.000000E+00        -2.766630E+01        -3.140535E+01        -2.987320E+01        -3.256416E+01        -2.575137E+01        -2.902930E+01        -6.747726E-01        -4.715686E-01        -7.668798E-01        -8.348474E-01        -8.544448E-01        -1.418624E-01         1.850000E+02         5.000000E+00         4.560000E+02         7.600000E+01         4.200000E+01         0.000000E+00         1.930000E+02         1.000000E+00         3.300000E+01         0.000000E+00         2.730000E+02         2.000000E+00         1.320000E+02         7.000000E+00         2.490000E+02         7.900000E+01         6.800000E+01         4.000000E+00
        6.490320E+07         1.188115E+01         3.272610E-01         4.146876E-01         2.580514E-01        -3.858364E-01        -3.400048E-01        -4.354538E-01         1.291808E+00         1.537529E+00         1.153655E+00         7.770000E+02         5.600000E+02         5.530000E+02        -1.897659E+01        -2.064108E+01        -1.819853E+01        -9.327145E+00        -9.681939E+00        -9.326089E+00        -3.541231E-01        -3.098854E-01        -5.413674E-01        -4.201279E+00         0.000000E+00        -2.649626E+00         0.000000E+00        -4.429317E+00                  NAN        -2.626400E+01        -2.979636E+01        -2.948945E+01        -3.111102E+01        -2.388062E+01                  NAN        -6.610380E+00        -6.722701E+00        -6.220654E+00        -6.489672E+00        -6.856428E+00                  NAN        -5.090274E+00         0.000000E+00        -4.450982E+00                  NAN        -4.345732E+00                  NAN        -2.287558E+01        -1.846951E+01        -2.460868E+01                  NAN        -2.222736E+01                  NAN        -6.836437E+00        -8.264399E+00        -6.665307E+00                  NAN        -7.068421E+00                  NAN        -4.537344E+00         0.000000E+00        -3.184239E+00         0.000000E+00        -4.842795E+00         0.000000E+00        -2.720884E+01        -3.008987E+01        -2.978553E+01        -3.269904E+01        -2.570093E+01        -2.915516E+01        -7.999187E-01        -4.007446E-01        -8.278116E-01        -8.044760E-01        -8.117770E-01        -1.161249E+00         1.720000E+02         8.000000E+00         4.560000E+02         8.500000E+01         4.300000E+01         0.000000E+00         1.930000E+02         2.000000E+00         3.600000E+01         0.000000E+00         2.710000E+02         0.000000E+00         1.390000E+02         7.000000E+00         2.490000E+02         8.200000E+01         6.800000E+01         2.000000E+00
        6.493320E+07         1.257109E+01         3.483801E-01         4.168392E-01         2.347807E-01        -4.027905E-01        -3.403249E-01        -4.705405E-01         1.288353E+00         1.538685E+00         1.110095E+00         8.230000E+02         5.810000E+02         4.860000E+02        -1.924098E+01        -2.088830E+01        -1.802232E+01        -9.133725E+00        -9.548226E+00        -9.474532E+00        -2.915858E-01        -3.899124E-01        -5.071680E-01        -4.085447E+00         0.000000E+00        -2.628445E+00         0.000000E+00        -4.640682E+00                  NAN        -2.640911E+01        -3.018530E+01        -2.905914E+01        -3.088691E+01        -2.445135E+01                  NAN        -6.526196E+00        -6.060257E+00        -6.478496E+00        -6.618517E+00        -6.525974E+00                  NAN        -4.941664E+00         0.000000E+00        -5.637698E+00                  NAN        -4.211829E+00         0.000000E+00        -2.301207E+01        -2.513973E+01        -2.331377E+01                  NAN        -2.221126E+01        -2.423139E+01        -6.824281E+00        -7.307088E+00        -7.239377E+00                  NAN        -6.996019E+00        -7.252440E+00        -4.852714E+00         0.000000E+00        -3.076179E+00         0.000000E+00        -5.114412E+00         0.000000E+00        -2.719443E+01        -3.085229E+01        -2.982767E+01        -3.270578E+01        -2.569118E+01        -3.070049E+01        -7.616211E-01        -4.543799E-01        -7.665839E-01        -8.540777E-01        -9.021168E-01         0.000000E+00         1.860000E+02         6.000000E+00         4.690000E+02         7.300000E+01         3.000000E+01         0.000000E+00         2.060000E+02         2.000000E+00         3.300000E+01         0.000000E+00         2.600000E+02         1.000000E+00         1.530000E+02         5.000000E+00         2.690000E+02         6.100000E+01         5.300000E+01         1.000000E+00
        6.496320E+07         1.237760E+01         3.382376E-01         4.126313E-01         2.491311E-01        -3.951872E-01        -3.486265E-01        -4.952277E-01         1.290677E+00         1.524524E+00         1.101742E+00         7.860000E+02         5.520000E+02         5.520000E+02        -1.958657E+01        -2.035760E+01        -1.838163E+01        -9.105487E+00        -9.666585E+00        -9.004412E+00        -2.261687E-01        -4.098946E-01        -4.779393E-01        -3.979977E+00         0.000000E+00        -2.506678E+00         0.000000E+00        -3.991648E+00                  NAN        -2.608215E+01        -2.841705E+01        -2.937022E+01        -3.071513E+01        -2.465464E+01                  NAN        -6.900747E+00        -6.584860E+00        -6.442566E+00        -6.749438E+00        -6.764165E+00                  NAN        -4.983644E+00                  NAN        -5.799550E+00         0.000000E+00        -4.765543E+00         0.000000E+00        -2.309712E+01                  NAN        -2.367489E+01        -2.729446E+01        -2.243827E+01        -2.383157E+01        -6.733185E+00                  NAN        -6.438534E+00        -7.143854E+00        -6.904130E+00        -7.813517E+00        -5.027721E+00         0.000000E+00        -2.949610E+00         0.000000E+00        -4.300187E+00         0.000000E+00        -2.677990E+01        -3.057691E+01        -2.997203E+01        -3.252619E+01        -2.604240E+01        -2.910481E+01        -8.141091E-01        -5.972728E-01        -7.401325E-01        -8.670367E-01        -8.027473E-01        -5.908736E-01         1.770000E+02         8.000000E+00         4.590000E+02         7.900000E+01         4.100000E+01         0.000000E+00         2.150000E+02         0.000000E+00         3.000000E+01         1.000000E+00         2.530000E+02         3.000000E+00         1.500000E+02         9.000000E+00         2.570000E+02         6.500000E+01         6.800000E+01         3.000000E+00
        6.499320E+07         1.301976E+01         3.434131E-01         4.172474E-01         2.393394E-01        -3.972276E-01        -3.362368E-01        -5.047234E-01         1.295146E+00         1.534193E+00         1.087673E+00         8.230000E+02         5.920000E+02         4.750000E+02        -1.922788E+01        -2.054371E+01        -1.914926E+01        -9.068235E+00        -9.616994E+00        -8.408122E+00        -3.195182E-01        -4.090397E-01        -3.413077E-01        -4.070378E+00         0.000000E+00        -2.492469E+00         0.000000E+00        -4.891381E+00                  NAN        -2.639262E+01        -2.222976E+01        -2.974476E+01        -3.120116E+01        -2.384157E+01                  NAN        -6.366988E+00        -1.139596E+01        -6.355077E+00        -6.378203E+00        -6.718815E+00                  NAN        -5.313941E+00         0.000000E+00        -5.877467E+00         0.000000E+00        -4.477181E+00         0.000000E+00        -2.250052E+01        -2.681172E+01        -2.437685E+01        -2.794770E+01        -2.216725E+01        -2.390534E+01        -6.980221E+00        -8.090905E+00        -6.521484E+00        -7.145291E+00        -6.937497E+00        -7.563474E+00        -4.832947E+00         0.000000E+00        -3.242192E+00         0.000000E+00        -4.536312E+00         0.000000E+00        -2.707535E+01        -3.143480E+01        -3.020534E+01        -3.277995E+01        -2.600288E+01        -2.785441E+01        -8.630155E-01        -7.214537E-01        -7.304255E-01        -9.237940E-01        -8.181664E-01        -2.450500E+00         1.950000E+02         1.000000E+00         4.540000E+02         8.100000E+01         3.300000E+01         0.000000E+00         2.040000E+02         1.000000E+00         3.500000E+01         2.000000E+00         2.550000E+02         5.000000E+00         1.430000E+02         1.000000E+01         2.580000E+02         6.800000E+01         6.000000E+01         1.000000E+00
        6.502320E+07         1.232945E+01         3.372992E-01         4.181028E-01         2.445980E-01        -4.374215E-01        -3.300483E-01        -4.607200E-01         1.248090E+00         1.551134E+00         1.132535E+00         8.300000E+02         5.720000E+02         4.880000E+02        -1.940520E+01        -2.060404E+01        -1.890937E+01        -8.850716E+00        -9.676867E+00        -9.352822E+00        -2.980262E-01        -4.457089E-01        -2.640073E-01        -4.068171E+00         0.000000E+00        -2.515141E+00         0.000000E+00        -4.838222E+00                  NAN        -2.595483E+01        -3.286878E+01        -2.952082E+01        -3.026205E+01        -2.345071E+01                  NAN        -6.800479E+00        -7.145026E+00        -6.226572E+00        -6.623806E+00        -6.929079E+00                  NAN        -5.560844E+00         0.000000E+00        -5.676354E+00         0.000000E+00        -4.417639E+00         0.000000E+00        -2.215051E+01        -2.019794E+01        -2.422318E+01        -3.315437E+01        -2.226971E+01        -2.358736E+01        -6.879509E+00        -8.189301E+00        -6.362615E+00        -5.564446E+00        -6.853370E+00        -8.926617E+00        -4.469337E+00         0.000000E+00        -3.436738E+00         0.000000E+00        -4.116204E+00         0.000000E+00        -2.718401E+01        -2.902562E+01        -2.984802E+01        -3.263824E+01        -2.622804E+01        -2.961561E+01        -8.167804E-01        -4.871900E-01        -7.494416E-01        -8.527480E-01        -6.915069E-01        -6.786353E-01         1.830000E+02         1.000000E+00         4.610000E+02         8.300000E+01         3.600000E+01         0.000000E+00         2.070000E+02         1.000000E+00         3.300000E+01         1.000000E+00         2.570000E+02         3.000000E+00         1.450000E+02         5.000000E+00         2.470000E+02         8.300000E+01         6.400000E+01         3.000000E+00
        6.505320E+07         1.251885E+01         3.282553E-01         4.178541E-01         2.538906E-01        -4.176428E-01        -3.493674E-01        -4.625714E-01         1.279143E+00         1.530809E+00         1.138919E+00         7.960000E+02         5.780000E+02         5.160000E+02        -1.980631E+01        -2.106520E+01        -1.858506E+01        -8.820904E+00        -9.105475E+00        -9.255828E+00        -2.862605E-01        -4.124099E-01        -3.381762E-01        -4.053750E+00         0.000000E+00        -2.534200E+00         0.000000E+00        -5.046266E+00                  NAN        -2.649587E+01        -2.558674E+01        -2.940976E+01        -3.088828E+01        -2.378068E+01                  NAN        -6.627971E+00        -8.989190E+00        -6.318787E+00        -6.583452E+00        -7.121680E+00                  NAN        -5.415085E+00         0.000000E+00        -5.171976E+00                  NAN        -4.404268E+00         0.000000E+00        -2.281755E+01        -2.711015E+01        -2.438612E+01                  NAN        -2.194255E+01        -2.372881E+01        -6.854673E+00        -5.433537E+00        -6.486735E+00                  NAN        -7.096882E+00        -6.632979E+00        -4.636380E+00         0.000000E+00        -3.318991E+00         0.000000E+00        -3.911037E+00         0.000000E+00        -2.719660E+01        -2.664654E+01        -2.972687E+01        -3.289830E+01        -2.640286E+01        -2.774220E+01        -7.494872E-01        -9.151690E-02        -7.375758E-01        -8.478601E-01        -7.451385E-01        -2.456980E-03         1.900000E+02         1.000000E+00         4.630000E+02         7.000000E+01         4.000000E+01         0.000000E+00         1.990000E+02         1.000000E+00         3.200000E+01         0.000000E+00         2.670000E+02         3.000000E+00         1.580000E+02         3.000000E+00         2.550000E+02         7.400000E+01         6.500000E+01         2.000000E+00
        6.508320E+07         1.188187E+01         3.105784E-01         4.238960E-01         2.655255E-01        -4.228090E-01        -3.017218E-01        -4.239772E-01         1.266709E+00         1.555336E+00         1.167794E+00         7.470000E+02         6.110000E+02         5.320000E+02        -1.974786E+01        -2.006856E+01        -1.840345E+01        -9.149384E+00        -9.589999E+00        -9.136695E+00        -2.610583E-01        -3.839156E-01        -3.279294E-01        -4.395709E+00         0.000000E+00        -2.533728E+00         0.000000E+00        -4.749455E+00                  NAN        -2.594285E+01        -2.924025E+01        -2.943156E+01        -3.074228E+01        -2.367558E+01                  NAN        -6.682586E+00        -9.899408E+00        -6.290251E+00        -6.729541E+00        -6.754054E+00                  NAN        -5.267949E+00         0.000000E+00        -5.573610E+00         0.000000E+00        -4.251473E+00         0.000000E+00        -2.260033E+01        -2.508383E+01        -2.459976E+01        -2.947380E+01        -2.217672E+01        -2.239775E+01        -6.924529E+00        -7.246399E+00        -6.505433E+00        -8.093754E+00        -6.746555E+00        -8.302417E+00        -5.068200E+00         0.000000E+00        -2.863445E+00         0.000000E+00        -4.483900E+00         0.000000E+00        -2.669365E+01        -3.256625E+01        -3.015300E+01        -3.289965E+01        -2.636923E+01        -2.872064E+01        -7.956743E-01        -9.849490E-01        -7.617068E-01        -9.134333E-01        -5.621173E-01        -7.815656E-03         1.830000E+02         1.000000E+00         4.650000E+02         7.500000E+01         4.000000E+01         0.000000E+00         1.770000E+02         2.000000E+00         3.600000E+01         1.000000E+00         2.800000E+02         6.000000E+00         1.540000E+02         2.000000E+00         2.540000E+02         7.500000E+01         6.000000E+01         5.000000E+00
        6.511320E+07         1.208140E+01         3.185879E-01         4.277063E-01         2.537058E-01        -3.846376E-01        -3.223930E-01        -4.813450E-01         1.289302E+00         1.540375E+00         1.098260E+00         8.030000E+02         5.900000E+02         4.970000E+02        -1.886144E+01        -2.034051E+01        -1.907338E+01        -9.405693E+00        -9.445872E+00        -8.887737E+00        -5.193928E-01        -3.703542E-01        -3.569539E-01        -4.566579E+00         0.000000E+00        -2.565442E+00         0.000000E+00        -4.918504E+00                  NAN        -2.623542E+01        -2.469702E+01        -2.948792E+01        -3.043023E+01        -2.425167E+01                  NAN        -6.324622E+00        -9.715575E+00        -6.158981E+00        -6.904506E+00        -6.857190E+00                  NAN        -4.976705E+00         0.000000E+00        -4.936330E+00                  NAN        -4.219048E+00         0.000000E+00        -2.303931E+01        -2.312605E+01        -2.328463E+01                  NAN        -2.232816E+01        -2.372374E+01        -6.828881E+00        -9.446701E+00        -7.210524E+00                  NAN        -6.900896E+00        -8.487424E+00        -4.612274E+00         0.000000E+00        -3.210136E+00         0.000000E+00        -4.816075E+00         0.000000E+00        -2.722701E+01        -3.112164E+01        -2.961805E+01        -3.254372E+01        -2.538754E+01        -2.805923E+01        -7.694821E-01        -2.295855E-01        -7.262175E-01        -9.235572E-01        -9.942473E-01        -8.060801E-01         1.790000E+02         1.000000E+00         4.560000E+02         9.000000E+01         3.800000E+01         0.000000E+00         2.000000E+02         1.000000E+00         3.900000E+01         0.000000E+00         2.550000E+02         7.000000E+00         1.530000E+02         5.000000E+00         2.460000E+02         7.900000E+01         6.600000E+01         5.000000E+00
        6.514320E+07         1.242051E+01         3.282167E-01         4.267165E-01         2.450668E-01        -4.194901E-01        -3.208224E-01        -4.930141E-01         1.298791E+00         1.562938E+00         1.088293E+00         8.270000E+02         5.980000E+02         4.650000E+02        -1.903931E+01        -2.075955E+01        -1.939458E+01        -9.164558E+00        -9.594362E+00        -8.816748E+00        -3.637225E-01        -2.883451E-01        -2.671798E-01        -4.966410E+00                  NAN        -2.643612E+00         0.000000E+00        -4.997373E+00                  NAN        -2.545682E+01                  NAN        -2.948727E+01        -3.114049E+01        -2.404251E+01                  NAN        -6.840099E+00                  NAN        -6.208868E+00        -6.628812E+00        -6.661902E+00                  NAN        -4.997588E+00         0.000000E+00        -4.761611E+00         0.000000E+00        -4.189319E+00         0.000000E+00        -2.269905E+01        -2.645766E+01        -2.518352E+01        -2.920457E+01        -2.221337E+01        -2.396304E+01        -6.943856E+00        -5.789460E+00        -6.645188E+00        -5.016928E+00        -7.041533E+00        -7.442813E+00        -4.932424E+00         0.000000E+00        -3.257904E+00         0.000000E+00        -4.352499E+00         0.000000E+00        -2.673928E+01        -2.873918E+01        -2.973042E+01        -3.265295E+01        -2.635786E+01        -2.872284E+01        -8.545095E-01        -3.244047E-01        -8.008636E-01        -8.600218E-01        -7.029366E-01        -1.289217E-01         1.780000E+02         0.000000E+00         4.690000E+02         8.500000E+01         3.200000E+01         0.000000E+00         1.860000E+02         2.000000E+00         3.700000E+01         2.000000E+00         2.660000E+02         9.000000E+00         1.540000E+02         5.000000E+00         2.540000E+02         7.100000E+01         5.900000E+01         7.000000E+00
        6.517320E+07         1.199942E+01         3.250271E-01         4.273429E-01         2.476300E-01        -4.231507E-01        -3.384475E-01        -4.578831E-01         1.288024E+00         1.547016E+00         1.144533E+00         8.020000E+02         5.790000E+02         5.090000E+02        -1.928125E+01        -2.067157E+01        -1.864081E+01        -8.917584E+00        -9.416753E+00        -9.343561E+00        -2.770458E-01        -3.088314E-01        -2.901683E-01        -4.403806E+00         0.000000E+00        -2.508428E+00         0.000000E+00        -4.259549E+00                  NAN        -2.642480E+01        -2.695392E+01        -2.924795E+01        -3.071156E+01        -2.399198E+01                  NAN        -6.521389E+00        -9.200189E+00        -6.340548E+00        -6.574009E+00        -7.162626E+00                  NAN        -5.333040E+00         0.000000E+00        -4.877115E+00                  NAN        -4.322359E+00         0.000000E+00        -2.268215E+01        -2.434618E+01        -2.395116E+01                  NAN        -2.263628E+01        -2.303177E+01        -7.007146E+00        -4.357718E+00        -6.965507E+00                  NAN        -6.815490E+00        -8.423528E+00        -4.578856E+00         0.000000E+00        -3.139991E+00         0.000000E+00        -4.140057E+00         0.000000E+00        -2.743853E+01        -2.592831E+01        -2.969559E+01        -3.260549E+01        -2.652974E+01        -3.052294E+01        -7.545955E-01        -2.876176E-03        -7.882334E-01        -9.896004E-01        -8.197503E-01        -1.759722E-01         1.800000E+02         1.000000E+00         4.750000E+02         7.300000E+01         3.500000E+01         0.000000E+00         1.940000E+02         1.000000E+00         3.700000E+01         0.000000E+00         2.630000E+02         7.000000E+00         1.520000E+02         2.000000E+00         2.650000E+02         6.400000E+01         6.900000E+01         1.000000E+00
        6.520320E+07         1.202364E+01         3.151935E-01         4.388226E-01         2.459839E-01        -4.317233E-01        -3.241546E-01        -4.997054E-01         1.280549E+00         1.540641E+00         1.104616E+00         7.590000E+02         6.300000E+02         5.010000E+02        -1.917617E+01        -2.046013E+01        -1.862816E+01        -9.262351E+00        -9.570125E+00        -9.149340E+00        -4.858882E-01        -3.280240E-01        -3.174437E-01        -4.463642E+00                  NAN        -2.521898E+00         0.000000E+00        -3.924970E+00                  NAN        -2.590086E+01                  NAN        -2.951551E+01        -3.094270E+01        -2.437733E+01                  NAN        -6.756482E+00                  NAN        -6.172812E+00        -6.721556E+00        -6.698898E+00                  NAN        -4.936219E+00                  NAN        -5.837279E+00         0.000000E+00        -4.315638E+00         0.000000E+00        -2.308366E+01                  NAN        -2.364347E+01        -2.311246E+01        -2.219006E+01        -2.346941E+01        -6.719635E+00                  NAN        -6.487775E+00        -9.897109E+00        -7.130453E+00        -7.107190E+00        -4.845989E+00         0.000000E+00        -3.300644E+00         0.000000E+00        -4.825237E+00         0.000000E+00        -2.695917E+01        -3.035900E+01        -2.976989E+01        -3.274404E+01        -2.571343E+01        -2.900114E+01        -8.984668E-01        -4.745393E-01        -7.922149E-01        -7.685560E-01        -7.263953E-01        -3.435412E-01         1.770000E+02         0.000000E+00         4.820000E+02         7.700000E+01         2.800000E+01         0.000000E+00         1.800000E+02         0.000000E+00         4.000000E+01         1.000000E+00         2.770000E+02         4.000000E+00         1.430000E+02         7.000000E+00         2.690000E+02         6.900000E+01         5.600000E+01         3.000000E+00
        6.523320E+07         1.133044E+01         2.936562E-01         4.411759E-01         2.651679E-01        -4.193512E-01        -3.529534E-01        -4.815803E-01         1.303407E+00         1.496378E+00         1.143716E+00         7.460000E+02         6.220000E+02         5.220000E+02        -1.927687E+01        -2.104795E+01        -1.853055E+01        -9.066929E+00        -9.196613E+00        -9.200305E+00        -4.423789E-01        -3.089635E-01        -3.616287E-01        -4.312637E+00                  NAN        -2.652481E+00         0.000000E+00        -4.214490E+00                  NAN        -2.605449E+01                  NAN        -2.924916E+01        -3.038966E+01        -2.436594E+01                  NAN        -6.816351E+00                  NAN        -6.346727E+00        -7.216335E+00        -6.580477E+00                  NAN        -5.488869E+00         0.000000E+00        -5.968752E+00                  NAN        -4.104967E+00         0.000000E+00        -2.277996E+01        -1.844421E+01        -2.363672E+01                  NAN        -2.247488E+01        -2.469198E+01        -6.633006E+00        -1.161242E+01        -6.170062E+00                  NAN        -7.063760E+00        -7.660869E+00        -5.208621E+00         0.000000E+00        -3.114375E+00         0.000000E+00        -4.030808E+00         0.000000E+00        -2.690000E+01        -2.890068E+01        -2.976906E+01        -3.270666E+01        -2.602704E+01        -2.940494E+01        -8.903771E-01        -6.381005E-03        -7.795492E-01        -8.407785E-01        -6.831549E-01        -8.858262E-01         1.630000E+02         0.000000E+00         4.860000E+02         7.100000E+01         4.400000E+01         0.000000E+00         1.620000E+02         2.000000E+00         4.300000E+01         0.000000E+00         2.880000E+02         7.000000E+00         1.340000E+02         7.000000E+00         2.760000E+02         6.100000E+01         6.900000E+01         2.000000E+00
        6.526320E+07         1.144510E+01         3.036666E-01         4.225266E-01         2.738068E-01        -4.249840E-01        -3.411339E-01        -4.749020E-01         1.255555E+00         1.526533E+00         1.144570E+00         7.870000E+02         5.690000E+02         5.340000E+02        -1.925363E+01        -2.070629E+01        -1.897576E+01        -9.005158E+00        -9.529727E+00        -9.026135E+00        -4.619443E-01        -2.770329E-01        -2.464584E-01        -4.321200E+00         0.000000E+00        -2.476839E+00         0.000000E+00        -4.664815E+00                  NAN        -2.645769E+01        -2.878301E+01        -2.943145E+01        -3.124435E+01        -2.345776E+01                  NAN        -6.447045E+00        -7.993833E+00        -6.321593E+00        -6.476657E+00        -7.022523E+00                  NAN        -5.836130E+00         0.000000E+00        -4.829349E+00                  NAN        -4.290067E+00         0.000000E+00        -2.206173E+01        -2.402482E+01        -2.498173E+01                  NAN        -2.208894E+01        -2.226033E+01        -6.824993E+00        -6.543862E+00        -6.532559E+00                  NAN        -7.187858E+00        -8.319974E+00        -4.996158E+00         0.000000E+00        -3.199704E+00         0.000000E+00        -4.683248E+00         0.000000E+00        -2.687797E+01        -2.954413E+01        -3.006915E+01        -3.236355E+01        -2.592177E+01        -2.857181E+01        -8.522292E-01        -1.320614E+00        -7.842667E-01        -7.472256E-01        -7.610775E-01        -1.455405E+00         1.680000E+02         2.000000E+00         4.790000E+02         7.200000E+01         4.300000E+01         0.000000E+00         1.720000E+02         3.000000E+00         3.400000E+01         0.000000E+00         2.840000E+02         9.000000E+00         1.370000E+02         6.000000E+00         2.600000E+02         7.200000E+01         6.700000E+01         5.000000E+00
        6.529320E+07         1.149734E+01         3.103063E-01         4.271037E-01         2.625900E-01        -4.273617E-01        -3.276675E-01        -4.922321E-01         1.290000E+00         1.547166E+00         1.109916E+00         8.110000E+02         5.700000E+02         5.090000E+02        -1.906318E+01        -2.076453E+01        -1.922929E+01        -9.181635E+00        -9.454489E+00        -8.674261E+00        -3.537436E-01        -3.449386E-01        -1.611544E-01        -4.279228E+00         0.000000E+00        -2.564743E+00         0.000000E+00        -4.263919E+00         0.000000E+00        -2.608717E+01        -3.015940E+01        -2.925472E+01        -3.134176E+01        -2.423594E+01        -1.938313E+01        -6.785052E+00        -5.821271E+00        -6.353221E+00        -6.612313E+00        -6.645271E+00        -9.897771E+00        -5.647600E+00                  NAN        -4.745722E+00         0.000000E+00        -4.444956E+00         0.000000E+00        -2.289905E+01                  NAN        -2.511826E+01        -2.670452E+01        -2.205531E+01        -2.588766E+01        -6.633711E+00                  NAN        -6.021763E+00        -8.298344E+00        -6.795728E+00        -5.517775E+00        -4.916951E+00         0.000000E+00        -3.299078E+00         0.000000E+00        -4.772059E+00         0.000000E+00        -2.680236E+01        -3.020044E+01        -2.988206E+01        -3.228581E+01        -2.579256E+01        -3.107175E+01        -8.430958E-01        -9.528547E-01        -7.971710E-01        -9.826770E-01        -7.914256E-01        -4.004332E-01         1.750000E+02         2.000000E+00         4.760000E+02         7.500000E+01         3.500000E+01         1.000000E+00         1.760000E+02         0.000000E+00         3.400000E+01         2.000000E+00         2.800000E+02         1.000000E+01         1.510000E+02         3.000000E+00         2.470000E+02         9.000000E+01         5.000000E+01         5.000000E+00
        6.532320E+07         1.212991E+01         3.345401E-01         4.146297E-01         2.508302E-01        -4.007319E-01        -3.126911E-01        -4.962313E-01         1.302925E+00         1.559109E+00         1.100995E+00         8.310000E+02         5.610000E+02         4.980000E+02        -1.918618E+01        -2.046416E+01        -1.892994E+01        -9.169596E+00        -9.547558E+00        -9.042225E+00        -4.539964E-01        -3.877031E-01        -2.076903E-01        -4.468464E+00         0.000000E+00        -2.502090E+00         0.000000E+00        -4.091880E+00                  NAN        -2.610305E+01        -2.846589E+01        -2.961940E+01        -3.055654E+01        -2.297257E+01                  NAN        -6.644086E+00        -6.909653E+00        -6.290698E+00        -6.798876E+00        -7.589285E+00                  NAN        -5.398762E+00         0.000000E+00        -4.955373E+00         0.000000E+00        -4.231305E+00         0.000000E+00        -2.245898E+01        -2.471436E+01        -2.330457E+01        -3.092065E+01        -2.244067E+01        -2.382537E+01        -6.868199E+00        -9.040108E+00        -6.902545E+00        -5.883552E+00        -6.993835E+00        -8.670893E+00        -5.055600E+00         0.000000E+00        -3.104292E+00         0.000000E+00        -3.937210E+00         0.000000E+00        -2.681692E+01        -2.939687E+01        -3.012546E+01        -3.257633E+01        -2.635696E+01        -2.898992E+01        -6.759873E-01        -1.390734E+00        -7.875554E-01        -9.513973E-01        -7.872828E-01        -1.364461E+00         1.800000E+02         2.000000E+00         4.730000E+02         7.400000E+01         3.500000E+01         0.000000E+00         1.960000E+02         1.000000E+00         2.900000E+01         2.000000E+00         2.680000E+02         6.000000E+00         1.560000E+02         6.000000E+00         2.500000E+02         7.700000E+01         6.600000E+01         1.000000E+00
        6.535320E+07         1.219261E+01         3.366090E-01         4.129414E-01         2.504496E-01        -4.264213E-01        -3.186441E-01        -4.681007E-01         1.270885E+00         1.553105E+00         1.115555E+00         8.610000E+02         5.510000E+02         4.780000E+02        -1.919264E+01        -2.068439E+01        -1.941780E+01        -9.049135E+00        -9.244154E+00        -8.771196E+00        -4.292588E-01        -3.647116E-01        -2.974857E-01        -4.656852E+00                  NAN        -2.532016E+00         0.000000E+00        -4.518307E+00                  NAN        -2.628981E+01                  NAN        -2.929182E+01        -3.097330E+01        -2.299408E+01                  NAN        -6.657923E+00                  NAN        -6.348132E+00        -6.623702E+00        -6.965932E+00                  NAN        -5.439516E+00                  NAN        -5.343216E+00         0.000000E+00        -4.264594E+00         0.000000E+00        -2.277805E+01                  NAN        -2.434978E+01        -2.888354E+01        -2.245801E+01        -2.579431E+01        -6.746342E+00                  NAN        -6.355388E+00        -7.724454E+00        -6.938960E+00        -6.994516E+00        -4.738347E+00         0.000000E+00        -2.897996E+00         0.000000E+00        -3.855337E+00         0.000000E+00        -2.715504E+01        -2.866697E+01        -3.017649E+01        -3.284935E+01        -2.672113E+01        -2.735741E+01        -8.186325E-01        -1.373956E-01        -7.998220E-01        -7.549723E-01        -8.565192E-01        -4.127827E-01         1.790000E+02         0.000000E+00         4.750000E+02         7.100000E+01         3.900000E+01         0.000000E+00         2.020000E+02         0.000000E+00         2.900000E+01         1.000000E+00         2.680000E+02         2.000000E+00         1.620000E+02         4.000000E+00         2.480000E+02         7.600000E+01         5.400000E+01         4.000000E+00
        6.538320E+07         1.197046E+01         3.274624E-01         4.144675E-01         2.580702E-01        -4.064843E-01        -3.240275E-01        -4.030359E-01         1.277612E+00         1.562851E+00         1.184664E+00         8.360000E+02         5.540000E+02         5.000000E+02        -1.907844E+01        -2.120567E+01        -1.894385E+01        -9.018899E+00        -9.264606E+00        -9.318417E+00        -3.820018E-01        -2.754429E-01        -1.929648E-01        -4.704956E+00         0.000000E+00        -2.587238E+00         0.000000E+00        -4.391468E+00                  NAN        -2.624520E+01        -3.105858E+01        -2.927462E+01        -3.108904E+01        -2.413979E+01                  NAN        -6.404000E+00        -5.052658E+00        -6.360313E+00        -6.811639E+00        -6.661836E+00                  NAN        -5.436401E+00                  NAN        -4.891696E+00         0.000000E+00        -4.284629E+00         0.000000E+00        -2.252486E+01                  NAN        -2.547320E+01        -2.916884E+01        -2.233891E+01        -2.028781E+01        -6.716063E+00                  NAN        -6.474884E+00        -7.622209E+00        -6.801190E+00        -9.201686E+00        -4.675133E+00         0.000000E+00        -2.856934E+00         0.000000E+00        -3.927671E+00         0.000000E+00        -2.730993E+01        -3.120730E+01        -3.009471E+01        -3.230297E+01        -2.644243E+01        -2.745032E+01        -7.543651E-01        -1.146648E+00        -7.484212E-01        -9.828846E-01        -9.229811E-01        -1.608583E+00         1.840000E+02         2.000000E+00         4.690000E+02         7.000000E+01         3.900000E+01         0.000000E+00         1.860000E+02         0.000000E+00         3.100000E+01         2.000000E+00         2.780000E+02         5.000000E+00         1.620000E+02         6.000000E+00         2.500000E+02         7.100000E+01         5.700000E+01         5.000000E+00
        6.541320E+07         1.190171E+01         3.324877E-01         4.000525E-01         2.674598E-01        -3.881183E-01        -2.997793E-01        -4.877545E-01         1.310030E+00         1.590507E+00         1.107458E+00         8.430000E+02         5.290000E+02         5.180000E+02        -1.911005E+01        -2.150573E+01        -1.912083E+01        -9.422869E+00        -9.344322E+00        -8.722468E+00        -2.908058E-01        -3.379588E-01        -2.341840E-01        -4.259132E+00         0.000000E+00        -2.712631E+00         0.000000E+00        -3.441534E+00         0.000000E+00        -2.670254E+01        -2.891085E+01        -2.939791E+01        -3.174190E+01        -2.440866E+01        -2.509517E+01        -6.447219E+00        -7.320321E+00        -6.220236E+00        -6.199531E+00        -6.857823E+00        -7.415943E+00        -5.855018E+00         0.000000E+00        -5.062042E+00                  NAN        -4.465317E+00         0.000000E+00        -2.260286E+01        -2.437041E+01        -2.460139E+01                  NAN        -2.194899E+01        -2.574756E+01        -6.690973E+00        -7.398910E+00        -6.623994E+00                  NAN        -7.108529E+00        -6.642735E+00        -4.871288E+00         0.000000E+00        -2.872472E+00         0.000000E+00        -3.788755E+00         0.000000E+00        -2.725177E+01        -2.963179E+01        -3.038414E+01        -3.304268E+01        -2.652259E+01        -3.081579E+01        -7.774609E-01        -1.388356E+00        -7.231671E-01        -6.797553E-01        -8.152223E-01        -4.069205E-01         1.840000E+02         1.000000E+00         4.530000E+02         8.400000E+01         4.100000E+01         1.000000E+00         1.810000E+02         1.000000E+00         3.000000E+01         0.000000E+00         2.800000E+02         1.000000E+01         1.620000E+02         3.000000E+00         2.430000E+02         7.600000E+01         6.400000E+01         4.000000E+00
        6.544320E+07         1.262204E+01         3.563312E-01         3.983515E-01         2.453173E-01        -4.023040E-01        -3.151231E-01        -4.772656E-01         1.301643E+00         1.577408E+00         1.106891E+00         8.800000E+02         5.240000E+02         4.860000E+02        -1.963611E+01        -2.101350E+01        -1.874839E+01        -8.763443E+00        -9.260443E+00        -9.087810E+00        -3.502816E-01        -3.438922E-01        -2.936358E-01        -4.320482E+00         0.000000E+00        -2.604068E+00         0.000000E+00        -3.784837E+00                  NAN        -2.616130E+01        -3.071269E+01        -2.966590E+01        -3.125673E+01        -2.438652E+01                  NAN        -6.631229E+00        -5.109656E+00        -6.141744E+00        -6.607468E+00        -6.619155E+00                  NAN        -5.527910E+00         0.000000E+00        -4.979571E+00                  NAN        -4.510096E+00         0.000000E+00        -2.249164E+01        -2.287268E+01        -2.423411E+01                  NAN        -2.215743E+01        -2.622450E+01        -6.971014E+00        -7.183875E+00        -6.379103E+00                  NAN        -7.159348E+00        -6.895126E+00        -4.979197E+00         0.000000E+00        -2.803934E+00         0.000000E+00        -3.627343E+00         0.000000E+00        -2.726709E+01        -2.713033E+01        -3.035305E+01        -3.270099E+01        -2.655537E+01        -2.976647E+01        -7.399634E-01        -1.619681E-01        -7.521987E-01        -8.257091E-01        -1.007706E+00        -4.875200E-01         2.050000E+02         2.000000E+00         4.460000E+02         7.900000E+01         3.200000E+01         0.000000E+00         2.060000E+02         2.000000E+00         2.800000E+01         0.000000E+00         2.620000E+02         4.000000E+00         1.610000E+02         2.000000E+00         2.420000E+02         7.400000E+01         6.200000E+01         2.000000E+00
        6.547320E+07         1.235677E+01         3.473799E-01         3.978221E-01         2.547980E-01        -4.228324E-01        -3.158474E-01        -4.963564E-01         1.265668E+00         1.574580E+00         1.112131E+00         8.820000E+02         5.170000E+02         4.910000E+02        -1.905211E+01        -2.125598E+01        -1.885446E+01        -9.104534E+00        -9.408996E+00        -9.260923E+00        -3.946431E-01        -3.037602E-01        -1.909863E-01        -4.336853E+00         0.000000E+00        -2.572160E+00         0.000000E+00        -3.438334E+00         0.000000E+00        -2.600738E+01        -2.788442E+01        -2.948216E+01        -3.115492E+01        -2.433766E+01        -2.917935E+01        -6.855113E+00        -5.595821E+00        -6.284651E+00        -6.356374E+00        -7.289392E+00        -5.757001E+00        -5.440233E+00         0.000000E+00        -4.901914E+00         0.000000E+00        -4.434983E+00         0.000000E+00        -2.272306E+01        -2.495378E+01        -2.445296E+01        -2.559342E+01        -2.208722E+01        -2.082883E+01        -7.050074E+00        -7.323711E+00        -6.803872E+00        -5.618379E+00        -7.169247E+00        -9.262951E+00        -4.751599E+00         0.000000E+00        -2.958678E+00         0.000000E+00        -4.405538E+00         0.000000E+00        -2.711778E+01        -3.061687E+01        -3.016011E+01        -3.266573E+01        -2.639067E+01        -2.750967E+01        -7.573946E-01        -3.923038E-01        -6.981751E-01        -8.816919E-01        -8.798726E-01        -9.758910E-03         1.980000E+02         1.000000E+00         4.520000E+02         7.700000E+01         3.500000E+01         1.000000E+00         1.980000E+02         2.000000E+00         2.500000E+01         1.000000E+00         2.730000E+02         3.000000E+00         1.690000E+02         6.000000E+00         2.370000E+02         8.100000E+01         5.400000E+01         2.000000E+00
        6.550320E+07         1.298136E+01         3.667362E-01         3.952444E-01         2.380194E-01        -4.154490E-01        -3.155684E-01        -4.459921E-01         1.284456E+00         1.567530E+00         1.120210E+00         9.030000E+02         5.190000E+02         4.680000E+02        -1.939573E+01        -2.089489E+01        -1.852219E+01        -8.979661E+00        -9.420609E+00        -9.386274E+00        -3.764403E-01        -3.722433E-01        -2.163573E-01        -4.265553E+00         0.000000E+00        -2.474897E+00         0.000000E+00        -3.679612E+00         0.000000E+00        -2.642810E+01        -2.633376E+01        -2.938837E+01        -3.147557E+01        -2.325109E+01        -3.068337E+01        -6.665275E+00        -7.367445E+00        -6.374583E+00        -6.113923E+00        -7.456608E+00        -4.330145E+00        -5.565937E+00         0.000000E+00        -5.523513E+00         0.000000E+00        -4.487482E+00         0.000000E+00        -2.263680E+01        -2.531866E+01        -2.352387E+01        -3.031457E+01        -2.211357E+01        -2.492793E+01        -6.965486E+00        -7.260818E+00        -6.922712E+00        -3.465198E+00        -6.913048E+00        -7.537407E+00        -4.598471E+00         0.000000E+00        -2.967678E+00         0.000000E+00        -4.319955E+00         0.000000E+00        -2.714755E+01        -3.098298E+01        -2.981439E+01        -3.257002E+01        -2.591808E+01        -2.969984E+01        -8.442737E-01        -1.167080E+00        -7.807020E-01        -7.209951E-01        -8.724290E-01        -1.332204E+00         2.090000E+02         2.000000E+00         4.530000E+02         6.700000E+01         3.100000E+01         2.000000E+00         2.070000E+02         4.000000E+00         2.500000E+01         2.000000E+00         2.580000E+02         6.000000E+00         1.780000E+02         3.000000E+00         2.290000E+02         8.300000E+01         5.000000E+01         3.000000E+00
        6.553320E+07         1.241235E+01         3.517919E-01         4.027547E-01         2.454534E-01        -4.182820E-01        -2.949789E-01        -4.471875E-01         1.277222E+00         1.582119E+00         1.136382E+00         8.550000E+02         5.340000E+02         5.010000E+02        -1.907812E+01        -2.070728E+01        -1.890351E+01        -9.140676E+00        -9.752671E+00        -9.110417E+00        -2.988112E-01        -3.465305E-01        -2.830857E-01        -4.184181E+00         0.000000E+00        -2.442567E+00         0.000000E+00        -3.729250E+00                  NAN        -2.649525E+01        -2.751395E+01        -2.952394E+01        -3.183489E+01        -2.442823E+01                  NAN        -6.768233E+00        -6.032590E+00        -6.130776E+00        -6.018134E+00        -7.056165E+00                  NAN        -5.639565E+00         0.000000E+00        -5.726198E+00         0.000000E+00        -4.565404E+00         0.000000E+00        -2.265691E+01        -2.434541E+01        -2.361207E+01        -2.965146E+01        -2.201727E+01        -2.249392E+01        -6.885189E+00        -7.239534E+00        -6.573958E+00        -5.409162E+00        -6.823558E+00        -8.592242E+00        -4.503198E+00         0.000000E+00        -3.121389E+00         0.000000E+00        -5.339215E+00         0.000000E+00        -2.740905E+01        -2.945149E+01        -3.007405E+01        -3.299321E+01        -2.553589E+01        -2.753267E+01        -7.915550E-01        -6.207898E-01        -7.478611E-01        -8.311750E-01        -6.950014E-01        -3.405731E-01         1.970000E+02         3.000000E+00         4.500000E+02         8.200000E+01         3.200000E+01         0.000000E+00         1.990000E+02         2.000000E+00         2.700000E+01         2.000000E+00         2.660000E+02         6.000000E+00         1.610000E+02         6.000000E+00         2.320000E+02         8.500000E+01         5.100000E+01         8.000000E+00
        6.556320E+07         1.276704E+01         3.535198E-01         4.025236E-01         2.439566E-01        -4.249866E-01        -2.968979E-01        -4.566512E-01         1.265611E+00         1.590685E+00         1.116487E+00         8.750000E+02         5.310000E+02         4.840000E+02        -1.935025E+01        -2.126760E+01        -1.873808E+01        -8.988179E+00        -9.380730E+00        -8.872289E+00        -3.631296E-01        -3.325478E-01        -2.188725E-01        -4.280976E+00         0.000000E+00        -2.531261E+00         0.000000E+00        -3.891539E+00                  NAN        -2.638155E+01        -3.226852E+01        -2.954653E+01        -3.116373E+01        -2.402519E+01                  NAN        -6.627810E+00        -6.143054E+00        -6.214734E+00        -6.699157E+00        -6.871996E+00                  NAN        -5.519219E+00         0.000000E+00        -6.013374E+00         0.000000E+00        -4.440289E+00         0.000000E+00        -2.263265E+01        -2.288549E+01        -2.423212E+01        -2.737026E+01        -2.190252E+01        -2.296258E+01        -6.652081E+00        -6.838308E+00        -6.059584E+00        -6.493054E+00        -7.034280E+00        -8.625229E+00        -4.800776E+00         0.000000E+00        -3.076628E+00         0.000000E+00        -4.872681E+00         0.000000E+00        -2.685487E+01        -2.869941E+01        -2.993536E+01        -3.253537E+01        -2.579670E+01        -2.807449E+01        -7.792926E-01        -9.940082E-01        -8.090735E-01        -8.724722E-01        -9.662862E-01        -1.486173E+00         1.990000E+02         1.000000E+00         4.560000E+02         7.800000E+01         3.000000E+01         0.000000E+00         2.090000E+02         2.000000E+00         2.700000E+01         2.000000E+00         2.590000E+02         3.000000E+00         1.610000E+02         3.000000E+00         2.390000E+02         7.900000E+01         4.900000E+01         1.000000E+00
        6.559320E+07         1.155087E+01         3.244117E-01         4.107741E-01         2.648142E-01        -3.752080E-01        -3.247449E-01        -4.446662E-01         1.327358E+00         1.569561E+00         1.118045E+00         8.010000E+02         5.430000E+02         5.460000E+02        -1.881892E+01        -2.112902E+01        -1.917447E+01        -9.290498E+00        -9.254409E+00        -8.973714E+00        -2.737040E-01        -2.829004E-01        -3.339389E-01        -4.393728E+00         0.000000E+00        -2.538826E+00         0.000000E+00        -4.813975E+00         0.000000E+00        -2.585530E+01        -2.401032E+01        -2.956714E+01        -3.141078E+01        -2.392122E+01        -2.520912E+01        -6.445039E+00        -7.908070E+00        -6.256897E+00        -6.595330E+00        -7.056904E+00        -7.777357E+00        -5.451800E+00         0.000000E+00        -5.393003E+00         0.000000E+00        -4.469946E+00         0.000000E+00        -2.253706E+01        -2.642738E+01        -2.311914E+01        -3.328861E+01        -2.249675E+01        -2.244458E+01        -6.933598E+00        -5.607262E+00        -6.979161E+00        -3.279195E+00        -6.837470E+00        -7.993940E+00        -4.729456E+00         0.000000E+00        -2.847715E+00         0.000000E+00        -4.004818E+00         0.000000E+00        -2.685241E+01        -3.110390E+01        -3.035821E+01        -3.271350E+01        -2.638232E+01        -2.841678E+01        -7.556112E-01        -1.360521E-01        -7.312274E-01        -7.587514E-01        -6.891546E-01        -5.084049E-01         1.850000E+02         1.000000E+00         4.700000E+02         7.000000E+01         3.500000E+01         3.000000E+00         1.780000E+02         1.000000E+00         3.100000E+01         1.000000E+00         2.870000E+02         4.000000E+00         1.450000E+02         4.000000E+00         2.500000E+02         7.400000E+01         7.000000E+01         9.000000E+00
        6.562320E+07         1.224460E+01         3.387377E-01         4.063317E-01         2.549305E-01        -3.883522E-01        -2.994956E-01        -4.810180E-01         1.299007E+00         1.588156E+00         1.121931E+00         8.450000E+02         5.270000E+02         5.180000E+02        -1.860672E+01        -2.091127E+01        -1.942281E+01        -9.453753E+00        -9.712694E+00        -8.853021E+00        -4.257630E-01        -3.473770E-01        -3.392533E-01        -4.558871E+00                  NAN        -2.561515E+00         0.000000E+00        -5.148658E+00         0.000000E+00        -2.583939E+01                  NAN        -2.933909E+01        -3.195641E+01        -2.347114E+01        -2.581795E+01        -6.610123E+00                  NAN        -6.312437E+00        -6.337685E+00        -7.101637E+00        -7.113401E+00        -5.162367E+00         0.000000E+00        -5.835983E+00         0.000000E+00        -4.680137E+00         0.000000E+00        -2.257435E+01        -2.843792E+01        -2.363409E+01        -2.993191E+01        -2.204760E+01        -2.259636E+01        -6.838630E+00        -4.811296E+00        -7.067402E+00        -4.350797E+00        -7.169749E+00        -8.743997E+00        -4.495698E+00         0.000000E+00        -2.869252E+00         0.000000E+00        -4.422589E+00         0.000000E+00        -2.726911E+01        -3.012533E+01        -3.015621E+01        -3.276841E+01        -2.632309E+01        -2.755439E+01        -7.426462E-01         0.000000E+00        -8.346731E-01        -8.739828E-01        -7.482078E-01        -9.324610E-01         1.870000E+02         0.000000E+00         4.500000E+02         9.300000E+01         3.000000E+01         4.000000E+00         1.930000E+02         2.000000E+00         2.700000E+01         1.000000E+00         2.680000E+02         1.100000E+01         1.560000E+02         2.000000E+00         2.370000E+02         8.400000E+01         6.300000E+01         3.000000E+00
        6.565320E+07         1.255787E+01         3.555692E-01         3.938075E-01         2.506233E-01        -3.957127E-01        -2.915142E-01        -4.517926E-01         1.307774E+00         1.591844E+00         1.135094E+00         8.600000E+02         5.120000E+02         5.180000E+02        -1.896022E+01        -2.111202E+01        -1.905572E+01        -9.324496E+00        -9.372856E+00        -8.977926E+00        -3.592465E-01        -3.671725E-01        -3.563996E-01        -4.910215E+00         0.000000E+00        -2.545532E+00         0.000000E+00        -4.075578E+00                  NAN        -2.500482E+01        -2.827601E+01        -2.972803E+01        -3.140350E+01        -2.459258E+01                  NAN        -7.055946E+00        -5.577192E+00        -6.137371E+00        -6.581514E+00        -6.799006E+00                  NAN        -4.989862E+00         0.000000E+00        -6.437168E+00                  NAN        -4.580907E+00         0.000000E+00        -2.301529E+01        -2.817023E+01        -2.424680E+01                  NAN        -2.246748E+01        -2.425627E+01        -6.818388E+00        -7.566035E+00        -6.478938E+00                  NAN        -6.723722E+00        -7.846034E+00        -4.478690E+00         0.000000E+00        -2.790507E+00         0.000000E+00        -4.424653E+00         0.000000E+00        -2.732395E+01        -2.956527E+01        -3.028203E+01        -3.323435E+01        -2.636642E+01        -2.872332E+01        -7.905875E-01        -1.059751E+00        -7.568865E-01        -7.354313E-01        -6.388895E-01        -5.545243E-01         1.900000E+02         2.000000E+00         4.650000E+02         7.200000E+01         3.500000E+01         0.000000E+00         2.070000E+02         1.000000E+00         1.800000E+01         0.000000E+00         2.630000E+02         1.300000E+01         1.590000E+02         5.000000E+00         2.410000E+02         7.500000E+01         5.700000E+01         8.000000E+00
        6.568320E+07         1.211419E+01         3.340330E-01         4.093890E-01         2.565779E-01        -3.935205E-01        -3.516164E-01        -4.569903E-01         1.314195E+00         1.528242E+00         1.121818E+00         8.020000E+02         5.500000E+02         5.380000E+02        -1.879749E+01        -2.142602E+01        -1.865450E+01        -9.418513E+00        -9.034819E+00        -8.582116E+00        -2.952333E-01        -3.161011E-01        -5.719022E-01        -4.480815E+00                  NAN        -2.699126E+00         0.000000E+00        -3.510583E+00                  NAN        -2.571686E+01                  NAN        -2.928315E+01        -3.112189E+01        -2.499535E+01                  NAN        -6.719425E+00                  NAN        -6.233907E+00        -6.479000E+00        -6.843931E+00                  NAN        -4.783880E+00         0.000000E+00        -5.613267E+00         0.000000E+00        -4.500587E+00         0.000000E+00        -2.309333E+01        -2.165701E+01        -2.277938E+01        -2.614163E+01        -2.197213E+01        -2.182405E+01        -6.832197E+00        -1.109167E+01        -7.338960E+00        -7.466307E+00        -7.022203E+00        -9.251694E+00        -4.729637E+00         0.000000E+00        -2.924333E+00         0.000000E+00        -4.855675E+00         0.000000E+00        -2.687375E+01        -2.864432E+01        -3.011399E+01        -3.240466E+01        -2.568771E+01        -2.886984E+01        -8.632808E-01        -4.817780E-02        -7.372527E-01        -7.678031E-01        -1.099199E+00        -4.162788E-01         1.850000E+02         0.000000E+00         4.740000E+02         7.000000E+01         3.500000E+01         0.000000E+00         1.890000E+02         1.000000E+00         2.600000E+01         2.000000E+00         2.760000E+02         8.000000E+00         1.490000E+02         4.000000E+00         2.640000E+02         6.400000E+01         5.600000E+01         6.000000E+00
        6.571320E+07         1.220003E+01         3.514539E-01         4.038172E-01         2.447289E-01        -3.970073E-01        -3.326276E-01        -5.108945E-01         1.292408E+00         1.558825E+00         1.088843E+00         8.490000E+02         5.600000E+02         4.810000E+02        -1.885438E+01        -2.085000E+01        -1.850721E+01        -9.090680E+00        -9.287076E+00        -9.011335E+00        -4.221926E-01        -3.867821E-01        -4.528271E-01        -4.558753E+00         0.000000E+00        -2.566242E+00         0.000000E+00        -3.559244E+00         0.000000E+00        -2.571002E+01        -2.420667E+01        -2.947371E+01        -3.096084E+01        -2.420942E+01        -2.308232E+01        -6.824027E+00        -8.204538E+00        -6.188366E+00        -6.398876E+00        -7.408796E+00        -8.606162E+00        -5.126129E+00         0.000000E+00        -5.948920E+00                  NAN        -4.292900E+00         0.000000E+00        -2.261839E+01        -2.730891E+01        -2.304523E+01                  NAN        -2.203646E+01        -2.222456E+01        -6.933993E+00        -6.310836E+00        -6.637155E+00                  NAN        -7.114573E+00        -8.680155E+00        -4.371820E+00         0.000000E+00        -2.949466E+00         0.000000E+00        -4.630461E+00         0.000000E+00        -2.709609E+01        -2.868831E+01        -3.017319E+01        -3.262574E+01        -2.587189E+01        -2.745334E+01        -7.908570E-01        -1.477204E-01        -7.100696E-01        -7.386368E-01        -8.229849E-01        -1.013806E+00         1.940000E+02         1.000000E+00         4.740000E+02         6.500000E+01         2.800000E+01         2.000000E+00         2.020000E+02         2.000000E+00         2.200000E+01         0.000000E+00         2.650000E+02         1.100000E+01         1.670000E+02         5.000000E+00         2.530000E+02         6.500000E+01         5.000000E+01         3.000000E+00
        6.574320E+07         1.220204E+01         3.427556E-01         3.985558E-01         2.586886E-01        -4.228577E-01        -3.194482E-01        -4.880195E-01         1.277475E+00         1.587229E+00         1.105606E+00         8.350000E+02         5.350000E+02         5.200000E+02        -1.866486E+01        -2.091401E+01        -1.822813E+01        -9.313723E+00        -9.635830E+00        -9.297941E+00        -5.027016E-01        -4.449066E-01        -3.851642E-01        -3.974433E+00         0.000000E+00        -2.573557E+00         0.000000E+00        -4.841078E+00         0.000000E+00        -2.642441E+01        -2.915946E+01        -2.965076E+01        -3.136233E+01        -2.402102E+01        -2.420330E+01        -6.580904E+00        -7.231777E+00        -6.133608E+00        -6.587797E+00        -6.727635E+00        -1.043995E+01        -5.303915E+00                  NAN        -6.051848E+00         0.000000E+00        -4.125977E+00         0.000000E+00        -2.251699E+01                  NAN        -2.476169E+01        -2.923990E+01        -2.241199E+01        -2.120009E+01        -6.928859E+00                  NAN        -6.371159E+00        -6.173385E+00        -6.923482E+00        -9.366588E+00        -4.602322E+00         0.000000E+00        -2.940080E+00         0.000000E+00        -5.154222E+00         0.000000E+00        -2.730287E+01        -3.005309E+01        -3.024883E+01        -3.254904E+01        -2.547865E+01        -2.984179E+01        -8.111002E-01        -9.768757E-01        -7.114222E-01        -8.464385E-01        -7.440814E-01        -6.486264E-01         1.890000E+02         2.000000E+00         4.780000E+02         6.100000E+01         3.300000E+01         1.000000E+00         1.980000E+02         0.000000E+00         2.200000E+01         1.000000E+00         2.710000E+02         1.000000E+01         1.500000E+02         1.100000E+01         2.490000E+02         7.000000E+01         5.700000E+01         8.000000E+00
        6.577320E+07         1.209748E+01         3.217678E-01         4.147745E-01         2.634577E-01        -4.101044E-01        -3.427740E-01        -4.915977E-01         1.289593E+00         1.551064E+00         1.114008E+00         7.750000E+02         5.710000E+02         5.440000E+02        -1.875105E+01        -2.079595E+01        -1.869767E+01        -9.306769E+00        -8.873472E+00        -8.804244E+00        -5.003881E-01        -4.696019E-01        -3.872223E-01        -4.057984E+00         0.000000E+00        -2.580045E+00         0.000000E+00        -4.103348E+00         0.000000E+00        -2.615105E+01        -3.216042E+01        -2.919909E+01        -3.139453E+01        -2.446633E+01        -2.860294E+01        -6.795693E+00        -4.647562E+00        -6.417964E+00        -6.463759E+00        -6.986517E+00        -7.998017E+00        -5.346815E+00                  NAN        -6.539512E+00         0.000000E+00        -4.490318E+00         0.000000E+00        -2.273709E+01                  NAN        -2.312519E+01        -2.727923E+01        -2.230915E+01        -2.217932E+01        -6.815725E+00                  NAN        -6.814253E+00        -9.075962E+00        -7.101235E+00        -9.716430E+00        -4.251055E+00         0.000000E+00        -2.745566E+00         0.000000E+00        -4.889495E+00         0.000000E+00        -2.763352E+01        -2.920521E+01        -3.027413E+01        -3.273452E+01        -2.595785E+01        -2.977957E+01        -8.353481E-01        -8.352507E-01        -7.705735E-01        -6.883568E-01        -7.216487E-01        -5.830001E-01         1.730000E+02         2.000000E+00         4.880000E+02         6.500000E+01         3.500000E+01         1.000000E+00         1.850000E+02         0.000000E+00         2.500000E+01         2.000000E+00         2.820000E+02         8.000000E+00         1.500000E+02         5.000000E+00         2.670000E+02         6.400000E+01         6.300000E+01         5.000000E+00
        6.580320E+07         1.252753E+01         3.488956E-01         3.965574E-01         2.545470E-01        -3.994465E-01        -3.137221E-01        -4.740052E-01         1.319771E+00         1.574668E+00         1.125118E+00         8.440000E+02         5.140000E+02         5.320000E+02        -1.858147E+01        -2.079949E+01        -1.895238E+01        -9.344302E+00        -9.781515E+00        -8.988793E+00        -5.591639E-01        -3.591000E-01        -2.423489E-01        -4.248134E+00         0.000000E+00        -2.489371E+00         0.000000E+00        -4.539565E+00         0.000000E+00        -2.641545E+01        -2.890678E+01        -2.957063E+01        -3.103628E+01        -2.403088E+01        -2.626795E+01        -6.670010E+00        -7.805506E+00        -6.298811E+00        -6.171935E+00        -6.785337E+00        -4.566550E+00        -5.105271E+00         0.000000E+00        -6.324755E+00                  NAN        -4.307444E+00         0.000000E+00        -2.264288E+01        -2.557347E+01        -2.405231E+01                  NAN        -2.241706E+01        -2.541237E+01        -6.858893E+00        -9.700549E+00        -6.656387E+00                  NAN        -6.933547E+00        -7.078392E+00        -4.691952E+00         0.000000E+00        -2.641963E+00         0.000000E+00        -4.338777E+00         0.000000E+00        -2.703465E+01        -3.099676E+01        -3.021897E+01        -3.240205E+01        -2.591915E+01        -2.801637E+01        -8.939083E-01        -8.488842E-01        -7.518316E-01        -7.568086E-01        -7.280676E-01        -2.715283E-01         1.870000E+02         3.000000E+00         4.760000E+02         6.100000E+01         3.600000E+01         1.000000E+00         2.000000E+02         1.000000E+00         2.000000E+01         0.000000E+00         2.760000E+02         5.000000E+00         1.640000E+02         7.000000E+00         2.540000E+02         6.200000E+01         6.500000E+01         6.000000E+00
        6.583320E+07         1.260955E+01         3.509754E-01         3.885341E-01         2.604905E-01        -3.930947E-01        -2.899450E-01        -4.730129E-01         1.326048E+00         1.601223E+00         1.099884E+00         8.100000E+02         5.090000E+02         5.710000E+02        -1.897927E+01        -2.070004E+01        -1.921628E+01        -9.263057E+00        -9.761423E+00        -8.836941E+00        -5.606822E-01        -3.363323E-01        -3.728758E-01        -4.188491E+00         0.000000E+00        -2.470714E+00         0.000000E+00        -3.963238E+00         0.000000E+00        -2.642240E+01        -3.075741E+01        -2.958214E+01        -3.124881E+01        -2.430046E+01        -2.540637E+01        -6.654211E+00        -7.002370E+00        -6.216444E+00        -6.206302E+00        -6.452301E+00        -8.858135E+00        -5.102833E+00         0.000000E+00        -6.348704E+00                  NAN        -4.536166E+00         0.000000E+00        -2.288911E+01        -2.303641E+01        -2.471718E+01                  NAN        -2.215142E+01        -2.441105E+01        -6.710228E+00        -7.967992E+00        -6.056201E+00                  NAN        -6.782170E+00        -7.353932E+00        -4.928704E+00         0.000000E+00        -2.649900E+00         0.000000E+00        -5.272756E+00         0.000000E+00        -2.711637E+01        -3.048722E+01        -3.019925E+01        -3.280961E+01        -2.573786E+01        -2.835115E+01        -7.746812E-01        -6.230939E-01        -8.152231E-01        -7.394192E-01        -6.142804E-01        -8.611821E-01         1.900000E+02         4.000000E+00         4.680000E+02         6.200000E+01         3.900000E+01         1.000000E+00         2.020000E+02         5.000000E+00         1.600000E+01         0.000000E+00         2.690000E+02         1.000000E+01         1.660000E+02         9.000000E+00         2.460000E+02         6.600000E+01         7.100000E+01         4.000000E+00
        6.586320E+07         1.236904E+01         3.569856E-01         3.991350E-01         2.438794E-01        -4.231482E-01        -3.287532E-01        -4.702025E-01         1.277219E+00         1.561092E+00         1.104323E+00         8.670000E+02         5.290000E+02         4.940000E+02        -1.950393E+01        -2.030142E+01        -1.900815E+01        -8.842407E+00        -9.670167E+00        -8.767414E+00        -4.733397E-01        -4.039463E-01        -3.621439E-01        -4.299755E+00         0.000000E+00        -2.383129E+00         0.000000E+00        -4.530957E+00         0.000000E+00        -2.645668E+01        -2.573107E+01        -2.957241E+01        -3.092809E+01        -2.363345E+01        -3.020581E+01        -6.576738E+00        -1.016721E+01        -6.284742E+00        -6.435263E+00        -6.380890E+00        -7.536496E+00        -5.316022E+00         0.000000E+00        -6.938767E+00                  NAN        -4.390875E+00         0.000000E+00        -2.256564E+01        -2.290715E+01        -2.359902E+01                  NAN        -2.223142E+01        -2.554742E+01        -6.939694E+00        -7.007874E+00        -6.283776E+00                  NAN        -7.199770E+00        -7.442232E+00        -4.767618E+00         0.000000E+00        -2.913845E+00         0.000000E+00        -3.967067E+00         0.000000E+00        -2.727209E+01        -2.990259E+01        -2.999933E+01        -3.248449E+01        -2.628705E+01        -2.887668E+01        -7.748231E-01        -6.963765E-01        -7.844975E-01        -8.447896E-01        -6.381770E-01        -6.676765E-01         2.010000E+02         1.000000E+00         4.660000E+02         6.500000E+01         3.000000E+01         1.000000E+00         2.140000E+02         2.000000E+00         2.300000E+01         0.000000E+00         2.610000E+02         2.000000E+00         1.680000E+02         4.000000E+00         2.400000E+02         7.200000E+01         6.100000E+01         4.000000E+00
        6.589320E+07         1.207435E+01         3.330754E-01         4.129392E-01         2.539855E-01        -4.081522E-01        -3.315496E-01        -4.730325E-01         1.307317E+00         1.542841E+00         1.092225E+00         8.120000E+02         5.520000E+02         5.260000E+02        -1.862406E+01        -2.091989E+01        -1.853859E+01        -9.424808E+00        -9.350313E+00        -9.294500E+00        -5.401461E-01        -3.680511E-01        -2.751957E-01        -4.396066E+00         0.000000E+00        -2.387873E+00         0.000000E+00        -3.980672E+00                  NAN        -2.618880E+01        -2.867948E+01        -2.952042E+01        -3.105757E+01        -2.421550E+01                  NAN        -6.399074E+00        -6.278542E+00        -6.255255E+00        -6.657728E+00        -6.638719E+00                  NAN        -4.807106E+00         0.000000E+00        -7.325736E+00         0.000000E+00        -4.495839E+00         0.000000E+00        -2.274830E+01        -2.494560E+01        -2.266396E+01        -2.506912E+01        -2.244261E+01        -2.460502E+01        -6.936235E+00        -8.544604E+00        -6.993405E+00        -8.444717E+00        -7.005056E+00        -8.216328E+00        -5.207746E+00         0.000000E+00        -2.927299E+00         0.000000E+00        -4.127621E+00         0.000000E+00        -2.677912E+01        -3.051132E+01        -2.991923E+01        -3.262830E+01        -2.616100E+01        -2.826228E+01        -8.290911E-01        -6.831869E-01        -7.917010E-01        -8.120612E-01        -8.643992E-01        -8.430231E-01         1.820000E+02         3.000000E+00         4.780000E+02         6.400000E+01         3.700000E+01         0.000000E+00         2.010000E+02         3.000000E+00         3.000000E+01         1.000000E+00         2.570000E+02         1.000000E+01         1.490000E+02         7.000000E+00         2.520000E+02         7.300000E+01         6.600000E+01         3.000000E+00
        6.592320E+07         1.208499E+01         3.409442E-01         4.063609E-01         2.526949E-01        -4.222228E-01        -3.171242E-01        -4.266109E-01         1.256424E+00         1.574233E+00         1.125501E+00         8.620000E+02         5.180000E+02         5.100000E+02        -1.916130E+01        -2.070956E+01        -1.866699E+01        -9.072366E+00        -9.261540E+00        -8.791277E+00        -4.926740E-01        -3.670698E-01        -3.911741E-01        -4.604715E+00         0.000000E+00        -2.488257E+00         0.000000E+00        -5.185422E+00         0.000000E+00        -2.577213E+01        -3.081319E+01        -2.955658E+01        -3.136928E+01        -2.365788E+01        -2.799163E+01        -6.923414E+00        -5.311216E+00        -6.241951E+00        -6.685808E+00        -6.990247E+00        -6.257274E+00        -5.282063E+00         0.000000E+00        -5.833559E+00                  NAN        -4.436732E+00         0.000000E+00        -2.224194E+01        -2.620168E+01        -2.453001E+01                  NAN        -2.229834E+01        -2.380203E+01        -7.059391E+00        -6.974224E+00        -6.555138E+00                  NAN        -7.026178E+00        -7.935273E+00        -4.739519E+00         0.000000E+00        -2.707504E+00         0.000000E+00        -3.777316E+00         0.000000E+00        -2.695482E+01        -3.052296E+01        -3.019866E+01        -3.322548E+01        -2.675183E+01        -2.984554E+01        -7.672468E-01        -1.396306E+00        -7.496254E-01        -7.792733E-01        -6.947983E-01        -5.254651E-01         1.760000E+02         2.000000E+00         4.920000E+02         5.900000E+01         3.100000E+01         4.000000E+00         1.950000E+02         6.000000E+00         2.400000E+01         0.000000E+00         2.680000E+02         9.000000E+00         1.530000E+02         2.000000E+00         2.600000E+02         6.500000E+01         6.500000E+01         2.000000E+00
        6.595320E+07         1.274661E+01         3.667901E-01         3.976322E-01         2.355777E-01        -4.117716E-01        -3.245987E-01        -4.913381E-01         1.276546E+00         1.558090E+00         1.082668E+00         8.940000E+02         5.140000E+02         4.820000E+02        -1.892288E+01        -2.058799E+01        -1.961513E+01        -9.186584E+00        -9.573043E+00        -8.540184E+00        -4.355235E-01        -4.396418E-01        -2.350189E-01        -4.430243E+00         0.000000E+00        -2.365812E+00         0.000000E+00        -5.330525E+00                  NAN        -2.614735E+01        -2.400137E+01        -2.945344E+01        -3.140200E+01        -2.309102E+01                  NAN        -6.660721E+00        -8.268213E+00        -6.322412E+00        -6.472745E+00        -6.645236E+00                  NAN        -5.030038E+00         0.000000E+00        -6.840099E+00                  NAN        -4.392991E+00         0.000000E+00        -2.281516E+01        -2.497791E+01        -2.352265E+01                  NAN        -2.261298E+01        -2.186849E+01        -6.994139E+00        -8.146990E+00        -6.233778E+00                  NAN        -6.780069E+00        -8.657604E+00        -4.684934E+00         0.000000E+00        -3.092110E+00         0.000000E+00        -5.203499E+00         0.000000E+00        -2.725019E+01        -3.123983E+01        -3.010282E+01        -3.295160E+01        -2.559382E+01        -2.675548E+01        -8.452333E-01        -7.065964E-01        -6.846746E-01        -7.169903E-01        -8.231244E-01        -1.805330E-04         1.970000E+02         2.000000E+00         4.760000E+02         5.800000E+01         3.100000E+01         0.000000E+00         2.160000E+02         2.000000E+00         2.200000E+01         0.000000E+00         2.570000E+02         5.000000E+00         1.650000E+02         4.000000E+00         2.310000E+02         8.400000E+01         5.100000E+01         3.000000E+00
        6.598320E+07         1.293163E+01         3.821922E-01         3.942501E-01         2.235577E-01        -4.061272E-01        -3.210428E-01        -5.131054E-01         1.282616E+00         1.572554E+00         1.058431E+00         9.250000E+02         5.200000E+02         4.450000E+02        -1.885447E+01        -2.054775E+01        -1.924203E+01        -9.186610E+00        -9.258954E+00        -8.798624E+00        -4.397838E-01        -3.905836E-01        -4.014294E-01        -4.297864E+00         0.000000E+00        -2.585364E+00         0.000000E+00        -5.777946E+00                  NAN        -2.619317E+01        -2.959342E+01        -2.938024E+01        -3.137369E+01        -2.366587E+01                  NAN        -6.654916E+00        -8.274877E+00        -6.210934E+00        -6.490061E+00        -6.814156E+00                  NAN        -5.087173E+00         0.000000E+00        -6.026620E+00         0.000000E+00        -4.522546E+00         0.000000E+00        -2.295139E+01        -2.414580E+01        -2.358568E+01        -3.105911E+01        -2.196874E+01        -2.241521E+01        -6.762823E+00        -8.175105E+00        -6.214218E+00        -3.951950E+00        -7.121000E+00        -8.402096E+00        -4.533664E+00         0.000000E+00        -2.599785E+00         0.000000E+00        -4.741780E+00         0.000000E+00        -2.740050E+01        -2.951871E+01        -3.054092E+01        -3.267669E+01        -2.597812E+01        -2.940162E+01        -7.766323E-01        -7.046854E-01        -7.466436E-01        -8.764140E-01        -5.774340E-01        -4.305640E-01         2.140000E+02         2.000000E+00         4.610000E+02         6.900000E+01         1.800000E+01         0.000000E+00         2.220000E+02         1.000000E+00         2.300000E+01         1.000000E+00         2.380000E+02         1.700000E+01         1.770000E+02         6.000000E+00         2.410000E+02         7.100000E+01         4.700000E+01         9.000000E+00
        6.601320E+07         1.212794E+01         3.396514E-01         4.121152E-01         2.482334E-01        -4.131669E-01        -2.864345E-01        -5.090080E-01         1.276182E+00         1.596007E+00         1.071799E+00         8.270000E+02         5.680000E+02         4.950000E+02        -1.892685E+01        -2.026156E+01        -1.901656E+01        -9.048538E+00        -1.009484E+01        -8.626273E+00        -4.998582E-01        -3.088697E-01        -2.401285E-01        -4.221610E+00         0.000000E+00        -2.425393E+00         0.000000E+00        -5.283351E+00                  NAN        -2.666692E+01        -2.951063E+01        -2.947331E+01        -3.134232E+01        -2.335723E+01                  NAN        -6.352636E+00        -5.079314E+00        -6.308464E+00        -6.404505E+00        -6.936461E+00                  NAN        -5.476499E+00         0.000000E+00        -4.676261E+00                  NAN        -4.380038E+00         0.000000E+00        -2.238282E+01        -2.239820E+01        -2.443978E+01                  NAN        -2.217928E+01        -2.403996E+01        -6.993653E+00        -8.468893E+00        -6.474026E+00                  NAN        -7.015616E+00        -7.939360E+00        -4.880891E+00         0.000000E+00        -3.213406E+00         0.000000E+00        -4.767207E+00         0.000000E+00        -2.720760E+01        -3.147986E+01        -2.961688E+01        -3.258657E+01        -2.559763E+01        -2.940403E+01        -7.598086E-01        -7.168074E-01        -7.731355E-01        -7.280038E-01        -7.707155E-01        -1.224621E+00         1.880000E+02         1.000000E+00         4.780000E+02         6.700000E+01         3.000000E+01         0.000000E+00         1.920000E+02         1.000000E+00         2.900000E+01         0.000000E+00         2.660000E+02         1.400000E+01         1.460000E+02         5.000000E+00         2.410000E+02         8.400000E+01         5.700000E+01         3.000000E+00
[truncated: 935,656 more chars]
