# Supplementary material for: Localization Preference of Antimicrobial Peptides on Liquid-Disordered Membrane Domains
Source: Front Cell Dev Biol. 2020 May 19;8:350. doi: 10.3389/fcell.2020.00350 (PMC7248343; doi:10.3389/fcell.2020.00350)
Supplement: Supplementary file 2 [file Data_Sheet_2.zip › data_and_scripts/msi103_20m_epot_bot.dat]

#               Time            Perimeter              If area              Lo area              Ld area         If depth PO4         Lo depth PO4         Ld depth PO4       If depth tails       Lo depth tails       Ld depth tails              nIf res              nLo res              nLd res          If prot-lip          Lo prot-lip          Ld prot-lip          If prot-sol          Lo prot-sol          Ld prot-sol         If prot-prot         Lo prot-prot         Ld prot-prot    DPPC If prot near     DPPC If prot far    DPPC Lo prot near     DPPC Lo prot far    DPPC Ld prot near     DPPC Ld prot far     DPPC If lip near      DPPC If lip far     DPPC Lo lip near      DPPC Lo lip far     DPPC Ld lip near      DPPC Ld lip far     DPPC If sol near      DPPC If sol far     DPPC Lo sol near      DPPC Lo sol far     DPPC Ld sol near      DPPC Ld sol far    DUPC If prot near     DUPC If prot far    DUPC Lo prot near     DUPC Lo prot far    DUPC Ld prot near     DUPC Ld prot far     DUPC If lip near      DUPC If lip far     DUPC Lo lip near      DUPC Lo lip far     DUPC Ld lip near      DUPC Ld lip far     DUPC If sol near      DUPC If sol far     DUPC Lo sol near      DUPC Lo sol far     DUPC Ld sol near      DUPC Ld sol far    CHOL If prot near     CHOL If prot far    CHOL Lo prot near     CHOL Lo prot far    CHOL Ld prot near     CHOL Ld prot far     CHOL If lip near      CHOL If lip far     CHOL Lo lip near      CHOL Lo lip far     CHOL Ld lip near      CHOL Ld lip far     CHOL If sol near      CHOL If sol far     CHOL Lo sol near      CHOL Lo sol far     CHOL Ld sol near      CHOL Ld sol far        nDPPC If near         nDPPC If far        nDPPC Lo near         nDPPC Lo far        nDPPC Ld near         nDPPC Ld far        nDUPC If near         nDUPC If far        nDUPC Lo near         nDUPC Lo far        nDUPC Ld near         nDUPC Ld far        nCHOL If near         nCHOL If far        nCHOL Lo near         nCHOL Lo far        nCHOL Ld near         nCHOL Ld far
#          Averages:         1.183321E+01         3.322931E-01         4.122017E-01         2.555052E-01         4.023183E-01         2.984542E-01         4.391389E-01        -1.314727E+00        -1.579008E+00        -1.159507E+00         7.417928E+02         5.997342E+02         5.484730E+02        -1.923370E+01        -2.039873E+01        -1.847199E+01        -9.103807E+00        -9.465589E+00        -9.070447E+00        -3.717289E-01        -4.639001E-01        -3.399776E-01        -3.674004E+00         0.000000E+00        -2.705818E+00         0.000000E+00        -4.206799E+00         0.000000E+00        -2.700891E+01        -2.953964E+01        -2.927771E+01        -3.131208E+01        -2.432988E+01        -2.607566E+01        -6.451815E+00        -6.723045E+00        -6.216668E+00        -6.362185E+00        -6.731450E+00        -7.516549E+00        -5.098849E+00         0.000000E+00        -5.340254E+00         0.000000E+00        -4.607568E+00         0.000000E+00        -2.287544E+01        -2.551049E+01        -2.445263E+01        -2.876322E+01        -2.213924E+01        -2.413227E+01        -6.739908E+00        -7.207346E+00        -6.408503E+00        -6.331389E+00        -6.923661E+00        -7.639349E+00        -4.221107E+00         0.000000E+00        -3.060049E+00         0.000000E+00        -4.386880E+00         0.000000E+00        -2.771430E+01        -3.085485E+01        -3.000547E+01        -3.271713E+01        -2.616937E+01        -2.849306E+01        -7.561038E-01        -7.475331E-01        -7.173218E-01        -7.976373E-01        -7.588344E-01        -4.488302E-01         1.954865E+02         5.876877E+00         4.670811E+02         7.147748E+01         3.357508E+01         5.030030E-01         1.980556E+02         2.106607E+00         3.459309E+01         1.030030E+00         2.723408E+02         3.873874E+00         1.468198E+02         1.021622E+01         2.467342E+02         7.069820E+01         5.641291E+01         3.534535E+00
#         Conf.Int.:         6.429396E-02         2.389405E-03         1.381815E-03         1.390234E-03         1.806433E-03         1.764669E-03         2.001460E-03         2.118273E-03         2.002105E-03         1.849376E-03         5.992492E+00         3.270270E+00         4.090090E+00         3.096019E-02         2.679254E-02         3.420898E-02         1.614011E-02         1.674882E-02         2.057702E-02         8.027766E-03         6.862117E-03         1.075081E-02         2.087562E-02         0.000000E+00         8.318987E-03         0.000000E+00         4.872891E-02         0.000000E+00         2.854425E-02         1.324664E-01         1.430941E-02         2.841445E-02         5.238635E-02         3.388311E-01         1.234474E-02         8.208257E-02         7.252108E-03         2.032537E-02         2.648440E-02         2.269590E-01         2.105527E-02         0.000000E+00         5.937315E-02         0.000000E+00         1.715644E-02         0.000000E+00         2.336592E-02         2.084992E-01         6.034368E-02         2.512365E-01         2.019066E-02         1.423059E-01         1.285083E-02         1.386941E-01         2.519921E-02         1.852865E-01         1.041634E-02         1.256242E-01         2.448615E-02         0.000000E+00         1.316816E-02         0.000000E+00         3.893301E-02         0.000000E+00         2.323862E-02         6.065671E-02         1.624221E-02         1.755700E-02         3.348174E-02         9.270540E-02         4.716660E-03         2.034970E-02         3.307936E-03         5.545619E-03         8.822742E-03         3.633372E-02         1.525526E+00         2.582583E-01         1.493994E+00         8.528529E-01         5.900901E-01         6.456456E-02         1.469970E+00         1.546547E-01         4.909910E-01         8.558559E-02         1.316817E+00         2.132132E-01         1.136637E+00         3.243243E-01         9.864865E-01         6.786787E-01         6.366366E-01         1.516517E-01
        6.013320E+07         1.258026E+01         3.425819E-01         4.045219E-01         2.528962E-01         3.895890E-01         3.148926E-01         4.877513E-01        -1.343362E+00        -1.564873E+00        -1.132028E+00         7.890000E+02         5.790000E+02         5.220000E+02        -1.916963E+01        -2.036105E+01        -1.823526E+01        -9.224787E+00        -9.288075E+00        -8.829440E+00        -4.544297E-01        -4.424540E-01        -2.880904E-01        -3.844478E+00         0.000000E+00        -2.644111E+00         0.000000E+00        -3.998690E+00                  NAN        -2.724980E+01        -2.593243E+01        -2.947455E+01        -3.193496E+01        -2.400831E+01                  NAN        -6.115772E+00        -7.728436E+00        -6.294407E+00        -6.188520E+00        -6.976120E+00                  NAN        -5.138814E+00         0.000000E+00        -4.968557E+00         0.000000E+00        -4.507182E+00         0.000000E+00        -2.301241E+01        -2.508170E+01        -2.507974E+01        -3.038288E+01        -2.179763E+01        -2.352778E+01        -6.746803E+00        -7.773724E+00        -6.941338E+00        -4.699202E+00        -7.251465E+00        -6.814822E+00        -4.273367E+00         0.000000E+00        -2.886702E+00         0.000000E+00        -3.845435E+00         0.000000E+00        -2.764838E+01        -3.189471E+01        -3.018542E+01        -3.286282E+01        -2.668812E+01        -2.698769E+01        -7.485077E-01        -6.457604E-01        -7.025639E-01        -8.156632E-01        -7.616434E-01        -1.528640E+00         2.080000E+02         1.000000E+00         4.720000E+02         6.000000E+01         3.300000E+01         0.000000E+00         2.060000E+02         2.000000E+00         3.500000E+01         1.000000E+00         2.570000E+02         1.100000E+01         1.470000E+02         1.100000E+01         2.530000E+02         7.200000E+01         5.700000E+01         3.000000E+00
        6.016320E+07         1.243955E+01         3.307828E-01         4.084507E-01         2.607665E-01         3.588596E-01         3.035724E-01         4.110362E-01        -1.364575E+00        -1.573228E+00        -1.173133E+00         7.930000E+02         5.740000E+02         5.230000E+02        -1.880741E+01        -2.036100E+01        -1.763955E+01        -9.363760E+00        -9.516701E+00        -9.598444E+00        -4.901181E-01        -4.184076E-01        -4.051355E-01        -3.783634E+00         0.000000E+00        -2.640839E+00         0.000000E+00        -4.364347E+00                  NAN        -2.724467E+01        -2.674525E+01        -2.964067E+01        -3.165760E+01        -2.479671E+01                  NAN        -6.254966E+00        -6.969194E+00        -6.154605E+00        -5.960615E+00        -6.351820E+00                  NAN        -5.201937E+00         0.000000E+00        -4.380842E+00                  NAN        -4.201715E+00         0.000000E+00        -2.280599E+01        -2.584550E+01        -2.519861E+01                  NAN        -2.193547E+01        -2.268096E+01        -6.588308E+00        -5.315289E+00        -6.953323E+00                  NAN        -7.119725E+00        -8.278641E+00        -3.985171E+00         0.000000E+00        -2.919377E+00         0.000000E+00        -4.464226E+00         0.000000E+00        -2.794427E+01        -3.141250E+01        -2.995921E+01        -3.277931E+01        -2.613323E+01        -2.945295E+01        -6.551033E-01        -9.343795E-01        -8.016588E-01        -7.277543E-01        -8.464926E-01        -2.775429E-01         1.940000E+02         3.000000E+00         4.750000E+02         6.000000E+01         4.200000E+01         0.000000E+00         2.030000E+02         1.000000E+00         3.600000E+01         0.000000E+00         2.630000E+02         9.000000E+00         1.490000E+02         7.000000E+00         2.490000E+02         7.600000E+01         5.400000E+01         3.000000E+00
        6.019320E+07         1.236844E+01         3.344532E-01         4.269964E-01         2.385504E-01         3.910291E-01         3.095125E-01         4.616086E-01        -1.332020E+00        -1.575923E+00        -1.143841E+00         7.590000E+02         6.250000E+02         5.060000E+02        -1.896205E+01        -2.064319E+01        -1.825063E+01        -9.286701E+00        -9.544536E+00        -9.108254E+00        -4.181753E-01        -4.230277E-01        -4.029163E-01        -4.019812E+00         0.000000E+00        -2.659766E+00         0.000000E+00        -3.917744E+00                  NAN        -2.701583E+01        -2.715035E+01        -2.929049E+01        -3.145789E+01        -2.517807E+01                  NAN        -6.265603E+00        -7.329246E+00        -6.227535E+00        -5.827560E+00        -6.755064E+00                  NAN        -4.775425E+00         0.000000E+00        -4.926530E+00                  NAN        -4.547809E+00         0.000000E+00        -2.280971E+01        -2.416197E+01        -2.505012E+01                  NAN        -2.191293E+01        -2.259748E+01        -6.801512E+00        -6.331589E+00        -6.082952E+00                  NAN        -7.027033E+00        -7.752875E+00        -3.853400E+00         0.000000E+00        -3.026809E+00         0.000000E+00        -5.683329E+00         0.000000E+00        -2.815105E+01        -3.011364E+01        -2.986053E+01        -3.255914E+01        -2.546360E+01        -2.571906E+01        -6.745860E-01        -7.578199E-01        -7.674894E-01        -7.914287E-01        -7.305456E-01        -2.447499E-02         1.910000E+02         4.000000E+00         4.920000E+02         5.800000E+01         2.900000E+01         0.000000E+00         2.090000E+02         2.000000E+00         4.500000E+01         0.000000E+00         2.430000E+02         1.300000E+01         1.490000E+02         7.000000E+00         2.760000E+02         5.800000E+01         4.700000E+01         3.000000E+00
        6.022320E+07         1.190661E+01         3.231194E-01         4.210496E-01         2.558310E-01         3.856913E-01         2.895996E-01         4.695958E-01        -1.350354E+00        -1.586392E+00        -1.121664E+00         7.410000E+02         6.170000E+02         5.320000E+02        -1.944036E+01        -2.028909E+01        -1.837749E+01        -9.176450E+00        -9.403510E+00        -8.845521E+00        -4.407317E-01        -4.498228E-01        -3.845409E-01        -3.861338E+00         0.000000E+00        -2.701959E+00         0.000000E+00        -4.384969E+00                  NAN        -2.714249E+01        -2.726379E+01        -2.939700E+01        -3.119033E+01        -2.510381E+01                  NAN        -6.394150E+00        -7.408199E+00        -6.200333E+00        -6.754733E+00        -6.374275E+00                  NAN        -5.148586E+00                  NAN        -4.713895E+00                  NAN        -4.319910E+00         0.000000E+00        -2.269141E+01                  NAN        -2.569892E+01                  NAN        -2.225474E+01        -2.395404E+01        -6.799638E+00                  NAN        -6.259120E+00                  NAN        -7.042867E+00        -7.352031E+00        -4.041256E+00         0.000000E+00        -3.095399E+00         0.000000E+00        -4.896519E+00         0.000000E+00        -2.796044E+01        -3.127917E+01        -3.005716E+01        -3.269705E+01        -2.586682E+01        -2.918487E+01        -7.427303E-01        -1.239397E+00        -6.813842E-01        -8.339512E-01        -8.064851E-01        -2.608970E-01         1.940000E+02         3.000000E+00         4.800000E+02         6.100000E+01         3.600000E+01         0.000000E+00         1.970000E+02         0.000000E+00         3.900000E+01         0.000000E+00         2.670000E+02         9.000000E+00         1.480000E+02         6.000000E+00         2.580000E+02         7.200000E+01         5.500000E+01         6.000000E+00
        6.025320E+07         1.163497E+01         3.313729E-01         4.212486E-01         2.473785E-01         4.008690E-01         3.237334E-01         4.441953E-01        -1.340056E+00        -1.546941E+00        -1.164978E+00         7.530000E+02         6.120000E+02         5.250000E+02        -1.936719E+01        -2.086723E+01        -1.862817E+01        -8.806899E+00        -9.130111E+00        -9.028067E+00        -3.914317E-01        -4.046463E-01        -1.737262E-01        -3.913806E+00         0.000000E+00        -2.757156E+00         0.000000E+00        -4.397181E+00                  NAN        -2.711710E+01        -3.066424E+01        -2.940282E+01        -3.062608E+01        -2.365635E+01                  NAN        -6.243272E+00        -7.737649E+00        -6.166472E+00        -6.550914E+00        -7.002098E+00                  NAN        -5.018613E+00         0.000000E+00        -5.085522E+00                  NAN        -4.431144E+00         0.000000E+00        -2.276324E+01        -2.177025E+01        -2.466558E+01                  NAN        -2.188804E+01        -2.293035E+01        -6.890379E+00        -4.925421E+00        -6.444142E+00                  NAN        -7.083453E+00        -8.192490E+00        -4.415915E+00         0.000000E+00        -2.991143E+00         0.000000E+00        -4.682742E+00         0.000000E+00        -2.760632E+01        -3.070468E+01        -3.003560E+01        -3.254332E+01        -2.580836E+01        -2.793657E+01        -7.289934E-01        -6.669950E-01        -7.156072E-01        -8.208491E-01        -8.131847E-01        -2.609224E-01         1.950000E+02         3.000000E+00         4.720000E+02         7.000000E+01         3.400000E+01         0.000000E+00         2.110000E+02         1.000000E+00         4.000000E+01         0.000000E+00         2.580000E+02         2.000000E+00         1.440000E+02         1.100000E+01         2.610000E+02         6.400000E+01         5.600000E+01         3.000000E+00
        6.028320E+07         1.220461E+01         3.473606E-01         4.086828E-01         2.439566E-01         3.612012E-01         3.002449E-01         4.615639E-01        -1.364550E+00        -1.575640E+00        -1.147682E+00         7.910000E+02         5.950000E+02         5.040000E+02        -1.912639E+01        -2.065634E+01        -1.827751E+01        -9.232739E+00        -9.648572E+00        -9.048580E+00        -3.404717E-01        -3.951069E-01        -1.981077E-01        -3.738831E+00         0.000000E+00        -2.713741E+00         0.000000E+00        -3.749587E+00                  NAN        -2.714401E+01        -2.597697E+01        -2.949124E+01        -3.219934E+01        -2.365551E+01                  NAN        -6.444325E+00        -8.061345E+00        -6.233391E+00        -5.942564E+00        -7.122571E+00                  NAN        -5.336261E+00                  NAN        -5.123343E+00                  NAN        -4.292424E+00         0.000000E+00        -2.270948E+01                  NAN        -2.595876E+01                  NAN        -2.219984E+01        -2.478317E+01        -6.781118E+00                  NAN        -5.961693E+00                  NAN        -6.902065E+00        -7.033959E+00        -3.894970E+00         0.000000E+00        -2.942501E+00         0.000000E+00        -3.773478E+00         0.000000E+00        -2.813210E+01        -3.009912E+01        -3.007956E+01        -3.313315E+01        -2.611614E+01        -2.794090E+01        -7.511895E-01        -4.332193E-01        -7.078502E-01        -8.409891E-01        -7.942294E-01        -4.764233E-01         2.070000E+02         1.000000E+00         4.720000E+02         6.400000E+01         3.000000E+01         0.000000E+00         2.160000E+02         0.000000E+00         3.400000E+01         0.000000E+00         2.550000E+02         7.000000E+00         1.490000E+02         5.000000E+00         2.700000E+02         5.700000E+01         5.900000E+01         4.000000E+00
        6.031320E+07         1.268942E+01         3.539736E-01         4.075919E-01         2.384345E-01         4.110957E-01         2.974265E-01         4.728125E-01        -1.318590E+00        -1.578848E+00        -1.124995E+00         8.230000E+02         5.950000E+02         4.720000E+02        -1.959817E+01        -2.043040E+01        -1.863680E+01        -8.990466E+00        -9.390202E+00        -9.018000E+00        -3.902127E-01        -5.417036E-01        -1.266326E-01        -3.701483E+00                  NAN        -2.720213E+00         0.000000E+00        -4.955676E+00                  NAN        -2.694334E+01                  NAN        -2.946525E+01        -3.107709E+01        -2.350077E+01                  NAN        -6.477184E+00                  NAN        -6.167319E+00        -6.430594E+00        -6.951689E+00                  NAN        -5.293972E+00                  NAN        -4.665164E+00                  NAN        -4.229086E+00         0.000000E+00        -2.235627E+01                  NAN        -2.484859E+01                  NAN        -2.223418E+01        -2.132051E+01        -6.914964E+00                  NAN        -5.947488E+00                  NAN        -6.870269E+00        -7.928392E+00        -4.197838E+00         0.000000E+00        -3.171110E+00         0.000000E+00        -4.413645E+00         0.000000E+00        -2.782674E+01        -3.056797E+01        -2.991644E+01        -3.268196E+01        -2.583731E+01        -2.958117E+01        -7.544957E-01        -1.273330E+00        -6.847308E-01        -7.996586E-01        -9.513323E-01         0.000000E+00         2.100000E+02         0.000000E+00         4.720000E+02         6.100000E+01         3.100000E+01         0.000000E+00         2.200000E+02         0.000000E+00         3.400000E+01         0.000000E+00         2.540000E+02         4.000000E+00         1.500000E+02         4.000000E+00         2.550000E+02         7.100000E+01         5.200000E+01         1.000000E+00
        6.034320E+07         1.172204E+01         3.295230E-01         4.177043E-01         2.527727E-01         4.347907E-01         2.986501E-01         4.351570E-01        -1.301418E+00        -1.578806E+00        -1.191837E+00         7.570000E+02         6.110000E+02         5.220000E+02        -1.966923E+01        -2.019746E+01        -1.844963E+01        -8.781128E+00        -9.512093E+00        -8.931767E+00        -3.283161E-01        -5.081180E-01        -2.268149E-01        -4.180582E+00         0.000000E+00        -2.675775E+00         0.000000E+00        -4.210242E+00                  NAN        -2.677318E+01        -3.501714E+01        -2.942291E+01        -3.116904E+01        -2.445265E+01                  NAN        -6.399970E+00        -3.678629E+00        -6.193815E+00        -6.196466E+00        -6.966020E+00                  NAN        -5.158785E+00                  NAN        -5.614556E+00         0.000000E+00        -4.192157E+00         0.000000E+00        -2.261335E+01                  NAN        -2.431790E+01        -2.912697E+01        -2.236016E+01        -2.542059E+01        -6.982609E+00                  NAN        -6.266374E+00        -7.164056E+00        -6.744336E+00        -8.061326E+00        -4.067899E+00         0.000000E+00        -2.982649E+00         0.000000E+00        -4.474118E+00         0.000000E+00        -2.789291E+01        -3.080927E+01        -3.007611E+01        -3.270174E+01        -2.600634E+01        -2.714688E+01        -7.980096E-01        -7.735936E-01        -7.131794E-01        -8.815906E-01        -7.476353E-01        -1.715334E+00         1.960000E+02         1.000000E+00         4.650000E+02         7.300000E+01         3.900000E+01         0.000000E+00         1.980000E+02         0.000000E+00         3.500000E+01         2.000000E+00         2.740000E+02         3.000000E+00         1.500000E+02         4.000000E+00         2.700000E+02         5.900000E+01         5.100000E+01         2.000000E+00
        6.037320E+07         1.241419E+01         3.568505E-01         4.068292E-01         2.363203E-01         4.247174E-01         3.082228E-01         4.310715E-01        -1.312859E+00        -1.559041E+00        -1.170235E+00         8.020000E+02         5.830000E+02         5.050000E+02        -1.965371E+01        -1.984228E+01        -1.831702E+01        -8.960456E+00        -9.827981E+00        -8.943921E+00        -3.739324E-01        -5.422247E-01        -2.884450E-01        -3.880039E+00                  NAN        -2.650384E+00         0.000000E+00        -3.870693E+00                  NAN        -2.629299E+01                  NAN        -2.939128E+01        -3.134740E+01        -2.399229E+01                  NAN        -6.612362E+00                  NAN        -6.252759E+00        -6.397231E+00        -6.928549E+00                  NAN        -5.116510E+00         0.000000E+00        -5.303140E+00                  NAN        -4.347953E+00         0.000000E+00        -2.265279E+01        -2.559966E+01        -2.425240E+01                  NAN        -2.222516E+01        -2.759787E+01        -6.893464E+00        -6.536978E+00        -6.072506E+00                  NAN        -7.080759E+00        -4.894095E+00        -4.362884E+00         0.000000E+00        -3.115561E+00         0.000000E+00        -3.910032E+00         0.000000E+00        -2.756807E+01        -2.923246E+01        -2.985822E+01        -3.298069E+01        -2.625062E+01        -2.745528E+01        -7.009475E-01        -5.225222E-01        -7.901577E-01        -6.882830E-01        -7.201267E-01        -1.620954E-02         2.090000E+02         0.000000E+00         4.640000E+02         7.700000E+01         2.400000E+01         0.000000E+00         2.210000E+02         1.000000E+00         2.900000E+01         0.000000E+00         2.600000E+02         1.000000E+00         1.520000E+02         1.400000E+01         2.440000E+02         7.600000E+01         5.700000E+01         4.000000E+00
        6.040320E+07         1.216233E+01         3.335650E-01         4.074954E-01         2.589396E-01         4.476169E-01         2.733900E-01         4.607349E-01        -1.289814E+00        -1.602820E+00        -1.167124E+00         7.580000E+02         5.870000E+02         5.450000E+02        -2.002779E+01        -2.040640E+01        -1.805409E+01        -8.606189E+00        -9.337355E+00        -9.385395E+00        -2.651585E-01        -5.795631E-01        -3.579272E-01        -3.815723E+00         0.000000E+00        -2.761084E+00         0.000000E+00        -4.054870E+00                  NAN        -2.693948E+01        -2.911468E+01        -2.946730E+01        -3.138004E+01        -2.358476E+01                  NAN        -6.348010E+00        -7.820666E+00        -6.076517E+00        -6.664349E+00        -6.926069E+00                  NAN        -5.254055E+00         0.000000E+00        -4.910437E+00                  NAN        -4.265265E+00         0.000000E+00        -2.250372E+01        -2.493657E+01        -2.486825E+01                  NAN        -2.224901E+01        -2.277418E+01        -6.894155E+00        -8.707400E+00        -6.036279E+00                  NAN        -7.264366E+00        -9.044473E+00        -4.400094E+00         0.000000E+00        -3.172019E+00         0.000000E+00        -4.266081E+00         0.000000E+00        -2.757236E+01        -3.114411E+01        -3.011856E+01        -3.268435E+01        -2.604615E+01        -2.935911E+01        -8.189321E-01        -7.977580E-01        -6.462588E-01        -7.594488E-01        -8.541937E-01        -2.218290E-03         1.880000E+02         4.000000E+00         4.720000E+02         7.000000E+01         4.000000E+01         0.000000E+00         2.160000E+02         3.000000E+00         3.100000E+01         0.000000E+00         2.580000E+02         4.000000E+00         1.420000E+02         7.000000E+00         2.570000E+02         6.400000E+01         6.200000E+01         5.000000E+00
        6.043320E+07         1.241203E+01         3.256777E-01         4.010465E-01         2.732758E-01         4.094532E-01         2.603281E-01         4.757744E-01        -1.310067E+00        -1.613754E+00        -1.129813E+00         7.620000E+02         5.730000E+02         5.550000E+02        -1.978036E+01        -2.032394E+01        -1.791917E+01        -9.056582E+00        -9.504459E+00        -9.183980E+00        -2.694779E-01        -6.077001E-01        -4.178967E-01        -3.882043E+00                  NAN        -2.689856E+00         0.000000E+00        -3.144261E+00                  NAN        -2.714693E+01                  NAN        -2.935073E+01        -3.131782E+01        -2.538813E+01                  NAN        -6.380503E+00                  NAN        -6.309897E+00        -6.507669E+00        -6.816273E+00                  NAN        -5.041373E+00                  NAN        -5.425988E+00                  NAN        -4.411433E+00         0.000000E+00        -2.332505E+01                  NAN        -2.497566E+01                  NAN        -2.235495E+01        -2.436252E+01        -6.778712E+00                  NAN        -6.212866E+00                  NAN        -7.065843E+00        -7.120141E+00        -4.586021E+00         0.000000E+00        -3.020721E+00         0.000000E+00        -3.702848E+00         0.000000E+00        -2.773015E+01        -3.068079E+01        -3.004502E+01        -3.276513E+01        -2.648008E+01        -3.018421E+01        -7.045873E-01        -3.825597E-01        -7.507143E-01        -8.564419E-01        -7.881959E-01        -4.135995E-01         1.960000E+02         0.000000E+00         4.700000E+02         6.700000E+01         4.100000E+01         0.000000E+00         1.970000E+02         0.000000E+00         3.100000E+01         0.000000E+00         2.780000E+02         6.000000E+00         1.500000E+02         1.100000E+01         2.460000E+02         7.200000E+01         6.400000E+01         3.000000E+00
        6.046320E+07         1.185835E+01         3.440257E-01         4.081121E-01         2.478622E-01         4.132445E-01         2.733830E-01         4.671895E-01        -1.316031E+00        -1.600401E+00        -1.150476E+00         7.500000E+02         6.080000E+02         5.320000E+02        -1.970919E+01        -1.999588E+01        -1.875699E+01        -8.882494E+00        -9.618156E+00        -8.981695E+00        -2.524863E-01        -4.836260E-01        -1.966973E-01        -3.640285E+00         0.000000E+00        -2.715897E+00         0.000000E+00        -4.044566E+00                  NAN        -2.720604E+01        -3.183997E+01        -2.944563E+01        -3.118101E+01        -2.474029E+01                  NAN        -6.414904E+00        -7.296176E+00        -6.082433E+00        -6.541031E+00        -6.709971E+00                  NAN        -4.737500E+00                  NAN        -4.828715E+00                  NAN        -4.802178E+00         0.000000E+00        -2.276640E+01                  NAN        -2.530654E+01                  NAN        -2.221501E+01        -2.320148E+01        -6.835637E+00                  NAN        -6.516176E+00                  NAN        -6.898608E+00        -8.058512E+00        -4.374024E+00         0.000000E+00        -3.010010E+00         0.000000E+00        -4.218642E+00         0.000000E+00        -2.774376E+01        -3.084907E+01        -3.010105E+01        -3.300756E+01        -2.632415E+01        -2.675223E+01        -7.170051E-01        -8.118650E-01        -6.878067E-01        -7.726195E-01        -7.772315E-01        -6.550507E-02         2.100000E+02         1.000000E+00         4.640000E+02         6.600000E+01         3.300000E+01         0.000000E+00         2.150000E+02         0.000000E+00         3.300000E+01         0.000000E+00         2.570000E+02         7.000000E+00         1.510000E+02         9.000000E+00         2.630000E+02         6.300000E+01         5.800000E+01         3.000000E+00
        6.049320E+07         1.238221E+01         3.609719E-01         4.025551E-01         2.364729E-01         4.347905E-01         3.180973E-01         4.595049E-01        -1.299639E+00        -1.549530E+00        -1.155244E+00         8.020000E+02         6.100000E+02         4.780000E+02        -2.007875E+01        -2.027134E+01        -1.831068E+01        -8.731979E+00        -9.418097E+00        -9.430157E+00        -2.045473E-01        -5.631356E-01        -2.908756E-01        -3.900432E+00         0.000000E+00        -2.631243E+00         0.000000E+00        -3.985886E+00                  NAN        -2.701191E+01        -2.411451E+01        -2.925425E+01        -3.076335E+01        -2.466248E+01                  NAN        -6.315326E+00        -7.883168E+00        -6.232905E+00        -6.874115E+00        -7.106278E+00                  NAN        -4.854529E+00                  NAN        -4.758978E+00         0.000000E+00        -4.589835E+00         0.000000E+00        -2.281906E+01                  NAN        -2.526685E+01        -2.480016E+01        -2.187333E+01        -2.509696E+01        -7.119744E+00                  NAN        -6.470483E+00        -1.212436E+01        -7.122053E+00        -6.658227E+00        -4.364056E+00         0.000000E+00        -3.172851E+00         0.000000E+00        -3.896382E+00         0.000000E+00        -2.768368E+01        -2.959063E+01        -3.010863E+01        -3.275138E+01        -2.646359E+01        -2.742108E+01        -8.081228E-01        -6.300917E-01        -7.302556E-01        -9.497330E-01        -9.586568E-01        -5.649696E-01         2.240000E+02         1.000000E+00         4.640000E+02         6.000000E+01         2.500000E+01         0.000000E+00         2.320000E+02         0.000000E+00         2.800000E+01         1.000000E+00         2.460000E+02         5.000000E+00         1.720000E+02         9.000000E+00         2.500000E+02         6.000000E+01         4.800000E+01         2.000000E+00
        6.052320E+07         1.229861E+01         3.480943E-01         3.986233E-01         2.532824E-01         4.421890E-01         2.379452E-01         4.300364E-01        -1.260066E+00        -1.640361E+00        -1.172229E+00         7.880000E+02         6.180000E+02         4.840000E+02        -1.940989E+01        -1.953910E+01        -1.848585E+01        -8.903842E+00        -1.028258E+01        -9.214845E+00        -3.091618E-01        -6.021733E-01        -2.358899E-01        -3.696521E+00         0.000000E+00        -2.733235E+00         0.000000E+00        -4.025301E+00                  NAN        -2.679410E+01        -3.001680E+01        -2.971154E+01        -3.160025E+01        -2.558315E+01                  NAN        -6.414884E+00        -6.467049E+00        -5.929708E+00        -6.386098E+00        -6.241377E+00                  NAN        -5.066289E+00         0.000000E+00        -3.920721E+00                  NAN        -4.474534E+00         0.000000E+00        -2.262494E+01        -2.661981E+01        -2.583896E+01                  NAN        -2.207799E+01        -2.484525E+01        -6.697762E+00        -1.018696E+01        -6.380046E+00                  NAN        -6.961780E+00        -7.554923E+00        -3.914218E+00         0.000000E+00        -3.044033E+00         0.000000E+00        -4.468188E+00         0.000000E+00        -2.783082E+01        -3.159184E+01        -3.042335E+01        -3.284081E+01        -2.619484E+01        -2.986672E+01        -6.965859E-01        -3.677646E-01        -6.333399E-01        -8.400501E-01        -8.491105E-01        -6.533046E-01         2.090000E+02         5.000000E+00         4.600000E+02         6.600000E+01         3.400000E+01         0.000000E+00         2.080000E+02         1.000000E+00         2.600000E+01         0.000000E+00         2.700000E+02         7.000000E+00         1.500000E+02         9.000000E+00         2.530000E+02         6.100000E+01         5.700000E+01         5.000000E+00
        6.055320E+07         1.244253E+01         3.454090E-01         3.997640E-01         2.548270E-01         4.098899E-01         2.908333E-01         4.601997E-01        -1.316002E+00        -1.588354E+00        -1.133202E+00         7.580000E+02         6.060000E+02         5.260000E+02        -1.999294E+01        -1.988781E+01        -1.805820E+01        -8.946459E+00        -9.502242E+00        -8.860816E+00        -3.046305E-01        -6.621560E-01        -2.010773E-01        -3.934844E+00         0.000000E+00        -2.698039E+00         0.000000E+00        -4.503290E+00                  NAN        -2.702861E+01        -3.091113E+01        -2.938599E+01        -3.099527E+01        -2.421551E+01                  NAN        -6.441999E+00        -5.900066E+00        -6.118861E+00        -6.358463E+00        -6.659469E+00                  NAN        -4.828223E+00         0.000000E+00        -4.540026E+00                  NAN        -4.516854E+00         0.000000E+00        -2.303667E+01        -2.679762E+01        -2.499809E+01                  NAN        -2.183764E+01        -2.268565E+01        -6.857943E+00        -5.675968E+00        -6.602620E+00                  NAN        -6.925809E+00        -9.091060E+00        -4.250052E+00         0.000000E+00        -3.229528E+00         0.000000E+00        -4.267648E+00         0.000000E+00        -2.762725E+01        -2.807403E+01        -2.976994E+01        -3.268061E+01        -2.624926E+01        -2.909879E+01        -7.269809E-01        -6.995253E-01        -7.197838E-01        -7.619145E-01        -7.336261E-01         0.000000E+00         2.070000E+02         6.000000E+00         4.490000E+02         7.600000E+01         3.600000E+01         0.000000E+00         2.120000E+02         1.000000E+00         2.900000E+01         0.000000E+00         2.670000E+02         3.000000E+00         1.570000E+02         5.000000E+00         2.420000E+02         6.600000E+01         5.100000E+01         4.000000E+00
        6.058320E+07         1.227816E+01         3.462409E-01         4.032948E-01         2.504643E-01         4.245592E-01         2.553296E-01         4.389647E-01        -1.298324E+00        -1.611547E+00        -1.165068E+00         7.470000E+02         5.960000E+02         5.470000E+02        -2.034150E+01        -1.937157E+01        -1.826363E+01        -8.543027E+00        -9.923791E+00        -8.929696E+00        -2.917584E-01        -7.269338E-01        -3.088759E-01        -3.915926E+00         0.000000E+00        -2.552279E+00         0.000000E+00        -4.522122E+00                  NAN        -2.676116E+01        -2.726707E+01        -2.961368E+01        -3.075222E+01        -2.385187E+01                  NAN        -6.398195E+00        -7.104352E+00        -6.215279E+00        -6.441321E+00        -6.685461E+00                  NAN        -5.007136E+00                  NAN        -4.963733E+00         0.000000E+00        -4.342300E+00         0.000000E+00        -2.301061E+01                  NAN        -2.590104E+01        -2.530759E+01        -2.255709E+01        -2.273406E+01        -6.661237E+00                  NAN        -6.411958E+00        -7.905221E+00        -6.690370E+00        -9.484078E+00        -4.145245E+00         0.000000E+00        -3.205373E+00         0.000000E+00        -4.862721E+00         0.000000E+00        -2.783942E+01        -2.952851E+01        -2.990795E+01        -3.284586E+01        -2.599831E+01        -2.928840E+01        -7.177716E-01        -9.449029E-01        -7.633918E-01        -7.627015E-01        -7.780271E-01        -1.090798E+00         2.170000E+02         4.000000E+00         4.570000E+02         6.300000E+01         3.300000E+01         0.000000E+00         2.110000E+02         0.000000E+00         2.700000E+01         2.000000E+00         2.690000E+02         3.000000E+00         1.540000E+02         5.000000E+00         2.500000E+02         6.500000E+01         5.600000E+01         2.000000E+00
        6.061320E+07         1.284378E+01         3.555375E-01         3.947038E-01         2.497586E-01         4.259514E-01         2.449049E-01         4.269001E-01        -1.286237E+00        -1.623918E+00        -1.162370E+00         7.700000E+02         5.820000E+02         5.380000E+02        -1.988355E+01        -1.994058E+01        -1.846563E+01        -8.700209E+00        -9.822647E+00        -8.851627E+00        -2.175725E-01        -7.262228E-01        -3.288821E-01        -3.877028E+00         0.000000E+00        -2.728473E+00         0.000000E+00        -4.015772E+00                  NAN        -2.665245E+01        -2.869687E+01        -2.958780E+01        -3.103106E+01        -2.531950E+01                  NAN        -6.510605E+00        -6.862912E+00        -6.130936E+00        -6.578884E+00        -6.820731E+00                  NAN        -5.166079E+00                  NAN        -3.954165E+00         0.000000E+00        -4.442019E+00         0.000000E+00        -2.274167E+01                  NAN        -2.644583E+01        -2.474040E+01        -2.217676E+01        -2.470789E+01        -6.941373E+00                  NAN        -5.975233E+00        -7.920819E+00        -6.874354E+00        -7.093293E+00        -3.961455E+00         0.000000E+00        -3.022604E+00         0.000000E+00        -4.474372E+00         0.000000E+00        -2.782923E+01        -2.901469E+01        -3.018198E+01        -3.249934E+01        -2.614213E+01        -2.623694E+01        -7.933219E-01        -1.020993E+00        -6.559147E-01        -8.094607E-01        -8.084754E-01        -4.968012E-01         2.110000E+02         3.000000E+00         4.590000E+02         6.600000E+01         3.500000E+01         0.000000E+00         2.130000E+02         0.000000E+00         2.400000E+01         1.000000E+00         2.690000E+02         5.000000E+00         1.670000E+02         3.000000E+00         2.400000E+02         6.400000E+01         5.400000E+01         4.000000E+00
        6.064320E+07         1.314755E+01         3.492431E-01         4.113956E-01         2.393613E-01         4.197871E-01         2.643565E-01         4.322288E-01        -1.297578E+00        -1.604222E+00        -1.162548E+00         7.500000E+02         6.270000E+02         5.130000E+02        -1.982942E+01        -1.985265E+01        -1.817416E+01        -9.043257E+00        -9.548842E+00        -9.200893E+00        -2.253700E-01        -5.798315E-01        -2.582099E-01        -3.808302E+00         0.000000E+00        -2.802121E+00         0.000000E+00        -3.986041E+00                  NAN        -2.673809E+01        -2.941232E+01        -2.970707E+01        -3.069097E+01        -2.469634E+01                  NAN        -6.559036E+00        -5.452799E+00        -6.053134E+00        -6.689152E+00        -6.350079E+00                  NAN        -4.758527E+00         0.000000E+00        -4.299044E+00                  NAN        -4.523792E+00         0.000000E+00        -2.318460E+01        -2.627237E+01        -2.558022E+01                  NAN        -2.213534E+01        -2.337250E+01        -6.726312E+00        -8.669439E+00        -6.706342E+00                  NAN        -7.009773E+00        -8.097817E+00        -4.620525E+00         0.000000E+00        -3.008341E+00         0.000000E+00        -3.862246E+00         0.000000E+00        -2.726622E+01        -3.049124E+01        -3.009697E+01        -3.270290E+01        -2.635526E+01        -2.724785E+01        -8.154085E-01        -4.153226E-01        -6.925738E-01        -8.174139E-01        -7.152002E-01        -4.503064E-01         2.050000E+02         2.000000E+00         4.660000E+02         7.200000E+01         2.900000E+01         0.000000E+00         2.130000E+02         1.000000E+00         3.400000E+01         0.000000E+00         2.580000E+02         6.000000E+00         1.550000E+02         1.600000E+01         2.530000E+02         6.700000E+01         5.500000E+01         3.000000E+00
        6.067320E+07         1.256724E+01         3.483453E-01         4.199683E-01         2.316864E-01         3.958222E-01         2.926228E-01         4.452497E-01        -1.324662E+00        -1.570032E+00        -1.176993E+00         7.550000E+02         6.350000E+02         5.000000E+02        -1.914949E+01        -2.028447E+01        -1.851710E+01        -9.293014E+00        -9.202809E+00        -8.980570E+00        -2.470361E-01        -6.008031E-01        -2.930771E-01        -3.780706E+00         0.000000E+00        -2.762819E+00         0.000000E+00        -4.362570E+00                  NAN        -2.660366E+01        -2.921352E+01        -2.940821E+01        -3.047411E+01        -2.468082E+01                  NAN        -6.563260E+00        -6.541244E+00        -6.107423E+00        -6.909469E+00        -6.412296E+00                  NAN        -4.682892E+00         0.000000E+00        -4.338712E+00         0.000000E+00        -4.667915E+00         0.000000E+00        -2.300070E+01        -2.573438E+01        -2.533289E+01        -2.656738E+01        -2.222758E+01        -2.612009E+01        -6.797746E+00        -6.219293E+00        -7.043531E+00        -6.510053E+00        -6.964999E+00        -6.531938E+00        -4.232089E+00         0.000000E+00        -3.307686E+00         0.000000E+00        -4.121557E+00         0.000000E+00        -2.736777E+01        -2.993728E+01        -2.980130E+01        -3.215564E+01        -2.598019E+01        -2.939759E+01        -7.904788E-01        -1.869141E+00        -7.128844E-01        -1.012649E+00        -8.380192E-01        -4.553240E-01         2.010000E+02         8.000000E+00         4.680000E+02         7.200000E+01         2.500000E+01         0.000000E+00         2.100000E+02         1.000000E+00         3.900000E+01         1.000000E+00         2.550000E+02         6.000000E+00         1.560000E+02         7.000000E+00         2.590000E+02         6.700000E+01         5.000000E+01         3.000000E+00
        6.070320E+07         1.240207E+01         3.263149E-01         4.168984E-01         2.567868E-01         4.013454E-01         3.077154E-01         4.806145E-01        -1.327433E+00        -1.566139E+00        -1.130543E+00         7.020000E+02         6.310000E+02         5.570000E+02        -1.923078E+01        -2.049010E+01        -1.851619E+01        -9.302024E+00        -9.476049E+00        -9.102146E+00        -1.510893E-01        -5.095859E-01        -1.363376E-01        -3.726655E+00         0.000000E+00        -2.708224E+00         0.000000E+00        -4.113041E+00                  NAN        -2.651609E+01        -2.706513E+01        -2.920517E+01        -3.149072E+01        -2.483628E+01                  NAN        -6.565024E+00        -8.503005E+00        -6.138024E+00        -6.329565E+00        -6.656601E+00                  NAN        -4.547766E+00                  NAN        -4.670224E+00         0.000000E+00        -4.776593E+00         0.000000E+00        -2.323584E+01                  NAN        -2.546965E+01        -3.021658E+01        -2.161571E+01        -2.359614E+01        -6.706884E+00                  NAN        -6.032255E+00        -3.887659E+00        -7.031151E+00        -8.438204E+00        -4.019388E+00         0.000000E+00        -3.473165E+00         0.000000E+00        -3.919496E+00         0.000000E+00        -2.748872E+01        -3.078774E+01        -2.978072E+01        -3.260033E+01        -2.592961E+01        -2.750304E+01        -7.661619E-01        -5.354025E-01        -6.963601E-01        -8.078944E-01        -9.126558E-01        -4.576128E-03         1.940000E+02         4.000000E+00         4.810000E+02         5.900000E+01         3.600000E+01         0.000000E+00         2.020000E+02         0.000000E+00         3.600000E+01         1.000000E+00         2.710000E+02         2.000000E+00         1.540000E+02         7.000000E+00         2.450000E+02         6.900000E+01         5.200000E+01         3.000000E+00
        6.073320E+07         1.281050E+01         3.548135E-01         4.062307E-01         2.389558E-01         4.001229E-01         2.798783E-01         4.800271E-01        -1.330231E+00        -1.578550E+00        -1.125487E+00         7.570000E+02         5.990000E+02         5.340000E+02        -1.974801E+01        -2.051819E+01        -1.855720E+01        -9.044581E+00        -9.350094E+00        -8.867510E+00        -1.688605E-01        -5.446527E-01        -3.090854E-01        -3.512887E+00         0.000000E+00        -2.809173E+00         0.000000E+00        -4.656507E+00                  NAN        -2.723614E+01        -2.839622E+01        -2.919315E+01        -3.120096E+01        -2.351442E+01                  NAN        -6.465366E+00        -6.622545E+00        -6.182396E+00        -6.374266E+00        -7.085824E+00                  NAN        -4.863585E+00                  NAN        -3.978818E+00         0.000000E+00        -4.776547E+00         0.000000E+00        -2.325478E+01                  NAN        -2.588573E+01        -2.963757E+01        -2.195897E+01        -2.191203E+01        -6.604254E+00                  NAN        -6.936844E+00        -6.867631E+00        -6.895026E+00        -8.270032E+00        -4.323056E+00         0.000000E+00        -3.285958E+00         0.000000E+00        -4.525476E+00         0.000000E+00        -2.756864E+01        -3.108880E+01        -2.991021E+01        -3.265403E+01        -2.562232E+01        -2.730151E+01        -8.081166E-01        -5.986845E-01        -6.538901E-01        -8.276603E-01        -9.116248E-01         0.000000E+00         2.180000E+02         1.000000E+00         4.540000E+02         6.900000E+01         3.200000E+01         0.000000E+00         2.170000E+02         0.000000E+00         3.800000E+01         1.000000E+00         2.520000E+02         4.000000E+00         1.620000E+02         1.100000E+01         2.400000E+02         7.200000E+01         4.600000E+01         1.000000E+00
        6.076320E+07         1.305904E+01         3.618426E-01         4.010634E-01         2.370941E-01         4.272674E-01         2.956075E-01         4.537643E-01        -1.288582E+00        -1.585404E+00        -1.150457E+00         7.710000E+02         6.060000E+02         5.130000E+02        -1.971167E+01        -2.039381E+01        -1.834594E+01        -9.001661E+00        -9.461950E+00        -8.960758E+00        -2.592964E-01        -5.974512E-01        -1.750990E-01        -3.590539E+00         0.000000E+00        -2.752309E+00         0.000000E+00        -4.524445E+00                  NAN        -2.680554E+01        -3.131838E+01        -2.936747E+01        -3.103371E+01        -2.395264E+01                  NAN        -6.655172E+00        -5.565491E+00        -6.110778E+00        -6.700209E+00        -6.385567E+00                  NAN        -5.194070E+00                  NAN        -4.423620E+00                  NAN        -4.433062E+00         0.000000E+00        -2.261230E+01                  NAN        -2.470458E+01                  NAN        -2.222503E+01        -2.477315E+01        -6.814260E+00                  NAN        -7.046054E+00                  NAN        -6.809743E+00        -7.339214E+00        -4.060927E+00         0.000000E+00        -3.215267E+00         0.000000E+00        -4.372943E+00         0.000000E+00        -2.814174E+01        -2.987319E+01        -2.996519E+01        -3.299432E+01        -2.630255E+01        -2.857375E+01        -7.671022E-01        -9.559347E-01        -6.465931E-01        -7.906459E-01        -6.080181E-01        -2.948409E-03         2.100000E+02         5.000000E+00         4.610000E+02         6.300000E+01         3.500000E+01         0.000000E+00         2.250000E+02         0.000000E+00         3.300000E+01         0.000000E+00         2.490000E+02         5.000000E+00         1.600000E+02         9.000000E+00         2.540000E+02         5.800000E+01         4.600000E+01         2.000000E+00
        6.079320E+07         1.209148E+01         3.404869E-01         3.904078E-01         2.691053E-01         4.574668E-01         2.696771E-01         4.547223E-01        -1.285258E+00        -1.606032E+00        -1.155616E+00         7.160000E+02         5.790000E+02         5.950000E+02        -2.001398E+01        -1.991613E+01        -1.867736E+01        -8.890223E+00        -9.893696E+00        -8.709323E+00        -1.521324E-01        -6.418640E-01        -1.766131E-01        -3.638075E+00         0.000000E+00        -2.539740E+00         0.000000E+00        -4.762549E+00                  NAN        -2.694248E+01        -3.041555E+01        -2.941591E+01        -3.025644E+01        -2.337002E+01                  NAN        -6.539131E+00        -6.620631E+00        -6.231320E+00        -6.766456E+00        -6.730656E+00                  NAN        -5.155217E+00         0.000000E+00        -3.575710E+00         0.000000E+00        -4.869913E+00         0.000000E+00        -2.274528E+01        -3.018441E+01        -2.540953E+01        -2.775584E+01        -2.169194E+01        -2.566746E+01        -6.877094E+00        -5.582480E+00        -6.327615E+00        -9.480531E+00        -7.171411E+00        -6.239382E+00        -3.877820E+00         0.000000E+00        -3.385968E+00         0.000000E+00        -4.192437E+00         0.000000E+00        -2.800420E+01        -3.145223E+01        -2.990029E+01        -3.249887E+01        -2.620326E+01        -2.864029E+01        -7.795913E-01        -5.590810E-01        -7.317080E-01        -7.949579E-01        -8.513314E-01        -6.769802E-01         2.050000E+02         7.000000E+00         4.600000E+02         5.800000E+01         4.400000E+01         0.000000E+00         2.060000E+02         2.000000E+00         2.600000E+01         1.000000E+00         2.740000E+02         3.000000E+00         1.580000E+02         7.000000E+00         2.300000E+02         7.400000E+01         6.000000E+01         4.000000E+00
        6.082320E+07         1.219744E+01         3.444354E-01         4.144559E-01         2.411087E-01         3.962976E-01         2.905518E-01         4.851705E-01        -1.318645E+00        -1.575465E+00        -1.122599E+00         7.610000E+02         6.180000E+02         5.110000E+02        -1.957122E+01        -2.078615E+01        -1.901885E+01        -9.087118E+00        -9.183629E+00        -8.690916E+00        -1.780819E-01        -5.356563E-01        -1.426227E-01        -4.120109E+00         0.000000E+00        -2.732945E+00         0.000000E+00        -3.718982E+00                  NAN        -2.619234E+01        -3.003003E+01        -2.954681E+01        -3.180162E+01        -2.490939E+01                  NAN        -6.648737E+00        -6.832661E+00        -6.091803E+00        -6.232672E+00        -6.814466E+00                  NAN        -5.150791E+00         0.000000E+00        -4.607373E+00                  NAN        -4.662134E+00                  NAN        -2.262403E+01        -2.495214E+01        -2.506818E+01                  NAN        -2.167525E+01                  NAN        -6.769587E+00        -7.052697E+00        -6.220491E+00                  NAN        -7.138867E+00                  NAN        -3.936939E+00         0.000000E+00        -3.126976E+00         0.000000E+00        -4.954958E+00         0.000000E+00        -2.794347E+01        -3.124296E+01        -2.998937E+01        -3.280328E+01        -2.571244E+01        -2.961004E+01        -8.248636E-01        -3.824341E-01        -6.949268E-01        -6.967679E-01        -8.777910E-01        -9.246996E-03         1.880000E+02         3.000000E+00         4.870000E+02         6.600000E+01         3.000000E+01         0.000000E+00         2.050000E+02         6.000000E+00         4.000000E+01         0.000000E+00         2.610000E+02         0.000000E+00         1.520000E+02         8.000000E+00         2.550000E+02         7.100000E+01         5.500000E+01         1.000000E+00
        6.085320E+07         1.266589E+01         3.401394E-01         4.105846E-01         2.492759E-01         4.220184E-01         2.845453E-01         4.848866E-01        -1.310710E+00        -1.581714E+00        -1.129500E+00         7.470000E+02         6.020000E+02         5.410000E+02        -1.991856E+01        -2.043137E+01        -1.887170E+01        -8.914089E+00        -9.442919E+00        -8.813675E+00        -1.896170E-01        -5.274823E-01        -3.237543E-01        -3.930217E+00         0.000000E+00        -2.690918E+00         0.000000E+00        -3.196389E+00                  NAN        -2.611883E+01        -3.015150E+01        -2.956952E+01        -3.149842E+01        -2.525675E+01                  NAN        -6.619910E+00        -7.633233E+00        -6.141697E+00        -6.481609E+00        -6.841651E+00                  NAN        -5.157205E+00         0.000000E+00        -5.178549E+00         0.000000E+00        -4.724974E+00         0.000000E+00        -2.275043E+01        -2.472678E+01        -2.452222E+01        -2.893407E+01        -2.188958E+01        -2.654047E+01        -6.669209E+00        -6.817866E+00        -6.317088E+00        -5.395685E+00        -7.096835E+00        -7.440444E+00        -4.242211E+00         0.000000E+00        -3.239866E+00         0.000000E+00        -4.847534E+00         0.000000E+00        -2.753220E+01        -3.067820E+01        -2.986536E+01        -3.237293E+01        -2.615609E+01        -2.859771E+01        -7.921415E-01        -8.461226E-01        -6.170860E-01        -9.197548E-01        -7.925170E-01        -8.413783E-01         1.960000E+02         3.000000E+00         4.710000E+02         7.000000E+01         3.400000E+01         0.000000E+00         2.050000E+02         1.000000E+00         3.600000E+01         2.000000E+00         2.640000E+02         4.000000E+00         1.600000E+02         8.000000E+00         2.410000E+02         7.600000E+01         5.100000E+01         5.000000E+00
        6.088320E+07         1.279496E+01         3.616389E-01         4.091655E-01         2.291956E-01         4.261843E-01         2.919395E-01         4.263697E-01        -1.302947E+00        -1.582627E+00        -1.183925E+00         8.030000E+02         6.020000E+02         4.850000E+02        -1.925771E+01        -2.037628E+01        -1.845449E+01        -9.093941E+00        -9.440367E+00        -9.233920E+00        -2.325577E-01        -5.365230E-01        -2.501276E-01        -3.798471E+00         0.000000E+00        -2.720257E+00         0.000000E+00        -4.348093E+00         0.000000E+00        -2.674299E+01        -3.143599E+01        -2.948820E+01        -3.164098E+01        -2.489192E+01        -2.273617E+01        -6.460934E+00        -5.743035E+00        -6.105934E+00        -6.373318E+00        -6.386607E+00        -8.326216E+00        -5.170808E+00         0.000000E+00        -5.089756E+00         0.000000E+00        -4.421347E+00         0.000000E+00        -2.268169E+01        -2.568511E+01        -2.506330E+01        -3.094959E+01        -2.200041E+01        -2.303314E+01        -6.909000E+00        -7.589827E+00        -6.414368E+00        -5.189530E+00        -6.783260E+00        -7.666526E+00        -3.883670E+00         0.000000E+00        -3.128171E+00         0.000000E+00        -4.328502E+00         0.000000E+00        -2.805154E+01        -3.204916E+01        -3.015606E+01        -3.317151E+01        -2.622476E+01        -2.774717E+01        -7.712745E-01        -9.485818E-01        -7.348931E-01        -7.482293E-01        -7.433057E-01        -1.707290E-01         2.110000E+02         2.000000E+00         4.550000E+02         7.700000E+01         2.700000E+01         2.000000E+00         2.170000E+02         1.000000E+00         3.600000E+01         3.000000E+00         2.530000E+02         2.000000E+00         1.630000E+02         7.000000E+00         2.480000E+02         7.400000E+01         5.000000E+01         5.000000E+00
        6.091320E+07         1.216690E+01         3.346456E-01         4.008593E-01         2.644952E-01         4.014157E-01         2.543444E-01         4.357147E-01        -1.331488E+00        -1.613259E+00        -1.168289E+00         7.170000E+02         5.850000E+02         5.880000E+02        -1.951897E+01        -2.021999E+01        -1.814885E+01        -8.902361E+00        -9.480407E+00        -9.081663E+00        -2.407141E-01        -5.677563E-01        -2.610383E-01        -3.670831E+00         0.000000E+00        -2.718288E+00         0.000000E+00        -3.623064E+00                  NAN        -2.681651E+01        -2.918828E+01        -2.932681E+01        -3.144675E+01        -2.475691E+01                  NAN        -6.587880E+00        -6.009125E+00        -6.118027E+00        -6.724238E+00        -6.714978E+00                  NAN        -5.211222E+00         0.000000E+00        -4.808464E+00         0.000000E+00        -4.756307E+00                  NAN        -2.300784E+01        -2.605520E+01        -2.518383E+01        -2.310607E+01        -2.211299E+01                  NAN        -6.760210E+00        -6.474983E+00        -6.188904E+00        -1.049464E+01        -6.697365E+00                  NAN        -3.620710E+00         0.000000E+00        -2.959771E+00         0.000000E+00        -3.739233E+00         0.000000E+00        -2.824516E+01        -3.160783E+01        -3.019107E+01        -3.294013E+01        -2.669356E+01        -2.913966E+01        -7.352030E-01        -7.021447E-01        -7.024677E-01        -7.990419E-01        -6.508780E-01        -1.585496E-03         1.930000E+02         3.000000E+00         4.570000E+02         7.700000E+01         4.400000E+01         0.000000E+00         2.020000E+02         1.000000E+00         3.200000E+01         1.000000E+00         2.760000E+02         0.000000E+00         1.530000E+02         5.000000E+00         2.440000E+02         7.500000E+01         6.300000E+01         1.000000E+00
        6.094320E+07         1.256230E+01         3.331499E-01         4.096965E-01         2.571536E-01         4.281428E-01         3.009214E-01         4.467059E-01        -1.296980E+00        -1.577308E+00        -1.165959E+00         7.420000E+02         6.000000E+02         5.480000E+02        -1.924989E+01        -2.000612E+01        -1.883439E+01        -9.045732E+00        -9.822383E+00        -8.739269E+00        -2.463710E-01        -5.440235E-01        -2.362255E-01        -3.772991E+00         0.000000E+00        -2.649547E+00         0.000000E+00        -3.146245E+00                  NAN        -2.661996E+01        -3.042665E+01        -2.956085E+01        -3.183172E+01        -2.500516E+01                  NAN        -6.663873E+00        -8.611284E+00        -6.120399E+00        -6.176229E+00        -6.358571E+00                  NAN        -5.294365E+00         0.000000E+00        -4.593494E+00         0.000000E+00        -4.756450E+00         0.000000E+00        -2.240582E+01        -2.815627E+01        -2.472522E+01        -2.977929E+01        -2.209377E+01        -2.285653E+01        -6.796790E+00        -7.190050E+00        -6.672823E+00        -5.894594E+00        -6.946811E+00        -9.022417E+00        -3.862366E+00         0.000000E+00        -2.931636E+00         0.000000E+00        -4.273932E+00         0.000000E+00        -2.829953E+01        -3.124904E+01        -3.012789E+01        -3.256668E+01        -2.638749E+01        -2.820720E+01        -6.942102E-01        -5.596558E-01        -7.365425E-01        -7.751054E-01        -1.033227E+00        -4.017731E-01         1.960000E+02         2.000000E+00         4.650000E+02         6.700000E+01         4.400000E+01         0.000000E+00         2.030000E+02         3.000000E+00         3.700000E+01         1.000000E+00         2.670000E+02         1.000000E+00         1.390000E+02         9.000000E+00         2.540000E+02         7.200000E+01         6.100000E+01         3.000000E+00
        6.097320E+07         1.222516E+01         3.235635E-01         4.232217E-01         2.532148E-01         4.591548E-01         2.656143E-01         4.839662E-01        -1.265517E+00        -1.600206E+00        -1.117298E+00         6.810000E+02         6.320000E+02         5.770000E+02        -1.990882E+01        -1.989010E+01        -1.834535E+01        -9.069628E+00        -9.436569E+00        -8.939830E+00        -2.089698E-01        -5.115654E-01        -3.687232E-01        -3.848216E+00         0.000000E+00        -2.575567E+00         0.000000E+00        -3.352076E+00         0.000000E+00        -2.635370E+01        -2.959806E+01        -2.960597E+01        -3.052268E+01        -2.418122E+01        -2.294789E+01        -6.704447E+00        -7.653882E+00        -5.990189E+00        -6.539078E+00        -7.297046E+00        -9.440754E+00        -5.009292E+00         0.000000E+00        -5.285884E+00         0.000000E+00        -5.020394E+00         0.000000E+00        -2.276717E+01        -2.452925E+01        -2.392079E+01        -2.611911E+01        -2.169612E+01        -2.240015E+01        -6.966818E+00        -6.226487E+00        -6.572361E+00        -7.093703E+00        -6.913380E+00        -9.315761E+00        -4.063601E+00         0.000000E+00        -2.893519E+00         0.000000E+00        -4.616159E+00         0.000000E+00        -2.743451E+01        -2.957249E+01        -3.015199E+01        -3.239919E+01        -2.539315E+01        -3.121150E+01        -9.223586E-01        -6.934904E-01        -6.658212E-01        -7.335602E-01        -7.840388E-01        -1.209266E+00         1.820000E+02         7.000000E+00         4.880000E+02         5.800000E+01         3.800000E+01         1.000000E+00         2.010000E+02         1.000000E+00         4.500000E+01         1.000000E+00         2.620000E+02         2.000000E+00         1.350000E+02         1.100000E+01         2.560000E+02         8.000000E+01         5.300000E+01         3.000000E+00
        6.100320E+07         1.190280E+01         3.232147E-01         4.262289E-01         2.505565E-01         4.146848E-01         2.722759E-01         4.365902E-01        -1.310451E+00        -1.605758E+00        -1.156879E+00         7.150000E+02         6.190000E+02         5.560000E+02        -1.956714E+01        -2.052005E+01        -1.829702E+01        -8.993773E+00        -9.329259E+00        -8.895073E+00        -2.778404E-01        -5.783399E-01        -3.698137E-01        -3.595591E+00         0.000000E+00        -2.676657E+00         0.000000E+00        -4.111101E+00         0.000000E+00        -2.658703E+01        -2.985331E+01        -2.950554E+01        -3.127030E+01        -2.402894E+01        -2.369322E+01        -6.522730E+00        -5.646586E+00        -6.082924E+00        -6.415510E+00        -7.125878E+00        -9.696228E+00        -5.142321E+00         0.000000E+00        -4.696343E+00         0.000000E+00        -4.969145E+00         0.000000E+00        -2.260310E+01        -2.300745E+01        -2.498111E+01        -2.595246E+01        -2.168120E+01        -2.158357E+01        -6.843497E+00        -8.624240E+00        -6.542970E+00        -5.478693E+00        -6.978565E+00        -9.111647E+00        -4.549205E+00         0.000000E+00        -3.178289E+00         0.000000E+00        -3.144533E+00         0.000000E+00        -2.728908E+01        -3.075588E+01        -2.994845E+01        -3.264507E+01        -2.662043E+01        -2.908956E+01        -8.599390E-01        -2.937685E-01        -6.486731E-01        -7.544852E-01        -6.297961E-01        -8.866101E-02         1.870000E+02         3.000000E+00         4.800000E+02         7.100000E+01         3.100000E+01         2.000000E+00         1.970000E+02         2.000000E+00         4.600000E+01         1.000000E+00         2.620000E+02         4.000000E+00         1.400000E+02         7.000000E+00         2.540000E+02         8.500000E+01         5.200000E+01         5.000000E+00
        6.103320E+07         1.194375E+01         3.304564E-01         4.089628E-01         2.605808E-01         4.481024E-01         2.710078E-01         4.407695E-01        -1.272919E+00        -1.601722E+00        -1.159398E+00         7.180000E+02         5.780000E+02         5.940000E+02        -1.957724E+01        -2.043118E+01        -1.900186E+01        -8.699347E+00        -9.405522E+00        -9.015271E+00        -2.705947E-01        -5.704447E-01        -2.401171E-01        -4.010080E+00         0.000000E+00        -2.549890E+00         0.000000E+00        -4.490013E+00         0.000000E+00        -2.613021E+01        -2.749319E+01        -2.963885E+01        -3.199112E+01        -2.484472E+01        -2.175746E+01        -6.684809E+00        -9.164371E+00        -6.153890E+00        -6.026178E+00        -5.989043E+00        -7.592977E+00        -4.786680E+00         0.000000E+00        -5.068798E+00         0.000000E+00        -4.917942E+00                  NAN        -2.282800E+01        -2.357084E+01        -2.524073E+01        -2.867762E+01        -2.205110E+01                  NAN        -7.095506E+00        -9.548844E+00        -6.438816E+00        -8.642919E+00        -6.973330E+00                  NAN        -4.312279E+00         0.000000E+00        -3.020943E+00         0.000000E+00        -4.229173E+00         0.000000E+00        -2.731109E+01        -2.989688E+01        -3.011897E+01        -3.290025E+01        -2.636675E+01        -2.855569E+01        -7.361029E-01        -6.563406E-01        -7.612831E-01        -8.086801E-01        -8.937327E-01        -2.897298E-01         1.970000E+02         4.000000E+00         4.690000E+02         6.300000E+01         4.000000E+01         1.000000E+00         1.950000E+02         1.000000E+00         3.400000E+01         1.000000E+00         2.810000E+02         0.000000E+00         1.390000E+02         9.000000E+00         2.470000E+02         8.000000E+01         6.600000E+01         5.000000E+00
        6.106320E+07         1.216599E+01         3.286029E-01         4.125927E-01         2.588044E-01         3.936638E-01         3.166727E-01         4.725223E-01        -1.319392E+00        -1.556264E+00        -1.161305E+00         7.120000E+02         6.020000E+02         5.760000E+02        -1.906625E+01        -2.040674E+01        -1.868298E+01        -9.331991E+00        -9.394042E+00        -9.190746E+00        -3.257364E-01        -4.960864E-01        -2.064947E-01        -3.777679E+00         0.000000E+00        -2.679707E+00         0.000000E+00        -4.330510E+00                  NAN        -2.646467E+01        -3.094092E+01        -2.934971E+01        -3.145926E+01        -2.426914E+01                  NAN        -6.654834E+00        -5.067661E+00        -6.280893E+00        -6.363147E+00        -6.497975E+00                  NAN        -4.774709E+00                  NAN        -4.879105E+00                  NAN        -4.660331E+00         0.000000E+00        -2.303454E+01                  NAN        -2.486535E+01                  NAN        -2.252801E+01        -2.642733E+01        -6.633623E+00                  NAN        -6.338258E+00                  NAN        -6.804106E+00        -7.589946E+00        -4.337459E+00         0.000000E+00        -2.861615E+00         0.000000E+00        -4.574176E+00         0.000000E+00        -2.757751E+01        -3.125635E+01        -3.031667E+01        -3.269391E+01        -2.591620E+01        -2.785493E+01        -7.320479E-01        -7.787124E-01        -6.924795E-01        -8.320184E-01        -8.741466E-01         0.000000E+00         1.900000E+02         4.000000E+00         4.750000E+02         6.900000E+01         3.600000E+01         0.000000E+00         1.990000E+02         0.000000E+00         4.000000E+01         0.000000E+00         2.710000E+02         2.000000E+00         1.420000E+02         5.000000E+00         2.490000E+02         7.300000E+01         7.000000E+01         1.000000E+00
        6.109320E+07         1.253096E+01         3.515987E-01         4.012203E-01         2.471810E-01         3.988457E-01         2.891054E-01         4.690661E-01        -1.332347E+00        -1.585156E+00        -1.121811E+00         7.900000E+02         5.610000E+02         5.390000E+02        -1.978825E+01        -2.022863E+01        -1.849228E+01        -8.895462E+00        -9.441461E+00        -9.029552E+00        -3.176228E-01        -4.267605E-01        -3.212224E-01        -4.055863E+00         0.000000E+00        -2.633169E+00         0.000000E+00        -3.880055E+00         0.000000E+00        -2.701813E+01        -2.642132E+01        -2.953245E+01        -3.167419E+01        -2.375267E+01        -2.706390E+01        -6.300902E+00        -8.516898E+00        -6.035251E+00        -6.365141E+00        -6.968753E+00        -7.480632E+00        -5.050452E+00         0.000000E+00        -5.039645E+00                  NAN        -4.711748E+00         0.000000E+00        -2.286946E+01        -2.847236E+01        -2.416740E+01                  NAN        -2.240879E+01        -2.074993E+01        -6.795610E+00        -5.169051E+00        -6.504447E+00                  NAN        -6.805190E+00        -1.255344E+01        -4.503858E+00         0.000000E+00        -2.761759E+00         0.000000E+00        -3.958423E+00         0.000000E+00        -2.755229E+01        -3.101724E+01        -3.045830E+01        -3.298158E+01        -2.667019E+01        -2.842089E+01        -6.532693E-01        -6.242587E-01        -6.581816E-01        -6.695743E-01        -6.313308E-01        -4.758089E-01         1.980000E+02         9.000000E+00         4.690000E+02         6.400000E+01         3.300000E+01         1.000000E+00         2.100000E+02         3.000000E+00         3.300000E+01         0.000000E+00         2.640000E+02         2.000000E+00         1.480000E+02         1.100000E+01         2.490000E+02         6.600000E+01         6.400000E+01         5.000000E+00
        6.112320E+07         1.263296E+01         3.586738E-01         4.090145E-01         2.323117E-01         4.020211E-01         3.137025E-01         4.858779E-01        -1.318687E+00        -1.576642E+00        -1.114825E+00         8.060000E+02         5.950000E+02         4.890000E+02        -1.942835E+01        -2.008243E+01        -1.883246E+01        -9.019027E+00        -9.454696E+00        -8.971049E+00        -3.734952E-01        -5.032142E-01        -3.253347E-01        -4.003130E+00         0.000000E+00        -2.555514E+00         0.000000E+00        -4.604786E+00         0.000000E+00        -2.690708E+01        -2.875188E+01        -2.940619E+01        -3.109093E+01        -2.412803E+01        -2.300361E+01        -6.204968E+00        -6.320529E+00        -6.221902E+00        -6.543908E+00        -6.802035E+00        -9.249540E+00        -4.832828E+00         0.000000E+00        -5.231769E+00                  NAN        -4.680394E+00         0.000000E+00        -2.286705E+01        -2.078777E+01        -2.463605E+01                  NAN        -2.213167E+01        -2.432853E+01        -6.873228E+00        -1.041775E+01        -6.054426E+00                  NAN        -7.000829E+00        -7.901913E+00        -5.005539E+00         0.000000E+00        -2.686741E+00         0.000000E+00        -5.086413E+00         0.000000E+00        -2.720539E+01        -3.088824E+01        -3.044455E+01        -3.244599E+01        -2.587135E+01        -2.968913E+01        -8.004209E-01        -7.746669E-01        -6.754482E-01        -8.258413E-01        -8.503998E-01        -7.461068E-01         1.980000E+02         9.000000E+00         4.850000E+02         5.300000E+01         2.800000E+01         1.000000E+00         2.120000E+02         3.000000E+00         4.000000E+01         0.000000E+00         2.500000E+02         7.000000E+00         1.510000E+02         8.000000E+00         2.510000E+02         6.200000E+01         4.900000E+01         6.000000E+00
        6.115320E+07         1.278145E+01         3.562336E-01         4.177178E-01         2.260486E-01         4.348943E-01         2.965659E-01         4.374952E-01        -1.285588E+00        -1.569714E+00        -1.179740E+00         7.660000E+02         6.110000E+02         5.130000E+02        -1.948068E+01        -2.057506E+01        -1.836797E+01        -9.349903E+00        -9.338127E+00        -9.114832E+00        -2.522841E-01        -5.431400E-01        -1.722133E-01        -4.153372E+00         0.000000E+00        -2.617676E+00         0.000000E+00        -4.146458E+00         0.000000E+00        -2.630147E+01        -2.967118E+01        -2.948193E+01        -3.124824E+01        -2.501210E+01        -2.652693E+01        -6.688334E+00        -4.854836E+00        -6.137405E+00        -6.188657E+00        -6.628628E+00        -4.322104E+00        -4.868518E+00         0.000000E+00        -5.187495E+00         0.000000E+00        -4.707752E+00         0.000000E+00        -2.309420E+01        -2.655045E+01        -2.372967E+01        -2.802032E+01        -2.201780E+01        -2.316937E+01        -6.735971E+00        -6.393388E+00        -6.562734E+00        -6.189747E+00        -6.811804E+00        -8.413498E+00        -4.551520E+00         0.000000E+00        -2.883107E+00         0.000000E+00        -4.135584E+00         0.000000E+00        -2.729221E+01        -2.899368E+01        -3.020442E+01        -3.296833E+01        -2.624532E+01        -2.740867E+01        -8.153937E-01        -1.080104E+00        -7.099793E-01        -8.951578E-01        -6.589183E-01        -2.872815E-01         1.860000E+02         7.000000E+00         4.790000E+02         6.700000E+01         3.400000E+01         1.000000E+00         2.190000E+02         4.000000E+00         4.300000E+01         1.000000E+00         2.430000E+02         2.000000E+00         1.530000E+02         1.100000E+01         2.590000E+02         6.000000E+01         4.900000E+01         5.000000E+00
        6.118320E+07         1.245793E+01         3.327658E-01         4.056648E-01         2.615694E-01         4.142676E-01         2.880198E-01         4.387752E-01        -1.326307E+00        -1.591549E+00        -1.190361E+00         7.080000E+02         5.900000E+02         5.920000E+02        -1.917689E+01        -2.048225E+01        -1.864299E+01        -9.265941E+00        -9.343673E+00        -9.041792E+00        -2.377440E-01        -5.005860E-01        -2.057374E-01        -3.925578E+00         0.000000E+00        -2.628580E+00         0.000000E+00        -4.184974E+00                  NAN        -2.664385E+01        -3.072278E+01        -2.934264E+01        -3.165517E+01        -2.389095E+01                  NAN        -6.475989E+00        -6.120813E+00        -6.111216E+00        -6.418969E+00        -6.903283E+00                  NAN        -4.608429E+00         0.000000E+00        -4.588997E+00                  NAN        -4.918701E+00         0.000000E+00        -2.294800E+01        -2.465958E+01        -2.473401E+01                  NAN        -2.198073E+01        -2.611256E+01        -6.973883E+00        -7.421128E+00        -6.328357E+00                  NAN        -6.897466E+00        -4.245777E+00        -4.410542E+00         0.000000E+00        -2.943080E+00         0.000000E+00        -4.345978E+00         0.000000E+00        -2.749042E+01        -3.088889E+01        -3.010753E+01        -3.346994E+01        -2.586834E+01        -2.094066E+01        -7.530653E-01        -8.175851E-01        -6.791298E-01        -7.839294E-01        -7.949536E-01        -5.926973E-01         1.920000E+02         3.000000E+00         4.730000E+02         5.900000E+01         4.700000E+01         0.000000E+00         1.990000E+02         3.000000E+00         4.000000E+01         0.000000E+00         2.670000E+02         3.000000E+00         1.390000E+02         8.000000E+00         2.450000E+02         6.500000E+01         5.700000E+01         1.000000E+00
        6.121320E+07         1.257005E+01         3.484322E-01         4.093876E-01         2.421803E-01         4.211048E-01         3.075608E-01         4.711723E-01        -1.297033E+00        -1.575269E+00        -1.140985E+00         7.820000E+02         5.800000E+02         5.280000E+02        -1.925451E+01        -1.986140E+01        -1.907657E+01        -9.029099E+00        -9.735771E+00        -9.006522E+00        -2.805678E-01        -6.303713E-01        -2.737403E-01        -4.093601E+00         0.000000E+00        -2.375108E+00         0.000000E+00        -4.624931E+00         0.000000E+00        -2.626488E+01        -2.571351E+01        -2.974330E+01        -3.113076E+01        -2.386394E+01        -2.281083E+01        -6.485382E+00        -7.355789E+00        -6.059191E+00        -6.370645E+00        -6.950552E+00        -6.074524E+00        -4.749778E+00         0.000000E+00        -5.606439E+00         0.000000E+00        -4.918501E+00         0.000000E+00        -2.291336E+01        -2.520025E+01        -2.423476E+01        -2.998881E+01        -2.162350E+01        -1.958999E+01        -6.756893E+00        -7.167315E+00        -6.555727E+00        -3.815841E+00        -6.956901E+00        -8.029154E+00        -4.420505E+00         0.000000E+00        -3.067621E+00         0.000000E+00        -4.682288E+00         0.000000E+00        -2.763009E+01        -3.076254E+01        -2.991407E+01        -3.253362E+01        -2.626199E+01        -2.799046E+01        -6.531334E-01        -6.769958E-01        -7.013876E-01        -8.760515E-01        -6.441319E-01        -4.541016E-03         1.940000E+02         2.000000E+00         4.660000E+02         7.400000E+01         3.700000E+01         1.000000E+00         2.160000E+02         3.000000E+00         3.900000E+01         1.000000E+00         2.510000E+02         2.000000E+00         1.480000E+02         4.000000E+00         2.440000E+02         7.300000E+01         5.500000E+01         3.000000E+00
        6.124320E+07         1.249357E+01         3.303792E-01         4.016547E-01         2.679661E-01         4.226685E-01         3.247270E-01         4.187704E-01        -1.303396E+00        -1.561139E+00        -1.183609E+00         7.500000E+02         5.710000E+02         5.690000E+02        -1.901931E+01        -2.077980E+01        -1.866333E+01        -9.261615E+00        -9.084808E+00        -9.281801E+00        -2.832743E-01        -5.852120E-01        -3.100871E-01        -4.001046E+00         0.000000E+00        -2.591695E+00         0.000000E+00        -3.973310E+00         0.000000E+00        -2.659670E+01        -2.835661E+01        -2.934236E+01        -3.150373E+01        -2.428661E+01        -2.456587E+01        -6.692749E+00        -7.256581E+00        -6.213312E+00        -6.444559E+00        -6.112778E+00        -8.442416E+00        -5.257544E+00         0.000000E+00        -5.237542E+00                  NAN        -4.642203E+00         0.000000E+00        -2.238894E+01        -2.325579E+01        -2.420199E+01                  NAN        -2.203097E+01        -2.614188E+01        -6.973400E+00        -7.558727E+00        -6.316243E+00                  NAN        -6.833785E+00        -6.659678E+00        -3.750147E+00         0.000000E+00        -3.022841E+00         0.000000E+00        -3.955176E+00         0.000000E+00        -2.811877E+01        -3.084368E+01        -2.991783E+01        -3.261395E+01        -2.672324E+01        -2.963137E+01        -7.659591E-01        -6.087977E-01        -7.638917E-01        -7.998752E-01        -7.310859E-01        -7.121667E-01         1.900000E+02         8.000000E+00         4.560000E+02         6.800000E+01         5.100000E+01         1.000000E+00         1.990000E+02         3.000000E+00         3.600000E+01         0.000000E+00         2.720000E+02         2.000000E+00         1.550000E+02         1.000000E+01         2.400000E+02         6.300000E+01         5.800000E+01         4.000000E+00
        6.127320E+07         1.244146E+01         3.391557E-01         3.997317E-01         2.611126E-01         4.134970E-01         3.439313E-01         4.429696E-01        -1.314525E+00        -1.533623E+00        -1.173255E+00         8.290000E+02         5.520000E+02         5.090000E+02        -1.886365E+01        -2.070714E+01        -1.857046E+01        -9.095602E+00        -9.014865E+00        -9.293409E+00        -5.309756E-01        -5.483544E-01        -3.084456E-01        -3.853273E+00         0.000000E+00        -2.580823E+00         0.000000E+00        -4.022746E+00         0.000000E+00        -2.659224E+01        -2.877988E+01        -2.934714E+01        -3.120162E+01        -2.475740E+01        -2.521969E+01        -6.607800E+00        -4.857920E+00        -6.192862E+00        -6.513137E+00        -6.378839E+00        -8.521802E+00        -5.399033E+00         0.000000E+00        -4.807679E+00                  NAN        -4.170100E+00         0.000000E+00        -2.292349E+01        -3.054185E+01        -2.509473E+01                  NAN        -2.219915E+01        -2.353713E+01        -6.725312E+00        -5.095545E+00        -6.280641E+00                  NAN        -7.166334E+00        -7.117854E+00        -4.669894E+00         0.000000E+00        -3.082064E+00         0.000000E+00        -4.157679E+00         0.000000E+00        -2.761675E+01        -3.033744E+01        -2.991537E+01        -3.262982E+01        -2.678964E+01        -3.002631E+01        -6.666657E-01        -7.113128E-01        -7.063815E-01        -8.498486E-01        -6.284456E-01        -2.007782E+00         1.910000E+02         1.000000E+00         4.620000E+02         6.600000E+01         5.200000E+01         2.000000E+00         2.030000E+02         1.000000E+00         3.500000E+01         0.000000E+00         2.700000E+02         3.000000E+00         1.500000E+02         9.000000E+00         2.390000E+02         7.000000E+01         5.500000E+01         1.000000E+00
        6.130320E+07         1.295180E+01         3.194542E-01         4.199684E-01         2.605774E-01         4.014723E-01         3.075157E-01         4.312973E-01        -1.325643E+00        -1.568479E+00        -1.211521E+00         7.730000E+02         5.880000E+02         5.290000E+02        -1.932208E+01        -2.007908E+01        -1.835006E+01        -8.789433E+00        -9.426191E+00        -8.744416E+00        -4.783363E-01        -4.859743E-01        -3.123654E-01        -4.035149E+00         0.000000E+00        -2.598843E+00         0.000000E+00        -3.850399E+00                  NAN        -2.614961E+01        -3.075097E+01        -2.954751E+01        -3.110517E+01        -2.455966E+01                  NAN        -6.764638E+00        -7.856303E+00        -6.048684E+00        -6.471383E+00        -6.329235E+00                  NAN        -5.622955E+00         0.000000E+00        -4.226888E+00         0.000000E+00        -4.473320E+00         0.000000E+00        -2.255917E+01        -2.549716E+01        -2.489963E+01        -3.232676E+01        -2.253214E+01        -2.338065E+01        -6.572865E+00        -7.620119E+00        -6.244035E+00        -3.484188E+00        -6.878720E+00        -8.195300E+00        -4.407558E+00         0.000000E+00        -2.983063E+00         0.000000E+00        -3.223871E+00         0.000000E+00        -2.739175E+01        -2.989430E+01        -2.996874E+01        -3.280073E+01        -2.725065E+01        -3.003065E+01        -7.620499E-01        -9.716409E-01        -7.449995E-01        -8.713013E-01        -7.268727E-01        -6.487730E-01         1.780000E+02         2.000000E+00         4.750000E+02         7.000000E+01         4.900000E+01         0.000000E+00         1.890000E+02         4.000000E+00         4.600000E+01         1.000000E+00         2.660000E+02         6.000000E+00         1.390000E+02         4.000000E+00         2.490000E+02         7.400000E+01         6.200000E+01         1.000000E+00
        6.133320E+07         1.294506E+01         3.281031E-01         4.079691E-01         2.639278E-01         4.161872E-01         3.096832E-01         4.291833E-01        -1.318290E+00        -1.568128E+00        -1.172635E+00         7.990000E+02         5.560000E+02         5.350000E+02        -1.950841E+01        -2.060594E+01        -1.870382E+01        -8.843299E+00        -9.116620E+00        -8.906605E+00        -4.721610E-01        -5.305638E-01        -2.918274E-01        -4.174448E+00         0.000000E+00        -2.497810E+00         0.000000E+00        -4.244650E+00         0.000000E+00        -2.676015E+01        -3.239380E+01        -2.948130E+01        -3.148208E+01        -2.496699E+01        -2.740002E+01        -6.534341E+00        -4.795749E+00        -6.150111E+00        -6.381968E+00        -6.150386E+00        -6.099014E+00        -5.657070E+00         0.000000E+00        -5.567310E+00         0.000000E+00        -4.325324E+00         0.000000E+00        -2.255643E+01        -2.350709E+01        -2.407566E+01        -2.876422E+01        -2.228583E+01        -2.676357E+01        -6.863392E+00        -8.565734E+00        -6.820727E+00        -5.313178E+00        -6.997562E+00        -6.103279E+00        -4.443148E+00         0.000000E+00        -2.780408E+00         0.000000E+00        -4.607947E+00         0.000000E+00        -2.781662E+01        -2.997092E+01        -3.012038E+01        -3.318223E+01        -2.644744E+01        -2.989674E+01        -7.441114E-01        -5.047055E-01        -6.833862E-01        -7.091355E-01        -8.367763E-01        -4.244071E-01         1.950000E+02         2.000000E+00         4.620000E+02         6.700000E+01         4.700000E+01         1.000000E+00         1.940000E+02         3.000000E+00         3.900000E+01         3.000000E+00         2.690000E+02         4.000000E+00         1.500000E+02         4.000000E+00         2.440000E+02         6.900000E+01         5.900000E+01         9.000000E+00
        6.136320E+07         1.272337E+01         3.452308E-01         4.066719E-01         2.480973E-01         3.895101E-01         3.220418E-01         4.688124E-01        -1.325401E+00        -1.549224E+00        -1.150226E+00         8.340000E+02         5.650000E+02         4.910000E+02        -1.862301E+01        -2.035916E+01        -1.878484E+01        -9.481489E+00        -9.242065E+00        -8.811100E+00        -4.875036E-01        -5.086152E-01        -1.263995E-01        -4.175643E+00         0.000000E+00        -2.662197E+00         0.000000E+00        -3.596784E+00                  NAN        -2.655643E+01        -2.741947E+01        -2.941267E+01        -3.167656E+01        -2.513138E+01                  NAN        -6.458307E+00        -6.481889E+00        -6.129303E+00        -6.121447E+00        -6.698313E+00                  NAN        -5.522391E+00         0.000000E+00        -5.306126E+00         0.000000E+00        -4.229052E+00         0.000000E+00        -2.270864E+01        -2.378795E+01        -2.355701E+01        -2.649244E+01        -2.267282E+01        -2.435387E+01        -6.707307E+00        -8.093180E+00        -6.834206E+00        -6.614119E+00        -6.839562E+00        -7.946264E+00        -3.917075E+00         0.000000E+00        -2.925470E+00         0.000000E+00        -3.863312E+00         0.000000E+00        -2.787979E+01        -3.185838E+01        -3.006763E+01        -3.266059E+01        -2.692943E+01        -2.894949E+01        -7.090783E-01        -4.458876E-02        -7.141998E-01        -8.571629E-01        -8.318620E-01        -8.205599E-01         1.990000E+02         2.000000E+00         4.490000E+02         8.100000E+01         4.300000E+01         0.000000E+00         1.970000E+02         3.000000E+00         4.100000E+01         3.000000E+00         2.620000E+02         6.000000E+00         1.470000E+02         6.000000E+00         2.340000E+02         7.900000E+01         6.400000E+01         6.000000E+00
        6.139320E+07         1.280396E+01         3.276085E-01         4.200842E-01         2.523073E-01         3.898495E-01         3.183685E-01         4.619227E-01        -1.330188E+00        -1.552824E+00        -1.147377E+00         8.100000E+02         5.920000E+02         4.880000E+02        -1.944748E+01        -2.067257E+01        -1.880257E+01        -8.871736E+00        -9.018074E+00        -9.049348E+00        -4.488838E-01        -4.248811E-01        -1.212784E-01        -4.050140E+00                  NAN        -2.664516E+00         0.000000E+00        -3.437293E+00                  NAN        -2.669721E+01                  NAN        -2.943709E+01        -3.096795E+01        -2.555450E+01                  NAN        -6.430904E+00                  NAN        -6.177086E+00        -6.438391E+00        -6.439097E+00                  NAN        -5.569847E+00         0.000000E+00        -5.266332E+00         0.000000E+00        -4.265913E+00         0.000000E+00        -2.240394E+01        -2.868227E+01        -2.435432E+01        -2.321056E+01        -2.220629E+01        -2.346583E+01        -6.669655E+00        -5.607515E+00        -6.211646E+00        -1.037584E+01        -7.052960E+00        -7.746759E+00        -4.666914E+00         0.000000E+00        -3.019640E+00         0.000000E+00        -4.352862E+00         0.000000E+00        -2.744944E+01        -2.962958E+01        -3.012662E+01        -3.240108E+01        -2.625234E+01        -2.735083E+01        -7.740700E-01        -7.557984E-01        -7.418256E-01        -8.791768E-01        -1.105467E+00        -4.581891E-03         1.860000E+02         0.000000E+00         4.780000E+02         6.600000E+01         4.400000E+01         0.000000E+00         2.000000E+02         2.000000E+00         4.400000E+01         3.000000E+00         2.570000E+02         6.000000E+00         1.460000E+02         6.000000E+00         2.510000E+02         7.500000E+01         5.500000E+01         2.000000E+00
        6.142320E+07         1.348346E+01         3.770060E-01         4.040572E-01         2.189368E-01         3.752727E-01         2.893484E-01         4.810809E-01        -1.335430E+00        -1.585579E+00        -1.131537E+00         8.930000E+02         5.760000E+02         4.210000E+02        -1.906807E+01        -2.022907E+01        -1.857439E+01        -9.196464E+00        -9.521888E+00        -9.095211E+00        -4.184312E-01        -5.287882E-01        -1.998067E-01        -3.865047E+00                  NAN        -2.494881E+00         0.000000E+00        -4.602375E+00                  NAN        -2.649854E+01                  NAN        -2.982390E+01        -3.094101E+01        -2.318233E+01                  NAN        -6.511699E+00                  NAN        -6.026265E+00        -6.872982E+00        -7.278824E+00                  NAN        -5.212427E+00         0.000000E+00        -5.534855E+00         0.000000E+00        -4.190053E+00         0.000000E+00        -2.301791E+01        -2.745116E+01        -2.358738E+01        -2.743540E+01        -2.216365E+01        -2.234507E+01        -6.622948E+00        -3.153218E+00        -6.587649E+00        -6.911869E+00        -6.947406E+00        -8.165544E+00        -4.539836E+00         0.000000E+00        -2.813130E+00         0.000000E+00        -5.133270E+00         0.000000E+00        -2.753517E+01        -2.954042E+01        -3.026221E+01        -3.295960E+01        -2.566833E+01        -2.884180E+01        -7.186741E-01        -7.269369E-01        -7.203144E-01        -8.938030E-01        -6.318750E-01        -1.950383E-01         2.210000E+02         0.000000E+00         4.710000E+02         5.700000E+01         2.500000E+01         0.000000E+00         2.230000E+02         2.000000E+00         3.700000E+01         3.000000E+00         2.400000E+02         7.000000E+00         1.670000E+02         1.000000E+01         2.510000E+02         6.100000E+01         4.100000E+01         7.000000E+00
        6.145320E+07         1.242768E+01         3.426647E-01         4.067302E-01         2.506051E-01         3.768709E-01         3.110626E-01         4.536578E-01        -1.354569E+00        -1.561684E+00        -1.151488E+00         8.200000E+02         5.720000E+02         4.980000E+02        -1.833570E+01        -2.009953E+01        -1.939423E+01        -9.372441E+00        -9.395403E+00        -8.758946E+00        -5.441934E-01        -5.847647E-01        -2.253051E-01        -3.724334E+00                  NAN        -2.522254E+00         0.000000E+00        -3.975079E+00         0.000000E+00        -2.703157E+01                  NAN        -2.947616E+01        -3.160392E+01        -2.520039E+01        -2.612661E+01        -6.416483E+00                  NAN        -6.126961E+00        -6.229288E+00        -7.018985E+00        -5.030851E+00        -5.184223E+00         0.000000E+00        -5.325715E+00         0.000000E+00        -4.533150E+00         0.000000E+00        -2.287040E+01        -2.417627E+01        -2.427230E+01        -2.599977E+01        -2.246460E+01        -2.422913E+01        -6.783224E+00        -9.080889E+00        -6.134915E+00        -7.211087E+00        -6.827681E+00        -7.108386E+00        -4.147562E+00         0.000000E+00        -2.831341E+00         0.000000E+00        -4.543547E+00         0.000000E+00        -2.800224E+01        -2.877244E+01        -3.018198E+01        -3.261643E+01        -2.601221E+01        -2.942893E+01        -7.828817E-01        -1.596360E+00        -7.211776E-01        -8.313352E-01        -9.348570E-01        -6.038144E-01         1.950000E+02         0.000000E+00         4.740000E+02         6.300000E+01         4.000000E+01         2.000000E+00         2.040000E+02         3.000000E+00         4.000000E+01         3.000000E+00         2.560000E+02         6.000000E+00         1.500000E+02         6.000000E+00         2.540000E+02         6.500000E+01         6.100000E+01         5.000000E+00
        6.148320E+07         1.177496E+01         3.402456E-01         3.979765E-01         2.617779E-01         3.874743E-01         2.858714E-01         4.699058E-01        -1.344207E+00        -1.587826E+00        -1.137382E+00         8.300000E+02         5.340000E+02         5.260000E+02        -1.880986E+01        -2.050435E+01        -1.895043E+01        -8.936760E+00        -9.177533E+00        -8.841072E+00        -4.944764E-01        -6.111908E-01        -3.599341E-01        -3.938511E+00         0.000000E+00        -2.512337E+00         0.000000E+00        -3.977378E+00         0.000000E+00        -2.693597E+01        -3.140067E+01        -2.952153E+01        -3.098494E+01        -2.518673E+01        -2.754828E+01        -6.433403E+00        -5.438126E+00        -6.138918E+00        -6.520180E+00        -6.663232E+00        -7.357494E+00        -5.417833E+00         0.000000E+00        -5.131954E+00         0.000000E+00        -4.518042E+00         0.000000E+00        -2.232418E+01        -2.624553E+01        -2.374289E+01        -2.438742E+01        -2.206923E+01        -2.480513E+01        -6.682538E+00        -6.117817E+00        -6.655739E+00        -7.505259E+00        -7.010309E+00        -7.363978E+00        -4.735764E+00         0.000000E+00        -2.683293E+00         0.000000E+00        -5.034308E+00         0.000000E+00        -2.754855E+01        -2.984351E+01        -3.053875E+01        -3.224168E+01        -2.598021E+01        -2.795959E+01        -6.892651E-01        -1.140222E+00        -6.687661E-01        -8.068067E-01        -8.822490E-01        -1.264872E+00         1.910000E+02         7.000000E+00         4.650000E+02         6.100000E+01         4.400000E+01         6.000000E+00         1.970000E+02         2.000000E+00         3.400000E+01         2.000000E+00         2.660000E+02         1.100000E+01         1.460000E+02         7.000000E+00         2.430000E+02         6.900000E+01         6.100000E+01         6.000000E+00
        6.151320E+07         1.282326E+01         3.670644E-01         3.964126E-01         2.365230E-01         3.854845E-01         3.201713E-01         4.892310E-01        -1.328243E+00        -1.554374E+00        -1.126379E+00         8.440000E+02         5.620000E+02         4.840000E+02        -1.826356E+01        -2.076075E+01        -1.918555E+01        -9.573809E+00        -9.227214E+00        -8.807310E+00        -5.462910E-01        -5.487918E-01        -1.432146E-01        -3.753893E+00         0.000000E+00        -2.617132E+00         0.000000E+00        -2.944295E+00                  NAN        -2.707153E+01        -2.710739E+01        -2.939347E+01        -3.124255E+01        -2.402597E+01                  NAN        -6.232720E+00        -7.767352E+00        -6.213207E+00        -6.538291E+00        -7.456827E+00                  NAN        -5.118181E+00         0.000000E+00        -5.593746E+00                  NAN        -4.335749E+00         0.000000E+00        -2.275721E+01        -2.426998E+01        -2.351471E+01                  NAN        -2.241905E+01        -2.939696E+01        -6.871664E+00        -9.003843E+00        -7.170662E+00                  NAN        -6.888509E+00        -6.768953E+00        -4.512892E+00         0.000000E+00        -2.916521E+00         0.000000E+00        -5.121250E+00         0.000000E+00        -2.742768E+01        -3.077301E+01        -3.023912E+01        -3.291602E+01        -2.553819E+01        -3.025778E+01        -7.725743E-01        -5.828533E-01        -7.238541E-01        -8.349303E-01        -8.177871E-01        -7.304722E-01         2.090000E+02         5.000000E+00         4.530000E+02         6.800000E+01         3.900000E+01         0.000000E+00         2.190000E+02         2.000000E+00         3.300000E+01         0.000000E+00         2.540000E+02         4.000000E+00         1.570000E+02         1.000000E+01         2.450000E+02         6.700000E+01         5.200000E+01         4.000000E+00
        6.154320E+07         1.344975E+01         3.805344E-01         4.007912E-01         2.186744E-01         3.692167E-01         3.187111E-01         4.505053E-01        -1.350174E+00        -1.552852E+00        -1.141576E+00         9.040000E+02         5.480000E+02         4.380000E+02        -1.837640E+01        -2.084917E+01        -1.976057E+01        -9.142353E+00        -9.399477E+00        -8.872913E+00        -6.213018E-01        -5.409853E-01        -1.681209E-01        -3.988797E+00         0.000000E+00        -2.529524E+00         0.000000E+00        -4.600534E+00                  NAN        -2.686522E+01        -3.045560E+01        -2.933838E+01        -3.109431E+01        -2.454389E+01                  NAN        -6.334330E+00        -5.600191E+00        -6.194849E+00        -6.199279E+00        -6.577875E+00                  NAN        -5.214185E+00         0.000000E+00        -5.069416E+00         0.000000E+00        -4.390373E+00         0.000000E+00        -2.252945E+01        -2.438059E+01        -2.421914E+01        -2.950915E+01        -2.247549E+01        -2.525240E+01        -7.053247E+00        -8.884717E+00        -6.406591E+00        -6.597813E+00        -6.846395E+00        -6.106372E+00        -4.415019E+00         0.000000E+00        -3.094530E+00         0.000000E+00        -4.556003E+00         0.000000E+00        -2.751168E+01        -3.059018E+01        -2.996813E+01        -3.289430E+01        -2.701726E+01        -3.051471E+01        -7.156501E-01        -4.836550E-01        -7.374149E-01        -7.851306E-01        -6.163267E-01        -3.697701E-01         2.160000E+02         3.000000E+00         4.540000E+02         7.200000E+01         2.900000E+01         0.000000E+00         2.240000E+02         4.000000E+00         3.800000E+01         2.000000E+00         2.370000E+02         7.000000E+00         1.690000E+02         8.000000E+00         2.310000E+02         7.600000E+01         4.900000E+01         1.000000E+00
        6.157320E+07         1.254528E+01         3.582655E-01         3.977002E-01         2.440343E-01         3.765257E-01         3.154945E-01         4.401063E-01        -1.338248E+00        -1.574838E+00        -1.146929E+00         8.680000E+02         5.330000E+02         4.890000E+02        -1.850317E+01        -2.035506E+01        -1.948090E+01        -9.181205E+00        -9.670499E+00        -8.951493E+00        -4.606413E-01        -6.178609E-01        -3.484355E-01        -3.650906E+00         0.000000E+00        -2.510288E+00         0.000000E+00        -4.655080E+00         0.000000E+00        -2.697942E+01        -2.897362E+01        -2.940423E+01        -3.196047E+01        -2.416599E+01        -3.029156E+01        -6.501644E+00        -4.971110E+00        -6.110456E+00        -5.976511E+00        -6.596828E+00        -7.026595E+00        -5.127058E+00         0.000000E+00        -4.907357E+00         0.000000E+00        -4.655479E+00         0.000000E+00        -2.298964E+01        -2.293907E+01        -2.409450E+01        -2.784491E+01        -2.222137E+01        -2.450256E+01        -6.657916E+00        -1.004799E+01        -6.653032E+00        -6.332908E+00        -6.931648E+00        -8.699983E+00        -4.955283E+00         0.000000E+00        -3.020754E+00         0.000000E+00        -4.471567E+00         0.000000E+00        -2.728845E+01        -3.074360E+01        -3.001511E+01        -3.309952E+01        -2.635172E+01        -2.906640E+01        -6.570537E-01        -3.028554E-01        -6.876203E-01        -7.614120E-01        -6.356733E-01        -9.774251E-01         2.050000E+02         3.000000E+00         4.640000E+02         6.700000E+01         3.300000E+01         2.000000E+00         2.120000E+02         3.000000E+00         3.300000E+01         3.000000E+00         2.500000E+02         1.100000E+01         1.590000E+02         1.000000E+01         2.230000E+02         7.800000E+01         5.800000E+01         5.000000E+00
        6.160320E+07         1.269206E+01         3.503630E-01         4.088104E-01         2.408266E-01         3.783315E-01         3.183923E-01         3.905192E-01        -1.336344E+00        -1.558654E+00        -1.197609E+00         8.280000E+02         5.860000E+02         4.760000E+02        -1.873002E+01        -2.031324E+01        -1.779494E+01        -9.016593E+00        -9.790612E+00        -9.902013E+00        -5.935765E-01        -4.868513E-01        -3.887927E-01        -3.634397E+00         0.000000E+00        -2.542237E+00         0.000000E+00        -3.279612E+00                  NAN        -2.750282E+01        -2.965190E+01        -2.942609E+01        -3.167901E+01        -2.590336E+01                  NAN        -6.247573E+00        -5.945660E+00        -5.927956E+00        -5.813428E+00        -6.432836E+00                  NAN        -4.938553E+00                  NAN        -6.031988E+00         0.000000E+00        -4.416870E+00         0.000000E+00        -2.276818E+01                  NAN        -2.319191E+01        -2.941868E+01        -2.259833E+01        -2.410847E+01        -6.907928E+00                  NAN        -6.980419E+00        -6.635052E+00        -6.889091E+00        -7.039467E+00        -4.680672E+00         0.000000E+00        -3.238245E+00         0.000000E+00        -3.479060E+00         0.000000E+00        -2.732225E+01        -3.140677E+01        -2.980456E+01        -3.297704E+01        -2.740783E+01        -2.890196E+01        -8.231758E-01        -8.683591E-01        -7.253769E-01        -7.524845E-01        -7.677436E-01        -3.601180E-01         1.990000E+02         7.000000E+00         4.620000E+02         7.000000E+01         3.600000E+01         0.000000E+00         2.150000E+02         0.000000E+00         3.800000E+01         2.000000E+00         2.500000E+02         7.000000E+00         1.570000E+02         5.000000E+00         2.330000E+02         7.800000E+01         5.800000E+01         4.000000E+00
        6.163320E+07         1.229789E+01         3.495617E-01         4.084704E-01         2.419679E-01         3.690474E-01         3.105832E-01         4.367857E-01        -1.337284E+00        -1.569106E+00        -1.187551E+00         8.420000E+02         5.800000E+02         4.680000E+02        -1.809840E+01        -2.052265E+01        -1.882918E+01        -9.312420E+00        -9.260656E+00        -9.248347E+00        -5.613808E-01        -5.084496E-01        -4.385930E-01        -3.891684E+00         0.000000E+00        -2.552183E+00         0.000000E+00        -3.954681E+00         0.000000E+00        -2.650940E+01        -2.987410E+01        -2.927815E+01        -3.154180E+01        -2.541143E+01        -2.845493E+01        -6.604680E+00        -6.435267E+00        -6.329053E+00        -6.214883E+00        -6.501470E+00        -5.236837E+00        -5.195134E+00         0.000000E+00        -5.501957E+00                  NAN        -4.133586E+00         0.000000E+00        -2.250306E+01        -2.943598E+01        -2.443610E+01                  NAN        -2.238363E+01        -2.465553E+01        -7.037879E+00        -3.881513E+00        -6.163071E+00                  NAN        -7.061391E+00        -8.761951E+00        -4.348347E+00         0.000000E+00        -2.934721E+00         0.000000E+00        -3.541995E+00         0.000000E+00        -2.754171E+01        -2.957771E+01        -3.004037E+01        -3.294038E+01        -2.684509E+01        -2.791133E+01        -6.733017E-01        -7.965346E-01        -7.190099E-01        -8.510375E-01        -8.646193E-01        -5.310812E-01         1.960000E+02         2.000000E+00         4.650000E+02         7.100000E+01         3.900000E+01         1.000000E+00         2.060000E+02         2.000000E+00         4.100000E+01         0.000000E+00         2.600000E+02         3.000000E+00         1.580000E+02         5.000000E+00         2.440000E+02         6.800000E+01         6.100000E+01         5.000000E+00
        6.166320E+07         1.229192E+01         3.446476E-01         4.142439E-01         2.411085E-01         3.854215E-01         3.325850E-01         4.420208E-01        -1.349599E+00        -1.540672E+00        -1.183418E+00         8.130000E+02         5.960000E+02         4.810000E+02        -1.879699E+01        -2.053526E+01        -1.858507E+01        -8.930843E+00        -9.452177E+00        -9.583032E+00        -5.828795E-01        -5.651754E-01        -2.684735E-01        -3.887797E+00         0.000000E+00        -2.641994E+00         0.000000E+00        -3.285837E+00         0.000000E+00        -2.709571E+01        -2.914486E+01        -2.926138E+01        -3.111086E+01        -2.542633E+01        -2.668509E+01        -6.351743E+00        -7.184463E+00        -6.169405E+00        -6.233443E+00        -6.834667E+00        -8.403942E+00        -5.184595E+00         0.000000E+00        -5.581799E+00         0.000000E+00        -4.318682E+00         0.000000E+00        -2.305946E+01        -2.680866E+01        -2.431455E+01        -2.795676E+01        -2.199570E+01        -2.519956E+01        -6.655293E+00        -6.104534E+00        -6.094810E+00        -8.384954E+00        -7.070859E+00        -8.703220E+00        -3.739403E+00         0.000000E+00        -3.091039E+00         0.000000E+00        -5.127503E+00         0.000000E+00        -2.824580E+01        -2.961618E+01        -3.007382E+01        -3.237268E+01        -2.536722E+01        -3.061558E+01        -7.239805E-01        -4.461571E-01        -6.516176E-01        -7.658386E-01        -8.350851E-01        -8.333826E-01         1.950000E+02         4.000000E+00         4.740000E+02         6.400000E+01         3.500000E+01         2.000000E+00         2.120000E+02         2.000000E+00         4.200000E+01         1.000000E+00         2.510000E+02         4.000000E+00         1.570000E+02         1.600000E+01         2.420000E+02         6.400000E+01         5.800000E+01         3.000000E+00
        6.169320E+07         1.340174E+01         3.837061E-01         3.901292E-01         2.261647E-01         3.881783E-01         2.574527E-01         4.250751E-01        -1.333165E+00        -1.613049E+00        -1.142960E+00         9.110000E+02         5.470000E+02         4.320000E+02        -1.892043E+01        -1.990150E+01        -1.867036E+01        -9.149208E+00        -9.992274E+00        -9.504641E+00        -5.238708E-01        -5.749154E-01        -2.352351E-01        -4.045501E+00         0.000000E+00        -2.562288E+00         0.000000E+00        -3.041256E+00         0.000000E+00        -2.673333E+01        -2.924299E+01        -2.946420E+01        -3.076035E+01        -2.488743E+01        -2.835903E+01        -6.479376E+00        -6.524463E+00        -6.080987E+00        -6.312269E+00        -6.678842E+00        -4.289532E+00        -5.403855E+00         0.000000E+00        -5.412141E+00         0.000000E+00        -4.091622E+00         0.000000E+00        -2.285279E+01        -2.339694E+01        -2.470293E+01        -2.860841E+01        -2.261211E+01        -2.289927E+01        -6.666410E+00        -9.103146E+00        -6.527715E+00        -3.743541E+00        -7.073310E+00        -7.759353E+00        -4.434266E+00         0.000000E+00        -2.777763E+00         0.000000E+00        -3.844668E+00         0.000000E+00        -2.752152E+01        -3.081583E+01        -3.017014E+01        -3.254086E+01        -2.615771E+01        -2.884390E+01        -7.827232E-01        -8.181385E-01        -6.902906E-01        -7.124106E-01        -1.014823E+00        -2.245750E-01         2.130000E+02         6.000000E+00         4.640000E+02         6.100000E+01         2.800000E+01         2.000000E+00         2.260000E+02         2.000000E+00         3.600000E+01         1.000000E+00         2.410000E+02         6.000000E+00         1.720000E+02         1.000000E+01         2.280000E+02         7.300000E+01         4.700000E+01         3.000000E+00
        6.172320E+07         1.283778E+01         3.745076E-01         3.905526E-01         2.349398E-01         3.940453E-01         3.209187E-01         4.754522E-01        -1.334449E+00        -1.556764E+00        -1.122292E+00         8.800000E+02         5.510000E+02         4.590000E+02        -1.881420E+01        -2.068580E+01        -1.875415E+01        -9.021286E+00        -9.702557E+00        -8.917779E+00        -5.892415E-01        -6.080097E-01        -2.584384E-01        -4.023267E+00         0.000000E+00        -2.556673E+00         0.000000E+00        -3.705700E+00                  NAN        -2.671931E+01        -2.769148E+01        -2.924675E+01        -3.060882E+01        -2.458147E+01                  NAN        -6.390867E+00        -5.490243E+00        -6.194301E+00        -7.014542E+00        -6.529903E+00                  NAN        -5.016712E+00         0.000000E+00        -5.141770E+00         0.000000E+00        -4.201286E+00         0.000000E+00        -2.297717E+01        -2.841160E+01        -2.410631E+01        -2.794818E+01        -2.185559E+01        -2.415880E+01        -6.824882E+00        -6.646527E+00        -6.830353E+00        -9.274840E+00        -7.365543E+00        -6.831439E+00        -4.445146E+00         0.000000E+00        -2.946160E+00         0.000000E+00        -4.547554E+00         0.000000E+00        -2.748870E+01        -3.025616E+01        -3.008359E+01        -3.249372E+01        -2.597862E+01        -2.860840E+01        -7.249966E-01        -5.507405E-01        -6.555134E-01        -8.496791E-01        -8.900032E-01        -3.275790E-01         2.170000E+02         6.000000E+00         4.680000E+02         4.900000E+01         3.400000E+01         0.000000E+00         2.180000E+02         3.000000E+00         3.900000E+01         1.000000E+00         2.490000E+02         2.000000E+00         1.750000E+02         1.000000E+01         2.300000E+02         6.400000E+01         4.600000E+01         3.000000E+00
        6.175320E+07         1.242039E+01         3.564064E-01         4.008438E-01         2.427498E-01         4.101908E-01         3.471941E-01         4.072029E-01        -1.326278E+00        -1.524735E+00        -1.160101E+00         8.180000E+02         5.980000E+02         4.740000E+02        -1.902399E+01        -2.071577E+01        -1.830916E+01        -9.081691E+00        -9.304891E+00        -9.187889E+00        -5.511986E-01        -4.472987E-01        -3.266956E-01        -3.854734E+00         0.000000E+00        -2.783806E+00         0.000000E+00        -3.932918E+00         0.000000E+00        -2.663061E+01        -3.091898E+01        -2.896908E+01        -3.144534E+01        -2.492009E+01        -2.546214E+01        -6.617816E+00        -6.753166E+00        -6.389117E+00        -6.491065E+00        -6.489679E+00        -6.802941E+00        -4.973928E+00         0.000000E+00        -5.993201E+00         0.000000E+00        -4.245759E+00         0.000000E+00        -2.269996E+01        -2.721057E+01        -2.382589E+01        -2.870666E+01        -2.232204E+01        -2.374496E+01        -6.994786E+00        -5.901348E+00        -6.729249E+00        -8.884329E+00        -6.922396E+00        -7.926846E+00        -4.828887E+00         0.000000E+00        -2.971011E+00         0.000000E+00        -4.180672E+00         0.000000E+00        -2.719926E+01        -3.126941E+01        -2.993098E+01        -3.236115E+01        -2.641414E+01        -2.960776E+01        -7.579982E-01        -1.036869E+00        -7.449192E-01        -8.161332E-01        -7.644053E-01        -7.424390E-01         2.090000E+02         5.000000E+00         4.580000E+02         6.200000E+01         3.700000E+01         3.000000E+00         2.120000E+02         4.000000E+00         3.600000E+01         1.000000E+00         2.440000E+02         1.500000E+01         1.470000E+02         1.000000E+01         2.490000E+02         6.100000E+01         5.600000E+01         6.000000E+00
        6.178320E+07         1.248251E+01         3.618030E-01         3.909388E-01         2.472583E-01         3.867935E-01         3.150183E-01         4.750926E-01        -1.340075E+00        -1.559237E+00        -1.122248E+00         8.740000E+02         5.690000E+02         4.470000E+02        -1.910548E+01        -2.067032E+01        -1.850836E+01        -9.228752E+00        -9.475489E+00        -8.949272E+00        -4.591552E-01        -5.823146E-01        -3.366863E-01        -3.904514E+00         0.000000E+00        -2.716732E+00         0.000000E+00        -3.141347E+00         0.000000E+00        -2.704695E+01        -3.282016E+01        -2.941865E+01        -3.124161E+01        -2.479948E+01        -2.639422E+01        -6.354599E+00        -4.771559E+00        -6.103708E+00        -6.344507E+00        -6.712815E+00        -7.040074E+00        -5.186069E+00         0.000000E+00        -5.897081E+00         0.000000E+00        -4.187527E+00         0.000000E+00        -2.298217E+01        -2.359977E+01        -2.448258E+01        -2.858099E+01        -2.256660E+01        -2.490910E+01        -6.740176E+00        -9.491360E+00        -6.526122E+00        -6.661014E+00        -6.984323E+00        -7.982600E+00        -4.185962E+00         0.000000E+00        -3.003242E+00         0.000000E+00        -4.784290E+00         0.000000E+00        -2.771880E+01        -3.107372E+01        -3.016204E+01        -3.265154E+01        -2.608164E+01        -2.929235E+01        -7.571121E-01        -2.538840E-01        -6.903812E-01        -7.903332E-01        -8.289336E-01        -1.791764E+00         2.160000E+02         1.000000E+00         4.590000E+02         5.800000E+01         3.600000E+01         4.000000E+00         2.170000E+02         1.000000E+00         3.300000E+01         1.000000E+00         2.460000E+02         1.400000E+01         1.700000E+02         8.000000E+00         2.330000E+02         6.700000E+01         5.500000E+01         7.000000E+00
        6.181320E+07         1.242787E+01         3.378514E-01         4.181148E-01         2.440338E-01         3.997282E-01         3.135103E-01         4.279606E-01        -1.332749E+00        -1.537306E+00        -1.162189E+00         7.840000E+02         6.190000E+02         4.870000E+02        -1.894564E+01        -2.044766E+01        -1.840883E+01        -9.009165E+00        -9.583687E+00        -9.348098E+00        -4.623593E-01        -4.990194E-01        -2.774486E-01        -4.000853E+00                  NAN        -2.653570E+00         0.000000E+00        -3.997000E+00         0.000000E+00        -2.666242E+01                  NAN        -2.921834E+01        -3.159769E+01        -2.399816E+01        -2.800869E+01        -6.515683E+00                  NAN        -6.236781E+00        -6.047262E+00        -6.465036E+00        -7.163761E+00        -4.809176E+00         0.000000E+00        -5.623152E+00         0.000000E+00        -4.536784E+00         0.000000E+00        -2.320588E+01        -2.509622E+01        -2.349731E+01        -2.854205E+01        -2.238418E+01        -2.380364E+01        -6.719675E+00        -4.643785E+00        -6.791625E+00        -6.363321E+00        -6.778596E+00        -7.822570E+00        -4.600682E+00         0.000000E+00        -3.411223E+00         0.000000E+00        -4.971048E+00         0.000000E+00        -2.730662E+01        -3.075604E+01        -2.950791E+01        -3.261562E+01        -2.567403E+01        -2.893936E+01        -7.760256E-01        -4.069367E-01        -7.266479E-01        -7.663304E-01        -9.252824E-01        -1.284238E+00         2.040000E+02         0.000000E+00         4.550000E+02         7.500000E+01         3.400000E+01         6.000000E+00         1.950000E+02         1.000000E+00         4.500000E+01         5.000000E+00         2.450000E+02         2.100000E+01         1.390000E+02         1.400000E+01         2.450000E+02         7.300000E+01         5.500000E+01         6.000000E+00
        6.184320E+07         1.320480E+01         3.900796E-01         3.968837E-01         2.130367E-01         3.619467E-01         2.745263E-01         4.103765E-01        -1.372552E+00        -1.591404E+00        -1.166830E+00         8.980000E+02         5.520000E+02         4.400000E+02        -1.886584E+01        -2.033760E+01        -1.837912E+01        -9.186321E+00        -9.869090E+00        -9.402569E+00        -4.689383E-01        -6.035761E-01        -3.315240E-01        -3.707115E+00         0.000000E+00        -2.742880E+00         0.000000E+00        -3.597772E+00         0.000000E+00        -2.674238E+01        -2.979846E+01        -2.949024E+01        -3.131205E+01        -2.537074E+01        -2.380384E+01        -6.528483E+00        -6.099719E+00        -6.102870E+00        -6.317910E+00        -6.423575E+00        -6.508240E+00        -4.753286E+00         0.000000E+00        -4.363548E+00         0.000000E+00        -4.705912E+00         0.000000E+00        -2.325911E+01        -2.661487E+01        -2.586656E+01        -2.968320E+01        -2.242852E+01        -2.393831E+01        -6.769939E+00        -6.990749E+00        -6.010692E+00        -5.327442E+00        -6.662260E+00        -7.230304E+00        -4.660180E+00         0.000000E+00        -2.823427E+00         0.000000E+00        -4.684601E+00         0.000000E+00        -2.720225E+01        -3.161345E+01        -3.013165E+01        -3.267951E+01        -2.583607E+01        -2.919563E+01        -7.727025E-01        -4.098219E-01        -7.445800E-01        -8.458274E-01        -6.741576E-01        -1.563797E-01         2.200000E+02         5.000000E+00         4.440000E+02         7.600000E+01         2.800000E+01         1.000000E+00         2.350000E+02         6.000000E+00         3.400000E+01         5.000000E+00         2.200000E+02         1.200000E+01         1.840000E+02         8.000000E+00         2.310000E+02         7.400000E+01         4.900000E+01         6.000000E+00
        6.187320E+07         1.372780E+01         3.976127E-01         3.893312E-01         2.130561E-01         3.772766E-01         2.782037E-01         3.684654E-01        -1.344513E+00        -1.591910E+00        -1.221072E+00         9.100000E+02         5.420000E+02         4.380000E+02        -1.894323E+01        -2.021158E+01        -1.859490E+01        -8.979806E+00        -9.924656E+00        -9.225287E+00        -4.787495E-01        -6.269966E-01        -3.100685E-01        -3.688957E+00         0.000000E+00        -2.687387E+00         0.000000E+00        -4.441790E+00         0.000000E+00        -2.725062E+01        -3.197606E+01        -2.938615E+01        -3.134919E+01        -2.447315E+01        -2.820154E+01        -6.409451E+00        -8.449562E+00        -6.281712E+00        -6.049325E+00        -6.578688E+00        -4.958624E+00        -5.059278E+00                  NAN        -4.523611E+00         0.000000E+00        -4.382443E+00         0.000000E+00        -2.299877E+01                  NAN        -2.512900E+01        -2.741359E+01        -2.267058E+01        -2.543883E+01        -6.640084E+00                  NAN        -5.943866E+00        -6.536168E+00        -6.708661E+00        -6.507791E+00        -4.207122E+00         0.000000E+00        -3.132441E+00         0.000000E+00        -4.540892E+00         0.000000E+00        -2.780500E+01        -3.068502E+01        -2.971904E+01        -3.257158E+01        -2.616914E+01        -2.761570E+01        -6.833649E-01        -7.205350E-01        -7.337726E-01        -8.906071E-01        -7.548331E-01        -6.038450E-01         2.390000E+02         2.000000E+00         4.330000E+02         7.400000E+01         2.400000E+01         2.000000E+00         2.420000E+02         0.000000E+00         3.300000E+01         6.000000E+00         2.240000E+02         7.000000E+00         1.810000E+02         1.600000E+01         2.270000E+02         8.000000E+01         4.100000E+01         8.000000E+00
        6.190320E+07         1.295694E+01         3.764704E-01         3.977229E-01         2.258068E-01         4.100678E-01         3.106172E-01         4.268259E-01        -1.332886E+00        -1.557187E+00        -1.190865E+00         8.900000E+02         5.480000E+02         4.520000E+02        -1.891877E+01        -2.025224E+01        -1.857416E+01        -9.445004E+00        -9.510967E+00        -9.150363E+00        -3.956460E-01        -6.386326E-01        -3.885580E-01        -3.914463E+00         0.000000E+00        -2.785210E+00         0.000000E+00        -3.094209E+00         0.000000E+00        -2.686654E+01        -2.749351E+01        -2.939855E+01        -3.138622E+01        -2.565028E+01        -2.613989E+01        -6.572871E+00        -8.573899E+00        -6.083175E+00        -6.406008E+00        -6.583357E+00        -7.941740E+00        -4.933160E+00         0.000000E+00        -4.513879E+00         0.000000E+00        -4.432988E+00         0.000000E+00        -2.296782E+01        -2.417625E+01        -2.467700E+01        -2.959517E+01        -2.228361E+01        -2.306050E+01        -6.930946E+00        -5.843564E+00        -6.471529E+00        -4.981292E+00        -7.272112E+00        -8.429122E+00        -4.780521E+00         0.000000E+00        -2.912128E+00         0.000000E+00        -4.582153E+00         0.000000E+00        -2.741286E+01        -3.134238E+01        -2.999318E+01        -3.263825E+01        -2.627361E+01        -2.822179E+01        -7.239446E-01        -3.622256E-01        -7.158343E-01        -8.751108E-01        -9.071661E-01        -7.691298E-01         2.160000E+02         1.000000E+00         4.330000E+02         8.500000E+01         3.600000E+01         3.000000E+00         2.210000E+02         2.000000E+00         3.600000E+01         5.000000E+00         2.400000E+02         8.000000E+00         1.630000E+02         8.000000E+00         2.320000E+02         8.000000E+01         5.300000E+01         6.000000E+00
        6.193320E+07         1.315274E+01         3.873378E-01         3.911801E-01         2.214821E-01         3.973461E-01         3.203394E-01         4.112376E-01        -1.336659E+00        -1.538989E+00        -1.191034E+00         9.140000E+02         5.470000E+02         4.290000E+02        -1.892367E+01        -2.049676E+01        -1.922525E+01        -8.961348E+00        -9.574974E+00        -8.748386E+00        -3.942370E-01        -5.307723E-01        -3.610478E-01        -4.142993E+00         0.000000E+00        -2.714082E+00         0.000000E+00        -4.225282E+00         0.000000E+00        -2.638578E+01        -3.015151E+01        -2.953517E+01        -3.141285E+01        -2.607846E+01        -2.830309E+01        -6.452417E+00        -6.558030E+00        -6.196341E+00        -6.283712E+00        -5.712533E+00        -7.143149E+00        -4.765994E+00         0.000000E+00        -5.068961E+00         0.000000E+00        -4.326036E+00         0.000000E+00        -2.289063E+01        -2.351856E+01        -2.472482E+01        -2.889186E+01        -2.237999E+01        -2.169411E+01        -6.822996E+00        -7.750492E+00        -6.256026E+00        -7.314694E+00        -6.874345E+00        -7.892455E+00        -4.925581E+00         0.000000E+00        -3.161898E+00         0.000000E+00        -4.570374E+00         0.000000E+00        -2.706711E+01        -3.107992E+01        -3.003476E+01        -3.281391E+01        -2.619411E+01        -3.033582E+01        -7.258357E-01        -2.896044E-01        -7.201914E-01        -7.824531E-01        -7.405737E-01        -5.306255E-01         2.150000E+02         5.000000E+00         4.450000E+02         7.400000E+01         3.200000E+01         3.000000E+00         2.320000E+02         3.000000E+00         2.600000E+01         3.000000E+00         2.380000E+02         1.000000E+01         1.660000E+02         9.000000E+00         2.320000E+02         8.400000E+01         4.600000E+01         2.000000E+00
        6.196320E+07         1.378226E+01         4.064334E-01         3.758882E-01         2.176784E-01         4.007348E-01         2.697118E-01         4.309553E-01        -1.333608E+00        -1.610665E+00        -1.163939E+00         9.490000E+02         5.010000E+02         4.400000E+02        -1.918150E+01        -2.052628E+01        -1.865055E+01        -8.950918E+00        -9.789538E+00        -9.002684E+00        -4.080534E-01        -4.876240E-01        -2.932380E-01        -3.770361E+00         0.000000E+00        -2.631933E+00         0.000000E+00        -3.965865E+00         0.000000E+00        -2.692102E+01        -3.070350E+01        -2.979174E+01        -3.166074E+01        -2.417966E+01        -2.612457E+01        -6.445265E+00        -6.669202E+00        -6.045778E+00        -6.195926E+00        -6.850100E+00        -6.792162E+00        -5.430547E+00         0.000000E+00        -3.973331E+00         0.000000E+00        -4.148565E+00         0.000000E+00        -2.293464E+01        -2.278883E+01        -2.615458E+01        -3.019270E+01        -2.232377E+01        -2.377440E+01        -6.559874E+00        -1.007942E+01        -6.163361E+00        -5.175102E+00        -7.084395E+00        -8.447272E+00        -4.635822E+00         0.000000E+00        -2.916948E+00         0.000000E+00        -4.733987E+00         0.000000E+00        -2.753430E+01        -3.003727E+01        -3.045083E+01        -3.282911E+01        -2.614985E+01        -2.945442E+01        -7.839395E-01        -4.886852E-01        -6.652749E-01        -8.117772E-01        -6.737621E-01        -1.132161E+00         2.360000E+02         2.000000E+00         4.390000E+02         6.700000E+01         2.800000E+01         2.000000E+00         2.410000E+02         2.000000E+00         2.400000E+01         5.000000E+00         2.310000E+02         9.000000E+00         1.690000E+02         9.000000E+00         2.410000E+02         6.800000E+01         5.000000E+01         8.000000E+00
        6.199320E+07         1.358750E+01         4.145717E-01         3.733685E-01         2.120598E-01         3.810668E-01         2.803291E-01         4.338917E-01        -1.341740E+00        -1.594807E+00        -1.160261E+00         9.950000E+02         4.680000E+02         4.270000E+02        -1.914192E+01        -2.069828E+01        -1.855387E+01        -9.045076E+00        -9.690470E+00        -8.897224E+00        -4.385407E-01        -5.212984E-01        -4.300759E-01        -3.728958E+00         0.000000E+00        -2.720442E+00         0.000000E+00        -3.342654E+00         0.000000E+00        -2.715330E+01        -3.098802E+01        -2.953777E+01        -3.117651E+01        -2.439632E+01        -2.675491E+01        -6.426408E+00        -4.472179E+00        -6.158407E+00        -6.651968E+00        -6.703485E+00        -8.006217E+00        -5.163564E+00         0.000000E+00        -4.236015E+00         0.000000E+00        -4.348472E+00         0.000000E+00        -2.273893E+01        -2.453325E+01        -2.503352E+01        -3.098443E+01        -2.227355E+01        -2.402094E+01        -6.736957E+00        -8.907303E+00        -5.959228E+00        -4.756748E+00        -6.935584E+00        -6.672612E+00        -5.042227E+00         0.000000E+00        -2.944574E+00         0.000000E+00        -4.473168E+00         0.000000E+00        -2.728133E+01        -3.073763E+01        -3.021331E+01        -3.268230E+01        -2.575051E+01        -2.799973E+01        -6.905108E-01        -6.626121E-01        -7.356322E-01        -7.576334E-01        -9.053596E-01        -1.235469E+00         2.370000E+02         1.000000E+00         4.280000E+02         8.200000E+01         2.500000E+01         1.000000E+00         2.470000E+02         2.000000E+00         2.400000E+01         4.000000E+00         2.260000E+02         9.000000E+00         1.790000E+02         1.900000E+01         2.240000E+02         7.800000E+01         4.200000E+01         3.000000E+00
        6.202320E+07         1.378937E+01         4.032380E-01         3.822115E-01         2.145505E-01         3.950811E-01         2.926935E-01         4.303744E-01        -1.325443E+00        -1.591196E+00        -1.161749E+00         9.190000E+02         5.420000E+02         4.290000E+02        -1.866695E+01        -2.077486E+01        -1.885365E+01        -9.004446E+00        -9.419464E+00        -9.050143E+00        -4.437690E-01        -5.987079E-01        -3.489590E-01        -4.113102E+00         0.000000E+00        -2.742078E+00         0.000000E+00        -2.712855E+00         0.000000E+00        -2.652341E+01        -2.715299E+01        -2.957331E+01        -3.157407E+01        -2.561650E+01        -2.474874E+01        -6.460517E+00        -8.120891E+00        -6.164441E+00        -6.327733E+00        -6.252441E+00        -6.974304E+00        -4.614374E+00         0.000000E+00        -4.248123E+00         0.000000E+00        -4.603050E+00         0.000000E+00        -2.295808E+01        -2.710834E+01        -2.520697E+01        -2.958951E+01        -2.216029E+01        -2.310518E+01        -6.829189E+00        -5.076476E+00        -6.630531E+00        -6.024804E+00        -6.844147E+00        -8.457836E+00        -4.461620E+00         0.000000E+00        -3.267850E+00         0.000000E+00        -5.108054E+00         0.000000E+00        -2.747841E+01        -3.054745E+01        -2.979920E+01        -3.261310E+01        -2.568417E+01        -3.081237E+01        -7.815791E-01        -8.991115E-01        -6.914224E-01        -7.645869E-01        -7.020213E-01        -5.152558E-01         2.250000E+02         5.000000E+00         4.330000E+02         8.100000E+01         2.900000E+01         1.000000E+00         2.420000E+02         3.000000E+00         3.100000E+01         1.000000E+00         2.290000E+02         6.000000E+00         1.730000E+02         5.000000E+00         2.250000E+02         8.400000E+01         4.000000E+01         2.000000E+00
        6.205320E+07         1.336569E+01         4.017609E-01         3.832349E-01         2.150042E-01         4.061792E-01         3.020789E-01         4.731356E-01        -1.343397E+00        -1.574177E+00        -1.134604E+00         9.120000E+02         5.200000E+02         4.580000E+02        -1.887620E+01        -2.030569E+01        -1.865788E+01        -9.199834E+00        -9.846056E+00        -8.784573E+00        -4.857257E-01        -4.653736E-01        -2.870595E-01        -3.846985E+00         0.000000E+00        -2.750020E+00         0.000000E+00        -3.363570E+00                  NAN        -2.701641E+01        -2.724626E+01        -2.916459E+01        -3.102612E+01        -2.478492E+01                  NAN        -6.236542E+00        -6.502864E+00        -6.230706E+00        -6.490900E+00        -6.663652E+00                  NAN        -4.470471E+00         0.000000E+00        -4.625021E+00         0.000000E+00        -4.760826E+00         0.000000E+00        -2.358384E+01        -2.284814E+01        -2.539252E+01        -2.684562E+01        -2.200505E+01        -2.549191E+01        -6.762126E+00        -9.261322E+00        -6.849630E+00        -4.808128E+00        -6.972454E+00        -6.190771E+00        -4.261346E+00         0.000000E+00        -2.907801E+00         0.000000E+00        -3.594949E+00         0.000000E+00        -2.739536E+01        -2.916007E+01        -2.994846E+01        -3.228107E+01        -2.653441E+01        -2.807182E+01        -8.218649E-01        -5.365592E-01        -7.134529E-01        -7.855771E-01        -7.858903E-01        -4.011010E-01         2.320000E+02         4.000000E+00         4.320000E+02         7.500000E+01         3.100000E+01         0.000000E+00         2.380000E+02         3.000000E+00         3.200000E+01         1.000000E+00         2.360000E+02         2.000000E+00         1.810000E+02         9.000000E+00         2.390000E+02         7.400000E+01         4.500000E+01         4.000000E+00
        6.208320E+07         1.421983E+01         4.389578E-01         3.589551E-01         2.020872E-01         4.062688E-01         3.426181E-01         4.598640E-01        -1.339234E+00        -1.556284E+00        -1.142841E+00         1.002000E+03         4.470000E+02         4.410000E+02        -1.894502E+01        -2.085316E+01        -1.808202E+01        -9.043004E+00        -9.300519E+00        -9.258354E+00        -4.717950E-01        -5.765883E-01        -2.911360E-01        -4.081005E+00         0.000000E+00        -2.652721E+00         0.000000E+00        -3.856620E+00                  NAN        -2.682770E+01        -2.930194E+01        -2.916927E+01        -3.147204E+01        -2.435345E+01                  NAN        -6.376071E+00        -6.704612E+00        -6.428442E+00        -6.335400E+00        -6.934768E+00                  NAN        -4.553694E+00         0.000000E+00        -5.455319E+00         0.000000E+00        -4.735079E+00         0.000000E+00        -2.299050E+01        -2.767700E+01        -2.509625E+01        -3.032112E+01        -2.211980E+01        -2.523850E+01        -6.809308E+00        -6.169881E+00        -5.853884E+00        -5.795662E+00        -6.675330E+00        -7.717312E+00        -4.573862E+00         0.000000E+00        -2.707689E+00         0.000000E+00        -3.642770E+00         0.000000E+00        -2.737707E+01        -3.065269E+01        -3.038661E+01        -3.289351E+01        -2.705436E+01        -2.928305E+01        -7.568923E-01        -5.203275E-01        -7.990195E-01        -7.449508E-01        -7.036686E-01        -7.314775E-01         2.400000E+02         8.000000E+00         4.200000E+02         7.900000E+01         2.700000E+01         0.000000E+00         2.710000E+02         2.000000E+00         2.000000E+01         2.000000E+00         2.160000E+02         1.000000E+00         1.890000E+02         1.500000E+01         2.100000E+02         7.700000E+01         3.700000E+01         3.000000E+00
        6.211320E+07         1.403593E+01         4.148228E-01         3.514153E-01         2.337620E-01         4.201437E-01         2.633379E-01         4.294429E-01        -1.322883E+00        -1.618520E+00        -1.182717E+00         1.000000E+03         4.390000E+02         4.510000E+02        -1.915602E+01        -2.053800E+01        -1.898337E+01        -8.997182E+00        -9.590829E+00        -9.163417E+00        -5.341581E-01        -6.241952E-01        -2.491479E-01        -4.185944E+00         0.000000E+00        -2.666352E+00         0.000000E+00        -3.379619E+00         0.000000E+00        -2.658242E+01        -3.096367E+01        -2.943966E+01        -3.172690E+01        -2.443902E+01        -2.428536E+01        -6.524063E+00        -5.820643E+00        -6.214918E+00        -6.434920E+00        -6.975304E+00        -7.814148E+00        -4.826436E+00         0.000000E+00        -5.618600E+00         0.000000E+00        -4.342798E+00         0.000000E+00        -2.272927E+01        -2.416949E+01        -2.435592E+01        -2.979276E+01        -2.226568E+01        -2.282817E+01        -6.937408E+00        -7.590504E+00        -6.291216E+00        -5.398525E+00        -6.955316E+00        -8.828410E+00        -4.780800E+00         0.000000E+00        -2.939039E+00         0.000000E+00        -4.114160E+00         0.000000E+00        -2.749294E+01        -3.153343E+01        -3.033646E+01        -3.266168E+01        -2.625796E+01        -2.704186E+01        -7.309764E-01        -6.521702E-01        -6.989776E-01        -8.549075E-01        -9.588772E-01        -1.002867E-01         2.420000E+02         3.000000E+00         4.000000E+02         8.800000E+01         3.900000E+01         2.000000E+00         2.470000E+02         1.000000E+00         1.500000E+01         2.000000E+00         2.440000E+02         3.000000E+00         1.760000E+02         9.000000E+00         2.140000E+02         7.900000E+01         5.400000E+01         3.000000E+00
        6.214320E+07         1.329544E+01         4.218451E-01         3.595972E-01         2.185577E-01         3.903995E-01         2.677980E-01         4.359734E-01        -1.339647E+00        -1.622111E+00        -1.153624E+00         1.016000E+03         4.340000E+02         4.400000E+02        -1.897166E+01        -2.055065E+01        -1.843986E+01        -9.303272E+00        -9.652352E+00        -9.296795E+00        -5.202293E-01        -5.332462E-01        -1.906117E-01        -4.117305E+00         0.000000E+00        -2.496849E+00         0.000000E+00        -3.069554E+00         0.000000E+00        -2.690575E+01        -2.932251E+01        -2.954002E+01        -3.166972E+01        -2.559567E+01        -3.068695E+01        -6.270486E+00        -5.028070E+00        -6.260030E+00        -6.338402E+00        -6.566821E+00        -6.676516E+00        -4.784905E+00         0.000000E+00        -5.786632E+00         0.000000E+00        -4.337049E+00         0.000000E+00        -2.297229E+01        -2.769251E+01        -2.483891E+01        -2.916735E+01        -2.264284E+01        -2.396050E+01        -6.883580E+00        -7.045933E+00        -6.093866E+00        -3.727887E+00        -6.630648E+00        -8.450898E+00        -4.886453E+00         0.000000E+00        -2.704962E+00         0.000000E+00        -4.054371E+00         0.000000E+00        -2.713950E+01        -3.044962E+01        -3.035879E+01        -3.290958E+01        -2.661815E+01        -2.639397E+01        -7.769982E-01        -2.847102E-02        -7.483580E-01        -8.467141E-01        -8.302469E-01        -4.579054E-02         2.400000E+02         3.000000E+00         4.060000E+02         8.500000E+01         3.900000E+01         1.000000E+00         2.570000E+02         4.000000E+00         1.800000E+01         1.000000E+00         2.300000E+02         2.000000E+00         1.850000E+02         2.000000E+00         2.210000E+02         7.700000E+01         5.600000E+01         6.000000E+00
        6.217320E+07         1.290644E+01         3.885525E-01         3.858729E-01         2.255746E-01         3.885876E-01         2.919687E-01         4.289777E-01        -1.337066E+00        -1.574823E+00        -1.163437E+00         9.450000E+02         5.080000E+02         4.370000E+02        -1.891045E+01        -2.018312E+01        -1.810632E+01        -8.998307E+00        -9.435924E+00        -8.847712E+00        -4.708934E-01        -5.602417E-01        -5.498625E-01        -4.026490E+00         0.000000E+00        -2.628943E+00         0.000000E+00        -3.530329E+00         0.000000E+00        -2.650486E+01        -3.169482E+01        -2.940265E+01        -3.178606E+01        -2.638362E+01        -2.301283E+01        -6.569974E+00        -4.955350E+00        -6.358093E+00        -6.349952E+00        -6.633085E+00        -9.582250E+00        -5.103589E+00         0.000000E+00        -4.835313E+00         0.000000E+00        -4.398051E+00         0.000000E+00        -2.302871E+01        -2.184440E+01        -2.447053E+01        -2.836572E+01        -2.244171E+01        -2.578006E+01        -6.550977E+00        -7.315900E+00        -6.687519E+00        -5.831388E+00        -6.999098E+00        -6.961343E+00        -4.345263E+00         0.000000E+00        -2.984739E+00         0.000000E+00        -3.276801E+00         0.000000E+00        -2.750410E+01        -3.029461E+01        -3.006820E+01        -3.279205E+01        -2.740457E+01        -2.582590E+01        -8.064982E-01        -6.124694E-01        -7.358222E-01        -8.628325E-01        -7.168350E-01        -6.186549E-01         2.260000E+02         1.000000E+00         4.180000E+02         9.200000E+01         3.600000E+01         1.000000E+00         2.310000E+02         2.000000E+00         3.400000E+01         1.000000E+00         2.380000E+02         6.000000E+00         1.600000E+02         1.300000E+01         2.260000E+02         8.400000E+01         5.500000E+01         3.000000E+00
        6.220320E+07         1.367481E+01         3.911780E-01         3.863179E-01         2.225041E-01         3.909486E-01         3.018872E-01         4.636572E-01        -1.341110E+00        -1.574835E+00        -1.131895E+00         9.210000E+02         5.200000E+02         4.490000E+02        -1.925765E+01        -2.087490E+01        -1.875072E+01        -8.911354E+00        -9.416947E+00        -9.017973E+00        -5.456838E-01        -5.514694E-01        -2.566961E-01        -4.252435E+00         0.000000E+00        -2.649945E+00         0.000000E+00        -4.143205E+00                  NAN        -2.634446E+01        -2.805048E+01        -2.945586E+01        -3.135909E+01        -2.433927E+01                  NAN        -6.486799E+00        -6.912562E+00        -6.172909E+00        -6.445224E+00        -6.853249E+00                  NAN        -4.819996E+00         0.000000E+00        -5.470281E+00                  NAN        -4.289189E+00         0.000000E+00        -2.315799E+01        -2.482060E+01        -2.460240E+01                  NAN        -2.250711E+01        -2.287077E+01        -6.696143E+00        -7.806552E+00        -5.965696E+00                  NAN        -6.820984E+00        -8.963645E+00        -4.402471E+00         0.000000E+00        -3.132145E+00         0.000000E+00        -4.302124E+00         0.000000E+00        -2.742705E+01        -3.086243E+01        -2.999579E+01        -3.283259E+01        -2.648210E+01        -2.924145E+01        -7.525398E-01        -1.264124E+00        -7.370400E-01        -8.973762E-01        -7.837976E-01        -7.659619E-01         2.220000E+02         2.000000E+00         4.350000E+02         7.900000E+01         3.600000E+01         0.000000E+00         2.370000E+02         2.000000E+00         3.600000E+01         0.000000E+00         2.350000E+02         2.000000E+00         1.710000E+02         5.000000E+00         2.180000E+02         8.700000E+01         5.600000E+01         2.000000E+00
        6.223320E+07         1.336846E+01         3.956298E-01         3.742163E-01         2.301539E-01         4.236154E-01         3.161941E-01         4.185573E-01        -1.310585E+00        -1.578888E+00        -1.185323E+00         9.170000E+02         5.070000E+02         4.660000E+02        -1.885633E+01        -2.077737E+01        -1.872875E+01        -9.196351E+00        -9.103300E+00        -9.090431E+00        -4.137965E-01        -6.345722E-01        -3.573861E-01        -4.143910E+00         0.000000E+00        -2.580918E+00         0.000000E+00        -4.113753E+00         0.000000E+00        -2.668252E+01        -2.828429E+01        -2.937153E+01        -3.201595E+01        -2.505822E+01        -2.697542E+01        -6.380057E+00        -6.678954E+00        -6.284550E+00        -6.098998E+00        -6.440020E+00        -6.953623E+00        -5.108386E+00         0.000000E+00        -5.833703E+00                  NAN        -3.970070E+00         0.000000E+00        -2.289329E+01        -2.532788E+01        -2.401464E+01                  NAN        -2.258009E+01        -2.326086E+01        -6.842808E+00        -6.087725E+00        -6.551575E+00                  NAN        -6.976725E+00        -8.074220E+00        -4.149600E+00         0.000000E+00        -3.201621E+00         0.000000E+00        -4.354728E+00         0.000000E+00        -2.785924E+01        -2.955265E+01        -2.996320E+01        -3.312819E+01        -2.601527E+01        -2.756087E+01        -7.577859E-01        -3.156883E-01        -7.671316E-01        -7.435748E-01        -1.051330E+00        -4.726783E-01         2.220000E+02         5.000000E+00         4.320000E+02         7.500000E+01         3.900000E+01         1.000000E+00         2.350000E+02         3.000000E+00         2.700000E+01         0.000000E+00         2.440000E+02         3.000000E+00         1.830000E+02         5.000000E+00         2.140000E+02         7.600000E+01         5.500000E+01         5.000000E+00
        6.226320E+07         1.294593E+01         3.827039E-01         3.865751E-01         2.307210E-01         4.138985E-01         3.007202E-01         4.302436E-01        -1.327830E+00        -1.578389E+00        -1.146539E+00         8.990000E+02         5.180000E+02         4.730000E+02        -1.905547E+01        -2.065994E+01        -1.808327E+01        -9.079715E+00        -9.588783E+00        -9.064244E+00        -4.360825E-01        -5.535942E-01        -4.597174E-01        -3.827750E+00         0.000000E+00        -2.623070E+00         0.000000E+00        -3.296988E+00                  NAN        -2.669200E+01        -2.840350E+01        -2.953232E+01        -3.169699E+01        -2.621582E+01                  NAN        -6.377186E+00        -4.861947E+00        -6.242644E+00        -6.265923E+00        -6.305464E+00                  NAN        -5.289516E+00         0.000000E+00        -5.070109E+00                  NAN        -4.286211E+00         0.000000E+00        -2.248440E+01        -2.435661E+01        -2.413590E+01                  NAN        -2.217141E+01        -2.371405E+01        -6.906212E+00        -7.723063E+00        -7.169401E+00                  NAN        -6.919381E+00        -8.032590E+00        -4.256914E+00         0.000000E+00        -3.091287E+00         0.000000E+00        -3.475207E+00         0.000000E+00        -2.760230E+01        -2.882859E+01        -2.983801E+01        -3.290236E+01        -2.706947E+01        -3.052711E+01        -6.798632E-01        -1.110464E+00        -7.594750E-01        -7.914616E-01        -7.859313E-01        -1.547442E+00         2.280000E+02         2.000000E+00         4.340000E+02         7.300000E+01         3.700000E+01         0.000000E+00         2.240000E+02         2.000000E+00         3.200000E+01         0.000000E+00         2.520000E+02         2.000000E+00         1.660000E+02         4.000000E+00         2.220000E+02         7.800000E+01         5.200000E+01         1.000000E+00
        6.229320E+07         1.290671E+01         3.843837E-01         3.914697E-01         2.241466E-01         4.065544E-01         3.125942E-01         4.383805E-01        -1.325133E+00        -1.562480E+00        -1.156420E+00         8.990000E+02         5.240000E+02         4.670000E+02        -1.909029E+01        -2.042903E+01        -1.857581E+01        -9.272123E+00        -9.189865E+00        -8.949765E+00        -3.783520E-01        -5.391016E-01        -3.166398E-01        -4.024986E+00         0.000000E+00        -2.666392E+00         0.000000E+00        -2.898521E+00         0.000000E+00        -2.635032E+01        -2.849365E+01        -2.906516E+01        -3.121200E+01        -2.508374E+01        -2.667223E+01        -6.524375E+00        -6.817626E+00        -6.337692E+00        -6.458701E+00        -6.422016E+00        -4.752710E+00        -5.135147E+00         0.000000E+00        -4.883007E+00                  NAN        -4.446593E+00         0.000000E+00        -2.280451E+01        -2.693984E+01        -2.497808E+01                  NAN        -2.220949E+01        -2.593523E+01        -6.728241E+00        -4.900632E+00        -6.450166E+00                  NAN        -6.814015E+00        -5.759800E+00        -4.555146E+00         0.000000E+00        -3.005772E+00         0.000000E+00        -3.763138E+00         0.000000E+00        -2.737443E+01        -2.900880E+01        -2.983569E+01        -3.262250E+01        -2.694787E+01        -3.093846E+01        -7.692521E-01        -1.721483E-01        -7.554314E-01        -6.511440E-01        -7.719231E-01        -7.772965E-01         2.160000E+02         4.000000E+00         4.370000E+02         8.200000E+01         3.400000E+01         1.000000E+00         2.300000E+02         2.000000E+00         3.400000E+01         0.000000E+00         2.430000E+02         3.000000E+00         1.610000E+02         6.000000E+00         2.370000E+02         7.600000E+01         4.800000E+01         3.000000E+00
        6.232320E+07         1.317721E+01         3.886411E-01         3.871640E-01         2.241949E-01         3.818310E-01         3.009732E-01         4.232481E-01        -1.356211E+00        -1.544338E+00        -1.179671E+00         8.930000E+02         5.310000E+02         4.660000E+02        -1.910966E+01        -2.099545E+01        -1.890088E+01        -9.185850E+00        -9.186556E+00        -9.347564E+00        -3.435936E-01        -5.018900E-01        -2.949744E-01        -4.230961E+00         0.000000E+00        -2.773137E+00         0.000000E+00        -3.790683E+00         0.000000E+00        -2.653148E+01        -2.881611E+01        -2.914667E+01        -3.112684E+01        -2.375888E+01        -2.521491E+01        -6.498728E+00        -7.078916E+00        -6.162311E+00        -6.444295E+00        -6.877567E+00        -7.008207E+00        -4.852390E+00         0.000000E+00        -4.723999E+00                  NAN        -4.485477E+00         0.000000E+00        -2.305186E+01        -2.273978E+01        -2.372665E+01                  NAN        -2.232451E+01        -2.600159E+01        -6.907226E+00        -1.066230E+01        -6.824304E+00                  NAN        -7.028388E+00        -6.919038E+00        -4.381952E+00         0.000000E+00        -3.233281E+00         0.000000E+00        -4.072727E+00         0.000000E+00        -2.755650E+01        -3.048515E+01        -2.983218E+01        -3.309010E+01        -2.663873E+01        -2.958667E+01        -7.127294E-01        -7.982630E-01        -6.934601E-01        -7.684443E-01        -7.114863E-01        -6.874307E-01         2.190000E+02         8.000000E+00         4.370000E+02         7.900000E+01         3.000000E+01         1.000000E+00         2.320000E+02         5.000000E+00         3.300000E+01         0.000000E+00         2.380000E+02         4.000000E+00         1.690000E+02         8.000000E+00         2.250000E+02         7.800000E+01         4.900000E+01         3.000000E+00
        6.235320E+07         1.237111E+01         3.668810E-01         3.866041E-01         2.465149E-01         3.897147E-01         2.695443E-01         4.375897E-01        -1.336978E+00        -1.601766E+00        -1.173656E+00         8.670000E+02         5.400000E+02         4.830000E+02        -1.917256E+01        -2.024567E+01        -1.808313E+01        -9.364680E+00        -9.737277E+00        -9.498253E+00        -3.579974E-01        -5.464866E-01        -1.159644E-01        -3.746266E+00         0.000000E+00        -2.567612E+00         0.000000E+00        -3.061559E+00         0.000000E+00        -2.716480E+01        -2.798835E+01        -2.960593E+01        -3.167137E+01        -2.515695E+01        -3.176836E+01        -6.301621E+00        -4.333751E+00        -6.069724E+00        -6.357961E+00        -6.778234E+00        -4.392637E+00        -5.344698E+00         0.000000E+00        -4.582027E+00         0.000000E+00        -4.286956E+00         0.000000E+00        -2.233005E+01        -2.660781E+01        -2.451409E+01        -2.828516E+01        -2.205185E+01        -2.324820E+01        -6.670169E+00        -6.542472E+00        -6.708317E+00        -7.057652E+00        -7.032413E+00        -7.930172E+00        -5.001481E+00         0.000000E+00        -3.226112E+00         0.000000E+00        -3.440039E+00         0.000000E+00        -2.709796E+01        -3.042721E+01        -3.007202E+01        -3.293146E+01        -2.689459E+01        -2.808781E+01        -8.541528E-01        -7.093949E-01        -6.539481E-01        -7.859942E-01        -7.189112E-01        -6.569964E-01         2.210000E+02         1.000000E+00         4.350000E+02         7.500000E+01         4.100000E+01         1.000000E+00         2.190000E+02         3.000000E+00         3.200000E+01         1.000000E+00         2.500000E+02         7.000000E+00         1.540000E+02         8.000000E+00         2.280000E+02         8.200000E+01         6.200000E+01         5.000000E+00
        6.238320E+07         1.321228E+01         4.000521E-01         3.835438E-01         2.164041E-01         3.839424E-01         2.679428E-01         4.500232E-01        -1.332939E+00        -1.605322E+00        -1.147918E+00         9.060000E+02         5.360000E+02         4.480000E+02        -1.964706E+01        -2.032871E+01        -1.844413E+01        -9.091801E+00        -9.597103E+00        -9.149605E+00        -4.112045E-01        -6.410410E-01        -2.420974E-01        -3.986404E+00         0.000000E+00        -2.612176E+00         0.000000E+00        -4.334251E+00         0.000000E+00        -2.674389E+01        -2.940469E+01        -2.966507E+01        -3.153199E+01        -2.445396E+01        -2.727072E+01        -6.215220E+00        -6.961402E+00        -6.113358E+00        -6.095089E+00        -6.440649E+00        -7.988067E+00        -4.851961E+00         0.000000E+00        -4.675602E+00         0.000000E+00        -4.500393E+00         0.000000E+00        -2.309687E+01        -2.257558E+01        -2.553776E+01        -2.867064E+01        -2.213209E+01        -2.516804E+01        -6.839992E+00        -8.337695E+00        -6.138480E+00        -5.631921E+00        -7.075623E+00        -5.603349E+00        -4.729151E+00         0.000000E+00        -3.175351E+00         0.000000E+00        -4.349304E+00         0.000000E+00        -2.741083E+01        -3.182288E+01        -3.005356E+01        -3.264401E+01        -2.628198E+01        -2.993914E+01        -6.596848E-01        -6.369375E-01        -7.502808E-01        -7.294075E-01        -7.058996E-01        -4.267431E-01         2.320000E+02         7.000000E+00         4.400000E+02         6.700000E+01         2.700000E+01         1.000000E+00         2.400000E+02         2.000000E+00         3.500000E+01         2.000000E+00         2.250000E+02         8.000000E+00         1.760000E+02         1.200000E+01         2.300000E+02         7.200000E+01         4.600000E+01         3.000000E+00
        6.241320E+07         1.260478E+01         3.875405E-01         3.821150E-01         2.303445E-01         3.900402E-01         2.872417E-01         4.514797E-01        -1.327070E+00        -1.590880E+00        -1.166707E+00         9.120000E+02         5.190000E+02         4.590000E+02        -1.887945E+01        -2.071045E+01        -1.888778E+01        -9.343485E+00        -9.121726E+00        -9.492692E+00        -4.744287E-01        -5.977237E-01        -1.369165E-01        -3.910354E+00         0.000000E+00        -2.730141E+00         0.000000E+00        -3.278688E+00         0.000000E+00        -2.657097E+01        -2.832491E+01        -2.944988E+01        -3.200007E+01        -2.554496E+01        -2.789540E+01        -6.428601E+00        -6.294114E+00        -6.317696E+00        -6.444436E+00        -6.287563E+00        -7.218721E+00        -5.140752E+00         0.000000E+00        -4.082116E+00                  NAN        -4.455369E+00         0.000000E+00        -2.246855E+01        -2.709701E+01        -2.605856E+01                  NAN        -2.187565E+01        -2.313829E+01        -7.010090E+00        -5.657446E+00        -6.018671E+00                  NAN        -7.179716E+00        -5.602846E+00        -4.593465E+00         0.000000E+00        -2.949017E+00         0.000000E+00        -4.114427E+00         0.000000E+00        -2.730562E+01        -2.982809E+01        -3.014141E+01        -3.282667E+01        -2.668727E+01        -2.880946E+01        -7.904157E-01        -4.008255E-01        -6.777949E-01        -7.952835E-01        -7.631430E-01        -5.455301E-05         2.160000E+02         1.000000E+01         4.400000E+02         7.100000E+01         3.600000E+01         1.000000E+00         2.200000E+02         7.000000E+00         3.700000E+01         0.000000E+00         2.470000E+02         1.000000E+00         1.660000E+02         1.500000E+01         2.390000E+02         7.300000E+01         4.700000E+01         2.000000E+00
        6.244320E+07         1.242838E+01         3.866776E-01         3.785126E-01         2.348098E-01         4.033093E-01         2.874723E-01         4.045725E-01        -1.326622E+00        -1.590774E+00        -1.186032E+00         9.110000E+02         5.070000E+02         4.720000E+02        -1.874358E+01        -2.092912E+01        -1.907656E+01        -9.034195E+00        -9.241565E+00        -9.021721E+00        -4.585073E-01        -6.253445E-01        -1.743419E-01        -3.688627E+00         0.000000E+00        -2.784170E+00         0.000000E+00        -4.084435E+00         0.000000E+00        -2.715750E+01        -2.903617E+01        -2.914522E+01        -3.184579E+01        -2.467899E+01        -2.757238E+01        -6.392184E+00        -6.082347E+00        -6.226809E+00        -5.945521E+00        -6.657350E+00        -6.660190E+00        -5.167646E+00         0.000000E+00        -4.933185E+00         0.000000E+00        -4.584306E+00         0.000000E+00        -2.253318E+01        -2.498979E+01        -2.535200E+01        -2.959856E+01        -2.241620E+01        -2.444677E+01        -7.021925E+00        -7.637047E+00        -6.289051E+00        -4.880226E+00        -6.835658E+00        -6.776704E+00        -4.421125E+00         0.000000E+00        -3.118977E+00         0.000000E+00        -3.898941E+00         0.000000E+00        -2.771334E+01        -3.007912E+01        -2.989546E+01        -3.266576E+01        -2.673508E+01        -2.819935E+01        -7.856346E-01        -6.436213E-01        -7.273401E-01        -7.470394E-01        -5.576563E-01        -2.113283E-01         2.210000E+02         5.000000E+00         4.320000E+02         8.100000E+01         3.300000E+01         2.000000E+00         2.170000E+02         8.000000E+00         2.900000E+01         1.000000E+00         2.500000E+02         7.000000E+00         1.690000E+02         9.000000E+00         2.220000E+02         8.000000E+01         5.500000E+01         8.000000E+00
        6.247320E+07         1.195644E+01         3.672865E-01         3.834569E-01         2.492566E-01         3.579483E-01         2.741317E-01         4.725380E-01        -1.360044E+00        -1.612815E+00        -1.122295E+00         9.130000E+02         5.000000E+02         4.770000E+02        -1.878680E+01        -1.994247E+01        -1.886978E+01        -9.147498E+00        -9.886545E+00        -9.130079E+00        -4.389242E-01        -5.770435E-01        -2.371551E-01        -4.045687E+00         0.000000E+00        -2.542141E+00         0.000000E+00        -3.475951E+00         0.000000E+00        -2.686489E+01        -2.997322E+01        -2.933188E+01        -3.181493E+01        -2.524348E+01        -2.782598E+01        -6.278304E+00        -6.860764E+00        -6.155886E+00        -6.110460E+00        -6.479575E+00        -6.088071E+00        -5.275432E+00         0.000000E+00        -4.347865E+00         0.000000E+00        -4.459339E+00         0.000000E+00        -2.247086E+01        -2.806245E+01        -2.571360E+01        -2.466283E+01        -2.202678E+01        -2.361896E+01        -7.027021E+00        -6.978447E+00        -6.101659E+00        -6.637896E+00        -7.019490E+00        -7.791675E+00        -4.620190E+00         0.000000E+00        -2.842625E+00         0.000000E+00        -4.240423E+00         0.000000E+00        -2.765625E+01        -3.003482E+01        -3.000867E+01        -3.281874E+01        -2.629135E+01        -2.864931E+01        -6.729937E-01        -6.550981E-01        -7.280560E-01        -7.502405E-01        -7.916628E-01        -5.650733E-01         2.140000E+02         3.000000E+00         4.390000E+02         7.400000E+01         4.100000E+01         3.000000E+00         2.120000E+02         6.000000E+00         2.800000E+01         1.000000E+00         2.620000E+02         3.000000E+00         1.510000E+02         8.000000E+00         2.190000E+02         8.300000E+01         5.800000E+01         6.000000E+00
        6.250320E+07         1.208128E+01         3.767241E-01         3.790083E-01         2.442675E-01         3.732886E-01         2.984065E-01         4.689587E-01        -1.349455E+00        -1.585693E+00        -1.122841E+00         9.080000E+02         4.900000E+02         4.920000E+02        -1.907277E+01        -2.031581E+01        -1.845261E+01        -9.172936E+00        -9.198579E+00        -8.753128E+00        -4.724165E-01        -5.869263E-01        -1.666354E-01        -4.085414E+00         0.000000E+00        -2.698955E+00         0.000000E+00        -3.845323E+00                  NAN        -2.688577E+01        -2.705570E+01        -2.939430E+01        -3.198331E+01        -2.534114E+01                  NAN        -6.111278E+00        -6.709837E+00        -6.186832E+00        -6.214972E+00        -6.466800E+00                  NAN        -5.049761E+00         0.000000E+00        -4.548901E+00         0.000000E+00        -4.435033E+00         0.000000E+00        -2.257274E+01        -2.683936E+01        -2.469254E+01        -3.008473E+01        -2.208074E+01        -2.545441E+01        -6.979977E+00        -5.133708E+00        -6.304088E+00        -3.824763E+00        -7.069499E+00        -5.983761E+00        -4.301661E+00         0.000000E+00        -2.780521E+00         0.000000E+00        -4.028904E+00         0.000000E+00        -2.785593E+01        -2.884059E+01        -3.032210E+01        -3.321643E+01        -2.637005E+01        -3.104079E+01        -6.496185E-01        -3.963195E-01        -7.200861E-01        -6.680173E-01        -7.322094E-01        -2.183226E-01         2.180000E+02         7.000000E+00         4.280000E+02         8.200000E+01         3.900000E+01         0.000000E+00         2.180000E+02         3.000000E+00         2.600000E+01         1.000000E+00         2.620000E+02         2.000000E+00         1.600000E+02         7.000000E+00         2.260000E+02         7.600000E+01         5.800000E+01         1.000000E+00
        6.253320E+07         1.155215E+01         3.618416E-01         3.836197E-01         2.545387E-01         3.721282E-01         2.620386E-01         4.125525E-01        -1.346440E+00        -1.617278E+00        -1.167328E+00         8.920000E+02         5.000000E+02         4.980000E+02        -1.907669E+01        -2.020048E+01        -1.845844E+01        -9.294631E+00        -9.488363E+00        -9.259902E+00        -4.126518E-01        -5.730188E-01        -2.180322E-01        -4.173141E+00         0.000000E+00        -2.716046E+00         0.000000E+00        -3.932131E+00                  NAN        -2.728108E+01        -2.795108E+01        -2.926832E+01        -3.167409E+01        -2.507192E+01                  NAN        -6.081107E+00        -6.645633E+00        -6.282192E+00        -6.307399E+00        -6.136422E+00                  NAN        -5.120807E+00         0.000000E+00        -4.702793E+00                  NAN        -4.244478E+00         0.000000E+00        -2.273765E+01        -2.458475E+01        -2.598429E+01                  NAN        -2.268866E+01        -2.639173E+01        -6.877604E+00        -7.693467E+00        -5.205041E+00                  NAN        -7.005999E+00        -6.851479E+00        -4.380022E+00         0.000000E+00        -2.972282E+00         0.000000E+00        -3.787276E+00         0.000000E+00        -2.782249E+01        -3.004541E+01        -3.009800E+01        -3.279670E+01        -2.659502E+01        -2.914020E+01        -6.996451E-01        -7.111069E-01        -7.567505E-01        -7.833038E-01        -8.333355E-01        -6.211795E-01         1.960000E+02         4.000000E+00         4.410000E+02         8.500000E+01         4.800000E+01         0.000000E+00         2.160000E+02         4.000000E+00         2.600000E+01         0.000000E+00         2.620000E+02         4.000000E+00         1.610000E+02         5.000000E+00         2.230000E+02         7.700000E+01         6.000000E+01         6.000000E+00
        6.256320E+07         1.188233E+01         3.619592E-01         4.057485E-01         2.322923E-01         3.849395E-01         2.869570E-01         4.137810E-01        -1.347008E+00        -1.577982E+00        -1.177982E+00         8.420000E+02         5.730000E+02         4.750000E+02        -1.887882E+01        -1.995645E+01        -1.872362E+01        -9.495405E+00        -9.584508E+00        -9.143886E+00        -4.337445E-01        -5.667361E-01        -2.070416E-01        -3.955054E+00         0.000000E+00        -2.738580E+00         0.000000E+00        -3.984711E+00         0.000000E+00        -2.677027E+01        -2.717910E+01        -2.944578E+01        -3.136123E+01        -2.476903E+01        -3.166485E+01        -6.364504E+00        -7.740941E+00        -6.121790E+00        -6.383114E+00        -6.417800E+00        -2.925573E+00        -4.810351E+00         0.000000E+00        -4.501514E+00                  NAN        -4.487626E+00         0.000000E+00        -2.285110E+01        -2.773362E+01        -2.420478E+01                  NAN        -2.224033E+01        -2.403433E+01        -6.871457E+00        -6.480842E+00        -6.416376E+00                  NAN        -6.875374E+00        -9.340362E+00        -4.370620E+00         0.000000E+00        -2.758880E+00         0.000000E+00        -4.344654E+00         0.000000E+00        -2.751744E+01        -3.106841E+01        -3.033832E+01        -3.283447E+01        -2.661772E+01        -2.937536E+01        -6.788340E-01        -1.196447E+00        -7.043094E-01        -7.752341E-01        -8.156222E-01        -1.815956E-01         2.020000E+02         2.000000E+00         4.550000E+02         8.200000E+01         3.200000E+01         1.000000E+00         2.150000E+02         1.000000E+00         4.000000E+01         0.000000E+00         2.540000E+02         2.000000E+00         1.620000E+02         6.000000E+00         2.450000E+02         7.100000E+01         5.100000E+01         5.000000E+00
        6.259320E+07         1.184077E+01         3.589459E-01         4.097240E-01         2.313300E-01         3.558663E-01         3.143956E-01         5.009376E-01        -1.362562E+00        -1.562864E+00        -1.090978E+00         8.690000E+02         5.810000E+02         4.400000E+02        -1.870880E+01        -2.044628E+01        -1.940363E+01        -9.490027E+00        -9.316569E+00        -8.417461E+00        -4.229108E-01        -5.365647E-01        -3.237017E-01        -3.999154E+00         0.000000E+00        -2.614809E+00         0.000000E+00        -2.553577E+00                  NAN        -2.648831E+01        -3.156428E+01        -2.947007E+01        -3.172307E+01        -2.586533E+01                  NAN        -6.597224E+00        -7.017618E+00        -6.247859E+00        -6.288736E+00        -7.005348E+00                  NAN        -5.189783E+00         0.000000E+00        -5.350951E+00         0.000000E+00        -4.631401E+00         0.000000E+00        -2.281231E+01        -2.476804E+01        -2.423846E+01        -3.021610E+01        -2.221254E+01        -2.323966E+01        -6.843297E+00        -9.481663E+00        -6.221547E+00        -3.884814E+00        -6.994259E+00        -7.559908E+00        -4.542879E+00         0.000000E+00        -2.969534E+00         0.000000E+00        -3.605459E+00         0.000000E+00        -2.736333E+01        -3.222584E+01        -3.010332E+01        -3.315031E+01        -2.689527E+01        -2.893901E+01        -7.937250E-01        -5.334102E-01        -7.725309E-01        -7.876229E-01        -6.259390E-01        -1.055555E+00         2.030000E+02         3.000000E+00         4.640000E+02         6.900000E+01         3.500000E+01         0.000000E+00         2.090000E+02         2.000000E+00         4.200000E+01         1.000000E+00         2.500000E+02         8.000000E+00         1.560000E+02         6.000000E+00         2.430000E+02         7.200000E+01         5.400000E+01         4.000000E+00
        6.262320E+07         1.192730E+01         3.582947E-01         4.197941E-01         2.219112E-01         3.347925E-01         3.158597E-01         4.233301E-01        -1.370628E+00        -1.552544E+00        -1.158066E+00         8.130000E+02         6.250000E+02         4.520000E+02        -1.878608E+01        -2.075754E+01        -1.822395E+01        -9.401484E+00        -9.058320E+00        -9.368046E+00        -4.560832E-01        -4.354788E-01        -2.423242E-01        -3.718991E+00         0.000000E+00        -2.799168E+00         0.000000E+00        -2.398964E+00                  NAN        -2.718482E+01        -2.724174E+01        -2.926496E+01        -3.172362E+01        -2.574669E+01                  NAN        -6.388905E+00        -9.103471E+00        -6.159080E+00        -5.973534E+00        -6.775960E+00                  NAN        -4.761199E+00                  NAN        -5.545199E+00         0.000000E+00        -4.596108E+00         0.000000E+00        -2.287402E+01                  NAN        -2.501599E+01        -2.652957E+01        -2.228705E+01        -2.416275E+01        -6.895197E+00                  NAN        -6.396269E+00        -7.206107E+00        -6.848971E+00        -7.874622E+00        -4.325753E+00         0.000000E+00        -3.117623E+00         0.000000E+00        -3.581873E+00         0.000000E+00        -2.743900E+01        -3.043768E+01        -3.000109E+01        -3.276891E+01        -2.626936E+01        -3.044612E+01        -8.413665E-01        -8.586113E-01        -6.670396E-01        -7.353677E-01        -8.299706E-01        -1.034940E-01         1.990000E+02         1.000000E+00         4.740000E+02         7.200000E+01         2.800000E+01         0.000000E+00         2.220000E+02         0.000000E+00         4.300000E+01         1.000000E+00         2.400000E+02         6.000000E+00         1.630000E+02         7.000000E+00         2.490000E+02         7.200000E+01         4.900000E+01         2.000000E+00
        6.265320E+07         1.102163E+01         3.283469E-01         4.204648E-01         2.511883E-01         3.754506E-01         3.142065E-01         3.913201E-01        -1.351791E+00        -1.557432E+00        -1.189363E+00         7.670000E+02         6.060000E+02         5.170000E+02        -1.875520E+01        -2.053397E+01        -1.808885E+01        -9.498407E+00        -9.116520E+00        -9.905089E+00        -4.799923E-01        -5.012737E-01        -2.851240E-01        -3.679537E+00         0.000000E+00        -2.770759E+00         0.000000E+00        -3.489139E+00                  NAN        -2.712496E+01        -3.047998E+01        -2.911805E+01        -3.182789E+01        -2.465143E+01                  NAN        -6.276984E+00        -7.784084E+00        -6.309391E+00        -6.056379E+00        -6.355958E+00                  NAN        -4.786154E+00         0.000000E+00        -4.741292E+00                  NAN        -4.473469E+00         0.000000E+00        -2.272315E+01        -2.562504E+01        -2.571719E+01                  NAN        -2.248779E+01        -2.368379E+01        -6.985572E+00        -7.006874E+00        -6.536564E+00                  NAN        -6.640885E+00        -6.454146E+00        -4.254290E+00         0.000000E+00        -3.079999E+00         0.000000E+00        -4.565197E+00         0.000000E+00        -2.768699E+01        -3.192352E+01        -2.997139E+01        -3.292340E+01        -2.601772E+01        -2.658811E+01        -6.541838E-01        -3.060177E-01        -7.200452E-01        -8.409402E-01        -9.652129E-01        -2.095335E-01         1.960000E+02         1.000000E+00         4.630000E+02         7.600000E+01         3.800000E+01         0.000000E+00         1.900000E+02         2.000000E+00         4.700000E+01         0.000000E+00         2.690000E+02         4.000000E+00         1.500000E+02         6.000000E+00         2.430000E+02         7.900000E+01         6.200000E+01         2.000000E+00
        6.268320E+07         1.123177E+01         3.390585E-01         4.216701E-01         2.392714E-01         3.888969E-01         3.111823E-01         4.361059E-01        -1.335235E+00        -1.541170E+00        -1.154526E+00         7.800000E+02         5.940000E+02         5.160000E+02        -1.937885E+01        -2.049918E+01        -1.883385E+01        -9.034665E+00        -9.350435E+00        -8.918815E+00        -3.718536E-01        -4.602350E-01        -2.645141E-01        -3.934813E+00         0.000000E+00        -2.735140E+00         0.000000E+00        -4.518048E+00                  NAN        -2.693881E+01        -2.336477E+01        -2.915436E+01        -3.093580E+01        -2.369469E+01                  NAN        -6.374066E+00        -1.000298E+01        -6.213262E+00        -6.625573E+00        -6.755525E+00                  NAN        -4.935732E+00         0.000000E+00        -4.841675E+00         0.000000E+00        -4.791511E+00         0.000000E+00        -2.270540E+01        -2.319908E+01        -2.455833E+01        -2.619164E+01        -2.218077E+01        -2.301020E+01        -6.975278E+00        -7.697533E+00        -6.673099E+00        -8.901465E+00        -6.863815E+00        -7.719794E+00        -4.045868E+00         0.000000E+00        -3.077814E+00         0.000000E+00        -4.592993E+00         0.000000E+00        -2.801577E+01        -3.118573E+01        -3.003979E+01        -3.285953E+01        -2.638652E+01        -2.705446E+01        -7.015043E-01        -7.027943E-01        -7.310516E-01        -8.263152E-01        -8.079507E-01         0.000000E+00         2.010000E+02         2.000000E+00         4.550000E+02         8.200000E+01         3.400000E+01         0.000000E+00         2.090000E+02         4.000000E+00         4.500000E+01         1.000000E+00         2.490000E+02         4.000000E+00         1.560000E+02         6.000000E+00         2.470000E+02         7.400000E+01         5.100000E+01         2.000000E+00
        6.271320E+07         1.108812E+01         3.400622E-01         4.272861E-01         2.326518E-01         3.852456E-01         3.330259E-01         4.587247E-01        -1.333661E+00        -1.525008E+00        -1.143941E+00         7.560000E+02         6.360000E+02         4.980000E+02        -1.872624E+01        -2.067200E+01        -1.859641E+01        -9.397018E+00        -9.290918E+00        -8.889379E+00        -3.940094E-01        -4.717550E-01        -2.866937E-01        -3.670247E+00         0.000000E+00        -2.851133E+00         0.000000E+00        -4.528143E+00                  NAN        -2.708736E+01        -3.118848E+01        -2.907741E+01        -3.121149E+01        -2.403838E+01                  NAN        -6.335568E+00        -5.288929E+00        -6.298292E+00        -6.638429E+00        -7.367573E+00                  NAN        -4.646084E+00         0.000000E+00        -5.349316E+00         0.000000E+00        -4.674726E+00         0.000000E+00        -2.308730E+01        -2.310710E+01        -2.380156E+01        -2.649811E+01        -2.186052E+01        -2.567517E+01        -6.776637E+00        -7.678817E+00        -6.503367E+00        -7.683564E+00        -6.944176E+00        -6.617200E+00        -4.075460E+00         0.000000E+00        -3.262510E+00         0.000000E+00        -4.780253E+00         0.000000E+00        -2.789227E+01        -3.029937E+01        -2.973611E+01        -3.252737E+01        -2.590521E+01        -2.848465E+01        -7.428197E-01        -6.525364E-01        -7.370061E-01        -8.406451E-01        -7.170579E-01        -1.337496E-05         1.850000E+02         4.000000E+00         4.760000E+02         7.500000E+01         3.400000E+01         0.000000E+00         2.050000E+02         4.000000E+00         4.100000E+01         3.000000E+00         2.570000E+02         2.000000E+00         1.520000E+02         1.100000E+01         2.440000E+02         7.500000E+01         4.500000E+01         1.000000E+00
        6.274320E+07         1.043628E+01         3.093731E-01         4.419464E-01         2.486805E-01         3.678185E-01         3.251148E-01         4.857132E-01        -1.357967E+00        -1.532089E+00        -1.129351E+00         6.610000E+02         6.820000E+02         5.470000E+02        -1.874079E+01        -2.005473E+01        -1.917915E+01        -9.170986E+00        -9.560921E+00        -8.459241E+00        -4.607677E-01        -4.605983E-01        -3.798123E-01        -3.559069E+00         0.000000E+00        -2.847745E+00         0.000000E+00        -4.555653E+00         0.000000E+00        -2.709890E+01        -3.107901E+01        -2.890670E+01        -3.109520E+01        -2.379706E+01        -3.101202E+01        -6.370068E+00        -6.485918E+00        -6.237298E+00        -6.333517E+00        -6.432406E+00        -6.533995E+00        -4.503562E+00         0.000000E+00        -5.074429E+00         0.000000E+00        -4.922862E+00         0.000000E+00        -2.320492E+01        -2.345443E+01        -2.423662E+01        -3.155600E+01        -2.200256E+01        -2.285678E+01        -6.723839E+00        -5.772396E+00        -6.760905E+00        -6.046938E+00        -7.050756E+00        -8.516951E+00        -3.710848E+00         0.000000E+00        -3.099430E+00         0.000000E+00        -5.150417E+00         0.000000E+00        -2.800975E+01        -3.030104E+01        -2.976171E+01        -3.283112E+01        -2.580594E+01        -2.939114E+01        -7.798974E-01        -5.154478E-01        -7.758977E-01        -7.849405E-01        -9.018725E-01        -4.017752E-01         1.780000E+02         2.000000E+00         4.880000E+02         7.100000E+01         3.400000E+01         1.000000E+00         1.840000E+02         2.000000E+00         4.900000E+01         1.000000E+00         2.740000E+02         2.000000E+00         1.320000E+02         6.000000E+00         2.630000E+02         7.400000E+01         4.900000E+01         4.000000E+00
        6.277320E+07         1.061301E+01         3.175549E-01         4.126831E-01         2.697620E-01         3.848536E-01         2.652632E-01         4.185505E-01        -1.363838E+00        -1.598070E+00        -1.187547E+00         6.930000E+02         5.880000E+02         6.090000E+02        -1.970830E+01        -2.046302E+01        -1.837133E+01        -8.982188E+00        -9.455892E+00        -8.668213E+00        -3.996787E-01        -4.694418E-01        -4.506205E-01        -3.601113E+00         0.000000E+00        -2.764396E+00         0.000000E+00        -4.182404E+00                  NAN        -2.694087E+01        -2.713602E+01        -2.908816E+01        -3.134862E+01        -2.466064E+01                  NAN        -6.411959E+00        -5.354833E+00        -6.303085E+00        -6.502580E+00        -6.628820E+00                  NAN        -5.172597E+00         0.000000E+00        -5.009851E+00         0.000000E+00        -4.705503E+00         0.000000E+00        -2.286587E+01        -2.685617E+01        -2.544894E+01        -3.305809E+01        -2.228151E+01        -2.266006E+01        -6.677784E+00        -8.281563E+00        -5.824663E+00        -3.696678E+00        -6.745263E+00        -9.330176E+00        -4.054124E+00         0.000000E+00        -3.088201E+00         0.000000E+00        -4.688618E+00         0.000000E+00        -2.791953E+01        -2.914357E+01        -2.998721E+01        -3.269994E+01        -2.615976E+01        -3.144674E+01        -6.840640E-01        -1.195466E+00        -7.123869E-01        -8.209553E-01        -7.080455E-01        -4.593586E-01         1.900000E+02         3.000000E+00         4.650000E+02         6.900000E+01         4.700000E+01         0.000000E+00         1.900000E+02         4.000000E+00         3.400000E+01         1.000000E+00         2.780000E+02         5.000000E+00         1.420000E+02         4.000000E+00         2.440000E+02         7.300000E+01         5.700000E+01         1.000000E+00
        6.280320E+07         1.068702E+01         3.376977E-01         4.067788E-01         2.555235E-01         4.054275E-01         2.887249E-01         4.232314E-01        -1.333935E+00        -1.575059E+00        -1.157068E+00         7.600000E+02         5.860000E+02         5.440000E+02        -1.909640E+01        -2.081633E+01        -1.814699E+01        -8.958722E+00        -9.361544E+00        -9.296756E+00        -3.319577E-01        -4.433889E-01        -3.220116E-01        -3.333154E+00         0.000000E+00        -2.888290E+00         0.000000E+00        -4.452632E+00                  NAN        -2.739911E+01        -2.974336E+01        -2.909834E+01        -3.194434E+01        -2.511766E+01                  NAN        -6.269727E+00        -5.659516E+00        -6.252156E+00        -6.310341E+00        -6.088775E+00                  NAN        -4.953423E+00         0.000000E+00        -4.509101E+00         0.000000E+00        -4.695627E+00         0.000000E+00        -2.309723E+01        -2.617956E+01        -2.424721E+01        -2.918517E+01        -2.213617E+01        -2.643029E+01        -6.570085E+00        -1.119995E+01        -6.504573E+00        -4.390564E+00        -6.816616E+00        -5.752153E+00        -4.081991E+00         0.000000E+00        -3.130682E+00         0.000000E+00        -4.561160E+00         0.000000E+00        -2.782563E+01        -3.127483E+01        -3.008923E+01        -3.237216E+01        -2.602696E+01        -2.878196E+01        -6.765646E-01        -8.958639E-01        -6.862587E-01        -7.770104E-01        -7.433823E-01        -3.062455E-01         1.990000E+02         7.000000E+00         4.570000E+02         7.200000E+01         3.900000E+01         0.000000E+00         2.020000E+02         2.000000E+00         3.300000E+01         1.000000E+00         2.670000E+02         7.000000E+00         1.520000E+02         1.300000E+01         2.430000E+02         6.700000E+01         5.500000E+01         5.000000E+00
        6.283320E+07         1.120953E+01         3.162453E-01         4.192109E-01         2.645438E-01         3.884866E-01         2.935803E-01         4.403209E-01        -1.350056E+00        -1.565981E+00        -1.175627E+00         7.220000E+02         5.950000E+02         5.730000E+02        -1.915751E+01        -2.012640E+01        -1.816368E+01        -9.074153E+00        -9.560371E+00        -9.166822E+00        -3.395560E-01        -4.899497E-01        -4.200441E-01        -3.428977E+00         0.000000E+00        -2.772834E+00         0.000000E+00        -3.604052E+00                  NAN        -2.749398E+01        -2.653536E+01        -2.905409E+01        -3.187842E+01        -2.479607E+01                  NAN        -6.182213E+00        -7.367221E+00        -6.213580E+00        -5.831740E+00        -7.022799E+00                  NAN        -4.870170E+00                  NAN        -4.810935E+00         0.000000E+00        -4.790429E+00         0.000000E+00        -2.326196E+01                  NAN        -2.517475E+01        -3.135721E+01        -2.200073E+01        -2.447702E+01        -6.680441E+00                  NAN        -6.360347E+00        -4.295650E+00        -6.802897E+00        -6.000999E+00        -3.794218E+00         0.000000E+00        -2.987077E+00         0.000000E+00        -4.635712E+00         0.000000E+00        -2.794870E+01        -3.081331E+01        -3.003389E+01        -3.286934E+01        -2.573741E+01        -3.272349E+01        -7.873073E-01        -1.038310E+00        -7.184955E-01        -8.252660E-01        -9.268647E-01        -6.136170E-01         1.870000E+02         5.000000E+00         4.700000E+02         6.900000E+01         4.300000E+01         0.000000E+00         2.070000E+02         0.000000E+00         3.200000E+01         2.000000E+00         2.660000E+02         5.000000E+00         1.360000E+02         6.000000E+00         2.620000E+02         6.100000E+01         6.300000E+01         1.000000E+00
        6.286320E+07         1.090656E+01         3.100827E-01         4.236627E-01         2.662545E-01         3.885821E-01         3.104379E-01         4.650056E-01        -1.363420E+00        -1.564922E+00        -1.142158E+00         7.330000E+02         6.020000E+02         5.550000E+02        -1.923098E+01        -2.055962E+01        -1.889473E+01        -8.972766E+00        -9.516856E+00        -8.860535E+00        -3.871167E-01        -4.273683E-01        -2.975439E-01        -3.635148E+00         0.000000E+00        -2.861682E+00         0.000000E+00        -4.492873E+00         0.000000E+00        -2.731513E+01        -2.948335E+01        -2.922500E+01        -3.160041E+01        -2.466065E+01        -2.747028E+01        -6.340397E+00        -6.415913E+00        -6.184985E+00        -6.144626E+00        -6.839113E+00        -5.529616E+00        -5.318840E+00         0.000000E+00        -5.145717E+00         0.000000E+00        -4.654440E+00         0.000000E+00        -2.262985E+01        -2.500294E+01        -2.438780E+01        -3.067920E+01        -2.201710E+01        -2.632378E+01        -6.709057E+00        -8.148762E+00        -6.222183E+00        -4.720901E+00        -7.032944E+00        -6.587287E+00        -3.984678E+00         0.000000E+00        -2.829586E+00         0.000000E+00        -4.022137E+00         0.000000E+00        -2.818200E+01        -3.079466E+01        -3.026564E+01        -3.246800E+01        -2.660962E+01        -2.917829E+01        -6.218611E-01        -9.990035E-01        -7.559305E-01        -8.051323E-01        -7.547283E-01        -8.329574E-01         1.810000E+02         4.000000E+00         4.680000E+02         7.300000E+01         4.700000E+01         1.000000E+00         1.810000E+02         3.000000E+00         4.500000E+01         1.000000E+00         2.760000E+02         6.000000E+00         1.420000E+02         8.000000E+00         2.570000E+02         6.300000E+01         5.900000E+01         5.000000E+00
        6.289320E+07         1.165511E+01         3.421398E-01         4.056707E-01         2.521895E-01         3.777085E-01         2.808942E-01         4.630401E-01        -1.345292E+00        -1.606181E+00        -1.104668E+00         7.740000E+02         5.880000E+02         5.280000E+02        -1.904924E+01        -2.053588E+01        -1.875374E+01        -9.172601E+00        -9.284429E+00        -8.730640E+00        -4.385854E-01        -5.991744E-01        -3.062621E-01        -3.839180E+00         0.000000E+00        -2.834117E+00         0.000000E+00        -4.876383E+00                  NAN        -2.692680E+01        -2.893927E+01        -2.911317E+01        -3.154795E+01        -2.323263E+01                  NAN        -6.380256E+00        -6.291219E+00        -6.141089E+00        -6.123525E+00        -7.191255E+00                  NAN        -4.834069E+00                  NAN        -5.717118E+00         0.000000E+00        -4.497112E+00         0.000000E+00        -2.290076E+01                  NAN        -2.367789E+01        -2.866232E+01        -2.191908E+01        -2.483964E+01        -7.070103E+00                  NAN        -6.545832E+00        -6.586007E+00        -7.099868E+00        -7.294694E+00        -3.739999E+00         0.000000E+00        -2.923948E+00         0.000000E+00        -4.640980E+00         0.000000E+00        -2.796216E+01        -3.040748E+01        -3.033834E+01        -3.291509E+01        -2.583089E+01        -2.778340E+01        -7.966476E-01        -5.717235E-01        -6.803148E-01        -7.507552E-01        -8.146498E-01        -5.546039E-02         1.870000E+02         2.000000E+00         4.640000E+02         7.900000E+01         4.200000E+01         0.000000E+00         2.150000E+02         0.000000E+00         3.500000E+01         2.000000E+00         2.570000E+02         3.000000E+00         1.580000E+02         8.000000E+00         2.460000E+02         6.700000E+01         5.200000E+01         3.000000E+00
        6.292320E+07         1.081573E+01         3.412455E-01         4.203968E-01         2.383577E-01         4.004778E-01         3.329109E-01         4.361679E-01        -1.327015E+00        -1.555630E+00        -1.157342E+00         7.990000E+02         6.070000E+02         4.840000E+02        -1.908970E+01        -2.059966E+01        -1.883458E+01        -9.051792E+00        -9.194929E+00        -9.164343E+00        -4.423481E-01        -5.436868E-01        -2.535294E-01        -3.613931E+00         0.000000E+00        -2.823359E+00         0.000000E+00        -4.746522E+00                  NAN        -2.665349E+01        -3.045852E+01        -2.905529E+01        -3.153081E+01        -2.347023E+01                  NAN        -6.640595E+00        -6.161854E+00        -6.412377E+00        -6.056455E+00        -6.626072E+00                  NAN        -5.318643E+00         0.000000E+00        -5.374092E+00                  NAN        -4.297725E+00         0.000000E+00        -2.312598E+01        -2.375907E+01        -2.455321E+01                  NAN        -2.223903E+01        -2.108297E+01        -6.661993E+00        -8.745940E+00        -5.882350E+00                  NAN        -6.899622E+00        -9.604114E+00        -4.538024E+00         0.000000E+00        -3.189689E+00         0.000000E+00        -5.366253E+00         0.000000E+00        -2.728807E+01        -3.081027E+01        -2.965309E+01        -3.294085E+01        -2.532771E+01        -3.046568E+01        -8.128728E-01        -1.006373E+00        -7.234859E-01        -8.698244E-01        -8.188271E-01        -2.464482E-01         1.820000E+02         9.000000E+00         4.700000E+02         8.100000E+01         3.200000E+01         0.000000E+00         2.090000E+02         2.000000E+00         3.900000E+01         0.000000E+00         2.570000E+02         5.000000E+00         1.450000E+02         7.000000E+00         2.450000E+02         7.600000E+01         4.800000E+01         6.000000E+00
        6.295320E+07         1.097481E+01         3.210631E-01         4.298347E-01         2.491022E-01         3.684615E-01         3.096402E-01         4.543017E-01        -1.333422E+00        -1.548040E+00        -1.152337E+00         7.170000E+02         6.400000E+02         5.330000E+02        -1.859204E+01        -2.083658E+01        -1.878371E+01        -9.531287E+00        -9.115257E+00        -9.324885E+00        -4.050956E-01        -5.930518E-01        -2.667568E-01        -3.659770E+00         0.000000E+00        -2.832240E+00         0.000000E+00        -3.785461E+00                  NAN        -2.677570E+01        -2.933196E+01        -2.917264E+01        -3.199768E+01        -2.495855E+01                  NAN        -6.683585E+00        -6.457351E+00        -6.193325E+00        -6.167048E+00        -6.828091E+00                  NAN        -4.731915E+00         0.000000E+00        -5.662185E+00         0.000000E+00        -4.737346E+00         0.000000E+00        -2.281374E+01        -2.499698E+01        -2.391360E+01        -2.800687E+01        -2.201949E+01        -2.450959E+01        -7.000629E+00        -5.905289E+00        -6.457164E+00        -5.171990E+00        -7.002631E+00        -7.224321E+00        -4.545839E+00         0.000000E+00        -2.958872E+00         0.000000E+00        -4.122204E+00         0.000000E+00        -2.718422E+01        -3.124928E+01        -3.013327E+01        -3.243854E+01        -2.664953E+01        -2.986826E+01        -8.068812E-01        -7.148002E-01        -7.197222E-01        -7.456068E-01        -8.004526E-01        -1.414238E-01         1.710000E+02         8.000000E+00         4.930000E+02         6.400000E+01         3.800000E+01         0.000000E+00         1.890000E+02         3.000000E+00         4.400000E+01         3.000000E+00         2.680000E+02         5.000000E+00         1.310000E+02         1.200000E+01         2.580000E+02         6.900000E+01         6.400000E+01         3.000000E+00
        6.298320E+07         1.053244E+01         3.231952E-01         4.213299E-01         2.554749E-01         3.683147E-01         3.174033E-01         4.443277E-01        -1.349894E+00        -1.557725E+00        -1.147049E+00         7.300000E+02         6.290000E+02         5.310000E+02        -1.900913E+01        -2.031487E+01        -1.912073E+01        -9.165518E+00        -9.177416E+00        -8.955945E+00        -4.364285E-01        -4.867705E-01        -2.698828E-01        -3.851557E+00         0.000000E+00        -2.794317E+00         0.000000E+00        -4.826446E+00         0.000000E+00        -2.682409E+01        -2.887294E+01        -2.922750E+01        -3.156691E+01        -2.418833E+01        -2.449269E+01        -6.323174E+00        -6.344930E+00        -6.212086E+00        -6.151356E+00        -6.793685E+00        -1.036095E+01        -4.683315E+00         0.000000E+00        -5.767320E+00         0.000000E+00        -4.698183E+00         0.000000E+00        -2.318383E+01        -2.314097E+01        -2.364412E+01        -3.100940E+01        -2.203921E+01        -2.398847E+01        -6.672363E+00        -7.825500E+00        -6.770656E+00        -4.791921E+00        -6.792968E+00        -8.545668E+00        -4.058131E+00         0.000000E+00        -3.228854E+00         0.000000E+00        -4.128060E+00         0.000000E+00        -2.796240E+01        -3.113600E+01        -2.997721E+01        -3.289369E+01        -2.627785E+01        -2.946441E+01        -7.109143E-01        -7.935790E-01        -6.948006E-01        -8.184064E-01        -7.881491E-01        -1.554063E-01         1.880000E+02         6.000000E+00         4.630000E+02         7.600000E+01         4.000000E+01         1.000000E+00         1.960000E+02         1.000000E+00         4.200000E+01         2.000000E+00         2.680000E+02         3.000000E+00         1.340000E+02         1.000000E+01         2.420000E+02         7.900000E+01         6.200000E+01         2.000000E+00
        6.301320E+07         1.045647E+01         3.193266E-01         4.220492E-01         2.586242E-01         3.780596E-01         2.999365E-01         4.351183E-01        -1.338311E+00        -1.580493E+00        -1.173060E+00         6.670000E+02         6.330000E+02         5.900000E+02        -1.865610E+01        -2.013552E+01        -1.855834E+01        -9.494257E+00        -9.276706E+00        -8.867280E+00        -4.292887E-01        -5.275944E-01        -2.595333E-01        -3.375019E+00         0.000000E+00        -2.732323E+00         0.000000E+00        -4.164935E+00                  NAN        -2.703223E+01        -3.038151E+01        -2.925544E+01        -3.136799E+01        -2.360476E+01                  NAN        -6.427404E+00        -6.697366E+00        -6.210042E+00        -6.661333E+00        -6.851183E+00                  NAN        -4.512157E+00         0.000000E+00        -6.102042E+00         0.000000E+00        -5.015943E+00         0.000000E+00        -2.307355E+01        -1.984035E+01        -2.299929E+01        -3.170253E+01        -2.186065E+01        -2.181315E+01        -6.733621E+00        -1.185593E+01        -6.710742E+00        -5.636792E+00        -6.959296E+00        -8.687045E+00        -4.259238E+00         0.000000E+00        -3.010308E+00         0.000000E+00        -4.794973E+00         0.000000E+00        -2.761598E+01        -3.125394E+01        -3.013939E+01        -3.280686E+01        -2.564725E+01        -2.775619E+01        -7.776942E-01        -8.064050E-01        -6.846354E-01        -8.618168E-01        -8.013000E-01        -5.772463E-01         1.780000E+02         1.100000E+01         4.720000E+02         7.400000E+01         3.900000E+01         0.000000E+00         2.010000E+02         1.000000E+00         4.200000E+01         3.000000E+00         2.630000E+02         2.000000E+00         1.350000E+02         1.000000E+01         2.390000E+02         8.200000E+01         5.600000E+01         6.000000E+00
        6.304320E+07         1.039991E+01         3.301646E-01         4.192790E-01         2.505565E-01         3.834024E-01         2.938964E-01         4.155761E-01        -1.328456E+00        -1.573109E+00        -1.167818E+00         6.840000E+02         6.290000E+02         5.770000E+02        -1.904220E+01        -2.052135E+01        -1.813455E+01        -9.283600E+00        -9.610172E+00        -8.956691E+00        -3.501110E-01        -4.805715E-01        -1.514085E-01        -3.470295E+00         0.000000E+00        -2.720497E+00         0.000000E+00        -4.305699E+00         0.000000E+00        -2.719023E+01        -2.843042E+01        -2.931619E+01        -3.165575E+01        -2.379764E+01        -2.025253E+01        -6.616117E+00        -7.009341E+00        -6.185126E+00        -6.588686E+00        -6.614900E+00        -1.091277E+01        -4.632526E+00         0.000000E+00        -5.751395E+00         0.000000E+00        -5.124333E+00         0.000000E+00        -2.313327E+01        -2.639170E+01        -2.373262E+01        -3.099609E+01        -2.166223E+01        -2.427411E+01        -6.693255E+00        -6.398218E+00        -6.422361E+00        -3.696782E+00        -6.806463E+00        -7.870924E+00        -4.418870E+00         0.000000E+00        -3.011320E+00         0.000000E+00        -3.559925E+00         0.000000E+00        -2.744372E+01        -3.063550E+01        -3.016305E+01        -3.277690E+01        -2.667836E+01        -2.889723E+01        -8.544244E-01        -7.033044E-01        -7.032120E-01        -8.894290E-01        -6.923971E-01        -4.480476E-01         1.850000E+02         8.000000E+00         4.830000E+02         6.000000E+01         3.700000E+01         1.000000E+00         1.990000E+02         9.000000E+00         4.000000E+01         1.000000E+00         2.600000E+02         3.000000E+00         1.370000E+02         1.200000E+01         2.460000E+02         7.400000E+01         5.100000E+01         7.000000E+00
        6.307320E+07         1.036025E+01         3.389516E-01         4.158769E-01         2.451715E-01         3.598767E-01         2.929962E-01         4.470222E-01        -1.357544E+00        -1.579319E+00        -1.157452E+00         7.130000E+02         6.160000E+02         5.610000E+02        -1.901483E+01        -2.026401E+01        -1.885898E+01        -9.276380E+00        -9.889924E+00        -9.029414E+00        -4.544683E-01        -5.124246E-01        -9.754692E-02        -3.466405E+00         0.000000E+00        -2.647381E+00         0.000000E+00        -4.347576E+00                  NAN        -2.680913E+01        -2.899209E+01        -2.949887E+01        -3.112237E+01        -2.463702E+01                  NAN        -6.416753E+00        -7.077718E+00        -6.216899E+00        -6.785267E+00        -6.649777E+00                  NAN        -4.892994E+00         0.000000E+00        -6.105749E+00         0.000000E+00        -4.920343E+00         0.000000E+00        -2.319342E+01        -2.373307E+01        -2.378199E+01        -3.308787E+01        -2.178927E+01        -2.195134E+01        -6.596386E+00        -7.285852E+00        -6.216256E+00        -7.161241E+00        -7.032224E+00        -6.981668E+00        -4.024892E+00         0.000000E+00        -2.958402E+00         0.000000E+00        -4.376449E+00         0.000000E+00        -2.778058E+01        -3.040816E+01        -3.018143E+01        -3.262643E+01        -2.611546E+01        -2.898728E+01        -7.232928E-01        -8.387161E-01        -6.555956E-01        -8.034372E-01        -7.576469E-01        -2.939932E-02         1.930000E+02         8.000000E+00         4.780000E+02         6.100000E+01         3.400000E+01         0.000000E+00         2.110000E+02         3.000000E+00         3.900000E+01         1.000000E+00         2.570000E+02         1.000000E+00         1.490000E+02         1.100000E+01         2.500000E+02         6.700000E+01         5.000000E+01         6.000000E+00
        6.310320E+07         1.073396E+01         3.353027E-01         4.181341E-01         2.465632E-01         3.923876E-01         3.064017E-01         4.749753E-01        -1.315963E+00        -1.576154E+00        -1.097682E+00         6.780000E+02         6.260000E+02         5.860000E+02        -1.909364E+01        -2.083435E+01        -1.877532E+01        -9.306706E+00        -9.083454E+00        -8.504193E+00        -4.288479E-01        -5.099444E-01        -2.019893E-01        -3.432191E+00         0.000000E+00        -2.753578E+00         0.000000E+00        -5.000427E+00                  NAN        -2.686385E+01        -2.916095E+01        -2.921267E+01        -3.124091E+01        -2.323304E+01                  NAN        -6.601429E+00        -6.900444E+00        -6.257412E+00        -6.103383E+00        -7.072037E+00                  NAN        -4.657241E+00         0.000000E+00        -5.679153E+00         0.000000E+00        -5.097538E+00                  NAN        -2.325656E+01        -2.452690E+01        -2.446348E+01        -3.166068E+01        -2.167299E+01                  NAN        -6.773239E+00        -7.738705E+00        -6.975628E+00        -5.541176E+00        -6.818067E+00                  NAN        -4.049193E+00         0.000000E+00        -3.153416E+00         0.000000E+00        -4.416076E+00         0.000000E+00        -2.763822E+01        -3.095802E+01        -2.993769E+01        -3.264055E+01        -2.620018E+01        -2.819401E+01        -8.134397E-01        -7.956385E-01        -6.925444E-01        -6.845978E-01        -6.490507E-01        -9.635480E-08         1.920000E+02         1.200000E+01         4.700000E+02         6.700000E+01         3.300000E+01         0.000000E+00         2.030000E+02         5.000000E+00         3.900000E+01         1.000000E+00         2.640000E+02         0.000000E+00         1.370000E+02         1.300000E+01         2.550000E+02         6.700000E+01         5.900000E+01         3.000000E+00
        6.313320E+07         1.003486E+01         3.150886E-01         4.136607E-01         2.712507E-01         4.053962E-01         2.519269E-01         4.642769E-01        -1.334577E+00        -1.622088E+00        -1.129779E+00         6.460000E+02         6.040000E+02         6.400000E+02        -1.918518E+01        -2.078000E+01        -1.853534E+01        -9.256249E+00        -9.415465E+00        -8.704604E+00        -5.474119E-01        -5.318117E-01        -2.401486E-01        -3.641062E+00         0.000000E+00        -2.730775E+00         0.000000E+00        -4.620095E+00                  NAN        -2.703538E+01        -2.912360E+01        -2.940631E+01        -3.115115E+01        -2.472174E+01                  NAN        -6.515250E+00        -6.574582E+00        -6.071170E+00        -6.519713E+00        -6.271247E+00                  NAN        -4.408706E+00         0.000000E+00        -4.824879E+00         0.000000E+00        -5.020780E+00         0.000000E+00        -2.361370E+01        -2.318728E+01        -2.535003E+01        -3.122152E+01        -2.195215E+01        -2.549115E+01        -6.818833E+00        -7.720324E+00        -6.221286E+00        -4.231516E+00        -7.026084E+00        -6.742313E+00        -4.014910E+00         0.000000E+00        -3.279973E+00         0.000000E+00        -4.508060E+00         0.000000E+00        -2.782758E+01        -3.020030E+01        -2.994992E+01        -3.287488E+01        -2.618893E+01        -2.961873E+01        -7.994864E-01        -1.183051E+00        -6.823617E-01        -7.193859E-01        -7.971994E-01        -9.977432E-01         1.770000E+02         1.100000E+01         4.750000E+02         6.600000E+01         4.500000E+01         0.000000E+00         1.940000E+02         1.000000E+00         4.000000E+01         2.000000E+00         2.730000E+02         2.000000E+00         1.450000E+02         1.100000E+01         2.450000E+02         7.200000E+01         6.200000E+01         1.000000E+00
        6.316320E+07         1.105525E+01         3.341588E-01         4.088473E-01         2.569939E-01         3.905533E-01         2.843460E-01         4.500584E-01        -1.338200E+00        -1.579379E+00        -1.150561E+00         7.440000E+02         5.730000E+02         5.730000E+02        -1.898421E+01        -2.078262E+01        -1.894061E+01        -9.161860E+00        -9.291272E+00        -8.984654E+00        -4.842837E-01        -5.137049E-01        -1.365383E-01        -3.534826E+00         0.000000E+00        -2.724424E+00         0.000000E+00        -4.785259E+00                  NAN        -2.687232E+01        -2.940080E+01        -2.944781E+01        -3.115380E+01        -2.381469E+01                  NAN        -6.501120E+00        -6.603709E+00        -6.145611E+00        -6.376710E+00        -6.676619E+00                  NAN        -4.985185E+00         0.000000E+00        -4.866433E+00         0.000000E+00        -4.870836E+00                  NAN        -2.291715E+01        -2.627854E+01        -2.480739E+01        -3.111488E+01        -2.198872E+01                  NAN        -6.742013E+00        -7.404726E+00        -6.354063E+00        -5.251104E+00        -6.867160E+00                  NAN        -4.055625E+00         0.000000E+00        -3.254953E+00         0.000000E+00        -4.386709E+00         0.000000E+00        -2.768939E+01        -3.165120E+01        -2.986393E+01        -3.237018E+01        -2.563073E+01        -2.773160E+01        -6.489705E-01        -1.072026E+00        -7.117504E-01        -7.750237E-01        -9.173969E-01        -6.261032E-01         1.880000E+02         1.100000E+01         4.590000E+02         7.300000E+01         4.300000E+01         0.000000E+00         2.060000E+02         3.000000E+00         3.600000E+01         1.000000E+00         2.660000E+02         0.000000E+00         1.470000E+02         1.100000E+01         2.420000E+02         6.900000E+01         5.400000E+01         4.000000E+00
        6.319320E+07         1.084731E+01         3.337678E-01         4.128920E-01         2.533403E-01         4.133769E-01         3.171029E-01         4.300663E-01        -1.315902E+00        -1.554799E+00        -1.148083E+00         7.610000E+02         5.850000E+02         5.440000E+02        -1.931567E+01        -2.085169E+01        -1.824635E+01        -9.030440E+00        -9.069396E+00        -9.085971E+00        -5.999391E-01        -5.398245E-01        -1.372112E-01        -3.463110E+00         0.000000E+00        -2.691751E+00         0.000000E+00        -4.167020E+00                  NAN        -2.752634E+01        -2.950965E+01        -2.933641E+01        -3.126143E+01        -2.375167E+01                  NAN        -6.268093E+00        -6.601378E+00        -6.254290E+00        -6.344720E+00        -6.876712E+00                  NAN        -5.496245E+00         0.000000E+00        -5.530325E+00         0.000000E+00        -4.649038E+00         0.000000E+00        -2.267455E+01        -2.666904E+01        -2.443284E+01        -2.984183E+01        -2.197466E+01        -2.273334E+01        -6.916621E+00        -7.685930E+00        -6.476084E+00        -5.330940E+00        -6.850900E+00        -8.212628E+00        -4.053278E+00         0.000000E+00        -2.920278E+00         0.000000E+00        -3.126003E+00         0.000000E+00        -2.779793E+01        -2.990321E+01        -3.017234E+01        -3.274772E+01        -2.700720E+01        -2.900640E+01        -7.262290E-01        -1.504131E+00        -6.942196E-01        -7.628673E-01        -7.404412E-01        -3.777724E-01         1.980000E+02         5.000000E+00         4.650000E+02         6.800000E+01         3.800000E+01         0.000000E+00         2.010000E+02         2.000000E+00         3.700000E+01         2.000000E+00         2.690000E+02         1.000000E+00         1.600000E+02         6.000000E+00         2.490000E+02         6.600000E+01         5.200000E+01         3.000000E+00
        6.322320E+07         1.033774E+01         3.292703E-01         4.142828E-01         2.564469E-01         3.874197E-01         2.997372E-01         4.552564E-01        -1.336858E+00        -1.571416E+00        -1.146247E+00         7.540000E+02         5.940000E+02         5.420000E+02        -1.923834E+01        -2.023500E+01        -1.770172E+01        -9.086532E+00        -9.361640E+00        -9.185792E+00        -4.741365E-01        -5.433669E-01        -3.373385E-01        -3.771051E+00         0.000000E+00        -2.702664E+00         0.000000E+00        -3.654452E+00                  NAN        -2.687987E+01        -2.800605E+01        -2.949753E+01        -3.081452E+01        -2.511955E+01                  NAN        -6.612569E+00        -7.398627E+00        -6.082308E+00        -6.596167E+00        -6.371638E+00                  NAN        -5.483918E+00         0.000000E+00        -5.903577E+00         0.000000E+00        -4.361454E+00         0.000000E+00        -2.261161E+01        -2.686764E+01        -2.464670E+01        -2.989597E+01        -2.221663E+01        -2.497507E+01        -6.694637E+00        -4.257346E+00        -6.599347E+00        -4.473862E+00        -6.947201E+00        -6.810787E+00        -4.000134E+00         0.000000E+00        -3.070003E+00         0.000000E+00        -4.166664E+00         0.000000E+00        -2.770468E+01        -3.085201E+01        -3.001524E+01        -3.280662E+01        -2.592676E+01        -2.905764E+01        -7.830787E-01        -1.036124E+00        -6.147308E-01        -7.369830E-01        -9.479999E-01        -3.748435E-02         1.850000E+02         1.300000E+01         4.460000E+02         9.100000E+01         3.900000E+01         0.000000E+00         1.960000E+02         2.000000E+00         4.000000E+01         1.000000E+00         2.710000E+02         2.000000E+00         1.440000E+02         1.100000E+01         2.440000E+02         7.400000E+01         5.500000E+01         5.000000E+00
        6.325320E+07         1.076052E+01         3.146998E-01         4.179959E-01         2.673043E-01         4.019082E-01         3.045986E-01         4.884990E-01        -1.337084E+00        -1.555690E+00        -1.118818E+00         7.350000E+02         6.090000E+02         5.460000E+02        -1.929652E+01        -2.056078E+01        -1.897255E+01        -8.966645E+00        -9.551839E+00        -8.717124E+00        -4.515728E-01        -5.051182E-01        -2.249169E-01        -3.914765E+00         0.000000E+00        -2.752619E+00         0.000000E+00        -4.286241E+00         0.000000E+00        -2.694293E+01        -2.953061E+01        -2.942423E+01        -3.057181E+01        -2.438156E+01        -2.615628E+01        -6.451404E+00        -8.078608E+00        -6.148412E+00        -6.992120E+00        -6.639521E+00        -8.718634E+00        -5.225546E+00         0.000000E+00        -6.115489E+00         0.000000E+00        -4.372262E+00         0.000000E+00        -2.278748E+01        -2.682483E+01        -2.390599E+01        -2.926066E+01        -2.196366E+01        -1.968557E+01        -6.922515E+00        -7.365624E+00        -6.443317E+00        -8.262234E+00        -7.054427E+00        -1.050968E+01        -4.437711E+00         0.000000E+00        -3.002085E+00         0.000000E+00        -4.784522E+00         0.000000E+00        -2.791445E+01        -3.078457E+01        -2.993985E+01        -3.255589E+01        -2.595016E+01        -2.887019E+01        -6.874113E-01        -9.300415E-01        -7.234232E-01        -9.439706E-01        -6.348845E-01        -4.969121E-01         1.800000E+02         5.000000E+00         4.650000E+02         7.600000E+01         4.700000E+01         1.000000E+00         1.890000E+02         2.000000E+00         4.000000E+01         3.000000E+00         2.770000E+02         1.000000E+00         1.300000E+02         1.300000E+01         2.510000E+02         6.900000E+01         6.400000E+01         4.000000E+00
        6.328320E+07         1.138213E+01         3.293945E-01         4.124479E-01         2.581576E-01         3.973034E-01         2.807040E-01         4.364742E-01        -1.321403E+00        -1.584569E+00        -1.167651E+00         7.480000E+02         5.980000E+02         5.440000E+02        -1.964256E+01        -2.055522E+01        -1.760194E+01        -8.962006E+00        -9.308087E+00        -9.544084E+00        -3.989870E-01        -5.236803E-01        -4.615757E-01        -3.902913E+00         0.000000E+00        -2.659879E+00         0.000000E+00        -4.605446E+00                  NAN        -2.660516E+01        -2.892333E+01        -2.956402E+01        -3.074405E+01        -2.428816E+01                  NAN        -6.292285E+00        -7.151122E+00        -6.088089E+00        -6.499965E+00        -6.684365E+00                  NAN        -5.215193E+00         0.000000E+00        -5.694021E+00         0.000000E+00        -4.123919E+00         0.000000E+00        -2.273688E+01        -2.631152E+01        -2.433888E+01        -2.701274E+01        -2.223766E+01        -2.380127E+01        -6.636575E+00        -7.813631E+00        -6.529483E+00        -5.786229E+00        -7.034788E+00        -7.489002E+00        -4.597380E+00         0.000000E+00        -3.084296E+00         0.000000E+00        -4.439931E+00         0.000000E+00        -2.758515E+01        -3.067128E+01        -3.015711E+01        -3.252068E+01        -2.607990E+01        -2.733133E+01        -6.934477E-01        -7.047071E-01        -6.491181E-01        -7.941460E-01        -9.433184E-01        -5.354781E-01         1.860000E+02         1.300000E+01         4.680000E+02         6.700000E+01         4.000000E+01         0.000000E+00         2.090000E+02         2.000000E+00         4.000000E+01         1.000000E+00         2.590000E+02         1.000000E+00         1.390000E+02         1.200000E+01         2.500000E+02         6.600000E+01         5.600000E+01         5.000000E+00
        6.331320E+07         1.103583E+01         3.188427E-01         4.105267E-01         2.706306E-01         4.025401E-01         2.872097E-01         4.448651E-01        -1.322262E+00        -1.587901E+00        -1.144184E+00         6.990000E+02         6.100000E+02         5.810000E+02        -1.997990E+01        -2.035196E+01        -1.857589E+01        -8.576656E+00        -9.614165E+00        -9.099898E+00        -3.530428E-01        -4.975842E-01        -2.310263E-01        -3.621799E+00         0.000000E+00        -2.742672E+00         0.000000E+00        -4.631607E+00                  NAN        -2.715782E+01        -3.053933E+01        -2.946815E+01        -3.143683E+01        -2.434413E+01                  NAN        -6.510384E+00        -5.857162E+00        -6.178690E+00        -6.450179E+00        -6.333235E+00                  NAN        -5.105024E+00         0.000000E+00        -5.367717E+00         0.000000E+00        -4.467129E+00         0.000000E+00        -2.255049E+01        -2.567135E+01        -2.440715E+01        -2.737797E+01        -2.210032E+01        -2.653477E+01        -6.691839E+00        -7.417525E+00        -7.109792E+00        -6.643913E+00        -6.917266E+00        -7.466891E+00        -4.397722E+00         0.000000E+00        -3.260566E+00         0.000000E+00        -4.665450E+00         0.000000E+00        -2.770662E+01        -2.940201E+01        -2.982541E+01        -3.253451E+01        -2.616814E+01        -2.774694E+01        -6.845032E-01        -1.568469E+00        -6.895162E-01        -8.468815E-01        -8.109867E-01        -6.334687E-01         1.960000E+02         4.000000E+00         4.560000E+02         6.800000E+01         5.000000E+01         0.000000E+00         1.980000E+02         7.000000E+00         4.000000E+01         1.000000E+00         2.650000E+02         1.000000E+00         1.360000E+02         6.000000E+00         2.500000E+02         7.400000E+01         6.400000E+01         2.000000E+00
        6.334320E+07         1.134273E+01         3.341012E-01         4.070996E-01         2.587992E-01         3.966455E-01         3.080667E-01         4.597246E-01        -1.336661E+00        -1.564797E+00        -1.151009E+00         7.400000E+02         5.980000E+02         5.520000E+02        -1.939274E+01        -2.062134E+01        -1.872947E+01        -9.086402E+00        -9.243214E+00        -9.294483E+00        -3.998086E-01        -4.807808E-01        -2.890211E-01        -3.447293E+00         0.000000E+00        -2.711000E+00         0.000000E+00        -4.168176E+00                  NAN        -2.743127E+01        -3.015147E+01        -2.922748E+01        -3.158449E+01        -2.358740E+01                  NAN        -6.306379E+00        -6.812262E+00        -6.272106E+00        -6.510449E+00        -7.156526E+00                  NAN        -5.223968E+00         0.000000E+00        -5.662914E+00                  NAN        -4.629646E+00         0.000000E+00        -2.273358E+01        -2.579798E+01        -2.405942E+01                  NAN        -2.215752E+01        -2.463286E+01        -6.670325E+00        -7.701135E+00        -6.520355E+00                  NAN        -7.100467E+00        -7.938629E+00        -4.394036E+00         0.000000E+00        -3.096669E+00         0.000000E+00        -4.951088E+00         0.000000E+00        -2.753804E+01        -3.077413E+01        -2.996051E+01        -3.268346E+01        -2.565118E+01        -2.892601E+01        -7.568007E-01        -9.099715E-01        -7.314106E-01        -7.724193E-01        -9.473141E-01        -6.247084E-04         1.950000E+02         8.000000E+00         4.620000E+02         6.500000E+01         4.400000E+01         0.000000E+00         2.020000E+02         5.000000E+00         3.900000E+01         0.000000E+00         2.600000E+02         6.000000E+00         1.460000E+02         1.100000E+01         2.430000E+02         7.100000E+01         5.800000E+01         3.000000E+00
        6.337320E+07         1.123801E+01         3.390196E-01         4.038045E-01         2.571759E-01         3.853191E-01         2.953635E-01         4.789970E-01        -1.335026E+00        -1.576192E+00        -1.126670E+00         7.640000E+02         6.060000E+02         5.200000E+02        -1.934270E+01        -2.022833E+01        -1.896873E+01        -8.917050E+00        -9.645465E+00        -8.948196E+00        -4.380097E-01        -5.071885E-01        -1.966909E-01        -3.760846E+00         0.000000E+00        -2.706455E+00         0.000000E+00        -3.756690E+00         0.000000E+00        -2.672472E+01        -2.979799E+01        -2.956854E+01        -3.049602E+01        -2.386219E+01        -2.428922E+01        -6.301540E+00        -7.410740E+00        -6.002365E+00        -6.746049E+00        -7.122453E+00        -5.763151E+00        -5.111437E+00         0.000000E+00        -5.200455E+00         0.000000E+00        -4.703901E+00         0.000000E+00        -2.304886E+01        -2.821259E+01        -2.548749E+01        -2.851026E+01        -2.181766E+01        -2.315440E+01        -6.469952E+00        -5.541391E+00        -6.215501E+00        -6.201036E+00        -7.265553E+00        -8.588952E+00        -4.757603E+00         0.000000E+00        -3.148132E+00         0.000000E+00        -4.284686E+00         0.000000E+00        -2.710380E+01        -3.089264E+01        -3.002792E+01        -3.253026E+01        -2.623160E+01        -3.022153E+01        -6.594913E-01        -7.454948E-01        -6.980194E-01        -9.403609E-01        -9.271504E-01        -3.200286E-01         2.010000E+02         1.100000E+01         4.440000E+02         7.300000E+01         4.400000E+01         1.000000E+00         2.090000E+02         6.000000E+00         3.800000E+01         1.000000E+00         2.490000E+02         9.000000E+00         1.460000E+02         1.600000E+01         2.430000E+02         6.700000E+01         5.600000E+01         3.000000E+00
        6.340320E+07         1.206090E+01         3.627201E-01         4.030449E-01         2.342350E-01         4.272225E-01         2.790663E-01         4.772544E-01        -1.292048E+00        -1.587236E+00        -1.130515E+00         8.060000E+02         5.900000E+02         4.940000E+02        -1.897866E+01        -2.003141E+01        -1.859994E+01        -9.215956E+00        -9.772412E+00        -9.090222E+00        -3.701518E-01        -3.769845E-01        -2.597654E-01        -3.525513E+00         0.000000E+00        -2.655688E+00         0.000000E+00        -3.790448E+00         0.000000E+00        -2.713750E+01        -3.033346E+01        -2.930686E+01        -3.161847E+01        -2.407231E+01        -2.391846E+01        -6.407332E+00        -5.785826E+00        -6.199839E+00        -6.406948E+00        -6.531394E+00        -1.053365E+01        -5.236211E+00         0.000000E+00        -5.304712E+00         0.000000E+00        -4.553278E+00         0.000000E+00        -2.262997E+01        -2.556310E+01        -2.434437E+01        -3.368539E+01        -2.234109E+01        -2.236302E+01        -6.835923E+00        -7.198691E+00        -6.473974E+00        -4.982289E+00        -6.882726E+00        -8.841051E+00        -4.767937E+00         0.000000E+00        -3.215332E+00         0.000000E+00        -4.108709E+00         0.000000E+00        -2.730156E+01        -3.168862E+01        -2.983294E+01        -3.237284E+01        -2.651180E+01        -2.992047E+01        -7.561854E-01        -6.340534E-01        -7.419875E-01        -9.628006E-01        -8.567633E-01        -6.275128E-01         1.970000E+02         1.200000E+01         4.510000E+02         8.000000E+01         3.300000E+01         1.000000E+00         2.140000E+02         6.000000E+00         4.000000E+01         1.000000E+00         2.470000E+02         4.000000E+00         1.600000E+02         1.400000E+01         2.300000E+02         7.900000E+01         4.500000E+01         4.000000E+00
        6.343320E+07         1.120319E+01         3.407573E-01         4.052074E-01         2.540354E-01         4.238775E-01         3.322437E-01         4.782216E-01        -1.287905E+00        -1.534671E+00        -1.125589E+00         7.900000E+02         5.880000E+02         5.120000E+02        -1.925323E+01        -2.021164E+01        -1.847235E+01        -8.899219E+00        -9.401182E+00        -8.782508E+00        -4.301302E-01        -4.102984E-01        -3.072650E-01        -3.819397E+00         0.000000E+00        -2.791664E+00         0.000000E+00        -3.821356E+00                  NAN        -2.685069E+01        -2.807169E+01        -2.926215E+01        -3.136808E+01        -2.423371E+01                  NAN        -6.430363E+00        -6.617620E+00        -6.169927E+00        -6.574792E+00        -7.055859E+00                  NAN        -5.324423E+00         0.000000E+00        -5.610282E+00         0.000000E+00        -4.356172E+00         0.000000E+00        -2.276277E+01        -2.884695E+01        -2.395800E+01        -2.816261E+01        -2.225798E+01        -2.280501E+01        -6.675621E+00        -6.423273E+00        -7.142587E+00        -7.684807E+00        -6.900598E+00        -7.728652E+00        -3.868195E+00         0.000000E+00        -3.142099E+00         0.000000E+00        -4.854178E+00         0.000000E+00        -2.776833E+01        -3.064957E+01        -2.997153E+01        -3.248019E+01        -2.583133E+01        -2.769408E+01        -6.503840E-01        -8.561450E-01        -6.593295E-01        -8.370104E-01        -7.524983E-01        -5.531509E-01         1.940000E+02         1.200000E+01         4.470000E+02         7.900000E+01         4.200000E+01         0.000000E+00         2.050000E+02         3.000000E+00         3.900000E+01         1.000000E+00         2.620000E+02         2.000000E+00         1.460000E+02         1.100000E+01         2.380000E+02         7.600000E+01         5.000000E+01         6.000000E+00
        6.346320E+07         1.164723E+01         3.606373E-01         4.022978E-01         2.370649E-01         4.129288E-01         3.068611E-01         4.136236E-01        -1.292045E+00        -1.559998E+00        -1.189919E+00         8.190000E+02         5.980000E+02         4.730000E+02        -1.927056E+01        -2.059100E+01        -1.802268E+01        -9.352688E+00        -9.365220E+00        -9.350284E+00        -3.936223E-01        -4.412942E-01        -2.125228E-01        -3.494226E+00         0.000000E+00        -2.848848E+00         0.000000E+00        -3.552696E+00         0.000000E+00        -2.671629E+01        -2.950575E+01        -2.932919E+01        -3.188320E+01        -2.452437E+01        -2.606160E+01        -6.638163E+00        -6.002894E+00        -6.261023E+00        -5.927267E+00        -6.647345E+00        -8.058585E+00        -5.155208E+00         0.000000E+00        -5.885056E+00         0.000000E+00        -4.286007E+00         0.000000E+00        -2.293124E+01        -2.855486E+01        -2.371766E+01        -2.862297E+01        -2.257498E+01        -2.828186E+01        -6.579198E+00        -2.998791E+00        -6.400138E+00        -7.933110E+00        -6.867666E+00        -3.332500E+00        -4.374465E+00         0.000000E+00        -3.137563E+00         0.000000E+00        -3.762671E+00         0.000000E+00        -2.730773E+01        -3.018626E+01        -2.988584E+01        -3.297171E+01        -2.648531E+01        -2.815362E+01        -7.596725E-01        -1.053359E+00        -7.149890E-01        -8.024789E-01        -8.449347E-01        -4.763655E-01         2.040000E+02         6.000000E+00         4.520000E+02         7.300000E+01         3.700000E+01         2.000000E+00         2.180000E+02         1.000000E+00         3.700000E+01         1.000000E+00         2.540000E+02         1.000000E+00         1.530000E+02         1.300000E+01         2.350000E+02         7.100000E+01         5.800000E+01         3.000000E+00
        6.349320E+07         1.192255E+01         3.479524E-01         4.044752E-01         2.475724E-01         4.212971E-01         2.890437E-01         4.472476E-01        -1.281207E+00        -1.585389E+00        -1.144774E+00         7.420000E+02         6.190000E+02         5.290000E+02        -1.974259E+01        -2.031079E+01        -1.827917E+01        -8.769953E+00        -9.650607E+00        -8.905941E+00        -4.852763E-01        -3.832242E-01        -3.329756E-01        -3.614648E+00         0.000000E+00        -2.691981E+00         0.000000E+00        -4.108229E+00                  NAN        -2.696754E+01        -2.873529E+01        -2.931001E+01        -3.120062E+01        -2.449413E+01                  NAN        -6.464135E+00        -6.107534E+00        -6.276822E+00        -6.541344E+00        -6.511075E+00                  NAN        -4.992482E+00         0.000000E+00        -6.102448E+00         0.000000E+00        -4.650881E+00         0.000000E+00        -2.300902E+01        -2.122518E+01        -2.453997E+01        -3.025680E+01        -2.166122E+01        -2.707504E+01        -6.699023E+00        -9.070660E+00        -6.190839E+00        -4.682196E+00        -7.224956E+00        -8.880747E+00        -4.344825E+00         0.000000E+00        -3.217859E+00         0.000000E+00        -3.985510E+00         0.000000E+00        -2.761630E+01        -3.155909E+01        -2.979329E+01        -3.296408E+01        -2.620964E+01        -2.841218E+01        -7.659115E-01        -8.968275E-01        -7.041586E-01        -8.567566E-01        -9.797683E-01        -7.210512E-01         2.090000E+02         9.000000E+00         4.430000E+02         7.100000E+01         4.200000E+01         0.000000E+00         2.100000E+02         2.000000E+00         4.000000E+01         1.000000E+00         2.580000E+02         1.000000E+00         1.480000E+02         1.200000E+01         2.410000E+02         6.500000E+01         5.200000E+01         4.000000E+00
        6.352320E+07         1.185752E+01         3.393112E-01         4.063706E-01         2.543182E-01         3.688799E-01         3.107489E-01         4.447961E-01        -1.352587E+00        -1.568547E+00        -1.150985E+00         7.440000E+02         6.150000E+02         5.310000E+02        -1.928542E+01        -2.061725E+01        -1.876323E+01        -9.094947E+00        -9.348233E+00        -9.046350E+00        -4.595889E-01        -3.877153E-01        -3.287461E-01        -3.440768E+00         0.000000E+00        -2.864436E+00         0.000000E+00        -4.087895E+00                  NAN        -2.750923E+01        -3.021601E+01        -2.897344E+01        -3.145856E+01        -2.462885E+01                  NAN        -6.189350E+00        -5.184685E+00        -6.270906E+00        -6.049892E+00        -6.607791E+00                  NAN        -4.796641E+00         0.000000E+00        -5.585817E+00         0.000000E+00        -4.519026E+00         0.000000E+00        -2.319281E+01        -2.570621E+01        -2.493985E+01        -3.245029E+01        -2.177203E+01        -2.028955E+01        -6.726486E+00        -8.807145E+00        -5.946764E+00        -3.760303E+00        -7.027028E+00        -9.825808E+00        -4.386226E+00         0.000000E+00        -3.422356E+00         0.000000E+00        -4.665681E+00         0.000000E+00        -2.796658E+01        -3.073475E+01        -2.956535E+01        -3.293307E+01        -2.580679E+01        -2.862728E+01        -6.812327E-01        -6.873076E-01        -7.171087E-01        -7.882561E-01        -7.456783E-01        -1.440429E-01         2.070000E+02         6.000000E+00         4.440000E+02         7.000000E+01         4.700000E+01         0.000000E+00         2.130000E+02         1.000000E+00         3.800000E+01         1.000000E+00         2.570000E+02         2.000000E+00         1.480000E+02         1.000000E+01         2.310000E+02         7.300000E+01         5.700000E+01         2.000000E+00
        6.355320E+07         1.195662E+01         3.441227E-01         4.084118E-01         2.474655E-01         3.800229E-01         2.930360E-01         4.375267E-01        -1.347481E+00        -1.571696E+00        -1.172208E+00         7.410000E+02         6.270000E+02         5.220000E+02        -1.908137E+01        -2.067545E+01        -1.877557E+01        -9.309570E+00        -9.408931E+00        -8.848882E+00        -3.929226E-01        -3.571039E-01        -2.556396E-01        -3.421592E+00         0.000000E+00        -2.933086E+00         0.000000E+00        -4.336266E+00         0.000000E+00        -2.735348E+01        -3.101269E+01        -2.905072E+01        -3.125546E+01        -2.439547E+01        -2.584231E+01        -6.140993E+00        -4.488510E+00        -6.188904E+00        -6.177665E+00        -6.642408E+00        -6.302572E+00        -4.671655E+00         0.000000E+00        -5.377143E+00         0.000000E+00        -4.385525E+00                  NAN        -2.315666E+01        -2.379887E+01        -2.450036E+01        -2.908191E+01        -2.244798E+01                  NAN        -6.655553E+00        -8.620616E+00        -6.207720E+00        -7.116752E+00        -6.900630E+00                  NAN        -4.511706E+00         0.000000E+00        -3.209298E+00         0.000000E+00        -5.104574E+00         0.000000E+00        -2.740411E+01        -3.006542E+01        -2.983003E+01        -3.259039E+01        -2.559126E+01        -2.841876E+01        -7.836343E-01        -1.208045E+00        -6.835251E-01        -7.621988E-01        -7.241491E-01        -1.050995E+00         2.110000E+02         3.000000E+00         4.460000E+02         7.400000E+01         3.800000E+01         2.000000E+00         2.110000E+02         3.000000E+00         4.000000E+01         1.000000E+00         2.570000E+02         0.000000E+00         1.450000E+02         1.100000E+01         2.390000E+02         7.200000E+01         6.500000E+01         2.000000E+00
        6.358320E+07         1.161419E+01         3.400208E-01         4.129220E-01         2.470572E-01         3.771383E-01         2.981022E-01         4.341893E-01        -1.343957E+00        -1.575598E+00        -1.178397E+00         7.590000E+02         6.340000E+02         4.970000E+02        -1.917857E+01        -2.028945E+01        -1.847831E+01        -8.822641E+00        -9.569256E+00        -8.814484E+00        -4.490720E-01        -3.990140E-01        -3.517772E-01        -3.484956E+00         0.000000E+00        -2.878477E+00         0.000000E+00        -4.497976E+00         0.000000E+00        -2.729388E+01        -3.100935E+01        -2.911998E+01        -3.175466E+01        -2.449409E+01        -2.661788E+01        -6.476993E+00        -5.721680E+00        -6.316719E+00        -6.265074E+00        -6.512920E+00        -4.035126E+00        -5.173346E+00         0.000000E+00        -5.105375E+00         0.000000E+00        -4.242509E+00         0.000000E+00        -2.272641E+01        -2.280613E+01        -2.532505E+01        -3.063096E+01        -2.223405E+01        -2.326823E+01        -6.714549E+00        -9.479030E+00        -6.068724E+00        -5.389387E+00        -7.043158E+00        -7.296998E+00        -4.245313E+00         0.000000E+00        -3.138444E+00         0.000000E+00        -4.811088E+00         0.000000E+00        -2.785770E+01        -3.172639E+01        -2.980321E+01        -3.281436E+01        -2.596914E+01        -2.877608E+01        -6.093369E-01        -6.469710E-01        -7.367309E-01        -7.471521E-01        -7.203492E-01        -1.046572E+00         1.990000E+02         1.100000E+01         4.520000E+02         7.000000E+01         4.100000E+01         1.000000E+00         2.090000E+02         6.000000E+00         4.200000E+01         1.000000E+00         2.460000E+02         8.000000E+00         1.440000E+02         1.100000E+01         2.520000E+02         6.500000E+01         6.100000E+01         5.000000E+00
        6.361320E+07         1.116240E+01         3.172594E-01         4.162805E-01         2.664601E-01         3.620794E-01         3.182902E-01         4.305793E-01        -1.360324E+00        -1.549541E+00        -1.160831E+00         7.120000E+02         6.420000E+02         5.360000E+02        -1.918257E+01        -2.046170E+01        -1.916156E+01        -8.772085E+00        -9.467036E+00        -8.750727E+00        -4.741250E-01        -4.097309E-01        -1.692593E-01        -3.847364E+00         0.000000E+00        -2.972796E+00         0.000000E+00        -4.050923E+00         0.000000E+00        -2.696837E+01        -2.921232E+01        -2.888624E+01        -3.132595E+01        -2.423890E+01        -2.258714E+01        -6.473906E+00        -6.321576E+00        -6.263288E+00        -6.345213E+00        -6.682030E+00        -8.385342E+00        -4.904866E+00         0.000000E+00        -4.907341E+00         0.000000E+00        -4.600336E+00         0.000000E+00        -2.308648E+01        -2.340475E+01        -2.414255E+01        -2.284569E+01        -2.202143E+01        -2.290893E+01        -6.412506E+00        -9.388473E+00        -6.456364E+00        -1.049854E+01        -7.121162E+00        -7.245618E+00        -4.848268E+00         0.000000E+00        -3.238844E+00         0.000000E+00        -3.967728E+00         0.000000E+00        -2.739887E+01        -3.121051E+01        -2.969151E+01        -3.243464E+01        -2.645506E+01        -2.945663E+01        -7.524132E-01        -1.147842E+00        -6.865815E-01        -6.593578E-01        -8.456800E-01        -4.016661E-01         1.900000E+02         9.000000E+00         4.480000E+02         7.900000E+01         4.600000E+01         2.000000E+00         1.860000E+02         6.000000E+00         4.200000E+01         1.000000E+00         2.720000E+02         5.000000E+00         1.340000E+02         7.000000E+00         2.360000E+02         7.800000E+01         6.100000E+01         7.000000E+00
        6.364320E+07         1.152614E+01         3.234310E-01         4.168956E-01         2.596734E-01         4.156239E-01         2.996201E-01         4.337344E-01        -1.298028E+00        -1.566420E+00        -1.157045E+00         7.290000E+02         6.270000E+02         5.340000E+02        -1.897410E+01        -2.037256E+01        -1.860210E+01        -9.054622E+00        -9.497908E+00        -9.266438E+00        -3.274706E-01        -5.056822E-01        -1.457877E-01        -4.036534E+00         0.000000E+00        -2.973915E+00         0.000000E+00        -3.397033E+00         0.000000E+00        -2.649751E+01        -2.971530E+01        -2.887710E+01        -3.163141E+01        -2.496433E+01        -3.059477E+01        -6.591646E+00        -6.847821E+00        -6.288761E+00        -5.924454E+00        -6.970192E+00        -3.750189E+00        -4.826878E+00         0.000000E+00        -5.056596E+00         0.000000E+00        -4.563149E+00         0.000000E+00        -2.236865E+01        -2.542958E+01        -2.428454E+01        -2.995808E+01        -2.228941E+01        -2.522132E+01        -7.058597E+00        -7.021396E+00        -6.602677E+00        -6.783441E+00        -6.867126E+00        -9.343697E+00        -4.219575E+00         0.000000E+00        -3.135586E+00         0.000000E+00        -4.288869E+00         0.000000E+00        -2.795786E+01        -3.084791E+01        -2.963786E+01        -3.274106E+01        -2.686028E+01        -2.747487E+01        -6.983834E-01        -7.201109E-01        -7.330625E-01        -7.531351E-01        -8.142795E-01        -2.146947E-01         1.840000E+02         1.400000E+01         4.470000E+02         8.200000E+01         4.600000E+01         1.000000E+00         1.960000E+02         7.000000E+00         4.300000E+01         2.000000E+00         2.590000E+02         5.000000E+00         1.360000E+02         1.300000E+01         2.370000E+02         7.500000E+01         6.500000E+01         3.000000E+00
        6.367320E+07         1.143281E+01         3.220092E-01         4.172363E-01         2.607546E-01         3.860854E-01         2.866166E-01         4.454016E-01        -1.318323E+00        -1.574055E+00        -1.168186E+00         7.120000E+02         6.360000E+02         5.420000E+02        -1.930471E+01        -1.985275E+01        -1.877891E+01        -8.953285E+00        -9.590652E+00        -9.081477E+00        -3.049684E-01        -3.831771E-01        -2.388524E-01        -4.095106E+00         0.000000E+00        -2.853195E+00         0.000000E+00        -3.721223E+00         0.000000E+00        -2.669619E+01        -2.864418E+01        -2.929141E+01        -3.170061E+01        -2.536138E+01        -3.409135E+01        -6.263835E+00        -7.503878E+00        -6.307943E+00        -6.098618E+00        -6.605591E+00        -6.522990E+00        -4.923834E+00         0.000000E+00        -5.370759E+00                  NAN        -4.542372E+00         0.000000E+00        -2.239813E+01        -2.547394E+01        -2.447631E+01                  NAN        -2.250559E+01        -2.319401E+01        -7.070963E+00        -6.857098E+00        -6.345581E+00                  NAN        -6.724102E+00        -9.822592E+00        -4.009847E+00         0.000000E+00        -2.903262E+00         0.000000E+00        -4.277700E+00         0.000000E+00        -2.804954E+01        -3.067931E+01        -3.004810E+01        -3.286502E+01        -2.679745E+01        -2.953424E+01        -7.241928E-01        -5.695624E-01        -6.352929E-01        -7.909736E-01        -8.326384E-01        -2.999114E-01         1.820000E+02         1.100000E+01         4.610000E+02         7.200000E+01         4.700000E+01         1.000000E+00         1.950000E+02         3.000000E+00         4.300000E+01         0.000000E+00         2.680000E+02         3.000000E+00         1.210000E+02         1.900000E+01         2.510000E+02         7.100000E+01         6.600000E+01         4.000000E+00
        6.370320E+07         1.173525E+01         3.220188E-01         4.130657E-01         2.649154E-01         3.857089E-01         2.959199E-01         4.686723E-01        -1.326065E+00        -1.589875E+00        -1.145316E+00         6.960000E+02         6.450000E+02         5.490000E+02        -1.911138E+01        -2.019271E+01        -1.858911E+01        -9.232940E+00        -9.365807E+00        -9.053884E+00        -3.939433E-01        -4.417923E-01        -2.773043E-01        -3.950870E+00         0.000000E+00        -2.888684E+00         0.000000E+00        -4.206266E+00         0.000000E+00        -2.653355E+01        -2.843821E+01        -2.917279E+01        -3.102466E+01        -2.413682E+01        -2.461434E+01        -6.366947E+00        -7.149553E+00        -6.107541E+00        -6.280648E+00        -7.433028E+00        -6.121464E+00        -4.955179E+00         0.000000E+00        -5.524253E+00                  NAN        -4.290312E+00         0.000000E+00        -2.277997E+01        -2.404792E+01        -2.438017E+01                  NAN        -2.259083E+01        -2.589104E+01        -6.840238E+00        -6.930368E+00        -6.321572E+00                  NAN        -7.057101E+00        -8.660511E+00        -4.166023E+00         0.000000E+00        -2.963140E+00         0.000000E+00        -4.043711E+00         0.000000E+00        -2.769019E+01        -3.010305E+01        -2.996018E+01        -3.273516E+01        -2.647084E+01        -3.058444E+01        -6.858063E-01        -3.198188E-01        -7.085060E-01        -7.259738E-01        -7.898440E-01        -6.557630E-02         1.860000E+02         9.000000E+00         4.610000E+02         7.300000E+01         4.200000E+01         3.000000E+00         1.970000E+02         2.000000E+00         4.100000E+01         0.000000E+00         2.690000E+02         3.000000E+00         1.410000E+02         1.000000E+01         2.440000E+02         7.400000E+01         6.200000E+01         3.000000E+00
        6.373320E+07         1.193233E+01         3.226314E-01         4.105308E-01         2.668377E-01         3.621073E-01         3.001307E-01         4.131876E-01        -1.355103E+00        -1.575805E+00        -1.193099E+00         7.350000E+02         6.210000E+02         5.340000E+02        -1.880170E+01        -2.078531E+01        -1.882249E+01        -9.264539E+00        -9.287925E+00        -9.146970E+00        -5.148834E-01        -5.009719E-01        -3.165300E-01        -3.705460E+00         0.000000E+00        -2.966021E+00         0.000000E+00        -4.230651E+00         0.000000E+00        -2.697478E+01        -2.966152E+01        -2.896444E+01        -3.203623E+01        -2.457440E+01        -2.698805E+01        -6.519309E+00        -7.124440E+00        -6.453388E+00        -6.089262E+00        -6.807238E+00        -5.149415E+00        -4.915616E+00         0.000000E+00        -5.417584E+00                  NAN        -4.508364E+00         0.000000E+00        -2.321280E+01        -2.572360E+01        -2.467220E+01                  NAN        -2.222466E+01        -2.333878E+01        -6.657644E+00        -7.342710E+00        -6.344283E+00                  NAN        -7.069629E+00        -8.165715E+00        -4.471087E+00         0.000000E+00        -3.199102E+00         0.000000E+00        -4.089825E+00         0.000000E+00        -2.759708E+01        -3.127589E+01        -2.978574E+01        -3.308925E+01        -2.612349E+01        -2.776744E+01        -7.228756E-01        -1.301823E+00        -7.249996E-01        -7.662169E-01        -9.289151E-01        -4.789032E-01         1.860000E+02         1.300000E+01         4.530000E+02         7.300000E+01         4.700000E+01         2.000000E+00         1.880000E+02         5.000000E+00         3.700000E+01         0.000000E+00         2.710000E+02         1.100000E+01         1.420000E+02         1.000000E+01         2.470000E+02         7.000000E+01         5.700000E+01         9.000000E+00
        6.376320E+07         1.187553E+01         3.271124E-01         4.066719E-01         2.662157E-01         3.651622E-01         3.013193E-01         4.828754E-01        -1.373644E+00        -1.575779E+00        -1.113314E+00         7.090000E+02         6.260000E+02         5.550000E+02        -1.873420E+01        -2.013289E+01        -1.928907E+01        -9.345692E+00        -9.639916E+00        -8.984758E+00        -3.822311E-01        -4.882177E-01        -2.707048E-01        -3.928205E+00         0.000000E+00        -2.789262E+00         0.000000E+00        -3.928281E+00         0.000000E+00        -2.696535E+01        -2.838722E+01        -2.936485E+01        -3.114306E+01        -2.524695E+01        -2.600728E+01        -6.263218E+00        -7.082857E+00        -6.065009E+00        -6.332611E+00        -6.521184E+00        -6.434178E+00        -4.611402E+00         0.000000E+00        -5.308531E+00         0.000000E+00        -4.603224E+00         0.000000E+00        -2.302885E+01        -2.225067E+01        -2.493639E+01        -2.667373E+01        -2.195439E+01        -2.502883E+01        -7.075796E+00        -9.528294E+00        -6.196707E+00        -8.582080E+00        -7.109262E+00        -7.809293E+00        -4.172456E+00         0.000000E+00        -3.186459E+00         0.000000E+00        -4.673007E+00         0.000000E+00        -2.762321E+01        -3.168004E+01        -2.992018E+01        -3.271223E+01        -2.616807E+01        -2.943548E+01        -6.922813E-01        -8.403099E-01        -7.002783E-01        -7.698888E-01        -7.815463E-01        -2.473388E-01         1.820000E+02         9.000000E+00         4.620000E+02         7.600000E+01         4.300000E+01         2.000000E+00         1.890000E+02         2.000000E+00         3.700000E+01         1.000000E+00         2.780000E+02         5.000000E+00         1.500000E+02         8.000000E+00         2.410000E+02         7.200000E+01         6.300000E+01         3.000000E+00
        6.379320E+07         1.225479E+01         3.439283E-01         4.034157E-01         2.526560E-01         3.893870E-01         2.718768E-01         4.280805E-01        -1.348315E+00        -1.623829E+00        -1.156239E+00         7.720000E+02         5.790000E+02         5.390000E+02        -1.950457E+01        -2.001946E+01        -1.803799E+01        -9.202571E+00        -9.579187E+00        -9.317252E+00        -4.112900E-01        -5.704089E-01        -2.755252E-01        -4.007447E+00         0.000000E+00        -2.847320E+00         0.000000E+00        -3.736456E+00                  NAN        -2.660926E+01        -2.788557E+01        -2.922627E+01        -3.135202E+01        -2.534938E+01                  NAN        -6.532428E+00        -7.095833E+00        -6.089859E+00        -6.179632E+00        -6.115197E+00                  NAN        -4.750815E+00         0.000000E+00        -4.024931E+00                  NAN        -4.423569E+00         0.000000E+00        -2.312756E+01        -2.411784E+01        -2.538824E+01                  NAN        -2.232831E+01        -2.387024E+01        -6.929714E+00        -8.533786E+00        -6.582848E+00                  NAN        -6.904670E+00        -7.857091E+00        -4.840599E+00         0.000000E+00        -3.033073E+00         0.000000E+00        -3.290144E+00         0.000000E+00        -2.716139E+01        -2.990253E+01        -3.002123E+01        -3.227323E+01        -2.738311E+01        -2.910643E+01        -7.551481E-01        -1.021745E+00        -7.278623E-01        -7.800903E-01        -7.773472E-01         0.000000E+00         1.890000E+02         1.000000E+01         4.630000E+02         7.500000E+01         3.700000E+01         0.000000E+00         1.990000E+02         3.000000E+00         3.400000E+01         0.000000E+00         2.720000E+02         4.000000E+00         1.540000E+02         1.000000E+01         2.370000E+02         7.800000E+01         6.200000E+01         2.000000E+00
        6.382320E+07         1.227930E+01         3.307964E-01         4.139912E-01         2.552124E-01         3.914923E-01         3.216730E-01         4.254359E-01        -1.337459E+00        -1.547045E+00        -1.174681E+00         7.580000E+02         6.060000E+02         5.260000E+02        -1.922233E+01        -2.046921E+01        -1.863975E+01        -9.268388E+00        -9.227026E+00        -9.087530E+00        -3.729664E-01        -5.324753E-01        -2.735850E-01        -3.948206E+00         0.000000E+00        -2.777179E+00         0.000000E+00        -3.897457E+00         0.000000E+00        -2.690406E+01        -3.210392E+01        -2.927985E+01        -3.182345E+01        -2.434791E+01        -2.922250E+01        -6.093105E+00        -5.203142E+00        -6.318644E+00        -6.023384E+00        -6.865221E+00        -6.768424E+00        -4.609218E+00         0.000000E+00        -4.803760E+00                  NAN        -4.619849E+00         0.000000E+00        -2.317433E+01        -2.799284E+01        -2.515360E+01                  NAN        -2.221337E+01        -2.400617E+01        -6.748916E+00        -4.665203E+00        -6.658849E+00                  NAN        -6.923529E+00        -9.102162E+00        -4.516817E+00         0.000000E+00        -3.309715E+00         0.000000E+00        -4.223312E+00         0.000000E+00        -2.720000E+01        -3.201742E+01        -2.981374E+01        -3.293499E+01        -2.644284E+01        -2.838432E+01        -7.741544E-01        -3.149007E-01        -6.434462E-01        -8.031906E-01        -8.207138E-01        -3.692226E-01         1.900000E+02         6.000000E+00         4.530000E+02         8.100000E+01         4.300000E+01         1.000000E+00         1.920000E+02         2.000000E+00         4.000000E+01         0.000000E+00         2.740000E+02         4.000000E+00         1.570000E+02         1.000000E+01         2.460000E+02         7.100000E+01         5.200000E+01         5.000000E+00
        6.385320E+07         1.229331E+01         3.250695E-01         4.141566E-01         2.607739E-01         3.702640E-01         2.980027E-01         4.638084E-01        -1.352767E+00        -1.584670E+00        -1.138957E+00         7.630000E+02         6.240000E+02         5.030000E+02        -1.893399E+01        -2.007462E+01        -1.884689E+01        -9.493532E+00        -9.696698E+00        -9.125562E+00        -3.109303E-01        -4.894567E-01        -2.218880E-01        -4.113748E+00         0.000000E+00        -2.823558E+00         0.000000E+00        -3.705354E+00         0.000000E+00        -2.642424E+01        -2.900335E+01        -2.931965E+01        -3.127186E+01        -2.495309E+01        -2.720890E+01        -6.582335E+00        -7.003714E+00        -6.195171E+00        -6.357205E+00        -6.601655E+00        -4.230149E+00        -4.515976E+00         0.000000E+00        -4.945411E+00                  NAN        -4.555954E+00         0.000000E+00        -2.337795E+01        -2.153951E+01        -2.529213E+01                  NAN        -2.238766E+01        -2.175535E+01        -6.617761E+00        -7.244722E+00        -6.041982E+00                  NAN        -6.904818E+00        -8.425611E+00        -4.182730E+00         0.000000E+00        -3.303683E+00         0.000000E+00        -3.917854E+00         0.000000E+00        -2.763902E+01        -3.091948E+01        -2.987915E+01        -3.278048E+01        -2.683492E+01        -2.929963E+01        -8.171849E-01        -5.123125E-01        -7.231038E-01        -7.325791E-01        -6.854684E-01        -2.817588E-01         1.810000E+02         1.100000E+01         4.580000E+02         7.700000E+01         4.600000E+01         1.000000E+00         1.920000E+02         1.000000E+00         4.300000E+01         0.000000E+00         2.720000E+02         4.000000E+00         1.480000E+02         6.000000E+00         2.460000E+02         7.500000E+01         5.700000E+01         6.000000E+00
        6.388320E+07         1.257887E+01         3.374556E-01         4.074664E-01         2.550780E-01         4.030583E-01         3.236225E-01         4.114382E-01        -1.309593E+00        -1.563047E+00        -1.177126E+00         7.330000E+02         6.200000E+02         5.370000E+02        -1.902826E+01        -2.043338E+01        -1.883789E+01        -9.147392E+00        -9.645166E+00        -9.456586E+00        -4.050294E-01        -4.698677E-01        -1.188771E-01        -4.005919E+00         0.000000E+00        -2.772897E+00         0.000000E+00        -3.083740E+00         0.000000E+00        -2.669584E+01        -3.124416E+01        -2.932266E+01        -3.161911E+01        -2.540389E+01        -2.491495E+01        -6.373089E+00        -5.872007E+00        -6.098643E+00        -6.252234E+00        -6.783267E+00        -7.801630E+00        -4.708989E+00         0.000000E+00        -4.303252E+00                  NAN        -4.422863E+00         0.000000E+00        -2.338198E+01        -2.210146E+01        -2.558309E+01                  NAN        -2.246984E+01        -2.563623E+01        -6.729460E+00        -9.190083E+00        -6.801962E+00                  NAN        -6.689535E+00        -5.581759E+00        -4.466821E+00         0.000000E+00        -3.322027E+00         0.000000E+00        -3.807887E+00         0.000000E+00        -2.740514E+01        -3.147948E+01        -2.967392E+01        -3.270120E+01        -2.648655E+01        -2.301518E+01        -6.707516E-01        -7.834871E-01        -7.198091E-01        -8.052045E-01        -8.183108E-01        -5.453584E-04         1.990000E+02         9.000000E+00         4.580000E+02         6.400000E+01         4.300000E+01         1.000000E+00         1.980000E+02         2.000000E+00         4.000000E+01         0.000000E+00         2.700000E+02         2.000000E+00         1.440000E+02         1.600000E+01         2.540000E+02         6.700000E+01         7.300000E+01         1.000000E+00
        6.391320E+07         1.216510E+01         3.359383E-01         4.080230E-01         2.560386E-01         3.801136E-01         3.263158E-01         4.260901E-01        -1.343898E+00        -1.549932E+00        -1.182728E+00         7.540000E+02         6.090000E+02         5.270000E+02        -1.899151E+01        -2.033041E+01        -1.873474E+01        -9.112230E+00        -9.429536E+00        -8.932321E+00        -4.601393E-01        -4.594898E-01        -2.130136E-01        -4.174283E+00         0.000000E+00        -2.727623E+00         0.000000E+00        -3.397768E+00                  NAN        -2.682133E+01        -2.832029E+01        -2.902070E+01        -3.113957E+01        -2.604593E+01                  NAN        -6.379226E+00        -6.527634E+00        -6.358640E+00        -6.344924E+00        -6.227399E+00                  NAN        -4.354947E+00         0.000000E+00        -4.972480E+00                  NAN        -4.773255E+00         0.000000E+00        -2.333206E+01        -2.436117E+01        -2.514137E+01                  NAN        -2.218524E+01        -2.290308E+01        -6.573020E+00        -6.667715E+00        -6.637610E+00                  NAN        -6.646510E+00        -8.127842E+00        -4.330946E+00         0.000000E+00        -3.284229E+00         0.000000E+00        -3.517702E+00         0.000000E+00        -2.774691E+01        -3.088596E+01        -2.976786E+01        -3.269784E+01        -2.747004E+01        -2.839605E+01        -7.722793E-01        -7.192815E-01        -8.022665E-01        -7.594293E-01        -7.925209E-01        -2.468265E-01         1.950000E+02         1.100000E+01         4.540000E+02         6.600000E+01         4.800000E+01         0.000000E+00         2.020000E+02         3.000000E+00         4.100000E+01         0.000000E+00         2.610000E+02         5.000000E+00         1.440000E+02         1.500000E+01         2.470000E+02         6.800000E+01         6.000000E+01         6.000000E+00
        6.394320E+07         1.228997E+01         3.556411E-01         4.005774E-01         2.437815E-01         3.997347E-01         2.694348E-01         4.197042E-01        -1.331426E+00        -1.603517E+00        -1.194982E+00         8.180000E+02         5.850000E+02         4.870000E+02        -1.914183E+01        -1.995286E+01        -1.846148E+01        -9.066128E+00        -9.531099E+00        -9.180708E+00        -3.927463E-01        -5.389183E-01        -2.518833E-01        -4.326824E+00         0.000000E+00        -2.870206E+00         0.000000E+00        -2.992461E+00         0.000000E+00        -2.633396E+01        -2.862785E+01        -2.931746E+01        -3.131614E+01        -2.504123E+01        -2.887824E+01        -6.572105E+00        -7.023899E+00        -6.159554E+00        -6.521582E+00        -6.538749E+00        -5.516830E+00        -4.925741E+00         0.000000E+00        -4.432881E+00         0.000000E+00        -4.244996E+00         0.000000E+00        -2.292536E+01        -2.382440E+01        -2.568105E+01        -2.851134E+01        -2.244894E+01        -2.140160E+01        -6.769094E+00        -8.501250E+00        -5.829896E+00        -6.721461E+00        -6.974148E+00        -8.809925E+00        -4.556023E+00         0.000000E+00        -2.981311E+00         0.000000E+00        -4.649887E+00         0.000000E+00        -2.739929E+01        -3.029071E+01        -3.000135E+01        -3.281866E+01        -2.581313E+01        -2.740766E+01        -7.257061E-01        -6.776546E-01        -6.625830E-01        -8.573068E-01        -9.474378E-01        -3.146432E-01         1.990000E+02         1.200000E+01         4.370000E+02         8.100000E+01         4.200000E+01         3.000000E+00         2.130000E+02         9.000000E+00         3.400000E+01         1.000000E+00         2.510000E+02         4.000000E+00         1.550000E+02         1.200000E+01         2.390000E+02         7.400000E+01         5.100000E+01         2.000000E+00
        6.397320E+07         1.196162E+01         3.503244E-01         4.036820E-01         2.459936E-01         3.980192E-01         2.652659E-01         4.494208E-01        -1.327585E+00        -1.610349E+00        -1.162790E+00         7.890000E+02         5.760000E+02         5.250000E+02        -1.907959E+01        -1.998656E+01        -1.819322E+01        -9.098277E+00        -9.614892E+00        -9.177094E+00        -4.908119E-01        -4.569708E-01        -3.449669E-01        -4.371887E+00         0.000000E+00        -2.724742E+00         0.000000E+00        -3.540382E+00                  NAN        -2.648868E+01        -2.700486E+01        -2.946736E+01        -3.077926E+01        -2.512084E+01                  NAN        -6.438254E+00        -7.842717E+00        -6.010158E+00        -7.034195E+00        -6.500148E+00                  NAN        -4.397851E+00         0.000000E+00        -4.653360E+00         0.000000E+00        -4.532802E+00                  NAN        -2.295385E+01        -2.598807E+01        -2.546060E+01        -2.741284E+01        -2.223089E+01                  NAN        -6.938743E+00        -6.226039E+00        -6.476846E+00        -5.446992E+00        -6.997781E+00                  NAN        -4.084551E+00         0.000000E+00        -2.973489E+00         0.000000E+00        -3.273428E+00         0.000000E+00        -2.770241E+01        -3.072904E+01        -2.992141E+01        -3.271955E+01        -2.735079E+01        -2.752255E+01        -7.324576E-01        -3.385866E-01        -7.121257E-01        -8.734816E-01        -6.807963E-01        -1.674568E+00         2.050000E+02         9.000000E+00         4.600000E+02         6.400000E+01         3.600000E+01         0.000000E+00         2.050000E+02         2.000000E+00         3.600000E+01         1.000000E+00         2.680000E+02         0.000000E+00         1.530000E+02         1.200000E+01         2.440000E+02         7.200000E+01         5.300000E+01         1.000000E+00
        6.400320E+07         1.219262E+01         3.499256E-01         4.084993E-01         2.415751E-01         3.743389E-01         2.983617E-01         4.054682E-01        -1.346551E+00        -1.568496E+00        -1.197681E+00         8.010000E+02         5.720000E+02         5.170000E+02        -1.910814E+01        -2.033893E+01        -1.797642E+01        -9.167337E+00        -9.467251E+00        -9.815851E+00        -4.558758E-01        -4.231250E-01        -3.240154E-01        -4.108169E+00         0.000000E+00        -2.778692E+00         0.000000E+00        -3.462850E+00         0.000000E+00        -2.656208E+01        -2.731194E+01        -2.901392E+01        -3.114193E+01        -2.445538E+01        -2.575828E+01        -6.388075E+00        -7.491448E+00        -6.302388E+00        -6.808480E+00        -6.821842E+00        -6.810857E+00        -4.536731E+00         0.000000E+00        -4.102326E+00         0.000000E+00        -4.354931E+00         0.000000E+00        -2.356785E+01        -2.511470E+01        -2.506156E+01        -3.164516E+01        -2.224630E+01        -2.816609E+01        -6.616006E+00        -6.708194E+00        -6.415182E+00        -5.109004E+00        -6.890569E+00        -3.673196E+00        -4.490077E+00         0.000000E+00        -3.083335E+00         0.000000E+00        -3.994112E+00         0.000000E+00        -2.744342E+01        -3.006570E+01        -2.958942E+01        -3.237679E+01        -2.649623E+01        -3.027052E+01        -6.449412E-01        -5.065958E-01        -7.864640E-01        -8.655775E-01        -7.208911E-01        -4.887991E-01         2.100000E+02         6.000000E+00         4.560000E+02         6.900000E+01         3.100000E+01         2.000000E+00         2.100000E+02         2.000000E+00         3.700000E+01         1.000000E+00         2.610000E+02         1.000000E+00         1.630000E+02         8.000000E+00         2.440000E+02         6.700000E+01         4.800000E+01         2.000000E+00
        6.403320E+07         1.194234E+01         3.299021E-01         4.042516E-01         2.658463E-01         3.862424E-01         3.009564E-01         4.263017E-01        -1.328575E+00        -1.577790E+00        -1.191761E+00         7.710000E+02         5.800000E+02         5.390000E+02        -1.952953E+01        -2.080132E+01        -1.878737E+01        -9.072586E+00        -9.106418E+00        -9.165107E+00        -4.188743E-01        -4.337747E-01        -2.165515E-01        -4.106109E+00         0.000000E+00        -2.956435E+00         0.000000E+00        -2.851569E+00                  NAN        -2.649479E+01        -2.992801E+01        -2.900008E+01        -3.139588E+01        -2.527351E+01                  NAN        -6.557409E+00        -5.393760E+00        -6.190084E+00        -6.750390E+00        -7.198509E+00                  NAN        -4.876506E+00         0.000000E+00        -4.119913E+00         0.000000E+00        -4.694342E+00         0.000000E+00        -2.341452E+01        -1.991394E+01        -2.552186E+01        -2.935245E+01        -2.219701E+01        -2.378189E+01        -6.607230E+00        -1.092451E+01        -6.364881E+00        -4.206316E+00        -7.002955E+00        -7.904338E+00        -4.317357E+00         0.000000E+00        -2.989294E+00         0.000000E+00        -4.280703E+00         0.000000E+00        -2.750505E+01        -3.110074E+01        -2.991817E+01        -3.218978E+01        -2.595268E+01        -2.973887E+01        -7.391741E-01        -1.367974E+00        -6.588281E-01        -1.028198E+00        -8.674488E-01        -3.984217E-01         1.960000E+02         7.000000E+00         4.600000E+02         6.400000E+01         4.700000E+01         0.000000E+00         1.950000E+02         2.000000E+00         3.900000E+01         1.000000E+00         2.700000E+02         5.000000E+00         1.460000E+02         3.000000E+00         2.450000E+02         7.000000E+01         5.800000E+01         3.000000E+00
        6.406320E+07         1.246803E+01         3.706587E-01         4.102587E-01         2.190826E-01         4.205722E-01         3.421067E-01         4.227966E-01        -1.292671E+00        -1.528253E+00        -1.211146E+00         8.220000E+02         5.900000E+02         4.780000E+02        -1.970358E+01        -2.029898E+01        -1.830084E+01        -8.893750E+00        -9.154255E+00        -9.254053E+00        -3.125048E-01        -4.641524E-01        -5.109199E-01        -3.628002E+00         0.000000E+00        -2.772291E+00         0.000000E+00        -5.597219E+00         0.000000E+00        -2.687854E+01        -2.936045E+01        -2.914972E+01        -3.061442E+01        -2.355568E+01        -2.728931E+01        -6.714641E+00        -5.579309E+00        -6.326311E+00        -6.754574E+00        -6.591439E+00        -6.739975E+00        -4.991395E+00         0.000000E+00        -5.099768E+00         0.000000E+00        -4.647838E+00         0.000000E+00        -2.320238E+01        -2.583785E+01        -2.482508E+01        -2.525546E+01        -2.196764E+01        -2.302075E+01        -6.673036E+00        -6.659332E+00        -6.622573E+00        -8.782847E+00        -7.012539E+00        -7.449496E+00        -4.460453E+00         0.000000E+00        -2.953917E+00         0.000000E+00        -4.392289E+00         0.000000E+00        -2.760606E+01        -3.128342E+01        -2.990252E+01        -3.251012E+01        -2.629747E+01        -2.874976E+01        -7.663295E-01        -7.369439E-01        -7.610669E-01        -7.459105E-01        -7.927527E-01        -2.156675E-01         2.190000E+02         7.000000E+00         4.610000E+02         6.100000E+01         2.500000E+01         1.000000E+00         2.180000E+02         5.000000E+00         4.000000E+01         2.000000E+00         2.420000E+02         5.000000E+00         1.650000E+02         1.400000E+01         2.340000E+02         7.100000E+01         4.000000E+01         3.000000E+00
        6.409320E+07         1.196025E+01         3.688799E-01         4.078286E-01         2.232914E-01         4.070278E-01         2.981219E-01         4.367239E-01        -1.317736E+00        -1.577096E+00        -1.152672E+00         8.320000E+02         5.930000E+02         4.650000E+02        -1.937560E+01        -2.061552E+01        -1.875926E+01        -9.076980E+00        -9.453169E+00        -8.989811E+00        -4.170562E-01        -4.533769E-01        -1.658024E-01        -3.557803E+00         0.000000E+00        -2.801203E+00         0.000000E+00        -3.508400E+00                  NAN        -2.686956E+01        -2.791819E+01        -2.921263E+01        -3.037658E+01        -2.477534E+01                  NAN        -6.421126E+00        -8.249784E+00        -6.244787E+00        -7.017985E+00        -7.278512E+00                  NAN        -4.926993E+00         0.000000E+00        -4.916785E+00                  NAN        -4.881600E+00         0.000000E+00        -2.303458E+01        -2.527541E+01        -2.492315E+01                  NAN        -2.189758E+01        -2.281695E+01        -6.653061E+00        -7.891861E+00        -6.606791E+00                  NAN        -7.008604E+00        -9.720323E+00        -4.318159E+00         0.000000E+00        -2.693875E+00         0.000000E+00        -5.041640E+00         0.000000E+00        -2.775730E+01        -3.011595E+01        -3.045596E+01        -3.258390E+01        -2.539390E+01        -2.755952E+01        -7.240934E-01        -8.957976E-01        -7.130984E-01        -8.021935E-01        -7.251126E-01        -3.300634E-01         2.150000E+02         4.000000E+00         4.720000E+02         5.700000E+01         2.600000E+01         0.000000E+00         2.260000E+02         3.000000E+00         4.200000E+01         0.000000E+00         2.370000E+02         4.000000E+00         1.700000E+02         1.100000E+01         2.470000E+02         5.800000E+01         4.000000E+01         7.000000E+00
        6.412320E+07         1.118168E+01         3.359013E-01         4.263689E-01         2.377298E-01         3.833258E-01         3.188144E-01         4.587614E-01        -1.327515E+00        -1.549879E+00        -1.135757E+00         7.390000E+02         6.370000E+02         5.140000E+02        -1.896495E+01        -2.058170E+01        -1.831540E+01        -9.065753E+00        -9.498244E+00        -8.783480E+00        -4.119358E-01        -3.947076E-01        -2.862228E-01        -3.641928E+00         0.000000E+00        -2.862311E+00         0.000000E+00        -3.614557E+00         0.000000E+00        -2.695131E+01        -2.916681E+01        -2.898952E+01        -3.145100E+01        -2.440036E+01        -2.363552E+01        -6.499487E+00        -8.124515E+00        -6.324080E+00        -6.073462E+00        -7.068092E+00        -8.698160E+00        -4.813242E+00         0.000000E+00        -4.981621E+00         0.000000E+00        -4.794411E+00         0.000000E+00        -2.286485E+01        -2.405930E+01        -2.482624E+01        -2.768347E+01        -2.174489E+01        -2.327030E+01        -6.862876E+00        -9.446637E+00        -6.799593E+00        -8.824438E+00        -6.823399E+00        -8.964599E+00        -4.080147E+00         0.000000E+00        -2.891349E+00         0.000000E+00        -4.067894E+00         0.000000E+00        -2.771918E+01        -3.102655E+01        -2.994331E+01        -3.256237E+01        -2.637222E+01        -2.756942E+01        -7.866080E-01        -8.012568E-01        -7.344426E-01        -7.360362E-01        -8.274150E-01        -1.520708E-01         1.940000E+02         8.000000E+00         4.810000E+02         6.000000E+01         2.900000E+01         2.000000E+00         2.030000E+02         2.000000E+00         4.700000E+01         2.000000E+00         2.570000E+02         1.000000E+00         1.370000E+02         8.000000E+00         2.710000E+02         5.800000E+01         4.200000E+01         5.000000E+00
        6.415320E+07         1.154649E+01         3.353746E-01         4.187541E-01         2.458714E-01         3.794829E-01         3.085886E-01         4.430932E-01        -1.321089E+00        -1.566633E+00        -1.153324E+00         7.480000E+02         6.390000E+02         5.030000E+02        -1.897059E+01        -2.027257E+01        -1.839939E+01        -9.280957E+00        -9.535304E+00        -8.961812E+00        -3.379681E-01        -4.124615E-01        -2.061267E-01        -3.470016E+00         0.000000E+00        -2.809249E+00         0.000000E+00        -4.050444E+00         0.000000E+00        -2.721603E+01        -2.775615E+01        -2.912248E+01        -3.095216E+01        -2.486193E+01        -3.496404E+01        -6.260151E+00        -7.250104E+00        -6.156436E+00        -6.424023E+00        -6.869602E+00        -3.167498E+00        -5.038151E+00         0.000000E+00        -4.104936E+00                  NAN        -4.446071E+00                  NAN        -2.282334E+01        -2.666017E+01        -2.584026E+01                  NAN        -2.227504E+01                  NAN        -6.714983E+00        -8.611552E+00        -6.642558E+00                  NAN        -6.853593E+00                  NAN        -3.938689E+00         0.000000E+00        -3.234061E+00         0.000000E+00        -3.901028E+00         0.000000E+00        -2.805085E+01        -3.052307E+01        -2.965819E+01        -3.218196E+01        -2.647134E+01        -2.607782E+01        -6.951008E-01        -6.375365E-01        -7.117807E-01        -8.185873E-01        -7.418722E-01        -2.755295E-03         1.950000E+02         4.000000E+00         4.750000E+02         6.200000E+01         3.700000E+01         1.000000E+00         2.070000E+02         1.000000E+00         4.400000E+01         0.000000E+00         2.600000E+02         0.000000E+00         1.490000E+02         7.000000E+00         2.580000E+02         6.300000E+01         5.200000E+01         2.000000E+00
        6.418320E+07         1.206964E+01         3.616292E-01         4.037400E-01         2.346308E-01         3.936831E-01         2.817471E-01         4.877505E-01        -1.311067E+00        -1.594952E+00        -1.095109E+00         7.820000E+02         5.800000E+02         5.280000E+02        -1.869507E+01        -2.052541E+01        -1.887380E+01        -9.153106E+00        -9.569910E+00        -8.660829E+00        -4.385748E-01        -3.736542E-01        -2.811048E-01        -3.270540E+00         0.000000E+00        -2.659683E+00         0.000000E+00        -5.253639E+00                  NAN        -2.681936E+01        -2.923405E+01        -2.942422E+01        -3.191649E+01        -2.380157E+01                  NAN        -6.466792E+00        -6.024139E+00        -6.100895E+00        -6.138681E+00        -6.751106E+00                  NAN        -4.913106E+00         0.000000E+00        -5.027872E+00         0.000000E+00        -4.756150E+00                  NAN        -2.261997E+01        -2.146454E+01        -2.564945E+01        -2.748614E+01        -2.154168E+01                  NAN        -6.771156E+00        -9.158386E+00        -5.912784E+00        -6.063347E+00        -7.123263E+00                  NAN        -3.718001E+00         0.000000E+00        -3.068763E+00         0.000000E+00        -5.278574E+00         0.000000E+00        -2.803166E+01        -3.105487E+01        -2.997903E+01        -3.299466E+01        -2.570779E+01        -2.891913E+01        -7.465244E-01        -8.585819E-01        -7.009997E-01        -6.384447E-01        -6.768425E-01        -1.853690E-05         2.100000E+02         5.000000E+00         4.820000E+02         5.000000E+01         2.700000E+01         0.000000E+00         2.260000E+02         2.000000E+00         3.300000E+01         3.000000E+00         2.480000E+02         0.000000E+00         1.440000E+02         1.700000E+01         2.610000E+02         5.100000E+01         4.800000E+01         4.000000E+00
        6.421320E+07         1.190577E+01         3.313796E-01         4.207273E-01         2.478932E-01         3.777685E-01         2.736033E-01         4.449592E-01        -1.324591E+00        -1.610588E+00        -1.139162E+00         6.890000E+02         6.310000E+02         5.700000E+02        -1.875808E+01        -2.030670E+01        -1.863688E+01        -9.240658E+00        -9.474030E+00        -8.670920E+00        -5.511224E-01        -4.187155E-01        -2.845584E-01        -3.115825E+00         0.000000E+00        -2.777803E+00         0.000000E+00        -4.754071E+00         0.000000E+00        -2.730335E+01        -2.881579E+01        -2.920743E+01        -3.103009E+01        -2.426016E+01        -2.111658E+01        -6.430484E+00        -7.074758E+00        -6.181240E+00        -6.428406E+00        -6.276079E+00        -8.951716E+00        -5.063235E+00         0.000000E+00        -4.693006E+00         0.000000E+00        -4.907123E+00         0.000000E+00        -2.291790E+01        -2.399964E+01        -2.508026E+01        -2.740723E+01        -2.185535E+01        -2.241955E+01        -6.760307E+00        -8.901383E+00        -6.484222E+00        -6.764624E+00        -6.809798E+00        -8.035788E+00        -3.829109E+00         0.000000E+00        -2.832786E+00         0.000000E+00        -4.159306E+00         0.000000E+00        -2.765302E+01        -3.101301E+01        -3.010078E+01        -3.256054E+01        -2.620056E+01        -2.833334E+01        -7.783391E-01        -4.213166E-01        -7.279144E-01        -8.462463E-01        -8.888584E-01         0.000000E+00         2.030000E+02         7.000000E+00         4.830000E+02         4.900000E+01         3.100000E+01         1.000000E+00         2.090000E+02         2.000000E+00         4.300000E+01         3.000000E+00         2.500000E+02         5.000000E+00         1.350000E+02         1.000000E+01         2.610000E+02         6.700000E+01         6.000000E+01         2.000000E+00
        6.424320E+07         1.208263E+01         3.364341E-01         4.200274E-01         2.435385E-01         3.755568E-01         3.017921E-01         4.552396E-01        -1.348920E+00        -1.576835E+00        -1.157998E+00         7.150000E+02         6.310000E+02         5.440000E+02        -1.923884E+01        -2.088065E+01        -1.898229E+01        -9.237811E+00        -9.031133E+00        -8.915288E+00        -4.350422E-01        -4.897529E-01        -1.759574E-01        -3.235941E+00         0.000000E+00        -2.907872E+00         0.000000E+00        -4.427065E+00         0.000000E+00        -2.703376E+01        -2.784062E+01        -2.925575E+01        -3.118332E+01        -2.340520E+01        -2.356549E+01        -6.448304E+00        -8.165741E+00        -6.141738E+00        -6.261848E+00        -6.880726E+00        -5.461072E+00        -4.768762E+00                  NAN        -4.683377E+00         0.000000E+00        -4.987618E+00         0.000000E+00        -2.325087E+01                  NAN        -2.453476E+01        -2.521174E+01        -2.188460E+01        -2.415442E+01        -6.668410E+00                  NAN        -6.915537E+00        -5.708818E+00        -7.007446E+00        -7.393490E+00        -4.123221E+00         0.000000E+00        -2.995742E+00         0.000000E+00        -4.266864E+00         0.000000E+00        -2.785074E+01        -3.147299E+01        -3.005354E+01        -3.251769E+01        -2.628569E+01        -3.217994E+01        -7.318040E-01        -6.688557E-01        -6.354360E-01        -8.738117E-01        -8.050001E-01        -8.622507E-02         1.990000E+02         4.000000E+00         4.830000E+02         5.500000E+01         3.200000E+01         1.000000E+00         2.070000E+02         0.000000E+00         4.500000E+01         1.000000E+00         2.550000E+02         4.000000E+00         1.560000E+02         6.000000E+00         2.530000E+02         6.200000E+01         5.600000E+01         2.000000E+00
        6.427320E+07         1.174002E+01         3.355055E-01         4.225266E-01         2.419679E-01         3.797751E-01         3.248145E-01         4.876536E-01        -1.332241E+00        -1.543640E+00        -1.128153E+00         7.250000E+02         6.400000E+02         5.250000E+02        -1.915588E+01        -2.075280E+01        -1.781257E+01        -9.195204E+00        -9.293261E+00        -9.303052E+00        -5.283958E-01        -4.049210E-01        -3.661573E-01        -3.301543E+00         0.000000E+00        -2.882847E+00         0.000000E+00        -3.453489E+00                  NAN        -2.680321E+01        -2.969457E+01        -2.908361E+01        -3.098946E+01        -2.476619E+01                  NAN        -6.755641E+00        -6.354193E+00        -6.233782E+00        -6.237583E+00        -6.705234E+00                  NAN        -5.274616E+00         0.000000E+00        -4.531623E+00                  NAN        -4.621045E+00         0.000000E+00        -2.278808E+01        -2.767702E+01        -2.558819E+01                  NAN        -2.190758E+01        -2.626307E+01        -6.765263E+00        -7.503816E+00        -6.503597E+00                  NAN        -7.135640E+00        -5.210024E+00        -3.806853E+00         0.000000E+00        -2.785108E+00         0.000000E+00        -3.649902E+00         0.000000E+00        -2.775072E+01        -2.988197E+01        -3.030136E+01        -3.252223E+01        -2.649161E+01        -2.884442E+01        -7.917115E-01        -8.350760E-01        -7.186423E-01        -6.212229E-01        -8.396772E-01        -3.320124E-02         1.950000E+02         3.000000E+00         4.860000E+02         6.100000E+01         2.900000E+01         0.000000E+00         2.070000E+02         3.000000E+00         4.100000E+01         0.000000E+00         2.590000E+02         2.000000E+00         1.550000E+02         7.000000E+00         2.700000E+02         5.100000E+01         5.200000E+01         2.000000E+00
        6.430320E+07         1.174226E+01         3.369053E-01         4.169273E-01         2.461674E-01         3.881987E-01         3.008102E-01         4.508513E-01        -1.329231E+00        -1.568154E+00        -1.144270E+00         7.100000E+02         6.300000E+02         5.500000E+02        -1.897499E+01        -2.064623E+01        -1.841591E+01        -9.330644E+00        -9.490664E+00        -9.258367E+00        -3.290393E-01        -4.380427E-01        -2.288398E-01        -3.162063E+00         0.000000E+00        -2.814342E+00         0.000000E+00        -3.866941E+00                  NAN        -2.703757E+01        -2.867035E+01        -2.934382E+01        -3.020035E+01        -2.404960E+01                  NAN        -6.576425E+00        -6.234345E+00        -6.027298E+00        -6.858719E+00        -7.370961E+00                  NAN        -4.802013E+00         0.000000E+00        -5.025663E+00                  NAN        -4.901688E+00         0.000000E+00        -2.290267E+01        -1.956041E+01        -2.463225E+01                  NAN        -2.188224E+01        -2.289921E+01        -6.964629E+00        -9.260729E+00        -6.499248E+00                  NAN        -6.878359E+00        -8.375996E+00        -3.536302E+00         0.000000E+00        -3.053548E+00         0.000000E+00        -4.224268E+00         0.000000E+00        -2.839817E+01        -3.095428E+01        -3.007529E+01        -3.250796E+01        -2.657977E+01        -2.694519E+01        -8.166313E-01        -7.388250E-01        -7.020660E-01        -7.664473E-01        -6.734315E-01        -2.143415E-01         1.970000E+02         7.000000E+00         4.890000E+02         4.800000E+01         3.300000E+01         0.000000E+00         2.070000E+02         2.000000E+00         4.200000E+01         0.000000E+00         2.600000E+02         1.000000E+00         1.400000E+02         1.400000E+01         2.660000E+02         5.200000E+01         6.000000E+01         3.000000E+00
        6.433320E+07         1.196741E+01         3.412591E-01         4.220322E-01         2.367087E-01         4.044689E-01         3.303965E-01         4.682597E-01        -1.306089E+00        -1.547817E+00        -1.133264E+00         7.360000E+02         6.330000E+02         5.210000E+02        -1.929646E+01        -2.077861E+01        -1.833258E+01        -8.890719E+00        -9.293001E+00        -8.986686E+00        -4.086637E-01        -4.674448E-01        -3.037907E-01        -3.465783E+00         0.000000E+00        -2.830958E+00         0.000000E+00        -3.794925E+00                  NAN        -2.680041E+01        -2.837676E+01        -2.905232E+01        -3.044050E+01        -2.471701E+01                  NAN        -6.676010E+00        -6.942797E+00        -6.196366E+00        -6.693941E+00        -7.322049E+00                  NAN        -5.172586E+00                  NAN        -4.487065E+00         0.000000E+00        -4.864574E+00         0.000000E+00        -2.233881E+01                  NAN        -2.631415E+01        -2.466369E+01        -2.201842E+01        -2.212707E+01        -6.817049E+00                  NAN        -5.639676E+00        -9.522841E+00        -6.834014E+00        -9.485911E+00        -3.961999E+00         0.000000E+00        -3.020453E+00         0.000000E+00        -2.689232E+00         0.000000E+00        -2.820855E+01        -3.104583E+01        -2.977785E+01        -3.246228E+01        -2.739047E+01        -2.896328E+01        -8.061169E-01        -1.304852E+00        -7.674222E-01        -7.122394E-01        -6.987913E-01        -5.693816E-01         2.030000E+02         4.000000E+00         4.770000E+02         5.900000E+01         3.100000E+01         0.000000E+00         2.070000E+02         0.000000E+00         4.500000E+01         1.000000E+00         2.560000E+02         3.000000E+00         1.420000E+02         1.000000E+01         2.750000E+02         4.400000E+01         4.800000E+01         6.000000E+00
        6.436320E+07         1.129975E+01         3.263543E-01         4.289505E-01         2.446952E-01         4.303429E-01         3.084051E-01         4.168160E-01        -1.284849E+00        -1.570387E+00        -1.194674E+00         7.020000E+02         6.640000E+02         5.240000E+02        -1.923375E+01        -2.035439E+01        -1.794236E+01        -8.857787E+00        -9.418342E+00        -9.728432E+00        -3.577777E-01        -4.472788E-01        -1.929259E-01        -3.296023E+00         0.000000E+00        -2.755885E+00         0.000000E+00        -4.332123E+00                  NAN        -2.684122E+01        -2.711050E+01        -2.923707E+01        -3.101825E+01        -2.470912E+01                  NAN        -6.588535E+00        -6.446577E+00        -6.045487E+00        -5.946507E+00        -6.847165E+00                  NAN        -5.325700E+00         0.000000E+00        -4.950626E+00         0.000000E+00        -4.515346E+00         0.000000E+00        -2.283062E+01        -2.888439E+01        -2.448394E+01        -2.717059E+01        -2.188584E+01        -2.482636E+01        -6.571693E+00        -4.854863E+00        -6.172925E+00        -6.090091E+00        -7.169673E+00        -8.874277E+00        -3.447674E+00         0.000000E+00        -3.200956E+00         0.000000E+00        -3.754974E+00         0.000000E+00        -2.805349E+01        -3.063566E+01        -3.008151E+01        -3.312716E+01        -2.725677E+01        -2.845583E+01        -7.611553E-01        -7.985819E-01        -6.789724E-01        -6.617855E-01        -6.917389E-01        -1.445751E-03         1.970000E+02         1.000000E+00         4.930000E+02         5.200000E+01         3.100000E+01         0.000000E+00         2.040000E+02         2.000000E+00         4.100000E+01         4.000000E+00         2.570000E+02         4.000000E+00         1.380000E+02         6.000000E+00         2.710000E+02         5.400000E+01         5.400000E+01         5.000000E+00
        6.439320E+07         1.094550E+01         3.123670E-01         4.152354E-01         2.723977E-01         4.041137E-01         3.168900E-01         4.689648E-01        -1.318861E+00        -1.578964E+00        -1.142000E+00         7.080000E+02         6.280000E+02         5.540000E+02        -1.957335E+01        -2.094810E+01        -1.864929E+01        -9.116981E+00        -8.986731E+00        -9.055940E+00        -3.962359E-01        -3.915956E-01        -1.880200E-01        -3.588062E+00         0.000000E+00        -2.793761E+00         0.000000E+00        -4.017365E+00         0.000000E+00        -2.711348E+01        -2.855671E+01        -2.930477E+01        -3.113008E+01        -2.474431E+01        -2.569296E+01        -6.414629E+00        -8.447428E+00        -6.148824E+00        -6.125573E+00        -7.047923E+00        -6.950761E+00        -4.953496E+00                  NAN        -4.981839E+00         0.000000E+00        -4.575994E+00         0.000000E+00        -2.281004E+01                  NAN        -2.505637E+01        -2.970563E+01        -2.170214E+01        -1.995013E+01        -6.966399E+00                  NAN        -6.095153E+00        -5.171331E+00        -7.189471E+00        -9.219100E+00        -4.499012E+00         0.000000E+00        -3.273089E+00         0.000000E+00        -3.990568E+00         0.000000E+00        -2.756267E+01        -3.097115E+01        -2.987604E+01        -3.294274E+01        -2.626126E+01        -2.881545E+01        -7.347896E-01        -4.480477E-01        -7.266749E-01        -8.481471E-01        -9.501891E-01        -5.480267E-01         1.940000E+02         2.000000E+00         4.770000E+02         5.500000E+01         4.400000E+01         2.000000E+00         1.940000E+02         0.000000E+00         3.900000E+01         2.000000E+00         2.760000E+02         1.000000E+00         1.410000E+02         9.000000E+00         2.570000E+02         6.000000E+01         5.800000E+01         5.000000E+00
        6.442320E+07         1.184672E+01         3.317985E-01         4.265400E-01         2.416615E-01         4.034881E-01         3.031911E-01         4.523438E-01        -1.318179E+00        -1.579714E+00        -1.133437E+00         7.420000E+02         6.490000E+02         4.990000E+02        -1.940532E+01        -2.085739E+01        -1.820326E+01        -8.984785E+00        -9.143493E+00        -9.222308E+00        -3.632816E-01        -4.450324E-01        -2.186781E-01        -3.701973E+00         0.000000E+00        -2.807049E+00         0.000000E+00        -3.171148E+00                  NAN        -2.710983E+01        -2.892083E+01        -2.931466E+01        -3.073535E+01        -2.440312E+01                  NAN        -6.373828E+00        -7.180063E+00        -6.172782E+00        -6.699405E+00        -6.820400E+00                  NAN        -5.235544E+00                  NAN        -4.067622E+00                  NAN        -4.405415E+00         0.000000E+00        -2.272244E+01                  NAN        -2.510308E+01                  NAN        -2.198713E+01        -2.732189E+01        -6.766675E+00                  NAN        -6.606804E+00                  NAN        -7.128511E+00        -6.171957E+00        -4.256906E+00         0.000000E+00        -3.407122E+00         0.000000E+00        -4.144874E+00         0.000000E+00        -2.762118E+01        -2.996933E+01        -2.973019E+01        -3.256286E+01        -2.580804E+01        -2.833063E+01        -7.593054E-01        -4.939293E-01        -6.939813E-01        -7.443631E-01        -6.752162E-01        -4.905706E-01         1.980000E+02         6.000000E+00         4.840000E+02         5.700000E+01         2.900000E+01         0.000000E+00         2.040000E+02         0.000000E+00         4.700000E+01         0.000000E+00         2.580000E+02         3.000000E+00         1.550000E+02         7.000000E+00         2.540000E+02         6.300000E+01         4.400000E+01         6.000000E+00
        6.445320E+07         1.153390E+01         3.630576E-01         4.128248E-01         2.241177E-01         3.940688E-01         3.074201E-01         4.508473E-01        -1.327747E+00        -1.579429E+00        -1.142234E+00         8.270000E+02         5.990000E+02         4.640000E+02        -1.914845E+01        -2.065215E+01        -1.841813E+01        -8.993421E+00        -9.457488E+00        -9.552576E+00        -3.688620E-01        -4.066102E-01        -8.954317E-02        -3.884793E+00         0.000000E+00        -2.664449E+00         0.000000E+00        -3.398086E+00         0.000000E+00        -2.687470E+01        -2.802340E+01        -2.939511E+01        -3.212065E+01        -2.429440E+01        -2.506039E+01        -6.488783E+00        -7.275105E+00        -6.120920E+00        -5.721289E+00        -6.721272E+00        -1.015084E+01        -5.309433E+00         0.000000E+00        -4.809222E+00                  NAN        -4.515236E+00         0.000000E+00        -2.266552E+01        -2.159764E+01        -2.451423E+01                  NAN        -2.242500E+01        -2.442457E+01        -6.818544E+00        -1.148335E+01        -6.428841E+00                  NAN        -6.926020E+00        -6.916310E+00        -3.827361E+00         0.000000E+00        -3.077073E+00         0.000000E+00        -3.426549E+00         0.000000E+00        -2.781761E+01        -2.954294E+01        -3.024296E+01        -3.252905E+01        -2.653204E+01        -2.898067E+01        -8.335966E-01        -5.574843E-01        -6.398524E-01        -7.630961E-01        -8.528279E-01        -2.441586E-01         2.060000E+02         6.000000E+00         4.820000E+02         5.700000E+01         2.200000E+01         1.000000E+00         2.230000E+02         1.000000E+00         4.100000E+01         0.000000E+00         2.430000E+02         4.000000E+00         1.620000E+02         7.000000E+00         2.540000E+02         5.700000E+01         4.500000E+01         5.000000E+00
        6.448320E+07         1.176057E+01         3.685091E-01         4.073286E-01         2.241623E-01         3.876147E-01         3.077169E-01         4.583519E-01        -1.320048E+00        -1.578771E+00        -1.142066E+00         8.300000E+02         5.970000E+02         4.630000E+02        -1.936756E+01        -2.061059E+01        -1.852263E+01        -9.200393E+00        -9.424457E+00        -8.983635E+00        -3.254935E-01        -3.880454E-01        -2.472055E-01        -4.144317E+00         0.000000E+00        -2.709137E+00         0.000000E+00        -3.857721E+00                  NAN        -2.651014E+01        -2.994023E+01        -2.912562E+01        -3.101762E+01        -2.467242E+01                  NAN        -6.346368E+00        -7.225073E+00        -6.342240E+00        -6.218091E+00        -6.628592E+00                  NAN        -5.268040E+00         0.000000E+00        -4.616237E+00         0.000000E+00        -4.276615E+00         0.000000E+00        -2.285870E+01        -2.642363E+01        -2.545221E+01        -2.560184E+01        -2.235736E+01        -2.156834E+01        -6.705713E+00        -8.616013E+00        -6.080036E+00        -1.061770E+01        -6.840999E+00        -9.822277E+00        -3.787388E+00         0.000000E+00        -3.055342E+00         0.000000E+00        -5.238760E+00         0.000000E+00        -2.798878E+01        -3.024591E+01        -2.999276E+01        -3.246467E+01        -2.566123E+01        -2.881539E+01        -7.424931E-01        -1.013683E+00        -7.222433E-01        -9.143635E-01        -7.125531E-01        -5.424316E-01         2.210000E+02         3.000000E+00         4.620000E+02         6.700000E+01         2.100000E+01         0.000000E+00         2.190000E+02         2.000000E+00         3.700000E+01         1.000000E+00         2.480000E+02         5.000000E+00         1.600000E+02         6.000000E+00         2.600000E+02         6.000000E+01         4.000000E+01         5.000000E+00
        6.451320E+07         1.173478E+01         3.678417E-01         4.039429E-01         2.282154E-01         3.785508E-01         2.968353E-01         4.238382E-01        -1.330050E+00        -1.585903E+00        -1.160185E+00         8.160000E+02         5.890000E+02         4.850000E+02        -1.898121E+01        -2.092342E+01        -1.827551E+01        -9.314444E+00        -9.528087E+00        -8.879117E+00        -3.636713E-01        -3.502029E-01        -3.258312E-01        -3.803677E+00         0.000000E+00        -2.735088E+00         0.000000E+00        -4.526213E+00                  NAN        -2.673285E+01        -2.653483E+01        -2.945904E+01        -3.127167E+01        -2.342754E+01                  NAN        -6.455833E+00        -8.596770E+00        -6.135058E+00        -6.764383E+00        -7.023866E+00                  NAN        -5.117502E+00         0.000000E+00        -5.615496E+00         0.000000E+00        -4.355058E+00         0.000000E+00        -2.279744E+01        -2.419147E+01        -2.411702E+01        -3.225007E+01        -2.223027E+01        -2.655441E+01        -6.837782E+00        -9.125654E+00        -6.098990E+00        -5.025704E+00        -6.970972E+00        -5.640421E+00        -3.721178E+00         0.000000E+00        -3.011362E+00         0.000000E+00        -4.321242E+00         0.000000E+00        -2.821384E+01        -3.091810E+01        -3.008428E+01        -3.272394E+01        -2.601583E+01        -2.897099E+01        -6.097438E-01        -8.521989E-01        -7.186537E-01        -6.790676E-01        -8.466713E-01        -1.990522E-01         2.140000E+02         5.000000E+00         4.810000E+02         5.000000E+01         2.400000E+01         0.000000E+00         2.130000E+02         3.000000E+00         3.500000E+01         3.000000E+00         2.520000E+02         6.000000E+00         1.570000E+02         1.100000E+01         2.560000E+02         6.200000E+01         4.800000E+01         3.000000E+00
        6.454320E+07         1.158274E+01         3.633103E-01         3.984875E-01         2.382022E-01         4.050721E-01         3.281389E-01         4.038309E-01        -1.316101E+00        -1.568669E+00        -1.196204E+00         7.980000E+02         5.950000E+02         4.970000E+02        -1.884597E+01        -2.071735E+01        -1.761561E+01        -9.459508E+00        -9.483989E+00        -9.573236E+00        -3.272217E-01        -3.730681E-01        -4.430637E-01        -3.385648E+00         0.000000E+00        -2.715235E+00         0.000000E+00        -4.857593E+00                  NAN        -2.739781E+01        -2.655345E+01        -2.943830E+01        -3.117165E+01        -2.380955E+01                  NAN        -6.282464E+00        -8.409755E+00        -6.099988E+00        -6.246710E+00        -6.532523E+00                  NAN        -5.285657E+00         0.000000E+00        -5.027371E+00         0.000000E+00        -4.165735E+00         0.000000E+00        -2.244223E+01        -2.549107E+01        -2.503811E+01        -3.327026E+01        -2.226839E+01        -2.349332E+01        -7.072883E+00        -5.329996E+00        -6.009639E+00        -7.102322E+00        -6.907232E+00        -6.293471E+00        -3.954840E+00         0.000000E+00        -2.807539E+00         0.000000E+00        -4.263095E+00         0.000000E+00        -2.801866E+01        -3.122869E+01        -3.028356E+01        -3.284645E+01        -2.639674E+01        -2.678039E+01        -7.425509E-01        -9.519522E-01        -6.720443E-01        -6.513963E-01        -5.573311E-01         0.000000E+00         2.120000E+02         5.000000E+00         4.890000E+02         4.100000E+01         2.700000E+01         0.000000E+00         2.160000E+02         2.000000E+00         3.400000E+01         1.000000E+00         2.500000E+02         9.000000E+00         1.560000E+02         8.000000E+00         2.660000E+02         4.400000E+01         5.000000E+01         2.000000E+00
        6.457320E+07         1.243325E+01         3.692590E-01         3.999553E-01         2.307857E-01         4.162030E-01         2.962158E-01         4.506671E-01        -1.318040E+00        -1.582775E+00        -1.146888E+00         8.130000E+02         5.850000E+02         4.920000E+02        -1.929923E+01        -2.081552E+01        -1.850542E+01        -9.053460E+00        -9.429290E+00        -9.067876E+00        -3.260915E-01        -3.615070E-01        -2.744194E-01        -3.614110E+00         0.000000E+00        -2.656077E+00         0.000000E+00        -4.247397E+00                  NAN        -2.703870E+01        -3.122147E+01        -2.938587E+01        -3.073211E+01        -2.398784E+01                  NAN        -6.655347E+00        -6.519678E+00        -6.286793E+00        -6.555172E+00        -6.752821E+00                  NAN        -5.134406E+00         0.000000E+00        -4.654180E+00                  NAN        -4.373993E+00         0.000000E+00        -2.307849E+01        -2.516238E+01        -2.559641E+01                  NAN        -2.198089E+01        -2.342617E+01        -6.801193E+00        -7.583557E+00        -5.891890E+00                  NAN        -7.083863E+00        -8.525901E+00        -3.913414E+00         0.000000E+00        -3.137980E+00         0.000000E+00        -5.070601E+00         0.000000E+00        -2.805432E+01        -3.002109E+01        -2.992325E+01        -3.271140E+01        -2.558774E+01        -2.745284E+01        -8.029637E-01        -1.150698E+00        -7.821285E-01        -7.986613E-01        -5.018635E-01        -1.682511E-01         2.220000E+02         3.000000E+00         4.830000E+02         4.000000E+01         2.600000E+01         0.000000E+00         2.190000E+02         1.000000E+00         3.600000E+01         0.000000E+00         2.520000E+02         4.000000E+00         1.610000E+02         8.000000E+00         2.610000E+02         4.900000E+01         4.400000E+01         4.000000E+00
        6.460320E+07         1.106244E+01         3.656723E-01         4.109682E-01         2.233595E-01         3.920375E-01         2.957474E-01         4.516534E-01        -1.314864E+00        -1.595787E+00        -1.139547E+00         8.200000E+02         6.070000E+02         4.630000E+02        -1.896853E+01        -2.052873E+01        -1.844903E+01        -9.293833E+00        -9.464979E+00        -9.093421E+00        -3.982388E-01        -3.960393E-01        -3.763142E-01        -3.821180E+00         0.000000E+00        -2.665039E+00         0.000000E+00        -3.600317E+00         0.000000E+00        -2.641782E+01        -2.759898E+01        -2.928835E+01        -3.057970E+01        -2.438882E+01        -2.507052E+01        -6.584509E+00        -7.900086E+00        -6.172745E+00        -6.649422E+00        -6.581004E+00        -6.807400E+00        -5.302185E+00         0.000000E+00        -4.481310E+00                  NAN        -4.319166E+00         0.000000E+00        -2.267230E+01        -2.714444E+01        -2.667074E+01                  NAN        -2.230765E+01        -2.478709E+01        -6.946634E+00        -6.043155E+00        -5.719489E+00                  NAN        -6.883257E+00        -7.662296E+00        -4.022603E+00         0.000000E+00        -3.044992E+00         0.000000E+00        -5.239786E+00         0.000000E+00        -2.766577E+01        -3.159688E+01        -3.010397E+01        -3.264703E+01        -2.503289E+01        -2.820032E+01        -7.259024E-01        -1.544148E+00        -6.557121E-01        -8.927150E-01        -9.419423E-01        -1.350948E+00         2.050000E+02         5.000000E+00         4.820000E+02         5.700000E+01         2.400000E+01         1.000000E+00         2.220000E+02         3.000000E+00         3.800000E+01         0.000000E+00         2.410000E+02         8.000000E+00         1.510000E+02         8.000000E+00         2.680000E+02         5.100000E+01         4.300000E+01         4.000000E+00
        6.463320E+07         1.206076E+01         3.698325E-01         4.094422E-01         2.207253E-01         4.332233E-01         3.094933E-01         4.147011E-01        -1.281481E+00        -1.569880E+00        -1.169721E+00         8.590000E+02         5.860000E+02         4.450000E+02        -1.903575E+01        -2.021678E+01        -1.790340E+01        -9.225412E+00        -9.687008E+00        -9.311732E+00        -3.856467E-01        -3.766552E-01        -3.078751E-01        -3.800496E+00         0.000000E+00        -2.619948E+00         0.000000E+00        -4.163199E+00         0.000000E+00        -2.631617E+01        -2.873987E+01        -2.925317E+01        -3.157983E+01        -2.349412E+01        -2.272592E+01        -6.432070E+00        -7.285812E+00        -6.222518E+00        -6.259628E+00        -6.699092E+00        -1.168039E+01        -5.355325E+00         0.000000E+00        -5.558583E+00                  NAN        -4.333255E+00         0.000000E+00        -2.229878E+01        -2.664174E+01        -2.427726E+01                  NAN        -2.225367E+01        -2.442508E+01        -6.983562E+00        -6.826963E+00        -5.922486E+00                  NAN        -6.769966E+00        -6.852582E+00        -4.579857E+00         0.000000E+00        -2.659556E+00         0.000000E+00        -3.619106E+00         0.000000E+00        -2.733745E+01        -3.157244E+01        -3.024768E+01        -3.265758E+01        -2.674196E+01        -2.754782E+01        -7.971460E-01        -1.115995E+00        -7.126095E-01        -8.356224E-01        -7.066037E-01        -9.308553E-01         2.160000E+02         5.000000E+00         4.710000E+02         6.100000E+01         2.000000E+01         1.000000E+00         2.190000E+02         4.000000E+00         3.900000E+01         0.000000E+00         2.400000E+02         1.000000E+01         1.460000E+02         1.300000E+01         2.600000E+02         5.300000E+01         4.600000E+01         5.000000E+00
        6.466320E+07         1.229175E+01         3.796819E-01         3.942695E-01         2.260486E-01         3.889322E-01         2.922421E-01         4.215106E-01        -1.332663E+00        -1.588883E+00        -1.172626E+00         8.310000E+02         5.700000E+02         4.890000E+02        -1.931330E+01        -2.046339E+01        -1.805975E+01        -9.302635E+00        -9.629652E+00        -8.903709E+00        -2.732557E-01        -3.749199E-01        -5.323760E-01        -3.346095E+00         0.000000E+00        -2.668084E+00         0.000000E+00        -3.615350E+00         0.000000E+00        -2.666444E+01        -2.780519E+01        -2.932673E+01        -3.154682E+01        -2.422613E+01        -2.714697E+01        -6.544732E+00        -6.929649E+00        -6.191322E+00        -6.267821E+00        -6.752488E+00        -7.237874E+00        -5.446792E+00         0.000000E+00        -5.030635E+00                  NAN        -4.733867E+00         0.000000E+00        -2.251386E+01        -2.370782E+01        -2.509882E+01                  NAN        -2.203053E+01        -2.241223E+01        -6.757659E+00        -7.944240E+00        -6.152151E+00                  NAN        -6.843053E+00        -9.226674E+00        -4.153009E+00         0.000000E+00        -2.830277E+00         0.000000E+00        -4.774052E+00         0.000000E+00        -2.768573E+01        -3.082464E+01        -3.007750E+01        -3.266519E+01        -2.575387E+01        -2.981238E+01        -6.994085E-01        -7.226589E-01        -7.191555E-01        -8.475140E-01        -6.127366E-01        -3.505392E-01         2.270000E+02         8.000000E+00         4.650000E+02         5.100000E+01         2.000000E+01         3.000000E+00         2.190000E+02         6.000000E+00         3.500000E+01         0.000000E+00         2.430000E+02         9.000000E+00         1.500000E+02         1.100000E+01         2.550000E+02         5.500000E+01         4.900000E+01         5.000000E+00
        6.469320E+07         1.239871E+01         3.739381E-01         3.976483E-01         2.284137E-01         3.889658E-01         3.031322E-01         4.576041E-01        -1.333214E+00        -1.600242E+00        -1.131792E+00         8.020000E+02         5.750000E+02         5.130000E+02        -1.932234E+01        -2.080556E+01        -1.851159E+01        -8.993716E+00        -9.297455E+00        -8.992246E+00        -3.566291E-01        -4.912474E-01        -5.401168E-01        -3.648392E+00         0.000000E+00        -2.669986E+00         0.000000E+00        -5.123700E+00         0.000000E+00        -2.705328E+01        -2.918742E+01        -2.910005E+01        -3.184356E+01        -2.426500E+01        -2.509230E+01        -6.384709E+00        -7.675809E+00        -6.350624E+00        -6.376409E+00        -6.246726E+00        -9.247757E+00        -5.004438E+00         0.000000E+00        -5.168150E+00                  NAN        -4.736710E+00         0.000000E+00        -2.261483E+01        -2.444315E+01        -2.462392E+01                  NAN        -2.198423E+01        -2.365839E+01        -6.821376E+00        -7.027518E+00        -5.917715E+00                  NAN        -6.793645E+00        -7.457238E+00        -3.943149E+00         0.000000E+00        -3.011730E+00         0.000000E+00        -4.643387E+00         0.000000E+00        -2.808238E+01        -3.136882E+01        -2.998813E+01        -3.285849E+01        -2.590127E+01        -2.584789E+01        -7.061302E-01        -1.151023E+00        -7.795539E-01        -7.895220E-01        -8.050519E-01        -8.982507E-01         2.210000E+02         7.000000E+00         4.670000E+02         5.500000E+01         2.300000E+01         1.000000E+00         2.200000E+02         4.000000E+00         3.900000E+01         0.000000E+00         2.420000E+02         7.000000E+00         1.580000E+02         7.000000E+00         2.520000E+02         5.300000E+01         5.300000E+01         2.000000E+00
        6.472320E+07         1.169928E+01         3.910256E-01         3.894231E-01         2.195513E-01         3.812043E-01         3.373221E-01         4.641634E-01        -1.330175E+00        -1.563230E+00        -1.117937E+00         8.350000E+02         5.670000E+02         4.880000E+02        -1.925311E+01        -2.134032E+01        -1.789808E+01        -9.222466E+00        -8.929968E+00        -8.820538E+00        -2.917790E-01        -4.760664E-01        -4.603102E-01        -3.296599E+00         0.000000E+00        -2.695350E+00         0.000000E+00        -3.863794E+00         0.000000E+00        -2.693460E+01        -3.020017E+01        -2.937955E+01        -3.098914E+01        -2.420051E+01        -2.264504E+01        -6.476177E+00        -7.041937E+00        -6.074731E+00        -6.256018E+00        -7.026528E+00        -7.454661E+00        -5.051095E+00         0.000000E+00        -5.726961E+00                  NAN        -4.802304E+00         0.000000E+00        -2.285555E+01        -2.359162E+01        -2.497004E+01                  NAN        -2.149818E+01        -2.438437E+01        -6.769344E+00        -6.938943E+00        -6.011758E+00                  NAN        -7.181737E+00        -8.641791E+00        -4.461045E+00         0.000000E+00        -3.135012E+00         0.000000E+00        -4.702257E+00         0.000000E+00        -2.730886E+01        -3.113357E+01        -3.006718E+01        -3.235705E+01        -2.559044E+01        -2.716122E+01        -7.484504E-01        -1.017409E+00        -7.138271E-01        -5.969788E-01        -9.025179E-01        -5.678137E-01         2.300000E+02         9.000000E+00         4.510000E+02         6.000000E+01         2.300000E+01         1.000000E+00         2.400000E+02         5.000000E+00         3.900000E+01         0.000000E+00         2.200000E+02         8.000000E+00         1.640000E+02         1.600000E+01         2.460000E+02         6.300000E+01         4.700000E+01         4.000000E+00
        6.475320E+07         1.147938E+01         3.801559E-01         3.938245E-01         2.260196E-01         3.819436E-01         3.327721E-01         4.797609E-01        -1.349166E+00        -1.570046E+00        -1.109259E+00         8.040000E+02         5.550000E+02         5.310000E+02        -1.868781E+01        -2.105950E+01        -1.859217E+01        -9.464716E+00        -9.052218E+00        -8.829198E+00        -3.674025E-01        -4.440084E-01        -2.761167E-01        -3.561276E+00         0.000000E+00        -2.647898E+00         0.000000E+00        -3.974273E+00                  NAN        -2.698369E+01        -2.945704E+01        -2.906794E+01        -3.108513E+01        -2.390934E+01                  NAN        -6.368908E+00        -7.879783E+00        -6.313368E+00        -6.227909E+00        -6.971699E+00                  NAN        -4.793607E+00         0.000000E+00        -5.435561E+00                  NAN        -5.026542E+00         0.000000E+00        -2.305724E+01        -2.687108E+01        -2.477753E+01                  NAN        -2.165681E+01        -2.236697E+01        -6.609828E+00        -5.763329E+00        -6.100585E+00                  NAN        -7.163773E+00        -8.631070E+00        -3.758434E+00         0.000000E+00        -3.132214E+00         0.000000E+00        -4.938078E+00                  NAN        -2.782440E+01        -3.140267E+01        -2.989695E+01        -3.267313E+01        -2.565477E+01                  NAN        -7.973212E-01        -6.651537E-01        -6.570496E-01        -7.156153E-01        -9.875552E-01                  NAN         2.210000E+02         4.000000E+00         4.600000E+02         6.400000E+01         2.500000E+01         0.000000E+00         2.340000E+02         5.000000E+00         3.600000E+01         0.000000E+00         2.300000E+02         7.000000E+00         1.580000E+02         1.000000E+01         2.400000E+02         6.800000E+01         5.300000E+01         0.000000E+00
        6.478320E+07         1.183825E+01         3.655200E-01         4.004314E-01         2.340485E-01         3.702224E-01         3.189720E-01         4.554470E-01        -1.343211E+00        -1.575725E+00        -1.141114E+00         8.160000E+02         5.500000E+02         5.240000E+02        -1.925045E+01        -2.118640E+01        -1.838756E+01        -9.009696E+00        -9.070480E+00        -9.037877E+00        -2.539196E-01        -4.893384E-01        -2.139437E-01        -3.765561E+00         0.000000E+00        -2.623964E+00         0.000000E+00        -5.746844E+00                  NAN        -2.670613E+01        -2.994919E+01        -2.930801E+01        -3.077289E+01        -2.274711E+01                  NAN        -6.525094E+00        -6.822643E+00        -6.208175E+00        -6.554310E+00        -7.012474E+00                  NAN        -4.832849E+00         0.000000E+00        -4.974469E+00         0.000000E+00        -4.884619E+00         0.000000E+00        -2.322077E+01        -2.695107E+01        -2.471692E+01        -3.253770E+01        -2.174549E+01        -2.581744E+01        -6.542440E+00        -6.618212E+00        -6.520374E+00        -3.912050E+00        -6.937643E+00        -7.688993E+00        -4.254618E+00         0.000000E+00        -3.126698E+00         0.000000E+00        -3.886418E+00         0.000000E+00        -2.797659E+01        -3.042450E+01        -2.991232E+01        -3.226541E+01        -2.676864E+01        -2.862182E+01        -6.602418E-01        -1.100645E+00        -7.355353E-01        -8.497420E-01        -7.068173E-01        -8.219678E-01         2.180000E+02         5.000000E+00         4.650000E+02         6.100000E+01         2.500000E+01         0.000000E+00         2.150000E+02         3.000000E+00         3.800000E+01         1.000000E+00         2.510000E+02         4.000000E+00         1.520000E+02         1.300000E+01         2.480000E+02         6.600000E+01         4.800000E+01         4.000000E+00
        6.481320E+07         1.231380E+01         3.623772E-01         3.945703E-01         2.430525E-01         3.911658E-01         3.099713E-01         4.816891E-01        -1.336559E+00        -1.592438E+00        -1.133201E+00         8.170000E+02         5.280000E+02         5.450000E+02        -1.874346E+01        -2.093466E+01        -1.881266E+01        -9.451927E+00        -9.288566E+00        -8.570165E+00        -4.436457E-01        -5.466287E-01        -2.975166E-01        -3.587224E+00         0.000000E+00        -2.566056E+00         0.000000E+00        -3.915222E+00                  NAN        -2.676633E+01        -2.611445E+01        -2.925353E+01        -3.164335E+01        -2.466692E+01                  NAN        -6.718529E+00        -8.702244E+00        -6.327122E+00        -6.445943E+00        -6.342821E+00                  NAN        -4.684077E+00         0.000000E+00        -5.244103E+00         0.000000E+00        -5.132026E+00         0.000000E+00        -2.332701E+01        -2.751036E+01        -2.513288E+01        -2.750218E+01        -2.165306E+01        -2.550445E+01        -6.632224E+00        -7.950684E+00        -6.041905E+00        -7.927112E+00        -6.971165E+00        -6.679654E+00        -4.387947E+00         0.000000E+00        -2.968633E+00         0.000000E+00        -4.141575E+00         0.000000E+00        -2.744054E+01        -2.914328E+01        -2.999701E+01        -3.262028E+01        -2.632339E+01        -2.782848E+01        -7.548600E-01        -9.562668E-01        -7.641805E-01        -9.392435E-01        -7.391585E-01        -1.677805E-01         2.120000E+02         9.000000E+00         4.570000E+02         6.400000E+01         3.200000E+01         0.000000E+00         2.010000E+02         2.000000E+00         3.500000E+01         1.000000E+00         2.670000E+02         6.000000E+00         1.590000E+02         1.100000E+01         2.550000E+02         6.100000E+01         4.600000E+01         6.000000E+00
        6.484320E+07         1.186477E+01         3.472332E-01         3.975155E-01         2.552513E-01         3.828233E-01         2.929322E-01         4.707253E-01        -1.349201E+00        -1.610744E+00        -1.127969E+00         8.020000E+02         5.400000E+02         5.480000E+02        -1.952228E+01        -2.025609E+01        -1.885410E+01        -9.090696E+00        -9.535856E+00        -8.911240E+00        -4.803581E-01        -5.749498E-01        -2.975367E-01        -3.628098E+00         0.000000E+00        -2.628593E+00         0.000000E+00        -3.903250E+00                  NAN        -2.729002E+01        -2.998132E+01        -2.920895E+01        -3.173938E+01        -2.418134E+01                  NAN        -6.511623E+00        -6.268702E+00        -6.321262E+00        -6.148317E+00        -7.046054E+00                  NAN        -5.141057E+00         0.000000E+00        -4.936993E+00         0.000000E+00        -4.754213E+00         0.000000E+00        -2.300933E+01        -2.632285E+01        -2.470661E+01        -3.323711E+01        -2.208976E+01        -2.260360E+01        -6.474459E+00        -6.298221E+00        -6.488314E+00        -5.090869E+00        -6.830426E+00        -9.371711E+00        -4.457976E+00         0.000000E+00        -3.036002E+00         0.000000E+00        -4.648164E+00         0.000000E+00        -2.749508E+01        -2.865948E+01        -3.001362E+01        -3.273172E+01        -2.596815E+01        -2.746522E+01        -7.490272E-01        -6.283443E-01        -7.738577E-01        -7.425517E-01        -8.729787E-01        -2.221552E-03         2.050000E+02         8.000000E+00         4.490000E+02         7.200000E+01         4.000000E+01         0.000000E+00         2.030000E+02         3.000000E+00         3.600000E+01         1.000000E+00         2.670000E+02         2.000000E+00         1.660000E+02         7.000000E+00         2.340000E+02         7.900000E+01         5.300000E+01         3.000000E+00
        6.487320E+07         1.182957E+01         3.505561E-01         4.074181E-01         2.420258E-01         4.011673E-01         3.106253E-01         3.920766E-01        -1.320765E+00        -1.574327E+00        -1.196507E+00         8.170000E+02         5.660000E+02         5.070000E+02        -1.925004E+01        -2.070125E+01        -1.847584E+01        -9.179336E+00        -9.400743E+00        -9.209807E+00        -3.253480E-01        -4.508731E-01        -2.635435E-01        -3.613332E+00         0.000000E+00        -2.572226E+00         0.000000E+00        -4.007845E+00                  NAN        -2.703988E+01        -3.087178E+01        -2.955348E+01        -3.107721E+01        -2.463903E+01                  NAN        -6.517343E+00        -7.390024E+00        -6.149802E+00        -6.686760E+00        -6.786003E+00                  NAN        -5.506548E+00         0.000000E+00        -5.682040E+00         0.000000E+00        -4.575602E+00         0.000000E+00        -2.212666E+01        -2.370176E+01        -2.381841E+01        -3.029290E+01        -2.219984E+01        -2.650078E+01        -6.813012E+00        -8.373043E+00        -6.335807E+00        -5.842483E+00        -6.781995E+00        -7.047428E+00        -4.162404E+00         0.000000E+00        -2.994054E+00         0.000000E+00        -4.632011E+00         0.000000E+00        -2.792483E+01        -3.167598E+01        -2.989312E+01        -3.251890E+01        -2.624305E+01        -2.873419E+01        -7.813397E-01        -1.053510E+00        -8.013464E-01        -8.469923E-01        -6.253999E-01        -9.310976E-01         2.080000E+02         5.000000E+00         4.560000E+02         7.000000E+01         3.500000E+01         0.000000E+00         1.960000E+02         3.000000E+00         4.300000E+01         2.000000E+00         2.630000E+02         5.000000E+00         1.590000E+02         1.100000E+01         2.460000E+02         6.800000E+01         5.100000E+01         6.000000E+00
        6.490320E+07         1.153409E+01         3.456325E-01         4.066458E-01         2.477217E-01         4.128431E-01         3.141320E-01         4.591685E-01        -1.308918E+00        -1.577863E+00        -1.155935E+00         7.670000E+02         5.750000E+02         5.480000E+02        -1.930472E+01        -2.090857E+01        -1.872274E+01        -8.904130E+00        -9.265328E+00        -8.966266E+00        -3.392804E-01        -4.333815E-01        -3.799203E-01        -3.482866E+00         0.000000E+00        -2.741765E+00         0.000000E+00        -4.716157E+00         0.000000E+00        -2.700223E+01        -3.157959E+01        -2.933506E+01        -3.185895E+01        -2.401974E+01        -2.039287E+01        -6.551618E+00        -6.677638E+00        -6.245713E+00        -5.759711E+00        -7.454113E+00        -8.993632E+00        -5.224221E+00         0.000000E+00        -4.702321E+00         0.000000E+00        -4.847505E+00         0.000000E+00        -2.252874E+01        -2.863821E+01        -2.494417E+01        -2.578009E+01        -2.171521E+01        -2.230834E+01        -6.722851E+00        -5.178420E+00        -6.553066E+00        -8.554329E+00        -6.911791E+00        -9.169928E+00        -4.286777E+00         0.000000E+00        -3.130828E+00         0.000000E+00        -4.163436E+00         0.000000E+00        -2.755519E+01        -3.243479E+01        -2.982641E+01        -3.267145E+01        -2.631382E+01        -2.910652E+01        -8.779392E-01        -5.434591E-01        -6.759743E-01        -6.526293E-01        -8.320053E-01        -9.374282E-01         2.080000E+02         4.000000E+00         4.500000E+02         7.600000E+01         3.500000E+01         1.000000E+00         2.030000E+02         1.000000E+00         4.500000E+01         1.000000E+00         2.570000E+02         5.000000E+00         1.470000E+02         1.000000E+01         2.460000E+02         7.500000E+01         5.400000E+01         3.000000E+00
        6.493320E+07         1.199303E+01         3.555633E-01         4.046015E-01         2.398351E-01         3.907090E-01         2.856800E-01         4.422953E-01        -1.331036E+00        -1.586994E+00        -1.163570E+00         7.640000E+02         5.790000E+02         5.470000E+02        -1.927612E+01        -2.070747E+01        -1.755951E+01        -9.504451E+00        -9.755617E+00        -8.950667E+00        -2.801950E-01        -4.127625E-01        -5.154833E-01        -3.677689E+00         0.000000E+00        -2.829533E+00         0.000000E+00        -3.810160E+00                  NAN        -2.707558E+01        -2.913987E+01        -2.916876E+01        -3.117388E+01        -2.512439E+01                  NAN        -6.557779E+00        -6.923014E+00        -6.258583E+00        -6.492048E+00        -6.485078E+00                  NAN        -4.651263E+00         0.000000E+00        -5.052743E+00                  NAN        -4.781625E+00         0.000000E+00        -2.325461E+01        -2.506620E+01        -2.469676E+01                  NAN        -2.186407E+01        -2.596952E+01        -6.740150E+00        -8.081551E+00        -6.248735E+00                  NAN        -6.778128E+00        -7.813532E+00        -4.309274E+00         0.000000E+00        -2.988078E+00         0.000000E+00        -4.652985E+00         0.000000E+00        -2.773378E+01        -2.997572E+01        -3.001976E+01        -3.263175E+01        -2.583573E+01        -2.976235E+01        -7.210083E-01        -1.338971E+00        -6.931731E-01        -6.223469E-01        -8.473728E-01        -4.843943E-01         2.050000E+02         9.000000E+00         4.460000E+02         7.800000E+01         3.600000E+01         0.000000E+00         2.140000E+02         6.000000E+00         4.200000E+01         0.000000E+00         2.440000E+02         6.000000E+00         1.560000E+02         1.500000E+01         2.480000E+02         6.800000E+01         4.600000E+01         6.000000E+00
        6.496320E+07         1.234970E+01         3.683001E-01         4.052943E-01         2.264056E-01         3.932339E-01         2.962564E-01         4.665955E-01        -1.321120E+00        -1.578379E+00        -1.136799E+00         8.200000E+02         5.830000E+02         4.870000E+02        -1.926946E+01        -2.011921E+01        -1.816983E+01        -9.297370E+00        -1.008721E+01        -9.093385E+00        -2.665514E-01        -4.047787E-01        -3.200882E-01        -3.823899E+00         0.000000E+00        -2.797397E+00         0.000000E+00        -4.592529E+00                  NAN        -2.619482E+01        -3.136900E+01        -2.934941E+01        -3.163368E+01        -2.279831E+01                  NAN        -6.773807E+00        -6.059253E+00        -6.172708E+00        -6.293152E+00        -7.167968E+00                  NAN        -5.059115E+00         0.000000E+00        -5.081322E+00                  NAN        -4.555684E+00         0.000000E+00        -2.240750E+01        -2.305697E+01        -2.500581E+01                  NAN        -2.213230E+01        -2.618196E+01        -6.798013E+00        -8.321304E+00        -6.124214E+00                  NAN        -7.054465E+00        -6.212910E+00        -4.018568E+00         0.000000E+00        -2.858378E+00         0.000000E+00        -4.730131E+00         0.000000E+00        -2.759406E+01        -3.125406E+01        -3.024971E+01        -3.273998E+01        -2.614878E+01        -3.093881E+01        -8.001869E-01        -1.122100E+00        -6.935930E-01        -7.039100E-01        -4.363381E-01        -1.317920E-01         2.080000E+02         4.000000E+00         4.510000E+02         8.600000E+01         2.500000E+01         0.000000E+00         2.170000E+02         4.000000E+00         4.100000E+01         0.000000E+00         2.440000E+02         6.000000E+00         1.570000E+02         9.000000E+00         2.470000E+02         7.600000E+01         4.100000E+01         4.000000E+00
        6.499320E+07         1.214617E+01         3.783279E-01         3.936177E-01         2.280543E-01         4.081335E-01         2.806751E-01         4.187334E-01        -1.309825E+00        -1.607996E+00        -1.187451E+00         8.400000E+02         5.600000E+02         4.900000E+02        -1.900285E+01        -2.003796E+01        -1.775933E+01        -8.993945E+00        -9.825086E+00        -9.321517E+00        -3.402041E-01        -4.286826E-01        -5.109354E-01        -3.868191E+00         0.000000E+00        -2.603108E+00         0.000000E+00        -3.257296E+00                  NAN        -2.692116E+01        -2.940886E+01        -2.950451E+01        -3.146737E+01        -2.438351E+01                  NAN        -6.495932E+00        -7.702133E+00        -6.148024E+00        -6.241826E+00        -7.064071E+00                  NAN        -5.316117E+00         0.000000E+00        -5.754588E+00                  NAN        -4.269478E+00         0.000000E+00        -2.276559E+01        -2.197459E+01        -2.420219E+01                  NAN        -2.249111E+01        -2.621115E+01        -6.561799E+00        -1.090603E+01        -6.155510E+00                  NAN        -6.742016E+00        -6.485985E+00        -3.925595E+00         0.000000E+00        -2.723820E+00         0.000000E+00        -4.268862E+00         0.000000E+00        -2.780330E+01        -3.092491E+01        -3.032273E+01        -3.289998E+01        -2.647071E+01        -2.921648E+01        -7.071363E-01        -7.483158E-01        -7.084666E-01        -8.033646E-01        -8.747657E-01        -4.634032E-02         2.240000E+02         5.000000E+00         4.440000E+02         7.300000E+01         2.800000E+01         0.000000E+00         2.220000E+02         2.000000E+00         3.800000E+01         0.000000E+00         2.410000E+02         9.000000E+00         1.580000E+02         1.400000E+01         2.440000E+02         6.500000E+01         5.000000E+01         5.000000E+00
        6.502320E+07         1.254061E+01         3.850640E-01         3.977099E-01         2.172261E-01         4.058257E-01         3.186525E-01         4.417132E-01        -1.308480E+00        -1.578044E+00        -1.141143E+00         8.890000E+02         5.670000E+02         4.340000E+02        -1.916261E+01        -2.110182E+01        -1.853533E+01        -9.076473E+00        -9.173750E+00        -8.641400E+00        -3.647360E-01        -3.868358E-01        -3.418047E-01        -3.969006E+00         0.000000E+00        -2.721229E+00         0.000000E+00        -3.373469E+00                  NAN        -2.634998E+01        -3.140429E+01        -2.922751E+01        -3.142206E+01        -2.571931E+01                  NAN        -6.540463E+00        -5.822434E+00        -6.256915E+00        -6.172160E+00        -6.178959E+00                  NAN        -5.285401E+00         0.000000E+00        -5.188821E+00                  NAN        -4.306912E+00         0.000000E+00        -2.274908E+01        -2.578442E+01        -2.451595E+01                  NAN        -2.212948E+01        -2.651886E+01        -6.646360E+00        -7.736792E+00        -6.310634E+00                  NAN        -6.972638E+00        -5.979017E+00        -4.377897E+00         0.000000E+00        -3.213725E+00         0.000000E+00        -3.365944E+00         0.000000E+00        -2.748907E+01        -3.033221E+01        -2.980381E+01        -3.246116E+01        -2.727252E+01        -2.807722E+01        -7.539254E-01        -1.022700E+00        -6.622846E-01        -7.747740E-01        -7.049529E-01         0.000000E+00         2.260000E+02         7.000000E+00         4.390000E+02         7.800000E+01         2.400000E+01         0.000000E+00         2.260000E+02         1.000000E+00         3.700000E+01         0.000000E+00         2.450000E+02         3.000000E+00         1.700000E+02         1.100000E+01         2.420000E+02         6.800000E+01         4.100000E+01         2.000000E+00
        6.505320E+07         1.243087E+01         3.740443E-01         3.927923E-01         2.331634E-01         4.040877E-01         3.142314E-01         4.728388E-01        -1.310843E+00        -1.568966E+00        -1.123909E+00         8.350000E+02         5.530000E+02         5.020000E+02        -1.921340E+01        -2.078000E+01        -1.801011E+01        -9.370754E+00        -9.549514E+00        -8.897180E+00        -2.159065E-01        -5.184731E-01        -3.563988E-01        -3.504630E+00         0.000000E+00        -2.639599E+00         0.000000E+00        -4.635333E+00         0.000000E+00        -2.720393E+01        -2.793324E+01        -2.933011E+01        -3.142976E+01        -2.366820E+01        -2.736082E+01        -6.567116E+00        -8.348078E+00        -6.417095E+00        -6.211294E+00        -6.755613E+00        -4.810246E+00        -5.291776E+00         0.000000E+00        -5.247976E+00                  NAN        -4.509588E+00         0.000000E+00        -2.286925E+01        -2.709314E+01        -2.400292E+01                  NAN        -2.199103E+01        -2.421464E+01        -6.499712E+00        -7.138682E+00        -6.592907E+00                  NAN        -7.001426E+00        -8.166742E+00        -4.737217E+00         0.000000E+00        -2.961919E+00         0.000000E+00        -4.111918E+00         0.000000E+00        -2.739300E+01        -3.178145E+01        -3.018291E+01        -3.281138E+01        -2.615050E+01        -2.687923E+01        -7.498220E-01        -6.995313E-01        -7.050899E-01        -8.373179E-01        -7.924585E-01         0.000000E+00         2.230000E+02         6.000000E+00         4.460000E+02         6.900000E+01         2.900000E+01         1.000000E+00         2.130000E+02         3.000000E+00         3.700000E+01         0.000000E+00         2.500000E+02         9.000000E+00         1.540000E+02         1.500000E+01         2.450000E+02         6.800000E+01         4.400000E+01         3.000000E+00
        6.508320E+07         1.237477E+01         3.779780E-01         4.009079E-01         2.211141E-01         4.108493E-01         3.180299E-01         4.712240E-01        -1.307223E+00        -1.585956E+00        -1.118437E+00         8.400000E+02         5.740000E+02         4.760000E+02        -1.934896E+01        -2.061703E+01        -1.879107E+01        -9.178430E+00        -9.548048E+00        -8.772895E+00        -4.313263E-01        -5.035067E-01        -4.003479E-01        -3.909266E+00         0.000000E+00        -2.601670E+00         0.000000E+00        -3.729481E+00                  NAN        -2.668231E+01        -3.034940E+01        -2.930127E+01        -3.176927E+01        -2.389058E+01                  NAN        -6.545220E+00        -6.529713E+00        -6.281509E+00        -6.125691E+00        -7.035978E+00                  NAN        -5.003888E+00         0.000000E+00        -4.826148E+00                  NAN        -4.879891E+00         0.000000E+00        -2.269015E+01        -2.612952E+01        -2.481805E+01                  NAN        -2.202836E+01        -2.528634E+01        -6.756535E+00        -7.169399E+00        -5.952150E+00                  NAN        -6.947714E+00        -7.109945E+00        -4.172706E+00         0.000000E+00        -3.018147E+00         0.000000E+00        -4.399904E+00         0.000000E+00        -2.774608E+01        -3.114767E+01        -3.006171E+01        -3.258501E+01        -2.593349E+01        -2.871657E+01        -8.454540E-01        -6.762253E-01        -7.423678E-01        -7.778221E-01        -6.320833E-01        -2.171933E-01         2.180000E+02         8.000000E+00         4.640000E+02         6.100000E+01         2.300000E+01         0.000000E+00         2.200000E+02         2.000000E+00         3.800000E+01         0.000000E+00         2.450000E+02         7.000000E+00         1.670000E+02         1.000000E+01         2.460000E+02         6.700000E+01         4.300000E+01         4.000000E+00
        6.511320E+07         1.221645E+01         3.754119E-01         3.998678E-01         2.247203E-01         4.326051E-01         3.366521E-01         4.580196E-01        -1.296704E+00        -1.558780E+00        -1.137831E+00         7.950000E+02         5.800000E+02         5.150000E+02        -1.923260E+01        -2.126998E+01        -1.839223E+01        -8.993598E+00        -9.075604E+00        -8.693674E+00        -4.145873E-01        -5.161347E-01        -3.031993E-01        -3.888799E+00         0.000000E+00        -2.798471E+00         0.000000E+00        -4.339570E+00                  NAN        -2.673138E+01        -3.121944E+01        -2.914139E+01        -3.137720E+01        -2.301873E+01                  NAN        -6.388242E+00        -6.778119E+00        -6.310326E+00        -6.133183E+00        -6.994512E+00                  NAN        -4.797299E+00                  NAN        -4.748724E+00         0.000000E+00        -4.791380E+00         0.000000E+00        -2.257899E+01                  NAN        -2.515650E+01        -3.040041E+01        -2.201020E+01        -2.628407E+01        -6.980086E+00                  NAN        -6.273712E+00        -5.762271E+00        -6.722714E+00        -6.256061E+00        -4.040789E+00         0.000000E+00        -3.092306E+00         0.000000E+00        -4.383514E+00         0.000000E+00        -2.786461E+01        -3.173861E+01        -3.009690E+01        -3.250290E+01        -2.572543E+01        -2.853335E+01        -7.320336E-01        -7.260868E-01        -7.341035E-01        -8.062348E-01        -5.594710E-01        -6.422300E-01         2.180000E+02         5.000000E+00         4.580000E+02         6.400000E+01         2.900000E+01         0.000000E+00         2.310000E+02         0.000000E+00         4.000000E+01         2.000000E+00         2.320000E+02         7.000000E+00         1.660000E+02         9.000000E+00         2.380000E+02         6.900000E+01         4.300000E+01         3.000000E+00
        6.514320E+07         1.239949E+01         3.801939E-01         3.975904E-01         2.222158E-01         4.141890E-01         2.864414E-01         4.318684E-01        -1.308208E+00        -1.599825E+00        -1.175203E+00         8.610000E+02         5.750000E+02         4.540000E+02        -1.897218E+01        -2.035642E+01        -1.800730E+01        -9.051750E+00        -9.501466E+00        -9.173161E+00        -4.495521E-01        -4.383791E-01        -3.072726E-01        -3.688846E+00         0.000000E+00        -2.752430E+00         0.000000E+00        -4.564341E+00                  NAN        -2.703448E+01        -2.934993E+01        -2.937710E+01        -3.121334E+01        -2.376776E+01                  NAN        -6.450739E+00        -7.359521E+00        -6.144447E+00        -6.503641E+00        -6.867117E+00                  NAN        -5.034751E+00         0.000000E+00        -4.561513E+00         0.000000E+00        -4.510822E+00         0.000000E+00        -2.299495E+01        -2.498636E+01        -2.471715E+01        -3.505166E+01        -2.197369E+01        -2.439478E+01        -6.557623E+00        -9.850439E+00        -6.584777E+00        -3.494341E+00        -6.980065E+00        -7.858279E+00        -3.914864E+00         0.000000E+00        -2.727403E+00         0.000000E+00        -3.186348E+00         0.000000E+00        -2.773517E+01        -3.051385E+01        -3.027547E+01        -3.278342E+01        -2.701529E+01        -2.859608E+01        -8.179752E-01        -7.892868E-01        -6.764055E-01        -7.662854E-01        -7.215022E-01        -1.869348E-02         2.240000E+02         7.000000E+00         4.610000E+02         5.700000E+01         2.500000E+01         0.000000E+00         2.340000E+02         1.000000E+00         3.600000E+01         1.000000E+00         2.350000E+02         5.000000E+00         1.640000E+02         1.000000E+01         2.490000E+02         6.000000E+01         4.400000E+01         6.000000E+00
        6.517320E+07         1.232452E+01         3.757642E-01         3.963492E-01         2.278866E-01         4.044225E-01         3.190935E-01         4.418784E-01        -1.299969E+00        -1.570371E+00        -1.146113E+00         8.090000E+02         5.700000E+02         5.110000E+02        -1.940328E+01        -2.113075E+01        -1.802555E+01        -9.153279E+00        -9.161635E+00        -9.248135E+00        -4.022408E-01        -4.736570E-01        -3.874403E-01        -3.871881E+00         0.000000E+00        -2.809649E+00         0.000000E+00        -4.336455E+00                  NAN        -2.677501E+01        -2.842060E+01        -2.920073E+01        -3.162692E+01        -2.403106E+01                  NAN        -6.432576E+00        -8.632683E+00        -6.271618E+00        -6.310624E+00        -6.580590E+00                  NAN        -4.873994E+00                  NAN        -4.270645E+00         0.000000E+00        -4.645150E+00         0.000000E+00        -2.272574E+01                  NAN        -2.582504E+01        -2.779595E+01        -2.205503E+01        -1.974577E+01        -6.814807E+00                  NAN        -6.166012E+00        -6.765189E+00        -6.836424E+00        -1.044344E+01        -4.085577E+00         0.000000E+00        -3.097699E+00         0.000000E+00        -3.594559E+00         0.000000E+00        -2.790487E+01        -3.082113E+01        -3.025065E+01        -3.295395E+01        -2.641099E+01        -2.850839E+01        -7.247825E-01        -9.537392E-01        -6.636571E-01        -8.744802E-01        -8.048295E-01        -3.051888E-01         2.200000E+02         6.000000E+00         4.550000E+02         6.300000E+01         3.000000E+01         0.000000E+00         2.240000E+02         0.000000E+00         3.600000E+01         1.000000E+00         2.500000E+02         1.000000E+00         1.640000E+02         1.300000E+01         2.370000E+02         6.600000E+01         4.200000E+01         3.000000E+00
        6.520320E+07         1.236109E+01         3.875695E-01         3.963160E-01         2.161145E-01         4.252750E-01         3.145612E-01         4.124565E-01        -1.283907E+00        -1.583558E+00        -1.172632E+00         8.710000E+02         5.700000E+02         4.490000E+02        -1.932512E+01        -2.050695E+01        -1.832429E+01        -8.955695E+00        -9.482760E+00        -9.707330E+00        -3.792386E-01        -5.094258E-01        -2.924464E-01        -3.911880E+00         0.000000E+00        -2.803884E+00         0.000000E+00        -3.937521E+00                  NAN        -2.653848E+01        -2.825953E+01        -2.905371E+01        -3.165773E+01        -2.616998E+01                  NAN        -6.608191E+00        -7.559733E+00        -6.113463E+00        -5.878682E+00        -6.051955E+00                  NAN        -5.057646E+00                  NAN        -4.452846E+00         0.000000E+00        -4.335923E+00         0.000000E+00        -2.249665E+01                  NAN        -2.608095E+01        -2.700765E+01        -2.310448E+01        -2.266827E+01        -6.828657E+00                  NAN        -5.746376E+00        -6.634434E+00        -6.576847E+00        -7.065947E+00        -3.930741E+00         0.000000E+00        -2.977330E+00         0.000000E+00        -3.668435E+00         0.000000E+00        -2.805708E+01        -3.167918E+01        -2.998771E+01        -3.237906E+01        -2.688468E+01        -2.882220E+01        -7.343401E-01        -9.168702E-01        -7.300261E-01        -8.503358E-01        -9.399015E-01        -1.309175E-01         2.260000E+02         6.000000E+00         4.500000E+02         6.400000E+01         2.800000E+01         0.000000E+00         2.280000E+02         0.000000E+00         3.800000E+01         1.000000E+00         2.420000E+02         3.000000E+00         1.590000E+02         6.000000E+00         2.510000E+02         5.900000E+01         5.200000E+01         5.000000E+00
        6.523320E+07         1.198807E+01         3.668743E-01         3.822841E-01         2.508416E-01         3.715664E-01         3.068275E-01         4.336478E-01        -1.345804E+00        -1.594640E+00        -1.145093E+00         8.110000E+02         5.620000E+02         5.170000E+02        -1.896001E+01        -2.093498E+01        -1.820745E+01        -9.243962E+00        -9.213011E+00        -8.983485E+00        -4.053877E-01        -4.916534E-01        -3.766069E-01        -3.381219E+00         0.000000E+00        -2.754523E+00         0.000000E+00        -4.433365E+00                  NAN        -2.696280E+01        -2.910315E+01        -2.933404E+01        -3.061421E+01        -2.401359E+01                  NAN        -6.438887E+00        -7.602437E+00        -6.174590E+00        -6.746714E+00        -6.858188E+00                  NAN        -5.150473E+00         0.000000E+00        -4.173404E+00         0.000000E+00        -4.376074E+00         0.000000E+00        -2.289817E+01        -2.543128E+01        -2.499194E+01        -2.716058E+01        -2.230010E+01        -2.688677E+01        -6.646363E+00        -7.500592E+00        -6.174085E+00        -7.674178E+00        -6.964303E+00        -7.722181E+00        -4.101159E+00         0.000000E+00        -2.906141E+00         0.000000E+00        -4.266610E+00         0.000000E+00        -2.755548E+01        -3.095794E+01        -3.031118E+01        -3.294703E+01        -2.640219E+01        -2.770596E+01        -7.084712E-01        -6.313572E-01        -6.506921E-01        -6.242951E-01        -8.958421E-01        -7.762291E-01         2.130000E+02         3.000000E+00         4.690000E+02         4.600000E+01         4.300000E+01         0.000000E+00         2.140000E+02         2.000000E+00         3.200000E+01         2.000000E+00         2.570000E+02         5.000000E+00         1.610000E+02         1.100000E+01         2.500000E+02         4.800000E+01         5.500000E+01         6.000000E+00
        6.526320E+07         1.252866E+01         3.842775E-01         3.779734E-01         2.377491E-01         3.982480E-01         3.086388E-01         4.615188E-01        -1.312677E+00        -1.590561E+00        -1.119703E+00         8.810000E+02         5.500000E+02         4.590000E+02        -1.877253E+01        -2.162171E+01        -1.834798E+01        -9.107064E+00        -9.016761E+00        -9.064180E+00        -5.193011E-01        -4.302743E-01        -4.310083E-01        -3.719378E+00         0.000000E+00        -2.855318E+00         0.000000E+00        -3.532504E+00         0.000000E+00        -2.676529E+01        -3.014116E+01        -2.928368E+01        -3.170555E+01        -2.404030E+01        -2.369306E+01        -6.400343E+00        -6.114212E+00        -6.246699E+00        -6.166150E+00        -7.415647E+00        -1.008938E+01        -4.982941E+00                  NAN        -5.005710E+00                  NAN        -4.351597E+00         0.000000E+00        -2.300964E+01                  NAN        -2.537820E+01                  NAN        -2.207681E+01        -2.560159E+01        -6.917449E+00                  NAN        -5.628100E+00                  NAN        -7.053280E+00        -6.088420E+00        -4.019386E+00         0.000000E+00        -2.984707E+00         0.000000E+00        -4.017963E+00         0.000000E+00        -2.786103E+01        -3.176815E+01        -3.020873E+01        -3.285067E+01        -2.615895E+01        -2.981885E+01        -6.893336E-01        -9.272232E-01        -7.050462E-01        -7.860966E-01        -7.418471E-01        -4.698836E-01         2.330000E+02         8.000000E+00         4.430000E+02         5.700000E+01         3.100000E+01         2.000000E+00         2.230000E+02         0.000000E+00         3.100000E+01         0.000000E+00         2.530000E+02         5.000000E+00         1.720000E+02         1.000000E+01         2.390000E+02         5.600000E+01         5.400000E+01         6.000000E+00
        6.529320E+07         1.351647E+01         3.841212E-01         3.672081E-01         2.486708E-01         4.061524E-01         3.038666E-01         4.612128E-01        -1.316250E+00        -1.602802E+00        -1.137673E+00         8.630000E+02         5.120000E+02         5.150000E+02        -1.956628E+01        -2.124815E+01        -1.819171E+01        -9.048981E+00        -9.445543E+00        -9.165087E+00        -3.830464E-01        -4.112680E-01        -3.973404E-01        -3.759885E+00         0.000000E+00        -2.751599E+00         0.000000E+00        -3.761668E+00         0.000000E+00        -2.689480E+01        -3.096298E+01        -2.934356E+01        -3.115586E+01        -2.472177E+01        -2.589634E+01        -6.516817E+00        -5.996839E+00        -6.289131E+00        -6.245756E+00        -7.007875E+00        -8.048353E+00        -5.228444E+00         0.000000E+00        -5.509268E+00         0.000000E+00        -4.416635E+00         0.000000E+00        -2.274351E+01        -2.801849E+01        -2.502067E+01        -2.694776E+01        -2.221299E+01        -2.450603E+01        -6.872018E+00        -5.600442E+00        -6.185096E+00        -6.600599E+00        -7.256150E+00        -7.345008E+00        -4.306584E+00         0.000000E+00        -2.976291E+00         0.000000E+00        -3.884312E+00         0.000000E+00        -2.762119E+01        -3.021487E+01        -3.009158E+01        -3.253372E+01        -2.658597E+01        -2.755411E+01        -7.059539E-01        -8.422857E-01        -6.932191E-01        -6.549086E-01        -9.008151E-01        -9.516740E-01         2.270000E+02         1.200000E+01         4.330000E+02         6.400000E+01         3.700000E+01         1.000000E+00         2.280000E+02         2.000000E+00         2.300000E+01         2.000000E+00         2.520000E+02         5.000000E+00         1.720000E+02         1.400000E+01         2.370000E+02         5.000000E+01         5.600000E+01         3.000000E+00
        6.532320E+07         1.330710E+01         3.806283E-01         3.663017E-01         2.530700E-01         3.817729E-01         2.522505E-01         4.701437E-01        -1.330111E+00        -1.641921E+00        -1.116349E+00         8.580000E+02         4.990000E+02         5.330000E+02        -1.877453E+01        -2.068276E+01        -1.850738E+01        -9.285826E+00        -9.779881E+00        -8.387356E+00        -4.069301E-01        -5.133922E-01        -5.811790E-01        -3.647588E+00         0.000000E+00        -2.635608E+00         0.000000E+00        -3.577816E+00                  NAN        -2.686371E+01        -2.794147E+01        -2.964764E+01        -3.132979E+01        -2.460871E+01                  NAN        -6.564560E+00        -7.449829E+00        -6.077186E+00        -5.958005E+00        -6.503962E+00                  NAN        -5.085934E+00         0.000000E+00        -4.572030E+00                  NAN        -4.383865E+00         0.000000E+00        -2.288270E+01        -2.403121E+01        -2.539936E+01                  NAN        -2.205190E+01        -2.312096E+01        -6.562764E+00        -8.316317E+00        -6.369189E+00                  NAN        -7.066042E+00        -7.534929E+00        -4.444102E+00         0.000000E+00        -2.726778E+00         0.000000E+00        -5.990192E+00         0.000000E+00        -2.767447E+01        -3.057471E+01        -3.049891E+01        -3.252656E+01        -2.496168E+01        -2.934976E+01        -6.487364E-01        -9.127884E-01        -6.567267E-01        -5.841092E-01        -6.622993E-01        -8.483616E-03         2.250000E+02         9.000000E+00         4.450000E+02         5.400000E+01         4.100000E+01         0.000000E+00         2.230000E+02         5.000000E+00         2.200000E+01         0.000000E+00         2.560000E+02         6.000000E+00         1.670000E+02         2.000000E+01         2.340000E+02         5.300000E+01         4.600000E+01         4.000000E+00
        6.535320E+07         1.343469E+01         4.009176E-01         3.675386E-01         2.315439E-01         4.155577E-01         2.690654E-01         4.332029E-01        -1.306217E+00        -1.634575E+00        -1.154643E+00         8.640000E+02         5.080000E+02         5.180000E+02        -1.952732E+01        -2.074710E+01        -1.823055E+01        -8.995758E+00        -9.766280E+00        -8.939524E+00        -2.706616E-01        -4.612156E-01        -4.822693E-01        -3.806845E+00         0.000000E+00        -2.633073E+00         0.000000E+00        -4.815889E+00                  NAN        -2.687969E+01        -2.934664E+01        -2.970852E+01        -3.105078E+01        -2.414537E+01                  NAN        -6.353451E+00        -6.888456E+00        -5.937871E+00        -6.439497E+00        -6.555878E+00                  NAN        -5.204571E+00         0.000000E+00        -3.832271E+00         0.000000E+00        -4.550216E+00         0.000000E+00        -2.274490E+01        -2.809603E+01        -2.646055E+01        -2.882685E+01        -2.239905E+01        -2.187503E+01        -6.836501E+00        -6.208838E+00        -5.617322E+00        -6.280612E+00        -6.907299E+00        -1.184399E+01        -3.869006E+00         0.000000E+00        -2.712059E+00         0.000000E+00        -4.393130E+00         0.000000E+00        -2.796280E+01        -3.074020E+01        -3.039356E+01        -3.250226E+01        -2.622457E+01        -2.749292E+01        -7.872190E-01        -5.303715E-01        -6.700423E-01        -8.156562E-01        -6.273617E-01         0.000000E+00         2.370000E+02         1.000000E+01         4.500000E+02         5.100000E+01         2.600000E+01         0.000000E+00         2.330000E+02         3.000000E+00         2.200000E+01         3.000000E+00         2.500000E+02         1.000000E+00         1.730000E+02         1.600000E+01         2.470000E+02         4.600000E+01         5.200000E+01         3.000000E+00
        6.538320E+07         1.315577E+01         3.930734E-01         3.679760E-01         2.389506E-01         4.175961E-01         2.755904E-01         4.042636E-01        -1.320561E+00        -1.621698E+00        -1.188127E+00         8.480000E+02         5.040000E+02         5.380000E+02        -1.945108E+01        -2.131213E+01        -1.803226E+01        -9.070501E+00        -9.079181E+00        -9.030612E+00        -3.091279E-01        -5.107002E-01        -5.655947E-01        -3.499184E+00         0.000000E+00        -2.695709E+00         0.000000E+00        -4.372275E+00         0.000000E+00        -2.670173E+01        -2.879948E+01        -2.924269E+01        -3.094393E+01        -2.372453E+01        -2.891190E+01        -6.477152E+00        -8.235736E+00        -6.178332E+00        -6.624138E+00        -6.905092E+00        -8.057384E+00        -5.116299E+00         0.000000E+00        -4.713683E+00         0.000000E+00        -4.561740E+00         0.000000E+00        -2.285194E+01        -2.769441E+01        -2.570818E+01        -3.047131E+01        -2.207571E+01        -2.784956E+01        -6.693906E+00        -8.971473E+00        -5.831471E+00        -7.220674E+00        -6.959787E+00        -4.132845E+00        -4.591003E+00         0.000000E+00        -3.243662E+00         0.000000E+00        -4.044226E+00         0.000000E+00        -2.716836E+01        -3.104104E+01        -2.980053E+01        -3.262032E+01        -2.615837E+01        -2.935674E+01        -7.308691E-01        -1.160507E+00        -7.409646E-01        -8.592094E-01        -7.154849E-01        -4.031672E-01         2.410000E+02         1.000000E+01         4.300000E+02         6.500000E+01         2.700000E+01         1.000000E+00         2.260000E+02         3.000000E+00         2.100000E+01         3.000000E+00         2.560000E+02         3.000000E+00         1.800000E+02         1.000000E+01         2.210000E+02         6.600000E+01         4.700000E+01         3.000000E+00
        6.541320E+07         1.232088E+01         3.585474E-01         3.833338E-01         2.581188E-01         4.023584E-01         2.993363E-01         4.265097E-01        -1.321795E+00        -1.584958E+00        -1.169729E+00         7.940000E+02         5.320000E+02         5.640000E+02        -1.931337E+01        -2.065058E+01        -1.749916E+01        -9.294979E+00        -9.370433E+00        -9.264550E+00        -3.012843E-01        -5.023249E-01        -5.152811E-01        -3.550075E+00         0.000000E+00        -2.605997E+00         0.000000E+00        -3.456510E+00         0.000000E+00        -2.725095E+01        -2.980037E+01        -2.936276E+01        -3.093778E+01        -2.441444E+01        -2.146272E+01        -6.257616E+00        -6.829842E+00        -6.241241E+00        -6.804974E+00        -7.019660E+00        -7.828012E+00        -4.989739E+00         0.000000E+00        -5.213238E+00         0.000000E+00        -4.431261E+00         0.000000E+00        -2.322147E+01        -2.414408E+01        -2.560378E+01        -2.662914E+01        -2.237125E+01        -2.416602E+01        -6.850097E+00        -6.055899E+00        -5.983060E+00        -6.648399E+00        -6.845632E+00        -7.013866E+00        -4.299974E+00         0.000000E+00        -2.997999E+00         0.000000E+00        -4.675971E+00         0.000000E+00        -2.762130E+01        -3.139747E+01        -2.998138E+01        -3.258295E+01        -2.577400E+01        -2.890552E+01        -7.669236E-01        -9.794779E-01        -7.351372E-01        -8.216146E-01        -8.105883E-01        -1.050768E+00         2.130000E+02         5.000000E+00         4.570000E+02         5.800000E+01         4.000000E+01         1.000000E+00         2.140000E+02         1.000000E+00         2.500000E+01         1.000000E+00         2.670000E+02         4.000000E+00         1.610000E+02         6.000000E+00         2.420000E+02         6.400000E+01         5.500000E+01         3.000000E+00
        6.544320E+07         1.299232E+01         3.838198E-01         3.833144E-01         2.328658E-01         3.784839E-01         2.916211E-01         4.253008E-01        -1.344993E+00        -1.590812E+00        -1.165249E+00         8.530000E+02         5.270000E+02         5.100000E+02        -1.917296E+01        -2.070455E+01        -1.805953E+01        -9.052594E+00        -9.370093E+00        -9.163450E+00        -3.718906E-01        -5.218767E-01        -6.028192E-01        -3.984634E+00         0.000000E+00        -2.552245E+00         0.000000E+00        -3.772278E+00         0.000000E+00        -2.654762E+01        -2.804652E+01        -2.947892E+01        -3.132052E+01        -2.540555E+01        -2.542694E+01        -6.637136E+00        -6.990219E+00        -6.268908E+00        -6.120466E+00        -6.642200E+00        -6.920717E+00        -4.941487E+00         0.000000E+00        -5.729199E+00         0.000000E+00        -4.602777E+00         0.000000E+00        -2.316981E+01        -2.608676E+01        -2.528470E+01        -2.607281E+01        -2.201365E+01        -2.379919E+01        -6.509521E+00        -6.881397E+00        -5.966775E+00        -9.313626E+00        -6.967758E+00        -8.230092E+00        -4.116088E+00         0.000000E+00        -2.837653E+00         0.000000E+00        -3.918278E+00         0.000000E+00        -2.776804E+01        -3.042646E+01        -3.028271E+01        -3.254267E+01        -2.661377E+01        -2.828543E+01        -6.553659E-01        -6.056115E-01        -6.991412E-01        -9.493123E-01        -6.234488E-01        -8.970680E-01         2.270000E+02         3.000000E+00         4.600000E+02         5.700000E+01         2.500000E+01         2.000000E+00         2.300000E+02         3.000000E+00         2.500000E+01         2.000000E+00         2.430000E+02         9.000000E+00         1.710000E+02         4.000000E+00         2.360000E+02         6.900000E+01         5.600000E+01         1.000000E+00
        6.547320E+07         1.299891E+01         3.790933E-01         3.834279E-01         2.374788E-01         4.197832E-01         3.495551E-01         4.069908E-01        -1.316452E+00        -1.537716E+00        -1.164388E+00         8.480000E+02         5.260000E+02         5.160000E+02        -1.935633E+01        -2.067729E+01        -1.737765E+01        -9.053086E+00        -9.213758E+00        -9.106587E+00        -3.675958E-01        -4.754271E-01        -7.936743E-01        -3.971268E+00         0.000000E+00        -2.603697E+00         0.000000E+00        -4.345268E+00         0.000000E+00        -2.657322E+01        -2.645784E+01        -2.930594E+01        -3.060427E+01        -2.473620E+01        -2.304240E+01        -6.615760E+00        -8.593732E+00        -6.300867E+00        -6.709529E+00        -6.452338E+00        -8.807239E+00        -4.847365E+00         0.000000E+00        -5.584557E+00                  NAN        -4.532231E+00         0.000000E+00        -2.307536E+01        -2.593394E+01        -2.388932E+01                  NAN        -2.220594E+01        -2.457473E+01        -6.829531E+00        -7.794385E+00        -6.219469E+00                  NAN        -6.957091E+00        -7.235612E+00        -4.108882E+00         0.000000E+00        -2.823488E+00         0.000000E+00        -3.901671E+00         0.000000E+00        -2.763465E+01        -2.982834E+01        -3.020954E+01        -3.278026E+01        -2.650553E+01        -2.897771E+01        -7.925445E-01        -4.055130E-01        -7.571704E-01        -8.085182E-01        -6.864036E-01        -6.345019E-01         2.300000E+02         6.000000E+00         4.450000E+02         6.500000E+01         2.700000E+01         1.000000E+00         2.200000E+02         3.000000E+00         2.600000E+01         0.000000E+00         2.540000E+02         9.000000E+00         1.680000E+02         7.000000E+00         2.400000E+02         6.000000E+01         5.200000E+01         2.000000E+00
        6.550320E+07         1.262940E+01         3.578062E-01         3.965960E-01         2.455978E-01         4.262130E-01         3.207908E-01         4.168842E-01        -1.297734E+00        -1.580076E+00        -1.174350E+00         7.990000E+02         5.540000E+02         5.370000E+02        -1.958765E+01        -2.036731E+01        -1.808863E+01        -8.967506E+00        -9.571764E+00        -9.145544E+00        -3.438755E-01        -4.530235E-01        -5.246314E-01        -4.057069E+00         0.000000E+00        -2.495265E+00         0.000000E+00        -5.278268E+00                  NAN        -2.670028E+01        -2.830045E+01        -2.945961E+01        -3.067147E+01        -2.396812E+01                  NAN        -6.320376E+00        -7.120004E+00        -6.365576E+00        -6.647743E+00        -6.224547E+00                  NAN        -5.033479E+00         0.000000E+00        -4.819244E+00                  NAN        -4.307967E+00         0.000000E+00        -2.245563E+01        -2.335658E+01        -2.509791E+01                  NAN        -2.212756E+01        -2.318772E+01        -6.945034E+00        -6.435832E+00        -6.383561E+00                  NAN        -6.858876E+00        -6.653641E+00        -4.522471E+00         0.000000E+00        -2.990810E+00         0.000000E+00        -4.667488E+00         0.000000E+00        -2.765014E+01        -2.991143E+01        -2.997314E+01        -3.266404E+01        -2.567253E+01        -3.090868E+01        -6.979414E-01        -1.040429E+00        -7.444461E-01        -9.244676E-01        -6.873621E-01        -2.303872E-01         2.080000E+02         5.000000E+00         4.690000E+02         6.000000E+01         3.200000E+01         0.000000E+00         2.110000E+02         1.000000E+00         3.200000E+01         0.000000E+00         2.630000E+02         5.000000E+00         1.510000E+02         8.000000E+00         2.470000E+02         6.200000E+01         5.600000E+01         3.000000E+00
        6.553320E+07         1.256007E+01         3.653612E-01         3.881453E-01         2.464935E-01         4.094297E-01         3.017431E-01         4.170754E-01        -1.327406E+00        -1.606196E+00        -1.168292E+00         7.980000E+02         5.370000E+02         5.550000E+02        -1.986369E+01        -2.011094E+01        -1.800356E+01        -8.994317E+00        -9.765389E+00        -8.963447E+00        -2.379597E-01        -4.611256E-01        -5.541208E-01        -3.732647E+00         0.000000E+00        -2.499208E+00         0.000000E+00        -3.664253E+00                  NAN        -2.700196E+01        -3.043212E+01        -2.957059E+01        -3.190724E+01        -2.539967E+01                  NAN        -6.514818E+00        -6.532963E+00        -6.161970E+00        -5.824021E+00        -6.223973E+00                  NAN        -5.082880E+00         0.000000E+00        -4.594945E+00                  NAN        -4.875986E+00         0.000000E+00        -2.302332E+01        -2.231565E+01        -2.511977E+01                  NAN        -2.185490E+01        -2.262806E+01        -6.663149E+00        -6.927060E+00        -6.179564E+00                  NAN        -7.096908E+00        -8.329940E+00        -3.927566E+00         0.000000E+00        -2.999056E+00         0.000000E+00        -4.594634E+00         0.000000E+00        -2.824528E+01        -3.223489E+01        -3.007330E+01        -3.253823E+01        -2.578440E+01        -2.760952E+01        -6.638027E-01        -3.674682E-01        -7.018213E-01        -8.484351E-01        -6.936894E-01        -1.557085E-01         2.210000E+02         8.000000E+00         4.600000E+02         5.800000E+01         2.700000E+01         0.000000E+00         2.170000E+02         1.000000E+00         2.800000E+01         0.000000E+00         2.600000E+02         6.000000E+00         1.630000E+02         1.000000E+01         2.420000E+02         6.500000E+01         5.400000E+01         4.000000E+00
        6.556320E+07         1.270578E+01         3.640331E-01         3.832349E-01         2.527321E-01         3.870550E-01         2.836636E-01         4.248415E-01        -1.338919E+00        -1.591365E+00        -1.177109E+00         7.890000E+02         5.370000E+02         5.640000E+02        -1.942047E+01        -2.039709E+01        -1.848416E+01        -9.203788E+00        -9.397599E+00        -9.145253E+00        -3.243680E-01        -4.914770E-01        -4.227034E-01        -3.976282E+00         0.000000E+00        -2.550122E+00         0.000000E+00        -4.261560E+00         0.000000E+00        -2.652232E+01        -2.860225E+01        -2.974882E+01        -3.147753E+01        -2.395829E+01        -2.744175E+01        -6.628971E+00        -7.143568E+00        -6.018902E+00        -6.411476E+00        -6.717230E+00        -4.834585E+00        -5.025853E+00         0.000000E+00        -5.691776E+00                  NAN        -4.765194E+00         0.000000E+00        -2.321411E+01        -2.554437E+01        -2.502234E+01                  NAN        -2.193193E+01        -2.319024E+01        -6.712671E+00        -5.710420E+00        -5.985159E+00                  NAN        -6.966003E+00        -7.493777E+00        -4.017117E+00         0.000000E+00        -2.802822E+00         0.000000E+00        -4.394928E+00                  NAN        -2.776616E+01        -3.142612E+01        -3.022922E+01        -3.320362E+01        -2.591976E+01                  NAN        -7.181255E-01        -8.024193E-01        -7.268697E-01        -7.664977E-01        -8.395092E-01                  NAN         2.130000E+02         1.100000E+01         4.560000E+02         6.100000E+01         3.200000E+01         1.000000E+00         2.150000E+02         6.000000E+00         2.500000E+01         0.000000E+00         2.560000E+02         1.000000E+01         1.680000E+02         1.100000E+01         2.410000E+02         6.100000E+01         6.000000E+01         0.000000E+00
        6.559320E+07         1.216653E+01         3.491702E-01         3.957749E-01         2.550549E-01         3.874025E-01         2.961545E-01         3.982103E-01        -1.339791E+00        -1.595934E+00        -1.199668E+00         7.650000E+02         5.450000E+02         5.800000E+02        -1.956075E+01        -2.071621E+01        -1.802981E+01        -9.225903E+00        -9.297805E+00        -9.338877E+00        -3.069793E-01        -4.772399E-01        -5.995566E-01        -3.767917E+00         0.000000E+00        -2.485334E+00         0.000000E+00        -4.465041E+00                  NAN        -2.691696E+01        -2.873457E+01        -2.961505E+01        -3.091929E+01        -2.425304E+01                  NAN        -6.368573E+00        -7.049419E+00        -6.167258E+00        -6.632581E+00        -6.759106E+00                  NAN        -5.166190E+00         0.000000E+00        -5.223288E+00                  NAN        -4.558866E+00         0.000000E+00        -2.307259E+01        -2.761432E+01        -2.425008E+01                  NAN        -2.248932E+01        -2.508135E+01        -6.808546E+00        -5.818690E+00        -6.366633E+00                  NAN        -6.771896E+00        -7.774131E+00        -4.118625E+00         0.000000E+00        -2.851892E+00         0.000000E+00        -4.797128E+00         0.000000E+00        -2.790908E+01        -3.086782E+01        -3.029932E+01        -3.272177E+01        -2.596138E+01        -2.724019E+01        -7.894816E-01        -4.942209E-01        -7.387786E-01        -7.088789E-01        -8.122220E-01        -2.871143E-01         2.070000E+02         6.000000E+00         4.770000E+02         4.900000E+01         3.500000E+01         0.000000E+00         2.090000E+02         2.000000E+00         3.400000E+01         0.000000E+00         2.600000E+02         7.000000E+00         1.580000E+02         7.000000E+00         2.490000E+02         6.200000E+01         6.200000E+01         4.000000E+00
        6.562320E+07         1.178529E+01         3.500812E-01         3.918390E-01         2.580799E-01         3.730892E-01         2.655859E-01         4.065213E-01        -1.362443E+00        -1.626438E+00        -1.179732E+00         7.600000E+02         5.430000E+02         5.870000E+02        -1.943392E+01        -2.063534E+01        -1.809728E+01        -9.321081E+00        -9.731286E+00        -9.254312E+00        -2.247312E-01        -4.518948E-01        -4.017010E-01        -3.608194E+00         0.000000E+00        -2.464954E+00         0.000000E+00        -4.194898E+00                  NAN        -2.726649E+01        -3.428644E+01        -2.956883E+01        -3.115213E+01        -2.335472E+01                  NAN        -6.446683E+00        -3.768385E+00        -6.209366E+00        -6.554580E+00        -6.673076E+00                  NAN        -4.882840E+00         0.000000E+00        -5.784175E+00         0.000000E+00        -4.731007E+00         0.000000E+00        -2.313495E+01        -2.452715E+01        -2.360483E+01        -2.992358E+01        -2.210628E+01        -2.634468E+01        -6.484967E+00        -9.508979E+00        -6.359613E+00        -3.218184E+00        -6.803654E+00        -6.751109E+00        -4.371403E+00         0.000000E+00        -3.098693E+00         0.000000E+00        -4.638036E+00         0.000000E+00        -2.754013E+01        -3.025198E+01        -3.004981E+01        -3.276304E+01        -2.572574E+01        -2.834932E+01        -8.722417E-01        -6.258688E-01        -7.100070E-01        -7.443786E-01        -7.427477E-01        -3.624699E-06         2.240000E+02         1.000000E+00         4.590000E+02         5.700000E+01         3.300000E+01         0.000000E+00         2.030000E+02         4.000000E+00         2.900000E+01         1.000000E+00         2.700000E+02         5.000000E+00         1.610000E+02         7.000000E+00         2.440000E+02         6.800000E+01         5.500000E+01         3.000000E+00
        6.565320E+07         1.185475E+01         3.510597E-01         3.938075E-01         2.551329E-01         3.774631E-01         2.838510E-01         4.126056E-01        -1.350597E+00        -1.613907E+00        -1.178969E+00         7.760000E+02         5.400000E+02         5.740000E+02        -1.929539E+01        -2.038077E+01        -1.796325E+01        -9.091873E+00        -9.646977E+00        -9.431061E+00        -2.244841E-01        -4.808866E-01        -4.749860E-01        -3.659648E+00         0.000000E+00        -2.521858E+00         0.000000E+00        -4.070378E+00                  NAN        -2.696834E+01        -2.986813E+01        -2.936588E+01        -3.190018E+01        -2.486781E+01                  NAN        -6.358574E+00        -7.713286E+00        -6.177132E+00        -6.279911E+00        -6.323104E+00                  NAN        -4.963885E+00         0.000000E+00        -5.597310E+00         0.000000E+00        -4.727434E+00         0.000000E+00        -2.290749E+01        -2.581756E+01        -2.449686E+01        -2.849466E+01        -2.248288E+01        -2.255076E+01        -6.571828E+00        -6.719516E+00        -6.055431E+00        -6.483105E+00        -6.660084E+00        -7.175031E+00        -4.117125E+00         0.000000E+00        -2.756587E+00         0.000000E+00        -4.618751E+00         0.000000E+00        -2.774963E+01        -3.075247E+01        -3.045313E+01        -3.269050E+01        -2.666116E+01        -2.838804E+01        -7.605279E-01        -7.711879E-01        -7.020398E-01        -7.554094E-01        -7.078825E-01        -3.913809E-01         2.190000E+02         4.000000E+00         4.610000E+02         5.900000E+01         3.100000E+01         0.000000E+00         2.110000E+02         2.000000E+00         2.800000E+01         2.000000E+00         2.650000E+02         4.000000E+00         1.530000E+02         6.000000E+00         2.440000E+02         6.400000E+01         6.100000E+01         5.000000E+00
        6.568320E+07         1.174501E+01         3.501393E-01         3.972972E-01         2.525635E-01         4.003114E-01         2.579452E-01         4.042563E-01        -1.322952E+00        -1.631874E+00        -1.180535E+00         7.860000E+02         5.510000E+02         5.530000E+02        -1.947170E+01        -2.022871E+01        -1.749976E+01        -8.827952E+00        -9.416345E+00        -9.854243E+00        -2.784870E-01        -4.937616E-01        -4.812062E-01        -3.742296E+00         0.000000E+00        -2.537827E+00         0.000000E+00        -3.957100E+00                  NAN        -2.674860E+01        -2.864818E+01        -2.968145E+01        -3.083228E+01        -2.443269E+01                  NAN        -6.517618E+00        -6.643006E+00        -6.057588E+00        -6.889319E+00        -6.355925E+00                  NAN        -5.264413E+00         0.000000E+00        -5.030399E+00         0.000000E+00        -4.498520E+00         0.000000E+00        -2.290239E+01        -2.867292E+01        -2.475964E+01        -2.480862E+01        -2.221240E+01        -2.694911E+01        -6.668187E+00        -3.748035E+00        -6.305593E+00        -8.817524E+00        -6.870940E+00        -6.904514E+00        -4.059475E+00         0.000000E+00        -2.806244E+00         0.000000E+00        -3.576498E+00         0.000000E+00        -2.779162E+01        -3.085077E+01        -3.027576E+01        -3.241321E+01        -2.636947E+01        -2.662352E+01        -7.380960E-01        -5.111118E-01        -6.729870E-01        -6.974450E-01        -6.816933E-01        -1.730884E-01         2.090000E+02         3.000000E+00         4.710000E+02         5.900000E+01         3.200000E+01         0.000000E+00         2.110000E+02         2.000000E+00         3.100000E+01         3.000000E+00         2.610000E+02         4.000000E+00         1.550000E+02         1.000000E+01         2.480000E+02         6.400000E+01         6.300000E+01         1.000000E+00
        6.571320E+07         1.132340E+01         3.256777E-01         4.114632E-01         2.628591E-01         4.147311E-01         3.118575E-01         3.952495E-01        -1.313597E+00        -1.563641E+00        -1.195621E+00         7.120000E+02         5.940000E+02         5.840000E+02        -1.946056E+01        -2.021554E+01        -1.782508E+01        -9.061270E+00        -9.242305E+00        -9.476671E+00        -2.538855E-01        -4.899090E-01        -5.436190E-01        -3.820491E+00         0.000000E+00        -2.629740E+00         0.000000E+00        -4.204838E+00                  NAN        -2.679137E+01        -3.075553E+01        -2.921225E+01        -3.112451E+01        -2.429427E+01                  NAN        -6.444192E+00        -8.099143E+00        -6.199243E+00        -6.583542E+00        -6.530239E+00                  NAN        -4.689073E+00         0.000000E+00        -4.765327E+00         0.000000E+00        -4.712215E+00         0.000000E+00        -2.324643E+01        -2.819309E+01        -2.495848E+01        -2.382245E+01        -2.231406E+01        -2.640205E+01        -6.759176E+00        -5.653964E+00        -6.539111E+00        -8.264286E+00        -6.756047E+00        -6.378697E+00        -3.948058E+00         0.000000E+00        -2.816597E+00         0.000000E+00        -4.474167E+00         0.000000E+00        -2.781337E+01        -3.122765E+01        -3.009345E+01        -3.229514E+01        -2.604779E+01        -2.802640E+01        -7.816699E-01        -7.201164E-01        -7.472534E-01        -9.635633E-01        -8.228056E-01         0.000000E+00         1.960000E+02         3.000000E+00         4.780000E+02         5.800000E+01         3.900000E+01         0.000000E+00         1.920000E+02         5.000000E+00         3.700000E+01         1.000000E+00         2.760000E+02         1.000000E+00         1.480000E+02         9.000000E+00         2.540000E+02         6.400000E+01         6.200000E+01         1.000000E+00
        6.574320E+07         1.170583E+01         3.406028E-01         3.958913E-01         2.635059E-01         4.163756E-01         2.454135E-01         3.950098E-01        -1.309904E+00        -1.623509E+00        -1.190419E+00         7.560000E+02         5.500000E+02         5.840000E+02        -1.925089E+01        -1.991601E+01        -1.859551E+01        -8.823981E+00        -1.010944E+01        -8.870320E+00        -2.311370E-01        -6.161843E-01        -5.484239E-01        -3.820746E+00         0.000000E+00        -2.535266E+00         0.000000E+00        -4.381440E+00         0.000000E+00        -2.690543E+01        -3.047445E+01        -2.935536E+01        -3.177973E+01        -2.448226E+01        -2.121245E+01        -6.659585E+00        -7.567266E+00        -6.061116E+00        -6.104584E+00        -6.801476E+00        -6.896325E+00        -4.980384E+00                  NAN        -4.483790E+00                  NAN        -4.674691E+00         0.000000E+00        -2.317647E+01                  NAN        -2.563436E+01                  NAN        -2.197441E+01        -2.218891E+01        -6.670333E+00                  NAN        -6.550036E+00                  NAN        -6.889519E+00        -6.602763E+00        -3.781887E+00         0.000000E+00        -2.862559E+00         0.000000E+00        -5.011186E+00         0.000000E+00        -2.809181E+01        -3.087067E+01        -3.015461E+01        -3.283787E+01        -2.583284E+01        -2.839048E+01        -8.411439E-01        -1.136186E+00        -7.930216E-01        -7.628076E-01        -5.875823E-01        -8.052447E-04         1.980000E+02         5.000000E+00         4.620000E+02         6.700000E+01         4.100000E+01         1.000000E+00         2.090000E+02         0.000000E+00         3.100000E+01         0.000000E+00         2.700000E+02         2.000000E+00         1.550000E+02         6.000000E+00         2.400000E+02         6.800000E+01         6.500000E+01         2.000000E+00
        6.577320E+07         1.186015E+01         3.376487E-01         4.015002E-01         2.608511E-01         4.214733E-01         2.860189E-01         4.466606E-01        -1.328546E+00        -1.590160E+00        -1.146305E+00         7.550000E+02         5.610000E+02         5.740000E+02        -1.910586E+01        -2.043010E+01        -1.789961E+01        -9.369290E+00        -9.473954E+00        -9.444146E+00        -2.409643E-01        -6.095688E-01        -5.108007E-01        -3.686979E+00         0.000000E+00        -2.651545E+00         0.000000E+00        -3.838406E+00                  NAN        -2.710008E+01        -3.163503E+01        -2.929244E+01        -3.089649E+01        -2.451892E+01                  NAN        -6.446282E+00        -5.541009E+00        -6.188925E+00        -6.753808E+00        -6.649447E+00                  NAN        -5.071291E+00                  NAN        -4.843664E+00                  NAN        -4.617658E+00         0.000000E+00        -2.299977E+01                  NAN        -2.560051E+01                  NAN        -2.189585E+01        -2.626782E+01        -6.901956E+00                  NAN        -5.822650E+00                  NAN        -6.940636E+00        -6.873191E+00        -3.640088E+00         0.000000E+00        -2.885046E+00         0.000000E+00        -4.238357E+00         0.000000E+00        -2.820665E+01        -3.138908E+01        -3.019987E+01        -3.257909E+01        -2.622561E+01        -2.867821E+01        -7.169000E-01        -2.778187E-01        -7.759484E-01        -7.913840E-01        -7.574628E-01        -4.685664E-01         2.070000E+02         2.000000E+00         4.580000E+02         6.800000E+01         3.900000E+01         0.000000E+00         2.080000E+02         0.000000E+00         3.100000E+01         0.000000E+00         2.700000E+02         3.000000E+00         1.530000E+02         4.000000E+00         2.480000E+02         6.500000E+01         5.500000E+01         3.000000E+00
        6.580320E+07         1.212553E+01         3.581634E-01         3.886121E-01         2.532244E-01         4.076718E-01         2.808754E-01         4.756791E-01        -1.323427E+00        -1.597944E+00        -1.136790E+00         7.870000E+02         5.550000E+02         5.480000E+02        -1.972017E+01        -2.019976E+01        -1.779571E+01        -8.935579E+00        -9.461852E+00        -9.293252E+00        -2.569151E-01        -5.867487E-01        -5.712822E-01        -3.790707E+00         0.000000E+00        -2.708307E+00         0.000000E+00        -3.409761E+00         0.000000E+00        -2.681044E+01        -3.278350E+01        -2.941772E+01        -3.132064E+01        -2.539459E+01        -2.529094E+01        -6.601736E+00        -5.676273E+00        -6.087017E+00        -6.121029E+00        -6.397898E+00        -7.128795E+00        -5.195298E+00         0.000000E+00        -3.960970E+00                  NAN        -4.889602E+00         0.000000E+00        -2.284210E+01        -2.322539E+01        -2.552361E+01                  NAN        -2.136325E+01        -2.346149E+01        -6.928298E+00        -8.012647E+00        -5.924634E+00                  NAN        -7.233343E+00        -7.417586E+00        -3.787430E+00         0.000000E+00        -2.998938E+00         0.000000E+00        -3.590724E+00         0.000000E+00        -2.814640E+01        -3.102934E+01        -3.020067E+01        -3.260740E+01        -2.682583E+01        -2.899899E+01        -8.157564E-01        -8.155684E-01        -6.632998E-01        -7.197648E-01        -5.422531E-01        -2.274032E-02         2.130000E+02         6.000000E+00         4.530000E+02         6.900000E+01         3.200000E+01         1.000000E+00         2.120000E+02         4.000000E+00         3.000000E+01         0.000000E+00         2.600000E+02         6.000000E+00         1.530000E+02         1.100000E+01         2.410000E+02         6.500000E+01         5.400000E+01         4.000000E+00
        6.583320E+07         1.148379E+01         3.341012E-01         3.938607E-01         2.720380E-01         4.035124E-01         2.802595E-01         4.543519E-01        -1.320681E+00        -1.600599E+00        -1.151710E+00         7.140000E+02         5.690000E+02         6.070000E+02        -1.923775E+01        -2.022420E+01        -1.772342E+01        -9.325190E+00        -9.431077E+00        -8.913445E+00        -3.060165E-01        -5.047051E-01        -6.250455E-01        -3.389935E+00         0.000000E+00        -2.685425E+00         0.000000E+00        -4.534697E+00         0.000000E+00        -2.748949E+01        -3.042940E+01        -2.938322E+01        -3.187225E+01        -2.340316E+01        -2.560479E+01        -6.268026E+00        -5.231818E+00        -6.094578E+00        -5.733337E+00        -6.803534E+00        -7.984541E+00        -5.142277E+00         0.000000E+00        -4.769812E+00         0.000000E+00        -4.724706E+00         0.000000E+00        -2.287494E+01        -1.751813E+01        -2.369935E+01        -2.892627E+01        -2.204975E+01        -2.499075E+01        -6.909773E+00        -9.860731E+00        -6.977072E+00        -6.678554E+00        -6.977955E+00        -6.946547E+00        -4.051023E+00         0.000000E+00        -2.881311E+00         0.000000E+00        -3.360664E+00         0.000000E+00        -2.786454E+01        -3.138702E+01        -3.023867E+01        -3.285072E+01        -2.690337E+01        -2.914893E+01        -7.762145E-01        -4.561054E-01        -7.237163E-01        -7.820763E-01        -5.057605E-01        -1.333842E+00         2.050000E+02         7.000000E+00         4.620000E+02         6.000000E+01         3.600000E+01         4.000000E+00         2.000000E+02         1.000000E+00         2.600000E+01         2.000000E+00         2.780000E+02         5.000000E+00         1.460000E+02         1.400000E+01         2.350000E+02         6.400000E+01         6.400000E+01         5.000000E+00
        6.586320E+07         1.222051E+01         3.555182E-01         3.811399E-01         2.633418E-01         3.935448E-01         2.781487E-01         4.536547E-01        -1.329685E+00        -1.618799E+00        -1.126738E+00         7.570000E+02         5.370000E+02         5.960000E+02        -1.984897E+01        -2.074808E+01        -1.802476E+01        -9.002876E+00        -9.262720E+00        -8.955619E+00        -2.665276E-01        -5.981214E-01        -4.730087E-01        -3.675412E+00         0.000000E+00        -2.740040E+00         0.000000E+00        -3.886626E+00         0.000000E+00        -2.686665E+01        -3.398015E+01        -2.944524E+01        -3.179738E+01        -2.524782E+01        -2.464913E+01        -6.500747E+00        -5.873609E+00        -6.291413E+00        -5.960364E+00        -6.547436E+00        -9.638634E+00        -4.732013E+00                  NAN        -4.815894E+00         0.000000E+00        -4.882076E+00         0.000000E+00        -2.346089E+01                  NAN        -2.572101E+01        -2.864863E+01        -2.193283E+01        -2.193065E+01        -6.791488E+00                  NAN        -5.998115E+00        -8.042423E+00        -6.881323E+00        -8.892858E+00        -3.768797E+00         0.000000E+00        -2.916516E+00         0.000000E+00        -4.582242E+00         0.000000E+00        -2.797459E+01        -3.248832E+01        -3.027183E+01        -3.316505E+01        -2.612486E+01        -2.833201E+01        -7.480212E-01        -5.601884E-01        -7.094790E-01        -7.023581E-01        -5.582928E-01        -5.630839E-01         2.270000E+02         6.000000E+00         4.480000E+02         5.700000E+01         3.400000E+01         2.000000E+00         2.190000E+02         0.000000E+00         2.200000E+01         3.000000E+00         2.660000E+02         2.000000E+00         1.650000E+02         1.200000E+01         2.410000E+02         6.000000E+01         5.800000E+01         3.000000E+00
        6.589320E+07         1.163011E+01         3.420330E-01         4.006926E-01         2.572744E-01         3.782153E-01         2.757828E-01         4.326396E-01        -1.339036E+00        -1.607350E+00        -1.156557E+00         7.240000E+02         5.770000E+02         5.890000E+02        -1.983954E+01        -2.016761E+01        -1.813109E+01        -9.244791E+00        -9.470066E+00        -8.890791E+00        -1.885834E-01        -5.581658E-01        -4.194694E-01        -3.701286E+00         0.000000E+00        -2.709113E+00         0.000000E+00        -3.949438E+00         0.000000E+00        -2.702852E+01        -2.823270E+01        -2.962838E+01        -3.165708E+01        -2.439743E+01        -2.357002E+01        -6.438629E+00        -7.963503E+00        -6.091963E+00        -6.268577E+00        -6.666097E+00        -7.903294E+00        -4.712964E+00                  NAN        -5.196497E+00         0.000000E+00        -4.856212E+00         0.000000E+00        -2.331899E+01                  NAN        -2.402895E+01        -2.624057E+01        -2.162565E+01        -2.540166E+01        -6.877165E+00                  NAN        -6.789119E+00        -5.936013E+00        -6.882615E+00        -7.027949E+00        -4.190831E+00         0.000000E+00        -2.942748E+00         0.000000E+00        -4.063801E+00         0.000000E+00        -2.780659E+01        -3.100298E+01        -3.020041E+01        -3.271127E+01        -2.619978E+01        -2.971259E+01        -8.225736E-01        -6.017693E-01        -7.235390E-01        -7.870951E-01        -6.386506E-01        -6.064907E-01         2.110000E+02         4.000000E+00         4.620000E+02         6.300000E+01         3.200000E+01         2.000000E+00         2.040000E+02         0.000000E+00         2.900000E+01         2.000000E+00         2.730000E+02         4.000000E+00         1.570000E+02         1.300000E+01         2.430000E+02         6.600000E+01         5.600000E+01         3.000000E+00
        6.592320E+07         1.198063E+01         3.492258E-01         4.076731E-01         2.431011E-01         3.837594E-01         2.824324E-01         4.846898E-01        -1.342276E+00        -1.603479E+00        -1.107648E+00         7.640000E+02         5.800000E+02         5.460000E+02        -1.911124E+01        -2.020834E+01        -1.829951E+01        -9.105080E+00        -9.615521E+00        -8.673210E+00        -2.428202E-01        -5.359748E-01        -4.440471E-01        -3.559961E+00                  NAN        -2.748035E+00         0.000000E+00        -4.546951E+00         0.000000E+00        -2.732365E+01                  NAN        -2.910211E+01        -3.103765E+01        -2.437538E+01        -2.636838E+01        -6.339921E+00                  NAN        -6.296543E+00        -6.256802E+00        -6.755464E+00        -7.772577E+00        -4.669959E+00                  NAN        -5.025565E+00         0.000000E+00        -4.938164E+00         0.000000E+00        -2.318046E+01                  NAN        -2.518545E+01        -2.938021E+01        -2.194692E+01        -2.386196E+01        -6.813639E+00                  NAN        -5.875555E+00        -5.647177E+00        -7.238224E+00        -8.616834E+00        -3.975925E+00         0.000000E+00        -2.760997E+00         0.000000E+00        -4.291606E+00         0.000000E+00        -2.782971E+01        -3.168116E+01        -3.027491E+01        -3.289793E+01        -2.629308E+01        -2.884294E+01        -8.136269E-01        -4.775837E-01        -7.313647E-01        -7.573066E-01        -9.928737E-01        -5.961669E-01         2.150000E+02         0.000000E+00         4.640000E+02         7.100000E+01         2.300000E+01         1.000000E+00         2.110000E+02         0.000000E+00         3.500000E+01         2.000000E+00         2.610000E+02         3.000000E+00         1.520000E+02         1.400000E+01         2.510000E+02         6.800000E+01         5.000000E+01         2.000000E+00
        6.595320E+07         1.138393E+01         3.344317E-01         4.064192E-01         2.591491E-01         4.182728E-01         2.404558E-01         4.184245E-01        -1.317891E+00        -1.635977E+00        -1.176475E+00         7.380000E+02         5.820000E+02         5.700000E+02        -1.927968E+01        -2.025622E+01        -1.804329E+01        -9.003632E+00        -9.881410E+00        -9.174373E+00        -2.672604E-01        -5.614875E-01        -4.258941E-01        -3.555750E+00         0.000000E+00        -2.785045E+00         0.000000E+00        -4.309746E+00                  NAN        -2.674095E+01        -2.875976E+01        -2.948595E+01        -3.172631E+01        -2.527341E+01                  NAN        -6.613201E+00        -6.028491E+00        -6.159867E+00        -5.904995E+00        -6.233787E+00                  NAN        -4.893386E+00         0.000000E+00        -4.838920E+00         0.000000E+00        -4.819553E+00         0.000000E+00        -2.313335E+01        -2.717606E+01        -2.549594E+01        -2.484940E+01        -2.201794E+01        -2.394012E+01        -6.996776E+00        -6.017719E+00        -6.184131E+00        -9.419045E+00        -6.855866E+00        -8.607223E+00        -4.206264E+00         0.000000E+00        -2.807154E+00         0.000000E+00        -4.407819E+00         0.000000E+00        -2.757678E+01        -3.010409E+01        -3.031674E+01        -3.276764E+01        -2.649008E+01        -2.790497E+01        -7.703428E-01        -5.373200E-01        -7.410658E-01        -7.770803E-01        -7.447118E-01        -3.233796E-01         2.060000E+02         6.000000E+00         4.560000E+02         7.800000E+01         2.800000E+01         0.000000E+00         1.930000E+02         2.000000E+00         3.200000E+01         2.000000E+00         2.770000E+02         6.000000E+00         1.400000E+02         1.100000E+01         2.560000E+02         7.400000E+01         5.800000E+01         3.000000E+00
        6.598320E+07         1.153465E+01         3.524193E-01         4.104495E-01         2.371312E-01         3.895623E-01         3.043360E-01         4.640601E-01        -1.323136E+00        -1.576351E+00        -1.126871E+00         8.000000E+02         5.690000E+02         5.210000E+02        -1.873290E+01        -2.043584E+01        -1.890775E+01        -9.221211E+00        -9.711566E+00        -8.799162E+00        -3.537550E-01        -4.843019E-01        -2.276062E-01        -3.370951E+00         0.000000E+00        -2.754444E+00         0.000000E+00        -5.080120E+00                  NAN        -2.695660E+01        -2.912100E+01        -2.926043E+01        -3.165327E+01        -2.401920E+01                  NAN        -6.498581E+00        -6.883696E+00        -6.214390E+00        -6.354491E+00        -6.469130E+00                  NAN        -5.012020E+00         0.000000E+00        -4.476819E+00         0.000000E+00        -5.089647E+00         0.000000E+00        -2.286710E+01        -2.527276E+01        -2.466684E+01        -3.237978E+01        -2.162551E+01        -2.767235E+01        -6.783848E+00        -6.419505E+00        -6.869691E+00        -4.934062E+00        -7.033966E+00        -4.556885E+00        -4.054440E+00         0.000000E+00        -2.860583E+00         0.000000E+00        -4.058556E+00         0.000000E+00        -2.749954E+01        -2.921019E+01        -3.026612E+01        -3.274902E+01        -2.646193E+01        -2.743449E+01        -8.248956E-01        -6.069340E-01        -6.730644E-01        -8.561225E-01        -7.147068E-01        -4.480334E-01         2.020000E+02         7.000000E+00         4.670000E+02         7.400000E+01         2.400000E+01         0.000000E+00         2.160000E+02         3.000000E+00         3.600000E+01         1.000000E+00         2.550000E+02         1.000000E+00         1.490000E+02         1.100000E+01         2.430000E+02         8.000000E+01         4.800000E+01         4.000000E+00
        6.601320E+07         1.139024E+01         3.503825E-01         4.117556E-01         2.378620E-01         3.842764E-01         2.838953E-01         4.523127E-01        -1.337964E+00        -1.589270E+00        -1.130521E+00         7.580000E+02         5.760000E+02         5.560000E+02        -1.929529E+01        -2.074169E+01        -1.794076E+01        -9.138973E+00        -9.514014E+00        -9.437378E+00        -3.269474E-01        -4.442935E-01        -3.635913E-01        -3.512745E+00         0.000000E+00        -2.929123E+00         0.000000E+00        -5.621216E+00                  NAN        -2.705544E+01        -2.906372E+01        -2.932811E+01        -3.109398E+01        -2.337413E+01                  NAN        -6.448794E+00        -6.398262E+00        -6.229037E+00        -6.283469E+00        -6.734454E+00                  NAN        -5.105713E+00         0.000000E+00        -4.787909E+00         0.000000E+00        -4.806342E+00         0.000000E+00        -2.332988E+01        -2.243151E+01        -2.480509E+01        -3.033233E+01        -2.200934E+01        -2.532697E+01        -6.439613E+00        -8.712231E+00        -6.372305E+00        -4.437943E+00        -7.026544E+00        -6.385453E+00        -4.479152E+00         0.000000E+00        -2.906802E+00         0.000000E+00        -4.753914E+00         0.000000E+00        -2.738056E+01        -3.092833E+01        -3.036340E+01        -3.272213E+01        -2.585475E+01        -2.909426E+01        -7.299729E-01        -4.788283E-01        -6.413039E-01        -8.022212E-01        -8.017087E-01        -1.401760E+00         1.920000E+02         1.500000E+01         4.420000E+02         1.050000E+02         2.000000E+01         0.000000E+00         2.210000E+02         2.000000E+00         3.700000E+01         1.000000E+00         2.460000E+02         5.000000E+00         1.500000E+02         1.600000E+01         2.270000E+02         9.000000E+01         5.800000E+01         3.000000E+00
[truncated: 935,656 more chars]
