# Supplementary material for: Localization Preference of Antimicrobial Peptides on Liquid-Disordered Membrane Domains
Source: Front Cell Dev Biol. 2020 May 19;8:350. doi: 10.3389/fcell.2020.00350 (PMC7248343; doi:10.3389/fcell.2020.00350)
Supplement: Supplementary file 2 [file Data_Sheet_2.zip › data_and_scripts/msi103_200m_epot.dat]

#               Time            Perimeter              If area              Lo area              Ld area         If depth PO4         Lo depth PO4         Ld depth PO4       If depth tails       Lo depth tails       Ld depth tails              nIf res              nLo res              nLd res          If prot-lip          Lo prot-lip          Ld prot-lip          If prot-sol          Lo prot-sol          Ld prot-sol         If prot-prot         Lo prot-prot         Ld prot-prot    DPPC If prot near     DPPC If prot far    DPPC Lo prot near     DPPC Lo prot far    DPPC Ld prot near     DPPC Ld prot far     DPPC If lip near      DPPC If lip far     DPPC Lo lip near      DPPC Lo lip far     DPPC Ld lip near      DPPC Ld lip far     DPPC If sol near      DPPC If sol far     DPPC Lo sol near      DPPC Lo sol far     DPPC Ld sol near      DPPC Ld sol far    DUPC If prot near     DUPC If prot far    DUPC Lo prot near     DUPC Lo prot far    DUPC Ld prot near     DUPC Ld prot far     DUPC If lip near      DUPC If lip far     DUPC Lo lip near      DUPC Lo lip far     DUPC Ld lip near      DUPC Ld lip far     DUPC If sol near      DUPC If sol far     DUPC Lo sol near      DUPC Lo sol far     DUPC Ld sol near      DUPC Ld sol far    CHOL If prot near     CHOL If prot far    CHOL Lo prot near     CHOL Lo prot far    CHOL Ld prot near     CHOL Ld prot far     CHOL If lip near      CHOL If lip far     CHOL Lo lip near      CHOL Lo lip far     CHOL Ld lip near      CHOL Ld lip far     CHOL If sol near      CHOL If sol far     CHOL Lo sol near      CHOL Lo sol far     CHOL Ld sol near      CHOL Ld sol far        nDPPC If near         nDPPC If far        nDPPC Lo near         nDPPC Lo far        nDPPC Ld near         nDPPC Ld far        nDUPC If near         nDUPC If far        nDUPC Lo near         nDUPC Lo far        nDUPC Ld near         nDUPC Ld far        nCHOL If near         nCHOL If far        nCHOL Lo near         nCHOL Lo far        nCHOL Ld near         nCHOL Ld far
#          Averages:         8.442841E+00         1.860234E-01         4.837868E-01         3.301898E-01        -3.665055E-01        -2.818988E-01        -4.422567E-01         1.390782E+00         1.667752E+00         1.161559E+00         1.024219E+02         1.257312E+02         1.498468E+02        -1.989734E+01        -2.107614E+01        -1.946205E+01        -8.885545E+00        -9.285462E+00        -8.564327E+00        -1.085564E-02        -1.539017E-03        -1.638501E-02        -2.033479E+00         0.000000E+00        -1.669451E+00         0.000000E+00        -2.226851E+00         0.000000E+00        -2.840714E+01        -2.965659E+01        -3.009101E+01        -3.114036E+01        -2.578908E+01        -2.659533E+01        -6.467702E+00        -6.783631E+00        -6.440341E+00        -6.657255E+00        -6.717344E+00        -7.135032E+00        -2.711142E+00         0.000000E+00        -4.101262E+00         0.000000E+00        -2.201496E+00         0.000000E+00        -2.397800E+01        -2.510321E+01        -2.443276E+01        -2.749024E+01        -2.346588E+01        -2.421222E+01        -7.321852E+00        -7.907695E+00        -7.402139E+00        -7.469381E+00        -7.285633E+00        -7.798066E+00        -2.623169E+00         0.000000E+00        -2.129029E+00         0.000000E+00        -2.760449E+00         0.000000E+00        -2.899874E+01        -3.107234E+01        -3.092845E+01        -3.283195E+01        -2.722005E+01        -2.890724E+01        -8.475458E-01        -9.885952E-01        -8.239087E-01        -9.597433E-01        -8.384678E-01        -8.423321E-01         4.540240E+01         6.607508E+01         1.508018E+02         4.700541E+02         1.511261E+01         1.655405E+01         5.450150E+01         5.765015E+01         1.353453E+01         7.669670E+00         1.673994E+02         2.012447E+02         3.292943E+01         5.481532E+01         7.757057E+01         2.986502E+02         2.970420E+01         4.507057E+01
#         Conf.Int.:         3.521602E-02         1.696454E-03         8.242525E-04         1.265157E-03         4.481277E-03         3.102348E-03         3.756804E-03         5.321195E-03         3.590001E-03         4.027590E-03         2.536036E+00         1.094595E+00         2.048048E+00         7.123900E-02         4.911539E-02         5.649536E-02         4.655948E-02         3.421783E-02         3.713707E-02         4.296826E-03         1.198607E-03         3.465816E-03         2.975714E-02         0.000000E+00         9.193379E-03         0.000000E+00         5.771082E-02         0.000000E+00         5.257142E-02         3.202400E-02         1.899326E-02         9.962184E-03         8.233145E-02         6.836719E-02         2.699390E-02         1.920293E-02         1.212406E-02         7.429377E-03         3.888269E-02         3.994804E-02         3.332229E-02         0.000000E+00         6.825025E-02         0.000000E+00         1.408490E-02         0.000000E+00         4.353199E-02         3.835519E-02         9.747645E-02         1.018281E-01         2.464571E-02         1.926124E-02         2.459707E-02         2.443089E-02         5.668988E-02         7.201084E-02         1.350287E-02         1.258451E-02         4.085566E-02         0.000000E+00         2.199440E-02         0.000000E+00         4.655604E-02         0.000000E+00         4.910957E-02         2.428605E-02         2.605415E-02         9.407226E-03         4.213373E-02         2.333290E-02         1.077514E-02         8.720471E-03         6.124837E-03         2.912585E-03         1.268027E-02         1.151834E-02         9.699700E-01         1.006006E+00         1.162162E+00         1.051051E+00         3.603604E-01         3.588589E-01         1.114114E+00         1.030030E+00         2.942943E-01         1.756757E-01         1.466967E+00         1.456456E+00         7.702703E-01         8.528529E-01         6.231231E-01         8.243243E-01         4.699700E-01         4.804805E-01
        5.742030E+07         7.544377E+00         1.632302E-01         5.017736E-01         3.349961E-01        -3.217357E-01        -1.966500E-01        -5.125180E-01         1.464098E+00         1.758837E+00         1.082324E+00         7.800000E+01         1.520000E+02         1.480000E+02        -1.980246E+01        -2.015829E+01        -1.997454E+01        -8.276339E+00        -1.049806E+01        -8.388206E+00        -2.667094E-03        -1.166224E-10        -8.800309E-02        -2.421808E+00         0.000000E+00        -1.679759E+00         0.000000E+00        -3.131259E+00         0.000000E+00        -2.805979E+01        -3.020809E+01        -3.019080E+01        -3.124581E+01        -2.615800E+01        -2.625255E+01        -6.695757E+00        -6.699664E+00        -6.327933E+00        -6.635827E+00        -6.183021E+00        -7.031747E+00        -3.023089E+00         0.000000E+00        -3.987579E+00         0.000000E+00        -2.083783E+00         0.000000E+00        -2.431704E+01        -2.590222E+01        -2.418212E+01        -2.655177E+01        -2.371905E+01        -2.428616E+01        -6.884989E+00        -7.547012E+00        -7.181445E+00        -7.841039E+00        -7.104209E+00        -7.647489E+00        -3.271361E+00         0.000000E+00        -1.943381E+00         0.000000E+00        -3.014374E+00         0.000000E+00        -2.877358E+01        -3.120728E+01        -3.071378E+01        -3.280152E+01        -2.727990E+01        -2.849667E+01        -6.862955E-01        -9.201022E-01        -7.282874E-01        -8.959934E-01        -7.107776E-01        -8.880877E-01         3.200000E+01         7.400000E+01         1.790000E+02         4.540000E+02         1.300000E+01         1.200000E+01         3.200000E+01         6.500000E+01         1.500000E+01         1.200000E+01         1.760000E+02         2.020000E+02         2.100000E+01         6.100000E+01         9.200000E+01         2.940000E+02         3.100000E+01         3.800000E+01
        5.745030E+07         7.445823E+00         1.705354E-01         4.920851E-01         3.373794E-01        -2.534092E-01        -2.460322E-01        -3.524302E-01         1.503863E+00         1.720832E+00         1.215778E+00         7.400000E+01         1.490000E+02         1.550000E+02        -1.926627E+01        -2.139046E+01        -1.889799E+01        -9.360504E+00        -9.438679E+00        -9.268251E+00         0.000000E+00         0.000000E+00        -2.530773E-01        -2.339467E+00         0.000000E+00        -1.753792E+00         0.000000E+00        -2.913070E+00         0.000000E+00        -2.897580E+01        -2.938012E+01        -3.015604E+01        -3.137020E+01        -2.527050E+01        -2.706069E+01        -5.874180E+00        -6.691760E+00        -6.390258E+00        -6.542290E+00        -6.082542E+00        -7.491929E+00        -2.558791E+00         0.000000E+00        -3.725630E+00         0.000000E+00        -1.879296E+00         0.000000E+00        -2.314407E+01        -2.490681E+01        -2.363131E+01        -2.521200E+01        -2.355260E+01        -2.388063E+01        -7.482435E+00        -8.195871E+00        -7.845786E+00        -8.491776E+00        -7.481878E+00        -7.923545E+00        -2.638601E+00         0.000000E+00        -2.185370E+00         0.000000E+00        -3.546908E+00         0.000000E+00        -3.000341E+01        -3.075650E+01        -3.109440E+01        -3.284290E+01        -2.663420E+01        -2.884196E+01        -4.362064E-01        -1.014715E+00        -8.006603E-01        -9.200901E-01        -8.372155E-01        -8.406312E-01         3.600000E+01         7.100000E+01         1.780000E+02         4.480000E+02         1.300000E+01         1.800000E+01         4.000000E+01         6.700000E+01         1.500000E+01         1.000000E+01         1.720000E+02         1.980000E+02         1.800000E+01         5.400000E+01         8.900000E+01         2.960000E+02         3.800000E+01         4.900000E+01
        5.748030E+07         7.610251E+00         1.682740E-01         4.956657E-01         3.360603E-01        -3.562289E-01        -2.657119E-01        -4.058253E-01         1.460379E+00         1.693043E+00         1.207880E+00         8.900000E+01         1.450000E+02         1.440000E+02        -1.891767E+01        -2.050082E+01        -1.890022E+01        -9.004051E+00        -9.764484E+00        -8.994760E+00         0.000000E+00         0.000000E+00        -2.843016E-04        -2.129177E+00         0.000000E+00        -1.609849E+00         0.000000E+00        -1.517616E+00         0.000000E+00        -2.868104E+01        -2.986978E+01        -3.016698E+01        -3.125634E+01        -2.514132E+01        -2.691858E+01        -6.233928E+00        -6.644632E+00        -6.340032E+00        -6.611522E+00        -6.895172E+00        -7.345576E+00        -2.920224E+00         0.000000E+00        -3.977552E+00         0.000000E+00        -2.224569E+00         0.000000E+00        -2.361338E+01        -2.505085E+01        -2.419274E+01        -2.604701E+01        -2.297654E+01        -2.411186E+01        -7.357533E+00        -7.960068E+00        -7.994398E+00        -8.789719E+00        -7.366559E+00        -7.872577E+00        -1.675330E+00         0.000000E+00        -2.216335E+00         0.000000E+00        -2.611185E+00         0.000000E+00        -2.972515E+01        -3.113620E+01        -3.092284E+01        -3.278171E+01        -2.714017E+01        -2.915245E+01        -7.562243E-01        -9.876763E-01        -8.147820E-01        -9.277166E-01        -6.329482E-01        -1.123400E+00         4.300000E+01         5.600000E+01         1.810000E+02         4.540000E+02         1.000000E+01         2.000000E+01         3.900000E+01         6.100000E+01         1.500000E+01         9.000000E+00         1.700000E+02         2.080000E+02         2.500000E+01         5.000000E+01         8.100000E+01         3.040000E+02         2.500000E+01         4.200000E+01
        5.751030E+07         7.447430E+00         1.734126E-01         4.983933E-01         3.281941E-01        -3.958300E-01        -1.936121E-01        -4.256116E-01         1.393521E+00         1.773433E+00         1.183330E+00         9.200000E+01         1.470000E+02         1.390000E+02        -1.896984E+01        -2.009674E+01        -1.960498E+01        -9.397683E+00        -9.599218E+00        -8.816418E+00        -2.406320E-03         0.000000E+00        -2.507776E-03        -2.925678E+00         0.000000E+00        -1.585853E+00         0.000000E+00        -4.143785E+00         0.000000E+00        -2.697276E+01        -2.929997E+01        -3.002308E+01        -3.093650E+01        -2.461936E+01        -2.512482E+01        -7.281995E+00        -7.034352E+00        -6.362306E+00        -6.724119E+00        -7.297298E+00        -7.577047E+00        -2.242966E+00         0.000000E+00        -3.693390E+00         0.000000E+00        -2.032280E+00         0.000000E+00        -2.366887E+01        -2.485871E+01        -2.595828E+01        -2.433292E+01        -2.359502E+01        -2.409611E+01        -7.292772E+00        -7.721644E+00        -6.757500E+00        -8.756884E+00        -7.319675E+00        -7.989055E+00        -2.668862E+00         0.000000E+00        -1.762656E+00         0.000000E+00        -2.932935E+00         0.000000E+00        -2.844710E+01        -3.094247E+01        -3.113717E+01        -3.260821E+01        -2.722420E+01        -2.836516E+01        -8.899518E-01        -1.032263E+00        -6.695393E-01        -9.576743E-01        -5.107506E-01        -1.021721E+00         4.000000E+01         6.200000E+01         1.840000E+02         4.540000E+02         8.000000E+00         1.600000E+01         4.100000E+01         6.200000E+01         1.700000E+01         7.000000E+00         1.640000E+02         2.110000E+02         2.800000E+01         4.900000E+01         9.000000E+01         2.960000E+02         3.200000E+01         4.100000E+01
        5.754030E+07         7.836698E+00         1.817315E-01         4.925618E-01         3.257067E-01        -3.985165E-01        -2.599763E-01        -4.435086E-01         1.396867E+00         1.712951E+00         1.177267E+00         9.100000E+01         1.470000E+02         1.400000E+02        -1.965237E+01        -2.012812E+01        -2.001363E+01        -9.301505E+00        -9.265533E+00        -8.226275E+00        -1.358646E-03         0.000000E+00         0.000000E+00        -2.302549E+00         0.000000E+00        -1.571079E+00         0.000000E+00        -1.769226E+00         0.000000E+00        -2.754064E+01        -2.992685E+01        -2.995869E+01        -3.146072E+01        -2.653798E+01        -2.745076E+01        -6.597310E+00        -6.473903E+00        -6.434065E+00        -6.530984E+00        -6.879465E+00        -7.158928E+00        -2.966085E+00         0.000000E+00        -3.827603E+00         0.000000E+00        -2.279323E+00         0.000000E+00        -2.383520E+01        -2.509807E+01        -2.497500E+01        -2.739368E+01        -2.316305E+01        -2.436838E+01        -7.635661E+00        -7.984344E+00        -6.671343E+00        -7.955867E+00        -7.392275E+00        -7.779729E+00        -3.006396E+00         0.000000E+00        -2.238911E+00         0.000000E+00        -3.119237E+00         0.000000E+00        -2.830107E+01        -3.102395E+01        -3.047356E+01        -3.291066E+01        -2.681119E+01        -2.893315E+01        -9.067785E-01        -1.086001E+00        -7.901707E-01        -8.846290E-01        -1.064055E+00        -7.953313E-01         4.100000E+01         7.200000E+01         1.790000E+02         4.480000E+02         1.200000E+01         1.200000E+01         3.600000E+01         6.900000E+01         1.600000E+01         8.000000E+00         1.600000E+02         2.130000E+02         3.000000E+01         5.400000E+01         8.100000E+01         3.020000E+02         2.700000E+01         4.800000E+01
        5.757030E+07         7.663044E+00         1.874143E-01         4.909739E-01         3.216119E-01        -3.362696E-01        -2.129158E-01        -4.882167E-01         1.441286E+00         1.727905E+00         1.070988E+00         9.100000E+01         1.470000E+02         1.400000E+02        -2.025684E+01        -2.034306E+01        -2.036091E+01        -8.638761E+00        -9.717528E+00        -8.405767E+00        -6.899213E-06         0.000000E+00        -7.282988E-04        -2.593719E+00         0.000000E+00        -1.534372E+00         0.000000E+00        -1.352043E+00         0.000000E+00        -2.728807E+01        -2.920803E+01        -3.014270E+01        -3.129605E+01        -2.550258E+01        -2.636135E+01        -6.349329E+00        -6.513364E+00        -6.412383E+00        -6.543387E+00        -6.472836E+00        -6.973443E+00        -2.626742E+00         0.000000E+00        -4.082280E+00         0.000000E+00        -2.523077E+00         0.000000E+00        -2.298450E+01        -2.523661E+01        -2.526750E+01        -2.546530E+01        -2.303026E+01        -2.436324E+01        -7.397163E+00        -8.065600E+00        -7.314603E+00        -8.838108E+00        -7.360100E+00        -7.797290E+00        -3.681186E+00         0.000000E+00        -2.124086E+00         0.000000E+00        -2.673443E+00         0.000000E+00        -2.857137E+01        -3.127565E+01        -3.117511E+01        -3.279387E+01        -2.707586E+01        -2.879893E+01        -8.576053E-01        -1.006993E+00        -8.011601E-01        -9.313081E-01        -8.241675E-01        -8.231767E-01         4.100000E+01         6.800000E+01         1.830000E+02         4.490000E+02         7.000000E+00         1.600000E+01         3.600000E+01         7.400000E+01         1.600000E+01         9.000000E+00         1.520000E+02         2.150000E+02         2.700000E+01         5.300000E+01         8.900000E+01         2.930000E+02         3.100000E+01         3.900000E+01
        5.760030E+07         7.806536E+00         1.806119E-01         4.928168E-01         3.265713E-01        -3.060399E-01        -2.248887E-01        -4.184396E-01         1.446818E+00         1.721669E+00         1.181809E+00         1.030000E+02         1.420000E+02         1.330000E+02        -2.021018E+01        -2.132574E+01        -1.900563E+01        -8.837270E+00        -9.830062E+00        -9.403089E+00         0.000000E+00         0.000000E+00         0.000000E+00        -2.226463E+00         0.000000E+00        -1.638859E+00         0.000000E+00        -2.286040E+00         0.000000E+00        -2.767440E+01        -2.966184E+01        -3.040168E+01        -3.103214E+01        -2.612777E+01        -2.607193E+01        -6.304325E+00        -6.544500E+00        -6.305018E+00        -6.729350E+00        -6.590355E+00        -7.124481E+00        -3.079422E+00         0.000000E+00        -4.335512E+00         0.000000E+00        -1.776224E+00         0.000000E+00        -2.342879E+01        -2.518108E+01        -2.387194E+01        -2.673636E+01        -2.355956E+01        -2.411738E+01        -7.494030E+00        -7.538483E+00        -7.324857E+00        -8.834638E+00        -7.236733E+00        -7.791231E+00        -2.665499E+00         0.000000E+00        -2.335506E+00         0.000000E+00        -3.638034E+00         0.000000E+00        -2.858880E+01        -3.109749E+01        -3.084895E+01        -3.270926E+01        -2.659349E+01        -2.924804E+01        -1.148037E+00        -9.189545E-01        -7.820476E-01        -9.889752E-01        -9.878145E-01        -5.171548E-01         4.700000E+01         5.900000E+01         1.750000E+02         4.550000E+02         1.100000E+01         1.700000E+01         5.200000E+01         6.100000E+01         1.400000E+01         1.000000E+01         1.580000E+02         2.070000E+02         3.100000E+01         5.200000E+01         8.200000E+01         2.990000E+02         3.300000E+01         3.800000E+01
        5.763030E+07         8.404978E+00         2.133466E-01         4.754794E-01         3.111739E-01        -3.563864E-01        -2.828833E-01        -3.775372E-01         1.399977E+00         1.669856E+00         1.230682E+00         1.200000E+02         1.280000E+02         1.300000E+02        -1.921300E+01        -2.047582E+01        -1.856220E+01        -9.120039E+00        -9.765910E+00        -9.566351E+00         0.000000E+00        -4.242718E-05        -5.078353E-04        -1.991344E+00         0.000000E+00        -1.608195E+00         0.000000E+00        -2.322724E+00         0.000000E+00        -2.818948E+01        -2.947163E+01        -3.028542E+01        -3.124708E+01        -2.768693E+01        -2.547565E+01        -6.688237E+00        -6.667773E+00        -6.625410E+00        -6.653143E+00        -5.468184E+00        -8.305211E+00        -2.868856E+00         0.000000E+00        -4.558365E+00         0.000000E+00        -1.937977E+00         0.000000E+00        -2.432764E+01        -2.530631E+01        -2.448582E+01        -2.657062E+01        -2.321176E+01        -2.448378E+01        -6.884673E+00        -7.450106E+00        -7.087792E+00        -8.490755E+00        -7.247901E+00        -7.672396E+00        -2.851049E+00         0.000000E+00        -1.918327E+00         0.000000E+00        -2.756340E+00         0.000000E+00        -2.937892E+01        -3.114602E+01        -3.098473E+01        -3.291875E+01        -2.759563E+01        -2.854597E+01        -7.992398E-01        -8.135996E-01        -7.897701E-01        -9.661580E-01        -6.584802E-01        -1.043541E+00         5.400000E+01         7.600000E+01         1.660000E+02         4.450000E+02         8.000000E+00         1.500000E+01         5.600000E+01         7.200000E+01         1.000000E+01         7.000000E+00         1.650000E+02         1.920000E+02         3.800000E+01         5.100000E+01         7.800000E+01         2.980000E+02         2.400000E+01         4.700000E+01
        5.766030E+07         8.238211E+00         2.046591E-01         4.898456E-01         3.054953E-01        -3.939452E-01        -2.877777E-01        -4.042162E-01         1.388437E+00         1.656649E+00         1.197077E+00         1.130000E+02         1.360000E+02         1.290000E+02        -1.890708E+01        -2.120356E+01        -1.909154E+01        -9.496340E+00        -8.936371E+00        -8.672749E+00         0.000000E+00        -4.716430E-04         7.953016E-05        -2.239686E+00         0.000000E+00        -1.744739E+00         0.000000E+00        -1.847870E+00         0.000000E+00        -2.788243E+01        -2.961870E+01        -3.012451E+01        -3.110326E+01        -2.448209E+01        -2.574170E+01        -6.473406E+00        -6.490518E+00        -6.458051E+00        -6.758399E+00        -6.637623E+00        -7.025928E+00        -2.410373E+00         0.000000E+00        -4.605413E+00         0.000000E+00        -2.107197E+00         0.000000E+00        -2.396486E+01        -2.510138E+01        -2.374070E+01        -2.465082E+01        -2.291594E+01        -2.455954E+01        -7.381321E+00        -7.959955E+00        -7.581861E+00        -8.963841E+00        -7.522698E+00        -7.519683E+00        -2.167484E+00         0.000000E+00        -1.979931E+00         0.000000E+00        -3.744832E+00         0.000000E+00        -2.938604E+01        -3.067766E+01        -3.075100E+01        -3.280324E+01        -2.610260E+01        -2.811848E+01        -1.265867E+00        -9.379571E-01        -8.504695E-01        -9.268448E-01        -8.472555E-01        -9.506654E-01         4.800000E+01         7.800000E+01         1.620000E+02         4.570000E+02         8.000000E+00         1.100000E+01         5.300000E+01         6.400000E+01         1.500000E+01         1.000000E+01         1.640000E+02         1.960000E+02         3.500000E+01         5.800000E+01         8.300000E+01         2.960000E+02         2.000000E+01         4.500000E+01
        5.769030E+07         8.094192E+00         1.870746E-01         4.996231E-01         3.133023E-01        -3.865228E-01        -1.947556E-01        -4.235464E-01         1.360754E+00         1.745866E+00         1.151402E+00         1.030000E+02         1.370000E+02         1.380000E+02        -2.070197E+01        -2.011085E+01        -1.938773E+01        -7.960174E+00        -1.002476E+01        -8.564712E+00         0.000000E+00         0.000000E+00         0.000000E+00        -2.186340E+00         0.000000E+00        -1.645340E+00         0.000000E+00        -2.202002E+00         0.000000E+00        -2.865291E+01        -2.852740E+01        -3.003605E+01        -3.095295E+01        -2.676806E+01        -2.617232E+01        -6.673590E+00        -7.093121E+00        -6.590695E+00        -6.747768E+00        -6.823065E+00        -7.357695E+00        -2.639821E+00         0.000000E+00        -4.344227E+00         0.000000E+00        -2.166098E+00         0.000000E+00        -2.370657E+01        -2.522368E+01        -2.410407E+01        -2.714893E+01        -2.332977E+01        -2.437990E+01        -7.265576E+00        -7.792537E+00        -7.360528E+00        -7.762027E+00        -7.130601E+00        -7.520427E+00        -3.301092E+00         0.000000E+00        -2.090331E+00         0.000000E+00        -2.496711E+00         0.000000E+00        -2.791020E+01        -3.101054E+01        -3.076679E+01        -3.281826E+01        -2.748751E+01        -2.892657E+01        -1.037342E+00        -1.010602E+00        -8.463142E-01        -9.874117E-01        -7.857837E-01        -8.586997E-01         4.100000E+01         6.700000E+01         1.620000E+02         4.730000E+02         9.000000E+00         1.200000E+01         5.400000E+01         5.400000E+01         1.400000E+01         1.400000E+01         1.690000E+02         1.970000E+02         3.300000E+01         5.500000E+01         7.800000E+01         3.080000E+02         2.600000E+01         3.900000E+01
        5.772030E+07         8.325948E+00         1.985257E-01         4.877397E-01         3.137346E-01        -3.617339E-01        -2.753120E-01        -4.517298E-01         1.401710E+00         1.686342E+00         1.158930E+00         8.600000E+01         1.380000E+02         1.540000E+02        -1.885742E+01        -2.150590E+01        -2.059540E+01        -9.266974E+00        -8.902870E+00        -7.895629E+00         0.000000E+00         0.000000E+00        -1.636614E-03        -1.818219E+00         0.000000E+00        -1.563344E+00         0.000000E+00        -2.143115E+00         0.000000E+00        -2.878527E+01        -2.997796E+01        -3.015363E+01        -3.114821E+01        -2.818990E+01        -2.753433E+01        -6.424069E+00        -6.866755E+00        -6.504713E+00        -6.665542E+00        -5.584250E+00        -7.525200E+00        -2.180917E+00         0.000000E+00        -3.671197E+00         0.000000E+00        -2.284959E+00         0.000000E+00        -2.497362E+01        -2.578746E+01        -2.452302E+01        -2.727164E+01        -2.360023E+01        -2.442920E+01        -6.872541E+00        -7.545778E+00        -6.718618E+00        -7.252696E+00        -7.151090E+00        -7.924827E+00        -3.074308E+00         0.000000E+00        -2.617008E+00         0.000000E+00        -4.004200E+00         0.000000E+00        -2.905777E+01        -3.093571E+01        -3.110429E+01        -3.277639E+01        -2.703781E+01        -2.910970E+01        -8.421157E-01        -7.798598E-01        -7.974717E-01        -9.671748E-01        -6.292537E-01        -5.780222E-01         4.400000E+01         7.500000E+01         1.760000E+02         4.470000E+02         1.000000E+01         1.200000E+01         5.100000E+01         6.800000E+01         1.400000E+01         9.000000E+00         1.700000E+02         1.900000E+02         2.700000E+01         6.700000E+01         8.300000E+01         3.020000E+02         2.700000E+01         4.200000E+01
        5.775030E+07         8.489116E+00         1.999778E-01         4.895244E-01         3.104977E-01        -3.801235E-01        -2.593655E-01        -3.877866E-01         1.359246E+00         1.670568E+00         1.171935E+00         1.030000E+02         1.420000E+02         1.330000E+02        -2.001054E+01        -2.137651E+01        -1.886081E+01        -8.578048E+00        -8.929819E+00        -8.902856E+00        -2.113371E-03         0.000000E+00        -1.594280E-03        -2.510684E+00         0.000000E+00        -1.621352E+00         0.000000E+00        -1.845607E+00         0.000000E+00        -2.740941E+01        -2.950652E+01        -3.010014E+01        -3.113717E+01        -2.682143E+01        -2.594944E+01        -6.889900E+00        -6.757767E+00        -6.495204E+00        -6.565868E+00        -6.842610E+00        -7.025645E+00        -3.229608E+00         0.000000E+00        -4.085490E+00         0.000000E+00        -2.043718E+00         0.000000E+00        -2.265571E+01        -2.563932E+01        -2.597942E+01        -2.819790E+01        -2.364909E+01        -2.442680E+01        -7.639718E+00        -7.728440E+00        -6.733211E+00        -7.262252E+00        -7.288073E+00        -7.647275E+00        -2.808795E+00         0.000000E+00        -2.512982E+00         0.000000E+00        -3.052854E+00         0.000000E+00        -2.915980E+01        -3.144031E+01        -3.051343E+01        -3.270894E+01        -2.713961E+01        -2.932875E+01        -8.227085E-01        -8.469587E-01        -8.923355E-01        -8.885012E-01        -8.040295E-01        -7.441323E-01         3.900000E+01         7.900000E+01         1.710000E+02         4.510000E+02         1.000000E+01         1.400000E+01         4.900000E+01         7.100000E+01         1.400000E+01         1.100000E+01         1.620000E+02         1.950000E+02         2.600000E+01         6.500000E+01         8.100000E+01         3.010000E+02         2.500000E+01         4.000000E+01
        5.778030E+07         9.127586E+00         2.241715E-01         4.822353E-01         2.935932E-01        -4.096851E-01        -3.055469E-01        -4.277792E-01         1.324979E+00         1.669457E+00         1.165117E+00         1.130000E+02         1.440000E+02         1.210000E+02        -1.996011E+01        -2.224688E+01        -1.962265E+01        -8.394559E+00        -8.581302E+00        -8.793601E+00         0.000000E+00         0.000000E+00         0.000000E+00        -2.314451E+00         0.000000E+00        -1.602209E+00         0.000000E+00        -4.365936E+00         0.000000E+00        -2.843711E+01        -2.921602E+01        -3.034551E+01        -3.134591E+01        -2.433948E+01        -2.639523E+01        -6.338103E+00        -7.065460E+00        -6.346505E+00        -6.540914E+00        -7.162434E+00        -7.021497E+00        -3.114927E+00         0.000000E+00        -3.881871E+00         0.000000E+00        -1.941072E+00         0.000000E+00        -2.375890E+01        -2.515037E+01        -2.486904E+01        -2.672617E+01        -2.375500E+01        -2.398105E+01        -7.570184E+00        -7.982998E+00        -7.526632E+00        -8.462917E+00        -7.243334E+00        -8.004865E+00        -2.157013E+00         0.000000E+00        -2.530008E+00         0.000000E+00        -2.416137E+00         0.000000E+00        -2.930171E+01        -3.099762E+01        -3.069041E+01        -3.290270E+01        -2.774084E+01        -2.876518E+01        -9.349761E-01        -1.003089E+00        -7.388389E-01        -9.348653E-01        -7.036568E-01        -7.527873E-01         5.500000E+01         7.600000E+01         1.820000E+02         4.360000E+02         6.000000E+00         9.000000E+00         4.600000E+01         8.200000E+01         1.500000E+01         9.000000E+00         1.620000E+02         1.880000E+02         3.900000E+01         6.400000E+01         8.700000E+01         2.940000E+02         2.900000E+01         3.300000E+01
        5.781030E+07         8.321497E+00         2.129143E-01         4.798027E-01         3.072830E-01        -3.451295E-01        -2.383475E-01        -4.428453E-01         1.445743E+00         1.697847E+00         1.102037E+00         1.020000E+02         1.380000E+02         1.380000E+02        -2.033163E+01        -2.057791E+01        -2.003936E+01        -8.599021E+00        -9.471914E+00        -8.039799E+00         0.000000E+00         0.000000E+00         0.000000E+00        -2.035266E+00         0.000000E+00        -1.579247E+00         0.000000E+00        -2.463319E+00         0.000000E+00        -2.852757E+01        -2.896536E+01        -3.037673E+01        -3.137400E+01        -2.643569E+01        -2.739551E+01        -6.912801E+00        -7.047688E+00        -6.205515E+00        -6.389937E+00        -5.830974E+00        -7.693650E+00        -2.557796E+00         0.000000E+00        -3.094251E+00         0.000000E+00        -2.215532E+00         0.000000E+00        -2.426236E+01        -2.475291E+01        -2.527443E+01        -2.489587E+01        -2.345125E+01        -2.390799E+01        -7.126641E+00        -7.907986E+00        -7.943580E+00        -9.436158E+00        -7.328351E+00        -7.789290E+00        -3.033632E+00         0.000000E+00        -2.281683E+00         0.000000E+00        -2.834329E+00         0.000000E+00        -2.926498E+01        -3.097961E+01        -3.057484E+01        -3.297093E+01        -2.679951E+01        -2.833423E+01        -8.578211E-01        -9.311270E-01        -7.487615E-01        -8.712136E-01        -9.422698E-01        -7.704815E-01         5.300000E+01         8.300000E+01         1.660000E+02         4.420000E+02         1.100000E+01         9.000000E+00         4.600000E+01         8.300000E+01         1.600000E+01         1.000000E+01         1.610000E+02         1.860000E+02         3.500000E+01         6.200000E+01         8.900000E+01         2.870000E+02         3.200000E+01         3.300000E+01
        5.784030E+07         8.217328E+00         2.068935E-01         4.813172E-01         3.117893E-01        -3.160223E-01        -3.035735E-01        -3.851980E-01         1.454983E+00         1.632409E+00         1.159112E+00         1.120000E+02         1.340000E+02         1.320000E+02        -1.931269E+01        -2.135913E+01        -1.837537E+01        -9.052867E+00        -9.153277E+00        -9.416602E+00         1.517895E-04         0.000000E+00         0.000000E+00        -2.552916E+00         0.000000E+00        -1.597560E+00         0.000000E+00        -1.704147E+00         0.000000E+00        -2.785437E+01        -2.968789E+01        -3.027109E+01        -3.123258E+01        -2.736973E+01        -2.484584E+01        -6.703889E+00        -7.058268E+00        -6.478726E+00        -6.557482E+00        -6.037516E+00        -8.364145E+00        -2.527092E+00         0.000000E+00        -3.575441E+00         0.000000E+00        -2.148042E+00         0.000000E+00        -2.464732E+01        -2.509553E+01        -2.288632E+01        -2.536358E+01        -2.335957E+01        -2.413054E+01        -6.646699E+00        -7.904148E+00        -8.501945E+00        -8.080367E+00        -7.381929E+00        -7.801728E+00        -2.457438E+00         0.000000E+00        -2.578890E+00         0.000000E+00        -2.643746E+00         0.000000E+00        -2.927337E+01        -3.140290E+01        -3.041394E+01        -3.288000E+01        -2.749773E+01        -2.807800E+01        -8.069098E-01        -1.006830E+00        -8.976691E-01        -8.453143E-01        -7.005448E-01        -9.653787E-01         4.200000E+01         8.400000E+01         1.640000E+02         4.520000E+02         1.000000E+01         1.200000E+01         4.700000E+01         7.300000E+01         1.900000E+01         9.000000E+00         1.510000E+02         2.030000E+02         3.800000E+01         6.100000E+01         8.600000E+01         2.910000E+02         2.500000E+01         4.200000E+01
        5.787030E+07         8.938821E+00         2.277886E-01         4.672691E-01         3.049423E-01        -4.592316E-01        -2.839474E-01        -4.231153E-01         1.311807E+00         1.666887E+00         1.155886E+00         1.200000E+02         1.310000E+02         1.270000E+02        -2.116146E+01        -2.177622E+01        -1.891964E+01        -8.644536E+00        -9.502163E+00        -8.583936E+00        -1.919719E-03         0.000000E+00        -1.821691E-03        -1.835654E+00         0.000000E+00        -1.630906E+00         0.000000E+00        -7.776802E-01         0.000000E+00        -2.851147E+01        -2.918576E+01        -3.029894E+01        -3.131479E+01        -2.643651E+01        -2.727561E+01        -6.760413E+00        -7.059396E+00        -6.464025E+00        -6.523630E+00        -6.378528E+00        -6.695245E+00        -3.691357E+00         0.000000E+00        -3.520062E+00         0.000000E+00        -2.142062E+00         0.000000E+00        -2.317826E+01        -2.515397E+01        -2.328087E+01        -2.543359E+01        -2.303751E+01        -2.431317E+01        -7.088934E+00        -8.172744E+00        -8.469587E+00        -9.934794E+00        -7.374607E+00        -7.849535E+00        -3.054774E+00         0.000000E+00        -2.077197E+00         0.000000E+00        -3.636455E+00         0.000000E+00        -2.871827E+01        -3.098810E+01        -3.094137E+01        -3.296855E+01        -2.576399E+01        -2.834233E+01        -8.158377E-01        -1.105066E+00        -7.083851E-01        -9.597518E-01        -1.013907E+00        -9.750945E-01         5.500000E+01         8.300000E+01         1.630000E+02         4.400000E+02         1.100000E+01         1.200000E+01         5.000000E+01         8.400000E+01         1.600000E+01         5.000000E+00         1.550000E+02         1.920000E+02         3.600000E+01         6.200000E+01         9.700000E+01         2.770000E+02         2.000000E+01         4.800000E+01
        5.790030E+07         9.100154E+00         2.168385E-01         4.745483E-01         3.086132E-01        -4.474850E-01        -2.718743E-01        -4.731415E-01         1.325227E+00         1.689343E+00         1.131893E+00         1.240000E+02         1.280000E+02         1.260000E+02        -2.033030E+01        -2.212871E+01        -1.951540E+01        -8.392481E+00        -9.045587E+00        -8.121336E+00         0.000000E+00         0.000000E+00        -6.757682E-02        -2.135560E+00         0.000000E+00        -1.527062E+00         0.000000E+00        -1.742632E+00         0.000000E+00        -2.871201E+01        -2.964649E+01        -3.051207E+01        -3.098104E+01        -2.665592E+01        -2.674820E+01        -6.719515E+00        -6.687966E+00        -6.226668E+00        -6.672356E+00        -6.133135E+00        -7.759133E+00        -3.384539E+00         0.000000E+00        -3.948597E+00         0.000000E+00        -2.171068E+00         0.000000E+00        -2.254945E+01        -2.508286E+01        -2.481683E+01        -2.809039E+01        -2.356047E+01        -2.427483E+01        -7.593480E+00        -7.760500E+00        -7.690250E+00        -6.383347E+00        -7.284289E+00        -7.602273E+00        -2.714798E+00         0.000000E+00        -2.356482E+00         0.000000E+00        -2.553782E+00         0.000000E+00        -2.927349E+01        -3.097981E+01        -3.068063E+01        -3.271526E+01        -2.830748E+01        -2.886365E+01        -9.393258E-01        -9.130466E-01        -8.979838E-01        -1.059159E+00        -1.230024E+00        -9.137446E-01         5.100000E+01         8.300000E+01         1.690000E+02         4.360000E+02         9.000000E+00         1.600000E+01         5.600000E+01         7.300000E+01         1.500000E+01         6.000000E+00         1.550000E+02         1.970000E+02         3.900000E+01         6.500000E+01         8.400000E+01         2.810000E+02         2.200000E+01         4.900000E+01
        5.793030E+07         8.747591E+00         2.157759E-01         4.721251E-01         3.120990E-01        -3.995608E-01        -2.440247E-01        -4.180741E-01         1.373325E+00         1.711723E+00         1.144322E+00         1.330000E+02         1.280000E+02         1.170000E+02        -2.088148E+01        -2.166590E+01        -1.904696E+01        -7.399330E+00        -9.015778E+00        -9.435984E+00         0.000000E+00         0.000000E+00        -6.887338E-06        -2.272167E+00         0.000000E+00        -1.528436E+00         0.000000E+00        -2.093554E+00         0.000000E+00        -2.851700E+01        -2.913347E+01        -2.988969E+01        -3.125420E+01        -2.568019E+01        -2.589730E+01        -6.023615E+00        -7.065713E+00        -6.659357E+00        -6.532219E+00        -5.790110E+00        -7.743844E+00        -3.527319E+00         0.000000E+00        -4.510467E+00         0.000000E+00        -2.083024E+00         0.000000E+00        -2.337759E+01        -2.523234E+01        -2.362096E+01        -2.668637E+01        -2.362857E+01        -2.387935E+01        -7.035956E+00        -7.781316E+00        -7.774981E+00        -8.046909E+00        -7.286422E+00        -7.860168E+00        -2.780858E+00         0.000000E+00        -1.967924E+00         0.000000E+00        -2.460614E+00         0.000000E+00        -2.925623E+01        -3.100331E+01        -3.112456E+01        -3.274000E+01        -2.743788E+01        -2.912264E+01        -8.704353E-01        -1.112649E+00        -8.764297E-01        -9.481027E-01        -8.959442E-01        -8.835833E-01         4.700000E+01         8.900000E+01         1.730000E+02         4.310000E+02         8.000000E+00         1.600000E+01         5.600000E+01         7.600000E+01         1.600000E+01         6.000000E+00         1.530000E+02         1.950000E+02         4.200000E+01         6.200000E+01         8.500000E+01         2.850000E+02         2.300000E+01         3.900000E+01
        5.796030E+07         8.678949E+00         2.281454E-01         4.763441E-01         2.955105E-01        -3.489260E-01        -2.259748E-01        -4.676171E-01         1.412963E+00         1.731192E+00         1.117974E+00         1.440000E+02         1.300000E+02         1.040000E+02        -1.880035E+01        -2.172497E+01        -1.975398E+01        -9.401382E+00        -9.205844E+00        -7.941643E+00        -7.080271E-02         0.000000E+00         2.365593E-04        -2.144552E+00         0.000000E+00        -1.619045E+00         0.000000E+00        -1.623584E+00         0.000000E+00        -2.865842E+01        -2.931984E+01        -3.036391E+01        -3.142445E+01        -2.517572E+01        -2.620548E+01        -6.642486E+00        -6.967693E+00        -6.462920E+00        -6.556129E+00        -7.589054E+00        -7.312512E+00        -2.895907E+00         0.000000E+00        -4.495475E+00         0.000000E+00        -2.111663E+00         0.000000E+00        -2.373278E+01        -2.495883E+01        -2.362453E+01        -2.776227E+01        -2.321361E+01        -2.404833E+01        -7.146224E+00        -7.935425E+00        -7.598039E+00        -6.305694E+00        -7.350246E+00        -7.699423E+00        -2.740735E+00         0.000000E+00        -1.952208E+00         0.000000E+00        -4.638407E+00         0.000000E+00        -2.887366E+01        -3.118044E+01        -3.151588E+01        -3.294935E+01        -2.573347E+01        -2.819454E+01        -6.148527E-01        -1.062052E+00        -7.029522E-01        -9.330249E-01        -9.244299E-01        -1.108083E+00         5.400000E+01         7.300000E+01         1.690000E+02         4.510000E+02         7.000000E+00         1.000000E+01         6.600000E+01         7.200000E+01         1.600000E+01         7.000000E+00         1.330000E+02         2.080000E+02         4.500000E+01         6.400000E+01         8.100000E+01         2.910000E+02         1.300000E+01         4.100000E+01
        5.799030E+07         8.606242E+00         2.174572E-01         4.738507E-01         3.086921E-01        -3.591643E-01        -3.531684E-01        -6.233343E-01         1.374454E+00         1.601644E+00         9.904462E-01         1.410000E+02         1.310000E+02         1.060000E+02        -1.919770E+01        -2.158458E+01        -1.975476E+01        -9.046805E+00        -9.409306E+00        -7.455549E+00        -1.603083E-03         0.000000E+00        -4.665664E-02        -2.181314E+00         0.000000E+00        -1.586200E+00         0.000000E+00        -1.088279E+00         0.000000E+00        -2.772721E+01        -2.988048E+01        -3.053505E+01        -3.133421E+01        -2.569203E+01        -2.652558E+01        -6.811089E+00        -6.630337E+00        -6.220116E+00        -6.559759E+00        -7.493225E+00        -6.929199E+00        -3.136940E+00         0.000000E+00        -4.157663E+00         0.000000E+00        -2.127840E+00         0.000000E+00        -2.373835E+01        -2.551787E+01        -2.362873E+01        -2.597802E+01        -2.329986E+01        -2.391482E+01        -6.493867E+00        -7.424607E+00        -7.861096E+00        -8.127351E+00        -7.444291E+00        -7.986741E+00        -2.879346E+00         0.000000E+00        -2.144448E+00         0.000000E+00        -2.646061E+00         0.000000E+00        -2.856147E+01        -3.123936E+01        -3.110844E+01        -3.269559E+01        -2.700194E+01        -2.823520E+01        -8.455311E-01        -1.066995E+00        -7.599481E-01        -9.340977E-01        -5.980900E-01        -9.734491E-01         5.300000E+01         8.400000E+01         1.670000E+02         4.360000E+02         7.000000E+00         1.700000E+01         6.300000E+01         6.400000E+01         1.500000E+01         1.000000E+01         1.420000E+02         2.080000E+02         3.800000E+01         6.600000E+01         8.300000E+01         2.850000E+02         2.100000E+01         4.500000E+01
        5.802030E+07         8.614766E+00         2.076932E-01         4.769759E-01         3.153309E-01        -3.308502E-01        -2.395850E-01        -3.842191E-01         1.471952E+00         1.696245E+00         1.208047E+00         1.260000E+02         1.320000E+02         1.200000E+02        -1.920847E+01        -2.164094E+01        -1.873888E+01        -9.901896E+00        -9.433370E+00        -8.878396E+00         0.000000E+00         0.000000E+00        -6.333621E-06        -2.240999E+00         0.000000E+00        -1.507360E+00         0.000000E+00        -2.118373E+00         0.000000E+00        -2.872808E+01        -2.872193E+01        -3.057668E+01        -3.125629E+01        -2.395029E+01        -2.663874E+01        -6.566854E+00        -6.987252E+00        -6.133990E+00        -6.664361E+00        -6.924390E+00        -7.753640E+00        -2.923764E+00         0.000000E+00        -4.159545E+00         0.000000E+00        -2.116797E+00         0.000000E+00        -2.365913E+01        -2.472486E+01        -2.313752E+01        -2.647698E+01        -2.355422E+01        -2.428147E+01        -7.116077E+00        -8.437277E+00        -7.397988E+00        -1.008890E+01        -7.343727E+00        -7.718628E+00        -2.390317E+00         0.000000E+00        -2.557839E+00         0.000000E+00        -2.660631E+00         0.000000E+00        -2.935458E+01        -3.085416E+01        -3.096710E+01        -3.270290E+01        -2.690004E+01        -2.929840E+01        -7.858210E-01        -8.775891E-01        -7.595253E-01        -9.780188E-01        -1.047102E+00        -8.805220E-01         5.600000E+01         6.900000E+01         1.690000E+02         4.410000E+02         9.000000E+00         2.000000E+01         5.700000E+01         6.700000E+01         1.700000E+01         7.000000E+00         1.370000E+02         2.170000E+02         3.900000E+01         4.800000E+01         7.700000E+01         3.010000E+02         2.500000E+01         4.700000E+01
        5.805030E+07         8.770507E+00         2.061524E-01         4.717601E-01         3.220875E-01        -3.361087E-01        -2.734009E-01        -4.787517E-01         1.412674E+00         1.691694E+00         1.122934E+00         1.270000E+02         1.260000E+02         1.250000E+02        -1.908977E+01        -2.151610E+01        -2.034113E+01        -9.697268E+00        -9.113178E+00        -7.708212E+00        -6.105490E-05         0.000000E+00        -1.984878E-05        -2.273948E+00         0.000000E+00        -1.606071E+00         0.000000E+00        -2.620331E+00         0.000000E+00        -2.842254E+01        -2.878511E+01        -2.986388E+01        -3.120115E+01        -2.361956E+01        -2.645054E+01        -6.569774E+00        -6.821604E+00        -6.535034E+00        -6.578795E+00        -8.019541E+00        -6.960927E+00        -2.948450E+00         0.000000E+00        -4.058361E+00         0.000000E+00        -1.955464E+00         0.000000E+00        -2.412785E+01        -2.516713E+01        -2.427859E+01        -2.665477E+01        -2.377107E+01        -2.411606E+01        -7.299712E+00        -7.998437E+00        -7.912160E+00        -8.398569E+00        -7.046106E+00        -7.923168E+00        -2.838421E+00         0.000000E+00        -2.317363E+00         0.000000E+00        -3.271807E+00         0.000000E+00        -2.824807E+01        -3.084709E+01        -3.092770E+01        -3.270358E+01        -2.687025E+01        -2.867283E+01        -1.064763E+00        -9.272894E-01        -6.910388E-01        -9.670827E-01        -6.743811E-01        -7.805666E-01         5.300000E+01         7.300000E+01         1.610000E+02         4.460000E+02         1.200000E+01         1.900000E+01         4.900000E+01         6.700000E+01         1.600000E+01         8.000000E+00         1.560000E+02         2.060000E+02         4.400000E+01         5.300000E+01         7.200000E+01         2.970000E+02         3.100000E+01         4.800000E+01
        5.808030E+07         8.397493E+00         2.018274E-01         4.713066E-01         3.268661E-01        -4.157784E-01        -3.399008E-01        -4.812595E-01         1.322331E+00         1.616386E+00         1.150795E+00         1.100000E+02         1.310000E+02         1.370000E+02        -1.935515E+01        -2.242756E+01        -1.900210E+01        -8.599706E+00        -8.649541E+00        -9.207765E+00         0.000000E+00         0.000000E+00        -2.232253E-02        -2.337606E+00         0.000000E+00        -1.673210E+00         0.000000E+00        -2.350617E+00         0.000000E+00        -2.783696E+01        -2.952399E+01        -2.975284E+01        -3.134385E+01        -2.481670E+01        -2.689775E+01        -6.886411E+00        -6.880136E+00        -6.508872E+00        -6.501317E+00        -7.210735E+00        -6.937101E+00        -3.024217E+00         0.000000E+00        -4.530311E+00         0.000000E+00        -2.060002E+00         0.000000E+00        -2.340679E+01        -2.530103E+01        -2.404180E+01        -2.721829E+01        -2.318248E+01        -2.415457E+01        -7.099378E+00        -7.712012E+00        -7.214407E+00        -9.380543E+00        -7.770803E+00        -7.761971E+00        -3.245449E+00         0.000000E+00        -2.215612E+00         0.000000E+00        -2.702606E+00         0.000000E+00        -2.908665E+01        -3.127465E+01        -3.064359E+01        -3.296757E+01        -2.724129E+01        -2.907393E+01        -8.510022E-01        -9.472565E-01        -7.251930E-01        -9.175009E-01        -9.745525E-01        -7.799492E-01         4.700000E+01         7.500000E+01         1.610000E+02         4.500000E+02         1.500000E+01         1.600000E+01         4.900000E+01         7.400000E+01         1.500000E+01         7.000000E+00         1.490000E+02         2.080000E+02         3.000000E+01         6.500000E+01         8.300000E+01         2.800000E+02         3.300000E+01         4.300000E+01
        5.811030E+07         8.025007E+00         1.897572E-01         4.710121E-01         3.392307E-01        -3.638562E-01        -2.673834E-01        -4.121798E-01         1.405407E+00         1.730412E+00         1.209051E+00         1.270000E+02         1.120000E+02         1.390000E+02        -1.979335E+01        -1.995791E+01        -1.834969E+01        -9.274520E+00        -1.006902E+01        -9.216179E+00        -6.227378E-04         0.000000E+00        -5.766988E-04        -2.738014E+00         0.000000E+00        -1.413337E+00         0.000000E+00        -2.489903E+00         0.000000E+00        -2.778679E+01        -2.926059E+01        -3.016731E+01        -3.149411E+01        -2.562106E+01        -2.636532E+01        -6.692798E+00        -6.810379E+00        -6.449994E+00        -6.350219E+00        -7.254765E+00        -7.438191E+00        -2.508438E+00         0.000000E+00        -4.135782E+00         0.000000E+00        -2.139909E+00         0.000000E+00        -2.389781E+01        -2.580881E+01        -2.502667E+01        -2.530664E+01        -2.322824E+01        -2.421925E+01        -7.416493E+00        -7.910133E+00        -7.099613E+00        -9.529422E+00        -7.505603E+00        -7.869458E+00        -2.197350E+00         0.000000E+00        -2.213684E+00         0.000000E+00        -2.312443E+00         0.000000E+00        -2.948074E+01        -3.071964E+01        -3.121538E+01        -3.307984E+01        -2.754630E+01        -2.866582E+01        -9.393037E-01        -1.085395E+00        -7.599631E-01        -8.729052E-01        -1.091952E+00        -7.105037E-01         5.300000E+01         6.000000E+01         1.520000E+02         4.630000E+02         1.700000E+01         1.900000E+01         5.900000E+01         5.700000E+01         1.100000E+01         4.000000E+00         1.520000E+02         2.190000E+02         3.300000E+01         5.400000E+01         7.500000E+01         2.950000E+02         3.000000E+01         4.900000E+01
        5.814030E+07         8.291603E+00         1.772642E-01         4.909544E-01         3.317814E-01        -3.303485E-01        -2.119245E-01        -4.225775E-01         1.411201E+00         1.745781E+00         1.159536E+00         1.280000E+02         1.290000E+02         1.210000E+02        -1.960626E+01        -2.113248E+01        -2.073930E+01        -9.087507E+00        -1.007976E+01        -7.981830E+00         0.000000E+00         0.000000E+00        -3.387779E-02        -2.093687E+00         0.000000E+00        -1.587497E+00         0.000000E+00        -1.987148E+00         0.000000E+00        -2.871068E+01        -2.867986E+01        -2.970905E+01        -3.132689E+01        -2.480601E+01        -2.593873E+01        -6.442430E+00        -6.727438E+00        -6.648831E+00        -6.490456E+00        -7.082627E+00        -7.033016E+00        -3.148918E+00         0.000000E+00        -4.893615E+00         0.000000E+00        -2.228759E+00         0.000000E+00        -2.381286E+01        -2.541011E+01        -2.372750E+01        -2.578612E+01        -2.380848E+01        -2.414578E+01        -7.234199E+00        -7.326990E+00        -7.546828E+00        -8.677761E+00        -7.285255E+00        -7.725241E+00        -1.951295E+00         0.000000E+00        -2.068638E+00         0.000000E+00        -4.068704E+00         0.000000E+00        -3.001328E+01        -3.074977E+01        -3.094612E+01        -3.292839E+01        -2.635503E+01        -2.879962E+01        -8.617230E-01        -8.373706E-01        -8.689807E-01        -9.152344E-01        -7.932699E-01        -9.913919E-01         5.800000E+01         5.000000E+01         1.510000E+02         4.720000E+02         1.400000E+01         1.900000E+01         6.100000E+01         4.400000E+01         1.500000E+01         1.100000E+01         1.350000E+02         2.360000E+02         4.500000E+01         3.400000E+01         8.100000E+01         3.000000E+02         2.600000E+01         5.000000E+01
        5.817030E+07         7.747977E+00         1.778019E-01         4.818260E-01         3.403721E-01        -3.353431E-01        -2.953865E-01        -4.418975E-01         1.416833E+00         1.654445E+00         1.166700E+00         1.140000E+02         1.260000E+02         1.380000E+02        -2.085601E+01        -2.090361E+01        -2.012326E+01        -8.721692E+00        -9.614140E+00        -8.383275E+00         0.000000E+00         0.000000E+00        -1.443318E-02        -2.359464E+00         0.000000E+00        -1.612133E+00         0.000000E+00        -2.256771E+00         0.000000E+00        -2.746607E+01        -2.933701E+01        -3.004920E+01        -3.131319E+01        -2.478594E+01        -2.523013E+01        -6.881666E+00        -7.041848E+00        -6.458889E+00        -6.565748E+00        -7.395392E+00        -7.634303E+00        -2.944329E+00         0.000000E+00        -3.873783E+00         0.000000E+00        -2.204587E+00         0.000000E+00        -2.504959E+01        -2.582779E+01        -2.441519E+01        -2.650886E+01        -2.337659E+01        -2.426837E+01        -6.639180E+00        -7.515836E+00        -7.341397E+00        -7.899664E+00        -7.387109E+00        -7.890520E+00        -2.911651E+00         0.000000E+00        -2.112427E+00         0.000000E+00        -3.473651E+00         0.000000E+00        -2.848411E+01        -3.088585E+01        -3.098498E+01        -3.276022E+01        -2.662351E+01        -2.871130E+01        -9.316483E-01        -9.557694E-01        -8.104521E-01        -9.135281E-01        -9.851543E-01        -8.461814E-01         5.000000E+01         5.400000E+01         1.540000E+02         4.740000E+02         1.700000E+01         1.500000E+01         5.300000E+01         5.400000E+01         1.500000E+01         4.000000E+00         1.520000E+02         2.240000E+02         4.000000E+01         5.100000E+01         8.000000E+01         2.930000E+02         2.600000E+01         5.100000E+01
        5.820030E+07         7.583025E+00         1.690191E-01         4.823791E-01         3.486018E-01        -4.082119E-01        -2.626564E-01        -4.712463E-01         1.310967E+00         1.679388E+00         1.090042E+00         1.160000E+02         1.260000E+02         1.360000E+02        -2.066223E+01        -2.078266E+01        -1.842835E+01        -8.437503E+00        -9.606012E+00        -9.127199E+00        -1.516556E-06         8.697662E-04        -1.175355E-03        -2.401543E+00         0.000000E+00        -1.653865E+00         0.000000E+00        -1.281164E+00         0.000000E+00        -2.729874E+01        -2.952791E+01        -2.994199E+01        -3.122409E+01        -2.602467E+01        -2.611891E+01        -6.581244E+00        -6.808834E+00        -6.377282E+00        -6.625857E+00        -6.603738E+00        -7.902087E+00        -3.209359E+00         0.000000E+00        -4.477746E+00         0.000000E+00        -1.995987E+00         0.000000E+00        -2.357145E+01        -2.414175E+01        -2.382125E+01        -2.467441E+01        -2.383099E+01        -2.411780E+01        -7.528191E+00        -8.138774E+00        -7.173091E+00        -8.921135E+00        -7.351646E+00        -7.869334E+00        -3.136718E+00         0.000000E+00        -1.990654E+00         0.000000E+00        -2.202990E+00         0.000000E+00        -2.843550E+01        -3.198719E+01        -3.128596E+01        -3.280526E+01        -2.727566E+01        -2.875478E+01        -1.008159E+00        -7.504541E-01        -7.048387E-01        -9.832635E-01        -1.089066E+00        -9.907287E-01         4.800000E+01         5.400000E+01         1.480000E+02         4.810000E+02         1.200000E+01         2.100000E+01         5.500000E+01         4.500000E+01         1.500000E+01         4.000000E+00         1.570000E+02         2.260000E+02         3.400000E+01         3.900000E+01         7.800000E+01         2.950000E+02         3.800000E+01         4.200000E+01
        5.823030E+07         7.763606E+00         1.796381E-01         4.786624E-01         3.416995E-01        -3.545725E-01        -2.359125E-01        -5.206775E-01         1.395153E+00         1.701169E+00         1.030843E+00         1.260000E+02         1.260000E+02         1.260000E+02        -1.913991E+01        -2.021816E+01        -1.922559E+01        -9.305139E+00        -9.905226E+00        -8.388885E+00         0.000000E+00         0.000000E+00        -1.776717E-03        -2.615418E+00         0.000000E+00        -1.508144E+00         0.000000E+00        -1.132293E+00         0.000000E+00        -2.793437E+01        -3.009337E+01        -3.020912E+01        -3.110811E+01        -2.685085E+01        -2.689320E+01        -6.753099E+00        -6.701776E+00        -6.558555E+00        -6.521882E+00        -6.128094E+00        -6.689905E+00        -2.611342E+00         0.000000E+00        -4.401410E+00         0.000000E+00        -2.365610E+00         0.000000E+00        -2.409118E+01        -2.514524E+01        -2.363044E+01        -2.782299E+01        -2.331363E+01        -2.443039E+01        -7.075122E+00        -7.618846E+00        -7.959797E+00        -7.660842E+00        -7.300122E+00        -7.820737E+00        -2.056438E+00         0.000000E+00        -2.024819E+00         0.000000E+00        -2.138807E+00         0.000000E+00        -2.945336E+01        -3.222273E+01        -3.105772E+01        -3.282112E+01        -2.774104E+01        -2.895577E+01        -8.854639E-01        -9.283677E-01        -8.081864E-01        -9.137413E-01        -8.988924E-01        -8.958662E-01         5.200000E+01         5.400000E+01         1.570000E+02         4.670000E+02         1.500000E+01         1.900000E+01         6.300000E+01         4.300000E+01         1.300000E+01         7.000000E+00         1.360000E+02         2.400000E+02         4.200000E+01         4.100000E+01         7.800000E+01         2.920000E+02         3.100000E+01         5.900000E+01
        5.826030E+07         8.224159E+00         1.966727E-01         4.743595E-01         3.289677E-01        -4.344413E-01        -2.808557E-01        -5.502990E-01         1.295207E+00         1.667066E+00         1.061012E+00         1.260000E+02         1.260000E+02         1.260000E+02        -2.059968E+01        -2.217529E+01        -2.084575E+01        -8.069861E+00        -8.548955E+00        -8.371692E+00         0.000000E+00         9.206339E-06        -2.607174E-02        -2.349290E+00         0.000000E+00        -1.661802E+00         0.000000E+00        -2.906269E+00         0.000000E+00        -2.852498E+01        -2.934744E+01        -3.035256E+01        -3.104835E+01        -2.419316E+01        -2.638028E+01        -6.403181E+00        -7.078459E+00        -6.275572E+00        -6.668818E+00        -6.101899E+00        -6.443502E+00        -3.098395E+00         0.000000E+00        -4.225720E+00         0.000000E+00        -1.990633E+00         0.000000E+00        -2.378283E+01        -2.573413E+01        -2.510970E+01        -2.821062E+01        -2.343947E+01        -2.402941E+01        -7.199127E+00        -7.608287E+00        -6.849790E+00        -6.829955E+00        -7.576832E+00        -7.892609E+00        -2.863952E+00         0.000000E+00        -2.254936E+00         0.000000E+00        -4.965517E+00         0.000000E+00        -2.858467E+01        -3.095323E+01        -3.077338E+01        -3.301393E+01        -2.502492E+01        -2.929628E+01        -7.107264E-01        -1.123691E+00        -7.971504E-01        -9.325153E-01        -9.069338E-01        -7.413806E-01         5.800000E+01         6.600000E+01         1.520000E+02         4.620000E+02         1.300000E+01         1.300000E+01         5.900000E+01         5.700000E+01         1.400000E+01         5.000000E+00         1.450000E+02         2.220000E+02         3.500000E+01         6.200000E+01         8.100000E+01         2.880000E+02         2.800000E+01         4.900000E+01
        5.829030E+07         8.128570E+00         1.929339E-01         4.597805E-01         3.472855E-01        -3.103667E-01        -2.268552E-01        -4.675727E-01         1.490852E+00         1.740277E+00         1.139787E+00         1.310000E+02         1.090000E+02         1.380000E+02        -2.098542E+01        -2.071063E+01        -2.015942E+01        -8.800741E+00        -9.489143E+00        -8.547043E+00         0.000000E+00         0.000000E+00        -5.074143E-02        -1.931308E+00         0.000000E+00        -1.430471E+00         0.000000E+00        -2.231233E+00         0.000000E+00        -2.883866E+01        -2.985359E+01        -3.060489E+01        -3.118920E+01        -2.601074E+01        -2.612011E+01        -6.319140E+00        -6.480466E+00        -6.187188E+00        -6.688868E+00        -6.443678E+00        -7.268944E+00        -2.869970E+00         0.000000E+00        -4.038272E+00         0.000000E+00        -2.319347E+00         0.000000E+00        -2.473601E+01        -2.621811E+01        -2.387058E+01        -3.002595E+01        -2.332853E+01        -2.441900E+01        -7.370608E+00        -7.521937E+00        -8.100805E+00        -6.341720E+00        -7.537149E+00        -7.827919E+00        -2.595895E+00         0.000000E+00        -2.305993E+00         0.000000E+00        -3.213177E+00         0.000000E+00        -2.931226E+01        -3.072260E+01        -3.112764E+01        -3.283332E+01        -2.711390E+01        -2.871147E+01        -7.079028E-01        -1.049313E+00        -7.340079E-01        -1.015122E+00        -7.984034E-01        -1.034357E+00         6.200000E+01         5.900000E+01         1.530000E+02         4.530000E+02         2.000000E+01         1.700000E+01         7.000000E+01         4.700000E+01         8.000000E+00         5.000000E+00         1.400000E+02         2.320000E+02         5.000000E+01         5.600000E+01         7.000000E+01         2.860000E+02         3.100000E+01         5.500000E+01
        5.832030E+07         7.935528E+00         1.881554E-01         4.634529E-01         3.483917E-01        -3.308711E-01        -2.864918E-01        -4.387187E-01         1.443011E+00         1.643478E+00         1.139678E+00         1.370000E+02         1.090000E+02         1.320000E+02        -1.950255E+01        -2.251891E+01        -1.978705E+01        -9.379335E+00        -8.769170E+00        -8.548721E+00        -4.986119E-05         0.000000E+00        -2.164199E-01        -2.043201E+00         0.000000E+00        -1.555385E+00         0.000000E+00        -2.392889E+00         0.000000E+00        -2.842835E+01        -2.996711E+01        -3.005264E+01        -3.102442E+01        -2.658721E+01        -2.665116E+01        -6.448583E+00        -7.021665E+00        -6.579747E+00        -6.511635E+00        -6.424488E+00        -7.980952E+00        -3.150117E+00         0.000000E+00        -5.764338E+00         0.000000E+00        -2.177952E+00         0.000000E+00        -2.471813E+01        -2.586321E+01        -2.222495E+01        -2.920653E+01        -2.342608E+01        -2.414897E+01        -7.194690E+00        -8.115591E+00        -6.896707E+00        -7.043454E+00        -7.308943E+00        -7.914561E+00        -2.541760E+00         0.000000E+00        -2.434282E+00         0.000000E+00        -3.289510E+00         0.000000E+00        -2.917843E+01        -3.124490E+01        -3.071970E+01        -3.292486E+01        -2.691799E+01        -2.921421E+01        -9.125780E-01        -1.084445E+00        -9.499506E-01        -8.932477E-01        -9.031339E-01        -9.545203E-01         5.600000E+01         5.800000E+01         1.450000E+02         4.680000E+02         1.400000E+01         2.300000E+01         6.400000E+01         4.000000E+01         7.000000E+00         7.000000E+00         1.530000E+02         2.310000E+02         4.000000E+01         4.900000E+01         6.900000E+01         2.890000E+02         3.100000E+01         5.600000E+01
        5.835030E+07         7.826712E+00         1.808106E-01         4.730211E-01         3.461683E-01        -3.175888E-01        -2.618329E-01        -5.024408E-01         1.470942E+00         1.728717E+00         1.101144E+00         1.390000E+02         1.080000E+02         1.310000E+02        -1.922462E+01        -2.078983E+01        -1.977188E+01        -9.406240E+00        -9.642315E+00        -8.747491E+00         0.000000E+00         0.000000E+00        -2.373826E-02        -2.016217E+00         0.000000E+00        -1.384527E+00         0.000000E+00        -2.424035E+00         0.000000E+00        -2.808241E+01        -2.939141E+01        -3.024644E+01        -3.119779E+01        -2.516375E+01        -2.662886E+01        -6.860104E+00        -7.534918E+00        -6.615107E+00        -6.502178E+00        -6.573978E+00        -7.881376E+00        -3.048108E+00         0.000000E+00        -4.261978E+00         0.000000E+00        -2.377922E+00         0.000000E+00        -2.362789E+01        -2.523137E+01        -2.339613E+01        -2.597030E+01        -2.292723E+01        -2.455610E+01        -7.471878E+00        -7.473392E+00        -8.102838E+00        -7.700213E+00        -7.676362E+00        -7.666945E+00        -2.787829E+00         0.000000E+00        -2.183551E+00         0.000000E+00        -2.823859E+00         0.000000E+00        -2.864368E+01        -3.119521E+01        -3.090490E+01        -3.290891E+01        -2.727420E+01        -2.856652E+01        -1.059294E+00        -9.090568E-01        -8.236102E-01        -9.531811E-01        -6.740661E-01        -1.205998E+00         5.300000E+01         5.000000E+01         1.550000E+02         4.680000E+02         1.500000E+01         2.300000E+01         6.300000E+01         3.700000E+01         1.100000E+01         1.200000E+01         1.410000E+02         2.380000E+02         4.200000E+01         4.900000E+01         7.300000E+01         2.920000E+02         2.300000E+01         5.300000E+01
        5.838030E+07         7.821061E+00         1.851135E-01         4.712734E-01         3.436131E-01        -3.482892E-01        -2.460718E-01        -4.568641E-01         1.442493E+00         1.719209E+00         1.135556E+00         1.220000E+02         1.130000E+02         1.430000E+02        -1.977608E+01        -2.215720E+01        -1.914437E+01        -9.746065E+00        -8.351092E+00        -8.700447E+00         0.000000E+00         0.000000E+00         0.000000E+00        -1.653387E+00         0.000000E+00        -1.602988E+00         0.000000E+00        -3.223325E+00         0.000000E+00        -2.862818E+01        -3.040224E+01        -3.002700E+01        -3.099753E+01        -2.618083E+01        -2.459784E+01        -6.463738E+00        -6.536490E+00        -6.498420E+00        -6.574527E+00        -6.888775E+00        -8.476045E+00        -2.870204E+00         0.000000E+00        -4.772307E+00         0.000000E+00        -1.831139E+00         0.000000E+00        -2.345155E+01        -2.598905E+01        -2.376849E+01        -2.778879E+01        -2.375126E+01        -2.429062E+01        -7.453352E+00        -7.228305E+00        -8.244348E+00        -7.512584E+00        -7.604584E+00        -7.757304E+00        -2.904826E+00         0.000000E+00        -2.173124E+00         0.000000E+00        -3.537127E+00         0.000000E+00        -2.839951E+01        -3.137689E+01        -3.107015E+01        -3.280974E+01        -2.707077E+01        -2.931626E+01        -9.027930E-01        -8.528799E-01        -7.284028E-01        -9.166905E-01        -8.885916E-01        -9.104546E-01         5.200000E+01         5.600000E+01         1.590000E+02         4.610000E+02         1.800000E+01         1.800000E+01         6.800000E+01         4.100000E+01         8.000000E+00         8.000000E+00         1.550000E+02         2.220000E+02         3.700000E+01         5.200000E+01         7.800000E+01         2.860000E+02         3.500000E+01         4.700000E+01
        5.841030E+07         7.885149E+00         1.785518E-01         4.735666E-01         3.478816E-01        -3.875920E-01        -2.364010E-01        -4.774780E-01         1.401782E+00         1.725705E+00         1.122648E+00         1.230000E+02         1.110000E+02         1.440000E+02        -1.977278E+01        -2.087367E+01        -2.012067E+01        -9.259487E+00        -9.939381E+00        -7.736471E+00        -1.177629E-05         0.000000E+00        -5.081943E-03        -1.557109E+00         0.000000E+00        -1.437813E+00         0.000000E+00        -2.574898E+00         0.000000E+00        -2.880653E+01        -2.962017E+01        -3.027411E+01        -3.094472E+01        -2.637415E+01        -2.660945E+01        -6.726570E+00        -6.713802E+00        -6.314520E+00        -6.724389E+00        -7.093237E+00        -7.918407E+00        -3.433151E+00         0.000000E+00        -6.162080E+00         0.000000E+00        -2.221203E+00         0.000000E+00        -2.255981E+01        -2.603480E+01        -2.110320E+01        -2.777486E+01        -2.287904E+01        -2.412749E+01        -7.787347E+00        -7.277514E+00        -8.592296E+00        -6.690794E+00        -7.485271E+00        -7.963976E+00        -2.428066E+00         0.000000E+00        -2.131803E+00         0.000000E+00        -2.927225E+00         0.000000E+00        -2.909034E+01        -3.139423E+01        -3.063011E+01        -3.271384E+01        -2.697676E+01        -2.883314E+01        -9.896261E-01        -7.332637E-01        -8.850762E-01        -9.132191E-01        -9.453229E-01        -9.092398E-01         5.300000E+01         5.300000E+01         1.560000E+02         4.660000E+02         1.400000E+01         2.200000E+01         6.200000E+01         4.100000E+01         6.000000E+00         9.000000E+00         1.620000E+02         2.220000E+02         4.000000E+01         4.700000E+01         7.600000E+01         2.880000E+02         2.900000E+01         4.600000E+01
        5.844030E+07         7.798344E+00         1.767986E-01         4.778073E-01         3.453941E-01        -3.277947E-01        -2.544188E-01        -4.667614E-01         1.443502E+00         1.688306E+00         1.096741E+00         1.170000E+02         1.110000E+02         1.500000E+02        -1.891092E+01        -2.111721E+01        -2.021698E+01        -9.561837E+00        -9.466168E+00        -8.377086E+00         0.000000E+00         0.000000E+00        -2.481867E-02        -2.151578E+00         0.000000E+00        -1.472053E+00         0.000000E+00        -2.945855E+00         0.000000E+00        -2.888770E+01        -2.976051E+01        -2.997684E+01        -3.107300E+01        -2.571587E+01        -2.594920E+01        -6.291562E+00        -6.703286E+00        -6.576551E+00        -6.529496E+00        -6.302735E+00        -7.426619E+00        -2.726547E+00         0.000000E+00        -4.665319E+00         0.000000E+00        -2.083188E+00         0.000000E+00        -2.360385E+01        -2.478138E+01        -2.156532E+01        -2.625169E+01        -2.407782E+01        -2.388307E+01        -7.769817E+00        -7.817663E+00        -8.915273E+00        -7.238568E+00        -7.210011E+00        -7.806268E+00        -1.886751E+00         0.000000E+00        -2.502780E+00         0.000000E+00        -3.843244E+00         0.000000E+00        -2.987052E+01        -3.116088E+01        -3.084859E+01        -3.294117E+01        -2.709277E+01        -2.816448E+01        -5.845878E-01        -1.133755E+00        -7.854616E-01        -9.892543E-01        -7.509628E-01        -1.172425E+00         4.200000E+01         6.000000E+01         1.520000E+02         4.740000E+02         1.200000E+01         2.400000E+01         6.400000E+01         3.900000E+01         7.000000E+00         9.000000E+00         1.760000E+02         2.070000E+02         3.800000E+01         5.300000E+01         7.000000E+01         2.900000E+02         3.300000E+01         5.000000E+01
        5.847030E+07         7.819711E+00         1.779899E-01         4.702447E-01         3.517654E-01        -4.602702E-01        -2.781851E-01        -4.570510E-01         1.332575E+00         1.685075E+00         1.144446E+00         1.220000E+02         1.080000E+02         1.480000E+02        -2.007072E+01        -2.164380E+01        -1.961336E+01        -8.153120E+00        -9.507259E+00        -8.608800E+00         0.000000E+00         0.000000E+00        -1.365528E-03        -2.005644E+00         0.000000E+00        -1.591529E+00         0.000000E+00        -2.271320E+00         0.000000E+00        -2.880734E+01        -3.031597E+01        -3.028655E+01        -3.109036E+01        -2.531075E+01        -2.722214E+01        -6.571813E+00        -6.591147E+00        -6.415297E+00        -6.620756E+00        -7.315028E+00        -6.954605E+00        -3.201459E+00         0.000000E+00        -4.693174E+00         0.000000E+00        -2.083798E+00         0.000000E+00        -2.318826E+01        -2.636950E+01        -2.195860E+01        -2.591179E+01        -2.364295E+01        -2.454166E+01        -7.726074E+00        -7.867440E+00        -7.763443E+00        -8.700865E+00        -7.402956E+00        -7.651636E+00        -2.730571E+00         0.000000E+00        -2.203588E+00         0.000000E+00        -3.389369E+00         0.000000E+00        -2.920478E+01        -3.147681E+01        -3.114925E+01        -3.268314E+01        -2.678793E+01        -2.886845E+01        -8.845511E-01        -9.219808E-01        -7.784442E-01        -1.000860E+00        -6.878634E-01        -1.059245E+00         5.300000E+01         5.300000E+01         1.410000E+02         4.780000E+02         1.500000E+01         2.400000E+01         6.000000E+01         4.100000E+01         7.000000E+00         9.000000E+00         1.670000E+02         2.180000E+02         4.400000E+01         5.100000E+01         7.100000E+01         2.920000E+02         2.900000E+01         4.800000E+01
        5.850030E+07         7.855056E+00         1.777963E-01         4.752134E-01         3.469904E-01        -3.786333E-01        -3.173809E-01        -3.855662E-01         1.355961E+00         1.643895E+00         1.210563E+00         1.470000E+02         1.070000E+02         1.240000E+02        -1.943000E+01        -2.130088E+01        -1.853945E+01        -9.042995E+00        -8.849628E+00        -9.653520E+00        -5.302540E-04         0.000000E+00        -1.804396E-02        -2.016136E+00         0.000000E+00        -1.469161E+00         0.000000E+00        -2.286777E+00         0.000000E+00        -2.810575E+01        -3.017124E+01        -3.061464E+01        -3.119525E+01        -2.564588E+01        -2.652599E+01        -6.763547E+00        -6.951132E+00        -6.327740E+00        -6.640280E+00        -6.433221E+00        -7.149074E+00        -3.430436E+00         0.000000E+00        -6.890039E+00         0.000000E+00        -2.163237E+00         0.000000E+00        -2.362208E+01        -2.592539E+01        -2.359563E+01        -2.620273E+01        -2.304200E+01        -2.472165E+01        -7.285421E+00        -7.534563E+00        -7.563646E+00        -8.342962E+00        -7.536036E+00        -7.500153E+00        -2.645531E+00         0.000000E+00        -2.225010E+00         0.000000E+00        -1.908144E+00         0.000000E+00        -2.873917E+01        -3.115316E+01        -3.090985E+01        -3.289302E+01        -2.754255E+01        -2.917364E+01        -6.584410E-01        -1.042667E+00        -8.642512E-01        -9.476902E-01        -7.984726E-01        -8.832975E-01         5.700000E+01         4.600000E+01         1.500000E+02         4.740000E+02         1.000000E+01         2.700000E+01         6.200000E+01         3.900000E+01         6.000000E+00         7.000000E+00         1.520000E+02         2.360000E+02         4.300000E+01         5.300000E+01         6.800000E+01         3.020000E+02         2.500000E+01         5.900000E+01
        5.853030E+07         8.022906E+00         1.836714E-01         4.760670E-01         3.402616E-01        -4.081160E-01        -3.240724E-01        -3.713270E-01         1.342774E+00         1.666570E+00         1.222664E+00         1.640000E+02         1.070000E+02         1.070000E+02        -1.999827E+01        -2.270707E+01        -1.849838E+01        -8.331481E+00        -8.552840E+00        -9.945350E+00        -5.985127E-04         0.000000E+00         0.000000E+00        -1.895454E+00         0.000000E+00        -1.539564E+00         0.000000E+00        -2.146966E+00         0.000000E+00        -2.871781E+01        -2.982084E+01        -3.040818E+01        -3.117332E+01        -2.505878E+01        -2.624162E+01        -6.521138E+00        -6.775901E+00        -6.469995E+00        -6.509447E+00        -7.343002E+00        -6.796413E+00        -3.702583E+00         0.000000E+00        -7.027046E+00         0.000000E+00        -1.854760E+00         0.000000E+00        -2.238929E+01        -2.609678E+01        -2.223594E+01        -2.897768E+01        -2.414072E+01        -2.432818E+01        -8.004414E+00        -7.339548E+00        -8.207331E+00        -6.559305E+00        -7.131433E+00        -7.632526E+00        -3.047195E+00         0.000000E+00        -2.117665E+00         0.000000E+00        -2.208134E+00         0.000000E+00        -2.853796E+01        -3.118425E+01        -3.135796E+01        -3.279476E+01        -2.741456E+01        -2.935265E+01        -7.506107E-01        -8.323671E-01        -8.228819E-01        -1.007073E+00        -9.991539E-01        -1.038996E+00         5.700000E+01         4.600000E+01         1.580000E+02         4.690000E+02         1.200000E+01         2.200000E+01         6.600000E+01         3.700000E+01         6.000000E+00         8.000000E+00         1.570000E+02         2.280000E+02         3.900000E+01         5.200000E+01         7.700000E+01         2.940000E+02         3.100000E+01         5.500000E+01
        5.856030E+07         8.086723E+00         1.845604E-01         4.721804E-01         3.432591E-01        -3.933514E-01        -2.545866E-01        -4.800179E-01         1.327933E+00         1.717745E+00         1.100178E+00         1.530000E+02         1.060000E+02         1.190000E+02        -2.042180E+01        -2.135273E+01        -2.060081E+01        -8.458723E+00        -9.107726E+00        -8.400723E+00        -9.648897E-04         0.000000E+00         0.000000E+00        -2.473334E+00         0.000000E+00        -1.525172E+00         0.000000E+00        -2.928351E+00         0.000000E+00        -2.791264E+01        -2.993884E+01        -3.053880E+01        -3.130620E+01        -2.523377E+01        -2.580599E+01        -6.551217E+00        -7.071598E+00        -6.221976E+00        -6.534397E+00        -7.140039E+00        -7.693914E+00        -3.063739E+00         0.000000E+00        -5.661426E+00         0.000000E+00        -1.888275E+00         0.000000E+00        -2.345786E+01        -2.537436E+01        -2.378398E+01        -2.802672E+01        -2.413373E+01        -2.428134E+01        -7.743463E+00        -7.828028E+00        -7.681477E+00        -7.801942E+00        -7.124469E+00        -8.032676E+00        -2.641553E+00         0.000000E+00        -2.151765E+00         0.000000E+00        -2.685178E+00         0.000000E+00        -2.901714E+01        -3.174466E+01        -3.118049E+01        -3.297496E+01        -2.733916E+01        -2.934939E+01        -7.415746E-01        -9.759397E-01        -8.073722E-01        -9.045536E-01        -9.024376E-01        -1.171696E+00         5.700000E+01         4.900000E+01         1.510000E+02         4.730000E+02         1.500000E+01         1.900000E+01         6.800000E+01         3.800000E+01         6.000000E+00         7.000000E+00         1.600000E+02         2.230000E+02         4.900000E+01         4.900000E+01         7.200000E+01         2.960000E+02         3.500000E+01         4.700000E+01
        5.859030E+07         8.153855E+00         1.931994E-01         4.706429E-01         3.361577E-01        -3.697859E-01        -2.607514E-01        -4.501210E-01         1.362453E+00         1.723067E+00         1.122752E+00         1.570000E+02         1.080000E+02         1.130000E+02        -1.946491E+01        -2.118224E+01        -1.964162E+01        -9.384363E+00        -9.740268E+00        -8.631977E+00         0.000000E+00         0.000000E+00         0.000000E+00        -1.787577E+00         0.000000E+00        -1.475598E+00         0.000000E+00        -1.921697E+00         0.000000E+00        -2.887781E+01        -2.935731E+01        -3.036522E+01        -3.125630E+01        -2.681987E+01        -2.587003E+01        -6.619781E+00        -6.602321E+00        -6.417734E+00        -6.571420E+00        -6.288874E+00        -6.668705E+00        -3.141604E+00         0.000000E+00        -5.150852E+00         0.000000E+00        -1.911543E+00         0.000000E+00        -2.358278E+01        -2.501340E+01        -2.343543E+01        -2.791955E+01        -2.347355E+01        -2.443168E+01        -7.483431E+00        -8.345892E+00        -8.242218E+00        -8.190367E+00        -7.579675E+00        -7.745556E+00        -3.286114E+00         0.000000E+00        -2.246886E+00         0.000000E+00        -3.845433E+00         0.000000E+00        -2.862131E+01        -3.021811E+01        -3.122723E+01        -3.279163E+01        -2.637458E+01        -2.902414E+01        -9.248818E-01        -1.135024E+00        -8.527329E-01        -9.530193E-01        -8.594898E-01        -8.316066E-01         5.500000E+01         5.600000E+01         1.530000E+02         4.710000E+02         1.000000E+01         1.900000E+01         7.400000E+01         3.500000E+01         7.000000E+00         7.000000E+00         1.520000E+02         2.270000E+02         4.800000E+01         4.900000E+01         6.900000E+01         3.000000E+02         2.300000E+01         5.400000E+01
        5.862030E+07         8.081920E+00         1.966966E-01         4.686066E-01         3.346968E-01        -3.537136E-01        -2.486193E-01        -3.912776E-01         1.418500E+00         1.720018E+00         1.203913E+00         1.470000E+02         1.070000E+02         1.240000E+02        -1.936736E+01        -2.111194E+01        -2.077048E+01        -8.955389E+00        -9.721530E+00        -8.379169E+00         0.000000E+00         0.000000E+00         0.000000E+00        -1.609479E+00         0.000000E+00        -1.567008E+00         0.000000E+00        -1.490841E+00         0.000000E+00        -2.901410E+01        -3.013231E+01        -3.020797E+01        -3.100256E+01        -2.775986E+01        -2.514450E+01        -6.478293E+00        -6.875389E+00        -6.456621E+00        -6.588261E+00        -6.531895E+00        -7.843597E+00        -3.525899E+00         0.000000E+00        -5.205582E+00         0.000000E+00        -2.063881E+00         0.000000E+00        -2.421401E+01        -2.576981E+01        -2.245303E+01        -2.776715E+01        -2.397154E+01        -2.455940E+01        -7.085441E+00        -7.752197E+00        -6.956112E+00        -7.604900E+00        -6.832003E+00        -7.684794E+00        -2.784958E+00         0.000000E+00        -2.414184E+00         0.000000E+00        -3.392746E+00         0.000000E+00        -2.929411E+01        -3.148101E+01        -3.106319E+01        -3.269789E+01        -2.749598E+01        -2.881583E+01        -8.939133E-01        -9.882573E-01        -8.795477E-01        -9.761635E-01        -7.656582E-01        -6.158266E-01         6.100000E+01         5.800000E+01         1.440000E+02         4.720000E+02         1.000000E+01         1.900000E+01         7.200000E+01         3.900000E+01         6.000000E+00         8.000000E+00         1.470000E+02         2.300000E+02         4.800000E+01         5.200000E+01         6.300000E+01         2.970000E+02         3.100000E+01         4.900000E+01
        5.865030E+07         8.269478E+00         2.093602E-01         4.631875E-01         3.274523E-01        -3.678256E-01        -2.618213E-01        -3.872532E-01         1.373265E+00         1.734454E+00         1.189340E+00         1.620000E+02         1.110000E+02         1.050000E+02        -1.947845E+01        -2.120734E+01        -1.880031E+01        -9.374638E+00        -9.104414E+00        -1.000084E+01        -1.590457E-03         0.000000E+00         0.000000E+00        -1.893431E+00         0.000000E+00        -1.572480E+00         0.000000E+00        -1.507998E+00         0.000000E+00        -2.883984E+01        -2.970415E+01        -3.021584E+01        -3.108855E+01        -2.516710E+01        -2.620353E+01        -6.583756E+00        -7.089783E+00        -6.355203E+00        -6.563250E+00        -7.513620E+00        -6.846506E+00        -3.521050E+00         0.000000E+00        -4.214519E+00         0.000000E+00        -2.048457E+00         0.000000E+00        -2.363588E+01        -2.429290E+01        -2.290390E+01        -3.093425E+01        -2.374178E+01        -2.422158E+01        -7.347503E+00        -8.242944E+00        -9.151255E+00        -6.845027E+00        -7.424418E+00        -7.733990E+00        -2.506957E+00         0.000000E+00        -2.241111E+00         0.000000E+00        -2.286144E+00         0.000000E+00        -2.899407E+01        -3.125519E+01        -3.081376E+01        -3.293408E+01        -2.780671E+01        -2.866643E+01        -9.658837E-01        -1.013313E+00        -9.858033E-01        -8.700882E-01        -1.083696E+00        -7.519516E-01         6.900000E+01         5.200000E+01         1.480000E+02         4.670000E+02         1.100000E+01         1.700000E+01         6.700000E+01         4.800000E+01         7.000000E+00         7.000000E+00         1.450000E+02         2.280000E+02         4.700000E+01         5.400000E+01         7.000000E+01         2.880000E+02         2.100000E+01         5.400000E+01
        5.868030E+07         8.091762E+00         2.045228E-01         4.713890E-01         3.240882E-01        -3.776073E-01        -2.411669E-01        -4.386006E-01         1.382719E+00         1.743949E+00         1.109028E+00         1.740000E+02         1.090000E+02         9.500000E+01        -2.011973E+01        -2.032352E+01        -1.894080E+01        -8.749136E+00        -9.649289E+00        -9.396883E+00        -2.482842E-04         0.000000E+00         6.815267E-04        -1.692862E+00         0.000000E+00        -1.486040E+00         0.000000E+00        -2.119369E+00         0.000000E+00        -2.872376E+01        -2.959967E+01        -3.016918E+01        -3.099082E+01        -2.419536E+01        -2.718956E+01        -6.675160E+00        -7.257827E+00        -6.489812E+00        -6.691768E+00        -6.931528E+00        -6.995477E+00        -3.483551E+00         0.000000E+00        -4.273508E+00         0.000000E+00        -2.083943E+00         0.000000E+00        -2.427498E+01        -2.592228E+01        -2.461395E+01        -2.832239E+01        -2.344097E+01        -2.411848E+01        -6.755779E+00        -7.724501E+00        -7.251704E+00        -7.382934E+00        -7.289014E+00        -7.887454E+00        -3.384267E+00         0.000000E+00        -1.697836E+00         0.000000E+00        -3.327778E+00         0.000000E+00        -2.801888E+01        -3.168899E+01        -3.157564E+01        -3.288240E+01        -2.689503E+01        -2.883088E+01        -9.433185E-01        -1.002242E+00        -8.682939E-01        -9.238891E-01        -1.124408E+00        -8.287006E-01         6.200000E+01         5.500000E+01         1.590000E+02         4.640000E+02         7.000000E+00         1.700000E+01         7.900000E+01         4.600000E+01         7.000000E+00         7.000000E+00         1.210000E+02         2.420000E+02         5.300000E+01         4.900000E+01         7.500000E+01         2.850000E+02         2.000000E+01         4.900000E+01
        5.871030E+07         8.006138E+00         2.006548E-01         4.727114E-01         3.266338E-01        -3.975052E-01        -2.535817E-01        -4.863268E-01         1.352299E+00         1.704712E+00         1.106432E+00         1.590000E+02         1.080000E+02         1.110000E+02        -2.007026E+01        -2.057053E+01        -2.052534E+01        -8.815879E+00        -9.745356E+00        -7.564178E+00        -4.037078E-07         0.000000E+00        -1.990966E-03        -2.111175E+00         0.000000E+00        -1.475652E+00         0.000000E+00        -3.883197E+00         0.000000E+00        -2.802197E+01        -2.907987E+01        -3.031838E+01        -3.098917E+01        -2.579573E+01        -2.524648E+01        -6.649359E+00        -7.114461E+00        -6.275258E+00        -6.649829E+00        -7.007096E+00        -7.602083E+00        -2.888726E+00         0.000000E+00        -3.967845E+00         0.000000E+00        -2.273595E+00         0.000000E+00        -2.388206E+01        -2.497420E+01        -2.208579E+01        -2.613876E+01        -2.324415E+01        -2.423835E+01        -7.249250E+00        -8.165131E+00        -9.140411E+00        -7.925360E+00        -7.332977E+00        -7.944035E+00        -2.992556E+00         0.000000E+00        -1.972021E+00         0.000000E+00        -1.761239E+00         0.000000E+00        -2.879375E+01        -3.081612E+01        -3.125696E+01        -3.294054E+01        -2.830803E+01        -2.885497E+01        -7.917171E-01        -9.164443E-01        -9.238805E-01        -9.160732E-01        -7.272547E-01        -1.008478E+00         6.500000E+01         5.200000E+01         1.590000E+02         4.640000E+02         7.000000E+00         1.700000E+01         7.400000E+01         4.200000E+01         8.000000E+00         8.000000E+00         1.380000E+02         2.320000E+02         5.500000E+01         4.200000E+01         7.100000E+01         2.930000E+02         2.200000E+01         4.600000E+01
        5.874030E+07         8.149821E+00         1.889702E-01         4.807782E-01         3.302516E-01        -4.009144E-01        -2.451643E-01        -4.876364E-01         1.347735E+00         1.731913E+00         1.084125E+00         1.550000E+02         1.100000E+02         1.130000E+02        -2.026578E+01        -2.081624E+01        -2.030188E+01        -8.593294E+00        -9.306269E+00        -8.932281E+00         0.000000E+00         0.000000E+00         0.000000E+00        -2.284172E+00         0.000000E+00        -1.577486E+00         0.000000E+00        -2.061062E+00         0.000000E+00        -2.754668E+01        -2.933858E+01        -3.035607E+01        -3.099027E+01        -2.762054E+01        -2.563328E+01        -6.690555E+00        -6.841993E+00        -6.470589E+00        -6.693902E+00        -6.472563E+00        -7.992902E+00        -3.222435E+00         0.000000E+00        -3.548719E+00         0.000000E+00        -1.881761E+00         0.000000E+00        -2.338168E+01        -2.575284E+01        -2.369609E+01        -2.510713E+01        -2.359742E+01        -2.392264E+01        -7.524987E+00        -7.712800E+00        -8.329017E+00        -8.069118E+00        -7.239401E+00        -7.957307E+00        -3.332235E+00         0.000000E+00        -1.750881E+00         0.000000E+00        -2.823977E+00         0.000000E+00        -2.807376E+01        -3.074621E+01        -3.115087E+01        -3.276875E+01        -2.763031E+01        -2.904982E+01        -9.114186E-01        -1.133647E+00        -7.921577E-01        -9.591850E-01        -9.945635E-01        -6.837886E-01         5.800000E+01         5.400000E+01         1.570000E+02         4.670000E+02         1.400000E+01         1.400000E+01         6.100000E+01         4.400000E+01         9.000000E+00         1.100000E+01         1.640000E+02         2.130000E+02         4.800000E+01         3.800000E+01         7.300000E+01         2.970000E+02         3.000000E+01         4.500000E+01
        5.877030E+07         8.299995E+00         1.994125E-01         4.664006E-01         3.341869E-01        -3.388382E-01        -2.268466E-01        -3.958824E-01         1.423172E+00         1.745783E+00         1.171738E+00         1.260000E+02         1.090000E+02         1.430000E+02        -1.968366E+01        -2.141228E+01        -1.850433E+01        -8.962745E+00        -9.017044E+00        -9.744066E+00         0.000000E+00         0.000000E+00        -4.473331E-03        -2.303693E+00         0.000000E+00        -1.742878E+00         0.000000E+00        -3.195006E+00         0.000000E+00        -2.859478E+01        -3.062147E+01        -3.010083E+01        -3.131709E+01        -2.640084E+01        -2.672510E+01        -6.805811E+00        -6.479735E+00        -6.513587E+00        -6.523689E+00        -6.237855E+00        -7.821141E+00        -2.798360E+00         0.000000E+00        -4.298972E+00         0.000000E+00        -1.990804E+00         0.000000E+00        -2.401184E+01        -2.455642E+01        -2.282998E+01        -2.830376E+01        -2.391832E+01        -2.416083E+01        -7.472946E+00        -8.407584E+00        -7.742631E+00        -6.736900E+00        -7.049111E+00        -7.909455E+00        -2.919557E+00         0.000000E+00        -1.794155E+00         0.000000E+00        -2.054451E+00         0.000000E+00        -2.862736E+01        -3.097799E+01        -3.134433E+01        -3.291118E+01        -2.756558E+01        -2.899658E+01        -7.333989E-01        -9.405213E-01        -8.876503E-01        -9.837370E-01        -1.034092E+00        -8.168111E-01         5.300000E+01         6.000000E+01         1.540000E+02         4.680000E+02         1.700000E+01         1.200000E+01         5.800000E+01         5.600000E+01         6.000000E+00         7.000000E+00         1.620000E+02         2.130000E+02         3.800000E+01         6.400000E+01         7.100000E+01         2.870000E+02         2.900000E+01         4.800000E+01
        5.880030E+07         8.127450E+00         1.940583E-01         4.750360E-01         3.309057E-01        -3.929988E-01        -2.585675E-01        -3.727904E-01         1.400919E+00         1.737237E+00         1.229179E+00         1.280000E+02         1.060000E+02         1.440000E+02        -1.975492E+01        -2.189815E+01        -1.874919E+01        -8.812492E+00        -8.652158E+00        -9.374802E+00        -8.450532E-04         0.000000E+00        -7.062476E-03        -2.117973E+00         0.000000E+00        -1.539544E+00         0.000000E+00        -1.920542E+00         0.000000E+00        -2.764444E+01        -2.972921E+01        -3.020989E+01        -3.111800E+01        -2.669794E+01        -2.505159E+01        -6.858582E+00        -6.567661E+00        -6.527482E+00        -6.686311E+00        -7.017363E+00        -7.334042E+00        -3.005708E+00         0.000000E+00        -5.449780E+00         0.000000E+00        -2.114173E+00         0.000000E+00        -2.411362E+01        -2.503434E+01        -2.303896E+01        -2.595794E+01        -2.355647E+01        -2.395454E+01        -7.271213E+00        -7.709541E+00        -7.885643E+00        -8.133773E+00        -7.306044E+00        -7.787957E+00        -2.691541E+00         0.000000E+00        -1.925194E+00         0.000000E+00        -2.484973E+00         0.000000E+00        -2.916063E+01        -3.072386E+01        -3.103912E+01        -3.266878E+01        -2.762898E+01        -2.867340E+01        -9.297525E-01        -1.046329E+00        -8.938862E-01        -1.013226E+00        -6.858318E-01        -8.107021E-01         5.900000E+01         5.600000E+01         1.660000E+02         4.550000E+02         1.900000E+01         9.000000E+00         6.400000E+01         5.500000E+01         6.000000E+00         1.000000E+01         1.490000E+02         2.180000E+02         4.300000E+01         4.900000E+01         6.700000E+01         3.000000E+02         2.800000E+01         4.300000E+01
        5.883030E+07         8.377890E+00         2.025053E-01         4.713336E-01         3.261612E-01        -3.383754E-01        -2.195787E-01        -4.338280E-01         1.475134E+00         1.750675E+00         1.125226E+00         1.500000E+02         1.060000E+02         1.220000E+02        -1.939421E+01        -2.121332E+01        -1.844024E+01        -8.832102E+00        -8.968064E+00        -9.112048E+00        -5.835250E-03         0.000000E+00        -1.202698E-01        -2.442210E+00         0.000000E+00        -1.529940E+00         0.000000E+00        -1.664366E+00         0.000000E+00        -2.789242E+01        -2.953337E+01        -3.044982E+01        -3.106546E+01        -2.751275E+01        -2.601280E+01        -6.584120E+00        -6.564776E+00        -5.962033E+00        -6.734218E+00        -7.103236E+00        -7.568106E+00        -3.192423E+00         0.000000E+00        -5.015247E+00         0.000000E+00        -2.313444E+00         0.000000E+00        -2.456181E+01        -2.436960E+01        -2.115705E+01        -2.872738E+01        -2.303265E+01        -2.458371E+01        -6.843371E+00        -8.159876E+00        -8.356035E+00        -7.720085E+00        -7.417083E+00        -7.684519E+00        -2.343106E+00         0.000000E+00        -1.808487E+00         0.000000E+00        -2.734518E+00         0.000000E+00        -2.950411E+01        -3.109662E+01        -3.122074E+01        -3.271187E+01        -2.719966E+01        -2.903331E+01        -7.047646E-01        -1.046001E+00        -8.752280E-01        -9.903823E-01        -1.039123E+00        -1.020609E+00         6.000000E+01         6.500000E+01         1.620000E+02         4.550000E+02         9.000000E+00         1.300000E+01         6.200000E+01         5.500000E+01         7.000000E+00         8.000000E+00         1.260000E+02         2.440000E+02         5.000000E+01         4.800000E+01         7.100000E+01         2.890000E+02         2.500000E+01         5.100000E+01
        5.886030E+07         8.050888E+00         1.883877E-01         4.755763E-01         3.360360E-01        -3.778003E-01        -2.500312E-01        -4.726734E-01         1.401777E+00         1.727898E+00         1.096531E+00         1.400000E+02         1.060000E+02         1.320000E+02        -2.008729E+01        -2.113484E+01        -1.921080E+01        -9.047804E+00        -9.551526E+00        -8.726740E+00        -4.725209E-05         0.000000E+00        -6.755593E-04        -2.718079E+00         0.000000E+00        -1.548254E+00         0.000000E+00        -2.067108E+00         0.000000E+00        -2.792305E+01        -3.022438E+01        -3.057480E+01        -3.125398E+01        -2.738062E+01        -2.584410E+01        -6.629689E+00        -6.821867E+00        -6.286239E+00        -6.602762E+00        -6.032441E+00        -7.116775E+00        -3.323010E+00         0.000000E+00        -4.408328E+00         0.000000E+00        -2.325638E+00         0.000000E+00        -2.392410E+01        -2.616870E+01        -2.448593E+01        -3.009989E+01        -2.302821E+01        -2.448955E+01        -7.349536E+00        -7.234827E+00        -8.637591E+00        -7.705670E+00        -7.685562E+00        -7.513152E+00        -2.240873E+00         0.000000E+00        -2.031527E+00         0.000000E+00        -1.807461E+00         0.000000E+00        -2.916062E+01        -3.104208E+01        -3.117215E+01        -3.299437E+01        -2.760509E+01        -2.876417E+01        -9.615948E-01        -9.684018E-01        -8.854441E-01        -9.557570E-01        -7.213322E-01        -7.039148E-01         5.300000E+01         5.600000E+01         1.540000E+02         4.730000E+02         1.200000E+01         1.600000E+01         5.500000E+01         5.700000E+01         8.000000E+00         8.000000E+00         1.450000E+02         2.290000E+02         5.000000E+01         5.400000E+01         7.400000E+01         2.960000E+02         3.000000E+01         4.600000E+01
        5.889030E+07         8.139143E+00         1.947038E-01         4.715942E-01         3.337020E-01        -3.292625E-01        -2.773196E-01        -4.791159E-01         1.430825E+00         1.688299E+00         1.092166E+00         1.410000E+02         1.080000E+02         1.290000E+02        -1.990164E+01        -2.113605E+01        -2.068277E+01        -9.065118E+00        -9.349536E+00        -7.907711E+00         0.000000E+00         0.000000E+00         0.000000E+00        -1.702715E+00         0.000000E+00        -1.475038E+00         0.000000E+00        -1.880213E+00         0.000000E+00        -2.875931E+01        -2.984838E+01        -3.052633E+01        -3.107026E+01        -2.729770E+01        -2.676406E+01        -6.699508E+00        -6.924132E+00        -6.090348E+00        -6.620733E+00        -6.064700E+00        -7.176916E+00        -3.240657E+00         0.000000E+00        -5.134077E+00         0.000000E+00        -2.073071E+00         0.000000E+00        -2.354547E+01        -2.678511E+01        -2.367416E+01        -2.690381E+01        -2.325566E+01        -2.409053E+01        -7.609314E+00        -6.974135E+00        -7.377796E+00        -8.221627E+00        -7.436260E+00        -7.757473E+00        -3.384706E+00         0.000000E+00        -1.881936E+00         0.000000E+00        -3.731027E+00         0.000000E+00        -2.884953E+01        -3.116277E+01        -3.125689E+01        -3.278723E+01        -2.674312E+01        -2.892599E+01        -9.022066E-01        -1.166720E+00        -8.525108E-01        -9.404076E-01        -8.121447E-01        -8.322246E-01         5.600000E+01         5.800000E+01         1.600000E+02         4.610000E+02         1.700000E+01         1.200000E+01         6.300000E+01         4.700000E+01         7.000000E+00         9.000000E+00         1.640000E+02         2.120000E+02         4.100000E+01         5.700000E+01         7.400000E+01         2.940000E+02         2.800000E+01         4.300000E+01
        5.892030E+07         7.939707E+00         1.783283E-01         4.823523E-01         3.393194E-01        -4.018826E-01        -2.277949E-01        -4.678491E-01         1.389457E+00         1.735290E+00         1.127173E+00         1.410000E+02         1.110000E+02         1.260000E+02        -2.045055E+01        -2.123414E+01        -2.017615E+01        -8.402912E+00        -9.020898E+00        -8.554734E+00        -5.032540E-08         0.000000E+00         0.000000E+00        -2.077590E+00         0.000000E+00        -1.551599E+00         0.000000E+00        -4.128213E+00         0.000000E+00        -2.849690E+01        -3.029559E+01        -3.005128E+01        -3.102725E+01        -2.534919E+01        -2.540636E+01        -6.828265E+00        -6.525984E+00        -6.370519E+00        -6.773005E+00        -6.427215E+00        -8.155545E+00        -3.437195E+00         0.000000E+00        -4.872872E+00         0.000000E+00        -1.851533E+00         0.000000E+00        -2.435725E+01        -2.526457E+01        -2.256356E+01        -2.891061E+01        -2.362354E+01        -2.399777E+01        -7.028071E+00        -7.528261E+00        -6.604721E+00        -7.143894E+00        -7.328699E+00        -7.915950E+00        -2.713740E+00         0.000000E+00        -2.074496E+00         0.000000E+00        -2.879134E+00         0.000000E+00        -2.908206E+01        -3.133641E+01        -3.149546E+01        -3.264364E+01        -2.716406E+01        -2.895533E+01        -8.597332E-01        -1.009866E+00        -6.433091E-01        -1.014507E+00        -7.564259E-01        -8.302355E-01         5.100000E+01         5.200000E+01         1.610000E+02         4.700000E+02         9.000000E+00         2.100000E+01         6.600000E+01         3.800000E+01         8.000000E+00         9.000000E+00         1.640000E+02         2.170000E+02         4.200000E+01         4.600000E+01         6.500000E+01         3.070000E+02         3.800000E+01         4.300000E+01
        5.895030E+07         7.848946E+00         1.774970E-01         4.798470E-01         3.426560E-01        -3.552688E-01        -2.394330E-01        -4.146681E-01         1.423786E+00         1.721768E+00         1.155397E+00         1.360000E+02         1.140000E+02         1.280000E+02        -1.911163E+01        -2.152131E+01        -1.894227E+01        -9.162461E+00        -9.306067E+00        -8.756356E+00         0.000000E+00         0.000000E+00         0.000000E+00        -1.874254E+00         0.000000E+00        -1.457110E+00         0.000000E+00        -1.867430E+00         0.000000E+00        -2.847879E+01        -2.975571E+01        -3.019019E+01        -3.123160E+01        -2.562015E+01        -2.712763E+01        -6.549663E+00        -6.972080E+00        -6.370981E+00        -6.629220E+00        -6.870812E+00        -7.386806E+00        -3.253073E+00         0.000000E+00        -4.430307E+00         0.000000E+00        -1.994135E+00         0.000000E+00        -2.455457E+01        -2.542746E+01        -2.405164E+01        -2.785314E+01        -2.317283E+01        -2.430282E+01        -7.109118E+00        -8.149918E+00        -7.721997E+00        -7.830603E+00        -7.480839E+00        -7.656860E+00        -2.806205E+00         0.000000E+00        -2.110434E+00         0.000000E+00        -2.683075E+00         0.000000E+00        -2.893506E+01        -3.140812E+01        -3.130970E+01        -3.300118E+01        -2.755632E+01        -2.900076E+01        -8.677485E-01        -9.158734E-01        -7.351479E-01        -9.521822E-01        -9.511765E-01        -6.581218E-01         4.700000E+01         5.700000E+01         1.710000E+02         4.580000E+02         1.000000E+01         2.100000E+01         6.000000E+01         4.300000E+01         1.000000E+01         7.000000E+00         1.720000E+02         2.100000E+02         4.000000E+01         5.200000E+01         7.100000E+01         3.030000E+02         2.400000E+01         5.100000E+01
        5.898030E+07         7.920291E+00         1.828400E-01         4.769649E-01         3.401951E-01        -3.135751E-01        -2.114307E-01        -4.422425E-01         1.472874E+00         1.761597E+00         1.128455E+00         1.380000E+02         1.140000E+02         1.260000E+02        -1.904817E+01        -2.079965E+01        -1.991963E+01        -9.001715E+00        -1.033407E+01        -8.446430E+00         0.000000E+00         0.000000E+00         0.000000E+00        -2.357533E+00         0.000000E+00        -1.493325E+00         0.000000E+00        -2.561003E+00         0.000000E+00        -2.777774E+01        -2.999188E+01        -3.057158E+01        -3.126236E+01        -2.439294E+01        -2.616121E+01        -6.547165E+00        -7.295938E+00        -6.130274E+00        -6.535796E+00        -6.605099E+00        -7.319255E+00        -3.048879E+00         0.000000E+00        -3.424629E+00         0.000000E+00        -2.302909E+00         0.000000E+00        -2.368571E+01        -2.524880E+01        -2.423967E+01        -2.760586E+01        -2.344871E+01        -2.444695E+01        -7.661300E+00        -7.525991E+00        -7.401187E+00        -7.353827E+00        -7.340407E+00        -7.603255E+00        -2.119175E+00         0.000000E+00        -1.878412E+00         0.000000E+00        -1.900720E+00         0.000000E+00        -2.943113E+01        -3.139028E+01        -3.195205E+01        -3.311412E+01        -2.747539E+01        -2.930740E+01        -8.580744E-01        -9.911441E-01        -6.555892E-01        -9.202609E-01        -7.668972E-01        -1.013407E+00         5.100000E+01         5.600000E+01         1.670000E+02         4.600000E+02         6.000000E+00         2.400000E+01         6.100000E+01         4.300000E+01         1.100000E+01         6.000000E+00         1.640000E+02         2.170000E+02         4.400000E+01         5.100000E+01         6.400000E+01         3.080000E+02         2.600000E+01         5.100000E+01
        5.901030E+07         7.984679E+00         1.762975E-01         4.846246E-01         3.390779E-01        -3.728373E-01        -2.821859E-01        -4.173745E-01         1.385003E+00         1.685108E+00         1.156867E+00         1.120000E+02         1.270000E+02         1.390000E+02        -2.003835E+01        -2.170500E+01        -1.836950E+01        -8.649457E+00        -9.099727E+00        -8.806955E+00         0.000000E+00         0.000000E+00         0.000000E+00        -2.448933E+00         0.000000E+00        -1.639528E+00         0.000000E+00        -1.546383E+00         0.000000E+00        -2.820236E+01        -3.012568E+01        -3.003648E+01        -3.127186E+01        -2.538051E+01        -2.691854E+01        -7.305135E+00        -6.749361E+00        -6.434695E+00        -6.506639E+00        -7.069377E+00        -6.692054E+00        -2.932206E+00         0.000000E+00        -5.270113E+00         0.000000E+00        -1.952169E+00         0.000000E+00        -2.401063E+01        -2.521138E+01        -2.324032E+01        -2.604719E+01        -2.353577E+01        -2.409480E+01        -7.604290E+00        -7.909669E+00        -6.985684E+00        -8.474694E+00        -7.298856E+00        -7.635426E+00        -2.247498E+00         0.000000E+00        -1.742518E+00         0.000000E+00        -2.815320E+00         0.000000E+00        -2.963864E+01        -3.140503E+01        -3.116679E+01        -3.274462E+01        -2.638025E+01        -2.851604E+01        -1.095512E+00        -1.003167E+00        -8.042706E-01        -9.153689E-01        -7.269165E-01        -1.022148E+00         4.000000E+01         6.300000E+01         1.640000E+02         4.680000E+02         1.100000E+01         1.800000E+01         5.500000E+01         4.300000E+01         1.500000E+01         7.000000E+00         1.780000E+02         2.040000E+02         3.400000E+01         5.200000E+01         7.900000E+01         2.950000E+02         2.900000E+01         4.100000E+01
        5.904030E+07         8.170975E+00         1.927946E-01         4.779182E-01         3.292872E-01        -3.506791E-01        -3.152943E-01        -4.810025E-01         1.432006E+00         1.665990E+00         1.123850E+00         1.340000E+02         1.090000E+02         1.350000E+02        -1.971377E+01        -2.100438E+01        -1.949545E+01        -9.441220E+00        -9.455518E+00        -8.079710E+00        -5.121180E-04         0.000000E+00         0.000000E+00        -2.464521E+00         0.000000E+00        -1.603078E+00         0.000000E+00        -1.745036E+00         0.000000E+00        -2.791587E+01        -2.999575E+01        -3.025188E+01        -3.114608E+01        -2.590394E+01        -2.565727E+01        -6.689881E+00        -6.663641E+00        -6.528542E+00        -6.548800E+00        -6.329886E+00        -7.705997E+00        -2.613769E+00         0.000000E+00        -5.266774E+00         0.000000E+00        -2.217367E+00         0.000000E+00        -2.341287E+01        -2.498486E+01        -2.211817E+01        -3.044168E+01        -2.291721E+01        -2.408305E+01        -8.110639E+00        -7.959815E+00        -8.220627E+00        -4.992801E+00        -7.377335E+00        -7.949671E+00        -3.423912E+00         0.000000E+00        -1.827108E+00         0.000000E+00        -2.978024E+00         0.000000E+00        -2.861452E+01        -3.133271E+01        -3.140200E+01        -3.278054E+01        -2.756734E+01        -2.858903E+01        -1.064025E+00        -9.433987E-01        -7.920116E-01        -9.228841E-01        -7.159253E-01        -1.099526E+00         4.900000E+01         6.200000E+01         1.560000E+02         4.710000E+02         1.100000E+01         1.500000E+01         6.200000E+01         5.900000E+01         8.000000E+00         7.000000E+00         1.630000E+02         2.030000E+02         3.500000E+01         6.200000E+01         7.800000E+01         2.890000E+02         1.900000E+01         5.500000E+01
        5.907030E+07         8.660624E+00         2.069488E-01         4.703442E-01         3.227070E-01        -4.169852E-01        -3.106286E-01        -3.533689E-01         1.426220E+00         1.658744E+00         1.246690E+00         1.190000E+02         1.120000E+02         1.470000E+02        -1.943063E+01        -2.145343E+01        -1.825049E+01        -8.956675E+00        -9.146545E+00        -9.276563E+00        -7.188037E-02         0.000000E+00         0.000000E+00        -2.279105E+00         0.000000E+00        -1.555569E+00         0.000000E+00        -1.607333E+00         0.000000E+00        -2.787086E+01        -2.979137E+01        -2.995811E+01        -3.145289E+01        -2.557796E+01        -2.784319E+01        -6.843706E+00        -6.693765E+00        -6.530651E+00        -6.516101E+00        -6.328506E+00        -6.884045E+00        -2.954805E+00         0.000000E+00        -4.969172E+00         0.000000E+00        -2.029383E+00         0.000000E+00        -2.391349E+01        -2.520281E+01        -2.450227E+01        -2.459091E+01        -2.319107E+01        -2.419907E+01        -7.198911E+00        -7.960379E+00        -6.485899E+00        -9.038630E+00        -7.320651E+00        -7.587450E+00        -2.656695E+00         0.000000E+00        -2.463528E+00         0.000000E+00        -3.708055E+00         0.000000E+00        -2.912799E+01        -3.090017E+01        -3.078424E+01        -3.283543E+01        -2.619823E+01        -2.887134E+01        -1.033360E+00        -1.134774E+00        -1.039161E+00        -8.943044E-01        -6.222769E-01        -8.910820E-01         4.900000E+01         7.300000E+01         1.490000E+02         4.730000E+02         6.000000E+00         1.400000E+01         6.300000E+01         5.900000E+01         9.000000E+00         6.000000E+00         1.600000E+02         2.050000E+02         4.200000E+01         6.700000E+01         6.700000E+01         2.930000E+02         2.000000E+01         4.500000E+01
        5.910030E+07         8.413280E+00         1.917526E-01         4.739497E-01         3.342977E-01        -3.212927E-01        -2.662708E-01        -4.059171E-01         1.473484E+00         1.722858E+00         1.185323E+00         1.280000E+02         1.130000E+02         1.370000E+02        -1.956696E+01        -2.031489E+01        -1.999265E+01        -9.234359E+00        -1.027123E+01        -8.078617E+00         0.000000E+00         0.000000E+00        -7.175546E-05        -2.202214E+00         0.000000E+00        -1.470117E+00         0.000000E+00        -2.024590E+00         0.000000E+00        -2.826295E+01        -2.944526E+01        -3.012780E+01        -3.128268E+01        -2.510003E+01        -2.777378E+01        -6.363022E+00        -7.339244E+00        -6.473827E+00        -6.610748E+00        -6.296424E+00        -7.220957E+00        -2.792613E+00         0.000000E+00        -4.031706E+00         0.000000E+00        -2.382541E+00         0.000000E+00        -2.366917E+01        -2.538268E+01        -2.511181E+01        -2.709881E+01        -2.311244E+01        -2.428103E+01        -7.371249E+00        -7.963250E+00        -6.947625E+00        -7.883531E+00        -7.194603E+00        -7.686213E+00        -1.813885E+00         0.000000E+00        -1.742115E+00         0.000000E+00        -3.077778E+00         0.000000E+00        -2.967068E+01        -3.050082E+01        -3.110124E+01        -3.291743E+01        -2.725864E+01        -2.906916E+01        -6.757442E-01        -1.306457E+00        -8.106060E-01        -9.480064E-01        -7.254654E-01        -1.053633E+00         5.200000E+01         5.800000E+01         1.660000E+02         4.600000E+02         6.000000E+00         2.200000E+01         6.600000E+01         4.700000E+01         9.000000E+00         7.000000E+00         1.610000E+02         2.120000E+02         3.600000E+01         5.700000E+01         7.900000E+01         2.910000E+02         2.700000E+01         5.200000E+01
        5.913030E+07         8.286727E+00         1.839707E-01         4.758785E-01         3.401508E-01        -3.314788E-01        -2.389895E-01        -3.564322E-01         1.475918E+00         1.728378E+00         1.219771E+00         1.220000E+02         1.050000E+02         1.510000E+02        -1.732096E+01        -2.070952E+01        -1.892913E+01        -9.801336E+00        -9.659471E+00        -9.512112E+00        -2.824433E-03         0.000000E+00        -8.493109E-02        -2.117774E+00         0.000000E+00        -1.560869E+00         0.000000E+00        -2.990377E+00         0.000000E+00        -2.794859E+01        -2.953901E+01        -3.016722E+01        -3.128591E+01        -2.526738E+01        -2.787899E+01        -6.978404E+00        -6.809117E+00        -6.463504E+00        -6.729750E+00        -6.343261E+00        -7.011888E+00        -2.451880E+00         0.000000E+00        -5.034953E+00         0.000000E+00        -2.167158E+00         0.000000E+00        -2.378825E+01        -2.505925E+01        -2.473002E+01        -2.581055E+01        -2.347789E+01        -2.411232E+01        -7.208251E+00        -8.210176E+00        -6.332791E+00        -6.795622E+00        -7.258030E+00        -7.858390E+00        -1.810133E+00         0.000000E+00        -2.101833E+00         0.000000E+00        -2.980593E+00         0.000000E+00        -2.975152E+01        -3.107884E+01        -3.089608E+01        -3.284493E+01        -2.680632E+01        -2.908475E+01        -9.948776E-01        -9.000403E-01        -8.744923E-01        -9.972351E-01        -1.218780E+00        -8.841833E-01         5.200000E+01         6.000000E+01         1.400000E+02         4.820000E+02         8.000000E+00         2.200000E+01         6.800000E+01         4.300000E+01         7.000000E+00         7.000000E+00         1.630000E+02         2.140000E+02         3.100000E+01         4.700000E+01         7.200000E+01         3.010000E+02         3.000000E+01         4.700000E+01
        5.916030E+07         8.647163E+00         1.971843E-01         4.718213E-01         3.309943E-01        -3.342324E-01        -2.241893E-01        -4.743025E-01         1.431878E+00         1.767090E+00         1.115133E+00         1.310000E+02         1.060000E+02         1.410000E+02        -1.983120E+01        -1.924857E+01        -1.975917E+01        -9.142771E+00        -1.016045E+01        -8.322001E+00        -3.818452E-05         0.000000E+00         1.107645E-04        -1.853191E+00         0.000000E+00        -1.440467E+00         0.000000E+00        -5.613638E-02         0.000000E+00        -2.890616E+01        -3.028972E+01        -3.030250E+01        -3.116726E+01        -2.978084E+01        -2.727621E+01        -6.482219E+00        -6.741237E+00        -6.339026E+00        -6.524715E+00        -6.169104E+00        -7.109704E+00        -2.929224E+00         0.000000E+00        -4.967366E+00         0.000000E+00        -2.325941E+00         0.000000E+00        -2.425339E+01        -2.458182E+01        -2.363850E+01        -2.771752E+01        -2.343738E+01        -2.410169E+01        -6.996437E+00        -8.370885E+00        -7.920439E+00        -7.955088E+00        -7.267164E+00        -8.121386E+00        -1.795633E+00         0.000000E+00        -1.685476E+00         0.000000E+00        -3.321624E+00         0.000000E+00        -3.044132E+01        -3.116685E+01        -3.141009E+01        -3.271321E+01        -2.655260E+01        -2.902230E+01        -6.267280E-01        -1.000010E+00        -6.151207E-01        -9.575391E-01        -8.117985E-01        -7.186169E-01         6.100000E+01         6.100000E+01         1.480000E+02         4.720000E+02         2.000000E+00         2.000000E+01         7.500000E+01         4.600000E+01         7.000000E+00         7.000000E+00         1.600000E+02         2.070000E+02         5.000000E+01         4.300000E+01         6.800000E+01         3.030000E+02         2.600000E+01         5.300000E+01
        5.919030E+07         8.272733E+00         1.909761E-01         4.765165E-01         3.325074E-01        -3.487692E-01        -2.491713E-01        -4.727282E-01         1.465681E+00         1.728492E+00         1.114590E+00         1.230000E+02         1.050000E+02         1.500000E+02        -1.948067E+01        -2.092714E+01        -1.958262E+01        -9.048242E+00        -9.509123E+00        -8.663741E+00         0.000000E+00         0.000000E+00         0.000000E+00        -1.904764E+00         0.000000E+00        -1.525854E+00         0.000000E+00        -3.347541E+00         0.000000E+00        -2.878925E+01        -3.000371E+01        -3.006006E+01        -3.114296E+01        -2.662084E+01        -2.786620E+01        -6.285143E+00        -6.472156E+00        -6.408360E+00        -6.525111E+00        -6.425254E+00        -6.952217E+00        -3.174378E+00         0.000000E+00        -4.699576E+00         0.000000E+00        -2.375772E+00         0.000000E+00        -2.400627E+01        -2.595962E+01        -2.193417E+01        -2.851577E+01        -2.296367E+01        -2.434300E+01        -7.212521E+00        -7.662297E+00        -8.850507E+00        -5.946317E+00        -7.532796E+00        -7.664321E+00        -2.080021E+00         0.000000E+00        -2.306187E+00         0.000000E+00        -2.164358E+00         0.000000E+00        -2.964180E+01        -3.118037E+01        -3.106352E+01        -3.275314E+01        -2.766354E+01        -2.906478E+01        -8.923710E-01        -1.023580E+00        -6.831897E-01        -8.912886E-01        -1.051421E+00        -7.885886E-01         5.000000E+01         6.700000E+01         1.460000E+02         4.770000E+02         8.000000E+00         1.600000E+01         6.700000E+01         4.800000E+01         5.000000E+00         1.100000E+01         1.610000E+02         2.100000E+02         3.900000E+01         5.400000E+01         6.800000E+01         3.060000E+02         2.900000E+01         4.600000E+01
        5.922030E+07         8.404001E+00         1.846248E-01         4.715331E-01         3.438421E-01        -3.760461E-01        -2.557475E-01        -4.936254E-01         1.397630E+00         1.738450E+00         1.130754E+00         1.210000E+02         1.070000E+02         1.500000E+02        -1.998637E+01        -2.193732E+01        -1.872353E+01        -8.278257E+00        -8.811235E+00        -8.880547E+00         0.000000E+00         0.000000E+00         0.000000E+00        -1.993665E+00         0.000000E+00        -1.720956E+00         0.000000E+00        -1.943241E+00         0.000000E+00        -2.848983E+01        -2.942342E+01        -3.027845E+01        -3.129794E+01        -2.637853E+01        -2.743388E+01        -6.584323E+00        -6.460394E+00        -6.182856E+00        -6.530701E+00        -6.488282E+00        -6.650433E+00        -3.035503E+00         0.000000E+00        -4.680088E+00         0.000000E+00        -2.009633E+00         0.000000E+00        -2.414397E+01        -2.574258E+01        -2.237277E+01        -2.788275E+01        -2.358447E+01        -2.451221E+01        -7.472887E+00        -7.883986E+00        -8.794240E+00        -7.696829E+00        -7.188068E+00        -7.821034E+00        -2.122539E+00         0.000000E+00        -2.067644E+00         0.000000E+00        -3.908752E+00         0.000000E+00        -2.911309E+01        -3.132799E+01        -3.166308E+01        -3.296921E+01        -2.659778E+01        -2.905967E+01        -9.613634E-01        -7.613995E-01        -7.210490E-01        -9.561093E-01        -8.489680E-01        -1.009128E+00         4.900000E+01         5.900000E+01         1.430000E+02         4.790000E+02         1.700000E+01         1.700000E+01         6.100000E+01         5.100000E+01         6.000000E+00         7.000000E+00         1.750000E+02         2.020000E+02         3.900000E+01         5.700000E+01         7.300000E+01         2.930000E+02         2.700000E+01         5.500000E+01
        5.925030E+07         8.212627E+00         1.852677E-01         4.759783E-01         3.387540E-01        -3.481881E-01        -2.781739E-01        -4.606417E-01         1.430200E+00         1.710191E+00         1.160927E+00         1.210000E+02         1.060000E+02         1.510000E+02        -1.933025E+01        -2.146293E+01        -2.100867E+01        -9.174275E+00        -8.919610E+00        -8.148926E+00         0.000000E+00         0.000000E+00         0.000000E+00        -1.530472E+00         0.000000E+00        -1.627483E+00         0.000000E+00        -3.048168E+00         0.000000E+00        -2.867186E+01        -3.033814E+01        -3.011004E+01        -3.130604E+01        -2.598200E+01        -2.681638E+01        -6.564386E+00        -6.851752E+00        -6.638698E+00        -6.564903E+00        -6.292728E+00        -7.102740E+00        -3.141225E+00         0.000000E+00        -4.743740E+00         0.000000E+00        -2.311951E+00         0.000000E+00        -2.436766E+01        -2.486799E+01        -2.371893E+01        -2.488619E+01        -2.382531E+01        -2.445207E+01        -7.232535E+00        -8.514595E+00        -8.489232E+00        -9.551805E+00        -7.269267E+00        -7.748014E+00        -1.987162E+00         0.000000E+00        -2.038784E+00         0.000000E+00        -2.960745E+00         0.000000E+00        -2.882547E+01        -3.103820E+01        -3.116952E+01        -3.290398E+01        -2.698493E+01        -2.928765E+01        -1.066745E+00        -1.104819E+00        -8.767251E-01        -9.453351E-01        -9.731620E-01        -8.738980E-01         4.900000E+01         5.900000E+01         1.450000E+02         4.770000E+02         1.600000E+01         1.800000E+01         6.600000E+01         4.400000E+01         7.000000E+00         7.000000E+00         1.630000E+02         2.150000E+02         4.500000E+01         5.500000E+01         6.800000E+01         3.000000E+02         3.800000E+01         4.200000E+01
        5.928030E+07         8.198593E+00         1.902561E-01         4.714222E-01         3.383217E-01        -3.167300E-01        -1.949567E-01        -4.118718E-01         1.446472E+00         1.775227E+00         1.182242E+00         1.380000E+02         1.080000E+02         1.320000E+02        -1.892307E+01        -2.108979E+01        -1.919769E+01        -9.444121E+00        -9.419594E+00        -8.649717E+00        -8.624055E-04         0.000000E+00        -1.510072E-06        -1.816756E+00         0.000000E+00        -1.616802E+00         0.000000E+00        -2.837133E+00         0.000000E+00        -2.886913E+01        -2.886132E+01        -3.028883E+01        -3.128000E+01        -2.528947E+01        -2.662285E+01        -6.385128E+00        -7.032757E+00        -6.498174E+00        -6.655654E+00        -6.221340E+00        -7.196753E+00        -3.239683E+00         0.000000E+00        -6.768624E+00         0.000000E+00        -1.987862E+00         0.000000E+00        -2.387288E+01        -2.567456E+01        -2.143846E+01        -2.567961E+01        -2.356931E+01        -2.476860E+01        -7.522169E+00        -8.020354E+00        -8.912154E+00        -7.699106E+00        -7.549841E+00        -7.335651E+00        -2.603291E+00         0.000000E+00        -2.013033E+00         0.000000E+00        -2.409069E+00         0.000000E+00        -2.864769E+01        -3.117040E+01        -3.138881E+01        -3.280866E+01        -2.687265E+01        -2.911135E+01        -1.123950E+00        -1.128725E+00        -7.333928E-01        -9.575863E-01        -1.038078E+00        -8.028529E-01         5.100000E+01         6.700000E+01         1.410000E+02         4.780000E+02         1.000000E+01         1.700000E+01         6.600000E+01         4.400000E+01         5.000000E+00         7.000000E+00         1.660000E+02         2.140000E+02         3.800000E+01         5.200000E+01         7.000000E+01         3.000000E+02         3.800000E+01         4.600000E+01
        5.931030E+07         8.492983E+00         1.984481E-01         4.677863E-01         3.337657E-01        -3.035322E-01        -2.636015E-01        -4.305323E-01         1.453937E+00         1.722850E+00         1.165394E+00         1.180000E+02         1.100000E+02         1.500000E+02        -1.938906E+01        -2.192528E+01        -1.879333E+01        -1.015362E+01        -8.466457E+00        -8.713756E+00        -2.841959E-04         0.000000E+00        -4.662971E-03        -1.663459E+00         0.000000E+00        -1.782687E+00         0.000000E+00        -2.470921E+00         0.000000E+00        -2.877724E+01        -2.897639E+01        -3.046922E+01        -3.108984E+01        -2.443272E+01        -2.768991E+01        -6.525996E+00        -7.347307E+00        -6.234293E+00        -6.697202E+00        -7.514027E+00        -6.855936E+00        -2.790018E+00         0.000000E+00        -7.666402E+00         0.000000E+00        -2.195774E+00         0.000000E+00        -2.453319E+01        -2.461802E+01        -2.263450E+01        -2.686459E+01        -2.323515E+01        -2.413981E+01        -7.265005E+00        -7.845578E+00        -8.662624E+00        -8.161783E+00        -7.518707E+00        -7.836000E+00        -2.528320E+00         0.000000E+00        -1.762015E+00         0.000000E+00        -2.259732E+00         0.000000E+00        -2.863482E+01        -3.099965E+01        -3.154759E+01        -3.272125E+01        -2.794461E+01        -2.864085E+01        -9.415869E-01        -1.190149E+00        -7.092779E-01        -9.641081E-01        -9.115535E-01        -7.372805E-01         5.000000E+01         6.100000E+01         1.440000E+02         4.800000E+02         1.800000E+01         1.100000E+01         6.700000E+01         4.600000E+01         5.000000E+00         7.000000E+00         1.620000E+02         2.150000E+02         4.100000E+01         5.300000E+01         7.100000E+01         2.960000E+02         2.900000E+01         4.600000E+01
        5.934030E+07         8.172696E+00         1.776189E-01         4.770868E-01         3.452943E-01        -3.865571E-01        -2.848863E-01        -4.364230E-01         1.360443E+00         1.659087E+00         1.159741E+00         1.040000E+02         1.110000E+02         1.630000E+02        -2.033846E+01        -2.100200E+01        -1.937527E+01        -8.469758E+00        -8.690997E+00        -8.781401E+00        -2.815860E-04         0.000000E+00        -5.469063E-03        -1.877384E+00         0.000000E+00        -1.792722E+00         0.000000E+00        -2.283528E+00         0.000000E+00        -2.797963E+01        -2.999645E+01        -3.011204E+01        -3.131495E+01        -2.527665E+01        -2.742812E+01        -6.648510E+00        -6.575744E+00        -6.354059E+00        -6.502796E+00        -7.299851E+00        -6.821231E+00        -2.993753E+00         0.000000E+00        -4.597307E+00         0.000000E+00        -2.303905E+00         0.000000E+00        -2.369014E+01        -2.500860E+01        -2.487931E+01        -2.829605E+01        -2.303773E+01        -2.455823E+01        -7.285197E+00        -7.993876E+00        -7.358604E+00        -7.863049E+00        -7.471205E+00        -7.599628E+00        -2.700000E+00         0.000000E+00        -1.964465E+00         0.000000E+00        -2.621685E+00         0.000000E+00        -2.894217E+01        -3.119782E+01        -3.107117E+01        -3.276226E+01        -2.773348E+01        -2.883752E+01        -9.840597E-01        -1.104142E+00        -8.322756E-01        -8.791092E-01        -7.361767E-01        -1.054898E+00         4.100000E+01         6.700000E+01         1.400000E+02         4.860000E+02         1.500000E+01         1.500000E+01         6.200000E+01         4.400000E+01         7.000000E+00         6.000000E+00         1.710000E+02         2.120000E+02         3.400000E+01         5.000000E+01         7.000000E+01         3.080000E+02         2.800000E+01         5.500000E+01
        5.937030E+07         7.970497E+00         1.644940E-01         4.899013E-01         3.456047E-01        -3.274843E-01        -2.797113E-01        -3.498540E-01         1.460836E+00         1.696886E+00         1.221930E+00         1.090000E+02         1.260000E+02         1.430000E+02        -1.912364E+01        -2.125910E+01        -1.876119E+01        -9.517562E+00        -9.233049E+00        -9.037244E+00        -5.307103E-04         0.000000E+00        -1.021736E-01        -1.887777E+00         0.000000E+00        -1.779596E+00         0.000000E+00        -9.917878E-01         0.000000E+00        -2.812042E+01        -2.960761E+01        -2.995322E+01        -3.119024E+01        -2.628663E+01        -2.757078E+01        -6.455383E+00        -7.092419E+00        -6.606999E+00        -6.718737E+00        -6.228654E+00        -6.145067E+00        -2.889902E+00         0.000000E+00        -4.388018E+00         0.000000E+00        -2.236026E+00         0.000000E+00        -2.357436E+01        -2.500504E+01        -2.411253E+01        -2.900888E+01        -2.330163E+01        -2.451256E+01        -7.912340E+00        -8.416389E+00        -6.781439E+00        -7.494775E+00        -7.234741E+00        -7.599570E+00        -3.002696E+00         0.000000E+00        -1.895156E+00         0.000000E+00        -2.698150E+00         0.000000E+00        -2.858288E+01        -3.079956E+01        -3.117327E+01        -3.288121E+01        -2.697022E+01        -2.885923E+01        -9.798725E-01        -1.288061E+00        -8.265743E-01        -9.510215E-01        -1.034930E+00        -9.400833E-01         4.100000E+01         5.200000E+01         1.510000E+02         4.860000E+02         1.500000E+01         1.900000E+01         5.600000E+01         3.800000E+01         1.200000E+01         9.000000E+00         1.600000E+02         2.270000E+02         2.700000E+01         5.300000E+01         8.600000E+01         2.910000E+02         3.100000E+01         5.300000E+01
        5.940030E+07         8.260293E+00         1.810553E-01         4.861878E-01         3.327569E-01        -3.284533E-01        -3.346564E-01        -4.581791E-01         1.433612E+00         1.643863E+00         1.178431E+00         1.180000E+02         1.260000E+02         1.340000E+02        -1.940060E+01        -2.196519E+01        -1.968587E+01        -8.508231E+00        -9.184072E+00        -8.568436E+00         0.000000E+00         0.000000E+00        -3.039883E-03        -1.885412E+00         0.000000E+00        -1.675529E+00         0.000000E+00        -3.042571E+00         0.000000E+00        -2.849925E+01        -3.049261E+01        -2.972989E+01        -3.116997E+01        -2.491171E+01        -2.638633E+01        -6.407565E+00        -6.642412E+00        -6.648644E+00        -6.581109E+00        -6.766594E+00        -6.923617E+00        -2.922830E+00         0.000000E+00        -4.126574E+00         0.000000E+00        -2.409758E+00         0.000000E+00        -2.372236E+01        -2.517210E+01        -2.364642E+01        -2.763474E+01        -2.365055E+01        -2.423344E+01        -7.369878E+00        -8.241501E+00        -7.494032E+00        -6.644046E+00        -7.346694E+00        -7.840386E+00        -2.942825E+00         0.000000E+00        -2.032788E+00         0.000000E+00        -3.153283E+00         0.000000E+00        -2.794937E+01        -3.125270E+01        -3.075769E+01        -3.293669E+01        -2.713764E+01        -2.908893E+01        -1.016058E+00        -9.805597E-01        -8.332009E-01        -9.826354E-01        -1.061082E+00        -1.132537E+00         5.000000E+01         6.500000E+01         1.600000E+02         4.600000E+02         1.200000E+01         1.700000E+01         6.200000E+01         4.600000E+01         1.300000E+01         8.000000E+00         1.300000E+02         2.430000E+02         3.400000E+01         6.000000E+01         8.300000E+01         2.860000E+02         3.000000E+01         5.500000E+01
        5.943030E+07         8.383936E+00         1.923290E-01         4.724088E-01         3.352622E-01        -3.173517E-01        -2.479578E-01        -4.077129E-01         1.408340E+00         1.695309E+00         1.197355E+00         1.330000E+02         1.100000E+02         1.350000E+02        -2.038930E+01        -1.999428E+01        -1.882299E+01        -8.448111E+00        -1.001112E+01        -9.468311E+00        -1.439977E-01         0.000000E+00        -8.592828E-04        -1.875251E+00         0.000000E+00        -1.571454E+00         0.000000E+00        -2.171293E+00         0.000000E+00        -2.869796E+01        -2.942979E+01        -3.041994E+01        -3.136964E+01        -2.505042E+01        -2.723537E+01        -6.417365E+00        -7.309549E+00        -6.580854E+00        -6.490671E+00        -6.835108E+00        -6.318151E+00        -3.351952E+00         0.000000E+00        -6.361637E+00         0.000000E+00        -2.146901E+00         0.000000E+00        -2.382665E+01        -2.573389E+01        -2.401035E+01        -2.708940E+01        -2.375328E+01        -2.435559E+01        -7.124576E+00        -7.640045E+00        -7.124786E+00        -6.692521E+00        -7.083080E+00        -7.973539E+00        -2.578471E+00         0.000000E+00        -2.270170E+00         0.000000E+00        -3.123110E+00         0.000000E+00        -2.966447E+01        -3.150318E+01        -3.096447E+01        -3.280498E+01        -2.747320E+01        -2.880233E+01        -8.852709E-01        -9.618147E-01        -8.766220E-01        -9.188294E-01        -7.983152E-01        -7.180856E-01         6.200000E+01         5.400000E+01         1.370000E+02         4.830000E+02         1.100000E+01         1.700000E+01         6.400000E+01         4.700000E+01         5.000000E+00         7.000000E+00         1.470000E+02         2.320000E+02         4.100000E+01         5.100000E+01         6.800000E+01         2.990000E+02         2.900000E+01         5.300000E+01
        5.946030E+07         8.140579E+00         1.824631E-01         4.775967E-01         3.399401E-01        -3.707266E-01        -2.842457E-01        -4.615097E-01         1.426598E+00         1.667481E+00         1.123562E+00         1.140000E+02         1.110000E+02         1.530000E+02        -2.096014E+01        -2.093496E+01        -1.988368E+01        -8.198247E+00        -9.281941E+00        -8.212151E+00        -2.387680E-04         0.000000E+00        -8.077945E-02        -1.686862E+00         0.000000E+00        -1.594649E+00         0.000000E+00        -1.248806E+00         0.000000E+00        -2.920246E+01        -2.954746E+01        -3.001143E+01        -3.118912E+01        -2.660169E+01        -2.581493E+01        -6.409211E+00        -6.646867E+00        -6.376872E+00        -6.628679E+00        -5.862810E+00        -6.725258E+00        -3.516600E+00         0.000000E+00        -4.677304E+00         0.000000E+00        -2.617500E+00         0.000000E+00        -2.375283E+01        -2.549540E+01        -2.300160E+01        -2.830556E+01        -2.321775E+01        -2.441169E+01        -7.132678E+00        -7.597791E+00        -8.701443E+00        -8.751468E+00        -7.310434E+00        -7.839058E+00        -2.613054E+00         0.000000E+00        -2.066471E+00         0.000000E+00        -2.395891E+00         0.000000E+00        -2.956348E+01        -3.134494E+01        -3.116275E+01        -3.296443E+01        -2.743905E+01        -2.854176E+01        -8.484752E-01        -1.133444E+00        -7.584431E-01        -9.758360E-01        -5.586185E-01        -9.347475E-01         5.900000E+01         5.600000E+01         1.450000E+02         4.770000E+02         9.000000E+00         1.800000E+01         6.000000E+01         4.400000E+01         6.000000E+00         6.000000E+00         1.550000E+02         2.310000E+02         4.100000E+01         4.900000E+01         7.400000E+01         3.010000E+02         2.400000E+01         5.300000E+01
        5.949030E+07         8.097396E+00         1.646159E-01         4.908436E-01         3.445405E-01        -3.311594E-01        -2.455258E-01        -4.360830E-01         1.467890E+00         1.741768E+00         1.119605E+00         9.300000E+01         1.260000E+02         1.590000E+02        -2.041695E+01        -2.116367E+01        -1.975992E+01        -8.567474E+00        -8.824934E+00        -8.049509E+00        -7.188014E-04         0.000000E+00        -1.190348E-03        -2.390843E+00         0.000000E+00        -1.622276E+00         0.000000E+00        -2.945059E+00         0.000000E+00        -2.949459E+01        -2.997080E+01        -3.022197E+01        -3.093070E+01        -2.525464E+01        -2.582220E+01        -6.098509E+00        -6.656788E+00        -6.309230E+00        -6.838594E+00        -6.736148E+00        -7.618741E+00        -2.493090E+00         0.000000E+00        -4.082761E+00         0.000000E+00        -2.343593E+00         0.000000E+00        -2.420225E+01        -2.410585E+01        -2.419872E+01        -2.594106E+01        -2.330692E+01        -2.439393E+01        -7.324669E+00        -8.606802E+00        -6.871442E+00        -8.836283E+00        -7.173883E+00        -7.616809E+00        -2.286893E+00         0.000000E+00        -1.959648E+00         0.000000E+00        -2.759858E+00         0.000000E+00        -2.996514E+01        -3.081164E+01        -3.108926E+01        -3.273966E+01        -2.731399E+01        -2.922401E+01        -7.963129E-01        -9.616157E-01        -7.710565E-01        -9.963410E-01        -1.071113E+00        -6.622873E-01         3.900000E+01         6.100000E+01         1.580000E+02         4.740000E+02         1.200000E+01         2.000000E+01         5.500000E+01         4.400000E+01         1.300000E+01         6.000000E+00         1.720000E+02         2.120000E+02         3.100000E+01         4.900000E+01         8.500000E+01         2.950000E+02         3.000000E+01         3.600000E+01
        5.952030E+07         8.151437E+00         1.783107E-01         4.794921E-01         3.421972E-01        -3.835701E-01        -2.653162E-01        -4.508444E-01         1.424208E+00         1.712200E+00         1.122914E+00         1.120000E+02         1.120000E+02         1.540000E+02        -2.007069E+01        -2.159036E+01        -1.871192E+01        -8.642849E+00        -9.649734E+00        -9.263940E+00         0.000000E+00         0.000000E+00        -3.412289E-02        -1.706071E+00         0.000000E+00        -1.684094E+00         0.000000E+00        -2.070222E+00         0.000000E+00        -2.855317E+01        -2.999554E+01        -3.029078E+01        -3.095155E+01        -2.600094E+01        -2.827444E+01        -6.548546E+00        -6.823382E+00        -6.424503E+00        -6.717207E+00        -6.407139E+00        -6.351062E+00        -3.346070E+00         0.000000E+00        -4.295949E+00         0.000000E+00        -2.265596E+00         0.000000E+00        -2.329152E+01        -2.573620E+01        -2.623288E+01        -2.629921E+01        -2.314237E+01        -2.436006E+01        -7.734959E+00        -7.978855E+00        -7.101582E+00        -8.042759E+00        -7.278110E+00        -7.789247E+00        -2.246807E+00         0.000000E+00        -1.958950E+00         0.000000E+00        -2.542235E+00         0.000000E+00        -2.904419E+01        -3.134157E+01        -3.136849E+01        -3.272672E+01        -2.692447E+01        -2.915231E+01        -9.785405E-01        -8.788175E-01        -7.165392E-01        -9.580498E-01        -9.284442E-01        -7.882377E-01         4.900000E+01         6.100000E+01         1.540000E+02         4.750000E+02         1.000000E+01         1.500000E+01         5.700000E+01         5.000000E+01         9.000000E+00         4.000000E+00         1.670000E+02         2.150000E+02         2.900000E+01         5.800000E+01         7.600000E+01         2.990000E+02         3.000000E+01         5.400000E+01
        5.955030E+07         8.179000E+00         1.774083E-01         4.825518E-01         3.400399E-01        -3.904291E-01        -2.475559E-01        -4.392475E-01         1.387251E+00         1.739761E+00         1.151456E+00         1.320000E+02         1.080000E+02         1.380000E+02        -1.892515E+01        -2.086000E+01        -1.927138E+01        -9.059605E+00        -9.973418E+00        -8.514548E+00        -1.184054E-01         0.000000E+00        -1.760355E-03        -1.558563E+00         0.000000E+00        -1.546597E+00         0.000000E+00        -1.386415E+00         0.000000E+00        -2.952422E+01        -2.949031E+01        -3.047030E+01        -3.117240E+01        -2.624463E+01        -2.543016E+01        -6.220451E+00        -7.033535E+00        -6.408405E+00        -6.630260E+00        -6.812792E+00        -8.000798E+00        -3.374179E+00         0.000000E+00        -2.949085E+00         0.000000E+00        -2.301909E+00         0.000000E+00        -2.342853E+01        -2.532606E+01        -2.612557E+01        -2.551532E+01        -2.301559E+01        -2.434456E+01        -7.476794E+00        -7.499207E+00        -7.789989E+00        -8.838466E+00        -7.280640E+00        -7.788092E+00        -2.295489E+00         0.000000E+00        -2.115308E+00         0.000000E+00        -2.477067E+00         0.000000E+00        -2.941794E+01        -3.117382E+01        -3.086017E+01        -3.265293E+01        -2.734084E+01        -2.862124E+01        -8.269022E-01        -1.082555E+00        -8.402697E-01        -9.989336E-01        -8.416268E-01        -8.459170E-01         5.600000E+01         5.500000E+01         1.500000E+02         4.730000E+02         1.600000E+01         1.400000E+01         6.100000E+01         4.500000E+01         1.000000E+01         4.000000E+00         1.590000E+02         2.230000E+02         3.500000E+01         4.600000E+01         7.300000E+01         3.070000E+02         2.800000E+01         5.300000E+01
        5.958030E+07         8.032753E+00         1.619222E-01         4.967853E-01         3.412925E-01        -4.090249E-01        -2.081166E-01        -4.068780E-01         1.370608E+00         1.737554E+00         1.183435E+00         9.900000E+01         1.260000E+02         1.530000E+02        -2.030161E+01        -2.118422E+01        -1.928780E+01        -8.528654E+00        -9.373893E+00        -8.856850E+00         0.000000E+00         0.000000E+00         0.000000E+00        -1.918086E+00         0.000000E+00        -1.587536E+00         0.000000E+00        -2.133784E+00         0.000000E+00        -2.844712E+01        -3.003543E+01        -3.024582E+01        -3.109264E+01        -2.710738E+01        -2.741742E+01        -5.953651E+00        -6.648712E+00        -6.279297E+00        -6.746495E+00        -6.226999E+00        -7.002506E+00        -2.837941E+00         0.000000E+00        -3.825957E+00         0.000000E+00        -2.332984E+00         0.000000E+00        -2.334559E+01        -2.598106E+01        -2.322607E+01        -2.877363E+01        -2.337250E+01        -2.438612E+01        -7.602505E+00        -7.822606E+00        -8.328195E+00        -6.978163E+00        -7.297827E+00        -7.783093E+00        -3.144958E+00         0.000000E+00        -2.197372E+00         0.000000E+00        -2.526883E+00         0.000000E+00        -2.816735E+01        -3.122330E+01        -3.118486E+01        -3.269038E+01        -2.807272E+01        -2.923297E+01        -6.019460E-01        -9.626474E-01        -8.011377E-01        -9.703574E-01        -7.988595E-01        -9.169891E-01         3.800000E+01         5.700000E+01         1.630000E+02         4.760000E+02         1.600000E+01         1.400000E+01         5.400000E+01         4.600000E+01         1.400000E+01         6.000000E+00         1.670000E+02         2.150000E+02         2.800000E+01         5.400000E+01         8.000000E+01         3.060000E+02         2.500000E+01         4.800000E+01
        5.961030E+07         8.079162E+00         1.631859E-01         4.959428E-01         3.408713E-01        -3.978130E-01        -2.686188E-01        -4.481300E-01         1.379910E+00         1.672154E+00         1.122206E+00         9.700000E+01         1.280000E+02         1.530000E+02        -1.991155E+01        -2.092174E+01        -1.926807E+01        -7.730646E+00        -1.021073E+01        -8.361170E+00         0.000000E+00         0.000000E+00         0.000000E+00        -2.559119E+00         0.000000E+00        -1.614039E+00         0.000000E+00        -1.821896E+00         0.000000E+00        -2.774518E+01        -2.931916E+01        -3.027459E+01        -3.113307E+01        -2.604861E+01        -2.848341E+01        -5.965424E+00        -6.668964E+00        -6.384562E+00        -6.701954E+00        -6.453430E+00        -5.798241E+00        -2.476171E+00         0.000000E+00        -3.759045E+00         0.000000E+00        -2.218667E+00         0.000000E+00        -2.404033E+01        -2.542611E+01        -2.365844E+01        -2.999821E+01        -2.300680E+01        -2.429139E+01        -7.603032E+00        -7.889526E+00        -7.753991E+00        -6.360288E+00        -7.248366E+00        -7.874429E+00        -2.576236E+00         0.000000E+00        -2.271228E+00         0.000000E+00        -2.801921E+00         0.000000E+00        -2.988517E+01        -3.072264E+01        -3.074186E+01        -3.266223E+01        -2.742805E+01        -2.887403E+01        -6.804839E-01        -1.009215E+00        -8.428570E-01        -1.026474E+00        -9.202417E-01        -7.464954E-01         3.900000E+01         6.100000E+01         1.560000E+02         4.790000E+02         1.500000E+01         1.400000E+01         5.400000E+01         4.100000E+01         1.600000E+01         3.000000E+00         1.720000E+02         2.160000E+02         2.200000E+01         4.500000E+01         7.500000E+01         3.180000E+02         3.300000E+01         4.500000E+01
        5.964030E+07         8.317082E+00         1.693936E-01         4.921516E-01         3.384547E-01        -3.464404E-01        -2.660983E-01        -4.669497E-01         1.434093E+00         1.718086E+00         1.161064E+00         9.100000E+01         1.260000E+02         1.610000E+02        -1.895500E+01        -2.068032E+01        -2.005063E+01        -9.411051E+00        -9.774102E+00        -8.168036E+00         0.000000E+00         0.000000E+00         0.000000E+00        -1.804988E+00         0.000000E+00        -1.654769E+00         0.000000E+00        -2.007743E+00         0.000000E+00        -2.832488E+01        -2.988302E+01        -2.981433E+01        -3.123783E+01        -2.592215E+01        -2.710968E+01        -6.735960E+00        -6.822194E+00        -6.666787E+00        -6.646205E+00        -6.519129E+00        -6.698608E+00        -2.641515E+00         0.000000E+00        -4.174049E+00         0.000000E+00        -2.296918E+00         0.000000E+00        -2.343659E+01        -2.496157E+01        -2.400204E+01        -2.685094E+01        -2.352362E+01        -2.442841E+01        -7.574807E+00        -7.868093E+00        -8.176701E+00        -8.631208E+00        -7.171128E+00        -7.781107E+00        -2.302691E+00         0.000000E+00        -2.062638E+00         0.000000E+00        -2.792554E+00         0.000000E+00        -2.915803E+01        -3.110490E+01        -3.085318E+01        -3.275936E+01        -2.739939E+01        -2.901422E+01        -1.128896E+00        -1.131250E+00        -8.020285E-01        -9.707090E-01        -8.544745E-01        -6.501010E-01         3.600000E+01         6.400000E+01         1.520000E+02         4.810000E+02         2.000000E+01         1.100000E+01         4.900000E+01         4.600000E+01         1.300000E+01         8.000000E+00         1.790000E+02         2.070000E+02         3.200000E+01         4.300000E+01         7.900000E+01         3.050000E+02         3.200000E+01         4.500000E+01
        5.967030E+07         8.304541E+00         1.700698E-01         4.921738E-01         3.377563E-01        -2.155204E-01        -2.414612E-01        -3.907503E-01         1.565120E+00         1.741617E+00         1.205625E+00         9.900000E+01         1.310000E+02         1.480000E+02        -1.863880E+01        -2.060078E+01        -1.976071E+01        -1.004338E+01        -9.571557E+00        -8.430505E+00         0.000000E+00         0.000000E+00        -2.571346E-03        -1.998141E+00         0.000000E+00        -1.563906E+00         0.000000E+00        -1.203267E+00         0.000000E+00        -2.827441E+01        -2.974756E+01        -3.024288E+01        -3.115581E+01        -2.644396E+01        -2.606688E+01        -6.384716E+00        -6.789174E+00        -6.509497E+00        -6.777030E+00        -6.402374E+00        -6.938968E+00        -2.442237E+00         0.000000E+00        -5.593533E+00         0.000000E+00        -2.397442E+00         0.000000E+00        -2.338558E+01        -2.527577E+01        -2.149227E+01        -2.656079E+01        -2.347218E+01        -2.435522E+01        -7.247687E+00        -8.011214E+00        -8.073090E+00        -8.379299E+00        -7.078573E+00        -7.755465E+00        -2.840382E+00         0.000000E+00        -1.838556E+00         0.000000E+00        -3.510795E+00         0.000000E+00        -2.945559E+01        -3.075436E+01        -3.082562E+01        -3.272512E+01        -2.702470E+01        -2.885233E+01        -7.949831E-01        -1.102654E+00        -9.162036E-01        -9.532383E-01        -8.041032E-01        -7.670713E-01         4.600000E+01         5.900000E+01         1.630000E+02         4.670000E+02         1.700000E+01         1.200000E+01         4.600000E+01         5.000000E+01         1.300000E+01         1.000000E+01         1.670000E+02         2.160000E+02         2.300000E+01         5.000000E+01         8.200000E+01         3.050000E+02         2.500000E+01         5.300000E+01
        5.970030E+07         8.246681E+00         1.727857E-01         4.941581E-01         3.330562E-01        -3.025244E-01        -2.567430E-01        -4.659023E-01         1.458742E+00         1.731756E+00         1.138169E+00         1.040000E+02         1.280000E+02         1.460000E+02        -1.834476E+01        -2.178366E+01        -1.915035E+01        -9.980256E+00        -9.354181E+00        -8.252159E+00        -2.539777E-03         0.000000E+00        -1.161743E-02        -1.919983E+00         0.000000E+00        -1.771778E+00         0.000000E+00        -3.487446E-01         0.000000E+00        -2.896668E+01        -2.986826E+01        -3.013002E+01        -3.116373E+01        -2.633791E+01        -2.737120E+01        -6.426345E+00        -6.489413E+00        -6.419334E+00        -6.650137E+00        -6.963218E+00        -6.660759E+00        -2.632155E+00         0.000000E+00        -5.344219E+00         0.000000E+00        -2.425545E+00         0.000000E+00        -2.406006E+01        -2.466366E+01        -2.297452E+01        -2.635847E+01        -2.365002E+01        -2.451261E+01        -7.146420E+00        -8.115113E+00        -7.575511E+00        -8.112796E+00        -7.113765E+00        -7.737953E+00        -3.171781E+00         0.000000E+00        -1.884530E+00         0.000000E+00        -1.640172E+00         0.000000E+00        -2.841878E+01        -3.092348E+01        -3.147787E+01        -3.276035E+01        -2.857232E+01        -2.867868E+01        -1.065467E+00        -9.121701E-01        -7.858799E-01        -9.897096E-01        -6.205641E-01        -8.242112E-01         4.800000E+01         5.000000E+01         1.620000E+02         4.770000E+02         1.000000E+01         1.700000E+01         4.900000E+01         5.100000E+01         1.000000E+01         1.000000E+01         1.650000E+02         2.170000E+02         3.000000E+01         5.300000E+01         8.200000E+01         3.030000E+02         2.500000E+01         5.500000E+01
        5.973030E+07         8.624648E+00         1.908768E-01         4.868640E-01         3.222592E-01        -3.485272E-01        -2.726978E-01        -4.204788E-01         1.402958E+00         1.706788E+00         1.125230E+00         1.300000E+02         1.260000E+02         1.220000E+02        -1.918880E+01        -2.035572E+01        -2.066824E+01        -9.212253E+00        -9.882795E+00        -8.457593E+00         1.875500E-05         0.000000E+00        -5.445776E-03        -2.240514E+00         0.000000E+00        -1.456381E+00         0.000000E+00        -2.018720E+00         0.000000E+00        -2.897484E+01        -2.981380E+01        -2.979589E+01        -3.132340E+01        -2.551117E+01        -2.643766E+01        -6.413555E+00        -6.732219E+00        -6.630952E+00        -6.563812E+00        -6.339346E+00        -7.869939E+00        -3.031097E+00         0.000000E+00        -3.890941E+00         0.000000E+00        -2.267298E+00         0.000000E+00        -2.342395E+01        -2.466137E+01        -2.399869E+01        -2.853447E+01        -2.343434E+01        -2.421395E+01        -7.561435E+00        -8.176784E+00        -7.614618E+00        -7.004696E+00        -7.090872E+00        -7.741480E+00        -2.159862E+00         0.000000E+00        -1.983196E+00         0.000000E+00        -3.165429E+00         0.000000E+00        -2.932585E+01        -3.081074E+01        -3.111436E+01        -3.284711E+01        -2.633108E+01        -2.827577E+01        -7.556993E-01        -9.382426E-01        -7.745218E-01        -1.001165E+00        -1.183608E+00        -9.103542E-01         5.500000E+01         5.400000E+01         1.650000E+02         4.650000E+02         1.200000E+01         1.300000E+01         5.600000E+01         5.700000E+01         1.400000E+01         8.000000E+00         1.480000E+02         2.190000E+02         4.400000E+01         4.900000E+01         8.400000E+01         2.960000E+02         2.400000E+01         4.700000E+01
        5.976030E+07         8.225643E+00         1.840073E-01         4.889938E-01         3.269988E-01        -4.042828E-01        -2.502041E-01        -5.203593E-01         1.364880E+00         1.716338E+00         1.084357E+00         1.280000E+02         1.260000E+02         1.240000E+02        -1.985132E+01        -2.026398E+01        -1.953191E+01        -8.314009E+00        -9.942472E+00        -8.451242E+00        -1.539293E-01         0.000000E+00        -1.663283E-02        -2.476178E+00         0.000000E+00        -1.524784E+00         0.000000E+00        -2.889867E+00         0.000000E+00        -2.743213E+01        -2.925042E+01        -2.979587E+01        -3.123808E+01        -2.363543E+01        -2.723869E+01        -6.732602E+00        -6.616076E+00        -6.342318E+00        -6.587182E+00        -6.030464E+00        -7.419481E+00        -3.444809E+00         0.000000E+00        -2.864119E+00         0.000000E+00        -2.378856E+00         0.000000E+00        -2.353667E+01        -2.460219E+01        -2.562420E+01        -2.866235E+01        -2.282141E+01        -2.427983E+01        -7.345206E+00        -8.340394E+00        -7.665308E+00        -7.006021E+00        -7.580101E+00        -7.780467E+00        -3.018640E+00         0.000000E+00        -2.189631E+00         0.000000E+00        -2.594036E+00         0.000000E+00        -2.829217E+01        -3.100068E+01        -3.081827E+01        -3.281400E+01        -2.764567E+01        -2.894065E+01        -8.145674E-01        -8.928731E-01        -7.867788E-01        -9.519011E-01        -7.111572E-01        -7.041317E-01         5.100000E+01         5.800000E+01         1.590000E+02         4.710000E+02         7.000000E+00         1.800000E+01         5.000000E+01         5.700000E+01         1.600000E+01         5.000000E+00         1.390000E+02         2.350000E+02         3.700000E+01         4.700000E+01         7.700000E+01         3.060000E+02         2.000000E+01         5.300000E+01
        5.979030E+07         8.225806E+00         1.796031E-01         4.913978E-01         3.289990E-01        -3.702577E-01        -2.768096E-01        -4.887329E-01         1.386806E+00         1.695290E+00         1.073565E+00         1.360000E+02         1.260000E+02         1.160000E+02        -1.977926E+01        -2.131386E+01        -2.033509E+01        -8.724020E+00        -9.246677E+00        -8.589822E+00        -5.445346E-02         0.000000E+00        -4.896754E-03        -2.372509E+00         0.000000E+00        -1.522843E+00         0.000000E+00        -1.462298E+00         0.000000E+00        -2.819364E+01        -2.950362E+01        -3.009573E+01        -3.119187E+01        -2.603629E+01        -2.676254E+01        -6.624473E+00        -7.051977E+00        -6.633351E+00        -6.671235E+00        -7.220012E+00        -7.035840E+00        -3.199091E+00         0.000000E+00        -3.800497E+00         0.000000E+00        -2.230970E+00         0.000000E+00        -2.383891E+01        -2.459123E+01        -2.248522E+01        -2.880915E+01        -2.300858E+01        -2.472393E+01        -7.344769E+00        -8.456393E+00        -7.818791E+00        -6.796297E+00        -7.433946E+00        -7.687943E+00        -2.954450E+00         0.000000E+00        -2.635624E+00         0.000000E+00        -3.353442E+00         0.000000E+00        -2.862226E+01        -3.107844E+01        -3.030430E+01        -3.278275E+01        -2.639673E+01        -2.881961E+01        -6.577338E-01        -8.967833E-01        -8.193578E-01        -9.883964E-01        -1.094376E+00        -7.940055E-01         4.200000E+01         6.100000E+01         1.600000E+02         4.720000E+02         1.100000E+01         1.800000E+01         6.500000E+01         4.400000E+01         1.200000E+01         8.000000E+00         1.510000E+02         2.220000E+02         3.200000E+01         5.500000E+01         7.600000E+01         3.120000E+02         2.200000E+01         4.900000E+01
        5.982030E+07         8.377608E+00         1.759561E-01         4.937701E-01         3.302738E-01        -3.615500E-01        -2.168416E-01        -4.400798E-01         1.355967E+00         1.758696E+00         1.157045E+00         1.390000E+02         1.260000E+02         1.130000E+02        -2.014649E+01        -2.104432E+01        -1.837464E+01        -8.579821E+00        -9.720476E+00        -8.958169E+00        -1.118222E-01         0.000000E+00        -2.649693E-03        -1.861936E+00         0.000000E+00        -1.632461E+00         0.000000E+00        -1.143255E+00         0.000000E+00        -2.758344E+01        -3.021998E+01        -2.996613E+01        -3.104521E+01        -2.482492E+01        -2.718955E+01        -7.052619E+00        -6.411502E+00        -6.298401E+00        -6.617793E+00        -6.031235E+00        -7.017007E+00        -3.422722E+00         0.000000E+00        -3.190008E+00         0.000000E+00        -2.058975E+00         0.000000E+00        -2.380340E+01        -2.582735E+01        -2.416446E+01        -2.744363E+01        -2.339297E+01        -2.434059E+01        -7.249589E+00        -8.104192E+00        -7.574864E+00        -7.632518E+00        -7.577258E+00        -7.942779E+00        -3.117814E+00         0.000000E+00        -2.339173E+00         0.000000E+00        -2.786692E+00         0.000000E+00        -2.870961E+01        -3.128979E+01        -3.098253E+01        -3.277490E+01        -2.647932E+01        -2.883796E+01        -8.540712E-01        -9.335007E-01        -8.032170E-01        -9.560766E-01        -1.082261E+00        -1.145709E+00         4.800000E+01         5.200000E+01         1.500000E+02         4.840000E+02         1.100000E+01         1.900000E+01         6.100000E+01         4.300000E+01         1.400000E+01         9.000000E+00         1.560000E+02         2.190000E+02         3.700000E+01         5.000000E+01         7.900000E+01         3.000000E+02         2.300000E+01         4.600000E+01
        5.985030E+07         8.862090E+00         1.799579E-01         4.894801E-01         3.305620E-01        -3.762325E-01        -2.617927E-01        -4.456401E-01         1.376502E+00         1.695086E+00         1.200869E+00         1.390000E+02         1.260000E+02         1.130000E+02        -1.885373E+01        -2.084373E+01        -1.941730E+01        -8.819178E+00        -9.233961E+00        -8.210730E+00         0.000000E+00         0.000000E+00        -1.419212E-01        -1.220991E+00         0.000000E+00        -1.723885E+00         0.000000E+00        -1.650812E+00         0.000000E+00        -2.937527E+01        -3.050788E+01        -3.011376E+01        -3.110748E+01        -2.690703E+01        -2.610141E+01        -6.332143E+00        -6.224665E+00        -6.328506E+00        -6.695930E+00        -7.296042E+00        -7.430348E+00        -3.588741E+00         0.000000E+00        -4.371516E+00         0.000000E+00        -2.177864E+00         0.000000E+00        -2.420961E+01        -2.518381E+01        -2.246216E+01        -2.851986E+01        -2.407008E+01        -2.417201E+01        -6.960254E+00        -7.829511E+00        -8.416805E+00        -6.577526E+00        -7.243318E+00        -8.027739E+00        -2.410012E+00         0.000000E+00        -1.899397E+00         0.000000E+00        -2.827305E+00         0.000000E+00        -2.905314E+01        -3.098521E+01        -3.144245E+01        -3.292104E+01        -2.695778E+01        -2.896903E+01        -1.004953E+00        -9.486139E-01        -7.355247E-01        -9.314677E-01        -8.357158E-01        -8.100838E-01         5.100000E+01         5.600000E+01         1.510000E+02         4.770000E+02         8.000000E+00         2.100000E+01         6.400000E+01         4.600000E+01         1.200000E+01         1.000000E+01         1.500000E+02         2.200000E+02         4.000000E+01         4.900000E+01         7.400000E+01         3.050000E+02         2.500000E+01         5.400000E+01
        5.988030E+07         8.305682E+00         1.764106E-01         4.930828E-01         3.305066E-01        -3.965332E-01        -2.814779E-01        -4.596168E-01         1.340355E+00         1.705835E+00         1.104150E+00         1.360000E+02         1.260000E+02         1.160000E+02        -1.965990E+01        -2.127612E+01        -1.967080E+01        -9.136540E+00        -8.779895E+00        -7.857649E+00         0.000000E+00         0.000000E+00        -4.390881E-04        -2.097539E+00         0.000000E+00        -1.696301E+00         0.000000E+00        -7.541456E-01         0.000000E+00        -2.825275E+01        -2.965220E+01        -2.994538E+01        -3.113858E+01        -2.672612E+01        -2.736101E+01        -6.507738E+00        -6.669740E+00        -6.482526E+00        -6.606480E+00        -7.078436E+00        -6.880753E+00        -3.022474E+00         0.000000E+00        -3.575143E+00         0.000000E+00        -2.225762E+00         0.000000E+00        -2.445639E+01        -2.428732E+01        -2.398687E+01        -2.859547E+01        -2.341506E+01        -2.445787E+01        -6.857572E+00        -8.198121E+00        -8.734012E+00        -7.016204E+00        -7.358841E+00        -7.747381E+00        -2.499349E+00         0.000000E+00        -1.961649E+00         0.000000E+00        -2.131612E+00         0.000000E+00        -2.898688E+01        -3.164935E+01        -3.136769E+01        -3.270080E+01        -2.686725E+01        -2.910357E+01        -9.087184E-01        -9.107488E-01        -8.033840E-01        -9.798970E-01        -1.062515E+00        -7.570057E-01         5.100000E+01         5.600000E+01         1.510000E+02         4.790000E+02         1.000000E+01         1.700000E+01         7.200000E+01         3.800000E+01         1.500000E+01         6.000000E+00         1.490000E+02         2.220000E+02         3.800000E+01         4.100000E+01         8.100000E+01         3.060000E+02         2.500000E+01         4.600000E+01
        5.991030E+07         8.664458E+00         1.844474E-01         4.913978E-01         3.241548E-01        -3.717720E-01        -2.332911E-01        -4.651717E-01         1.375418E+00         1.728692E+00         1.099633E+00         1.380000E+02         1.260000E+02         1.140000E+02        -2.065634E+01        -2.133412E+01        -1.952272E+01        -8.487929E+00        -9.296823E+00        -8.941781E+00         0.000000E+00         0.000000E+00         0.000000E+00        -1.852259E+00         0.000000E+00        -1.676572E+00         0.000000E+00        -2.609118E+00         0.000000E+00        -2.880482E+01        -2.995337E+01        -3.052426E+01        -3.110136E+01        -2.632730E+01        -2.660669E+01        -6.385833E+00        -6.720150E+00        -6.288585E+00        -6.718181E+00        -6.809043E+00        -7.199830E+00        -3.133051E+00         0.000000E+00        -4.606395E+00         0.000000E+00        -2.031920E+00         0.000000E+00        -2.453049E+01        -2.604750E+01        -2.201890E+01        -2.812254E+01        -2.307086E+01        -2.419438E+01        -7.078383E+00        -7.435627E+00        -8.777617E+00        -6.049116E+00        -7.639966E+00        -7.809840E+00        -3.391656E+00         0.000000E+00        -2.299711E+00         0.000000E+00        -1.793567E+00         0.000000E+00        -2.844567E+01        -3.117237E+01        -3.111512E+01        -3.275806E+01        -2.820947E+01        -2.901805E+01        -8.332854E-01        -1.057279E+00        -7.742138E-01        -9.836215E-01        -6.972247E-01        -7.155492E-01         5.100000E+01         6.000000E+01         1.550000E+02         4.750000E+02         7.000000E+00         1.600000E+01         6.800000E+01         4.400000E+01         1.200000E+01         1.000000E+01         1.560000E+02         2.120000E+02         4.300000E+01         5.600000E+01         7.300000E+01         3.040000E+02         2.800000E+01         4.500000E+01
        5.994030E+07         8.150900E+00         1.916085E-01         4.863762E-01         3.220153E-01        -3.375255E-01        -2.643553E-01        -4.726232E-01         1.481825E+00         1.723028E+00         1.092645E+00         1.460000E+02         1.140000E+02         1.180000E+02        -1.996519E+01        -2.106622E+01        -1.959562E+01        -9.130167E+00        -9.178599E+00        -8.726763E+00        -3.205964E-04         0.000000E+00         0.000000E+00        -2.299846E+00         0.000000E+00        -1.603829E+00         0.000000E+00        -5.892645E-01         0.000000E+00        -2.802148E+01        -3.021305E+01        -2.987299E+01        -3.119115E+01        -2.658448E+01        -2.653329E+01        -6.483588E+00        -6.469418E+00        -6.650935E+00        -6.592880E+00        -7.719151E+00        -7.572340E+00        -3.336093E+00         0.000000E+00        -2.418897E+00         0.000000E+00        -2.036215E+00         0.000000E+00        -2.415640E+01        -2.580074E+01        -2.389289E+01        -2.688930E+01        -2.351968E+01        -2.416311E+01        -7.293049E+00        -7.407757E+00        -7.825744E+00        -7.860197E+00        -7.478799E+00        -7.949408E+00        -3.237275E+00         0.000000E+00        -1.929672E+00         0.000000E+00        -3.966778E+00         0.000000E+00        -2.883011E+01        -3.120568E+01        -3.120588E+01        -3.279494E+01        -2.642147E+01        -2.897862E+01        -7.850964E-01        -9.455659E-01        -8.053503E-01        -9.271216E-01        -9.224817E-01        -7.542521E-01         5.500000E+01         5.900000E+01         1.560000E+02         4.700000E+02         9.000000E+00         1.500000E+01         6.100000E+01         5.100000E+01         1.500000E+01         8.000000E+00         1.520000E+02         2.150000E+02         4.500000E+01         5.000000E+01         7.200000E+01         3.060000E+02         2.200000E+01         5.400000E+01
        5.997030E+07         8.260510E+00         1.881720E-01         4.824853E-01         3.293426E-01        -3.258229E-01        -2.047116E-01        -3.912953E-01         1.492930E+00         1.751247E+00         1.182106E+00         1.300000E+02         1.130000E+02         1.350000E+02        -1.950100E+01        -2.051024E+01        -1.975069E+01        -9.148761E+00        -9.663542E+00        -8.812190E+00         1.388119E-03         0.000000E+00         0.000000E+00        -2.067694E+00         0.000000E+00        -1.716792E+00         0.000000E+00        -2.283630E+00         0.000000E+00        -2.823496E+01        -2.948339E+01        -3.007003E+01        -3.128984E+01        -2.544254E+01        -2.678341E+01        -6.456488E+00        -6.987042E+00        -6.356720E+00        -6.470833E+00        -6.429029E+00        -6.012939E+00        -3.602608E+00         0.000000E+00        -2.636401E+00         0.000000E+00        -1.894754E+00         0.000000E+00        -2.304153E+01        -2.501524E+01        -2.458937E+01        -2.673664E+01        -2.422162E+01        -2.425623E+01        -7.883936E+00        -7.825473E+00        -8.292278E+00        -8.636165E+00        -6.996612E+00        -7.753933E+00        -2.769897E+00         0.000000E+00        -1.786969E+00         0.000000E+00        -2.920820E+00         0.000000E+00        -2.896561E+01        -3.119543E+01        -3.118633E+01        -3.289899E+01        -2.697275E+01        -2.901960E+01        -8.113107E-01        -9.965915E-01        -7.922970E-01        -8.951773E-01        -7.801778E-01        -1.013152E+00         5.900000E+01         5.400000E+01         1.500000E+02         4.750000E+02         1.500000E+01         1.100000E+01         5.200000E+01         5.300000E+01         9.000000E+00         1.100000E+01         1.680000E+02         2.090000E+02         3.800000E+01         5.600000E+01         7.600000E+01         3.040000E+02         3.000000E+01         4.000000E+01
        6.000030E+07         8.286386E+00         1.849918E-01         4.871466E-01         3.278616E-01        -4.339499E-01        -2.072753E-01        -4.568108E-01         1.275258E+00         1.757981E+00         1.134496E+00         1.330000E+02         1.120000E+02         1.330000E+02        -1.952319E+01        -2.134030E+01        -1.913474E+01        -8.841698E+00        -9.570867E+00        -8.694190E+00        -9.752827E-02         0.000000E+00         0.000000E+00        -2.438183E+00         0.000000E+00        -1.701634E+00         0.000000E+00        -3.698489E+00         0.000000E+00        -2.733749E+01        -2.935085E+01        -3.005575E+01        -3.136212E+01        -2.444015E+01        -2.664071E+01        -6.611586E+00        -7.053205E+00        -6.467864E+00        -6.572560E+00        -7.038489E+00        -6.546655E+00        -3.033030E+00         0.000000E+00        -2.249180E+00         0.000000E+00        -1.987012E+00         0.000000E+00        -2.309402E+01        -2.487896E+01        -2.224986E+01        -2.655687E+01        -2.344971E+01        -2.388374E+01        -7.824627E+00        -7.778254E+00        -9.790899E+00        -8.105798E+00        -7.107959E+00        -7.841036E+00        -2.373517E+00         0.000000E+00        -1.940787E+00         0.000000E+00        -2.703620E+00         0.000000E+00        -2.918023E+01        -3.057059E+01        -3.133424E+01        -3.295731E+01        -2.661704E+01        -2.872202E+01        -9.643869E-01        -9.205210E-01        -7.845554E-01        -8.937102E-01        -8.883516E-01        -5.897514E-01         5.000000E+01         5.700000E+01         1.510000E+02         4.820000E+02         1.000000E+01         1.400000E+01         5.700000E+01         5.400000E+01         1.000000E+01         1.100000E+01         1.700000E+02         2.000000E+02         4.400000E+01         4.200000E+01         7.700000E+01         3.050000E+02         2.500000E+01         4.200000E+01
        6.003030E+07         8.250794E+00         1.818424E-01         4.953996E-01         3.227580E-01        -3.106217E-01        -2.273673E-01        -4.480933E-01         1.437518E+00         1.717185E+00         1.148334E+00         1.200000E+02         1.330000E+02         1.250000E+02        -1.977785E+01        -2.024093E+01        -1.936003E+01        -8.993844E+00        -9.978275E+00        -8.695203E+00         2.890232E-04         1.816734E-04        -2.121059E-03        -2.181416E+00         0.000000E+00        -1.784908E+00         0.000000E+00        -3.148959E+00         0.000000E+00        -2.815366E+01        -2.891918E+01        -2.988844E+01        -3.127744E+01        -2.727346E+01        -2.662217E+01        -6.615432E+00        -6.731728E+00        -6.463693E+00        -6.471463E+00        -5.988680E+00        -6.713392E+00        -2.905111E+00         0.000000E+00        -2.161955E+00         0.000000E+00        -2.172229E+00         0.000000E+00        -2.403294E+01        -2.519459E+01        -2.380250E+01        -2.854185E+01        -2.339037E+01        -2.432557E+01        -7.282818E+00        -7.464504E+00        -8.834593E+00        -6.721913E+00        -7.403787E+00        -7.823421E+00        -2.495983E+00         0.000000E+00        -2.157774E+00         0.000000E+00        -1.961239E+00         0.000000E+00        -2.897226E+01        -3.110384E+01        -3.077522E+01        -3.275519E+01        -2.754366E+01        -2.890562E+01        -1.045783E+00        -8.515818E-01        -9.534472E-01        -9.302102E-01        -5.561307E-01        -6.876277E-01         5.200000E+01         5.900000E+01         1.460000E+02         4.820000E+02         1.000000E+01         1.500000E+01         5.200000E+01         5.200000E+01         1.700000E+01         8.000000E+00         1.590000E+02         2.140000E+02         4.100000E+01         4.200000E+01         7.600000E+01         3.090000E+02         3.200000E+01         4.900000E+01
        6.006030E+07         7.858064E+00         1.587872E-01         4.930313E-01         3.481815E-01        -4.755085E-01        -2.591025E-01        -4.555583E-01         1.245569E+00         1.688090E+00         1.155570E+00         9.800000E+01         1.330000E+02         1.470000E+02        -2.144083E+01        -2.111785E+01        -2.045367E+01        -7.716552E+00        -9.320904E+00        -8.370552E+00        -6.423000E-05         0.000000E+00        -2.942470E-03        -2.342295E+00         0.000000E+00        -1.817662E+00         0.000000E+00        -2.598330E+00         0.000000E+00        -2.800160E+01        -3.032214E+01        -3.023538E+01        -3.145339E+01        -2.557972E+01        -2.666339E+01        -6.281876E+00        -6.770918E+00        -6.354604E+00        -6.528047E+00        -6.763404E+00        -7.355751E+00        -2.952903E+00         0.000000E+00        -3.025251E+00         0.000000E+00        -2.287510E+00         0.000000E+00        -2.350637E+01        -2.446208E+01        -2.475774E+01        -2.667125E+01        -2.375228E+01        -2.403336E+01        -7.610665E+00        -8.378011E+00        -7.502460E+00        -8.532205E+00        -7.255838E+00        -8.064704E+00        -3.242090E+00         0.000000E+00        -2.291926E+00         0.000000E+00        -2.387397E+00         0.000000E+00        -2.863957E+01        -3.174090E+01        -3.090233E+01        -3.289101E+01        -2.773359E+01        -2.864333E+01        -6.957659E-01        -1.096471E+00        -7.489093E-01        -9.461251E-01        -9.506684E-01        -9.217812E-01         4.600000E+01         5.400000E+01         1.490000E+02         4.790000E+02         2.100000E+01         1.500000E+01         4.800000E+01         4.700000E+01         1.500000E+01         7.000000E+00         1.610000E+02         2.240000E+02         3.400000E+01         4.000000E+01         7.300000E+01         3.130000E+02         3.000000E+01         4.700000E+01
        6.009030E+07         8.310025E+00         1.737834E-01         4.891254E-01         3.370912E-01        -3.113647E-01        -2.643768E-01        -3.696764E-01         1.444819E+00         1.704454E+00         1.205845E+00         1.180000E+02         1.280000E+02         1.320000E+02        -2.001803E+01        -2.210152E+01        -1.939760E+01        -9.003071E+00        -8.847501E+00        -8.759699E+00        -1.608762E-03         0.000000E+00        -8.857373E-04        -2.077690E+00         0.000000E+00        -1.793832E+00         0.000000E+00        -1.776363E+00         0.000000E+00        -2.970860E+01        -2.924823E+01        -2.960539E+01        -3.147333E+01        -2.725032E+01        -2.630188E+01        -6.042677E+00        -6.504055E+00        -6.602162E+00        -6.486704E+00        -6.319757E+00        -7.362069E+00        -3.303413E+00         0.000000E+00        -4.374299E+00         0.000000E+00        -1.980763E+00         0.000000E+00        -2.362130E+01        -2.457892E+01        -2.288989E+01        -2.719757E+01        -2.399859E+01        -2.465413E+01        -7.148611E+00        -8.093050E+00        -8.580721E+00        -7.493160E+00        -7.156137E+00        -7.619276E+00        -3.046791E+00         0.000000E+00        -2.333400E+00         0.000000E+00        -2.534250E+00         0.000000E+00        -2.903689E+01        -3.142495E+01        -3.068823E+01        -3.297405E+01        -2.709706E+01        -2.955660E+01        -8.410568E-01        -7.260459E-01        -7.703556E-01        -9.459357E-01        -9.178824E-01        -8.718953E-01         4.300000E+01         5.900000E+01         1.480000E+02         4.820000E+02         1.500000E+01         1.700000E+01         5.600000E+01         4.500000E+01         1.400000E+01         8.000000E+00         1.630000E+02         2.160000E+02         4.300000E+01         4.100000E+01         7.000000E+01         3.130000E+02         3.100000E+01         5.200000E+01
        6.012030E+07         7.877738E+00         1.655249E-01         4.900011E-01         3.444740E-01        -3.667691E-01        -2.234277E-01        -4.131500E-01         1.383529E+00         1.742994E+00         1.200663E+00         1.040000E+02         1.270000E+02         1.470000E+02        -1.970429E+01        -2.052948E+01        -1.966884E+01        -8.809263E+00        -9.187455E+00        -8.444287E+00        -1.826315E-01         0.000000E+00        -4.938954E-02        -1.752187E+00         0.000000E+00        -1.640868E+00         0.000000E+00        -2.295707E+00         0.000000E+00        -2.951128E+01        -2.883151E+01        -2.997144E+01        -3.121167E+01        -2.609359E+01        -2.704496E+01        -6.116011E+00        -6.982609E+00        -6.558083E+00        -6.592727E+00        -7.122005E+00        -6.649955E+00        -3.198739E+00         0.000000E+00        -3.038393E+00         0.000000E+00        -2.033903E+00         0.000000E+00        -2.411534E+01        -2.474844E+01        -2.515862E+01        -2.447720E+01        -2.345328E+01        -2.424040E+01        -7.102237E+00        -8.225853E+00        -7.337663E+00        -8.408067E+00        -7.226740E+00        -7.734660E+00        -2.444258E+00         0.000000E+00        -1.987002E+00         0.000000E+00        -3.078411E+00         0.000000E+00        -2.930864E+01        -3.159070E+01        -3.073589E+01        -3.297616E+01        -2.684965E+01        -2.890390E+01        -7.910052E-01        -8.953798E-01        -8.465630E-01        -9.486604E-01        -9.625313E-01        -7.539751E-01         5.000000E+01         5.100000E+01         1.510000E+02         4.790000E+02         1.500000E+01         1.800000E+01         5.500000E+01         4.500000E+01         1.700000E+01         5.000000E+00         1.720000E+02         2.080000E+02         3.400000E+01         4.300000E+01         7.600000E+01         3.060000E+02         3.100000E+01         4.700000E+01
        6.015030E+07         7.763626E+00         1.581421E-01         4.931050E-01         3.487529E-01        -3.374346E-01        -2.069786E-01        -4.622090E-01         1.388633E+00         1.743683E+00         1.138164E+00         1.000000E+02         1.290000E+02         1.490000E+02        -1.866039E+01        -2.107458E+01        -2.080276E+01        -9.304193E+00        -9.635595E+00        -8.042846E+00        -3.481016E-03         0.000000E+00        -1.061114E-04        -1.357562E+00         0.000000E+00        -1.813518E+00         0.000000E+00        -2.044091E+00         0.000000E+00        -2.905788E+01        -2.917470E+01        -2.996600E+01        -3.144711E+01        -2.487422E+01        -2.679028E+01        -6.713242E+00        -6.660333E+00        -6.384420E+00        -6.518818E+00        -6.929699E+00        -7.342385E+00        -3.679174E+00         0.000000E+00        -2.607440E+00         0.000000E+00        -2.261897E+00         0.000000E+00        -2.374592E+01        -2.433099E+01        -2.383277E+01        -2.474237E+01        -2.367437E+01        -2.439395E+01        -6.943128E+00        -8.282170E+00        -7.631200E+00        -8.517895E+00        -7.155636E+00        -7.347331E+00        -2.160070E+00         0.000000E+00        -2.078959E+00         0.000000E+00        -3.132834E+00         0.000000E+00        -2.893391E+01        -3.120048E+01        -3.099931E+01        -3.283430E+01        -2.649629E+01        -2.916145E+01        -9.407683E-01        -9.904257E-01        -8.733913E-01        -9.889978E-01        -1.048463E+00        -7.380759E-01         3.500000E+01         6.300000E+01         1.520000E+02         4.770000E+02         1.800000E+01         1.900000E+01         4.600000E+01         4.500000E+01         1.600000E+01         8.000000E+00         1.790000E+02         2.080000E+02         3.200000E+01         3.800000E+01         7.700000E+01         3.160000E+02         2.800000E+01         5.000000E+01
        6.018030E+07         7.787379E+00         1.743709E-01         4.829398E-01         3.426893E-01        -3.866766E-01        -2.551361E-01        -4.803462E-01         1.421544E+00         1.699931E+00         1.099486E+00         1.150000E+02         1.100000E+02         1.530000E+02        -1.990447E+01        -2.194124E+01        -1.971996E+01        -8.767011E+00        -9.639488E+00        -7.834909E+00         0.000000E+00         0.000000E+00         0.000000E+00        -1.832424E+00         0.000000E+00        -1.661779E+00         0.000000E+00        -2.932486E+00         0.000000E+00        -2.737387E+01        -3.032968E+01        -2.994804E+01        -3.125117E+01        -2.711993E+01        -2.785077E+01        -7.009522E+00        -6.284250E+00        -6.508482E+00        -6.530623E+00        -6.440372E+00        -6.500525E+00        -3.366667E+00         0.000000E+00        -3.644962E+00         0.000000E+00        -2.128254E+00         0.000000E+00        -2.339846E+01        -2.511057E+01        -2.236075E+01        -2.805032E+01        -2.366750E+01        -2.398685E+01        -7.780256E+00        -8.198070E+00        -7.778463E+00        -8.940090E+00        -7.079409E+00        -7.826482E+00        -2.313333E+00         0.000000E+00        -2.148493E+00         0.000000E+00        -2.749097E+00         0.000000E+00        -2.915536E+01        -3.108961E+01        -3.083690E+01        -3.274092E+01        -2.748896E+01        -2.914007E+01        -8.624024E-01        -8.752260E-01        -8.748650E-01        -9.355596E-01        -6.421895E-01        -6.656140E-01         4.400000E+01         5.600000E+01         1.600000E+02         4.680000E+02         1.400000E+01         2.200000E+01         5.600000E+01         4.700000E+01         8.000000E+00         8.000000E+00         1.830000E+02         2.000000E+02         3.000000E+01         5.400000E+01         7.200000E+01         3.140000E+02         2.700000E+01         4.300000E+01
        6.021030E+07         8.057856E+00         1.701142E-01         4.953553E-01         3.345305E-01        -3.745196E-01        -2.818162E-01        -4.464962E-01         1.415062E+00         1.675196E+00         1.161654E+00         8.800000E+01         1.260000E+02         1.640000E+02        -1.808925E+01        -2.105964E+01        -1.974107E+01        -9.722571E+00        -8.787537E+00        -8.850837E+00        -2.190997E-02         0.000000E+00        -7.451146E-03        -1.269024E+00         0.000000E+00        -1.770966E+00         0.000000E+00        -1.027967E+00         0.000000E+00        -2.866148E+01        -2.971822E+01        -2.986317E+01        -3.111365E+01        -2.674273E+01        -2.782373E+01        -6.828904E+00        -6.620350E+00        -6.605656E+00        -6.683611E+00        -7.366815E+00        -6.530337E+00        -3.189012E+00         0.000000E+00        -4.130752E+00         0.000000E+00        -2.625865E+00         0.000000E+00        -2.374299E+01        -2.446157E+01        -2.341244E+01        -2.753667E+01        -2.331502E+01        -2.394164E+01        -7.322370E+00        -8.054880E+00        -7.799156E+00        -7.826472E+00        -7.463639E+00        -7.980135E+00        -1.747010E+00         0.000000E+00        -2.006191E+00         0.000000E+00        -2.551474E+00         0.000000E+00        -2.912143E+01        -3.128055E+01        -3.101980E+01        -3.277223E+01        -2.755302E+01        -2.921711E+01        -1.114159E+00        -8.664708E-01        -8.321064E-01        -9.907337E-01        -7.162487E-01        -8.397788E-01         3.500000E+01         7.000000E+01         1.480000E+02         4.800000E+02         1.500000E+01         1.600000E+01         5.300000E+01         4.900000E+01         1.400000E+01         9.000000E+00         1.640000E+02         2.130000E+02         2.800000E+01         4.800000E+01         6.800000E+01         3.210000E+02         3.200000E+01         4.000000E+01
        6.024030E+07         8.110357E+00         1.651812E-01         4.939364E-01         3.408824E-01        -2.931833E-01        -2.800487E-01        -4.723582E-01         1.470798E+00         1.695815E+00         1.108194E+00         8.700000E+01         1.260000E+02         1.650000E+02        -1.894792E+01        -2.030282E+01        -1.991256E+01        -9.306362E+00        -9.676272E+00        -8.658822E+00         0.000000E+00         0.000000E+00        -3.325133E-03        -1.570045E+00         0.000000E+00        -1.667269E+00         0.000000E+00        -3.286791E+00         0.000000E+00        -2.901791E+01        -2.943115E+01        -2.985276E+01        -3.128191E+01        -2.511437E+01        -2.653051E+01        -6.135057E+00        -6.758429E+00        -6.429354E+00        -6.613649E+00        -6.406537E+00        -6.462939E+00        -2.958208E+00         0.000000E+00        -3.835906E+00         0.000000E+00        -2.329188E+00         0.000000E+00        -2.394434E+01        -2.503507E+01        -2.289786E+01        -2.804333E+01        -2.330439E+01        -2.394633E+01        -7.139837E+00        -7.773145E+00        -8.277146E+00        -7.506875E+00        -7.461123E+00        -7.806177E+00        -1.707661E+00         0.000000E+00        -1.951017E+00         0.000000E+00        -2.832122E+00         0.000000E+00        -2.964940E+01        -3.059448E+01        -3.106397E+01        -3.293829E+01        -2.745855E+01        -2.873243E+01        -8.374396E-01        -1.072510E+00        -8.130909E-01        -8.726535E-01        -9.239693E-01        -8.747948E-01         3.800000E+01         6.500000E+01         1.510000E+02         4.780000E+02         1.300000E+01         1.900000E+01         5.300000E+01         5.000000E+01         1.400000E+01         9.000000E+00         1.710000E+02         2.050000E+02         2.500000E+01         5.200000E+01         7.300000E+01         3.170000E+02         3.700000E+01         3.300000E+01
        6.027030E+07         7.688053E+00         1.544064E-01         5.001219E-01         3.454717E-01        -3.848786E-01        -2.194376E-01        -3.530720E-01         1.398668E+00         1.712138E+00         1.232295E+00         8.200000E+01         1.260000E+02         1.700000E+02        -2.042117E+01        -2.098801E+01        -1.865185E+01        -8.649350E+00        -9.360546E+00        -8.810249E+00        -1.350530E-02         0.000000E+00        -2.576912E-02        -1.813085E+00         0.000000E+00        -1.588554E+00         0.000000E+00        -2.450354E+00         0.000000E+00        -2.745957E+01        -2.921430E+01        -3.042695E+01        -3.115351E+01        -2.662320E+01        -2.626229E+01        -6.882578E+00        -7.082979E+00        -6.208555E+00        -6.680241E+00        -6.107224E+00        -7.135218E+00        -3.701754E+00         0.000000E+00        -3.552381E+00         0.000000E+00        -2.144942E+00         0.000000E+00        -2.282360E+01        -2.476235E+01        -2.496323E+01        -2.743396E+01        -2.354105E+01        -2.453726E+01        -7.484629E+00        -8.017793E+00        -7.279047E+00        -7.558055E+00        -7.229185E+00        -7.659706E+00        -2.179432E+00         0.000000E+00        -1.843181E+00         0.000000E+00        -2.949596E+00         0.000000E+00        -2.839793E+01        -3.098794E+01        -3.135162E+01        -3.291451E+01        -2.779454E+01        -2.911183E+01        -9.142365E-01        -1.029088E+00        -6.752438E-01        -9.652701E-01        -9.213185E-01        -7.989059E-01         3.000000E+01         6.700000E+01         1.630000E+02         4.710000E+02         1.500000E+01         1.800000E+01         4.900000E+01         4.900000E+01         1.500000E+01         9.000000E+00         1.760000E+02         2.040000E+02         2.100000E+01         4.300000E+01         8.100000E+01         3.160000E+02         3.400000E+01         4.700000E+01
        6.030030E+07         7.689977E+00         1.499712E-01         4.998009E-01         3.502279E-01        -3.377293E-01        -2.523186E-01        -4.704206E-01         1.419117E+00         1.691718E+00         1.179758E+00         6.900000E+01         1.260000E+02         1.830000E+02        -1.976802E+01        -2.011347E+01        -1.967458E+01        -8.650511E+00        -9.810302E+00        -8.226792E+00        -4.433359E-04         0.000000E+00        -6.062848E-04        -1.308959E+00         0.000000E+00        -1.707825E+00         0.000000E+00        -1.645387E+00         0.000000E+00        -2.893546E+01        -2.951561E+01        -3.060443E+01        -3.126927E+01        -2.655220E+01        -2.504702E+01        -6.486250E+00        -6.866377E+00        -6.257512E+00        -6.597613E+00        -6.299514E+00        -8.183637E+00        -3.224004E+00         0.000000E+00        -4.186061E+00         0.000000E+00        -2.422410E+00         0.000000E+00        -2.352127E+01        -2.580979E+01        -2.413772E+01        -2.527608E+01        -2.384192E+01        -2.375526E+01        -7.626321E+00        -8.064382E+00        -8.161490E+00        -8.788724E+00        -7.061580E+00        -8.055069E+00        -2.918699E+00         0.000000E+00        -1.878492E+00         0.000000E+00        -2.500826E+00         0.000000E+00        -2.868707E+01        -3.168004E+01        -3.126802E+01        -3.287836E+01        -2.746533E+01        -2.882662E+01        -6.966742E-01        -9.741415E-01        -7.790392E-01        -9.490344E-01        -9.124044E-01        -7.302499E-01         3.100000E+01         6.000000E+01         1.380000E+02         5.040000E+02         1.600000E+01         1.500000E+01         4.300000E+01         4.700000E+01         1.400000E+01         9.000000E+00         1.890000E+02         2.000000E+02         2.200000E+01         5.000000E+01         7.900000E+01         3.120000E+02         3.600000E+01         4.200000E+01
        6.033030E+07         8.107553E+00         1.711562E-01         4.993460E-01         3.294978E-01        -3.984288E-01        -2.220492E-01        -4.376565E-01         1.321374E+00         1.737323E+00         1.168485E+00         1.060000E+02         1.280000E+02         1.440000E+02        -1.927481E+01        -2.039273E+01        -1.937137E+01        -8.722558E+00        -9.387197E+00        -8.560281E+00         0.000000E+00         0.000000E+00        -6.320411E-04        -1.394280E+00         0.000000E+00        -1.660655E+00         0.000000E+00        -1.598899E+00         0.000000E+00        -2.753078E+01        -2.909256E+01        -3.034692E+01        -3.149370E+01        -2.626271E+01        -2.670340E+01        -7.122263E+00        -6.835064E+00        -6.594318E+00        -6.461565E+00        -6.553161E+00        -7.747926E+00        -3.349378E+00         0.000000E+00        -4.711749E+00         0.000000E+00        -2.380066E+00         0.000000E+00        -2.362125E+01        -2.526608E+01        -2.433470E+01        -2.690666E+01        -2.281655E+01        -2.409100E+01        -7.082998E+00        -7.665116E+00        -7.874785E+00        -8.074301E+00        -7.472198E+00        -7.728299E+00        -3.460222E+00         0.000000E+00        -1.837383E+00         0.000000E+00        -1.965985E+00         0.000000E+00        -2.821457E+01        -3.111064E+01        -3.100582E+01        -3.306279E+01        -2.706528E+01        -2.887814E+01        -1.030727E+00        -9.859087E-01        -8.400767E-01        -9.098188E-01        -9.491243E-01        -7.943422E-01         3.400000E+01         6.600000E+01         1.540000E+02         4.860000E+02         8.000000E+00         1.600000E+01         5.900000E+01         4.400000E+01         1.200000E+01         1.100000E+01         1.650000E+02         2.110000E+02         2.800000E+01         5.100000E+01         7.400000E+01         3.150000E+02         2.500000E+01         3.700000E+01
        6.036030E+07         7.808230E+00         1.554024E-01         4.979426E-01         3.466550E-01        -4.273998E-01        -2.894152E-01        -4.720582E-01         1.342252E+00         1.664489E+00         1.150220E+00         1.000000E+02         1.290000E+02         1.490000E+02        -1.946149E+01        -2.118904E+01        -2.020704E+01        -8.675536E+00        -8.984071E+00        -7.863090E+00        -1.210162E-02         0.000000E+00        -4.138850E-03        -1.904456E+00         0.000000E+00        -1.841102E+00         0.000000E+00        -1.597540E+00         0.000000E+00        -2.827209E+01        -2.913509E+01        -3.010070E+01        -3.139589E+01        -2.675031E+01        -2.496437E+01        -6.431504E+00        -7.172407E+00        -6.416388E+00        -6.597764E+00        -6.142462E+00        -7.298692E+00        -3.546154E+00         0.000000E+00        -3.328517E+00         0.000000E+00        -2.356686E+00         0.000000E+00        -2.350628E+01        -2.464860E+01        -2.300009E+01        -2.828812E+01        -2.343482E+01        -2.392148E+01        -7.102135E+00        -8.243895E+00        -8.752039E+00        -7.249631E+00        -7.278444E+00        -7.872997E+00        -2.647088E+00         0.000000E+00        -1.847175E+00         0.000000E+00        -2.367120E+00         0.000000E+00        -2.872869E+01        -3.136526E+01        -3.140603E+01        -3.295979E+01        -2.725561E+01        -2.854339E+01        -7.231190E-01        -9.224145E-01        -9.048901E-01        -9.950818E-01        -8.996748E-01        -8.390889E-01         3.100000E+01         6.000000E+01         1.550000E+02         4.870000E+02         1.000000E+01         2.100000E+01         4.900000E+01         4.200000E+01         1.500000E+01         8.000000E+00         1.810000E+02         2.070000E+02         2.700000E+01         5.000000E+01         7.400000E+01         3.150000E+02         2.500000E+01         4.200000E+01
        6.039030E+07         7.754611E+00         1.608358E-01         5.002217E-01         3.389425E-01        -3.236910E-01        -2.684919E-01        -4.105997E-01         1.444587E+00         1.710088E+00         1.179690E+00         9.700000E+01         1.280000E+02         1.530000E+02        -1.957896E+01        -2.027716E+01        -1.917958E+01        -9.543568E+00        -9.401288E+00        -8.790771E+00         0.000000E+00         0.000000E+00         0.000000E+00        -2.230685E+00         0.000000E+00        -1.696601E+00         0.000000E+00        -2.967949E+00         0.000000E+00        -2.925455E+01        -3.007749E+01        -2.999469E+01        -3.128384E+01        -2.455648E+01        -2.513306E+01        -5.728260E+00        -6.822738E+00        -6.442097E+00        -6.602504E+00        -6.346070E+00        -7.845276E+00        -2.256506E+00         0.000000E+00        -3.107220E+00         0.000000E+00        -2.206803E+00         0.000000E+00        -2.329363E+01        -2.510256E+01        -2.482488E+01        -2.665975E+01        -2.370183E+01        -2.412936E+01        -7.929601E+00        -7.841729E+00        -7.849002E+00        -8.592039E+00        -7.050092E+00        -7.790599E+00        -2.745263E+00         0.000000E+00        -1.726454E+00         0.000000E+00        -2.745686E+00         0.000000E+00        -2.934446E+01        -3.070596E+01        -3.139585E+01        -3.285420E+01        -2.711466E+01        -2.904741E+01        -8.588656E-01        -1.103686E+00        -8.355369E-01        -9.747716E-01        -9.541696E-01        -6.557761E-01         4.300000E+01         6.000000E+01         1.570000E+02         4.760000E+02         1.100000E+01         1.700000E+01         5.200000E+01         4.700000E+01         1.500000E+01         7.000000E+00         1.760000E+02         2.050000E+02         3.300000E+01         4.300000E+01         7.800000E+01         3.150000E+02         2.700000E+01         4.500000E+01
        6.042030E+07         7.841072E+00         1.692495E-01         4.977054E-01         3.330451E-01        -4.499581E-01        -2.556179E-01        -4.482392E-01         1.307148E+00         1.679216E+00         1.124824E+00         1.000000E+02         1.320000E+02         1.460000E+02        -2.095885E+01        -2.165843E+01        -1.940506E+01        -8.167391E+00        -8.842660E+00        -8.114860E+00         0.000000E+00         0.000000E+00        -9.910302E-05        -1.936001E+00         0.000000E+00        -1.789856E+00         0.000000E+00        -4.078591E+00         0.000000E+00        -2.896053E+01        -3.037919E+01        -3.024298E+01        -3.114385E+01        -2.513611E+01        -2.703963E+01        -6.514382E+00        -6.296263E+00        -6.373580E+00        -6.861198E+00        -5.407692E+00        -6.916769E+00        -3.209941E+00         0.000000E+00        -3.855736E+00         0.000000E+00        -2.239915E+00         0.000000E+00        -2.424251E+01        -2.495436E+01        -2.364294E+01        -2.652079E+01        -2.341649E+01        -2.394503E+01        -6.933479E+00        -7.224190E+00        -7.866850E+00        -8.923825E+00        -7.086931E+00        -7.634246E+00        -1.791949E+00         0.000000E+00        -1.897277E+00         0.000000E+00        -3.274654E+00         0.000000E+00        -2.973487E+01        -3.066099E+01        -3.110201E+01        -3.266460E+01        -2.669581E+01        -2.916246E+01        -8.470239E-01        -1.054165E+00        -9.069596E-01        -1.010731E+00        -8.100469E-01        -8.230772E-01         4.700000E+01         5.800000E+01         1.570000E+02         4.730000E+02         1.200000E+01         1.700000E+01         5.700000E+01         5.200000E+01         1.400000E+01         6.000000E+00         1.520000E+02         2.210000E+02         3.600000E+01         3.900000E+01         8.500000E+01         3.110000E+02         2.400000E+01         4.100000E+01
        6.045030E+07         8.166477E+00         1.866178E-01         4.795584E-01         3.338237E-01        -3.310162E-01        -2.688950E-01        -3.957008E-01         1.490104E+00         1.691245E+00         1.207700E+00         1.150000E+02         1.160000E+02         1.470000E+02        -2.003740E+01        -2.083771E+01        -1.888025E+01        -8.937881E+00        -9.211280E+00        -9.391829E+00        -7.473671E-02         0.000000E+00        -9.273602E-02        -2.147663E+00         0.000000E+00        -1.621937E+00         0.000000E+00        -3.540591E+00         0.000000E+00        -2.859360E+01        -2.953823E+01        -3.018521E+01        -3.137428E+01        -2.438209E+01        -2.471681E+01        -6.866163E+00        -6.660946E+00        -6.570006E+00        -6.623619E+00        -6.801990E+00        -8.321654E+00        -3.139298E+00         0.000000E+00        -4.117566E+00         0.000000E+00        -2.164155E+00         0.000000E+00        -2.378371E+01        -2.493532E+01        -2.410766E+01        -2.819604E+01        -2.360479E+01        -2.413493E+01        -7.229559E+00        -7.967747E+00        -7.573515E+00        -6.981188E+00        -7.020236E+00        -7.660854E+00        -3.111938E+00         0.000000E+00        -1.881835E+00         0.000000E+00        -3.448649E+00         0.000000E+00        -2.890968E+01        -3.122006E+01        -3.098146E+01        -3.292661E+01        -2.672125E+01        -2.851622E+01        -9.365182E-01        -8.836386E-01        -8.377831E-01        -9.639920E-01        -9.747804E-01        -7.957692E-01         4.300000E+01         6.100000E+01         1.580000E+02         4.750000E+02         1.200000E+01         1.500000E+01         5.700000E+01         5.500000E+01         9.000000E+00         5.000000E+00         1.520000E+02         2.240000E+02         3.600000E+01         4.800000E+01         7.400000E+01         3.130000E+02         2.400000E+01         4.200000E+01
        6.048030E+07         8.059841E+00         1.721052E-01         4.902106E-01         3.376842E-01        -2.918273E-01        -3.070178E-01        -5.161238E-01         1.507421E+00         1.669565E+00         1.107322E+00         1.020000E+02         1.180000E+02         1.580000E+02        -2.041377E+01        -2.064979E+01        -1.868850E+01        -8.966351E+00        -9.465382E+00        -8.245632E+00        -6.516952E-04         0.000000E+00        -9.830362E-05        -2.140701E+00         0.000000E+00        -1.677833E+00         0.000000E+00        -3.177177E+00         0.000000E+00        -2.802556E+01        -2.948581E+01        -3.001143E+01        -3.115956E+01        -2.494195E+01        -2.423933E+01        -6.675062E+00        -6.685103E+00        -6.315879E+00        -6.733462E+00        -6.586630E+00        -7.535945E+00        -2.813705E+00         0.000000E+00        -4.371437E+00         0.000000E+00        -2.216926E+00         0.000000E+00        -2.433962E+01        -2.579419E+01        -2.304397E+01        -2.723526E+01        -2.327424E+01        -2.402323E+01        -7.524581E+00        -7.370378E+00        -8.010937E+00        -7.575435E+00        -7.355552E+00        -7.781955E+00        -3.031535E+00         0.000000E+00        -2.402670E+00         0.000000E+00        -2.494509E+00         0.000000E+00        -2.915034E+01        -3.116362E+01        -3.065962E+01        -3.272454E+01        -2.781972E+01        -2.861267E+01        -7.874542E-01        -9.583993E-01        -8.597209E-01        -9.527405E-01        -3.830541E-01        -6.913201E-01         3.700000E+01         6.200000E+01         1.610000E+02         4.770000E+02         1.100000E+01         1.600000E+01         5.100000E+01         5.700000E+01         8.000000E+00         6.000000E+00         1.720000E+02         2.080000E+02         3.100000E+01         5.900000E+01         7.100000E+01         3.160000E+02         2.000000E+01         4.100000E+01
        6.051030E+07         7.997463E+00         1.773152E-01         4.863612E-01         3.363236E-01        -3.388898E-01        -2.998517E-01        -4.391191E-01         1.428839E+00         1.648236E+00         1.144632E+00         1.020000E+02         1.190000E+02         1.570000E+02        -2.014765E+01        -2.053683E+01        -1.921853E+01        -9.047244E+00        -9.279879E+00        -8.729898E+00         2.439333E-06         0.000000E+00         0.000000E+00        -2.449080E+00         0.000000E+00        -1.779808E+00         0.000000E+00        -1.988441E+00         0.000000E+00        -2.828241E+01        -2.967030E+01        -2.980138E+01        -3.108872E+01        -2.570543E+01        -2.595619E+01        -6.362662E+00        -6.875029E+00        -6.652943E+00        -6.731513E+00        -6.341083E+00        -7.280281E+00        -2.454714E+00         0.000000E+00        -3.246946E+00         0.000000E+00        -2.091760E+00         0.000000E+00        -2.478978E+01        -2.604716E+01        -2.456292E+01        -3.047043E+01        -2.355833E+01        -2.427836E+01        -7.231388E+00        -7.802528E+00        -8.364415E+00        -6.287775E+00        -7.211259E+00        -7.674745E+00        -2.657615E+00         0.000000E+00        -1.933849E+00         0.000000E+00        -3.011249E+00         0.000000E+00        -2.917632E+01        -3.123025E+01        -3.079880E+01        -3.280943E+01        -2.688775E+01        -2.888789E+01        -8.231483E-01        -8.723484E-01        -8.814482E-01        -9.793237E-01        -1.063878E+00        -6.443907E-01         4.100000E+01         6.200000E+01         1.570000E+02         4.750000E+02         1.400000E+01         1.500000E+01         5.400000E+01         5.800000E+01         8.000000E+00         6.000000E+00         1.810000E+02         1.950000E+02         3.200000E+01         6.000000E+01         7.900000E+01         3.040000E+02         2.900000E+01         4.100000E+01
        6.054030E+07         8.070990E+00         1.675091E-01         4.871079E-01         3.453830E-01        -2.381362E-01        -2.987011E-01        -4.543337E-01         1.550399E+00         1.698520E+00         1.164544E+00         9.600000E+01         1.190000E+02         1.630000E+02        -1.863459E+01        -2.097555E+01        -1.813453E+01        -1.050364E+01        -9.421478E+00        -8.788626E+00        -3.306843E-02         0.000000E+00        -3.333536E-02        -2.341999E+00         0.000000E+00        -1.905503E+00         0.000000E+00        -1.256914E+00         0.000000E+00        -2.766190E+01        -2.913466E+01        -2.992066E+01        -3.135076E+01        -2.662161E+01        -2.654173E+01        -6.582385E+00        -7.047459E+00        -6.650654E+00        -6.610202E+00        -6.048373E+00        -7.704659E+00        -2.851617E+00         0.000000E+00        -2.680719E+00         0.000000E+00        -2.362317E+00         0.000000E+00        -2.382662E+01        -2.486335E+01        -2.359584E+01        -2.917689E+01        -2.282233E+01        -2.435300E+01        -7.229366E+00        -7.775921E+00        -9.209412E+00        -7.252280E+00        -7.181486E+00        -7.650563E+00        -3.861055E+00         0.000000E+00        -1.722005E+00         0.000000E+00        -2.453087E+00         0.000000E+00        -2.754612E+01        -3.082773E+01        -3.124998E+01        -3.315284E+01        -2.780418E+01        -2.901572E+01        -8.303561E-01        -9.526019E-01        -8.029611E-01        -9.880535E-01        -7.550854E-01        -8.520414E-01         2.900000E+01         6.900000E+01         1.590000E+02         4.750000E+02         1.800000E+01         1.400000E+01         3.800000E+01         6.200000E+01         8.000000E+00         6.000000E+00         1.720000E+02         2.160000E+02         2.200000E+01         5.900000E+01         7.900000E+01         3.040000E+02         2.600000E+01         5.200000E+01
        6.057030E+07         8.241442E+00         1.769205E-01         4.844474E-01         3.386321E-01        -2.729229E-01        -2.820024E-01        -5.304322E-01         1.541596E+00         1.686381E+00         1.073821E+00         9.600000E+01         1.140000E+02         1.680000E+02        -1.987666E+01        -2.159383E+01        -1.906774E+01        -8.926094E+00        -9.232992E+00        -8.534721E+00        -1.520450E-03         0.000000E+00        -1.095680E-03        -2.449146E+00         0.000000E+00        -1.691488E+00         0.000000E+00        -2.158802E+00         0.000000E+00        -2.857105E+01        -2.894616E+01        -2.979475E+01        -3.125942E+01        -2.574077E+01        -2.640488E+01        -6.259398E+00        -7.075458E+00        -6.694871E+00        -6.619610E+00        -6.474053E+00        -7.147760E+00        -3.276676E+00         0.000000E+00        -2.298349E+00         0.000000E+00        -2.289350E+00         0.000000E+00        -2.376598E+01        -2.525236E+01        -2.501496E+01        -2.887423E+01        -2.303819E+01        -2.424746E+01        -7.210420E+00        -7.281352E+00        -8.013914E+00        -7.258610E+00        -7.383174E+00        -7.768184E+00        -3.244584E+00         0.000000E+00        -2.057573E+00         0.000000E+00        -2.319822E+00         0.000000E+00        -2.846364E+01        -3.065523E+01        -3.076945E+01        -3.296371E+01        -2.749076E+01        -2.932709E+01        -7.818507E-01        -1.149910E+00        -1.100183E+00        -9.567107E-01        -9.430492E-01        -6.555999E-01         3.200000E+01         6.900000E+01         1.680000E+02         4.650000E+02         1.400000E+01         1.600000E+01         4.200000E+01         6.500000E+01         8.000000E+00         7.000000E+00         1.760000E+02         2.040000E+02         2.900000E+01         5.600000E+01         7.500000E+01         3.060000E+02         3.400000E+01         3.200000E+01
        6.060030E+07         8.388471E+00         1.877222E-01         4.768486E-01         3.354293E-01        -2.800087E-01        -1.890368E-01        -4.515476E-01         1.529442E+00         1.783313E+00         1.170261E+00         8.800000E+01         1.230000E+02         1.670000E+02        -1.974926E+01        -2.055069E+01        -1.849928E+01        -9.222392E+00        -1.012160E+01        -9.066607E+00        -6.096287E-03         0.000000E+00        -2.931518E-03        -1.638813E+00         0.000000E+00        -1.732727E+00         0.000000E+00        -1.694879E+00         0.000000E+00        -2.953643E+01        -2.977220E+01        -3.036340E+01        -3.126386E+01        -2.445474E+01        -2.636946E+01        -6.190389E+00        -6.407211E+00        -6.536680E+00        -6.543323E+00        -7.324683E+00        -6.350262E+00        -2.909213E+00         0.000000E+00        -3.540247E+00         0.000000E+00        -2.393239E+00         0.000000E+00        -2.404400E+01        -2.487245E+01        -2.585312E+01        -2.734823E+01        -2.335794E+01        -2.446438E+01        -7.507710E+00        -7.808161E+00        -7.392458E+00        -7.651007E+00        -7.266975E+00        -7.569030E+00        -3.049988E+00         0.000000E+00        -2.069211E+00         0.000000E+00        -2.533432E+00         0.000000E+00        -2.860764E+01        -3.132763E+01        -3.121150E+01        -3.306175E+01        -2.683575E+01        -2.898252E+01        -8.792963E-01        -1.105667E+00        -9.421665E-01        -9.498388E-01        -7.728894E-01        -9.362793E-01         3.900000E+01         7.700000E+01         1.600000E+02         4.580000E+02         1.300000E+01         1.700000E+01         3.800000E+01         8.100000E+01         7.000000E+00         6.000000E+00         1.780000E+02         1.920000E+02         3.000000E+01         5.200000E+01         7.600000E+01         3.050000E+02         2.800000E+01         4.100000E+01
        6.063030E+07         7.939580E+00         1.578581E-01         4.879098E-01         3.542321E-01        -3.020082E-01        -2.907514E-01        -4.830525E-01         1.447209E+00         1.655050E+00         1.140194E+00         8.000000E+01         1.280000E+02         1.700000E+02        -1.892272E+01        -2.180566E+01        -1.964341E+01        -9.340619E+00        -9.240288E+00        -8.333047E+00        -4.386201E-06         0.000000E+00        -5.698553E-02        -2.153843E+00         0.000000E+00        -1.869325E+00         0.000000E+00        -2.360986E+00         0.000000E+00        -2.997882E+01        -2.959335E+01        -2.988095E+01        -3.144964E+01        -2.508977E+01        -2.710357E+01        -5.675240E+00        -6.921507E+00        -6.723408E+00        -6.599743E+00        -6.469285E+00        -6.790390E+00        -3.175106E+00         0.000000E+00        -3.013751E+00         0.000000E+00        -2.311946E+00         0.000000E+00        -2.364036E+01        -2.470773E+01        -2.405909E+01        -2.928550E+01        -2.314507E+01        -2.389995E+01        -7.376737E+00        -7.890315E+00        -7.975928E+00        -7.159521E+00        -7.369168E+00        -7.980603E+00        -2.697422E+00         0.000000E+00        -2.097893E+00         0.000000E+00        -3.447685E+00         0.000000E+00        -2.966377E+01        -3.085737E+01        -3.095452E+01        -3.297444E+01        -2.636596E+01        -2.855944E+01        -5.479626E-01        -1.069622E+00        -9.060786E-01        -9.426312E-01        -8.419843E-01        -9.196862E-01         3.100000E+01         6.300000E+01         1.640000E+02         4.660000E+02         1.200000E+01         2.800000E+01         3.000000E+01         6.500000E+01         1.300000E+01         7.000000E+00         1.800000E+02         2.070000E+02         2.500000E+01         4.400000E+01         8.000000E+01         3.110000E+02         3.100000E+01         4.600000E+01
        6.066030E+07         7.696018E+00         1.499835E-01         4.957742E-01         3.542423E-01        -3.618401E-01        -2.260304E-01        -4.018796E-01         1.497779E+00         1.726462E+00         1.185793E+00         7.900000E+01         1.310000E+02         1.680000E+02        -2.055114E+01        -2.100090E+01        -1.890488E+01        -8.706253E+00        -9.299801E+00        -8.680679E+00        -2.375226E-03         0.000000E+00        -8.534257E-04        -2.429029E+00         0.000000E+00        -1.688056E+00         0.000000E+00        -6.390311E-01         0.000000E+00        -2.839051E+01        -2.943456E+01        -3.014808E+01        -3.107315E+01        -2.649545E+01        -2.640556E+01        -6.738621E+00        -6.938763E+00        -6.454379E+00        -6.666718E+00        -6.471608E+00        -7.177245E+00        -2.936417E+00         0.000000E+00        -3.620513E+00         0.000000E+00        -2.253236E+00         0.000000E+00        -2.300674E+01        -2.506114E+01        -2.398066E+01        -2.880476E+01        -2.309850E+01        -2.368593E+01        -7.851270E+00        -7.522388E+00        -7.358264E+00        -8.409178E+00        -7.293841E+00        -8.103081E+00        -3.631077E+00         0.000000E+00        -1.867830E+00         0.000000E+00        -2.693491E+00         0.000000E+00        -2.925752E+01        -3.087066E+01        -3.132625E+01        -3.267826E+01        -2.694205E+01        -2.910808E+01        -9.804705E-01        -9.439539E-01        -9.452487E-01        -1.008592E+00        -5.719770E-01        -7.614745E-01         2.900000E+01         6.100000E+01         1.740000E+02         4.580000E+02         1.000000E+01         3.200000E+01         3.800000E+01         5.700000E+01         1.200000E+01         8.000000E+00         1.950000E+02         1.920000E+02         2.300000E+01         4.400000E+01         8.400000E+01         3.110000E+02         2.400000E+01         4.900000E+01
        6.069030E+07         7.891673E+00         1.571612E-01         4.891598E-01         3.536790E-01        -3.241460E-01        -2.235167E-01        -4.739872E-01         1.548459E+00         1.735707E+00         1.147980E+00         7.400000E+01         1.310000E+02         1.730000E+02        -1.993220E+01        -2.071683E+01        -1.973433E+01        -9.303970E+00        -9.781145E+00        -8.774352E+00        -1.492533E-04         0.000000E+00        -2.234496E-04        -2.126612E+00         0.000000E+00        -1.767686E+00         0.000000E+00        -2.673097E+00         0.000000E+00        -2.932859E+01        -2.947598E+01        -2.977384E+01        -3.116396E+01        -2.408751E+01        -2.719796E+01        -6.079962E+00        -6.540272E+00        -6.432332E+00        -6.762946E+00        -7.143627E+00        -7.065538E+00        -3.293342E+00         0.000000E+00        -3.649325E+00         0.000000E+00        -2.199466E+00         0.000000E+00        -2.297940E+01        -2.572450E+01        -2.554066E+01        -2.674637E+01        -2.337746E+01        -2.408504E+01        -7.518677E+00        -7.578648E+00        -7.596562E+00        -8.637535E+00        -7.376719E+00        -7.741717E+00        -3.234401E+00         0.000000E+00        -1.819813E+00         0.000000E+00        -3.247357E+00         0.000000E+00        -2.856591E+01        -3.091236E+01        -3.120441E+01        -3.286785E+01        -2.692285E+01        -2.907581E+01        -7.426466E-01        -8.892289E-01        -8.445316E-01        -9.108966E-01        -9.016759E-01        -8.230383E-01         3.100000E+01         7.200000E+01         1.690000E+02         4.520000E+02         1.800000E+01         2.200000E+01         2.500000E+01         6.700000E+01         1.100000E+01         9.000000E+00         1.880000E+02         2.020000E+02         2.200000E+01         5.100000E+01         8.200000E+01         3.060000E+02         3.600000E+01         4.800000E+01
        6.072030E+07         8.253851E+00         1.717881E-01         4.741714E-01         3.540406E-01        -2.752675E-01        -2.444395E-01        -4.558225E-01         1.537697E+00         1.712858E+00         1.157046E+00         9.900000E+01         1.110000E+02         1.680000E+02        -1.988156E+01        -2.032945E+01        -1.990346E+01        -9.841456E+00        -1.026208E+01        -8.268560E+00        -3.625783E-05         0.000000E+00         3.386488E-04        -2.584505E+00         0.000000E+00        -1.713517E+00         0.000000E+00        -2.278083E+00         0.000000E+00        -2.866577E+01        -2.985619E+01        -2.976723E+01        -3.134203E+01        -2.650510E+01        -2.643842E+01        -6.051886E+00        -6.420715E+00        -6.618996E+00        -6.587458E+00        -6.387816E+00        -6.983413E+00        -3.210681E+00         0.000000E+00        -2.434431E+00         0.000000E+00        -2.304904E+00         0.000000E+00        -2.435532E+01        -2.610467E+01        -2.421624E+01        -2.697096E+01        -2.341610E+01        -2.435222E+01        -7.185661E+00        -7.526841E+00        -8.760047E+00        -8.295910E+00        -7.049028E+00        -7.854298E+00        -3.683244E+00         0.000000E+00        -1.699157E+00         0.000000E+00        -2.884497E+00         0.000000E+00        -2.819423E+01        -3.122743E+01        -3.148658E+01        -3.300376E+01        -2.745014E+01        -2.943096E+01        -1.118183E+00        -8.417890E-01        -8.451167E-01        -9.212734E-01        -7.548889E-01        -8.098156E-01         3.400000E+01         7.700000E+01         1.610000E+02         4.510000E+02         1.400000E+01         2.700000E+01         3.700000E+01         6.600000E+01         7.000000E+00         5.000000E+00         1.870000E+02         2.000000E+02         2.600000E+01         5.300000E+01         7.500000E+01         3.060000E+02         3.100000E+01         4.700000E+01
        6.075030E+07         8.389652E+00         1.859099E-01         4.687071E-01         3.453829E-01        -2.966464E-01        -2.541405E-01        -4.946301E-01         1.524175E+00         1.729901E+00         1.135769E+00         9.800000E+01         1.140000E+02         1.660000E+02        -2.052042E+01        -2.167145E+01        -1.884888E+01        -9.493278E+00        -9.385155E+00        -8.654481E+00        -2.052414E-03         0.000000E+00         0.000000E+00        -2.893524E+00         0.000000E+00        -1.699019E+00         0.000000E+00        -2.194829E+00         0.000000E+00        -2.866446E+01        -3.029258E+01        -2.989780E+01        -3.134251E+01        -2.624263E+01        -2.681829E+01        -5.955120E+00        -6.851071E+00        -6.565259E+00        -6.600086E+00        -6.628326E+00        -6.391583E+00        -3.021117E+00         0.000000E+00        -3.994857E+00         0.000000E+00        -1.966435E+00         0.000000E+00        -2.355091E+01        -2.540827E+01        -2.406627E+01        -2.936866E+01        -2.320487E+01        -2.414216E+01        -7.562932E+00        -7.731019E+00        -7.881376E+00        -7.801268E+00        -7.600497E+00        -7.954737E+00        -4.029337E+00         0.000000E+00        -1.646619E+00         0.000000E+00        -4.449276E+00         0.000000E+00        -2.851322E+01        -3.123660E+01        -3.168791E+01        -3.274470E+01        -2.587126E+01        -2.922698E+01        -9.141184E-01        -1.037177E+00        -8.404930E-01        -9.624591E-01        -7.419208E-01        -7.944024E-01         3.000000E+01         7.700000E+01         1.790000E+02         4.400000E+02         1.300000E+01         2.500000E+01         3.700000E+01         7.300000E+01         7.000000E+00         6.000000E+00         1.870000E+02         1.920000E+02         2.400000E+01         7.100000E+01         8.700000E+01         2.880000E+02         3.000000E+01         4.500000E+01
        6.078030E+07         8.033902E+00         1.694726E-01         4.772908E-01         3.532366E-01        -2.881784E-01        -2.381421E-01        -5.229400E-01         1.523669E+00         1.735571E+00         1.084546E+00         9.000000E+01         1.200000E+02         1.680000E+02        -1.936656E+01        -2.120617E+01        -1.961211E+01        -9.614578E+00        -9.796731E+00        -8.102062E+00         0.000000E+00         0.000000E+00         0.000000E+00        -2.828222E+00         0.000000E+00        -1.775837E+00         0.000000E+00        -1.418813E+00         0.000000E+00        -2.789386E+01        -2.977775E+01        -2.998183E+01        -3.129874E+01        -2.531934E+01        -2.666296E+01        -6.270351E+00        -6.616628E+00        -6.356447E+00        -6.544292E+00        -7.295074E+00        -7.322744E+00        -2.198623E+00         0.000000E+00        -3.277533E+00         0.000000E+00        -2.388300E+00         0.000000E+00        -2.383959E+01        -2.581246E+01        -2.733713E+01        -2.640313E+01        -2.342380E+01        -2.433588E+01        -8.336191E+00        -8.118147E+00        -7.133173E+00        -8.281439E+00        -7.223955E+00        -7.608861E+00        -2.903704E+00         0.000000E+00        -1.875633E+00         0.000000E+00        -2.495587E+00         0.000000E+00        -2.917474E+01        -3.139279E+01        -3.101987E+01        -3.299241E+01        -2.743123E+01        -2.904303E+01        -8.001235E-01        -9.419304E-01        -8.891995E-01        -9.052388E-01        -8.753066E-01        -7.288269E-01         3.300000E+01         6.300000E+01         1.720000E+02         4.580000E+02         1.400000E+01         2.400000E+01         3.300000E+01         6.200000E+01         7.000000E+00         7.000000E+00         1.840000E+02         2.090000E+02         2.800000E+01         5.600000E+01         8.800000E+01         2.940000E+02         3.300000E+01         5.200000E+01
        6.081030E+07         7.885688E+00         1.634441E-01         4.846578E-01         3.518981E-01        -3.153372E-01        -2.572595E-01        -5.041610E-01         1.511972E+00         1.711980E+00         1.109836E+00         9.200000E+01         1.200000E+02         1.660000E+02        -2.015281E+01        -2.098447E+01        -2.035452E+01        -8.968835E+00        -9.263358E+00        -8.096166E+00         0.000000E+00         0.000000E+00         0.000000E+00        -3.005799E+00         0.000000E+00        -1.790282E+00         0.000000E+00        -1.888257E+00         0.000000E+00        -2.853577E+01        -2.911675E+01        -3.008925E+01        -3.133858E+01        -2.443388E+01        -2.558609E+01        -5.986399E+00        -6.807122E+00        -6.470820E+00        -6.663302E+00        -6.560963E+00        -8.024696E+00        -2.069324E+00         0.000000E+00        -3.716573E+00         0.000000E+00        -2.337424E+00         0.000000E+00        -2.447940E+01        -2.539015E+01        -2.451909E+01        -2.733265E+01        -2.381161E+01        -2.406681E+01        -7.651618E+00        -7.684017E+00        -7.264034E+00        -8.961515E+00        -6.977156E+00        -8.018625E+00        -3.150799E+00         0.000000E+00        -1.815169E+00         0.000000E+00        -4.687211E+00         0.000000E+00        -2.865596E+01        -3.119575E+01        -3.129442E+01        -3.293971E+01        -2.558116E+01        -2.867056E+01        -8.158427E-01        -8.216981E-01        -8.854008E-01        -9.636527E-01        -8.506145E-01        -8.681401E-01         3.500000E+01         6.600000E+01         1.660000E+02         4.610000E+02         1.600000E+01         2.000000E+01         3.900000E+01         5.600000E+01         8.000000E+00         8.000000E+00         1.820000E+02         2.090000E+02         2.900000E+01         5.000000E+01         7.400000E+01         3.090000E+02         2.500000E+01         5.400000E+01
        6.084030E+07         8.095167E+00         1.580903E-01         4.886841E-01         3.532255E-01        -3.066153E-01        -2.591578E-01        -5.139324E-01         1.509598E+00         1.699142E+00         1.096190E+00         7.400000E+01         1.270000E+02         1.770000E+02        -1.934987E+01        -1.997566E+01        -1.982081E+01        -8.925417E+00        -9.529363E+00        -7.997370E+00         0.000000E+00         0.000000E+00        -1.389644E-03        -2.472375E+00         0.000000E+00        -1.783968E+00         0.000000E+00        -2.297442E+00         0.000000E+00        -2.801855E+01        -2.914246E+01        -3.006824E+01        -3.104399E+01        -2.410577E+01        -2.715804E+01        -6.051957E+00        -7.399260E+00        -6.337917E+00        -6.722871E+00        -7.234769E+00        -7.319086E+00        -2.195254E+00         0.000000E+00        -3.203595E+00         0.000000E+00        -2.510842E+00         0.000000E+00        -2.452110E+01        -2.552687E+01        -2.416815E+01        -2.721822E+01        -2.353137E+01        -2.401204E+01        -7.202419E+00        -7.550745E+00        -8.586773E+00        -7.532693E+00        -6.996133E+00        -8.049024E+00        -2.015035E+00         0.000000E+00        -1.726746E+00         0.000000E+00        -1.744855E+00         0.000000E+00        -3.004205E+01        -3.096461E+01        -3.121169E+01        -3.283071E+01        -2.773040E+01        -2.940983E+01        -6.568732E-01        -1.002417E+00        -8.336847E-01        -9.945052E-01        -1.136249E+00        -8.536229E-01         3.000000E+01         6.400000E+01         1.710000E+02         4.580000E+02         2.100000E+01         2.000000E+01         2.900000E+01         6.500000E+01         1.400000E+01         7.000000E+00         1.820000E+02         2.050000E+02         2.100000E+01         5.300000E+01         8.100000E+01         3.010000E+02         3.500000E+01         5.000000E+01
        6.087030E+07         7.960401E+00         1.572246E-01         4.891603E-01         3.536151E-01        -3.495672E-01        -2.269289E-01        -4.943832E-01         1.432933E+00         1.729376E+00         1.085906E+00         6.400000E+01         1.310000E+02         1.830000E+02        -1.980224E+01        -2.034922E+01        -1.920802E+01        -7.862182E+00        -9.768173E+00        -8.745001E+00         0.000000E+00         0.000000E+00        -1.453077E-03        -3.053975E+00         0.000000E+00        -1.806509E+00         0.000000E+00        -1.162792E+00         0.000000E+00        -2.682862E+01        -2.963811E+01        -3.002332E+01        -3.119003E+01        -2.593544E+01        -2.573910E+01        -6.686384E+00        -6.723954E+00        -6.441142E+00        -6.650061E+00        -6.947313E+00        -7.020327E+00        -2.250189E+00         0.000000E+00        -3.758426E+00         0.000000E+00        -2.539645E+00         0.000000E+00        -2.375174E+01        -2.494795E+01        -2.375709E+01        -2.786538E+01        -2.312026E+01        -2.435055E+01        -7.636193E+00        -7.992307E+00        -7.715333E+00        -7.531942E+00        -7.468546E+00        -7.734166E+00        -3.042293E+00         0.000000E+00        -1.573350E+00         0.000000E+00        -2.384196E+00         0.000000E+00        -2.859323E+01        -3.108906E+01        -3.130065E+01        -3.290471E+01        -2.714850E+01        -2.879371E+01        -6.989862E-01        -1.122800E+00        -8.162621E-01        -9.843498E-01        -6.743444E-01        -8.748027E-01         2.400000E+01         7.200000E+01         1.690000E+02         4.620000E+02         2.400000E+01         1.300000E+01         3.300000E+01         6.100000E+01         1.300000E+01         7.000000E+00         1.740000E+02         2.140000E+02         1.800000E+01         5.700000E+01         7.600000E+01         3.100000E+02         4.000000E+01         4.700000E+01
        6.090030E+07         8.041619E+00         1.556015E-01         4.929981E-01         3.514004E-01        -2.932922E-01        -2.493296E-01        -4.253886E-01         1.515053E+00         1.711963E+00         1.155279E+00         7.800000E+01         1.320000E+02         1.680000E+02        -1.828097E+01        -2.072995E+01        -2.064494E+01        -1.017602E+01        -1.011748E+01        -7.835373E+00         0.000000E+00         0.000000E+00        -3.533126E-02        -2.025416E+00         0.000000E+00        -1.709037E+00         0.000000E+00        -3.023002E+00         0.000000E+00        -2.846562E+01        -2.996467E+01        -2.982789E+01        -3.106140E+01        -2.553258E+01        -2.562941E+01        -6.177991E+00        -6.196753E+00        -6.647690E+00        -6.644354E+00        -6.951980E+00        -7.460720E+00        -2.468397E+00         0.000000E+00        -4.212956E+00         0.000000E+00        -2.418494E+00         0.000000E+00        -2.418837E+01        -2.484580E+01        -2.374077E+01        -2.730364E+01        -2.369638E+01        -2.432948E+01        -7.411887E+00        -8.112098E+00        -8.052233E+00        -7.072709E+00        -7.172158E+00        -7.761261E+00        -2.830888E+00         0.000000E+00        -1.759967E+00         0.000000E+00        -3.307795E+00         0.000000E+00        -2.908935E+01        -3.068702E+01        -3.096058E+01        -3.272148E+01        -2.681050E+01        -2.891762E+01        -6.116237E-01        -8.070423E-01        -9.016036E-01        -1.005687E+00        -9.323583E-01        -8.218844E-01         3.400000E+01         6.300000E+01         1.660000E+02         4.640000E+02         2.000000E+01         1.700000E+01         3.100000E+01         5.900000E+01         1.400000E+01         7.000000E+00         1.660000E+02         2.250000E+02         2.100000E+01         5.300000E+01         7.900000E+01         3.070000E+02         4.400000E+01         4.700000E+01
        6.093030E+07         8.434719E+00         1.749923E-01         4.884518E-01         3.365559E-01        -3.038461E-01        -2.851413E-01        -4.034038E-01         1.500324E+00         1.679109E+00         1.160103E+00         9.300000E+01         1.300000E+02         1.550000E+02        -1.909201E+01        -2.018625E+01        -1.940648E+01        -9.278446E+00        -9.527431E+00        -8.684527E+00         0.000000E+00         0.000000E+00        -9.706167E-04        -1.760711E+00         0.000000E+00        -1.881880E+00         0.000000E+00        -1.954257E+00         0.000000E+00        -2.763037E+01        -2.958672E+01        -3.001947E+01        -3.123864E+01        -2.660729E+01        -2.442999E+01        -6.910993E+00        -7.106411E+00        -6.509315E+00        -6.657578E+00        -7.355619E+00        -8.008656E+00        -2.604642E+00         0.000000E+00        -3.259482E+00         0.000000E+00        -2.178382E+00         0.000000E+00        -2.372362E+01        -2.494011E+01        -2.392493E+01        -2.821653E+01        -2.357718E+01        -2.368621E+01        -7.449122E+00        -8.014466E+00        -7.683707E+00        -8.438265E+00        -7.110850E+00        -7.928450E+00        -3.472990E+00         0.000000E+00        -1.556621E+00         0.000000E+00        -2.145480E+00         0.000000E+00        -2.862874E+01        -3.134402E+01        -3.112706E+01        -3.291644E+01        -2.805402E+01        -2.858700E+01        -8.777030E-01        -1.016851E+00        -8.051284E-01        -9.441101E-01        -1.028132E+00        -7.739126E-01         3.700000E+01         6.600000E+01         1.560000E+02         4.710000E+02         2.000000E+01         1.400000E+01         4.000000E+01         5.700000E+01         1.400000E+01         8.000000E+00         1.900000E+02         1.930000E+02         2.700000E+01         5.600000E+01         7.500000E+01         3.070000E+02         3.000000E+01         4.200000E+01
        6.096030E+07         8.146524E+00         1.653577E-01         4.857639E-01         3.488784E-01        -3.359012E-01        -2.551692E-01        -4.936645E-01         1.447289E+00         1.683327E+00         1.124152E+00         8.300000E+01         1.280000E+02         1.670000E+02        -2.134342E+01        -1.974778E+01        -1.966036E+01        -8.548269E+00        -9.728168E+00        -8.264453E+00         0.000000E+00         0.000000E+00        -4.315511E-10        -2.397161E+00         0.000000E+00        -1.707571E+00         0.000000E+00        -2.102211E+00         0.000000E+00        -2.902097E+01        -2.956563E+01        -2.976564E+01        -3.113838E+01        -2.545802E+01        -2.586106E+01        -6.235930E+00        -6.975075E+00        -6.755515E+00        -6.576465E+00        -7.058382E+00        -7.037338E+00        -3.085055E+00         0.000000E+00        -4.274710E+00         0.000000E+00        -2.409869E+00         0.000000E+00        -2.302867E+01        -2.488643E+01        -2.463084E+01        -2.775440E+01        -2.319338E+01        -2.429418E+01        -7.603471E+00        -8.222464E+00        -7.590761E+00        -8.078547E+00        -7.276383E+00        -7.820187E+00        -2.957611E+00         0.000000E+00        -1.444468E+00         0.000000E+00        -2.250131E+00         0.000000E+00        -2.867178E+01        -3.198324E+01        -3.153002E+01        -3.283599E+01        -2.801046E+01        -2.854051E+01        -7.371859E-01        -9.839639E-01        -9.978066E-01        -9.521037E-01        -9.503649E-01        -1.027696E+00         3.100000E+01         6.700000E+01         1.610000E+02         4.640000E+02         2.200000E+01         1.900000E+01         3.200000E+01         6.700000E+01         1.400000E+01         9.000000E+00         1.800000E+02         2.000000E+02         2.500000E+01         5.800000E+01         8.600000E+01         2.890000E+02         3.500000E+01         4.900000E+01
        6.099030E+07         8.746484E+00         1.861213E-01         4.840816E-01         3.297971E-01        -3.825607E-01        -2.822798E-01        -4.338293E-01         1.416882E+00         1.687144E+00         1.177241E+00         9.700000E+01         1.280000E+02         1.530000E+02        -2.139146E+01        -2.079418E+01        -1.930983E+01        -7.722221E+00        -9.338977E+00        -8.735460E+00         0.000000E+00         0.000000E+00        -6.038014E-04        -2.874857E+00         0.000000E+00        -1.640332E+00         0.000000E+00        -1.413234E+00         0.000000E+00        -2.790051E+01        -2.988914E+01        -2.990092E+01        -3.140207E+01        -2.566748E+01        -2.626995E+01        -6.405496E+00        -6.542919E+00        -6.632591E+00        -6.384517E+00        -7.438619E+00        -7.638129E+00        -2.689898E+00         0.000000E+00        -4.722379E+00         0.000000E+00        -2.168950E+00         0.000000E+00        -2.319002E+01        -2.565245E+01        -2.208413E+01        -2.792246E+01        -2.330918E+01        -2.411550E+01        -7.694099E+00        -7.529005E+00        -8.333813E+00        -7.414077E+00        -7.289187E+00        -7.941565E+00        -4.940838E+00         0.000000E+00        -1.724730E+00         0.000000E+00        -2.779074E+00         0.000000E+00        -2.763394E+01        -3.097934E+01        -3.105336E+01        -3.288196E+01        -2.731851E+01        -2.882996E+01        -9.274289E-01        -1.015228E+00        -8.817743E-01        -1.041039E+00        -9.149668E-01        -7.977873E-01         3.500000E+01         8.000000E+01         1.650000E+02         4.500000E+02         1.500000E+01         1.900000E+01         4.500000E+01         7.000000E+01         1.200000E+01         1.100000E+01         1.760000E+02         1.880000E+02         2.300000E+01         6.100000E+01         8.400000E+01         2.970000E+02         3.500000E+01         4.700000E+01
        6.102030E+07         8.284443E+00         1.660878E-01         4.850117E-01         3.489005E-01        -2.758309E-01        -2.499598E-01        -4.479667E-01         1.485470E+00         1.709428E+00         1.128749E+00         8.000000E+01         1.320000E+02         1.660000E+02        -1.801278E+01        -2.129866E+01        -2.045581E+01        -9.533754E+00        -9.024381E+00        -7.848152E+00        -1.006925E-06         0.000000E+00        -2.886103E-05        -1.773481E+00         0.000000E+00        -1.744112E+00         0.000000E+00        -1.506017E+00         0.000000E+00        -2.802018E+01        -2.893620E+01        -3.006573E+01        -3.129558E+01        -2.627399E+01        -2.696190E+01        -6.203909E+00        -6.812118E+00        -6.649245E+00        -6.585165E+00        -7.606094E+00        -7.147172E+00        -3.118623E+00         0.000000E+00        -4.128517E+00         0.000000E+00        -2.337802E+00         0.000000E+00        -2.395438E+01        -2.476255E+01        -2.333771E+01        -2.637131E+01        -2.328015E+01        -2.392820E+01        -7.289427E+00        -8.187332E+00        -7.213307E+00        -8.853603E+00        -7.307885E+00        -8.006229E+00        -3.005509E+00         0.000000E+00        -1.708545E+00         0.000000E+00        -2.461490E+00         0.000000E+00        -2.831907E+01        -3.083396E+01        -3.188106E+01        -3.299235E+01        -2.741431E+01        -2.868517E+01        -8.624471E-01        -8.220852E-01        -8.619691E-01        -9.504532E-01        -8.833928E-01        -8.087923E-01         3.600000E+01         6.600000E+01         1.640000E+02         4.600000E+02         1.900000E+01         1.900000E+01         3.600000E+01         6.000000E+01         1.500000E+01         8.000000E+00         1.840000E+02         1.990000E+02         2.000000E+01         5.400000E+01         8.300000E+01         3.010000E+02         4.000000E+01         4.500000E+01
        6.105030E+07         7.994998E+00         1.540849E-01         4.892584E-01         3.566567E-01        -3.494918E-01        -2.239281E-01        -4.448237E-01         1.441863E+00         1.736360E+00         1.169630E+00         7.300000E+01         1.280000E+02         1.770000E+02        -1.902511E+01        -2.076273E+01        -1.911974E+01        -9.024757E+00        -1.009833E+01        -8.179697E+00         0.000000E+00         0.000000E+00        -1.859694E-01        -1.900004E+00         0.000000E+00        -1.654061E+00         0.000000E+00        -9.660725E-01         0.000000E+00        -2.894068E+01        -2.994363E+01        -3.027594E+01        -3.110841E+01        -2.735415E+01        -2.587189E+01        -6.290729E+00        -6.890883E+00        -6.533721E+00        -6.688516E+00        -6.514858E+00        -7.098271E+00        -2.385467E+00         0.000000E+00        -4.243977E+00         0.000000E+00        -2.439927E+00         0.000000E+00        -2.437471E+01        -2.512451E+01        -2.347185E+01        -2.797731E+01        -2.379187E+01        -2.362737E+01        -7.450739E+00        -8.205421E+00        -7.910984E+00        -7.494560E+00        -6.923742E+00        -7.830171E+00        -2.849059E+00         0.000000E+00        -1.834057E+00         0.000000E+00        -2.562846E+00         0.000000E+00        -2.868791E+01        -3.117072E+01        -3.160821E+01        -3.282248E+01        -2.751992E+01        -2.861000E+01        -9.293696E-01        -1.050552E+00        -8.312873E-01        -9.386116E-01        -9.329308E-01        -8.950772E-01         3.000000E+01         6.700000E+01         1.620000E+02         4.630000E+02         2.400000E+01         1.800000E+01         3.800000E+01         5.600000E+01         1.400000E+01         8.000000E+00         1.810000E+02         2.050000E+02         2.100000E+01         5.300000E+01         8.000000E+01         3.060000E+02         4.100000E+01         3.400000E+01
        6.108030E+07         8.232228E+00         1.662898E-01         4.882829E-01         3.454273E-01        -2.844064E-01        -2.733331E-01        -4.837751E-01         1.504174E+00         1.679409E+00         1.096265E+00         7.600000E+01         1.290000E+02         1.730000E+02        -1.946541E+01        -2.136781E+01        -2.085103E+01        -8.840796E+00        -8.879518E+00        -8.074861E+00        -1.257648E-06         0.000000E+00         0.000000E+00        -2.047902E+00         0.000000E+00        -1.720787E+00         0.000000E+00        -2.521023E+00         0.000000E+00        -2.906896E+01        -2.971142E+01        -3.006029E+01        -3.127796E+01        -2.592166E+01        -2.822090E+01        -6.214679E+00        -6.804132E+00        -6.575580E+00        -6.560742E+00        -6.798989E+00        -7.052031E+00        -2.745905E+00         0.000000E+00        -5.091406E+00         0.000000E+00        -2.309331E+00         0.000000E+00        -2.443063E+01        -2.502962E+01        -2.297789E+01        -2.710863E+01        -2.306950E+01        -2.429563E+01        -7.321328E+00        -7.859034E+00        -7.768383E+00        -8.189293E+00        -7.513431E+00        -7.721914E+00        -2.773491E+00         0.000000E+00        -1.559005E+00         0.000000E+00        -3.362489E+00         0.000000E+00        -2.919294E+01        -3.134880E+01        -3.162358E+01        -3.280040E+01        -2.738145E+01        -2.908618E+01        -7.936179E-01        -8.699114E-01        -8.521755E-01        -1.007604E+00        -7.621137E-01        -5.888979E-01         3.000000E+01         7.200000E+01         1.560000E+02         4.680000E+02         2.100000E+01         1.700000E+01         3.900000E+01         5.900000E+01         1.500000E+01         9.000000E+00         1.830000E+02         1.970000E+02         2.300000E+01         5.400000E+01         8.700000E+01         2.960000E+02         4.000000E+01         4.100000E+01
        6.111030E+07         8.440589E+00         1.791376E-01         4.794923E-01         3.413701E-01        -3.388519E-01        -2.080487E-01        -4.602251E-01         1.468152E+00         1.758197E+00         1.135842E+00         1.100000E+02         1.120000E+02         1.560000E+02        -1.957601E+01        -2.056881E+01        -2.031679E+01        -8.894695E+00        -1.009794E+01        -8.085337E+00        -9.606967E-03         0.000000E+00         0.000000E+00        -2.206086E+00         0.000000E+00        -1.614579E+00         0.000000E+00        -3.750462E+00         0.000000E+00        -2.821882E+01        -2.899351E+01        -3.010746E+01        -3.102313E+01        -2.440724E+01        -2.635024E+01        -6.060466E+00        -7.058046E+00        -6.370304E+00        -6.647470E+00        -7.421236E+00        -7.209295E+00        -4.202823E+00         0.000000E+00        -3.514892E+00         0.000000E+00        -2.064575E+00         0.000000E+00        -2.344080E+01        -2.567265E+01        -2.353195E+01        -2.758683E+01        -2.352431E+01        -2.363987E+01        -7.252448E+00        -7.683654E+00        -7.579371E+00        -8.059955E+00        -7.578740E+00        -7.895628E+00        -3.336432E+00         0.000000E+00        -1.522341E+00         0.000000E+00        -3.164888E+00         0.000000E+00        -2.889363E+01        -2.996957E+01        -3.178086E+01        -3.289914E+01        -2.664325E+01        -2.887717E+01        -5.879706E-01        -1.178888E+00        -8.763005E-01        -9.114061E-01        -9.482250E-01        -7.986827E-01         3.700000E+01         7.300000E+01         1.550000E+02         4.630000E+02         1.600000E+01         2.000000E+01         4.100000E+01         6.100000E+01         1.000000E+01         9.000000E+00         1.780000E+02         2.030000E+02         2.900000E+01         5.800000E+01         7.900000E+01         2.990000E+02         3.200000E+01         4.600000E+01
        6.114030E+07         8.334067E+00         1.812438E-01         4.806562E-01         3.381000E-01        -3.213117E-01        -2.127528E-01        -4.981123E-01         1.457189E+00         1.767222E+00         1.141799E+00         1.130000E+02         1.100000E+02         1.550000E+02        -1.958530E+01        -2.081792E+01        -1.970756E+01        -8.982267E+00        -9.454753E+00        -8.375864E+00        -1.033852E-02         0.000000E+00         0.000000E+00        -2.367806E+00         0.000000E+00        -1.528351E+00         0.000000E+00        -2.571363E+00         0.000000E+00        -2.823783E+01        -2.933669E+01        -3.047322E+01        -3.097471E+01        -2.601453E+01        -2.688868E+01        -6.551763E+00        -6.659788E+00        -6.214382E+00        -6.591051E+00        -6.753732E+00        -6.649710E+00        -3.424703E+00         0.000000E+00        -4.185244E+00         0.000000E+00        -2.050022E+00         0.000000E+00        -2.332254E+01        -2.485744E+01        -2.230057E+01        -2.631232E+01        -2.338782E+01        -2.406412E+01        -7.255031E+00        -7.831975E+00        -8.460052E+00        -8.474522E+00        -7.327838E+00        -7.913710E+00        -2.999412E+00         0.000000E+00        -1.834677E+00         0.000000E+00        -2.399433E+00         0.000000E+00        -2.876041E+01        -3.092439E+01        -3.166185E+01        -3.288906E+01        -2.694764E+01        -2.868697E+01        -7.639151E-01        -1.181106E+00        -7.538139E-01        -9.161793E-01        -8.078573E-01        -8.428142E-01         4.100000E+01         6.600000E+01         1.590000E+02         4.640000E+02         2.100000E+01         1.300000E+01         4.600000E+01         6.100000E+01         7.000000E+00         9.000000E+00         1.800000E+02         1.990000E+02         3.200000E+01         5.500000E+01         8.200000E+01         2.940000E+02         3.400000E+01         4.100000E+01
        6.117030E+07         7.985810E+00         1.720652E-01         4.803680E-01         3.475668E-01        -2.778396E-01        -1.781811E-01        -4.319666E-01         1.516993E+00         1.770535E+00         1.150820E+00         1.110000E+02         1.120000E+02         1.550000E+02        -1.952122E+01        -1.993918E+01        -2.010718E+01        -8.996017E+00        -1.027623E+01        -9.110057E+00        -4.434688E-06         0.000000E+00         2.293834E-04        -2.081969E+00         0.000000E+00        -1.578162E+00         0.000000E+00        -2.475341E+00         0.000000E+00        -2.793714E+01        -2.960010E+01        -3.076535E+01        -3.119188E+01        -2.617560E+01        -2.745480E+01        -7.028500E+00        -6.563042E+00        -6.133981E+00        -6.615258E+00        -6.544807E+00        -6.558169E+00        -3.535396E+00         0.000000E+00        -4.864838E+00         0.000000E+00        -2.115528E+00         0.000000E+00        -2.360199E+01        -2.497334E+01        -2.382541E+01        -2.878742E+01        -2.370817E+01        -2.425095E+01        -7.190986E+00        -7.781877E+00        -7.009350E+00        -7.151809E+00        -7.396743E+00        -8.039384E+00        -3.709222E+00         0.000000E+00        -1.291569E+00         0.000000E+00        -3.043694E+00         0.000000E+00        -2.838133E+01        -3.077476E+01        -3.177545E+01        -3.282692E+01        -2.646782E+01        -2.926756E+01        -1.129196E+00        -9.480138E-01        -7.428075E-01        -9.538320E-01        -1.111620E+00        -7.158506E-01         4.400000E+01         5.800000E+01         1.530000E+02         4.730000E+02         1.600000E+01         2.000000E+01         4.300000E+01         6.000000E+01         1.000000E+01         9.000000E+00         1.780000E+02         2.020000E+02         2.900000E+01         4.800000E+01         8.400000E+01         2.980000E+02         3.300000E+01         5.000000E+01
        6.120030E+07         8.228817E+00         1.802022E-01         4.763395E-01         3.434583E-01        -3.164706E-01        -2.798011E-01        -4.613004E-01         1.484361E+00         1.707792E+00         1.149561E+00         1.040000E+02         1.110000E+02         1.630000E+02        -2.064028E+01        -2.126872E+01        -1.976354E+01        -7.911172E+00        -9.118235E+00        -8.887671E+00         0.000000E+00         0.000000E+00         0.000000E+00        -2.819187E+00         0.000000E+00        -1.656085E+00         0.000000E+00        -2.739358E+00         0.000000E+00        -2.691449E+01        -2.955365E+01        -3.029579E+01        -3.112052E+01        -2.601757E+01        -2.662621E+01        -6.305541E+00        -6.267488E+00        -6.337160E+00        -6.632335E+00        -6.516329E+00        -7.090374E+00        -3.436334E+00         0.000000E+00        -4.286796E+00         0.000000E+00        -2.223742E+00         0.000000E+00        -2.342952E+01        -2.513031E+01        -2.268354E+01        -2.871681E+01        -2.338715E+01        -2.395861E+01        -7.314097E+00        -8.009333E+00        -8.600945E+00        -6.030797E+00        -7.412474E+00        -7.862948E+00        -2.357851E+00         0.000000E+00        -1.458912E+00         0.000000E+00        -2.338572E+00         0.000000E+00        -2.906651E+01        -3.095199E+01        -3.182401E+01        -3.294931E+01        -2.758150E+01        -2.839738E+01        -8.745457E-01        -8.789758E-01        -7.578292E-01        -9.599079E-01        -6.632100E-01        -1.179576E+00         4.000000E+01         7.100000E+01         1.570000E+02         4.600000E+02         2.100000E+01         1.500000E+01         4.900000E+01         6.300000E+01         9.000000E+00         1.000000E+01         1.700000E+02         2.010000E+02         2.800000E+01         5.100000E+01         8.400000E+01         2.950000E+02         3.400000E+01         4.000000E+01
        6.123030E+07         8.113717E+00         1.819310E-01         4.802239E-01         3.378450E-01        -3.440120E-01        -2.391157E-01        -4.358696E-01         1.459019E+00         1.744940E+00         1.145081E+00         1.150000E+02         1.070000E+02         1.560000E+02        -2.033699E+01        -2.132807E+01        -1.973282E+01        -8.482748E+00        -9.314804E+00        -8.242340E+00        -1.757465E-03         0.000000E+00        -3.548466E-02        -2.219562E+00         0.000000E+00        -1.621301E+00         0.000000E+00        -2.980199E+00         0.000000E+00        -2.758712E+01        -2.884449E+01        -3.025094E+01        -3.139033E+01        -2.668880E+01        -2.632831E+01        -6.788429E+00        -7.051398E+00        -6.575019E+00        -6.391331E+00        -5.978867E+00        -8.273230E+00        -3.318868E+00         0.000000E+00        -3.115637E+00         0.000000E+00        -2.015268E+00         0.000000E+00        -2.337085E+01        -2.564985E+01        -2.503511E+01        -2.877567E+01        -2.368492E+01        -2.400342E+01        -7.594703E+00        -7.632897E+00        -6.943559E+00        -7.398964E+00        -7.121360E+00        -7.761872E+00        -3.053691E+00         0.000000E+00        -1.847380E+00         0.000000E+00        -2.963551E+00         0.000000E+00        -2.844174E+01        -3.103612E+01        -3.090280E+01        -3.307913E+01        -2.710508E+01        -2.831292E+01        -9.995254E-01        -9.523552E-01        -9.300430E-01        -8.622368E-01        -9.844899E-01        -8.571434E-01         4.400000E+01         6.100000E+01         1.510000E+02         4.740000E+02         1.800000E+01         1.600000E+01         5.400000E+01         5.500000E+01         1.000000E+01         9.000000E+00         1.760000E+02         1.980000E+02         2.700000E+01         4.800000E+01         8.300000E+01         3.020000E+02         3.600000E+01         4.400000E+01
        6.126030E+07         8.642627E+00         2.098137E-01         4.855869E-01         3.045994E-01        -3.907398E-01        -2.440475E-01        -4.481385E-01         1.354349E+00         1.698841E+00         1.181255E+00         1.150000E+02         1.280000E+02         1.350000E+02        -1.924819E+01        -1.977759E+01        -2.067308E+01        -8.741307E+00        -1.027913E+01        -7.979769E+00        -8.411781E-02         0.000000E+00         0.000000E+00        -2.263510E+00         0.000000E+00        -1.668084E+00         0.000000E+00        -2.960466E+00         0.000000E+00        -2.766207E+01        -2.958841E+01        -3.017569E+01        -3.132943E+01        -2.427391E+01        -2.565717E+01        -7.161502E+00        -6.608912E+00        -6.497184E+00        -6.562814E+00        -7.382918E+00        -8.013183E+00        -2.711641E+00         0.000000E+00        -4.334127E+00         0.000000E+00        -2.007371E+00         0.000000E+00        -2.377529E+01        -2.481589E+01        -2.487202E+01        -2.600740E+01        -2.349062E+01        -2.381722E+01        -7.220084E+00        -8.023556E+00        -6.742985E+00        -8.248851E+00        -7.429129E+00        -7.760203E+00        -2.933822E+00         0.000000E+00        -1.621292E+00         0.000000E+00        -3.143674E+00         0.000000E+00        -2.858934E+01        -3.079315E+01        -3.151578E+01        -3.291270E+01        -2.640280E+01        -2.887593E+01        -7.113491E-01        -9.682866E-01        -7.068374E-01        -9.364716E-01        -8.660400E-01        -8.376270E-01         4.400000E+01         7.700000E+01         1.420000E+02         4.790000E+02         1.200000E+01         1.000000E+01         5.900000E+01         6.900000E+01         1.500000E+01         8.000000E+00         1.700000E+02         1.810000E+02         4.000000E+01         6.300000E+01         8.200000E+01         2.940000E+02         2.800000E+01         3.200000E+01
        6.129030E+07         8.743599E+00         2.082142E-01         4.931271E-01         2.986587E-01        -3.743764E-01        -3.001697E-01        -3.936822E-01         1.361105E+00         1.645902E+00         1.202288E+00         1.210000E+02         1.260000E+02         1.310000E+02        -1.998507E+01        -2.067967E+01        -2.008443E+01        -8.613677E+00        -9.253706E+00        -8.499257E+00        -1.025913E-04         0.000000E+00        -2.285801E-03        -2.400909E+00         0.000000E+00        -1.641932E+00         0.000000E+00        -1.395610E+00         0.000000E+00        -2.738433E+01        -2.919372E+01        -2.987698E+01        -3.104534E+01        -2.596135E+01        -2.438277E+01        -7.051164E+00        -6.772740E+00        -6.730070E+00        -6.544780E+00        -6.595869E+00        -8.141281E+00        -2.721089E+00         0.000000E+00        -4.445311E+00         0.000000E+00        -2.400637E+00         0.000000E+00        -2.288705E+01        -2.443929E+01        -2.420735E+01        -2.675430E+01        -2.377921E+01        -2.386102E+01        -7.847061E+00        -8.034362E+00        -7.078854E+00        -7.649940E+00        -6.897085E+00        -7.937318E+00        -2.950767E+00         0.000000E+00        -1.883890E+00         0.000000E+00        -2.790495E+00         0.000000E+00        -2.855100E+01        -3.079365E+01        -3.088907E+01        -3.268236E+01        -2.725593E+01        -2.805011E+01        -1.007136E+00        -1.198598E+00        -7.381826E-01        -9.214622E-01        -1.026147E+00        -9.112613E-01         5.600000E+01         6.000000E+01         1.430000E+02         4.870000E+02         5.000000E+00         1.300000E+01         5.900000E+01         6.900000E+01         1.600000E+01         8.000000E+00         1.500000E+02         2.000000E+02         3.500000E+01         5.500000E+01         8.000000E+01         3.040000E+02         2.500000E+01         3.800000E+01
        6.132030E+07         8.302002E+00         1.766323E-01         4.869970E-01         3.363707E-01        -4.051311E-01        -2.787854E-01        -4.287148E-01         1.339801E+00         1.671792E+00         1.206660E+00         8.900000E+01         1.280000E+02         1.610000E+02        -2.077167E+01        -2.095310E+01        -1.843481E+01        -8.464242E+00        -9.562753E+00        -8.948847E+00        -3.972817E-02         0.000000E+00        -3.254845E-04        -2.102391E+00         0.000000E+00        -1.421553E+00         0.000000E+00        -2.198027E+00         0.000000E+00        -2.816358E+01        -2.926984E+01        -3.002350E+01        -3.109096E+01        -2.622322E+01        -2.652020E+01        -6.674720E+00        -6.696609E+00        -6.800675E+00        -6.711990E+00        -7.086773E+00        -7.680159E+00        -2.936316E+00         0.000000E+00        -5.292539E+00         0.000000E+00        -2.020410E+00         0.000000E+00        -2.359846E+01        -2.539028E+01        -2.129322E+01        -2.646033E+01        -2.374718E+01        -2.415050E+01        -7.589759E+00        -7.781337E+00        -8.369684E+00        -8.278212E+00        -7.200041E+00        -7.444898E+00        -2.643477E+00         0.000000E+00        -2.213248E+00         0.000000E+00        -3.053421E+00         0.000000E+00        -2.828907E+01        -3.031530E+01        -3.071459E+01        -3.281600E+01        -2.723815E+01        -2.882194E+01        -8.874891E-01        -1.011263E+00        -8.701327E-01        -9.597311E-01        -7.099980E-01        -8.088148E-01         3.900000E+01         6.700000E+01         1.600000E+02         4.640000E+02         1.600000E+01         1.800000E+01         4.600000E+01         5.900000E+01         1.400000E+01         8.000000E+00         1.860000E+02         1.890000E+02         2.800000E+01         5.500000E+01         7.800000E+01         3.060000E+02         3.200000E+01         3.700000E+01
        6.135030E+07         9.147477E+00         2.186850E-01         4.709416E-01         3.103734E-01        -3.415630E-01        -2.481571E-01        -4.005822E-01         1.453205E+00         1.734255E+00         1.175007E+00         1.280000E+02         1.080000E+02         1.420000E+02        -2.002047E+01        -2.105451E+01        -1.791200E+01        -8.800385E+00        -9.253687E+00        -9.610672E+00         0.000000E+00         0.000000E+00         3.127547E-05        -2.408134E+00         0.000000E+00        -1.545345E+00         0.000000E+00        -2.566992E+00         0.000000E+00        -2.785061E+01        -2.963419E+01        -3.007694E+01        -3.114065E+01        -2.647749E+01        -2.567309E+01        -6.568372E+00        -6.630250E+00        -6.514604E+00        -6.663848E+00        -7.150359E+00        -6.515192E+00        -2.338677E+00         0.000000E+00        -4.275281E+00         0.000000E+00        -2.150514E+00         0.000000E+00        -2.400876E+01        -2.472666E+01        -2.440775E+01        -2.742809E+01        -2.394295E+01        -2.415660E+01        -7.609613E+00        -8.134533E+00        -7.078176E+00        -8.787769E+00        -7.198721E+00        -7.731882E+00        -3.304722E+00         0.000000E+00        -1.957690E+00         0.000000E+00        -2.537034E+00         0.000000E+00        -2.839204E+01        -3.137403E+01        -3.106970E+01        -3.272208E+01        -2.776282E+01        -2.868104E+01        -6.989789E-01        -1.010808E+00        -7.560314E-01        -9.965333E-01        -8.413007E-01        -1.018028E+00         5.000000E+01         8.300000E+01         1.500000E+02         4.620000E+02         7.000000E+00         1.200000E+01         6.800000E+01         5.700000E+01         9.000000E+00         6.000000E+00         1.570000E+02         2.050000E+02         4.000000E+01         6.700000E+01         7.500000E+01         2.930000E+02         2.900000E+01         3.400000E+01
        6.138030E+07         8.648446E+00         2.078373E-01         4.689502E-01         3.232125E-01        -3.425793E-01        -2.232773E-01        -4.933870E-01         1.455243E+00         1.750739E+00         1.140555E+00         1.040000E+02         1.090000E+02         1.650000E+02        -2.152611E+01        -2.177007E+01        -1.993039E+01        -8.502056E+00        -9.231940E+00        -8.382375E+00        -1.534707E-03         0.000000E+00        -2.076280E-05        -2.152126E+00         0.000000E+00        -1.609977E+00         0.000000E+00        -2.941632E+00         0.000000E+00        -2.736560E+01        -3.001054E+01        -3.023908E+01        -3.122691E+01        -2.390178E+01        -2.771881E+01        -6.752465E+00        -6.732432E+00        -6.459285E+00        -6.696285E+00        -7.154429E+00        -6.107597E+00        -2.774299E+00         0.000000E+00        -4.216320E+00         0.000000E+00        -2.188162E+00         0.000000E+00        -2.383864E+01        -2.449319E+01        -2.324059E+01        -2.692847E+01        -2.359814E+01        -2.384885E+01        -7.267293E+00        -8.130943E+00        -8.082444E+00        -8.767476E+00        -7.020312E+00        -7.880121E+00        -3.161655E+00         0.000000E+00        -2.016510E+00         0.000000E+00        -3.416955E+00         0.000000E+00        -2.824974E+01        -3.114562E+01        -3.117931E+01        -3.298669E+01        -2.679583E+01        -2.893835E+01        -7.502687E-01        -1.078112E+00        -8.495170E-01        -9.238999E-01        -8.892445E-01        -5.509529E-01         5.300000E+01         7.500000E+01         1.440000E+02         4.670000E+02         1.300000E+01         1.200000E+01         6.000000E+01         6.800000E+01         8.000000E+00         4.000000E+00         1.780000E+02         1.840000E+02         3.000000E+01         7.200000E+01         8.200000E+01         2.890000E+02         3.300000E+01         3.500000E+01
        6.141030E+07         8.386911E+00         1.826072E-01         4.871744E-01         3.302184E-01        -3.534323E-01        -2.279003E-01        -4.474568E-01         1.405294E+00         1.734931E+00         1.146649E+00         9.100000E+01         1.290000E+02         1.580000E+02        -2.001721E+01        -2.090000E+01        -1.846221E+01        -8.834077E+00        -9.769703E+00        -9.163492E+00        -1.510131E-04         0.000000E+00        -5.974332E-03        -2.499886E+00         0.000000E+00        -1.701626E+00         0.000000E+00        -2.630313E+00         0.000000E+00        -2.833225E+01        -2.938682E+01        -2.998618E+01        -3.148791E+01        -2.523337E+01        -2.599316E+01        -6.250550E+00        -6.697953E+00        -6.630903E+00        -6.515674E+00        -7.024717E+00        -7.121031E+00        -2.329271E+00         0.000000E+00        -3.204448E+00         0.000000E+00        -2.065804E+00         0.000000E+00        -2.434260E+01        -2.436598E+01        -2.420209E+01        -2.615009E+01        -2.332939E+01        -2.392314E+01        -7.084856E+00        -8.434620E+00        -7.613956E+00        -7.898398E+00        -7.487390E+00        -7.790701E+00        -2.845381E+00         0.000000E+00        -2.369674E+00         0.000000E+00        -2.751261E+00         0.000000E+00        -2.877816E+01        -3.120201E+01        -3.074928E+01        -3.313296E+01        -2.726290E+01        -2.854282E+01        -8.667860E-01        -1.079806E+00        -8.950768E-01        -9.231988E-01        -9.950653E-01        -8.991081E-01         4.200000E+01         6.600000E+01         1.460000E+02         4.820000E+02         1.400000E+01         1.400000E+01         4.700000E+01         6.500000E+01         1.600000E+01         7.000000E+00         1.790000E+02         1.880000E+02         2.700000E+01         5.800000E+01         7.700000E+01         3.060000E+02         3.100000E+01         3.800000E+01
        6.144030E+07         8.390017E+00         1.886753E-01         4.839498E-01         3.273749E-01        -3.626437E-01        -2.494010E-01        -4.238407E-01         1.400962E+00         1.705786E+00         1.189351E+00         9.100000E+01         1.280000E+02         1.590000E+02        -2.017853E+01        -2.046545E+01        -1.977847E+01        -9.139503E+00        -9.346934E+00        -8.107725E+00         0.000000E+00         0.000000E+00        -1.344111E-04        -2.014386E+00         0.000000E+00        -1.713461E+00         0.000000E+00        -2.428875E+00         0.000000E+00        -2.856886E+01        -2.965592E+01        -3.007620E+01        -3.117872E+01        -2.492040E+01        -2.853715E+01        -6.336105E+00        -6.708919E+00        -6.569918E+00        -6.549476E+00        -7.509774E+00        -6.543704E+00        -2.116098E+00         0.000000E+00        -4.837110E+00         0.000000E+00        -2.145786E+00         0.000000E+00        -2.430239E+01        -2.499564E+01        -2.281892E+01        -2.859466E+01        -2.351865E+01        -2.390760E+01        -7.584778E+00        -7.520990E+00        -7.698989E+00        -7.748616E+00        -7.286194E+00        -7.697228E+00        -3.896693E+00         0.000000E+00        -1.772596E+00         0.000000E+00        -3.127745E+00         0.000000E+00        -2.759173E+01        -3.130159E+01        -3.137762E+01        -3.275143E+01        -2.651359E+01        -2.927422E+01        -1.003555E+00        -1.080426E+00        -7.577305E-01        -9.615666E-01        -9.691752E-01        -6.868501E-01         3.800000E+01         8.200000E+01         1.420000E+02         4.760000E+02         1.100000E+01         1.500000E+01         4.700000E+01         6.300000E+01         1.500000E+01         6.000000E+00         1.840000E+02         1.870000E+02         3.300000E+01         5.000000E+01         8.200000E+01         3.040000E+02         3.700000E+01         3.500000E+01
        6.147030E+07         8.168504E+00         1.946569E-01         4.786831E-01         3.266600E-01        -3.372358E-01        -2.001744E-01        -4.009505E-01         1.428502E+00         1.770078E+00         1.209817E+00         1.050000E+02         1.160000E+02         1.570000E+02        -2.070087E+01        -2.118374E+01        -1.901762E+01        -8.917893E+00        -9.268375E+00        -8.531829E+00        -1.274029E-05         0.000000E+00        -1.302198E-02        -2.122210E+00         0.000000E+00        -1.757889E+00         0.000000E+00        -2.508271E+00         0.000000E+00        -2.842820E+01        -2.963278E+01        -3.025676E+01        -3.118315E+01        -2.488585E+01        -2.701066E+01        -6.275954E+00        -6.707091E+00        -6.256051E+00        -6.704298E+00        -7.509966E+00        -7.434048E+00        -2.353330E+00         0.000000E+00        -3.338583E+00         0.000000E+00        -2.298865E+00         0.000000E+00        -2.441595E+01        -2.518150E+01        -2.518801E+01        -2.787290E+01        -2.328817E+01        -2.380599E+01        -6.864735E+00        -7.601919E+00        -7.102643E+00        -6.725845E+00        -7.422829E+00        -7.943915E+00        -3.606896E+00         0.000000E+00        -1.697127E+00         0.000000E+00        -2.953080E+00         0.000000E+00        -2.811870E+01        -3.130444E+01        -3.155506E+01        -3.285051E+01        -2.697522E+01        -2.945025E+01        -8.288419E-01        -1.095409E+00        -7.868442E-01        -9.978444E-01        -7.773968E-01        -9.258772E-01         4.300000E+01         7.100000E+01         1.550000E+02         4.660000E+02         1.000000E+01         1.900000E+01         5.700000E+01         6.100000E+01         1.000000E+01         8.000000E+00         1.780000E+02         1.880000E+02         3.300000E+01         5.700000E+01         7.800000E+01         2.970000E+02         2.300000E+01         4.100000E+01
        6.150030E+07         8.535434E+00         1.934597E-01         4.792373E-01         3.273030E-01        -4.403571E-01        -1.789153E-01        -5.103726E-01         1.320140E+00         1.786530E+00         1.073159E+00         8.400000E+01         1.370000E+02         1.570000E+02        -2.071790E+01        -1.983076E+01        -2.036338E+01        -8.201020E+00        -9.946052E+00        -8.131155E+00         0.000000E+00         0.000000E+00         0.000000E+00        -1.704442E+00         0.000000E+00        -1.641760E+00         0.000000E+00        -3.274332E+00         0.000000E+00        -2.875730E+01        -2.974249E+01        -3.004798E+01        -3.114561E+01        -2.481339E+01        -2.678789E+01        -6.479671E+00        -7.011431E+00        -6.449451E+00        -6.628415E+00        -6.878939E+00        -7.060685E+00        -2.990621E+00         0.000000E+00        -3.332759E+00         0.000000E+00        -2.209572E+00         0.000000E+00        -2.393215E+01        -2.556335E+01        -2.498570E+01        -2.778053E+01        -2.332874E+01        -2.416739E+01        -7.342745E+00        -7.874959E+00        -6.714035E+00        -7.038323E+00        -7.429957E+00        -7.773943E+00        -2.420385E+00         0.000000E+00        -1.850999E+00         0.000000E+00        -2.354685E+00         0.000000E+00        -2.848054E+01        -3.095541E+01        -3.131596E+01        -3.282598E+01        -2.717869E+01        -2.872110E+01        -1.011912E+00        -8.882883E-01        -8.091829E-01        -9.616788E-01        -1.034057E+00        -1.008489E+00         4.200000E+01         7.100000E+01         1.610000E+02         4.590000E+02         1.800000E+01         1.300000E+01         4.800000E+01         7.300000E+01         1.700000E+01         3.000000E+00         1.780000E+02         1.830000E+02         3.300000E+01         6.200000E+01         8.000000E+01         2.980000E+02         2.800000E+01         3.800000E+01
        6.153030E+07         8.364972E+00         1.921406E-01         4.806562E-01         3.272032E-01        -3.615125E-01        -2.374506E-01        -4.659516E-01         1.393945E+00         1.704548E+00         1.126832E+00         1.200000E+02         1.130000E+02         1.450000E+02        -1.949308E+01        -2.171187E+01        -1.909156E+01        -8.238576E+00        -9.158013E+00        -8.786644E+00        -3.378591E-03         0.000000E+00         0.000000E+00        -2.140189E+00         0.000000E+00        -1.686120E+00         0.000000E+00        -2.279274E+00         0.000000E+00        -2.814402E+01        -2.970981E+01        -3.000875E+01        -3.121243E+01        -2.558858E+01        -2.585654E+01        -6.539684E+00        -6.641147E+00        -6.528663E+00        -6.671982E+00        -6.683531E+00        -6.846764E+00        -3.181412E+00         0.000000E+00        -3.146310E+00         0.000000E+00        -1.971246E+00         0.000000E+00        -2.359406E+01        -2.442261E+01        -2.518372E+01        -2.576701E+01        -2.359691E+01        -2.388434E+01        -7.459113E+00        -8.544068E+00        -8.420725E+00        -8.085200E+00        -7.209547E+00        -8.023896E+00        -2.830785E+00         0.000000E+00        -1.667967E+00         0.000000E+00        -2.705363E+00         0.000000E+00        -2.894298E+01        -3.113351E+01        -3.152806E+01        -3.279005E+01        -2.778670E+01        -2.866519E+01        -8.513082E-01        -9.127557E-01        -6.658203E-01        -9.588591E-01        -4.609593E-01        -7.627074E-01         4.300000E+01         6.500000E+01         1.600000E+02         4.640000E+02         1.600000E+01         1.600000E+01         5.700000E+01         5.500000E+01         1.300000E+01         9.000000E+00         1.790000E+02         1.890000E+02         3.200000E+01         4.900000E+01         8.200000E+01         2.960000E+02         2.400000E+01         4.200000E+01
        6.156030E+07         8.044256E+00         1.840848E-01         4.794699E-01         3.364453E-01        -3.629633E-01        -2.465055E-01        -4.883559E-01         1.378934E+00         1.687561E+00         1.099904E+00         9.100000E+01         1.270000E+02         1.600000E+02        -1.906692E+01        -2.141563E+01        -1.991007E+01        -9.708155E+00        -9.199423E+00        -8.140489E+00         0.000000E+00         0.000000E+00        -2.630783E-02        -1.931554E+00         0.000000E+00        -1.587823E+00         0.000000E+00        -2.623188E+00         0.000000E+00        -2.842830E+01        -3.046226E+01        -3.040072E+01        -3.122475E+01        -2.379555E+01        -2.641432E+01        -6.232364E+00        -6.690437E+00        -6.331227E+00        -6.629880E+00        -7.709539E+00        -7.331109E+00        -3.023257E+00         0.000000E+00        -3.648797E+00         0.000000E+00        -2.315261E+00         0.000000E+00        -2.362700E+01        -2.497643E+01        -2.499675E+01        -2.728974E+01        -2.328441E+01        -2.431430E+01        -7.611017E+00        -8.049722E+00        -7.096202E+00        -8.373657E+00        -7.469403E+00        -7.845351E+00        -2.223548E+00         0.000000E+00        -1.864157E+00         0.000000E+00        -1.830649E+00         0.000000E+00        -2.920462E+01        -3.100048E+01        -3.077294E+01        -3.298824E+01        -2.739924E+01        -2.896540E+01        -9.143631E-01        -1.035374E+00        -8.546141E-01        -9.918065E-01        -8.387163E-01        -5.662723E-01         4.900000E+01         5.900000E+01         1.660000E+02         4.580000E+02         1.200000E+01         2.000000E+01         4.400000E+01         6.500000E+01         1.400000E+01         4.000000E+00         1.800000E+02         1.950000E+02         3.200000E+01         5.600000E+01         8.700000E+01         2.920000E+02         2.800000E+01         4.900000E+01
        6.159030E+07         8.348992E+00         1.807671E-01         4.827292E-01         3.365037E-01        -3.784065E-01        -2.857848E-01        -3.718932E-01         1.399736E+00         1.663897E+00         1.233990E+00         8.300000E+01         1.390000E+02         1.560000E+02        -1.886340E+01        -2.069732E+01        -1.883633E+01        -8.541275E+00        -9.059029E+00        -9.182446E+00         0.000000E+00         0.000000E+00         2.019597E-05        -1.827246E+00         0.000000E+00        -1.639546E+00         0.000000E+00        -1.543747E+00         0.000000E+00        -2.841129E+01        -2.951200E+01        -3.015981E+01        -3.116139E+01        -2.428063E+01        -2.477866E+01        -5.984506E+00        -6.440659E+00        -6.467746E+00        -6.630033E+00        -7.550142E+00        -7.582385E+00        -2.441436E+00         0.000000E+00        -3.633939E+00         0.000000E+00        -2.294584E+00         0.000000E+00        -2.491280E+01        -2.577039E+01        -2.423473E+01        -2.751612E+01        -2.363691E+01        -2.390752E+01        -6.885916E+00        -7.493135E+00        -7.593637E+00        -6.108221E+00        -7.051460E+00        -7.982748E+00        -3.349166E+00         0.000000E+00        -2.100916E+00         0.000000E+00        -3.579997E+00         0.000000E+00        -2.827501E+01        -3.096138E+01        -3.073018E+01        -3.282185E+01        -2.661761E+01        -2.855752E+01        -9.708458E-01        -8.862334E-01        -9.904878E-01        -9.531775E-01        -7.725132E-01        -7.369362E-01         4.400000E+01         6.400000E+01         1.570000E+02         4.650000E+02         1.400000E+01         2.000000E+01         4.900000E+01         6.300000E+01         1.500000E+01         4.000000E+00         1.660000E+02         2.050000E+02         2.300000E+01         5.700000E+01         8.300000E+01         2.960000E+02         2.500000E+01         5.400000E+01
        6.162030E+07         8.418535E+00         1.821638E-01         4.831948E-01         3.346414E-01        -3.913627E-01        -2.883579E-01        -4.365215E-01         1.352521E+00         1.635519E+00         1.157158E+00         1.000000E+02         1.330000E+02         1.450000E+02        -2.028897E+01        -2.161878E+01        -1.901957E+01        -8.116150E+00        -9.001881E+00        -9.108490E+00         0.000000E+00         0.000000E+00         0.000000E+00        -2.058038E+00         0.000000E+00        -1.701837E+00         0.000000E+00        -1.964428E+00         0.000000E+00        -2.818311E+01        -2.916423E+01        -3.029155E+01        -3.133676E+01        -2.601292E+01        -2.510798E+01        -6.066947E+00        -6.831944E+00        -6.397182E+00        -6.532197E+00        -7.024103E+00        -7.457687E+00        -2.519513E+00         0.000000E+00        -4.550014E+00         0.000000E+00        -2.105467E+00         0.000000E+00        -2.392580E+01        -2.488827E+01        -2.288217E+01        -2.955963E+01        -2.362614E+01        -2.347646E+01        -7.408145E+00        -7.603135E+00        -8.001854E+00        -5.478068E+00        -7.338157E+00        -8.014052E+00        -3.153379E+00         0.000000E+00        -2.196679E+00         0.000000E+00        -2.470595E+00         0.000000E+00        -2.795213E+01        -3.124059E+01        -3.122495E+01        -3.311751E+01        -2.763367E+01        -2.897570E+01        -7.685834E-01        -8.308288E-01        -6.943713E-01        -8.537294E-01        -9.830831E-01        -7.484399E-01         5.000000E+01         6.400000E+01         1.500000E+02         4.740000E+02         1.400000E+01         1.200000E+01         5.500000E+01         5.400000E+01         1.600000E+01         5.000000E+00         1.670000E+02         2.050000E+02         2.900000E+01         5.100000E+01         8.100000E+01         2.930000E+02         3.200000E+01         4.400000E+01
        6.165030E+07         8.498358E+00         1.877841E-01         4.876178E-01         3.245982E-01        -4.104347E-01        -3.098621E-01        -4.533685E-01         1.330939E+00         1.642060E+00         1.164822E+00         1.030000E+02         1.320000E+02         1.430000E+02        -2.101611E+01        -2.104344E+01        -1.993633E+01        -8.103501E+00        -9.317460E+00        -8.347180E+00         0.000000E+00         0.000000E+00        -5.303589E-03        -2.049036E+00         0.000000E+00        -1.538110E+00         0.000000E+00        -2.382312E+00         0.000000E+00        -2.851564E+01        -2.998898E+01        -3.004473E+01        -3.134598E+01        -2.653856E+01        -2.580155E+01        -6.183078E+00        -6.343352E+00        -6.712674E+00        -6.586316E+00        -6.280505E+00        -7.357558E+00        -2.669968E+00         0.000000E+00        -4.475424E+00         0.000000E+00        -2.224967E+00         0.000000E+00        -2.413601E+01        -2.409866E+01        -2.468664E+01        -2.594685E+01        -2.329504E+01        -2.395130E+01        -7.321547E+00        -8.369232E+00        -7.675578E+00        -5.830931E+00        -7.358301E+00        -7.851630E+00        -2.382609E+00         0.000000E+00        -1.845562E+00         0.000000E+00        -3.102622E+00         0.000000E+00        -2.900276E+01        -3.060547E+01        -3.086369E+01        -3.284207E+01        -2.677257E+01        -2.906796E+01        -7.447230E-01        -8.771359E-01        -9.925042E-01        -9.196195E-01        -9.723345E-01        -5.968989E-01         5.400000E+01         5.700000E+01         1.660000E+02         4.620000E+02         1.000000E+01         1.500000E+01         5.500000E+01         6.100000E+01         1.500000E+01         5.000000E+00         1.750000E+02         1.910000E+02         3.600000E+01         5.500000E+01         8.900000E+01         2.900000E+02         2.200000E+01         4.600000E+01
        6.168030E+07         8.569033E+00         1.925951E-01         4.839486E-01         3.234564E-01        -3.114321E-01        -3.082285E-01        -4.635535E-01         1.396311E+00         1.656445E+00         1.129451E+00         1.110000E+02         1.280000E+02         1.390000E+02        -1.873181E+01        -2.105736E+01        -1.949287E+01        -8.883029E+00        -9.457823E+00        -8.704727E+00         0.000000E+00         0.000000E+00        -1.914455E-01        -2.013984E+00         0.000000E+00        -1.723570E+00         0.000000E+00        -1.207595E+00         0.000000E+00        -2.895298E+01        -2.959845E+01        -3.017500E+01        -3.127192E+01        -2.565686E+01        -2.731074E+01        -5.858090E+00        -6.632859E+00        -6.452136E+00        -6.571443E+00        -6.727358E+00        -6.216289E+00        -2.327676E+00         0.000000E+00        -3.632138E+00         0.000000E+00        -2.343077E+00         0.000000E+00        -2.483301E+01        -2.385823E+01        -2.479137E+01        -2.765596E+01        -2.341084E+01        -2.421364E+01        -7.131906E+00        -8.475131E+00        -6.938152E+00        -6.397168E+00        -7.326528E+00        -7.865318E+00        -2.537137E+00         0.000000E+00        -2.148585E+00         0.000000E+00        -2.433239E+00         0.000000E+00        -2.906796E+01        -3.099113E+01        -3.092428E+01        -3.275330E+01        -2.747454E+01        -2.922906E+01        -7.825903E-01        -8.706244E-01        -7.140047E-01        -9.810614E-01        -6.992183E-01        -7.983676E-01         5.400000E+01         6.800000E+01         1.500000E+02         4.680000E+02         1.000000E+01         1.400000E+01         5.900000E+01         5.200000E+01         1.700000E+01         4.000000E+00         1.590000E+02         2.110000E+02         3.500000E+01         4.900000E+01         7.700000E+01         3.010000E+02         2.300000E+01         4.400000E+01
        6.171030E+07         8.253805E+00         1.721982E-01         4.956768E-01         3.321250E-01        -3.193889E-01        -2.587844E-01        -4.657017E-01         1.422831E+00         1.663910E+00         1.160799E+00         9.800000E+01         1.430000E+02         1.370000E+02        -1.903655E+01        -2.068173E+01        -1.946541E+01        -9.193169E+00        -9.436570E+00        -8.129745E+00         2.108793E-08         0.000000E+00        -2.408311E-06        -1.709194E+00         0.000000E+00        -1.666641E+00         0.000000E+00        -1.261957E+00         0.000000E+00        -2.851884E+01        -2.939301E+01        -2.992579E+01        -3.115015E+01        -2.589648E+01        -2.736509E+01        -6.709309E+00        -6.945360E+00        -6.640147E+00        -6.689147E+00        -7.345919E+00        -6.505317E+00        -2.693196E+00         0.000000E+00        -3.584527E+00         0.000000E+00        -2.282120E+00         0.000000E+00        -2.508168E+01        -2.495031E+01        -2.538242E+01        -2.659992E+01        -2.315678E+01        -2.438393E+01        -6.935599E+00        -7.800622E+00        -6.912993E+00        -6.681642E+00        -7.554402E+00        -7.729895E+00        -1.948237E+00         0.000000E+00        -1.991099E+00         0.000000E+00        -1.879766E+00         0.000000E+00        -2.927413E+01        -3.096427E+01        -3.086521E+01        -3.289221E+01        -2.776906E+01        -2.884089E+01        -7.527251E-01        -1.015621E+00        -8.059249E-01        -9.309733E-01        -9.382112E-01        -9.313759E-01         5.200000E+01         5.500000E+01         1.580000E+02         4.720000E+02         9.000000E+00         1.800000E+01         6.000000E+01         4.500000E+01         1.900000E+01         7.000000E+00         1.630000E+02         2.080000E+02         3.900000E+01         4.900000E+01         8.200000E+01         2.970000E+02         2.700000E+01         4.100000E+01
        6.174030E+07         8.358460E+00         1.842175E-01         4.827994E-01         3.329831E-01        -4.209935E-01        -3.125724E-01        -4.713756E-01         1.351982E+00         1.637717E+00         1.140858E+00         1.120000E+02         1.180000E+02         1.480000E+02        -2.083717E+01        -2.088229E+01        -1.897563E+01        -8.668531E+00        -9.138358E+00        -8.798125E+00         0.000000E+00         0.000000E+00         0.000000E+00        -1.944455E+00         0.000000E+00        -1.742888E+00         0.000000E+00        -1.691382E+00         0.000000E+00        -2.773474E+01        -2.954234E+01        -3.005679E+01        -3.129533E+01        -2.394217E+01        -2.842572E+01        -6.296200E+00        -6.542112E+00        -6.781586E+00        -6.685200E+00        -6.893175E+00        -6.666528E+00        -2.791463E+00         0.000000E+00        -4.206371E+00         0.000000E+00        -2.136578E+00         0.000000E+00        -2.423503E+01        -2.532502E+01        -2.364485E+01        -2.803199E+01        -2.351890E+01        -2.369070E+01        -7.323807E+00        -7.496229E+00        -7.770659E+00        -6.362759E+00        -7.301416E+00        -8.047977E+00        -2.755866E+00         0.000000E+00        -1.547664E+00         0.000000E+00        -2.235984E+00         0.000000E+00        -2.868618E+01        -3.074380E+01        -3.101264E+01        -3.291466E+01        -2.663552E+01        -2.869801E+01        -7.765472E-01        -1.000963E+00        -9.997297E-01        -9.859768E-01        -8.466889E-01        -8.113142E-01         5.300000E+01         5.600000E+01         1.550000E+02         4.730000E+02         8.000000E+00         1.900000E+01         6.400000E+01         5.000000E+01         1.100000E+01         7.000000E+00         1.730000E+02         1.970000E+02         3.500000E+01         4.800000E+01         7.800000E+01         3.010000E+02         3.300000E+01         4.300000E+01
        6.177030E+07         8.262053E+00         1.824964E-01         4.781842E-01         3.393194E-01        -3.671718E-01        -1.819225E-01        -4.176021E-01         1.446939E+00         1.811112E+00         1.174035E+00         1.140000E+02         1.070000E+02         1.570000E+02        -2.066682E+01        -2.085560E+01        -1.779735E+01        -8.507553E+00        -1.032311E+01        -8.926287E+00        -1.129706E-04         0.000000E+00        -1.011002E-03        -1.684287E+00         0.000000E+00        -1.509017E+00         0.000000E+00        -1.989613E+00         0.000000E+00        -2.874352E+01        -3.009414E+01        -3.027039E+01        -3.119677E+01        -2.547700E+01        -2.533427E+01        -6.125314E+00        -6.900770E+00        -6.450997E+00        -6.616553E+00        -6.918160E+00        -7.204079E+00        -3.236325E+00         0.000000E+00        -5.440085E+00         0.000000E+00        -2.229259E+00         0.000000E+00        -2.424154E+01        -2.482127E+01        -2.440482E+01        -2.824970E+01        -2.267150E+01        -2.427452E+01        -7.124599E+00        -8.145181E+00        -7.457466E+00        -7.022482E+00        -7.786210E+00        -7.938404E+00        -1.900326E+00         0.000000E+00        -1.783986E+00         0.000000E+00        -2.440558E+00         0.000000E+00        -2.957898E+01        -3.133252E+01        -3.114528E+01        -3.301424E+01        -2.693256E+01        -2.886546E+01        -9.296943E-01        -9.086408E-01        -8.537737E-01        -1.013584E+00        -7.346126E-01        -7.667531E-01         5.500000E+01         5.900000E+01         1.510000E+02         4.720000E+02         1.600000E+01         1.100000E+01         6.800000E+01         4.400000E+01         9.000000E+00         6.000000E+00         1.550000E+02         2.200000E+02         4.400000E+01         4.500000E+01         7.000000E+01         3.060000E+02         2.200000E+01         5.100000E+01
        6.180030E+07         8.521774E+00         1.899789E-01         4.795366E-01         3.304844E-01        -2.876232E-01        -2.374393E-01        -3.926020E-01         1.484784E+00         1.743945E+00         1.224475E+00         1.120000E+02         1.050000E+02         1.610000E+02        -2.013854E+01        -2.066436E+01        -1.886948E+01        -8.873956E+00        -9.808943E+00        -8.984591E+00        -1.846088E-02         0.000000E+00        -4.099505E-04        -1.592961E+00         0.000000E+00        -1.455453E+00         0.000000E+00        -1.692229E+00         0.000000E+00        -2.898930E+01        -2.977682E+01        -3.032158E+01        -3.114836E+01        -2.458536E+01        -2.481683E+01        -6.312505E+00        -6.791840E+00        -6.481945E+00        -6.701283E+00        -6.434856E+00        -7.423959E+00        -3.341449E+00         0.000000E+00        -5.022928E+00         0.000000E+00        -2.371231E+00         0.000000E+00        -2.350000E+01        -2.466999E+01        -2.427565E+01        -2.866027E+01        -2.331423E+01        -2.407357E+01        -7.114311E+00        -8.292480E+00        -7.408241E+00        -7.345119E+00        -7.264610E+00        -7.726819E+00        -3.060083E+00         0.000000E+00        -1.897358E+00         0.000000E+00        -2.980300E+00         0.000000E+00        -2.859904E+01        -3.087110E+01        -3.130569E+01        -3.302965E+01        -2.665576E+01        -2.861519E+01        -9.557444E-01        -1.082397E+00        -9.253841E-01        -9.313864E-01        -8.268621E-01        -8.632763E-01         5.100000E+01         6.600000E+01         1.580000E+02         4.650000E+02         1.400000E+01         1.000000E+01         5.800000E+01         5.500000E+01         8.000000E+00         6.000000E+00         1.620000E+02         2.130000E+02         3.100000E+01         5.200000E+01         7.200000E+01         3.110000E+02         2.400000E+01         4.600000E+01
        6.183030E+07         8.234969E+00         1.810539E-01         4.830096E-01         3.359365E-01        -3.722537E-01        -2.502092E-01        -4.541954E-01         1.398645E+00         1.724957E+00         1.155470E+00         1.220000E+02         1.080000E+02         1.480000E+02        -1.968121E+01        -2.129903E+01        -1.969947E+01        -8.704884E+00        -9.074208E+00        -8.117103E+00        -2.656134E-02         0.000000E+00        -1.063025E-03        -1.968549E+00         0.000000E+00        -1.745846E+00         0.000000E+00        -1.841578E+00         0.000000E+00        -2.849065E+01        -3.043523E+01        -3.016511E+01        -3.104838E+01        -2.475474E+01        -2.552119E+01        -6.409761E+00        -6.681798E+00        -6.447010E+00        -6.758821E+00        -7.208694E+00        -8.175890E+00        -3.021217E+00         0.000000E+00        -4.724648E+00         0.000000E+00        -2.340715E+00         0.000000E+00        -2.300862E+01        -2.484743E+01        -2.261390E+01        -2.989716E+01        -2.365217E+01        -2.403175E+01        -7.794257E+00        -7.981665E+00        -9.019679E+00        -5.742610E+00        -7.107030E+00        -7.831810E+00        -2.491588E+00         0.000000E+00        -1.614631E+00         0.000000E+00        -2.358286E+00         0.000000E+00        -2.932231E+01        -3.072850E+01        -3.153926E+01        -3.275079E+01        -2.696649E+01        -2.880949E+01        -8.889504E-01        -9.437186E-01        -8.209796E-01        -9.248869E-01        -9.815212E-01        -8.648839E-01         5.400000E+01         5.300000E+01         1.450000E+02         4.860000E+02         9.000000E+00         1.700000E+01         5.800000E+01         4.700000E+01         8.000000E+00         6.000000E+00         1.720000E+02         2.110000E+02         3.400000E+01         4.500000E+01         7.700000E+01         3.030000E+02         3.000000E+01         5.100000E+01
        6.186030E+07         7.957254E+00         1.658796E-01         4.844252E-01         3.496952E-01        -3.501923E-01        -2.525827E-01        -4.724377E-01         1.421684E+00         1.732969E+00         1.140062E+00         1.150000E+02         1.080000E+02         1.550000E+02        -1.919857E+01        -2.001687E+01        -2.007651E+01        -9.019144E+00        -9.549215E+00        -8.326151E+00        -4.959166E-02         0.000000E+00        -1.667626E-02        -1.787178E+00         0.000000E+00        -1.475590E+00         0.000000E+00        -2.195167E+00         0.000000E+00        -2.865246E+01        -2.911958E+01        -3.045034E+01        -3.135599E+01        -2.637106E+01        -2.584598E+01        -6.085462E+00        -7.266824E+00        -6.161986E+00        -6.455140E+00        -6.646467E+00        -7.583222E+00        -3.076679E+00         0.000000E+00        -5.625022E+00         0.000000E+00        -2.276145E+00         0.000000E+00        -2.411960E+01        -2.468879E+01        -2.318091E+01        -2.602773E+01        -2.368848E+01        -2.389454E+01        -7.148271E+00        -8.537671E+00        -7.996391E+00        -7.491150E+00        -7.144020E+00        -7.929893E+00        -2.383863E+00         0.000000E+00        -1.954411E+00         0.000000E+00        -2.506850E+00         0.000000E+00        -2.943325E+01        -3.086496E+01        -3.084097E+01        -3.280568E+01        -2.700279E+01        -2.874798E+01        -7.266569E-01        -1.026800E+00        -7.257564E-01        -9.415274E-01        -9.479174E-01        -7.935942E-01         4.600000E+01         4.900000E+01         1.500000E+02         4.870000E+02         1.500000E+01         1.700000E+01         5.900000E+01         3.500000E+01         8.000000E+00         8.000000E+00         1.750000E+02         2.170000E+02         3.400000E+01         4.200000E+01         6.200000E+01         3.200000E+02         3.500000E+01         4.700000E+01
        6.189030E+07         7.995263E+00         1.698703E-01         4.808890E-01         3.492407E-01        -3.384011E-01        -2.745421E-01        -4.566426E-01         1.437330E+00         1.677604E+00         1.167090E+00         1.110000E+02         1.100000E+02         1.570000E+02        -2.007259E+01        -2.203167E+01        -1.996337E+01        -8.999490E+00        -8.865024E+00        -8.507576E+00        -7.418004E-04        -5.040493E-04         0.000000E+00        -1.909342E+00         0.000000E+00        -1.715428E+00         0.000000E+00        -2.427209E+00         0.000000E+00        -2.875334E+01        -2.914569E+01        -3.058379E+01        -3.095414E+01        -2.697060E+01        -2.550596E+01        -6.525348E+00        -7.043011E+00        -6.165492E+00        -6.621232E+00        -6.447380E+00        -7.777053E+00        -3.030700E+00         0.000000E+00        -4.132482E+00         0.000000E+00        -2.032462E+00         0.000000E+00        -2.389663E+01        -2.487310E+01        -2.417417E+01        -2.867269E+01        -2.363255E+01        -2.423818E+01        -7.557832E+00        -8.192622E+00        -7.644071E+00        -5.914711E+00        -7.372245E+00        -7.541086E+00        -2.586237E+00         0.000000E+00        -1.801083E+00         0.000000E+00        -2.922365E+00         0.000000E+00        -2.898742E+01        -3.062187E+01        -3.119959E+01        -3.280518E+01        -2.741360E+01        -2.904455E+01        -9.322750E-01        -9.017226E-01        -9.532353E-01        -9.538846E-01        -7.751071E-01        -5.832587E-01         4.600000E+01         5.800000E+01         1.510000E+02         4.770000E+02         1.700000E+01         1.500000E+01         5.500000E+01         4.300000E+01         1.100000E+01         4.000000E+00         1.840000E+02         2.050000E+02         3.900000E+01         4.400000E+01         7.400000E+01         3.030000E+02         3.700000E+01         4.800000E+01
        6.192030E+07         8.093317E+00         1.637206E-01         4.940821E-01         3.421972E-01        -3.566848E-01        -2.209824E-01        -4.409113E-01         1.381420E+00         1.741711E+00         1.175940E+00         9.100000E+01         1.260000E+02         1.610000E+02        -1.971748E+01        -1.952116E+01        -2.010377E+01        -9.488272E+00        -1.008206E+01        -8.362053E+00         0.000000E+00         0.000000E+00         0.000000E+00        -1.801641E+00         0.000000E+00        -1.636672E+00         0.000000E+00        -2.577152E+00         0.000000E+00        -2.844240E+01        -2.958238E+01        -3.011306E+01        -3.104316E+01        -2.443348E+01        -2.614838E+01        -6.496823E+00        -6.552398E+00        -6.556482E+00        -6.714554E+00        -7.251519E+00        -7.643938E+00        -2.966484E+00         0.000000E+00        -3.906268E+00         0.000000E+00        -2.147560E+00         0.000000E+00        -2.397778E+01        -2.336757E+01        -2.393918E+01        -2.706390E+01        -2.357074E+01        -2.412696E+01        -7.480606E+00        -9.071850E+00        -7.211733E+00        -6.703629E+00        -7.403537E+00        -7.819714E+00        -2.690497E+00         0.000000E+00        -1.715317E+00         0.000000E+00        -1.639070E+00         0.000000E+00        -2.852024E+01        -3.084640E+01        -3.129396E+01        -3.273691E+01        -2.795306E+01        -2.886811E+01        -8.938734E-01        -7.263233E-01        -8.741123E-01        -1.012163E+00        -9.219135E-01        -1.025525E+00         4.300000E+01         5.500000E+01         1.430000E+02         4.920000E+02         1.700000E+01         1.400000E+01         5.200000E+01         4.200000E+01         1.600000E+01         8.000000E+00         1.930000E+02         1.910000E+02         2.800000E+01         4.600000E+01         7.500000E+01         3.120000E+02         3.300000E+01         4.300000E+01
        6.195030E+07         8.014945E+00         1.715663E-01         4.772087E-01         3.512249E-01        -2.719891E-01        -2.265300E-01        -4.568317E-01         1.509135E+00         1.735389E+00         1.165923E+00         9.500000E+01         1.090000E+02         1.740000E+02        -1.864408E+01        -2.041223E+01        -1.842223E+01        -1.046275E+01        -9.579204E+00        -9.219010E+00         0.000000E+00         0.000000E+00         0.000000E+00        -1.427318E+00         0.000000E+00        -1.521912E+00         0.000000E+00        -1.859770E+00         0.000000E+00        -2.828297E+01        -2.924379E+01        -3.036653E+01        -3.109591E+01        -2.492096E+01        -2.581608E+01        -6.670528E+00        -7.125607E+00        -6.383210E+00        -6.709989E+00        -6.923464E+00        -7.378592E+00        -2.852215E+00         0.000000E+00        -3.753033E+00         0.000000E+00        -2.079935E+00         0.000000E+00        -2.358508E+01        -2.364731E+01        -2.305742E+01        -3.192516E+01        -2.386242E+01        -2.431315E+01        -7.278604E+00        -8.505204E+00        -8.875984E+00        -5.034126E+00        -7.398957E+00        -7.765171E+00        -2.664373E+00         0.000000E+00        -1.910597E+00         0.000000E+00        -1.979019E+00         0.000000E+00        -2.924239E+01        -3.117695E+01        -3.115341E+01        -3.287603E+01        -2.766974E+01        -2.911612E+01        -8.800642E-01        -8.601773E-01        -8.708933E-01        -9.452188E-01        -9.189643E-01        -8.223170E-01         3.800000E+01         6.400000E+01         1.470000E+02         4.820000E+02         1.700000E+01         1.600000E+01         6.000000E+01         4.500000E+01         9.000000E+00         5.000000E+00         1.870000E+02         1.960000E+02         3.100000E+01         4.500000E+01         7.500000E+01         3.030000E+02         4.500000E+01         4.200000E+01
        6.198030E+07         7.917842E+00         1.525043E-01         4.911619E-01         3.563338E-01        -4.059320E-01        -2.993491E-01        -3.979197E-01         1.361602E+00         1.648462E+00         1.197576E+00         7.500000E+01         1.260000E+02         1.770000E+02        -2.074466E+01        -2.072707E+01        -1.920707E+01        -8.178985E+00        -9.547858E+00        -8.889838E+00         0.000000E+00         0.000000E+00         0.000000E+00        -1.908005E+00         0.000000E+00        -1.674302E+00         0.000000E+00        -1.889041E+00         0.000000E+00        -2.839414E+01        -2.904487E+01        -3.018055E+01        -3.102489E+01        -2.585586E+01        -2.693037E+01        -6.488667E+00        -6.899128E+00        -6.498821E+00        -6.727952E+00        -6.774775E+00        -7.661676E+00        -2.580231E+00         0.000000E+00        -3.914452E+00         0.000000E+00        -2.032212E+00         0.000000E+00        -2.375544E+01        -2.388730E+01        -2.422044E+01        -2.577909E+01        -2.361952E+01        -2.367973E+01        -7.737332E+00        -8.076007E+00        -7.264156E+00        -6.981163E+00        -7.278197E+00        -7.859557E+00        -2.912917E+00         0.000000E+00        -2.008682E+00         0.000000E+00        -2.788710E+00         0.000000E+00        -2.962967E+01        -3.099167E+01        -3.099542E+01        -3.263522E+01        -2.732588E+01        -2.881576E+01        -8.220206E-01        -1.024569E+00        -7.703391E-01        -9.852453E-01        -8.340416E-01        -7.486535E-01         3.100000E+01         5.900000E+01         1.470000E+02         4.940000E+02         2.300000E+01         1.000000E+01         5.000000E+01         3.900000E+01         1.600000E+01         4.000000E+00         2.050000E+02         1.880000E+02         2.200000E+01         5.000000E+01         7.700000E+01         3.020000E+02         3.600000E+01         4.300000E+01
        6.201030E+07         8.065241E+00         1.667332E-01         4.772309E-01         3.560359E-01        -3.785771E-01        -2.552723E-01        -4.957603E-01         1.413145E+00         1.693930E+00         1.137319E+00         7.700000E+01         1.110000E+02         1.900000E+02        -2.119204E+01        -2.170608E+01        -1.961013E+01        -7.561180E+00        -8.984835E+00        -8.673452E+00         0.000000E+00         0.000000E+00         0.000000E+00        -2.031084E+00         0.000000E+00        -1.678867E+00         0.000000E+00        -1.729703E+00         0.000000E+00        -2.875258E+01        -2.959437E+01        -3.034616E+01        -3.114260E+01        -2.643168E+01        -2.729364E+01        -6.616279E+00        -6.686564E+00        -6.227898E+00        -6.761014E+00        -6.029986E+00        -7.557400E+00        -2.479008E+00         0.000000E+00        -4.209627E+00         0.000000E+00        -2.398082E+00         0.000000E+00        -2.334177E+01        -2.332877E+01        -2.472098E+01        -2.909388E+01        -2.338814E+01        -2.408241E+01        -7.552799E+00        -9.122976E+00        -6.426303E+00        -5.722245E+00        -7.104585E+00        -7.777376E+00        -2.944343E+00         0.000000E+00        -2.050462E+00         0.000000E+00        -2.241979E+00         0.000000E+00        -2.959470E+01        -3.125822E+01        -3.115929E+01        -3.289642E+01        -2.748774E+01        -2.922741E+01        -5.990968E-01        -1.018515E+00        -7.836530E-01        -9.527607E-01        -8.682327E-01        -4.269370E-01         3.600000E+01         6.900000E+01         1.380000E+02         4.870000E+02         2.500000E+01         9.000000E+00         5.200000E+01         4.700000E+01         9.000000E+00         4.000000E+00         1.940000E+02         1.960000E+02         2.400000E+01         5.200000E+01         7.600000E+01         2.960000E+02         4.600000E+01         4.900000E+01
        6.204030E+07         7.986796E+00         1.625371E-01         4.823570E-01         3.551060E-01        -2.623441E-01        -2.906569E-01        -4.320767E-01         1.566071E+00         1.672417E+00         1.190047E+00         7.400000E+01         1.100000E+02         1.940000E+02        -1.912011E+01        -2.114220E+01        -1.942630E+01        -9.967794E+00        -9.469840E+00        -8.438164E+00         0.000000E+00         0.000000E+00         0.000000E+00        -1.763994E+00         0.000000E+00        -1.721252E+00         0.000000E+00        -2.415007E+00         0.000000E+00        -2.858831E+01        -2.938935E+01        -3.023546E+01        -3.093426E+01        -2.364385E+01        -2.809986E+01        -6.297728E+00        -6.793769E+00        -6.521191E+00        -6.784037E+00        -7.648762E+00        -6.112847E+00        -2.693592E+00         0.000000E+00        -3.239562E+00         0.000000E+00        -2.126394E+00         0.000000E+00        -2.363321E+01        -2.416283E+01        -2.556359E+01        -2.888052E+01        -2.355995E+01        -2.392272E+01        -7.280675E+00        -8.852458E+00        -7.349915E+00        -5.950725E+00        -7.222346E+00        -7.852061E+00        -3.106410E+00         0.000000E+00        -2.275370E+00         0.000000E+00        -2.565455E+00         0.000000E+00        -2.866761E+01        -3.101821E+01        -3.083171E+01        -3.282711E+01        -2.759382E+01        -2.874828E+01        -6.943036E-01        -9.255314E-01        -7.327135E-01        -9.965407E-01        -8.051997E-01        -7.496018E-01         3.300000E+01         6.600000E+01         1.330000E+02         4.960000E+02         2.500000E+01         1.100000E+01         4.200000E+01         5.200000E+01         9.000000E+00         3.000000E+00         2.110000E+02         1.850000E+02         2.400000E+01         4.600000E+01         6.800000E+01         3.120000E+02         4.100000E+01         5.100000E+01
        6.207030E+07         7.955734E+00         1.581346E-01         4.824565E-01         3.594089E-01        -3.076818E-01        -2.500709E-01        -4.681587E-01         1.459483E+00         1.686400E+00         1.139255E+00         7.100000E+01         1.100000E+02         1.970000E+02        -2.032554E+01        -2.010822E+01        -1.966671E+01        -9.247538E+00        -9.975813E+00        -8.312985E+00         0.000000E+00         0.000000E+00        -1.724585E-04        -1.873400E+00         0.000000E+00        -1.509337E+00         0.000000E+00        -2.125722E+00         0.000000E+00        -2.784512E+01        -3.034967E+01        -3.017190E+01        -3.104488E+01        -2.569519E+01        -2.567869E+01        -6.535972E+00        -6.446789E+00        -6.537565E+00        -6.699291E+00        -6.324423E+00        -7.228225E+00        -2.855956E+00         0.000000E+00        -4.503370E+00         0.000000E+00        -2.145486E+00         0.000000E+00        -2.353364E+01        -2.529983E+01        -2.275800E+01        -2.581712E+01        -2.323642E+01        -2.410572E+01        -7.846925E+00        -8.197329E+00        -8.076542E+00        -8.963788E+00        -7.349173E+00        -7.794589E+00        -2.692793E+00         0.000000E+00        -2.465405E+00         0.000000E+00        -2.934692E+00         0.000000E+00        -2.923055E+01        -3.096559E+01        -3.044732E+01        -3.288800E+01        -2.689100E+01        -2.847102E+01        -1.176584E+00        -8.498625E-01        -9.007654E-01        -9.489210E-01        -8.879302E-01        -9.511200E-01         2.600000E+01         6.500000E+01         1.360000E+02         4.990000E+02         2.200000E+01         1.600000E+01         5.000000E+01         4.400000E+01         8.000000E+00         5.000000E+00         2.200000E+02         1.750000E+02         2.000000E+01         5.800000E+01         6.300000E+01         3.180000E+02         3.700000E+01         4.100000E+01
        6.210030E+07         7.922554E+00         1.564201E-01         4.777886E-01         3.657913E-01        -3.091395E-01        -2.923831E-01        -4.232234E-01         1.472008E+00         1.682300E+00         1.199147E+00         5.800000E+01         1.100000E+02         2.100000E+02        -1.910527E+01        -2.109197E+01        -1.924518E+01        -9.862967E+00        -9.074003E+00        -8.468508E+00         0.000000E+00         0.000000E+00        -1.953633E-06        -1.554858E+00         0.000000E+00        -1.611365E+00         0.000000E+00        -2.061462E+00         0.000000E+00        -2.897312E+01        -2.966743E+01        -3.003406E+01        -3.123189E+01        -2.493901E+01        -2.623790E+01        -5.787705E+00        -6.450106E+00        -6.502932E+00        -6.661940E+00        -7.468498E+00        -6.846119E+00        -2.422482E+00         0.000000E+00        -4.244510E+00         0.000000E+00        -2.254333E+00         0.000000E+00        -2.465290E+01        -2.449255E+01        -2.277086E+01        -2.753843E+01        -2.342539E+01        -2.427395E+01        -7.288603E+00        -8.616209E+00        -8.647885E+00        -7.387557E+00        -7.210021E+00        -7.750378E+00        -2.519649E+00         0.000000E+00        -2.515095E+00         0.000000E+00        -2.461099E+00         0.000000E+00        -2.906159E+01        -3.146031E+01        -3.031107E+01        -3.270406E+01        -2.720119E+01        -2.866462E+01        -7.488520E-01        -1.011827E+00        -8.289516E-01        -1.007558E+00        -1.064892E+00        -1.116367E+00         1.900000E+01         7.500000E+01         1.350000E+02         4.960000E+02         2.100000E+01         1.800000E+01         4.300000E+01         5.400000E+01         7.000000E+00         5.000000E+00         2.320000E+02         1.610000E+02         2.000000E+01         6.000000E+01         6.800000E+01         3.040000E+02         3.500000E+01         5.200000E+01
        6.213030E+07         7.738259E+00         1.455467E-01         4.890602E-01         3.653931E-01        -3.828362E-01        -2.311467E-01        -4.027982E-01         1.405383E+00         1.703539E+00         1.182841E+00         2.600000E+01         1.260000E+02         2.260000E+02        -2.058017E+01        -2.126085E+01        -1.832888E+01        -7.607324E+00        -9.646478E+00        -9.121045E+00         0.000000E+00         0.000000E+00        -6.573815E-05        -1.046413E+00         0.000000E+00        -1.539821E+00         0.000000E+00        -2.549698E+00         0.000000E+00        -2.929149E+01        -2.958810E+01        -3.022469E+01        -3.112245E+01        -2.442295E+01        -2.677613E+01        -6.106533E+00        -6.839198E+00        -6.434028E+00        -6.626201E+00        -7.363105E+00        -7.471055E+00        -1.966606E+00         0.000000E+00        -3.703747E+00         0.000000E+00        -2.291029E+00         0.000000E+00        -2.512689E+01        -2.476426E+01        -2.493537E+01        -2.821344E+01        -2.302441E+01        -2.392033E+01        -7.348654E+00        -8.060827E+00        -7.362645E+00        -7.269713E+00        -7.335022E+00        -7.858808E+00        -1.188911E+00         0.000000E+00        -2.946342E+00         0.000000E+00        -2.903642E+00         0.000000E+00        -3.032524E+01        -3.105975E+01        -3.017637E+01        -3.269577E+01        -2.721548E+01        -2.919171E+01        -6.762689E-01        -9.646156E-01        -7.611211E-01        -9.646485E-01        -7.191906E-01        -8.225269E-01         1.700000E+01         8.400000E+01         1.450000E+02         4.820000E+02         2.000000E+01         1.600000E+01         2.800000E+01         5.800000E+01         1.400000E+01         4.000000E+00         2.240000E+02         1.740000E+02         8.000000E+00         6.000000E+01         7.100000E+01         3.090000E+02         4.100000E+01         3.700000E+01
        6.216030E+07         7.692596E+00         1.572553E-01         4.843476E-01         3.583971E-01        -3.426916E-01        -2.236702E-01        -4.377830E-01         1.402447E+00         1.737710E+00         1.153797E+00         4.900000E+01         1.100000E+02         2.190000E+02        -2.136019E+01        -2.129942E+01        -1.901080E+01        -8.391817E+00        -9.683215E+00        -8.770265E+00         0.000000E+00         0.000000E+00        -2.630374E-03        -1.601258E+00         0.000000E+00        -1.602640E+00         0.000000E+00        -3.125749E+00         0.000000E+00        -2.907715E+01        -2.986149E+01        -2.977809E+01        -3.112631E+01        -2.568806E+01        -2.681897E+01        -6.593992E+00        -7.090360E+00        -6.448564E+00        -6.623135E+00        -6.923209E+00        -6.846037E+00        -2.650631E+00         0.000000E+00        -2.042652E+00         0.000000E+00        -2.256966E+00         0.000000E+00        -2.416104E+01        -2.500709E+01        -2.568292E+01        -2.801513E+01        -2.344179E+01        -2.368449E+01        -7.215720E+00        -7.948749E+00        -8.108514E+00        -7.003721E+00        -7.294145E+00        -8.004541E+00        -3.272796E+00         0.000000E+00        -2.511319E+00         0.000000E+00        -3.007650E+00         0.000000E+00        -2.844838E+01        -3.121871E+01        -3.062504E+01        -3.284445E+01        -2.707728E+01        -2.885009E+01        -9.551630E-01        -1.129049E+00        -7.923125E-01        -9.734318E-01        -8.363304E-01        -9.481708E-01         1.800000E+01         8.000000E+01         1.400000E+02         4.890000E+02         1.900000E+01         1.800000E+01         3.700000E+01         6.300000E+01         9.000000E+00         4.000000E+00         2.230000E+02         1.660000E+02         1.500000E+01         5.900000E+01         7.100000E+01         3.120000E+02         4.200000E+01         3.400000E+01
        6.219030E+07         8.043618E+00         1.651702E-01         4.765880E-01         3.582419E-01        -2.545298E-01        -2.374633E-01        -4.153150E-01         1.453115E+00         1.738175E+00         1.182086E+00         5.400000E+01         1.080000E+02         2.160000E+02        -1.993412E+01        -2.226709E+01        -1.926939E+01        -9.065333E+00        -8.910537E+00        -8.785383E+00         0.000000E+00         0.000000E+00        -5.078945E-03        -1.523058E+00         0.000000E+00        -1.665553E+00         0.000000E+00        -2.221264E+00         0.000000E+00        -2.920720E+01        -2.941141E+01        -2.991893E+01        -3.142220E+01        -2.551322E+01        -2.551471E+01        -6.125800E+00        -6.789708E+00        -6.721467E+00        -6.436207E+00        -6.496322E+00        -7.726345E+00        -2.603478E+00         0.000000E+00        -3.400467E+00         0.000000E+00        -2.287621E+00         0.000000E+00        -2.414416E+01        -2.464349E+01        -2.411539E+01        -2.551604E+01        -2.359564E+01        -2.411876E+01        -7.726327E+00        -8.201739E+00        -8.191694E+00        -7.554795E+00        -7.414773E+00        -7.699668E+00        -2.784702E+00         0.000000E+00        -2.753121E+00         0.000000E+00        -2.930077E+00         0.000000E+00        -2.835226E+01        -3.101478E+01        -3.051536E+01        -3.293498E+01        -2.731875E+01        -2.882628E+01        -9.764534E-01        -1.016737E+00        -7.410396E-01        -9.131017E-01        -8.440037E-01        -6.802804E-01         2.100000E+01         7.900000E+01         1.370000E+02         4.900000E+02         2.100000E+01         1.600000E+01         3.600000E+01         6.100000E+01         8.000000E+00         5.000000E+00         2.200000E+02         1.720000E+02         2.100000E+01         5.700000E+01         6.400000E+01         3.130000E+02         4.700000E+01         3.700000E+01
        6.222030E+07         7.901846E+00         1.586077E-01         4.777076E-01         3.636847E-01        -3.451851E-01        -2.771140E-01        -3.888220E-01         1.455611E+00         1.679549E+00         1.219516E+00         4.900000E+01         1.080000E+02         2.210000E+02        -1.937593E+01        -2.204829E+01        -1.872512E+01        -7.547391E+00        -9.176856E+00        -9.052717E+00        -3.379680E-05         0.000000E+00        -7.888370E-04        -1.451744E+00         0.000000E+00        -1.769477E+00         0.000000E+00        -2.185583E+00         0.000000E+00        -2.945652E+01        -3.026948E+01        -2.988893E+01        -3.127045E+01        -2.515633E+01        -2.511088E+01        -6.674345E+00        -6.282033E+00        -6.502765E+00        -6.535033E+00        -7.307377E+00        -7.196798E+00        -2.856892E+00         0.000000E+00        -2.473913E+00         0.000000E+00        -2.391875E+00         0.000000E+00        -2.406420E+01        -2.490791E+01        -2.432003E+01        -2.307699E+01        -2.303339E+01        -2.422219E+01        -6.765792E+00        -7.778439E+00        -7.702273E+00        -8.754774E+00        -7.322434E+00        -7.778318E+00        -1.474636E+00         0.000000E+00        -2.939440E+00         0.000000E+00        -2.580341E+00         0.000000E+00        -3.045250E+01        -3.157320E+01        -3.014347E+01        -3.278746E+01        -2.735073E+01        -2.860537E+01        -6.830191E-01        -8.748281E-01        -7.897852E-01        -9.436446E-01        -7.740115E-01        -9.317741E-01         2.300000E+01         7.700000E+01         1.300000E+02         4.970000E+02         2.600000E+01         1.100000E+01         3.300000E+01         6.600000E+01         8.000000E+00         4.000000E+00         2.120000E+02         1.790000E+02         1.600000E+01         5.900000E+01         6.200000E+01         3.160000E+02         4.400000E+01         3.800000E+01
        6.225030E+07         7.832511E+00         1.553154E-01         4.804013E-01         3.642833E-01        -2.864758E-01        -2.924562E-01        -4.845822E-01         1.520869E+00         1.693577E+00         1.118179E+00         4.900000E+01         1.100000E+02         2.190000E+02        -1.704819E+01        -2.147933E+01        -1.940492E+01        -1.006426E+01        -9.490369E+00        -8.383127E+00         0.000000E+00         0.000000E+00        -5.183846E-02        -1.165483E+00         0.000000E+00        -1.699038E+00         0.000000E+00        -1.533645E+00         0.000000E+00        -2.903274E+01        -2.954544E+01        -3.005967E+01        -3.122934E+01        -2.553966E+01        -2.601288E+01        -6.928505E+00        -6.818448E+00        -6.686599E+00        -6.461507E+00        -6.942959E+00        -7.457519E+00        -3.180375E+00         0.000000E+00        -3.854561E+00         0.000000E+00        -2.521347E+00         0.000000E+00        -2.413082E+01        -2.452194E+01        -2.430357E+01        -2.648417E+01        -2.275088E+01        -2.397876E+01        -7.638124E+00        -8.093735E+00        -7.793486E+00        -9.350494E+00        -7.345996E+00        -7.898922E+00        -8.132393E-01         0.000000E+00        -2.535772E+00         0.000000E+00        -2.748032E+00         0.000000E+00        -3.082901E+01        -3.131789E+01        -3.091759E+01        -3.285515E+01        -2.706772E+01        -2.875315E+01        -1.032168E+00        -1.034779E+00        -7.450362E-01        -9.136986E-01        -8.060297E-01        -7.031214E-01         2.300000E+01         7.600000E+01         1.330000E+02         4.950000E+02         2.200000E+01         1.500000E+01         2.600000E+01         6.700000E+01         8.000000E+00         6.000000E+00         2.260000E+02         1.690000E+02         1.500000E+01         6.000000E+01         6.300000E+01         3.110000E+02         3.600000E+01         3.700000E+01
        6.228030E+07         7.667125E+00         1.433433E-01         4.907549E-01         3.659018E-01        -1.902171E-01        -2.096507E-01        -3.971012E-01         1.550082E+00         1.730219E+00         1.213997E+00         3.400000E+01         1.260000E+02         2.180000E+02        -1.658696E+01        -2.148703E+01        -1.918111E+01        -1.050341E+01        -9.187761E+00        -9.110891E+00         0.000000E+00         0.000000E+00        -3.178542E-04        -6.974403E-01         0.000000E+00        -1.757664E+00         0.000000E+00        -2.311874E+00         0.000000E+00        -2.993035E+01        -3.015742E+01        -3.052210E+01        -3.103584E+01        -2.626318E+01        -2.592642E+01        -6.793007E+00        -6.820952E+00        -6.323178E+00        -6.721028E+00        -6.406562E+00        -7.373649E+00        -2.953253E+00         0.000000E+00        -4.390803E+00         0.000000E+00        -2.499684E+00         0.000000E+00        -2.410610E+01        -2.434336E+01        -2.400910E+01        -2.402475E+01        -2.347551E+01        -2.400986E+01        -7.314012E+00        -7.935420E+00        -8.345078E+00        -9.108296E+00        -7.219392E+00        -7.767196E+00        -2.065418E+00         0.000000E+00        -1.952107E+00         0.000000E+00        -2.193084E+00         0.000000E+00        -2.966429E+01        -3.143814E+01        -3.144648E+01        -3.278852E+01        -2.779688E+01        -2.897235E+01        -1.251010E+00        -9.950012E-01        -7.123337E-01        -1.060802E+00        -7.526072E-01        -9.777562E-01         1.400000E+01         7.500000E+01         1.460000E+02         4.900000E+02         2.000000E+01         1.900000E+01         2.000000E+01         6.500000E+01         1.500000E+01         5.000000E+00         2.180000E+02         1.790000E+02         9.000000E+00         6.600000E+01         7.500000E+01         3.020000E+02         4.100000E+01         3.200000E+01
        6.231030E+07         7.639442E+00         1.502699E-01         4.822132E-01         3.675169E-01        -3.560759E-01        -3.581054E-01        -4.497127E-01         1.438641E+00         1.612724E+00         1.163175E+00         4.100000E+01         1.090000E+02         2.280000E+02        -1.966636E+01        -2.193460E+01        -1.975848E+01        -9.525376E+00        -8.562219E+00        -8.612081E+00         0.000000E+00         0.000000E+00        -2.108612E-03        -1.257771E+00         0.000000E+00        -1.786705E+00         0.000000E+00        -2.125566E+00         0.000000E+00        -2.869628E+01        -3.002408E+01        -2.971101E+01        -3.102735E+01        -2.686891E+01        -2.563841E+01        -6.398828E+00        -6.474022E+00        -6.906339E+00        -6.637941E+00        -6.518158E+00        -7.498854E+00        -2.435988E+00         0.000000E+00        -4.441671E+00         0.000000E+00        -2.392825E+00         0.000000E+00        -2.392927E+01        -2.449538E+01        -2.392546E+01        -2.452168E+01        -2.332945E+01        -2.386351E+01        -7.481098E+00        -7.823962E+00        -7.953411E+00        -8.737997E+00        -7.248645E+00        -7.901032E+00        -3.152811E+00         0.000000E+00        -2.052143E+00         0.000000E+00        -3.570600E+00         0.000000E+00        -2.882043E+01        -3.171302E+01        -3.142219E+01        -3.264125E+01        -2.664686E+01        -2.906868E+01        -6.719375E-01        -9.149219E-01        -8.953861E-01        -9.769789E-01        -7.314609E-01        -8.661794E-01         1.300000E+01         7.300000E+01         1.330000E+02         5.050000E+02         2.600000E+01         1.400000E+01         3.000000E+01         6.200000E+01         1.000000E+01         3.000000E+00         2.210000E+02         1.760000E+02         1.300000E+01         5.600000E+01         7.300000E+01         3.020000E+02         4.500000E+01         3.600000E+01
        6.234030E+07         7.578324E+00         1.381134E-01         4.961396E-01         3.657471E-01        -3.379603E-01        -2.537230E-01        -4.900636E-01         1.427392E+00         1.697953E+00         1.157207E+00         2.900000E+01         1.260000E+02         2.230000E+02        -1.770779E+01        -2.136357E+01        -1.889077E+01        -1.023769E+01        -8.746709E+00        -8.679385E+00         0.000000E+00         0.000000E+00        -1.285844E-01        -8.779198E-01         0.000000E+00        -1.673781E+00         0.000000E+00        -2.344100E+00         0.000000E+00        -2.975469E+01        -2.930199E+01        -2.982621E+01        -3.102595E+01        -2.701070E+01        -2.680622E+01        -6.439520E+00        -6.849712E+00        -6.365994E+00        -6.616061E+00        -6.051643E+00        -7.244987E+00        -2.914591E+00         0.000000E+00        -4.337005E+00         0.000000E+00        -2.027608E+00         0.000000E+00        -2.331596E+01        -2.537331E+01        -2.367716E+01        -2.752039E+01        -2.349855E+01        -2.376572E+01        -7.291596E+00        -8.016480E+00        -8.122024E+00        -7.437941E+00        -7.556456E+00        -8.000191E+00        -3.149797E+00         0.000000E+00        -2.002898E+00         0.000000E+00        -3.206960E+00         0.000000E+00        -2.714764E+01        -3.124171E+01        -3.095782E+01        -3.276018E+01        -2.713994E+01        -2.904755E+01        -6.115218E-01        -9.996288E-01        -8.586404E-01        -9.100940E-01        -8.777100E-01        -7.160500E-01         1.300000E+01         7.400000E+01         1.470000E+02         4.910000E+02         2.600000E+01         1.300000E+01         2.700000E+01         6.000000E+01         1.500000E+01         5.000000E+00         2.280000E+02         1.670000E+02         3.000000E+00         5.900000E+01         7.900000E+01         3.030000E+02         5.100000E+01         3.500000E+01
        6.237030E+07         7.897440E+00         1.633854E-01         4.906219E-01         3.459927E-01        -3.549866E-01        -2.625673E-01        -4.233947E-01         1.419987E+00         1.674664E+00         1.220697E+00         4.300000E+01         1.260000E+02         2.090000E+02        -2.032494E+01        -2.033844E+01        -1.899901E+01        -8.438780E+00        -9.493483E+00        -9.162927E+00         0.000000E+00         0.000000E+00        -2.879665E-02        -2.575799E+00         0.000000E+00        -1.539325E+00         0.000000E+00        -2.507869E+00         0.000000E+00        -2.722515E+01        -2.988496E+01        -3.040706E+01        -3.110187E+01        -2.650962E+01        -2.694639E+01        -6.298742E+00        -6.717352E+00        -6.424935E+00        -6.594540E+00        -6.320994E+00        -6.584859E+00        -2.645251E+00         0.000000E+00        -4.841743E+00         0.000000E+00        -2.369874E+00         0.000000E+00        -2.376967E+01        -2.555457E+01        -2.344330E+01        -2.656661E+01        -2.334396E+01        -2.421026E+01        -7.879247E+00        -7.976675E+00        -7.023261E+00        -8.184234E+00        -7.315838E+00        -7.806181E+00        -1.908809E+00         0.000000E+00        -1.829882E+00         0.000000E+00        -3.214067E+00         0.000000E+00        -2.981275E+01        -3.133042E+01        -3.088510E+01        -3.288759E+01        -2.665893E+01        -2.940549E+01        -8.043397E-01        -1.119427E+00        -8.074911E-01        -9.637615E-01        -8.677257E-01        -5.594339E-01         1.700000E+01         8.600000E+01         1.480000E+02         4.830000E+02         2.000000E+01         1.000000E+01         3.000000E+01         6.600000E+01         1.500000E+01         6.000000E+00         1.980000E+02         1.870000E+02         1.300000E+01         6.600000E+01         8.100000E+01         3.000000E+02         4.000000E+01         3.600000E+01
        6.240030E+07         7.585955E+00         1.416694E-01         4.949673E-01         3.633633E-01        -3.732765E-01        -2.443388E-01        -4.385503E-01         1.384163E+00         1.707965E+00         1.154730E+00         5.000000E+01         1.260000E+02         2.020000E+02        -1.960571E+01        -2.116110E+01        -1.992452E+01        -8.521308E+00        -9.115668E+00        -8.669920E+00         0.000000E+00         0.000000E+00        -1.513355E-04        -2.173882E+00         0.000000E+00        -1.501852E+00         0.000000E+00        -2.760533E+00         0.000000E+00        -2.811270E+01        -2.952601E+01        -3.002572E+01        -3.100059E+01        -2.702579E+01        -2.521788E+01        -6.809287E+00        -6.483497E+00        -6.459509E+00        -6.659666E+00        -6.035824E+00        -7.339829E+00        -3.064269E+00         0.000000E+00        -5.151786E+00         0.000000E+00        -2.429278E+00         0.000000E+00        -2.348759E+01        -2.553711E+01        -2.231701E+01        -2.661683E+01        -2.331848E+01        -2.459979E+01        -7.188034E+00        -8.231187E+00        -8.026106E+00        -7.340945E+00        -7.169277E+00        -7.764381E+00        -4.645997E+00         0.000000E+00        -2.082146E+00         0.000000E+00        -2.215542E+00         0.000000E+00        -2.752656E+01        -3.078325E+01        -3.055649E+01        -3.253547E+01        -2.821954E+01        -2.848635E+01        -9.512481E-01        -1.082567E+00        -7.495507E-01        -9.940056E-01        -7.355839E-01        -1.020280E+00         1.300000E+01         7.200000E+01         1.530000E+02         4.850000E+02         2.400000E+01         1.700000E+01         2.500000E+01         6.200000E+01         1.500000E+01         4.000000E+00         2.150000E+02         1.810000E+02         7.000000E+00         5.500000E+01         7.700000E+01         3.140000E+02         3.800000E+01         4.800000E+01
        6.243030E+07         7.982634E+00         1.625319E-01         4.866201E-01         3.508480E-01        -2.381513E-01        -3.196662E-01        -4.658863E-01         1.511264E+00         1.626030E+00         1.155006E+00         7.500000E+01         1.070000E+02         1.960000E+02        -1.845008E+01        -1.998671E+01        -1.978051E+01        -9.304346E+00        -1.007789E+01        -8.020310E+00         0.000000E+00         0.000000E+00        -8.860372E-06        -2.287566E+00         0.000000E+00        -1.304284E+00         0.000000E+00        -1.790297E+00         0.000000E+00        -2.790818E+01        -2.960043E+01        -3.042951E+01        -3.110710E+01        -2.687941E+01        -2.551388E+01        -6.704163E+00        -7.167289E+00        -6.585991E+00        -6.687095E+00        -6.138225E+00        -7.958502E+00        -3.052972E+00         0.000000E+00        -5.869943E+00         0.000000E+00        -2.382325E+00         0.000000E+00        -2.350602E+01        -2.403435E+01        -2.169247E+01        -2.845595E+01        -2.369005E+01        -2.349384E+01        -7.601850E+00        -8.610081E+00        -8.757420E+00        -6.314111E+00        -6.786517E+00        -8.125751E+00        -3.603605E+00         0.000000E+00        -2.513468E+00         0.000000E+00        -3.207072E+00         0.000000E+00        -2.842712E+01        -3.136244E+01        -3.073413E+01        -3.280398E+01        -2.744432E+01        -2.914054E+01        -1.001818E+00        -1.251697E+00        -9.702363E-01        -9.454640E-01        -6.223641E-01        -8.561100E-01         2.400000E+01         7.500000E+01         1.370000E+02         4.980000E+02         2.200000E+01         8.000000E+00         3.400000E+01         6.200000E+01         9.000000E+00         5.000000E+00         2.060000E+02         1.860000E+02         1.300000E+01         6.000000E+01         6.400000E+01         3.190000E+02         4.000000E+01         3.700000E+01
        6.246030E+07         7.575046E+00         1.428698E-01         4.943918E-01         3.627384E-01        -3.253575E-01        -3.167296E-01        -4.451703E-01         1.501065E+00         1.619165E+00         1.164999E+00         5.800000E+01         1.260000E+02         1.940000E+02        -1.833404E+01        -1.995985E+01        -2.015787E+01        -9.174723E+00        -9.513225E+00        -8.487593E+00         0.000000E+00         0.000000E+00        -8.411731E-04        -2.198921E+00         0.000000E+00        -1.522188E+00         0.000000E+00        -2.265145E+00         0.000000E+00        -2.816937E+01        -2.909592E+01        -3.033621E+01        -3.126319E+01        -2.637698E+01        -2.671214E+01        -6.021208E+00        -7.064801E+00        -6.561900E+00        -6.660707E+00        -7.253366E+00        -6.659815E+00        -2.685780E+00         0.000000E+00        -5.974036E+00         0.000000E+00        -2.262577E+00         0.000000E+00        -2.307444E+01        -2.426605E+01        -2.273762E+01        -2.890571E+01        -2.366988E+01        -2.381047E+01        -7.950110E+00        -8.143239E+00        -7.395029E+00        -6.591927E+00        -7.081048E+00        -7.807937E+00        -3.517683E+00         0.000000E+00        -2.052970E+00         0.000000E+00        -2.821763E+00         0.000000E+00        -2.848855E+01        -3.116197E+01        -3.116140E+01        -3.292230E+01        -2.738358E+01        -2.908227E+01        -6.927250E-01        -9.314955E-01        -9.338177E-01        -9.577705E-01        -1.103797E+00        -7.269578E-01         1.800000E+01         6.600000E+01         1.390000E+02         5.020000E+02         2.300000E+01         1.600000E+01         2.400000E+01         6.300000E+01         1.400000E+01         5.000000E+00         2.160000E+02         1.800000E+02         1.400000E+01         5.100000E+01         7.200000E+01         3.130000E+02         4.500000E+01         4.100000E+01
        6.249030E+07         7.541167E+00         1.423610E-01         4.959515E-01         3.616875E-01        -3.865066E-01        -3.076605E-01        -5.026854E-01         1.381416E+00         1.613733E+00         1.123086E+00         5.700000E+01         1.280000E+02         1.930000E+02        -1.980406E+01        -2.063761E+01        -2.048957E+01        -8.133332E+00        -9.372331E+00        -8.390472E+00         0.000000E+00         0.000000E+00        -1.469286E-01        -1.327831E+00         0.000000E+00        -1.591062E+00         0.000000E+00        -2.661208E+00         0.000000E+00        -2.880993E+01        -2.949169E+01        -2.995516E+01        -3.109909E+01        -2.559225E+01        -2.727008E+01        -7.195046E+00        -6.980262E+00        -6.636052E+00        -6.645943E+00        -6.571164E+00        -7.037880E+00        -2.478029E+00         0.000000E+00        -4.567736E+00         0.000000E+00        -2.567881E+00         0.000000E+00        -2.220524E+01        -2.638672E+01        -2.357159E+01        -2.803179E+01        -2.309071E+01        -2.376108E+01        -8.383094E+00        -7.282224E+00        -7.424301E+00        -7.378805E+00        -7.145532E+00        -7.914031E+00        -4.385854E+00         0.000000E+00        -2.037029E+00         0.000000E+00        -2.452850E+00         0.000000E+00        -2.745936E+01        -3.117358E+01        -3.124583E+01        -3.272001E+01        -2.766697E+01        -2.907679E+01        -1.090645E+00        -9.722943E-01        -7.992341E-01        -9.405763E-01        -7.620902E-01        -6.370910E-01         1.600000E+01         6.900000E+01         1.480000E+02         4.930000E+02         2.000000E+01         1.800000E+01         2.800000E+01         5.400000E+01         1.500000E+01         4.000000E+00         2.060000E+02         1.950000E+02         1.400000E+01         5.200000E+01         8.000000E+01         3.080000E+02         4.200000E+01         4.300000E+01
        6.252030E+07         7.617281E+00         1.411706E-01         4.950671E-01         3.637623E-01        -2.714479E-01        -2.246204E-01        -4.939170E-01         1.523981E+00         1.712798E+00         1.120510E+00         5.400000E+01         1.290000E+02         1.950000E+02        -1.787613E+01        -2.084616E+01        -2.018142E+01        -8.196409E+00        -8.893961E+00        -8.389209E+00        -1.152027E-04         0.000000E+00        -1.103814E-03        -1.968879E+00         0.000000E+00        -1.626254E+00         0.000000E+00        -2.993831E+00         0.000000E+00        -2.963514E+01        -2.994329E+01        -3.014438E+01        -3.133269E+01        -2.555372E+01        -2.610065E+01        -5.978708E+00        -6.498040E+00        -6.459034E+00        -6.596907E+00        -6.904776E+00        -7.184135E+00        -2.459168E+00         0.000000E+00        -4.421816E+00         0.000000E+00        -2.324866E+00         0.000000E+00        -2.500543E+01        -2.399300E+01        -2.242992E+01        -2.885920E+01        -2.341800E+01        -2.438276E+01        -6.984666E+00        -8.186271E+00        -8.119184E+00        -7.596793E+00        -7.429545E+00        -8.028751E+00        -2.816224E+00         0.000000E+00        -1.775812E+00         0.000000E+00        -3.253350E+00         0.000000E+00        -3.000787E+01        -3.097925E+01        -3.132588E+01        -3.302858E+01        -2.655038E+01        -2.868079E+01        -7.162529E-01        -8.810939E-01        -7.801862E-01        -8.900308E-01        -1.128294E+00        -1.053284E+00         1.400000E+01         7.100000E+01         1.560000E+02         4.870000E+02         2.300000E+01         1.300000E+01         2.200000E+01         6.400000E+01         1.600000E+01         4.000000E+00         2.120000E+02         1.840000E+02         1.900000E+01         4.800000E+01         8.000000E+01         3.050000E+02         3.500000E+01         4.800000E+01
        6.255030E+07         7.553126E+00         1.435113E-01         4.992257E-01         3.572630E-01        -3.620135E-01        -2.434056E-01        -4.647503E-01         1.501912E+00         1.689135E+00         1.137675E+00         3.900000E+01         1.290000E+02         2.100000E+02        -2.024483E+01        -2.026342E+01        -2.016776E+01        -9.298699E+00        -1.006840E+01        -7.971047E+00        -1.985062E-03         0.000000E+00        -3.719999E-04        -2.155734E+00         0.000000E+00        -1.679145E+00         0.000000E+00        -3.708651E+00         0.000000E+00        -2.965253E+01        -2.969548E+01        -3.003003E+01        -3.101914E+01        -2.440805E+01        -2.697454E+01        -6.286878E+00        -6.667303E+00        -6.565160E+00        -6.683806E+00        -6.836447E+00        -6.270554E+00        -3.147354E+00         0.000000E+00        -3.550931E+00         0.000000E+00        -2.121923E+00         0.000000E+00        -2.331013E+01        -2.423474E+01        -2.366263E+01        -2.744739E+01        -2.362471E+01        -2.399877E+01        -6.948090E+00        -8.325435E+00        -7.806338E+00        -6.903514E+00        -7.184060E+00        -7.736811E+00        -3.279495E+00         0.000000E+00        -2.184211E+00         0.000000E+00        -3.992277E+00         0.000000E+00        -2.788360E+01        -3.080180E+01        -3.048167E+01        -3.281799E+01        -2.639148E+01        -2.898206E+01        -6.755726E-01        -1.010129E+00        -9.499374E-01        -9.472954E-01        -8.322172E-01        -9.447605E-01         1.300000E+01         7.300000E+01         1.480000E+02         4.970000E+02         2.200000E+01         1.100000E+01         1.900000E+01         6.900000E+01         1.600000E+01         4.000000E+00         2.080000E+02         1.860000E+02         1.400000E+01         5.000000E+01         7.700000E+01         3.160000E+02         4.500000E+01         3.500000E+01
        6.258030E+07         7.741140E+00         1.510476E-01         4.969848E-01         3.519676E-01        -2.806530E-01        -2.357443E-01        -4.103909E-01         1.502104E+00         1.715470E+00         1.174007E+00         2.900000E+01         1.340000E+02         2.150000E+02        -1.948499E+01        -2.002370E+01        -1.949301E+01        -8.576356E+00        -1.014017E+01        -8.737203E+00         0.000000E+00         0.000000E+00        -5.684359E-05        -1.790919E+00         0.000000E+00        -1.435321E+00         0.000000E+00        -3.285182E+00         0.000000E+00        -3.057902E+01        -3.039241E+01        -3.038980E+01        -3.104836E+01        -2.643120E+01        -2.613063E+01        -6.052771E+00        -6.427699E+00        -6.392028E+00        -6.670658E+00        -6.068943E+00        -7.855998E+00        -2.587758E+00         0.000000E+00        -5.180970E+00         0.000000E+00        -2.093069E+00         0.000000E+00        -2.473007E+01        -2.505835E+01        -2.292728E+01        -2.862697E+01        -2.360826E+01        -2.375570E+01        -7.090078E+00        -7.929072E+00        -6.825451E+00        -7.654648E+00        -7.080755E+00        -7.852488E+00        -3.342823E+00         0.000000E+00        -1.872591E+00         0.000000E+00        -3.751949E+00         0.000000E+00        -2.955658E+01        -3.114136E+01        -3.139308E+01        -3.277240E+01        -2.645811E+01        -2.922841E+01        -8.422508E-01        -9.543512E-01        -7.488164E-01        -9.305543E-01        -6.765336E-01        -8.227748E-01         1.200000E+01         8.400000E+01         1.610000E+02         4.770000E+02         1.900000E+01         1.100000E+01         2.100000E+01         7.500000E+01         1.500000E+01         3.000000E+00         2.300000E+02         1.580000E+02         1.300000E+01         5.800000E+01         8.400000E+01         3.080000E+02         3.500000E+01         4.200000E+01
        6.261030E+07         7.749416E+00         1.559776E-01         4.931751E-01         3.508473E-01        -4.098427E-01        -2.713816E-01        -4.805386E-01         1.386728E+00         1.671581E+00         1.141625E+00         4.600000E+01         1.320000E+02         2.000000E+02        -1.830205E+01        -2.054635E+01        -1.955980E+01        -8.748423E+00        -9.432723E+00        -8.364444E+00         0.000000E+00         0.000000E+00        -1.812965E-02        -1.997441E+00         0.000000E+00        -1.533300E+00         0.000000E+00        -3.186761E+00         0.000000E+00        -2.854398E+01        -2.975544E+01        -3.013558E+01        -3.132448E+01        -2.533775E+01        -2.634361E+01        -6.682635E+00        -6.823838E+00        -6.551845E+00        -6.570996E+00        -6.190900E+00        -7.380220E+00        -2.106310E+00         0.000000E+00        -4.297215E+00         0.000000E+00        -2.340208E+00         0.000000E+00        -2.482862E+01        -2.588753E+01        -2.436846E+01        -2.804858E+01        -2.345734E+01        -2.443476E+01        -7.714704E+00        -7.527346E+00        -7.601325E+00        -7.219174E+00        -7.263059E+00        -7.928464E+00        -2.565465E+00         0.000000E+00        -2.360486E+00         0.000000E+00        -2.696116E+00         0.000000E+00        -2.905365E+01        -3.112677E+01        -3.078286E+01        -3.289295E+01        -2.713171E+01        -2.879368E+01        -1.044548E+00        -9.663110E-01        -7.102574E-01        -9.673994E-01        -7.818790E-01        -7.249809E-01         1.800000E+01         7.400000E+01         1.500000E+02         4.910000E+02         1.900000E+01         1.200000E+01         2.400000E+01         7.500000E+01         1.600000E+01         5.000000E+00         2.030000E+02         1.790000E+02         1.900000E+01         5.500000E+01         7.700000E+01         3.130000E+02         4.400000E+01         4.800000E+01
        6.264030E+07         7.936633E+00         1.694837E-01         4.787952E-01         3.517212E-01        -3.159054E-01        -2.562357E-01        -4.645597E-01         1.482916E+00         1.679996E+00         1.119444E+00         4.700000E+01         1.300000E+02         2.010000E+02        -1.770083E+01        -2.116876E+01        -1.951472E+01        -8.553707E+00        -9.092584E+00        -8.958807E+00         0.000000E+00         0.000000E+00        -1.910462E-03        -1.568719E+00         0.000000E+00        -1.553415E+00         0.000000E+00        -2.965311E+00         0.000000E+00        -3.033494E+01        -2.978595E+01        -3.018012E+01        -3.136552E+01        -2.570087E+01        -2.799778E+01        -5.351287E+00        -6.917732E+00        -6.500660E+00        -6.660828E+00        -6.362878E+00        -7.209659E+00        -2.220827E+00         0.000000E+00        -5.325082E+00         0.000000E+00        -2.238921E+00         0.000000E+00        -2.374675E+01        -2.524365E+01        -2.212345E+01        -2.791798E+01        -2.365904E+01        -2.461119E+01        -7.807731E+00        -8.106930E+00        -7.686849E+00        -6.672500E+00        -7.314216E+00        -7.526665E+00        -2.851980E+00         0.000000E+00        -2.262529E+00         0.000000E+00        -2.830165E+00         0.000000E+00        -2.935580E+01        -3.150050E+01        -3.100982E+01        -3.289534E+01        -2.722173E+01        -2.906518E+01        -7.790478E-01        -1.038526E+00        -8.587268E-01        -9.334135E-01        -8.727868E-01        -8.886251E-01         2.000000E+01         8.700000E+01         1.520000E+02         4.680000E+02         2.100000E+01         1.600000E+01         2.500000E+01         7.500000E+01         1.500000E+01         3.000000E+00         2.170000E+02         1.670000E+02         1.100000E+01         7.400000E+01         7.500000E+01         2.960000E+02         3.900000E+01         4.200000E+01
        6.267030E+07         8.085846E+00         1.720610E-01         4.840383E-01         3.439007E-01        -2.241379E-01        -2.921804E-01        -4.885794E-01         1.589612E+00         1.671064E+00         1.101176E+00         5.300000E+01         1.300000E+02         1.950000E+02        -1.797871E+01        -2.169870E+01        -1.930183E+01        -9.794486E+00        -9.151533E+00        -8.457487E+00         0.000000E+00         0.000000E+00        -4.088692E-04        -1.342546E+00         0.000000E+00        -1.660210E+00         0.000000E+00        -1.289445E+00         0.000000E+00        -2.901483E+01        -2.915375E+01        -2.959328E+01        -3.122979E+01        -2.669327E+01        -2.862015E+01        -6.040466E+00        -7.018030E+00        -6.634337E+00        -6.702921E+00        -6.537511E+00        -5.995814E+00        -2.679559E+00         0.000000E+00        -3.699217E+00         0.000000E+00        -2.551544E+00         0.000000E+00        -2.340444E+01        -2.500926E+01        -2.362473E+01        -2.737557E+01        -2.320737E+01        -2.436521E+01        -7.404543E+00        -7.935906E+00        -8.232231E+00        -8.776580E+00        -7.188259E+00        -7.847088E+00        -2.071463E+00         0.000000E+00        -2.557523E+00         0.000000E+00        -1.959595E+00         0.000000E+00        -2.970111E+01        -3.057414E+01        -3.022327E+01        -3.279632E+01        -2.757167E+01        -2.883427E+01        -9.022497E-01        -1.273222E+00        -9.138271E-01        -9.740826E-01        -7.581864E-01        -6.471761E-01         2.400000E+01         8.500000E+01         1.580000E+02         4.600000E+02         2.700000E+01         1.000000E+01         3.100000E+01         7.700000E+01         1.500000E+01         5.000000E+00         1.930000E+02         1.810000E+02         1.700000E+01         6.900000E+01         7.500000E+01         3.030000E+02         4.100000E+01         3.500000E+01
        6.270030E+07         7.874222E+00         1.738056E-01         4.823523E-01         3.438421E-01        -2.054501E-01        -2.411433E-01        -5.226593E-01         1.570890E+00         1.702543E+00         1.076547E+00         5.200000E+01         1.360000E+02         1.900000E+02        -1.652297E+01        -2.134115E+01        -2.004337E+01        -1.079843E+01        -9.155515E+00        -8.307545E+00         0.000000E+00         0.000000E+00         0.000000E+00        -1.876650E+00         0.000000E+00        -1.765696E+00         0.000000E+00        -1.858455E+00         0.000000E+00        -2.884455E+01        -2.952734E+01        -3.028128E+01        -3.123151E+01        -2.507201E+01        -2.700904E+01        -5.887517E+00        -6.777659E+00        -6.392928E+00        -6.633141E+00        -7.038688E+00        -6.110755E+00        -2.248006E+00         0.000000E+00        -3.241525E+00         0.000000E+00        -2.277498E+00         0.000000E+00        -2.385217E+01        -2.499822E+01        -2.569864E+01        -2.650170E+01        -2.305952E+01        -2.429685E+01        -7.848863E+00        -8.166196E+00        -7.860788E+00        -8.087055E+00        -7.286771E+00        -7.728596E+00        -2.449213E+00         0.000000E+00        -2.359253E+00         0.000000E+00        -3.068362E+00         0.000000E+00        -2.922243E+01        -3.082326E+01        -3.082155E+01        -3.300666E+01        -2.683473E+01        -2.838678E+01        -7.500481E-01        -9.931945E-01        -7.939264E-01        -9.449272E-01        -9.151839E-01        -9.398353E-01         2.200000E+01         8.200000E+01         1.590000E+02         4.630000E+02         2.400000E+01         1.400000E+01         2.200000E+01         7.600000E+01         1.500000E+01         5.000000E+00         2.130000E+02         1.710000E+02         1.500000E+01         7.100000E+01         7.800000E+01         3.000000E+02         3.600000E+01         3.100000E+01
        6.273030E+07         7.811353E+00         1.661320E-01         4.881642E-01         3.457037E-01        -2.946030E-01        -2.700393E-01        -4.802166E-01         1.415093E+00         1.695728E+00         1.098198E+00         4.400000E+01         1.450000E+02         1.890000E+02        -2.053055E+01        -2.031600E+01        -1.875728E+01        -8.268868E+00        -9.303586E+00        -8.611505E+00        -2.253235E-01         0.000000E+00        -5.373212E-02        -1.907232E+00         0.000000E+00        -1.598205E+00         0.000000E+00        -2.773507E+00         0.000000E+00        -2.852136E+01        -2.986116E+01        -3.031305E+01        -3.106408E+01        -2.533760E+01        -2.761845E+01        -6.383650E+00        -6.542928E+00        -6.342314E+00        -6.738897E+00        -6.602266E+00        -7.024121E+00        -2.908351E+00         0.000000E+00        -4.744090E+00         0.000000E+00        -2.423582E+00         0.000000E+00        -2.357206E+01        -2.469918E+01        -2.363320E+01        -2.783746E+01        -2.316361E+01        -2.434224E+01        -7.143298E+00        -7.860840E+00        -7.507048E+00        -6.889852E+00        -7.232633E+00        -7.909081E+00        -1.767535E+00         0.000000E+00        -2.278609E+00         0.000000E+00        -2.406260E+00         0.000000E+00        -3.038248E+01        -3.083310E+01        -3.093968E+01        -3.269295E+01        -2.719574E+01        -2.929745E+01        -7.818333E-01        -9.897140E-01        -7.094789E-01        -9.579287E-01        -7.714963E-01        -7.709201E-01         1.900000E+01         7.600000E+01         1.620000E+02         4.710000E+02         1.900000E+01         1.700000E+01         2.500000E+01         8.200000E+01         1.300000E+01         8.000000E+00         1.880000E+02         1.860000E+02         1.700000E+01         6.200000E+01         8.200000E+01         3.010000E+02         3.800000E+01         3.900000E+01
        6.276030E+07         7.804748E+00         1.611212E-01         4.904761E-01         3.484027E-01        -4.259809E-01        -2.421130E-01        -4.286141E-01         1.353076E+00         1.721282E+00         1.121071E+00         3.800000E+01         1.430000E+02         1.970000E+02        -1.869489E+01        -2.095372E+01        -1.849217E+01        -8.573319E+00        -9.408440E+00        -9.243797E+00         0.000000E+00         0.000000E+00        -3.321666E-02        -1.655128E+00         0.000000E+00        -1.715741E+00         0.000000E+00        -2.697512E+00         0.000000E+00        -2.813952E+01        -3.011027E+01        -3.017109E+01        -3.115346E+01        -2.458803E+01        -2.557912E+01        -6.809561E+00        -6.554430E+00        -6.520324E+00        -6.677821E+00        -6.629847E+00        -7.927321E+00        -2.220426E+00         0.000000E+00        -3.850449E+00         0.000000E+00        -2.274002E+00         0.000000E+00        -2.313765E+01        -2.519436E+01        -2.447866E+01        -2.612925E+01        -2.279602E+01        -2.469609E+01        -7.824093E+00        -7.611731E+00        -7.695170E+00        -8.604941E+00        -7.377753E+00        -7.633405E+00        -2.886797E+00         0.000000E+00        -2.106273E+00         0.000000E+00        -2.515943E+00         0.000000E+00        -2.932929E+01        -3.169095E+01        -3.078740E+01        -3.295320E+01        -2.737463E+01        -2.838317E+01        -7.639122E-01        -8.948402E-01        -8.754005E-01        -9.230390E-01        -9.693076E-01        -1.082087E+00         1.900000E+01         8.000000E+01         1.660000E+02         4.650000E+02         1.400000E+01         2.000000E+01         2.400000E+01         7.800000E+01         1.300000E+01         8.000000E+00         2.070000E+02         1.720000E+02         1.200000E+01         5.800000E+01         8.600000E+01         2.980000E+02         3.700000E+01         3.800000E+01
        6.279030E+07         8.071987E+00         1.656579E-01         4.899346E-01         3.444075E-01        -4.324869E-01        -2.736861E-01        -4.193769E-01         1.299721E+00         1.680153E+00         1.175021E+00         3.200000E+01         1.460000E+02         2.000000E+02        -2.242174E+01        -2.042013E+01        -1.957507E+01        -7.291917E+00        -9.577956E+00        -8.287774E+00         0.000000E+00         0.000000E+00        -4.840887E-02        -1.599666E+00         0.000000E+00        -1.758185E+00         0.000000E+00        -2.690944E+00         0.000000E+00        -2.729344E+01        -2.972020E+01        -3.016130E+01        -3.106875E+01        -2.510668E+01        -2.614893E+01        -7.099832E+00        -6.735771E+00        -6.530508E+00        -6.772379E+00        -6.445154E+00        -6.927499E+00        -2.963702E+00         0.000000E+00        -3.779654E+00         0.000000E+00        -2.437832E+00         0.000000E+00        -2.348259E+01        -2.469157E+01        -2.422565E+01        -2.748747E+01        -2.366656E+01        -2.413645E+01        -6.982884E+00        -8.120482E+00        -7.609102E+00        -7.704536E+00        -7.079267E+00        -7.927675E+00        -2.370086E+00         0.000000E+00        -2.156354E+00         0.000000E+00        -3.496025E+00         0.000000E+00        -2.884368E+01        -3.132328E+01        -3.075372E+01        -3.280218E+01        -2.661553E+01        -2.893216E+01        -7.889595E-01        -9.843435E-01        -7.897777E-01        -9.640960E-01        -9.720278E-01        -8.486615E-01         1.400000E+01         9.000000E+01         1.640000E+02         4.660000E+02         1.500000E+01         1.500000E+01         2.900000E+01         7.700000E+01         1.400000E+01         7.000000E+00         1.890000E+02         1.860000E+02         9.000000E+00         6.300000E+01         8.200000E+01         2.990000E+02         4.100000E+01         4.300000E+01
        6.282030E+07         7.982378E+00         1.633445E-01         4.905425E-01         3.461130E-01        -3.897408E-01        -3.291312E-01        -4.342805E-01         1.345753E+00         1.630949E+00         1.157904E+00         2.000000E+01         1.470000E+02         2.110000E+02        -2.177254E+01        -2.084174E+01        -1.928917E+01        -6.966162E+00        -9.090798E+00        -8.318936E+00         0.000000E+00         0.000000E+00        -3.069650E-03        -1.496361E+00         0.000000E+00        -1.699799E+00         0.000000E+00        -2.194282E+00         0.000000E+00        -2.863649E+01        -2.905338E+01        -2.971563E+01        -3.110682E+01        -2.571397E+01        -2.658451E+01        -6.615602E+00        -7.032727E+00        -6.491319E+00        -6.745443E+00        -6.783489E+00        -7.111200E+00        -2.002339E+00         0.000000E+00        -4.393547E+00         0.000000E+00        -2.491154E+00         0.000000E+00        -2.460462E+01        -2.501423E+01        -2.374493E+01        -2.582165E+01        -2.300684E+01        -2.400827E+01        -7.427821E+00        -8.219189E+00        -8.239318E+00        -7.930685E+00        -7.290295E+00        -7.757626E+00        -1.171746E+00         0.000000E+00        -2.668505E+00         0.000000E+00        -2.997240E+00         0.000000E+00        -3.061385E+01        -3.073422E+01        -3.015687E+01        -3.255221E+01        -2.697200E+01        -2.849118E+01        -1.013189E+00        -8.943883E-01        -8.298745E-01        -1.005395E+00        -8.076293E-01        -1.011306E+00         2.100000E+01         8.500000E+01         1.580000E+02         4.670000E+02         2.100000E+01         1.200000E+01         2.600000E+01         7.600000E+01         1.300000E+01         7.000000E+00         2.030000E+02         1.770000E+02         8.000000E+00         6.400000E+01         7.300000E+01         3.110000E+02         3.500000E+01         3.500000E+01
        6.285030E+07         7.945114E+00         1.648821E-01         4.911398E-01         3.439781E-01        -2.750536E-01        -2.976687E-01        -5.242569E-01         1.495384E+00         1.665400E+00         1.086292E+00         3.000000E+01         1.390000E+02         2.090000E+02        -2.163294E+01        -2.164567E+01        -1.897588E+01        -8.719878E+00        -8.729568E+00        -8.452310E+00         0.000000E+00         0.000000E+00        -5.703700E-02        -1.579410E+00         0.000000E+00        -1.814986E+00         0.000000E+00        -3.191863E+00         0.000000E+00        -2.920415E+01        -2.965656E+01        -3.001367E+01        -3.119805E+01        -2.344371E+01        -2.686572E+01        -5.950819E+00        -6.414886E+00        -6.488892E+00        -6.543009E+00        -7.143608E+00        -7.136753E+00        -2.349587E+00         0.000000E+00        -4.178813E+00         0.000000E+00        -2.332493E+00         0.000000E+00        -2.522633E+01        -2.483701E+01        -2.213923E+01        -2.538038E+01        -2.273174E+01        -2.375549E+01        -6.777322E+00        -7.810817E+00        -7.987585E+00        -7.968639E+00        -7.582878E+00        -7.956925E+00        -2.584094E+00         0.000000E+00        -2.174710E+00         0.000000E+00        -3.025401E+00         0.000000E+00        -2.959524E+01        -3.079235E+01        -3.105032E+01        -3.275179E+01        -2.662717E+01        -2.862377E+01        -8.614096E-01        -9.314539E-01        -7.891884E-01        -9.664073E-01        -8.230232E-01        -8.479874E-01         2.600000E+01         7.600000E+01         1.550000E+02         4.760000E+02         1.700000E+01         1.400000E+01         1.900000E+01         8.300000E+01         1.400000E+01         9.000000E+00         2.110000E+02         1.660000E+02         2.000000E+01         5.800000E+01         7.700000E+01         3.050000E+02         2.900000E+01         3.600000E+01
        6.288030E+07         8.059469E+00         1.656011E-01         4.895248E-01         3.448741E-01        -4.738393E-01        -2.132522E-01        -4.132067E-01         1.315022E+00         1.740727E+00         1.150560E+00         2.900000E+01         1.450000E+02         2.040000E+02        -1.777754E+01        -1.980217E+01        -1.930562E+01        -9.678120E+00        -9.671637E+00        -8.866497E+00         0.000000E+00         0.000000E+00        -2.552740E-03        -1.834336E+00         0.000000E+00        -1.821747E+00         0.000000E+00        -3.135298E+00         0.000000E+00        -2.946776E+01        -2.910688E+01        -3.020525E+01        -3.118909E+01        -2.525498E+01        -2.666378E+01        -6.133485E+00        -6.853367E+00        -6.401680E+00        -6.598915E+00        -7.060354E+00        -7.649401E+00        -1.825781E+00         0.000000E+00        -3.964122E+00         0.000000E+00        -2.372410E+00         0.000000E+00        -2.353157E+01        -2.473759E+01        -2.390226E+01        -2.698618E+01        -2.276369E+01        -2.390207E+01        -8.370200E+00        -8.058480E+00        -7.775066E+00        -8.019148E+00        -7.435107E+00        -7.803652E+00        -8.937029E-01         0.000000E+00        -1.638292E+00         0.000000E+00        -2.603826E+00         0.000000E+00        -3.034609E+01        -3.092962E+01        -3.079590E+01        -3.292471E+01        -2.721602E+01        -2.874405E+01        -4.855509E-01        -1.118522E+00        -8.274249E-01        -9.845351E-01        -7.451161E-01        -8.971901E-01         2.300000E+01         7.800000E+01         1.560000E+02         4.710000E+02         1.800000E+01         1.800000E+01         2.500000E+01         7.700000E+01         1.400000E+01         6.000000E+00         2.070000E+02         1.730000E+02         1.200000E+01         6.500000E+01         8.500000E+01         2.980000E+02         3.300000E+01         3.700000E+01
        6.291030E+07         8.036709E+00         1.718279E-01         4.822164E-01         3.459558E-01        -3.395339E-01        -2.722291E-01        -4.835283E-01         1.409348E+00         1.694091E+00         1.107982E+00         1.800000E+01         1.440000E+02         2.160000E+02        -2.280766E+01        -1.990502E+01        -1.924314E+01        -9.866554E+00        -9.294755E+00        -8.475126E+00         0.000000E+00         0.000000E+00        -3.613752E-02        -5.960380E-01         0.000000E+00        -1.810832E+00         0.000000E+00        -2.479276E+00         0.000000E+00        -3.006042E+01        -2.942901E+01        -2.991272E+01        -3.111975E+01        -2.456995E+01        -2.609757E+01        -6.145922E+00        -6.868217E+00        -6.452270E+00        -6.770668E+00        -6.541474E+00        -6.903451E+00        -2.018062E+00         0.000000E+00        -4.517468E+00         0.000000E+00        -2.366683E+00         0.000000E+00        -2.517643E+01        -2.479208E+01        -2.275680E+01        -2.909841E+01        -2.324108E+01        -2.384259E+01        -7.334845E+00        -8.477784E+00        -8.473556E+00        -6.845783E+00        -7.316240E+00        -8.119394E+00        -1.270287E+00         0.000000E+00        -1.679370E+00         0.000000E+00        -3.291413E+00         0.000000E+00        -3.061283E+01        -3.067204E+01        -3.107471E+01        -3.292434E+01        -2.696661E+01        -2.887669E+01        -7.764532E-01        -1.081109E+00        -9.453369E-01        -9.097597E-01        -7.977012E-01        -7.054365E-01         2.100000E+01         8.600000E+01         1.620000E+02         4.630000E+02         2.000000E+01         1.200000E+01         2.600000E+01         8.200000E+01         1.400000E+01         5.000000E+00         2.050000E+02         1.700000E+02         1.600000E+01         6.700000E+01         7.600000E+01         3.040000E+02         4.300000E+01         3.700000E+01
        6.294030E+07         7.876512E+00         1.618734E-01         4.885846E-01         3.495421E-01        -2.457603E-01        -2.558132E-01        -4.611311E-01         1.510602E+00         1.697554E+00         1.128480E+00         2.500000E+01         1.460000E+02         2.070000E+02        -2.169803E+01        -2.022484E+01        -1.964380E+01        -1.070632E+01        -9.485574E+00        -8.011597E+00         0.000000E+00         0.000000E+00        -3.167960E-03        -1.238255E+00         0.000000E+00        -1.889312E+00         0.000000E+00        -2.621445E+00         0.000000E+00        -2.957017E+01        -2.962500E+01        -2.988693E+01        -3.131446E+01        -2.511825E+01        -2.621803E+01        -5.556285E+00        -6.506624E+00        -6.404395E+00        -6.592033E+00        -6.489411E+00        -7.084857E+00        -2.053836E+00         0.000000E+00        -3.210947E+00         0.000000E+00        -2.641927E+00         0.000000E+00        -2.435607E+01        -2.511412E+01        -2.433548E+01        -2.539287E+01        -2.289590E+01        -2.353651E+01        -7.575070E+00        -7.777529E+00        -8.244476E+00        -8.487459E+00        -7.191340E+00        -7.937477E+00        -1.474581E+00         0.000000E+00        -2.132144E+00         0.000000E+00        -2.444947E+00         0.000000E+00        -3.072411E+01        -3.081984E+01        -3.075919E+01        -3.287771E+01        -2.748105E+01        -2.895588E+01        -8.026215E-01        -1.130871E+00        -8.005149E-01        -9.395356E-01        -5.814577E-01        -7.108545E-01         2.200000E+01         7.900000E+01         1.540000E+02         4.720000E+02         2.100000E+01         1.600000E+01         2.800000E+01         7.500000E+01         1.300000E+01         7.000000E+00         1.980000E+02         1.810000E+02         1.500000E+01         6.400000E+01         7.800000E+01         3.080000E+02         3.000000E+01         3.700000E+01
        6.297030E+07         7.957813E+00         1.669727E-01         4.872904E-01         3.457369E-01        -3.134913E-01        -2.617227E-01        -4.612390E-01         1.444527E+00         1.706372E+00         1.101948E+00         3.300000E+01         1.440000E+02         2.010000E+02        -2.170062E+01        -2.087633E+01        -1.866272E+01        -8.486444E+00        -9.130643E+00        -8.522700E+00        -9.871483E-04         0.000000E+00        -6.903321E-03        -1.588516E+00         0.000000E+00        -1.837023E+00         0.000000E+00        -2.734767E+00         0.000000E+00        -2.842852E+01        -2.948422E+01        -3.015741E+01        -3.126617E+01        -2.514382E+01        -2.559173E+01        -6.372257E+00        -6.811080E+00        -6.385261E+00        -6.714306E+00        -6.759029E+00        -7.841547E+00        -2.459096E+00         0.000000E+00        -3.695576E+00         0.000000E+00        -2.360397E+00         0.000000E+00        -2.412885E+01        -2.468680E+01        -2.455615E+01        -2.545794E+01        -2.357579E+01        -2.381551E+01        -7.157007E+00        -8.119651E+00        -8.143957E+00        -7.823134E+00        -7.185131E+00        -8.106817E+00        -3.567585E+00         0.000000E+00        -1.949960E+00         0.000000E+00        -2.755333E+00         0.000000E+00        -2.861267E+01        -3.111591E+01        -3.081471E+01        -3.273084E+01        -2.697441E+01        -2.866546E+01        -1.061396E+00        -1.001012E+00        -8.896876E-01        -9.430218E-01        -8.571436E-01        -1.008702E+00         2.500000E+01         8.000000E+01         1.580000E+02         4.680000E+02         2.200000E+01         1.100000E+01         2.600000E+01         8.300000E+01         1.300000E+01         6.000000E+00         1.890000E+02         1.850000E+02         1.100000E+01         6.300000E+01         8.600000E+01         3.040000E+02         3.700000E+01         3.400000E+01
        6.300030E+07         7.963479E+00         1.728463E-01         4.835406E-01         3.436131E-01        -4.412988E-01        -2.495716E-01        -5.140053E-01         1.300657E+00         1.706544E+00         1.061039E+00         2.500000E+01         1.460000E+02         2.070000E+02        -2.148706E+01        -2.131729E+01        -1.993345E+01        -9.514334E+00        -8.955693E+00        -8.243267E+00         0.000000E+00         0.000000E+00        -2.965647E-03        -1.394559E+00         0.000000E+00        -1.852685E+00         0.000000E+00        -1.989367E+00         0.000000E+00        -2.943566E+01        -2.972061E+01        -3.020078E+01        -3.120349E+01        -2.452965E+01        -2.558850E+01        -6.328237E+00        -6.736370E+00        -6.425000E+00        -6.688137E+00        -7.376545E+00        -6.912346E+00        -2.278384E+00         0.000000E+00        -3.514467E+00         0.000000E+00        -2.685536E+00         0.000000E+00        -2.334592E+01        -2.465853E+01        -2.475231E+01        -2.654276E+01        -2.269882E+01        -2.378487E+01        -7.612199E+00        -8.224620E+00        -7.419187E+00        -6.672391E+00        -7.239742E+00        -8.026295E+00        -1.454889E+00         0.000000E+00        -2.262636E+00         0.000000E+00        -2.959080E+00         0.000000E+00        -3.064030E+01        -3.144705E+01        -3.072615E+01        -3.281059E+01        -2.677811E+01        -2.872097E+01        -8.543626E-01        -1.079120E+00        -9.271410E-01        -9.383538E-01        -9.064892E-01        -1.124743E+00         2.200000E+01         8.300000E+01         1.500000E+02         4.760000E+02         2.100000E+01         1.200000E+01         2.800000E+01         8.100000E+01         1.400000E+01         4.000000E+00         1.970000E+02         1.780000E+02         1.800000E+01         6.900000E+01         8.200000E+01         2.970000E+02         3.400000E+01         3.100000E+01
        6.303030E+07         7.981229E+00         1.686620E-01         4.847467E-01         3.465913E-01        -3.188879E-01        -2.199598E-01        -4.198181E-01         1.432561E+00         1.727569E+00         1.145906E+00         3.300000E+01         1.440000E+02         2.010000E+02        -1.995561E+01        -2.074005E+01        -1.936851E+01        -8.143376E+00        -9.482730E+00        -8.450586E+00         0.000000E+00         0.000000E+00        -8.468457E-06        -1.321200E+00         0.000000E+00        -1.835397E+00         0.000000E+00        -1.160933E+00         0.000000E+00        -2.912410E+01        -3.033280E+01        -3.042729E+01        -3.125095E+01        -2.631064E+01        -2.509420E+01        -6.287933E+00        -6.863920E+00        -6.305504E+00        -6.514746E+00        -6.704043E+00        -7.801439E+00        -2.565214E+00         0.000000E+00        -3.118606E+00         0.000000E+00        -2.350533E+00         0.000000E+00        -2.400219E+01        -2.535921E+01        -2.355481E+01        -2.769454E+01        -2.302442E+01        -2.408974E+01        -7.009456E+00        -7.994198E+00        -8.619259E+00        -7.760277E+00        -7.127271E+00        -7.896537E+00        -2.204737E+00         0.000000E+00        -2.046753E+00         0.000000E+00        -2.965375E+00         0.000000E+00        -2.972558E+01        -3.113772E+01        -3.126177E+01        -3.287535E+01        -2.673417E+01        -2.878992E+01        -8.085705E-01        -1.155150E+00        -7.299210E-01        -9.073628E-01        -6.976172E-01        -9.324507E-01         2.500000E+01         7.800000E+01         1.610000E+02         4.650000E+02         2.000000E+01         1.500000E+01         3.000000E+01         7.600000E+01         1.300000E+01         5.000000E+00         2.120000E+02         1.660000E+02         2.000000E+01         7.300000E+01         7.900000E+01         2.980000E+02         3.100000E+01         3.500000E+01
        6.306030E+07         7.915304E+00         1.705456E-01         4.852108E-01         3.442436E-01        -1.911970E-01        -2.126941E-01        -4.531514E-01         1.558004E+00         1.741162E+00         1.122051E+00         3.400000E+01         1.470000E+02         1.970000E+02        -1.906987E+01        -2.063592E+01        -2.038526E+01        -1.032339E+01        -9.868512E+00        -8.324771E+00         0.000000E+00         0.000000E+00        -1.670576E-02        -1.403264E+00         0.000000E+00        -1.840082E+00         0.000000E+00        -3.013799E+00         0.000000E+00        -3.047157E+01        -2.957924E+01        -2.982229E+01        -3.137104E+01        -2.593491E+01        -2.584462E+01        -5.862754E+00        -7.186568E+00        -6.363018E+00        -6.698891E+00        -6.681474E+00        -6.885937E+00        -2.477290E+00         0.000000E+00        -3.135764E+00         0.000000E+00        -2.128821E+00         0.000000E+00        -2.444129E+01        -2.482322E+01        -2.710703E+01        -2.693846E+01        -2.326960E+01        -2.378296E+01        -6.670223E+00        -8.159878E+00        -7.331747E+00        -8.472084E+00        -7.453656E+00        -7.879735E+00        -2.026057E+00         0.000000E+00        -1.924476E+00         0.000000E+00        -3.683081E+00         0.000000E+00        -3.067396E+01        -3.140483E+01        -3.096646E+01        -3.279472E+01        -2.653011E+01        -2.905528E+01        -5.350111E-01        -9.466891E-01        -7.906833E-01        -9.531328E-01        -8.575313E-01        -7.332194E-01         3.000000E+01         7.900000E+01         1.650000E+02         4.590000E+02         1.600000E+01         1.500000E+01         2.700000E+01         7.300000E+01         1.100000E+01         8.000000E+00         2.140000E+02         1.690000E+02         1.600000E+01         6.200000E+01         8.200000E+01         3.040000E+02         4.500000E+01         3.100000E+01
        6.309030E+07         7.954984E+00         1.734176E-01         4.875180E-01         3.390644E-01        -1.043032E-01        -2.564575E-01        -4.196114E-01         1.614773E+00         1.676903E+00         1.169800E+00         3.700000E+01         1.440000E+02         1.970000E+02        -1.859492E+01        -2.131892E+01        -1.890314E+01        -1.041157E+01        -9.405859E+00        -8.887915E+00         0.000000E+00         0.000000E+00        -1.595695E-02        -1.404462E+00         0.000000E+00        -1.829530E+00         0.000000E+00        -1.634196E+00         0.000000E+00        -2.883946E+01        -2.965442E+01        -3.002085E+01        -3.105325E+01        -2.673832E+01        -2.633096E+01        -6.534291E+00        -6.913782E+00        -6.384562E+00        -6.684035E+00        -6.811416E+00        -6.892009E+00        -2.192097E+00         0.000000E+00        -2.743982E+00         0.000000E+00        -2.369198E+00         0.000000E+00        -2.270343E+01        -2.486407E+01        -2.503852E+01        -2.781978E+01        -2.333032E+01        -2.440298E+01        -7.822139E+00        -8.083597E+00        -7.889720E+00        -7.356422E+00        -7.242985E+00        -7.484777E+00        -2.268757E+00         0.000000E+00        -2.225061E+00         0.000000E+00        -2.935813E+00         0.000000E+00        -2.921095E+01        -3.135977E+01        -3.083878E+01        -3.269689E+01        -2.770318E+01        -2.879047E+01        -9.325869E-01        -9.048801E-01        -7.302901E-01        -9.495287E-01        -8.132362E-01        -6.118208E-01         2.700000E+01         8.100000E+01         1.650000E+02         4.580000E+02         1.600000E+01         1.700000E+01         3.600000E+01         7.200000E+01         1.200000E+01         7.000000E+00         1.960000E+02         1.790000E+02         1.600000E+01         6.600000E+01         7.800000E+01         3.040000E+02         3.800000E+01         3.900000E+01
        6.312030E+07         8.051951E+00         1.821601E-01         4.885956E-01         3.292443E-01        -3.155386E-01        -2.362953E-01        -4.378701E-01         1.315987E+00         1.731563E+00         1.170957E+00         2.800000E+01         1.470000E+02         2.030000E+02        -1.610415E+01        -2.118832E+01        -2.029302E+01        -1.010473E+01        -9.168425E+00        -7.927211E+00         0.000000E+00         0.000000E+00        -3.263841E-03        -8.295776E-01         0.000000E+00        -1.960926E+00         0.000000E+00        -3.158423E+00         0.000000E+00        -2.929556E+01        -2.980522E+01        -2.993592E+01        -3.123624E+01        -2.522599E+01        -2.476930E+01        -6.734629E+00        -6.531475E+00        -6.379289E+00        -6.662352E+00        -6.632523E+00        -6.262270E+00        -1.319694E+00         0.000000E+00        -2.857611E+00         0.000000E+00        -2.286888E+00         0.000000E+00        -2.398186E+01        -2.474778E+01        -2.608658E+01        -2.650659E+01        -2.302728E+01        -2.417375E+01        -7.575665E+00        -8.180516E+00        -7.114446E+00        -1.006513E+01        -7.400353E+00        -7.719165E+00        -2.366915E+00         0.000000E+00        -2.335415E+00         0.000000E+00        -3.822017E+00         0.000000E+00        -2.934234E+01        -3.141718E+01        -3.100618E+01        -3.277362E+01        -2.673811E+01        -2.897656E+01        -4.908446E-01        -8.924888E-01        -7.876653E-01        -9.999381E-01        -9.266664E-01        -1.008341E+00         1.800000E+01         9.600000E+01         1.650000E+02         4.610000E+02         1.500000E+01         9.000000E+00         2.900000E+01         8.300000E+01         1.000000E+01         9.000000E+00         2.230000E+02         1.480000E+02         8.000000E+00         7.400000E+01         8.100000E+01         3.010000E+02         3.400000E+01         2.500000E+01
        6.315030E+07         7.749228E+00         1.642295E-01         4.876333E-01         3.481373E-01        -4.388348E-01        -2.560497E-01        -4.334269E-01         1.465950E+00         1.690202E+00         1.186796E+00         1.500000E+01         1.470000E+02         2.160000E+02        -1.775552E+01        -2.112239E+01        -1.861673E+01        -8.749789E+00        -9.294670E+00        -8.984049E+00         0.000000E+00         0.000000E+00        -1.399147E-01        -1.349748E+00         0.000000E+00        -1.840107E+00         0.000000E+00        -1.710316E+00         0.000000E+00        -2.848109E+01        -3.022229E+01        -3.034926E+01        -3.105010E+01        -2.504272E+01        -2.690841E+01        -6.831547E+00        -6.613065E+00        -6.152835E+00        -6.728641E+00        -7.509576E+00        -6.551616E+00        -1.422340E+00         0.000000E+00        -2.856723E+00         0.000000E+00        -2.749846E+00         0.000000E+00        -2.431125E+01        -2.514634E+01        -2.616422E+01        -2.548076E+01        -2.301398E+01        -2.370924E+01        -7.535381E+00        -7.923165E+00        -7.290071E+00        -9.000478E+00        -7.258544E+00        -8.109930E+00        -2.135281E+00         0.000000E+00        -2.272355E+00         0.000000E+00        -2.454185E+00         0.000000E+00        -2.934593E+01        -3.122613E+01        -3.098259E+01        -3.278790E+01        -2.690893E+01        -2.904706E+01        -7.663231E-01        -9.490260E-01        -6.743391E-01        -9.876490E-01        -8.296563E-01        -7.371361E-01         1.500000E+01         9.000000E+01         1.710000E+02         4.560000E+02         2.200000E+01         1.000000E+01         2.500000E+01         7.900000E+01         9.000000E+00         1.000000E+01         1.890000E+02         1.900000E+02         1.000000E+01         7.600000E+01         8.400000E+01         2.930000E+02         2.800000E+01         4.100000E+01
        6.318030E+07         7.842197E+00         1.692606E-01         4.874848E-01         3.432546E-01        -2.417482E-01        -2.718717E-01        -3.995947E-01         1.521174E+00         1.683334E+00         1.183919E+00         3.700000E+01         1.430000E+02         1.980000E+02        -1.916629E+01        -2.049792E+01        -1.892554E+01        -1.053079E+01        -9.374638E+00        -8.712213E+00         0.000000E+00         0.000000E+00        -1.485788E-01        -1.687970E+00         0.000000E+00        -1.734620E+00         0.000000E+00        -2.754990E+00         0.000000E+00        -2.954559E+01        -2.948592E+01        -2.997310E+01        -3.138285E+01        -2.512555E+01        -2.635079E+01        -5.933497E+00        -6.722331E+00        -6.374828E+00        -6.616866E+00        -6.797178E+00        -7.428487E+00        -2.589665E+00         0.000000E+00        -3.330750E+00         0.000000E+00        -2.405549E+00         0.000000E+00        -2.327265E+01        -2.514926E+01        -2.450083E+01        -2.493181E+01        -2.325949E+01        -2.423533E+01        -7.810156E+00        -7.785600E+00        -7.505793E+00        -9.392470E+00        -7.410803E+00        -7.659988E+00        -3.490528E+00         0.000000E+00        -2.493788E+00         0.000000E+00        -2.705773E+00         0.000000E+00        -2.824571E+01        -3.167681E+01        -3.087079E+01        -3.285773E+01        -2.770175E+01        -2.892533E+01        -8.884893E-01        -8.354243E-01        -7.492100E-01        -9.303744E-01        -7.486669E-01        -7.274301E-01         2.000000E+01         8.800000E+01         1.630000E+02         4.620000E+02         1.500000E+01         1.600000E+01         3.000000E+01         8.000000E+01         1.000000E+01         9.000000E+00         1.890000E+02         1.840000E+02         1.200000E+01         7.000000E+01         6.900000E+01         3.060000E+02         4.200000E+01         4.000000E+01
        6.321030E+07         8.111934E+00         1.812973E-01         4.813172E-01         3.373855E-01        -3.847441E-01        -2.282246E-01        -4.692199E-01         1.345118E+00         1.725865E+00         1.125915E+00         4.400000E+01         1.470000E+02         1.870000E+02        -1.947602E+01        -2.100757E+01        -1.935505E+01        -9.236312E+00        -9.064576E+00        -8.673250E+00         0.000000E+00         0.000000E+00        -2.522598E-03        -1.572891E+00         0.000000E+00        -1.774977E+00         0.000000E+00        -2.036438E+00         0.000000E+00        -3.018617E+01        -2.901167E+01        -3.033056E+01        -3.140016E+01        -2.427762E+01        -2.596331E+01        -5.670164E+00        -7.001431E+00        -6.067024E+00        -6.626956E+00        -7.258765E+00        -6.991287E+00        -2.874979E+00         0.000000E+00        -4.871605E+00         0.000000E+00        -2.417715E+00         0.000000E+00        -2.440624E+01        -2.476532E+01        -2.575851E+01        -2.463617E+01        -2.288828E+01        -2.392237E+01        -7.187549E+00        -8.259971E+00        -5.868300E+00        -8.982458E+00        -7.245933E+00        -7.934770E+00        -2.153266E+00         0.000000E+00        -2.265677E+00         0.000000E+00        -3.914605E+00         0.000000E+00        -2.992233E+01        -3.096715E+01        -3.086634E+01        -3.286693E+01        -2.599015E+01        -2.889582E+01        -6.687389E-01        -9.341585E-01        -7.336137E-01        -9.678030E-01        -8.683470E-01        -9.238025E-01         2.600000E+01         8.400000E+01         1.580000E+02         4.650000E+02         1.600000E+01         1.500000E+01         3.200000E+01         7.600000E+01         8.000000E+00         1.100000E+01         1.840000E+02         1.910000E+02         2.300000E+01         6.400000E+01         8.100000E+01         3.010000E+02         3.200000E+01         4.000000E+01
        6.324030E+07         7.994977E+00         1.772377E-01         4.845803E-01         3.381819E-01        -3.238655E-01        -3.379510E-01        -4.960073E-01         1.453878E+00         1.611561E+00         1.091237E+00         4.300000E+01         1.460000E+02         1.890000E+02        -2.130337E+01        -2.057981E+01        -1.998804E+01        -8.730851E+00        -9.337116E+00        -8.030050E+00         0.000000E+00         0.000000E+00         7.629882E-04        -9.011580E-01         0.000000E+00        -1.975751E+00         0.000000E+00        -3.166286E+00         0.000000E+00        -2.935070E+01        -2.995339E+01        -2.988052E+01        -3.116416E+01        -2.547854E+01        -2.817714E+01        -6.717281E+00        -6.760104E+00        -6.602908E+00        -6.696111E+00        -6.083968E+00        -6.093202E+00        -3.022924E+00         0.000000E+00        -3.783056E+00         0.000000E+00        -2.457072E+00         0.000000E+00        -2.410146E+01        -2.486283E+01        -2.417043E+01        -2.726684E+01        -2.300616E+01        -2.391231E+01        -7.392164E+00        -7.988379E+00        -7.482453E+00        -7.978993E+00        -7.274901E+00        -7.851327E+00        -2.077767E+00         0.000000E+00        -2.406431E+00         0.000000E+00        -3.047086E+00         0.000000E+00        -2.952560E+01        -3.161563E+01        -3.008716E+01        -3.284976E+01        -2.703383E+01        -2.917689E+01        -8.210354E-01        -9.636875E-01        -9.319089E-01        -9.850123E-01        -6.299314E-01        -8.739658E-01         2.300000E+01         8.400000E+01         1.520000E+02         4.730000E+02         1.800000E+01         1.400000E+01         3.500000E+01         8.400000E+01         1.000000E+01         1.000000E+01         1.800000E+02         1.830000E+02         1.500000E+01         7.500000E+01         7.800000E+01         2.960000E+02         3.900000E+01         3.500000E+01
        6.327030E+07         8.070018E+00         1.669881E-01         4.958430E-01         3.371688E-01        -3.868918E-01        -3.343788E-01        -3.679982E-01         1.348723E+00         1.626667E+00         1.186705E+00         4.100000E+01         1.460000E+02         1.910000E+02        -2.217519E+01        -2.140151E+01        -1.901197E+01        -8.711137E+00        -8.554202E+00        -8.887852E+00         0.000000E+00         0.000000E+00        -2.522049E-04        -1.575620E+00         0.000000E+00        -1.903072E+00         0.000000E+00        -2.345703E+00         0.000000E+00        -2.924349E+01        -2.942758E+01        -3.008714E+01        -3.097720E+01        -2.569533E+01        -2.763449E+01        -6.089512E+00        -6.680035E+00        -6.445612E+00        -6.768422E+00        -6.413062E+00        -5.822935E+00        -2.688340E+00         0.000000E+00        -5.158359E+00         0.000000E+00        -2.277375E+00         0.000000E+00        -2.310299E+01        -2.438767E+01        -2.532631E+01        -2.613175E+01        -2.378372E+01        -2.395474E+01        -8.070127E+00        -8.183007E+00        -7.355359E+00        -8.980288E+00        -6.995078E+00        -7.753332E+00        -2.430665E+00         0.000000E+00        -2.191569E+00         0.000000E+00        -3.362466E+00         0.000000E+00        -2.948607E+01        -3.089813E+01        -3.092504E+01        -3.275396E+01        -2.681276E+01        -2.878185E+01        -1.004319E+00        -1.121822E+00        -7.980872E-01        -9.931513E-01        -7.558232E-01        -4.842980E-01         2.300000E+01         8.000000E+01         1.630000E+02         4.710000E+02         1.600000E+01         1.100000E+01         2.300000E+01         7.300000E+01         9.000000E+00         1.300000E+01         2.010000E+02         1.830000E+02         1.500000E+01         5.200000E+01         8.300000E+01         3.020000E+02         4.000000E+01         4.600000E+01
        6.330030E+07         8.043616E+00         1.773972E-01         4.902228E-01         3.323800E-01        -3.501373E-01        -3.064500E-01        -4.604906E-01         1.322051E+00         1.647241E+00         1.144488E+00         3.800000E+01         1.470000E+02         1.930000E+02        -1.776681E+01        -2.108822E+01        -2.035882E+01        -8.895448E+00        -9.585600E+00        -8.430955E+00         0.000000E+00         0.000000E+00        -4.028283E-02        -1.069427E+00         0.000000E+00        -1.800909E+00         0.000000E+00        -3.548328E+00         0.000000E+00        -3.019705E+01        -2.988238E+01        -2.991161E+01        -3.114957E+01        -2.494408E+01        -2.501164E+01        -5.766628E+00        -6.661018E+00        -6.527623E+00        -6.643052E+00        -6.856209E+00        -8.046368E+00        -2.547770E+00         0.000000E+00        -3.690141E+00         0.000000E+00        -2.340463E+00         0.000000E+00        -2.411184E+01        -2.460330E+01        -2.495654E+01        -2.626576E+01        -2.359583E+01        -2.411088E+01        -7.508536E+00        -8.023132E+00        -6.901619E+00        -8.854504E+00        -7.111701E+00        -7.902503E+00        -2.385823E+00         0.000000E+00        -2.147442E+00         0.000000E+00        -3.994011E+00         0.000000E+00        -3.003363E+01        -3.119939E+01        -3.079184E+01        -3.296105E+01        -2.615988E+01        -2.877065E+01        -4.767816E-01        -1.022115E+00        -8.470343E-01        -9.261601E-01        -8.162261E-01        -6.723453E-01         3.400000E+01         7.500000E+01         1.630000E+02         4.660000E+02         1.300000E+01         1.300000E+01         3.300000E+01         8.200000E+01         1.000000E+01         9.000000E+00         1.930000E+02         1.750000E+02         1.700000E+01         6.300000E+01         8.100000E+01         3.020000E+02         3.700000E+01         4.000000E+01
[truncated: 935,656 more chars]
