# Supplementary material for: Localization Preference of Antimicrobial Peptides on Liquid-Disordered Membrane Domains
Source: Front Cell Dev Biol. 2020 May 19;8:350. doi: 10.3389/fcell.2020.00350 (PMC7248343; doi:10.3389/fcell.2020.00350)
Supplement: Supplementary file 2 [file Data_Sheet_2.zip › data_and_scripts/mag2_20m_epot_top.dat]

#               Time            Perimeter              If area              Lo area              Ld area         If depth PO4         Lo depth PO4         Ld depth PO4       If depth tails       Lo depth tails       Ld depth tails              nIf res              nLo res              nLd res          If prot-lip          Lo prot-lip          Ld prot-lip          If prot-sol          Lo prot-sol          Ld prot-sol         If prot-prot         Lo prot-prot         Ld prot-prot    DPPC If prot near     DPPC If prot far    DPPC Lo prot near     DPPC Lo prot far    DPPC Ld prot near     DPPC Ld prot far     DPPC If lip near      DPPC If lip far     DPPC Lo lip near      DPPC Lo lip far     DPPC Ld lip near      DPPC Ld lip far     DPPC If sol near      DPPC If sol far     DPPC Lo sol near      DPPC Lo sol far     DPPC Ld sol near      DPPC Ld sol far    DUPC If prot near     DUPC If prot far    DUPC Lo prot near     DUPC Lo prot far    DUPC Ld prot near     DUPC Ld prot far     DUPC If lip near      DUPC If lip far     DUPC Lo lip near      DUPC Lo lip far     DUPC Ld lip near      DUPC Ld lip far     DUPC If sol near      DUPC If sol far     DUPC Lo sol near      DUPC Lo sol far     DUPC Ld sol near      DUPC Ld sol far    CHOL If prot near     CHOL If prot far    CHOL Lo prot near     CHOL Lo prot far    CHOL Ld prot near     CHOL Ld prot far     CHOL If lip near      CHOL If lip far     CHOL Lo lip near      CHOL Lo lip far     CHOL Ld lip near      CHOL Ld lip far     CHOL If sol near      CHOL If sol far     CHOL Lo sol near      CHOL Lo sol far     CHOL Ld sol near      CHOL Ld sol far        nDPPC If near         nDPPC If far        nDPPC Lo near         nDPPC Lo far        nDPPC Ld near         nDPPC Ld far        nDUPC If near         nDUPC If far        nDUPC Lo near         nDUPC Lo far        nDUPC Ld near         nDUPC Ld far        nCHOL If near         nCHOL If far        nCHOL Lo near         nCHOL Lo far        nCHOL Ld near         nCHOL Ld far
#          Averages:         9.814514E+00         2.230833E-01         4.217953E-01         3.551214E-01        -1.021340E-01        -1.311972E-01        -5.076217E-01         1.544628E+00         1.695376E+00         1.027887E+00         5.746351E+02         3.423634E+02         1.153002E+03        -1.215612E+01        -1.379182E+01        -1.052907E+01        -7.940169E+00        -8.803382E+00        -6.991895E+00        -4.170889E+00        -2.999841E+00        -4.742507E+00        -2.605039E+00         0.000000E+00        -2.175635E+00         0.000000E+00        -3.210730E+00         0.000000E+00        -2.894571E+01        -3.071433E+01        -3.014017E+01        -3.160123E+01        -2.548740E+01        -2.697794E+01        -5.819559E+00        -6.341687E+00        -6.083283E+00        -6.456983E+00        -6.300897E+00        -6.994943E+00        -6.609192E+00         0.000000E+00        -8.696197E+00         0.000000E+00        -5.829522E+00         0.000000E+00        -2.288418E+01        -2.629682E+01        -2.313829E+01        -2.895779E+01        -2.166288E+01        -2.429781E+01        -6.016968E+00        -7.050992E+00        -5.615941E+00        -6.524443E+00        -6.472474E+00        -7.669519E+00        -2.099583E+00         0.000000E+00        -1.960083E+00         0.000000E+00        -2.713396E+00         0.000000E+00        -2.954617E+01        -3.145083E+01        -3.109684E+01        -3.298882E+01        -2.705289E+01        -2.886585E+01        -6.212869E-01        -8.019773E-01        -7.280044E-01        -8.842743E-01        -6.248714E-01        -6.813869E-01         1.103243E+02         1.840691E+01         2.903108E+02         3.146156E+02         2.746246E+01         2.879880E+00         1.310541E+02         5.118619E+00         1.475526E+01         1.801802E+00         3.317703E+02         1.750000E+01         8.777778E+01         2.414114E+01         1.366201E+02         2.219189E+02         6.048048E+01         1.150601E+01
#         Conf.Int.:         3.209886E-02         1.002394E-03         5.750879E-04         9.863407E-04         3.162009E-03         2.094344E-03         2.663722E-03         3.124590E-03         1.956686E-03         3.091896E-03         3.810811E+00         1.839339E+00         3.824324E+00         3.387691E-02         3.085806E-02         1.818818E-02         1.699433E-02         1.921560E-02         1.359091E-02         2.015421E-02         1.668743E-02         1.368415E-02         2.102204E-02         0.000000E+00         7.877950E-03         0.000000E+00         5.154847E-02         0.000000E+00         2.850773E-02         6.673411E-02         1.611141E-02         1.279633E-02         5.924457E-02         1.602626E-01         1.699595E-02         4.388635E-02         8.500844E-03         8.021142E-03         3.386523E-02         1.197519E-01         3.477625E-02         0.000000E+00         9.438769E-02         0.000000E+00         1.722303E-02         0.000000E+00         3.161923E-02         1.480038E-01         8.310371E-02         2.097761E-01         1.869826E-02         7.855104E-02         1.456058E-02         8.980974E-02         4.271770E-02         1.559870E-01         9.461146E-03         5.212599E-02         2.360659E-02         0.000000E+00         1.514855E-02         0.000000E+00         3.749661E-02         0.000000E+00         2.629070E-02         3.578099E-02         1.824321E-02         1.165392E-02         3.635240E-02         4.756654E-02         5.560456E-03         1.311396E-02         4.277621E-03         3.098172E-03         7.274765E-03         2.131610E-02         7.147147E-01         5.015015E-01         1.078078E+00         1.384384E+00         5.270270E-01         1.666667E-01         8.288288E-01         2.402402E-01         2.987988E-01         1.141141E-01         1.076577E+00         6.501502E-01         7.027027E-01         4.504505E-01         7.597598E-01         6.336336E-01         5.915916E-01         2.747748E-01
        4.762800E+07         9.890588E+00         2.341975E-01         4.244695E-01         3.413330E-01        -1.419912E-01        -1.320461E-01        -5.030196E-01         1.541477E+00         1.685550E+00         1.042470E+00         6.390000E+02         3.650000E+02         1.066000E+03        -1.235209E+01        -1.389076E+01        -1.049926E+01        -7.726624E+00        -8.966321E+00        -7.034016E+00        -3.847385E+00        -2.771226E+00        -4.828419E+00        -2.781461E+00         0.000000E+00        -2.224115E+00         0.000000E+00        -3.803051E+00                  NAN        -2.837097E+01        -3.095297E+01        -3.009639E+01        -3.187864E+01        -2.583263E+01                  NAN        -5.796725E+00        -6.092708E+00        -6.038606E+00        -6.383500E+00        -5.523329E+00                  NAN        -7.119319E+00         0.000000E+00        -7.597158E+00                  NAN        -5.616053E+00         0.000000E+00        -2.198749E+01        -3.239463E+01        -2.351231E+01                  NAN        -2.189050E+01        -2.496299E+01        -6.533429E+00        -4.591017E+00        -5.640589E+00                  NAN        -6.439796E+00        -7.173897E+00        -1.667002E+00         0.000000E+00        -2.186119E+00         0.000000E+00        -2.232067E+00         0.000000E+00        -2.946446E+01        -3.158085E+01        -3.107192E+01        -3.331319E+01        -2.765222E+01        -2.829605E+01        -6.044628E-01        -7.226804E-01        -6.986091E-01        -7.897019E-01        -7.393083E-01        -1.548924E+00         1.180000E+02         1.700000E+01         3.050000E+02         3.030000E+02         2.100000E+01         0.000000E+00         1.370000E+02         1.000000E+00         1.400000E+01         0.000000E+00         3.290000E+02         2.100000E+01         9.400000E+01         2.000000E+01         1.310000E+02         2.310000E+02         6.600000E+01         9.000000E+00
        4.765800E+07         1.008229E+01         2.422263E-01         4.232837E-01         3.344900E-01        -1.201069E-01        -8.917080E-02        -5.227526E-01         1.545473E+00         1.727644E+00         1.030295E+00         6.250000E+02         3.600000E+02         1.085000E+03        -1.253096E+01        -1.379809E+01        -1.055958E+01        -7.964405E+00        -9.193631E+00        -7.010026E+00        -3.712982E+00        -2.872084E+00        -4.795649E+00        -2.556688E+00         0.000000E+00        -2.261272E+00         0.000000E+00        -4.520655E+00         0.000000E+00        -2.899324E+01        -3.076402E+01        -3.013453E+01        -3.178012E+01        -2.412970E+01        -2.628671E+01        -5.620059E+00        -6.000730E+00        -6.156409E+00        -6.477098E+00        -6.925615E+00        -7.622211E+00        -6.570132E+00         0.000000E+00        -7.919962E+00                  NAN        -6.042165E+00         0.000000E+00        -2.294204E+01        -2.834958E+01        -2.359029E+01                  NAN        -2.141519E+01        -2.291028E+01        -5.984345E+00        -6.363823E+00        -5.331658E+00                  NAN        -6.553766E+00        -8.028400E+00        -2.031254E+00         0.000000E+00        -2.067076E+00         0.000000E+00        -3.208485E+00         0.000000E+00        -2.950529E+01        -3.163524E+01        -3.112456E+01        -3.295812E+01        -2.635267E+01        -2.973379E+01        -5.524323E-01        -7.511974E-01        -7.442339E-01        -8.527596E-01        -6.895270E-01        -1.099089E+00         1.230000E+02         1.700000E+01         2.930000E+02         3.140000E+02         1.300000E+01         4.000000E+00         1.490000E+02         3.000000E+00         1.400000E+01         0.000000E+00         3.070000E+02         2.900000E+01         9.600000E+01         1.900000E+01         1.350000E+02         2.300000E+02         6.000000E+01         7.000000E+00
        4.768800E+07         1.005345E+01         2.410793E-01         4.210772E-01         3.378435E-01        -8.380136E-02        -1.305730E-01        -5.478705E-01         1.579993E+00         1.691477E+00         9.763678E-01         6.320000E+02         3.530000E+02         1.085000E+03        -1.249170E+01        -1.387684E+01        -1.061383E+01        -8.052783E+00        -8.693154E+00        -6.908802E+00        -3.775507E+00        -3.018569E+00        -4.792650E+00        -2.472795E+00         0.000000E+00        -2.298237E+00         0.000000E+00        -3.361035E+00         0.000000E+00        -2.915076E+01        -3.092422E+01        -3.017762E+01        -3.181968E+01        -2.471140E+01        -2.451386E+01        -5.879717E+00        -6.133484E+00        -5.920866E+00        -6.421499E+00        -6.633062E+00        -8.435195E+00        -6.935912E+00         0.000000E+00        -7.423159E+00                  NAN        -5.977005E+00         0.000000E+00        -2.243246E+01        -2.470852E+01        -2.326748E+01                  NAN        -2.169051E+01        -2.373661E+01        -6.119686E+00        -8.067715E+00        -5.824934E+00                  NAN        -6.368461E+00        -7.959403E+00        -2.060911E+00         0.000000E+00        -2.103804E+00         0.000000E+00        -3.668619E+00         0.000000E+00        -2.957448E+01        -3.166495E+01        -3.106746E+01        -3.310918E+01        -2.649922E+01        -2.841170E+01        -5.633549E-01        -8.234624E-01        -7.198939E-01        -8.399164E-01        -6.014428E-01        -5.341285E-01         1.220000E+02         1.600000E+01         2.940000E+02         3.150000E+02         1.400000E+01         3.000000E+00         1.410000E+02         6.000000E+00         1.400000E+01         0.000000E+00         3.100000E+02         3.100000E+01         1.000000E+02         2.000000E+01         1.380000E+02         2.260000E+02         5.100000E+01         1.700000E+01
        4.771800E+07         9.947274E+00         2.391061E-01         4.242265E-01         3.366673E-01        -1.355000E-01        -1.062531E-01        -5.249307E-01         1.508518E+00         1.729607E+00         1.031880E+00         6.230000E+02         3.560000E+02         1.091000E+03        -1.273812E+01        -1.384159E+01        -1.085513E+01        -7.693604E+00        -8.869552E+00        -6.739038E+00        -3.895264E+00        -3.063632E+00        -4.752357E+00        -2.800873E+00         0.000000E+00        -2.219789E+00         0.000000E+00        -3.486729E+00         0.000000E+00        -2.882721E+01        -3.023917E+01        -3.048734E+01        -3.161849E+01        -2.559512E+01        -1.969591E+01        -5.853035E+00        -6.647281E+00        -5.923695E+00        -6.461146E+00        -6.916067E+00        -9.234818E+00        -6.731430E+00         0.000000E+00        -7.237101E+00                  NAN        -6.181862E+00         0.000000E+00        -2.241165E+01        -2.908878E+01        -2.427315E+01                  NAN        -2.145220E+01        -2.514572E+01        -6.333693E+00        -7.578907E+00        -5.661240E+00                  NAN        -6.530645E+00        -7.575764E+00        -1.719725E+00         0.000000E+00        -2.339097E+00         0.000000E+00        -2.531686E+00         0.000000E+00        -3.000318E+01        -3.177455E+01        -3.085493E+01        -3.291789E+01        -2.692945E+01        -2.904603E+01        -5.999189E-01        -7.463547E-01        -6.982705E-01        -8.897918E-01        -6.283693E-01        -3.059908E-01         1.270000E+02         1.500000E+01         2.910000E+02         3.130000E+02         1.600000E+01         2.000000E+00         1.430000E+02         2.000000E+00         1.400000E+01         0.000000E+00         3.210000E+02         2.200000E+01         9.300000E+01         2.300000E+01         1.390000E+02         2.260000E+02         5.400000E+01         9.000000E+00
        4.774800E+07         1.015771E+01         2.389798E-01         4.261025E-01         3.349177E-01        -9.250311E-02        -9.820755E-02        -5.264110E-01         1.562479E+00         1.711423E+00         1.012927E+00         6.410000E+02         3.530000E+02         1.076000E+03        -1.245801E+01        -1.371301E+01        -1.066224E+01        -8.095808E+00        -8.986636E+00        -6.874381E+00        -3.762610E+00        -2.993654E+00        -4.817909E+00        -2.479124E+00         0.000000E+00        -2.288283E+00         0.000000E+00        -4.090202E+00                  NAN        -2.883428E+01        -3.124245E+01        -3.012576E+01        -3.167583E+01        -2.528796E+01                  NAN        -5.884620E+00        -6.122096E+00        -6.031549E+00        -6.426514E+00        -5.977464E+00                  NAN        -6.750401E+00         0.000000E+00        -6.756288E+00                  NAN        -5.932741E+00         0.000000E+00        -2.206358E+01        -2.746504E+01        -2.381962E+01                  NAN        -2.134094E+01        -2.458985E+01        -5.939535E+00        -7.105414E+00        -6.353322E+00                  NAN        -6.462384E+00        -7.332893E+00        -2.294115E+00         0.000000E+00        -1.932017E+00         0.000000E+00        -2.709406E+00         0.000000E+00        -2.950221E+01        -3.031452E+01        -3.092268E+01        -3.326507E+01        -2.684284E+01        -3.016912E+01        -6.338689E-01        -8.869099E-01        -7.716074E-01        -8.127979E-01        -6.912066E-01        -7.219695E-01         1.230000E+02         1.300000E+01         3.030000E+02         3.080000E+02         1.700000E+01         0.000000E+00         1.420000E+02         1.000000E+00         1.300000E+01         0.000000E+00         3.210000E+02         2.500000E+01         8.800000E+01         2.100000E+01         1.370000E+02         2.270000E+02         5.600000E+01         7.000000E+00
        4.777800E+07         9.973876E+00         2.380758E-01         4.251499E-01         3.367743E-01        -1.376439E-01        -1.005336E-01        -4.965098E-01         1.530892E+00         1.698890E+00         1.080291E+00         6.040000E+02         3.540000E+02         1.112000E+03        -1.264197E+01        -1.310814E+01        -1.058829E+01        -7.785515E+00        -9.328428E+00        -6.986436E+00        -3.792605E+00        -2.929922E+00        -4.844889E+00        -2.258216E+00         0.000000E+00        -2.164933E+00         0.000000E+00        -3.508235E+00                  NAN        -2.943791E+01        -3.211724E+01        -3.027292E+01        -3.136916E+01        -2.489112E+01                  NAN        -5.636367E+00        -5.086156E+00        -6.036130E+00        -6.737910E+00        -6.324419E+00                  NAN        -6.817739E+00         0.000000E+00        -8.541616E+00         0.000000E+00        -6.017872E+00         0.000000E+00        -2.244218E+01        -2.837522E+01        -2.244611E+01        -2.544813E+01        -2.153606E+01        -2.310709E+01        -6.222172E+00        -6.584266E+00        -5.942925E+00        -9.819607E+00        -6.415728E+00        -7.962513E+00        -1.890054E+00         0.000000E+00        -1.953557E+00         0.000000E+00        -2.720136E+00         0.000000E+00        -2.981963E+01        -3.244869E+01        -3.123413E+01        -3.293552E+01        -2.721207E+01        -2.719283E+01        -6.544220E-01        -6.388670E-01        -7.098808E-01        -9.037931E-01        -5.443173E-01        -9.395487E-01         1.240000E+02         1.100000E+01         2.920000E+02         3.200000E+02         1.700000E+01         0.000000E+00         1.430000E+02         2.000000E+00         1.200000E+01         1.000000E+00         3.210000E+02         2.300000E+01         1.020000E+02         2.200000E+01         1.410000E+02         2.170000E+02         5.500000E+01         8.000000E+00
        4.780800E+07         1.000506E+01         2.414195E-01         4.201635E-01         3.384170E-01        -8.371903E-02        -9.035950E-02        -5.127204E-01         1.565889E+00         1.737476E+00         1.013141E+00         6.130000E+02         3.480000E+02         1.109000E+03        -1.258843E+01        -1.325677E+01        -1.057470E+01        -7.871506E+00        -8.622808E+00        -6.840908E+00        -3.762368E+00        -3.256416E+00        -5.006972E+00        -2.492138E+00         0.000000E+00        -2.182838E+00         0.000000E+00        -3.177201E+00                  NAN        -2.932724E+01        -3.108268E+01        -3.031478E+01        -3.150697E+01        -2.498157E+01                  NAN        -5.653766E+00        -6.424515E+00        -5.973821E+00        -6.347593E+00        -6.771901E+00                  NAN        -6.676075E+00         0.000000E+00        -7.828785E+00         0.000000E+00        -5.984615E+00         0.000000E+00        -2.243419E+01        -2.667680E+01        -2.311254E+01        -2.946368E+01        -2.147543E+01        -2.451879E+01        -6.122878E+00        -6.648555E+00        -6.174946E+00        -7.681109E+00        -6.506718E+00        -7.678799E+00        -1.850667E+00         0.000000E+00        -1.858105E+00         0.000000E+00        -2.837919E+00         0.000000E+00        -3.004508E+01        -3.084290E+01        -3.115178E+01        -3.292490E+01        -2.670789E+01        -3.006225E+01        -6.482836E-01        -7.854174E-01        -7.857472E-01        -8.510214E-01        -6.786315E-01        -4.662296E-01         1.310000E+02         1.000000E+01         2.930000E+02         3.110000E+02         1.900000E+01         0.000000E+00         1.470000E+02         2.000000E+00         1.300000E+01         1.000000E+00         3.140000E+02         2.500000E+01         9.900000E+01         1.700000E+01         1.370000E+02         2.220000E+02         5.600000E+01         8.000000E+00
        4.783800E+07         1.006767E+01         2.409031E-01         4.208840E-01         3.382129E-01        -8.797126E-02        -1.038002E-01        -5.177155E-01         1.561200E+00         1.694804E+00         1.025332E+00         6.270000E+02         3.430000E+02         1.100000E+03        -1.234075E+01        -1.313124E+01        -1.058272E+01        -7.958340E+00        -8.669371E+00        -6.846284E+00        -4.012829E+00        -3.244589E+00        -4.771516E+00        -2.358146E+00         0.000000E+00        -2.242478E+00         0.000000E+00        -4.344759E+00                  NAN        -2.936349E+01        -3.108605E+01        -3.029929E+01        -3.170448E+01        -2.387630E+01                  NAN        -5.980016E+00        -5.909524E+00        -5.874625E+00        -6.507248E+00        -6.918965E+00                  NAN        -7.089536E+00         0.000000E+00        -7.837695E+00                  NAN        -5.819001E+00         0.000000E+00        -2.232686E+01        -2.638469E+01        -2.304049E+01                  NAN        -2.203667E+01        -2.454916E+01        -5.996815E+00        -7.907284E+00        -6.015252E+00                  NAN        -6.381767E+00        -7.853926E+00        -2.029604E+00         0.000000E+00        -1.866663E+00         0.000000E+00        -1.754399E+00         0.000000E+00        -2.973773E+01        -3.188810E+01        -3.130693E+01        -3.303250E+01        -2.764564E+01        -2.790517E+01        -6.124631E-01        -9.087295E-01        -8.015333E-01        -9.036152E-01        -3.967837E-01        -9.589172E-01         1.320000E+02         1.500000E+01         2.760000E+02         3.230000E+02         1.800000E+01         0.000000E+00         1.370000E+02         2.000000E+00         1.300000E+01         0.000000E+00         3.270000E+02         2.300000E+01         9.300000E+01         2.200000E+01         1.260000E+02         2.330000E+02         5.700000E+01         1.300000E+01
        4.786800E+07         9.787206E+00         2.316016E-01         4.232507E-01         3.451477E-01        -9.907107E-02        -7.540598E-02        -5.087219E-01         1.561443E+00         1.735965E+00         1.025088E+00         6.040000E+02         3.530000E+02         1.113000E+03        -1.218056E+01        -1.329785E+01        -1.047496E+01        -8.000271E+00        -9.083496E+00        -6.923055E+00        -3.998613E+00        -3.104758E+00        -4.859013E+00        -2.243397E+00         0.000000E+00        -1.992294E+00         0.000000E+00        -4.564112E+00         0.000000E+00        -2.935397E+01        -3.053498E+01        -3.065471E+01        -3.148864E+01        -2.414361E+01        -2.493501E+01        -5.934915E+00        -7.026082E+00        -5.892815E+00        -6.507821E+00        -6.241703E+00        -8.323883E+00        -6.718985E+00         0.000000E+00        -9.374823E+00         0.000000E+00        -5.697606E+00         0.000000E+00        -2.249887E+01        -2.845634E+01        -2.382828E+01        -2.628269E+01        -2.170267E+01        -2.438438E+01        -5.988531E+00        -6.842354E+00        -5.406684E+00        -9.601010E+00        -6.566308E+00        -7.995783E+00        -1.561642E+00         0.000000E+00        -2.155782E+00         0.000000E+00        -3.110444E+00         0.000000E+00        -2.988378E+01        -3.123131E+01        -3.105282E+01        -3.292023E+01        -2.662983E+01        -2.875547E+01        -6.600689E-01        -6.591262E-01        -6.736735E-01        -9.286723E-01        -7.600113E-01        -2.219942E-01         1.240000E+02         1.500000E+01         3.060000E+02         2.980000E+02         1.900000E+01         2.000000E+00         1.380000E+02         3.000000E+00         1.200000E+01         1.000000E+00         3.320000E+02         1.600000E+01         9.700000E+01         1.600000E+01         1.380000E+02         2.190000E+02         5.300000E+01         1.100000E+01
        4.789800E+07         1.002100E+01         2.342461E-01         4.241390E-01         3.416149E-01        -1.466079E-01        -9.307841E-02        -5.318912E-01         1.514631E+00         1.715584E+00         1.028395E+00         6.060000E+02         3.490000E+02         1.115000E+03        -1.260246E+01        -1.359847E+01        -1.044126E+01        -8.190264E+00        -8.574788E+00        -6.924790E+00        -3.651283E+00        -3.257847E+00        -4.773136E+00        -2.763222E+00         0.000000E+00        -2.089804E+00         0.000000E+00        -3.700815E+00         0.000000E+00        -2.833542E+01        -2.927761E+01        -3.015805E+01        -3.158814E+01        -2.497685E+01        -2.704278E+01        -6.106207E+00        -7.906571E+00        -6.033327E+00        -6.572477E+00        -5.879098E+00        -8.879037E+00        -6.827855E+00         0.000000E+00        -9.417137E+00         0.000000E+00        -5.650556E+00         0.000000E+00        -2.237773E+01        -2.418785E+01        -2.190054E+01        -2.806337E+01        -2.170740E+01        -2.363568E+01        -5.990786E+00        -7.995788E+00        -5.566977E+00        -7.038384E+00        -6.509960E+00        -8.307841E+00        -2.102630E+00         0.000000E+00        -2.025996E+00         0.000000E+00        -2.461964E+00         0.000000E+00        -2.957710E+01        -3.154654E+01        -3.118754E+01        -3.282077E+01        -2.673874E+01        -2.850135E+01        -6.657912E-01        -7.590466E-01        -7.138522E-01        -9.656415E-01        -5.727675E-01        -8.039470E-01         1.210000E+02         1.100000E+01         3.070000E+02         3.020000E+02         2.200000E+01         1.000000E+00         1.400000E+02         3.000000E+00         1.200000E+01         1.000000E+00         3.280000E+02         1.800000E+01         1.000000E+02         1.500000E+01         1.280000E+02         2.270000E+02         5.000000E+01         1.300000E+01
        4.792800E+07         9.665064E+00         2.265088E-01         4.291644E-01         3.443268E-01        -1.022176E-01        -1.629232E-01        -5.261011E-01         1.574007E+00         1.663157E+00         1.027232E+00         6.010000E+02         3.520000E+02         1.117000E+03        -1.262679E+01        -1.365229E+01        -1.038597E+01        -7.976584E+00        -8.540396E+00        -6.956402E+00        -3.890820E+00        -3.259213E+00        -4.839863E+00        -2.680091E+00         0.000000E+00        -2.214250E+00         0.000000E+00        -2.981004E+00         0.000000E+00        -2.848083E+01        -3.051262E+01        -3.037151E+01        -3.162284E+01        -2.479916E+01        -2.523879E+01        -5.910545E+00        -5.991069E+00        -6.034878E+00        -6.564976E+00        -7.188130E+00        -7.155047E+00        -6.623436E+00         0.000000E+00        -8.807138E+00         0.000000E+00        -5.823781E+00         0.000000E+00        -2.254827E+01        -2.566871E+01        -2.325476E+01        -2.795671E+01        -2.165429E+01        -2.451162E+01        -6.131989E+00        -6.612149E+00        -4.873825E+00        -8.357040E+00        -6.393397E+00        -7.731153E+00        -2.762259E+00         0.000000E+00        -2.268531E+00         0.000000E+00        -2.664788E+00         0.000000E+00        -2.893396E+01        -3.111011E+01        -3.098859E+01        -3.297970E+01        -2.736778E+01        -2.852795E+01        -6.287908E-01        -7.547302E-01        -6.845792E-01        -8.892981E-01        -7.633465E-01        -3.680998E-01         1.140000E+02         1.700000E+01         2.890000E+02         3.230000E+02         1.800000E+01         3.000000E+00         1.350000E+02         2.000000E+00         1.300000E+01         1.000000E+00         3.230000E+02         2.800000E+01         8.500000E+01         1.900000E+01         1.400000E+02         2.280000E+02         5.500000E+01         7.000000E+00
        4.795800E+07         9.747914E+00         2.299264E-01         4.266597E-01         3.434140E-01        -1.281474E-01        -1.050371E-01        -4.974892E-01         1.538145E+00         1.712158E+00         1.047404E+00         6.090000E+02         3.430000E+02         1.118000E+03        -1.273372E+01        -1.328406E+01        -1.038401E+01        -7.867756E+00        -9.134855E+00        -6.868886E+00        -4.014879E+00        -3.067666E+00        -4.782567E+00        -2.555398E+00         0.000000E+00        -2.168061E+00         0.000000E+00        -3.269113E+00         0.000000E+00        -2.861106E+01        -3.096032E+01        -3.047296E+01        -3.144512E+01        -2.471931E+01        -2.768362E+01        -6.052415E+00        -5.793678E+00        -6.025475E+00        -6.584308E+00        -6.582996E+00        -5.099538E+00        -6.823038E+00         0.000000E+00        -7.033438E+00         0.000000E+00        -5.729831E+00         0.000000E+00        -2.241357E+01        -2.797978E+01        -2.357689E+01        -2.851997E+01        -2.172236E+01        -2.294761E+01        -6.388254E+00        -5.497094E+00        -5.780528E+00        -7.933015E+00        -6.339724E+00        -8.198735E+00        -2.027798E+00         0.000000E+00        -1.942443E+00         0.000000E+00        -2.285386E+00         0.000000E+00        -2.928950E+01        -3.212733E+01        -3.110910E+01        -3.293319E+01        -2.736841E+01        -2.937243E+01        -7.145336E-01        -8.004707E-01        -8.098500E-01        -9.544513E-01        -5.823310E-01        -6.734979E-01         1.160000E+02         1.600000E+01         2.990000E+02         3.070000E+02         2.500000E+01         1.000000E+00         1.360000E+02         3.000000E+00         1.200000E+01         1.000000E+00         3.350000E+02         1.500000E+01         9.200000E+01         2.000000E+01         1.500000E+02         2.190000E+02         5.000000E+01         7.000000E+00
        4.798800E+07         9.974448E+00         2.353444E-01         4.245278E-01         3.401277E-01        -1.555139E-01        -1.213741E-01        -5.150736E-01         1.529615E+00         1.708796E+00         1.018572E+00         6.180000E+02         3.450000E+02         1.107000E+03        -1.264489E+01        -1.373564E+01        -1.045878E+01        -7.778049E+00        -8.920760E+00        -6.951499E+00        -3.946532E+00        -3.185910E+00        -4.954230E+00        -2.770974E+00         0.000000E+00        -2.028566E+00         0.000000E+00        -4.405939E+00         0.000000E+00        -2.861986E+01        -3.048898E+01        -3.032247E+01        -3.131812E+01        -2.383457E+01        -2.488789E+01        -6.157135E+00        -6.566428E+00        -6.137172E+00        -6.540520E+00        -6.309696E+00        -6.105461E+00        -7.072910E+00         0.000000E+00        -9.402168E+00         0.000000E+00        -5.659397E+00         0.000000E+00        -2.235122E+01        -2.150372E+01        -2.156915E+01        -2.821873E+01        -2.182202E+01        -2.552867E+01        -6.205351E+00        -1.366805E+01        -5.369715E+00        -7.496489E+00        -6.446797E+00        -7.084355E+00        -1.668840E+00         0.000000E+00        -2.302377E+00         0.000000E+00        -2.691169E+00         0.000000E+00        -2.990661E+01        -3.134831E+01        -3.066965E+01        -3.288742E+01        -2.745814E+01        -2.881310E+01        -6.682551E-01        -7.729304E-01        -7.423111E-01        -9.354914E-01        -5.493660E-01        -5.147387E-01         1.150000E+02         1.600000E+01         3.020000E+02         3.080000E+02         2.000000E+01         3.000000E+00         1.410000E+02         1.000000E+00         1.100000E+01         1.000000E+00         3.280000E+02         2.000000E+01         9.900000E+01         1.900000E+01         1.410000E+02         2.190000E+02         4.700000E+01         1.300000E+01
        4.801800E+07         9.813204E+00         2.333450E-01         4.250916E-01         3.415634E-01        -1.221129E-01        -1.336587E-01        -5.022150E-01         1.544581E+00         1.690318E+00         1.019217E+00         6.220000E+02         3.370000E+02         1.111000E+03        -1.242539E+01        -1.390233E+01        -1.042813E+01        -8.014868E+00        -8.205161E+00        -6.867691E+00        -3.946611E+00        -3.217060E+00        -4.948812E+00        -2.532346E+00         0.000000E+00        -2.184899E+00         0.000000E+00        -2.935091E+00         0.000000E+00        -2.892061E+01        -3.033269E+01        -3.035587E+01        -3.164988E+01        -2.484675E+01        -2.849571E+01        -5.606306E+00        -6.633529E+00        -6.051134E+00        -6.426486E+00        -6.707540E+00        -8.370036E+00        -6.906708E+00         0.000000E+00        -8.653184E+00         0.000000E+00        -5.783742E+00         0.000000E+00        -2.205437E+01        -2.724366E+01        -2.249409E+01        -3.319797E+01        -2.175789E+01        -2.568467E+01        -6.134582E+00        -8.554247E+00        -5.172774E+00        -3.646940E+00        -6.332554E+00        -7.079765E+00        -1.586017E+00         0.000000E+00        -2.224664E+00         0.000000E+00        -2.776965E+00         0.000000E+00        -2.988099E+01        -3.184235E+01        -3.106153E+01        -3.295971E+01        -2.684787E+01        -2.910084E+01        -6.565388E-01        -5.008063E-01        -6.870195E-01        -8.734666E-01        -6.241217E-01        -5.631724E-01         1.160000E+02         1.300000E+01         2.890000E+02         3.190000E+02         2.500000E+01         2.000000E+00         1.480000E+02         4.000000E+00         1.100000E+01         1.000000E+00         3.200000E+02         1.800000E+01         8.900000E+01         2.100000E+01         1.380000E+02         2.260000E+02         5.400000E+01         1.100000E+01
        4.804800E+07         9.842565E+00         2.332352E-01         4.252374E-01         3.415274E-01        -1.736508E-01        -1.223317E-01        -5.046555E-01         1.517886E+00         1.694045E+00         1.029892E+00         6.080000E+02         3.380000E+02         1.124000E+03        -1.289184E+01        -1.361467E+01        -1.042117E+01        -7.731354E+00        -8.941816E+00        -6.807780E+00        -4.010782E+00        -3.015386E+00        -5.057224E+00        -2.871441E+00         0.000000E+00        -2.134585E+00         0.000000E+00        -2.244567E+00         0.000000E+00        -2.833177E+01        -3.175126E+01        -3.045826E+01        -3.134378E+01        -2.647861E+01        -2.903005E+01        -6.048512E+00        -5.446143E+00        -6.051167E+00        -6.568776E+00        -6.443142E+00        -5.432284E+00        -6.769660E+00         0.000000E+00        -8.504022E+00         0.000000E+00        -5.844228E+00         0.000000E+00        -2.261516E+01        -2.885175E+01        -2.366991E+01        -2.710888E+01        -2.187674E+01        -2.493100E+01        -6.195700E+00        -7.293806E+00        -5.900424E+00        -1.025253E+01        -6.340883E+00        -6.572718E+00        -2.206156E+00         0.000000E+00        -2.206114E+00         0.000000E+00        -2.072944E+00         0.000000E+00        -2.921690E+01        -3.138078E+01        -3.112520E+01        -3.281603E+01        -2.702419E+01        -2.961766E+01        -8.427324E-01        -6.775800E-01        -6.966133E-01        -9.322451E-01        -7.909900E-01        -8.072626E-01         1.180000E+02         1.000000E+01         2.930000E+02         3.150000E+02         2.500000E+01         3.000000E+00         1.420000E+02         3.000000E+00         1.000000E+01         2.000000E+00         3.260000E+02         1.900000E+01         8.900000E+01         1.900000E+01         1.420000E+02         2.240000E+02         5.500000E+01         1.300000E+01
        4.807800E+07         9.603205E+00         2.225758E-01         4.270140E-01         3.504102E-01        -1.073944E-01        -1.480858E-01        -5.287362E-01         1.545790E+00         1.668588E+00         1.010765E+00         5.880000E+02         3.410000E+02         1.141000E+03        -1.219859E+01        -1.379421E+01        -1.071866E+01        -8.120198E+00        -8.789615E+00        -6.751162E+00        -3.863586E+00        -3.017022E+00        -4.917491E+00        -2.560880E+00         0.000000E+00        -2.220392E+00         0.000000E+00        -2.654496E+00         0.000000E+00        -2.881568E+01        -3.077587E+01        -3.016687E+01        -3.155074E+01        -2.647338E+01        -2.501395E+01        -6.020479E+00        -6.685378E+00        -5.944616E+00        -6.458572E+00        -5.831679E+00        -7.629390E+00        -6.648142E+00         0.000000E+00        -9.060097E+00         0.000000E+00        -6.102944E+00         0.000000E+00        -2.254434E+01        -2.670374E+01        -2.342432E+01        -2.805128E+01        -2.139134E+01        -2.473168E+01        -6.497185E+00        -6.089520E+00        -5.197505E+00        -8.479132E+00        -6.430775E+00        -7.368709E+00        -1.874898E+00         0.000000E+00        -1.964248E+00         0.000000E+00        -2.590792E+00         0.000000E+00        -2.964429E+01        -3.051347E+01        -3.126784E+01        -3.289564E+01        -2.723466E+01        -2.886455E+01        -7.017256E-01        -8.789408E-01        -6.602985E-01        -9.757705E-01        -6.612145E-01        -5.468080E-01         1.120000E+02         1.800000E+01         2.930000E+02         3.120000E+02         2.500000E+01         4.000000E+00         1.340000E+02         3.000000E+00         1.100000E+01         3.000000E+00         3.250000E+02         2.600000E+01         9.400000E+01         2.200000E+01         1.380000E+02         2.260000E+02         5.200000E+01         9.000000E+00
        4.810800E+07         9.772383E+00         2.295512E-01         4.213202E-01         3.491286E-01        -1.560954E-01        -9.861926E-02        -5.138780E-01         1.532285E+00         1.728997E+00         1.048388E+00         5.980000E+02         3.360000E+02         1.136000E+03        -1.264047E+01        -1.397793E+01        -1.035263E+01        -7.572449E+00        -8.308020E+00        -6.982992E+00        -4.124410E+00        -3.102968E+00        -4.926433E+00        -2.481748E+00         0.000000E+00        -2.190327E+00         0.000000E+00        -2.158419E+00         0.000000E+00        -2.857487E+01        -3.052096E+01        -3.044990E+01        -3.174112E+01        -2.561465E+01        -2.478694E+01        -5.778155E+00        -5.354805E+00        -6.055690E+00        -6.471627E+00        -6.955312E+00        -1.137513E+01        -6.702049E+00         0.000000E+00        -8.668480E+00         0.000000E+00        -5.826817E+00         0.000000E+00        -2.259251E+01        -2.481103E+01        -2.230177E+01        -2.705502E+01        -2.160304E+01        -2.444406E+01        -6.274213E+00        -6.412235E+00        -6.048460E+00        -6.571995E+00        -6.433853E+00        -7.155664E+00        -2.428450E+00         0.000000E+00        -1.913933E+00         0.000000E+00        -2.284632E+00         0.000000E+00        -2.886889E+01        -3.145863E+01        -3.148965E+01        -3.307673E+01        -2.754376E+01        -2.878071E+01        -5.385577E-01        -7.555741E-01        -6.941162E-01        -8.666161E-01        -8.392645E-01        -7.728895E-01         1.140000E+02         1.400000E+01         3.040000E+02         3.040000E+02         2.700000E+01         1.000000E+00         1.340000E+02         6.000000E+00         1.000000E+01         3.000000E+00         3.320000E+02         1.700000E+01         8.300000E+01         2.500000E+01         1.520000E+02         2.170000E+02         5.400000E+01         1.500000E+01
        4.813800E+07         9.684418E+00         2.285598E-01         4.261608E-01         3.452794E-01        -1.218710E-01        -1.260032E-01        -4.851644E-01         1.545399E+00         1.694187E+00         1.057255E+00         5.920000E+02         3.430000E+02         1.135000E+03        -1.216469E+01        -1.375282E+01        -1.032648E+01        -8.043825E+00        -8.727524E+00        -6.849688E+00        -4.066120E+00        -3.119630E+00        -4.913742E+00        -2.362626E+00         0.000000E+00        -2.321028E+00         0.000000E+00        -3.196390E+00         0.000000E+00        -2.878798E+01        -2.946411E+01        -2.980638E+01        -3.157323E+01        -2.502833E+01        -2.591567E+01        -5.943649E+00        -6.757233E+00        -6.160381E+00        -6.490028E+00        -6.620706E+00        -6.936066E+00        -6.889092E+00         0.000000E+00        -9.267085E+00         0.000000E+00        -5.700650E+00         0.000000E+00        -2.274793E+01        -2.516346E+01        -2.253212E+01        -2.523805E+01        -2.193880E+01        -2.446766E+01        -5.631859E+00        -7.514786E+00        -5.631417E+00        -1.017782E+01        -6.350079E+00        -8.102689E+00        -1.865417E+00         0.000000E+00        -1.891549E+00         0.000000E+00        -2.343516E+00         0.000000E+00        -2.958918E+01        -3.102802E+01        -3.106516E+01        -3.292787E+01        -2.677980E+01        -2.892621E+01        -4.912347E-01        -9.024987E-01        -8.373471E-01        -9.061782E-01        -5.127577E-01        -8.356021E-01         1.160000E+02         1.400000E+01         2.770000E+02         3.300000E+02         2.600000E+01         1.000000E+00         1.380000E+02         3.000000E+00         1.200000E+01         2.000000E+00         3.280000E+02         1.900000E+01         8.600000E+01         1.700000E+01         1.460000E+02         2.220000E+02         5.400000E+01         1.000000E+01
        4.816800E+07         9.448928E+00         2.222276E-01         4.252631E-01         3.525093E-01        -9.994469E-02        -1.510464E-01        -4.945626E-01         1.556458E+00         1.678265E+00         1.020905E+00         5.770000E+02         3.440000E+02         1.149000E+03        -1.266799E+01        -1.366314E+01        -1.035662E+01        -7.956408E+00        -8.648055E+00        -6.955149E+00        -3.930229E+00        -3.089646E+00        -4.818237E+00        -2.541181E+00         0.000000E+00        -2.234529E+00         0.000000E+00        -3.868669E+00         0.000000E+00        -2.866424E+01        -3.150646E+01        -2.992661E+01        -3.170322E+01        -2.531257E+01        -2.661099E+01        -6.080292E+00        -5.527569E+00        -6.245161E+00        -6.556942E+00        -6.296296E+00        -8.136162E+00        -6.887677E+00                  NAN        -9.531493E+00         0.000000E+00        -5.649432E+00         0.000000E+00        -2.260395E+01                  NAN        -2.135907E+01        -3.118103E+01        -2.145221E+01        -2.526138E+01        -6.059761E+00                  NAN        -6.127633E+00        -5.555513E+00        -6.471240E+00        -7.153563E+00        -1.973910E+00         0.000000E+00        -2.031127E+00         0.000000E+00        -2.029804E+00         0.000000E+00        -2.977103E+01        -3.184252E+01        -3.103020E+01        -3.312564E+01        -2.731732E+01        -2.818609E+01        -5.940348E-01        -7.977034E-01        -7.226153E-01        -8.968166E-01        -7.138055E-01        -6.353710E-01         1.150000E+02         1.500000E+01         2.820000E+02         3.240000E+02         2.600000E+01         2.000000E+00         1.440000E+02         0.000000E+00         1.100000E+01         2.000000E+00         3.270000E+02         1.800000E+01         9.200000E+01         1.600000E+01         1.390000E+02         2.260000E+02         5.500000E+01         7.000000E+00
        4.819800E+07         9.462387E+00         2.241565E-01         4.220881E-01         3.537554E-01        -1.001447E-01        -1.469380E-01        -5.120812E-01         1.560828E+00         1.687875E+00         1.024246E+00         5.750000E+02         3.440000E+02         1.151000E+03        -1.240448E+01        -1.378121E+01        -1.039344E+01        -8.064860E+00        -8.619616E+00        -6.752929E+00        -3.924280E+00        -3.192063E+00        -4.883976E+00        -2.181320E+00         0.000000E+00        -2.198095E+00         0.000000E+00        -3.091491E+00         0.000000E+00        -2.942322E+01        -3.170856E+01        -3.027716E+01        -3.162680E+01        -2.473927E+01        -2.651980E+01        -5.823179E+00        -5.949980E+00        -6.050215E+00        -6.497815E+00        -6.260409E+00        -6.594339E+00        -7.270005E+00         0.000000E+00        -9.351380E+00         0.000000E+00        -5.637559E+00         0.000000E+00        -2.215359E+01        -1.652977E+01        -2.227847E+01        -2.017477E+01        -2.165960E+01        -2.420968E+01        -5.968054E+00        -1.244892E+01        -5.301364E+00        -1.185922E+01        -6.463773E+00        -7.744914E+00        -2.021053E+00         0.000000E+00        -2.043398E+00         0.000000E+00        -2.331864E+00         0.000000E+00        -2.954834E+01        -3.188008E+01        -3.108509E+01        -3.288324E+01        -2.732521E+01        -2.840889E+01        -5.886333E-01        -5.386680E-01        -7.790667E-01        -8.883313E-01        -6.498474E-01        -6.763017E-01         1.210000E+02         1.400000E+01         2.820000E+02         3.200000E+02         2.500000E+01         2.000000E+00         1.330000E+02         1.000000E+00         1.200000E+01         1.000000E+00         3.380000E+02         1.700000E+01         8.700000E+01         2.300000E+01         1.340000E+02         2.270000E+02         5.300000E+01         1.300000E+01
        4.822800E+07         9.680941E+00         2.310589E-01         4.197366E-01         3.492045E-01        -1.026431E-01        -1.260718E-01        -5.216304E-01         1.563769E+00         1.698386E+00         1.040739E+00         5.820000E+02         3.370000E+02         1.151000E+03        -1.229013E+01        -1.328501E+01        -1.059157E+01        -7.993433E+00        -8.672430E+00        -6.898681E+00        -3.974739E+00        -3.011998E+00        -4.789732E+00        -2.216715E+00         0.000000E+00        -2.068245E+00         0.000000E+00        -3.266733E+00                  NAN        -2.902176E+01        -3.059338E+01        -3.029341E+01        -3.140335E+01        -2.537853E+01                  NAN        -5.948863E+00        -5.637505E+00        -6.301463E+00        -6.520343E+00        -6.629679E+00                  NAN        -6.953682E+00         0.000000E+00        -1.021099E+01         0.000000E+00        -6.009944E+00         0.000000E+00        -2.238727E+01        -2.514370E+01        -2.251756E+01        -2.403489E+01        -2.171108E+01        -2.296536E+01        -5.901718E+00        -5.920466E+00        -5.302702E+00        -9.664162E+00        -6.536184E+00        -8.366707E+00        -1.793956E+00         0.000000E+00        -1.823878E+00         0.000000E+00        -2.667149E+00         0.000000E+00        -2.998987E+01        -3.151285E+01        -3.114147E+01        -3.278992E+01        -2.724091E+01        -2.851011E+01        -6.400267E-01        -6.708279E-01        -7.465011E-01        -9.475288E-01        -6.135706E-01        -9.750226E-01         1.070000E+02         2.200000E+01         2.950000E+02         3.120000E+02         2.800000E+01         0.000000E+00         1.400000E+02         4.000000E+00         1.100000E+01         2.000000E+00         3.230000E+02         2.200000E+01         8.200000E+01         2.200000E+01         1.410000E+02         2.220000E+02         6.400000E+01         1.100000E+01
        4.825800E+07         9.866101E+00         2.403557E-01         4.179217E-01         3.417227E-01        -1.362486E-01        -1.343168E-01        -5.075850E-01         1.536333E+00         1.678313E+00         1.011346E+00         5.920000E+02         3.390000E+02         1.139000E+03        -1.233489E+01        -1.373822E+01        -1.045056E+01        -7.873060E+00        -8.541015E+00        -6.816516E+00        -4.095741E+00        -3.248730E+00        -4.788905E+00        -2.586463E+00         0.000000E+00        -2.170729E+00         0.000000E+00        -2.788591E+00         0.000000E+00        -2.929445E+01        -2.973215E+01        -3.028391E+01        -3.144120E+01        -2.530635E+01        -2.746503E+01        -5.792012E+00        -7.052703E+00        -6.163030E+00        -6.520033E+00        -6.326540E+00        -6.157108E+00        -6.660434E+00         0.000000E+00        -8.991731E+00                  NAN        -6.056562E+00         0.000000E+00        -2.211154E+01        -2.578053E+01        -2.248449E+01                  NAN        -2.166133E+01        -2.249277E+01        -6.111645E+00        -7.564396E+00        -6.220794E+00                  NAN        -6.525790E+00        -8.304042E+00        -1.577951E+00         0.000000E+00        -1.906097E+00         0.000000E+00        -2.825969E+00         0.000000E+00        -3.019155E+01        -3.115116E+01        -3.104037E+01        -3.296138E+01        -2.674286E+01        -2.855200E+01        -4.516096E-01        -9.356805E-01        -6.247592E-01        -9.950113E-01        -5.654215E-01        -5.352678E-01         1.220000E+02         2.100000E+01         2.880000E+02         3.120000E+02         2.000000E+01         1.000000E+00         1.440000E+02         4.000000E+00         1.300000E+01         0.000000E+00         3.150000E+02         2.600000E+01         8.300000E+01         3.100000E+01         1.360000E+02         2.210000E+02         5.900000E+01         8.000000E+00
        4.828800E+07         9.830800E+00         2.333129E-01         4.228463E-01         3.438408E-01        -1.393464E-01        -1.061995E-01        -5.098164E-01         1.541406E+00         1.680859E+00         1.026746E+00         5.860000E+02         3.390000E+02         1.145000E+03        -1.256365E+01        -1.336505E+01        -1.031357E+01        -7.538812E+00        -9.045654E+00        -7.114949E+00        -4.188140E+00        -3.178833E+00        -4.929779E+00        -2.719389E+00         0.000000E+00        -2.107693E+00         0.000000E+00        -2.556125E+00         0.000000E+00        -2.830444E+01        -3.007933E+01        -3.028276E+01        -3.149197E+01        -2.600937E+01        -2.805664E+01        -6.074590E+00        -6.814639E+00        -6.108270E+00        -6.434907E+00        -6.079989E+00        -6.965454E+00        -6.396111E+00         0.000000E+00        -9.173419E+00                  NAN        -6.071523E+00         0.000000E+00        -2.289798E+01        -2.650925E+01        -2.384195E+01                  NAN        -2.169191E+01        -2.460092E+01        -6.164066E+00        -8.274888E+00        -5.025976E+00                  NAN        -6.268760E+00        -7.821908E+00        -1.976163E+00         0.000000E+00        -1.928115E+00         0.000000E+00        -3.228247E+00         0.000000E+00        -2.909412E+01        -3.156053E+01        -3.129638E+01        -3.281182E+01        -2.628339E+01        -2.910235E+01        -9.541160E-01        -7.819825E-01        -6.478788E-01        -9.313027E-01        -5.877414E-01        -7.439560E-01         1.180000E+02         1.700000E+01         2.880000E+02         3.160000E+02         2.100000E+01         4.000000E+00         1.380000E+02         6.000000E+00         1.200000E+01         0.000000E+00         3.170000E+02         2.900000E+01         8.700000E+01         2.100000E+01         1.310000E+02         2.300000E+02         5.700000E+01         1.300000E+01
        4.831800E+07         9.739399E+00         2.309801E-01         4.220200E-01         3.469999E-01        -1.322928E-01        -1.500967E-01        -4.954903E-01         1.549601E+00         1.649761E+00         1.033307E+00         5.830000E+02         3.390000E+02         1.148000E+03        -1.229294E+01        -1.335611E+01        -1.050318E+01        -8.215214E+00        -8.797554E+00        -6.768144E+00        -3.998564E+00        -3.165079E+00        -4.854958E+00        -2.718241E+00         0.000000E+00        -2.268310E+00         0.000000E+00        -3.031227E+00         0.000000E+00        -2.868498E+01        -3.133920E+01        -3.012861E+01        -3.200028E+01        -2.562425E+01        -2.500983E+01        -5.935431E+00        -5.919126E+00        -6.262410E+00        -6.270904E+00        -6.101405E+00        -8.330300E+00        -6.347993E+00         0.000000E+00        -8.570951E+00         0.000000E+00        -6.117396E+00         0.000000E+00        -2.237403E+01        -2.671768E+01        -2.342415E+01        -2.796270E+01        -2.179259E+01        -2.421889E+01        -6.179945E+00        -5.934658E+00        -5.726332E+00        -5.945337E+00        -6.472565E+00        -7.475421E+00        -1.897941E+00         0.000000E+00        -1.703143E+00         0.000000E+00        -3.256784E+00         0.000000E+00        -2.959538E+01        -3.129671E+01        -3.097784E+01        -3.325936E+01        -2.669719E+01        -2.998671E+01        -6.016653E-01        -5.053656E-01        -7.826831E-01        -9.275049E-01        -6.722690E-01        -6.776474E-01         1.140000E+02         1.900000E+01         2.760000E+02         3.310000E+02         2.000000E+01         4.000000E+00         1.360000E+02         2.000000E+00         1.200000E+01         2.000000E+00         3.240000E+02         2.600000E+01         8.900000E+01         2.400000E+01         1.360000E+02         2.180000E+02         6.000000E+01         1.000000E+01
        4.834800E+07         9.850001E+00         2.298817E-01         4.183361E-01         3.517822E-01        -9.064689E-02        -9.808599E-02        -4.935924E-01         1.597291E+00         1.713928E+00         1.022935E+00         5.650000E+02         3.370000E+02         1.168000E+03        -1.221617E+01        -1.306079E+01        -1.054563E+01        -7.978956E+00        -9.129058E+00        -6.972805E+00        -4.266737E+00        -3.185338E+00        -4.771781E+00        -2.335244E+00         0.000000E+00        -2.183064E+00         0.000000E+00        -2.629816E+00         0.000000E+00        -2.879870E+01        -2.971668E+01        -3.020391E+01        -3.144305E+01        -2.520399E+01        -2.659250E+01        -5.790364E+00        -6.987063E+00        -6.038503E+00        -6.669798E+00        -7.045721E+00        -7.401579E+00        -6.469927E+00         0.000000E+00        -7.919261E+00                  NAN        -6.062745E+00         0.000000E+00        -2.247297E+01        -2.728043E+01        -2.252341E+01                  NAN        -2.156878E+01        -2.531590E+01        -6.024079E+00        -6.140989E+00        -5.956346E+00                  NAN        -6.454318E+00        -7.194899E+00        -2.354328E+00         0.000000E+00        -1.803120E+00         0.000000E+00        -3.211447E+00         0.000000E+00        -2.948053E+01        -3.110016E+01        -3.118473E+01        -3.293162E+01        -2.689135E+01        -2.913781E+01        -6.397175E-01        -9.647311E-01        -7.501897E-01        -9.494898E-01        -5.830331E-01        -9.127749E-01         1.200000E+02         1.900000E+01         2.760000E+02         3.220000E+02         2.600000E+01         1.000000E+00         1.340000E+02         7.000000E+00         1.300000E+01         0.000000E+00         3.210000E+02         2.700000E+01         8.300000E+01         2.500000E+01         1.350000E+02         2.160000E+02         6.100000E+01         1.300000E+01
        4.837800E+07         9.761747E+00         2.348195E-01         4.157797E-01         3.494008E-01        -1.216944E-01        -1.499891E-01        -5.404155E-01         1.558131E+00         1.664711E+00         1.003398E+00         5.950000E+02         3.390000E+02         1.136000E+03        -1.236643E+01        -1.383985E+01        -1.065972E+01        -7.808324E+00        -8.474197E+00        -7.005782E+00        -4.134226E+00        -3.208775E+00        -4.789193E+00        -2.275518E+00         0.000000E+00        -2.315045E+00         0.000000E+00        -3.988087E+00         0.000000E+00        -2.883196E+01        -3.100539E+01        -3.009205E+01        -3.183900E+01        -2.350813E+01        -2.431582E+01        -5.974129E+00        -5.790233E+00        -6.092856E+00        -6.482450E+00        -6.647605E+00        -8.356585E+00        -6.746428E+00         0.000000E+00        -9.045460E+00                  NAN        -6.032748E+00         0.000000E+00        -2.174123E+01        -2.547877E+01        -2.294686E+01                  NAN        -2.157514E+01        -2.332825E+01        -6.559160E+00        -8.025310E+00        -5.485032E+00                  NAN        -6.569527E+00        -8.120305E+00        -2.351558E+00         0.000000E+00        -1.678262E+00         0.000000E+00        -2.920307E+00         0.000000E+00        -2.913463E+01        -3.130846E+01        -3.154024E+01        -3.304394E+01        -2.670468E+01        -2.772515E+01        -6.785203E-01        -6.244213E-01        -7.572306E-01        -8.912629E-01        -7.118218E-01        -6.227206E-01         1.240000E+02         1.900000E+01         2.890000E+02         3.030000E+02         2.400000E+01         5.000000E+00         1.380000E+02         7.000000E+00         1.100000E+01         0.000000E+00         3.180000E+02         2.800000E+01         9.400000E+01         2.100000E+01         1.360000E+02         2.160000E+02         5.600000E+01         1.200000E+01
        4.840800E+07         9.804777E+00         2.330602E-01         4.204843E-01         3.464555E-01        -1.154520E-01        -1.299401E-01        -5.295334E-01         1.548398E+00         1.681247E+00         1.027331E+00         5.650000E+02         3.420000E+02         1.163000E+03        -1.228344E+01        -1.386543E+01        -1.043870E+01        -7.996179E+00        -8.559099E+00        -6.656020E+00        -4.194511E+00        -2.776051E+00        -5.007548E+00        -2.270217E+00         0.000000E+00        -2.243535E+00         0.000000E+00        -3.238402E+00         0.000000E+00        -2.909901E+01        -3.165455E+01        -3.009509E+01        -3.169511E+01        -2.546466E+01        -2.859845E+01        -5.977495E+00        -5.392086E+00        -6.080126E+00        -6.559555E+00        -6.014121E+00        -5.959836E+00        -6.230285E+00         0.000000E+00        -8.816926E+00                  NAN        -6.224586E+00         0.000000E+00        -2.295191E+01        -2.613036E+01        -2.334322E+01                  NAN        -2.149116E+01        -2.393377E+01        -6.002110E+00        -7.221347E+00        -5.765696E+00                  NAN        -6.396109E+00        -7.643108E+00        -2.014698E+00         0.000000E+00        -2.028597E+00         0.000000E+00        -2.549011E+00         0.000000E+00        -2.967538E+01        -3.121527E+01        -3.112023E+01        -3.284782E+01        -2.684981E+01        -2.826672E+01        -6.862344E-01        -8.106161E-01        -7.443253E-01        -9.169693E-01        -5.429946E-01        -4.869104E-01         1.140000E+02         1.900000E+01         2.930000E+02         3.080000E+02         2.700000E+01         3.000000E+00         1.430000E+02         9.000000E+00         1.100000E+01         0.000000E+00         3.160000E+02         2.300000E+01         7.900000E+01         2.600000E+01         1.340000E+02         2.260000E+02         6.000000E+01         1.600000E+01
        4.843800E+07         9.925174E+00         2.404475E-01         4.150118E-01         3.445407E-01        -1.188274E-01        -1.027788E-01        -5.419642E-01         1.544349E+00         1.719734E+00         9.852753E-01         5.900000E+02         3.400000E+02         1.140000E+03        -1.226568E+01        -1.349007E+01        -1.031903E+01        -7.749872E+00        -8.777971E+00        -6.690860E+00        -4.117451E+00        -3.115546E+00        -5.036324E+00        -2.329529E+00         0.000000E+00        -2.283005E+00         0.000000E+00        -3.469032E+00         0.000000E+00        -2.847456E+01        -3.124499E+01        -3.013053E+01        -3.152460E+01        -2.400394E+01        -2.774830E+01        -6.089113E+00        -5.928402E+00        -6.000040E+00        -6.608460E+00        -7.113030E+00        -7.571839E+00        -6.128752E+00         0.000000E+00        -8.252232E+00                  NAN        -6.004117E+00         0.000000E+00        -2.270734E+01        -2.805536E+01        -2.272237E+01                  NAN        -2.215681E+01        -2.424285E+01        -6.076670E+00        -4.879595E+00        -6.048663E+00                  NAN        -6.389026E+00        -7.364740E+00        -2.293965E+00         0.000000E+00        -1.769538E+00         0.000000E+00        -2.607387E+00         0.000000E+00        -2.903709E+01        -3.126424E+01        -3.147513E+01        -3.303803E+01        -2.713873E+01        -2.913905E+01        -7.055367E-01        -8.206897E-01        -7.060284E-01        -9.141060E-01        -5.229224E-01        -6.371828E-01         1.150000E+02         2.300000E+01         2.910000E+02         3.030000E+02         2.500000E+01         7.000000E+00         1.540000E+02         2.000000E+00         1.200000E+01         0.000000E+00         3.030000E+02         3.100000E+01         8.400000E+01         2.800000E+01         1.400000E+02         2.190000E+02         6.300000E+01         1.700000E+01
        4.846800E+07         9.771492E+00         2.331866E-01         4.170919E-01         3.497215E-01        -1.218198E-01        -1.131534E-01        -5.118594E-01         1.531923E+00         1.703050E+00         1.040007E+00         5.820000E+02         3.430000E+02         1.145000E+03        -1.199181E+01        -1.375860E+01        -1.046587E+01        -7.842656E+00        -8.978436E+00        -6.937887E+00        -4.351660E+00        -3.040326E+00        -4.711510E+00        -2.488664E+00         0.000000E+00        -2.211174E+00         0.000000E+00        -4.692961E+00         0.000000E+00        -2.873814E+01        -3.013899E+01        -3.000733E+01        -3.161325E+01        -2.511896E+01        -2.809927E+01        -5.742062E+00        -5.725984E+00        -6.028107E+00        -6.457755E+00        -6.106259E+00        -6.034682E+00        -5.917397E+00         0.000000E+00        -7.378502E+00                  NAN        -6.002548E+00         0.000000E+00        -2.255392E+01        -2.237569E+01        -2.393323E+01                  NAN        -2.167919E+01        -2.456751E+01        -6.319449E+00        -8.826144E+00        -5.649655E+00                  NAN        -6.491595E+00        -7.246241E+00        -2.001834E+00         0.000000E+00        -2.005781E+00         0.000000E+00        -3.035565E+00         0.000000E+00        -2.991066E+01        -3.118689E+01        -3.111337E+01        -3.313138E+01        -2.707403E+01        -2.837247E+01        -5.935356E-01        -5.705951E-01        -7.101442E-01        -8.583444E-01        -6.520346E-01        -8.671584E-01         1.240000E+02         1.500000E+01         2.960000E+02         2.990000E+02         2.100000E+01         9.000000E+00         1.440000E+02         3.000000E+00         1.200000E+01         0.000000E+00         3.160000E+02         2.700000E+01         7.700000E+01         2.500000E+01         1.430000E+02         2.140000E+02         6.000000E+01         1.000000E+01
        4.849800E+07         9.693651E+00         2.302673E-01         4.195399E-01         3.501928E-01        -7.850285E-02        -9.797843E-02        -5.279400E-01         1.567867E+00         1.719333E+00         9.953747E-01         5.790000E+02         3.410000E+02         1.150000E+03        -1.167422E+01        -1.344211E+01        -1.055473E+01        -7.989973E+00        -9.196389E+00        -6.794920E+00        -4.171651E+00        -2.793791E+00        -4.869652E+00        -2.764114E+00         0.000000E+00        -2.025914E+00         0.000000E+00        -4.060169E+00         0.000000E+00        -2.859276E+01        -3.033684E+01        -3.053268E+01        -3.138116E+01        -2.499370E+01        -2.870508E+01        -5.706771E+00        -6.656556E+00        -5.877731E+00        -6.742859E+00        -6.570399E+00        -6.527123E+00        -5.851140E+00         0.000000E+00        -8.002972E+00                  NAN        -6.193822E+00         0.000000E+00        -2.302545E+01        -2.510241E+01        -2.232700E+01                  NAN        -2.135783E+01        -2.424711E+01        -5.849519E+00        -7.125422E+00        -6.197217E+00                  NAN        -6.498673E+00        -7.469574E+00        -1.559573E+00         0.000000E+00        -2.134281E+00         0.000000E+00        -2.523862E+00         0.000000E+00        -3.021384E+01        -3.166017E+01        -3.111662E+01        -3.298231E+01        -2.686725E+01        -2.805117E+01        -5.980824E-01        -7.071779E-01        -7.380751E-01        -9.354852E-01        -6.512633E-01        -1.170774E+00         1.150000E+02         2.000000E+01         3.030000E+02         2.990000E+02         2.100000E+01         6.000000E+00         1.430000E+02         5.000000E+00         1.200000E+01         0.000000E+00         3.170000E+02         2.500000E+01         7.700000E+01         2.600000E+01         1.300000E+02         2.270000E+02         5.900000E+01         1.100000E+01
        4.852800E+07         1.012737E+01         2.465132E-01         4.178257E-01         3.356611E-01        -1.185584E-01        -1.370763E-01        -5.262739E-01         1.542822E+00         1.682795E+00         9.872449E-01         5.810000E+02         3.380000E+02         1.151000E+03        -1.225904E+01        -1.381671E+01        -1.053746E+01        -7.916981E+00        -8.723028E+00        -6.630238E+00        -4.038565E+00        -2.873304E+00        -4.917565E+00        -2.260391E+00         0.000000E+00        -2.252192E+00         0.000000E+00        -2.994950E+00         0.000000E+00        -2.880706E+01        -2.942681E+01        -3.011593E+01        -3.153799E+01        -2.514106E+01        -2.618944E+01        -6.003029E+00        -6.228286E+00        -6.052892E+00        -6.563565E+00        -6.349940E+00        -5.210887E+00        -6.200890E+00         0.000000E+00        -8.406739E+00                  NAN        -6.488168E+00         0.000000E+00        -2.237037E+01        -2.240355E+01        -2.325599E+01                  NAN        -2.153271E+01        -2.415671E+01        -6.203853E+00        -8.505427E+00        -6.075368E+00                  NAN        -6.278255E+00        -7.696082E+00        -1.592578E+00         0.000000E+00        -1.745579E+00         0.000000E+00        -2.736314E+00         0.000000E+00        -2.978386E+01        -3.096869E+01        -3.116138E+01        -3.285810E+01        -2.693921E+01        -2.870758E+01        -7.553810E-01        -9.188702E-01        -6.975442E-01        -9.155350E-01        -5.963235E-01        -9.307309E-01         1.170000E+02         2.200000E+01         2.930000E+02         3.090000E+02         2.100000E+01         2.000000E+00         1.500000E+02         7.000000E+00         1.200000E+01         0.000000E+00         3.050000E+02         2.800000E+01         8.200000E+01         3.200000E+01         1.410000E+02         2.160000E+02         5.200000E+01         8.000000E+00
        4.855800E+07         9.841103E+00         2.428174E-01         4.172652E-01         3.399174E-01        -1.309643E-01        -1.225092E-01        -5.619809E-01         1.520510E+00         1.692153E+00         9.705321E-01         5.700000E+02         3.390000E+02         1.161000E+03        -1.292557E+01        -1.341584E+01        -1.077601E+01        -7.731425E+00        -8.878856E+00        -6.776280E+00        -4.060976E+00        -3.104345E+00        -4.881368E+00        -2.297351E+00         0.000000E+00        -2.096168E+00         0.000000E+00        -4.240719E+00         0.000000E+00        -2.900431E+01        -3.020993E+01        -3.031576E+01        -3.136385E+01        -2.589606E+01        -2.348353E+01        -5.959367E+00        -6.522150E+00        -6.008051E+00        -6.615094E+00        -5.582201E+00        -8.014791E+00        -6.562387E+00         0.000000E+00        -9.281030E+00                  NAN        -6.362919E+00         0.000000E+00        -2.259292E+01        -2.573122E+01        -2.327636E+01                  NAN        -2.131274E+01        -2.394064E+01        -6.119849E+00        -6.779241E+00        -4.996121E+00                  NAN        -6.424035E+00        -7.465165E+00        -1.956004E+00         0.000000E+00        -2.072470E+00         0.000000E+00        -2.587105E+00         0.000000E+00        -2.970454E+01        -3.134644E+01        -3.091390E+01        -3.300034E+01        -2.704985E+01        -2.760755E+01        -6.383098E-01        -9.957725E-01        -7.930464E-01        -9.528358E-01        -4.724679E-01        -5.448727E-01         1.150000E+02         2.800000E+01         2.860000E+02         3.130000E+02         2.100000E+01         1.000000E+00         1.440000E+02         8.000000E+00         1.200000E+01         0.000000E+00         3.170000E+02         2.100000E+01         8.800000E+01         3.000000E+01         1.330000E+02         2.200000E+02         6.100000E+01         7.000000E+00
        4.858800E+07         9.641866E+00         2.244941E-01         4.157978E-01         3.597081E-01        -1.380062E-01        -1.013092E-01        -5.382572E-01         1.495957E+00         1.686841E+00         9.667662E-01         5.560000E+02         3.420000E+02         1.172000E+03        -1.240051E+01        -1.330889E+01        -1.080483E+01        -7.700684E+00        -8.691378E+00        -6.689726E+00        -4.071265E+00        -2.847490E+00        -4.798878E+00        -2.290974E+00         0.000000E+00        -2.060059E+00         0.000000E+00        -3.100936E+00         0.000000E+00        -2.909331E+01        -3.122771E+01        -3.066480E+01        -3.153554E+01        -2.473260E+01        -2.640262E+01        -5.729808E+00        -6.649155E+00        -5.874659E+00        -6.640414E+00        -6.593707E+00        -7.109989E+00        -6.664163E+00         0.000000E+00        -1.083551E+01         0.000000E+00        -6.115580E+00         0.000000E+00        -2.208361E+01        -2.218228E+01        -2.239138E+01        -2.836103E+01        -2.136931E+01        -2.452570E+01        -6.177598E+00        -9.763876E+00        -4.947449E+00        -7.655417E+00        -6.474865E+00        -7.560087E+00        -1.643034E+00         0.000000E+00        -1.688211E+00         0.000000E+00        -2.696797E+00         0.000000E+00        -2.987616E+01        -3.155941E+01        -3.145139E+01        -3.294006E+01        -2.680355E+01        -2.876927E+01        -6.524994E-01        -7.634739E-01        -6.699067E-01        -9.019636E-01        -6.043330E-01        -9.164333E-01         1.210000E+02         1.900000E+01         2.980000E+02         2.950000E+02         2.600000E+01         5.000000E+00         1.310000E+02         1.000000E+00         1.200000E+01         1.000000E+00         3.310000E+02         2.600000E+01         8.700000E+01         2.200000E+01         1.360000E+02         2.150000E+02         6.200000E+01         1.300000E+01
        4.861800E+07         9.711225E+00         2.257781E-01         4.150834E-01         3.591385E-01        -1.362580E-01        -1.195960E-01        -5.804112E-01         1.510080E+00         1.689509E+00         9.922495E-01         5.910000E+02         3.400000E+02         1.139000E+03        -1.259156E+01        -1.347410E+01        -1.066673E+01        -8.183596E+00        -8.768427E+00        -6.698481E+00        -3.899040E+00        -3.155986E+00        -4.785136E+00        -2.692293E+00         0.000000E+00        -2.003104E+00         0.000000E+00        -3.076742E+00         0.000000E+00        -2.878764E+01        -3.041310E+01        -3.028575E+01        -3.169795E+01        -2.398248E+01        -2.677075E+01        -5.848464E+00        -6.301763E+00        -6.105605E+00        -6.452196E+00        -7.071025E+00        -7.197077E+00        -6.655640E+00                  NAN        -8.779812E+00                  NAN        -6.007506E+00         0.000000E+00        -2.213994E+01                  NAN        -2.181402E+01                  NAN        -2.161949E+01        -2.402146E+01        -6.361623E+00                  NAN        -6.321612E+00                  NAN        -6.437415E+00        -8.039837E+00        -1.940771E+00         0.000000E+00        -2.185136E+00         0.000000E+00        -2.870291E+00         0.000000E+00        -2.965919E+01        -3.168592E+01        -3.098577E+01        -3.295210E+01        -2.660287E+01        -2.926211E+01        -6.762361E-01        -7.444188E-01        -6.821165E-01        -8.931572E-01        -6.298108E-01        -1.412572E+00         1.150000E+02         1.500000E+01         3.030000E+02         3.000000E+02         2.600000E+01         5.000000E+00         1.390000E+02         0.000000E+00         1.200000E+01         0.000000E+00         3.190000E+02         3.200000E+01         8.900000E+01         2.000000E+01         1.300000E+02         2.200000E+02         7.100000E+01         1.000000E+01
        4.864800E+07         9.224374E+00         2.039289E-01         4.196580E-01         3.764131E-01        -1.430672E-01        -8.853020E-02        -5.389088E-01         1.519288E+00         1.726469E+00         1.018598E+00         5.320000E+02         3.400000E+02         1.198000E+03        -1.187349E+01        -1.373425E+01        -1.095439E+01        -8.013251E+00        -8.920500E+00        -6.821718E+00        -4.139006E+00        -3.087172E+00        -4.731091E+00        -2.305466E+00         0.000000E+00        -2.160419E+00         0.000000E+00        -3.073122E+00         0.000000E+00        -2.894675E+01        -3.107737E+01        -3.044256E+01        -3.143173E+01        -2.577777E+01        -2.520421E+01        -6.152868E+00        -6.023968E+00        -5.940346E+00        -6.527669E+00        -6.715552E+00        -7.267276E+00        -7.268283E+00         0.000000E+00        -9.244065E+00         0.000000E+00        -5.975823E+00         0.000000E+00        -2.264778E+01        -2.738516E+01        -2.212684E+01        -3.093676E+01        -2.194818E+01        -2.421115E+01        -5.970100E+00        -5.775618E+00        -5.678941E+00        -9.619392E+00        -6.267487E+00        -7.281888E+00        -2.149481E+00         0.000000E+00        -1.867966E+00         0.000000E+00        -2.971153E+00         0.000000E+00        -2.975954E+01        -3.085615E+01        -3.123428E+01        -3.289712E+01        -2.699287E+01        -2.893140E+01        -6.175639E-01        -8.915916E-01        -7.336292E-01        -8.339443E-01        -5.960497E-01        -6.843651E-01         9.900000E+01         2.100000E+01         2.940000E+02         3.060000E+02         3.800000E+01         6.000000E+00         1.180000E+02         3.000000E+00         1.100000E+01         1.000000E+00         3.370000E+02         3.200000E+01         7.600000E+01         1.900000E+01         1.430000E+02         2.170000E+02         6.700000E+01         1.400000E+01
        4.867800E+07         9.137817E+00         2.003784E-01         4.195049E-01         3.801166E-01        -1.213261E-01        -1.139452E-01        -5.374170E-01         1.533458E+00         1.710490E+00         1.025045E+00         5.160000E+02         3.470000E+02         1.207000E+03        -1.233312E+01        -1.379225E+01        -1.053829E+01        -7.904230E+00        -8.771045E+00        -6.719449E+00        -4.021092E+00        -3.035183E+00        -4.897215E+00        -2.095005E+00         0.000000E+00        -2.090001E+00         0.000000E+00        -2.288239E+00         0.000000E+00        -2.913888E+01        -2.863501E+01        -3.020471E+01        -3.136099E+01        -2.598084E+01        -2.508161E+01        -5.985531E+00        -6.419959E+00        -6.043412E+00        -6.732440E+00        -6.243687E+00        -8.335285E+00        -7.202398E+00         0.000000E+00        -9.654412E+00         0.000000E+00        -6.082305E+00         0.000000E+00        -2.218001E+01        -2.596069E+01        -2.174316E+01        -2.126646E+01        -2.180083E+01        -2.389532E+01        -6.375955E+00        -5.285786E+00        -5.226632E+00        -1.181053E+01        -6.316318E+00        -8.174869E+00        -1.990538E+00         0.000000E+00        -2.023684E+00         0.000000E+00        -2.132813E+00         0.000000E+00        -2.995233E+01        -3.161285E+01        -3.097853E+01        -3.285295E+01        -2.784150E+01        -2.874641E+01        -5.590748E-01        -9.253983E-01        -6.993514E-01        -9.079809E-01        -6.228355E-01        -1.625155E+00         1.010000E+02         9.000000E+00         3.160000E+02         2.920000E+02         4.100000E+01         5.000000E+00         1.120000E+02         2.000000E+00         1.200000E+01         1.000000E+00         3.410000E+02         3.400000E+01         7.800000E+01         1.600000E+01         1.360000E+02         2.190000E+02         5.900000E+01         1.800000E+01
        4.870800E+07         9.107847E+00         2.043595E-01         4.188581E-01         3.767824E-01        -1.076087E-01        -1.910646E-01        -5.141479E-01         1.544752E+00         1.641447E+00         1.042897E+00         5.600000E+02         3.430000E+02         1.167000E+03        -1.234669E+01        -1.409841E+01        -1.063848E+01        -8.115204E+00        -8.357278E+00        -6.932048E+00        -4.009958E+00        -3.179285E+00        -4.908337E+00        -2.283094E+00         0.000000E+00        -2.087863E+00         0.000000E+00        -2.761091E+00         0.000000E+00        -2.958889E+01        -3.291182E+01        -3.024498E+01        -3.171257E+01        -2.612909E+01        -2.344965E+01        -5.713250E+00        -6.061996E+00        -6.072222E+00        -6.517325E+00        -5.987920E+00        -7.723255E+00        -7.460208E+00                  NAN        -9.775842E+00                  NAN        -5.844567E+00         0.000000E+00        -2.240150E+01                  NAN        -2.118090E+01                  NAN        -2.175253E+01        -2.406939E+01        -5.980832E+00                  NAN        -5.921956E+00                  NAN        -6.385158E+00        -7.803528E+00        -2.192067E+00         0.000000E+00        -2.073896E+00         0.000000E+00        -2.720399E+00         0.000000E+00        -2.995701E+01        -3.278578E+01        -3.103347E+01        -3.300175E+01        -2.658706E+01        -2.881334E+01        -5.877649E-01        -7.085682E-01        -7.928558E-01        -9.180448E-01        -7.016090E-01        -4.593980E-01         1.060000E+02         9.000000E+00         3.210000E+02         2.850000E+02         3.900000E+01         4.000000E+00         1.120000E+02         0.000000E+00         1.100000E+01         0.000000E+00         3.410000E+02         3.800000E+01         8.800000E+01         1.500000E+01         1.320000E+02         2.230000E+02         6.500000E+01         1.900000E+01
        4.873800E+07         9.481966E+00         2.178746E-01         4.179790E-01         3.641464E-01        -1.269943E-01        -1.775494E-01        -5.501582E-01         1.527101E+00         1.658015E+00         1.018456E+00         5.670000E+02         3.410000E+02         1.162000E+03        -1.255225E+01        -1.351654E+01        -1.027735E+01        -8.140794E+00        -8.567309E+00        -6.932363E+00        -3.867553E+00        -3.251699E+00        -5.029535E+00        -2.098765E+00         0.000000E+00        -2.260601E+00         0.000000E+00        -3.008243E+00         0.000000E+00        -2.932523E+01        -3.078738E+01        -3.028229E+01        -3.168097E+01        -2.553435E+01        -2.567235E+01        -5.885294E+00        -6.008760E+00        -6.137844E+00        -6.549326E+00        -6.705595E+00        -7.980768E+00        -7.285051E+00         0.000000E+00        -7.649384E+00                  NAN        -5.827880E+00         0.000000E+00        -2.247141E+01        -2.852957E+01        -2.468084E+01                  NAN        -2.176660E+01        -2.299082E+01        -5.929932E+00        -5.446408E+00        -5.326658E+00                  NAN        -6.561999E+00        -7.819748E+00        -1.876836E+00         0.000000E+00        -1.755977E+00         0.000000E+00        -2.620862E+00         0.000000E+00        -2.952909E+01        -3.134214E+01        -3.132810E+01        -3.308875E+01        -2.688184E+01        -2.864529E+01        -6.031103E-01        -5.843357E-01        -7.894633E-01        -9.402625E-01        -5.392519E-01        -1.306212E+00         1.150000E+02         1.300000E+01         3.000000E+02         3.020000E+02         2.700000E+01         7.000000E+00         1.280000E+02         3.000000E+00         1.300000E+01         0.000000E+00         3.270000E+02         3.100000E+01         9.200000E+01         2.000000E+01         1.360000E+02         2.210000E+02         5.500000E+01         1.500000E+01
        4.876800E+07         8.962884E+00         1.935964E-01         4.223797E-01         3.840240E-01        -1.272366E-01        -1.421297E-01        -5.076095E-01         1.529928E+00         1.678835E+00         1.039377E+00         5.510000E+02         3.430000E+02         1.176000E+03        -1.230797E+01        -1.389457E+01        -1.047311E+01        -7.780587E+00        -8.767466E+00        -6.962319E+00        -4.015125E+00        -3.016944E+00        -4.921083E+00        -2.330400E+00         0.000000E+00        -2.250631E+00         0.000000E+00        -2.488124E+00         0.000000E+00        -2.875996E+01        -3.070241E+01        -2.989255E+01        -3.159501E+01        -2.601631E+01        -2.739530E+01        -5.908686E+00        -5.992041E+00        -5.979619E+00        -6.405981E+00        -6.118908E+00        -7.869207E+00        -7.878480E+00         0.000000E+00        -8.192134E+00                  NAN        -5.756999E+00         0.000000E+00        -2.191796E+01        -2.125200E+01        -2.295550E+01                  NAN        -2.220206E+01        -2.354338E+01        -6.065204E+00        -7.010861E+00        -4.995264E+00                  NAN        -6.248192E+00        -7.960333E+00        -2.193055E+00         0.000000E+00        -1.911437E+00         0.000000E+00        -1.695692E+00         0.000000E+00        -2.898966E+01        -3.022377E+01        -3.114752E+01        -3.280730E+01        -2.780095E+01        -2.882919E+01        -6.810840E-01        -1.010767E+00        -7.237970E-01        -8.419314E-01        -6.917961E-01        -5.731583E-01         9.700000E+01         1.300000E+01         3.040000E+02         3.040000E+02         3.700000E+01         9.000000E+00         1.040000E+02         1.000000E+00         1.500000E+01         0.000000E+00         3.520000E+02         3.000000E+01         8.900000E+01         1.600000E+01         1.270000E+02         2.220000E+02         6.800000E+01         2.000000E+01
        4.879800E+07         9.514437E+00         2.202588E-01         4.194442E-01         3.602970E-01        -1.225223E-01        -1.447056E-01        -5.070359E-01         1.523248E+00         1.672676E+00         1.039799E+00         5.620000E+02         3.430000E+02         1.165000E+03        -1.246619E+01        -1.338402E+01        -1.044619E+01        -7.785799E+00        -8.737086E+00        -6.778618E+00        -3.674673E+00        -2.966315E+00        -5.010806E+00        -2.428379E+00         0.000000E+00        -2.141267E+00         0.000000E+00        -3.150860E+00         0.000000E+00        -2.880654E+01        -2.917446E+01        -3.017608E+01        -3.172778E+01        -2.614353E+01        -2.768630E+01        -6.205065E+00        -6.983506E+00        -5.948238E+00        -6.414644E+00        -6.382749E+00        -6.868479E+00        -7.083892E+00         0.000000E+00        -8.823926E+00         0.000000E+00        -5.791515E+00         0.000000E+00        -2.210243E+01        -2.462967E+01        -2.130480E+01        -2.841946E+01        -2.192019E+01        -2.393915E+01        -6.304325E+00        -5.873290E+00        -6.158503E+00        -3.545479E+00        -6.330662E+00        -8.214855E+00        -1.854871E+00         0.000000E+00        -1.922607E+00         0.000000E+00        -3.159667E+00         0.000000E+00        -2.986726E+01        -3.101063E+01        -3.091489E+01        -3.314360E+01        -2.671049E+01        -2.938706E+01        -6.182638E-01        -7.934615E-01        -7.538068E-01        -8.719175E-01        -5.342456E-01        -7.854102E-01         1.040000E+02         1.700000E+01         3.010000E+02         3.080000E+02         2.800000E+01         6.000000E+00         1.260000E+02         1.000000E+00         1.200000E+01         1.000000E+00         3.340000E+02         2.800000E+01         8.800000E+01         2.300000E+01         1.330000E+02         2.180000E+02         5.400000E+01         1.700000E+01
        4.882800E+07         9.650304E+00         2.216293E-01         4.227685E-01         3.556022E-01        -1.128067E-01        -1.299952E-01        -5.354657E-01         1.539941E+00         1.705560E+00         1.017928E+00         5.900000E+02         3.420000E+02         1.138000E+03        -1.199577E+01        -1.372351E+01        -1.054307E+01        -8.023956E+00        -8.590466E+00        -6.669134E+00        -4.089286E+00        -3.203116E+00        -5.053168E+00        -2.418743E+00         0.000000E+00        -2.159081E+00         0.000000E+00        -3.316291E+00         0.000000E+00        -2.893204E+01        -2.910937E+01        -3.008766E+01        -3.130168E+01        -2.467752E+01        -2.632098E+01        -5.926827E+00        -6.774301E+00        -6.098621E+00        -6.482090E+00        -6.500152E+00        -7.235328E+00        -6.467224E+00         0.000000E+00        -8.597865E+00         0.000000E+00        -5.925335E+00         0.000000E+00        -2.274734E+01        -2.456612E+01        -2.219763E+01        -3.213059E+01        -2.189086E+01        -2.517933E+01        -6.184361E+00        -7.125069E+00        -6.309693E+00        -2.431400E+00        -6.436195E+00        -7.123686E+00        -2.170184E+00         0.000000E+00        -2.062388E+00         0.000000E+00        -2.266652E+00         0.000000E+00        -2.954883E+01        -3.092242E+01        -3.084402E+01        -3.270293E+01        -2.807200E+01        -2.863623E+01        -6.977320E-01        -1.007035E+00        -6.705318E-01        -9.278605E-01        -6.898234E-01        -8.503315E-01         1.140000E+02         1.300000E+01         3.030000E+02         3.030000E+02         3.000000E+01         1.000000E+00         1.170000E+02         3.000000E+00         1.300000E+01         1.000000E+00         3.360000E+02         3.200000E+01         9.700000E+01         1.200000E+01         1.330000E+02         2.160000E+02         6.300000E+01         1.300000E+01
        4.885800E+07         9.729806E+00         2.193159E-01         4.180542E-01         3.626299E-01        -1.175802E-01        -1.369568E-01        -5.427105E-01         1.518113E+00         1.701158E+00         1.016441E+00         5.760000E+02         3.400000E+02         1.154000E+03        -1.229852E+01        -1.345103E+01        -1.058073E+01        -8.179470E+00        -8.809472E+00        -6.741389E+00        -3.990808E+00        -3.006033E+00        -4.937840E+00        -2.363785E+00         0.000000E+00        -2.191105E+00         0.000000E+00        -4.087928E+00         0.000000E+00        -2.875480E+01        -2.867810E+01        -3.019583E+01        -3.135768E+01        -2.368047E+01        -2.918941E+01        -5.897739E+00        -7.512096E+00        -5.977696E+00        -6.563607E+00        -6.696935E+00        -7.321611E+00        -6.766607E+00         0.000000E+00        -7.637734E+00                  NAN        -5.648311E+00         0.000000E+00        -2.248435E+01        -2.412887E+01        -2.455560E+01                  NAN        -2.195724E+01        -2.477792E+01        -6.230125E+00        -5.803027E+00        -5.038628E+00                  NAN        -6.523433E+00        -7.586976E+00        -2.417368E+00         0.000000E+00        -1.859252E+00         0.000000E+00        -2.705901E+00         0.000000E+00        -2.920569E+01        -3.108888E+01        -3.114647E+01        -3.274472E+01        -2.743484E+01        -2.850518E+01        -7.144384E-01        -7.758404E-01        -8.219877E-01        -9.213139E-01        -4.786927E-01        -9.765453E-01         1.160000E+02         1.400000E+01         2.900000E+02         3.080000E+02         3.300000E+01         3.000000E+00         1.270000E+02         2.000000E+00         1.300000E+01         0.000000E+00         3.350000E+02         2.500000E+01         8.700000E+01         2.000000E+01         1.340000E+02         2.190000E+02         6.500000E+01         1.100000E+01
        4.888800E+07         9.906162E+00         2.152553E-01         4.167922E-01         3.679526E-01        -1.538796E-01        -1.299662E-01        -5.248957E-01         1.525039E+00         1.691332E+00         1.020208E+00         5.600000E+02         3.350000E+02         1.175000E+03        -1.319727E+01        -1.318579E+01        -1.051192E+01        -7.920205E+00        -8.899574E+00        -6.708471E+00        -3.629274E+00        -3.212094E+00        -5.032947E+00        -2.814773E+00         0.000000E+00        -2.148626E+00         0.000000E+00        -3.734526E+00         0.000000E+00        -2.891092E+01        -2.978855E+01        -3.005210E+01        -3.175036E+01        -2.540010E+01        -2.483388E+01        -5.660394E+00        -6.920915E+00        -6.149285E+00        -6.242936E+00        -6.356787E+00        -8.229315E+00        -6.891412E+00         0.000000E+00        -8.981877E+00                  NAN        -5.696853E+00         0.000000E+00        -2.245650E+01        -2.921598E+01        -2.213975E+01                  NAN        -2.203904E+01        -2.377383E+01        -6.526722E+00        -5.515335E+00        -5.756010E+00                  NAN        -6.481262E+00        -8.387702E+00        -2.324337E+00         0.000000E+00        -1.732507E+00         0.000000E+00        -2.695618E+00         0.000000E+00        -2.956891E+01        -3.077731E+01        -3.120806E+01        -3.298657E+01        -2.745717E+01        -2.927701E+01        -6.218148E-01        -5.548216E-01        -7.714271E-01        -9.510975E-01        -6.367820E-01        -5.981825E-01         1.110000E+02         1.500000E+01         2.880000E+02         3.120000E+02         3.400000E+01         4.000000E+00         1.260000E+02         2.000000E+00         1.200000E+01         0.000000E+00         3.360000E+02         2.600000E+01         9.100000E+01         1.400000E+01         1.440000E+02         2.090000E+02         6.500000E+01         1.900000E+01
        4.891800E+07         9.819665E+00         2.182953E-01         4.120666E-01         3.696381E-01        -1.230166E-01        -1.035685E-01        -5.133236E-01         1.511123E+00         1.715607E+00         1.022472E+00         5.770000E+02         3.360000E+02         1.157000E+03        -1.292516E+01        -1.314718E+01        -1.058689E+01        -7.794053E+00        -9.335453E+00        -7.030612E+00        -3.558793E+00        -3.049378E+00        -4.869620E+00        -2.450441E+00         0.000000E+00        -2.174920E+00         0.000000E+00        -2.988800E+00         0.000000E+00        -2.927280E+01        -3.107928E+01        -3.030086E+01        -3.149950E+01        -2.661067E+01        -2.869629E+01        -5.574444E+00        -6.540598E+00        -6.050154E+00        -6.510464E+00        -6.236399E+00        -4.090504E+00        -7.249069E+00         0.000000E+00        -8.944586E+00         0.000000E+00        -5.943348E+00         0.000000E+00        -2.252687E+01        -2.877505E+01        -2.327597E+01        -3.125697E+01        -2.194489E+01        -2.379105E+01        -6.040070E+00        -5.929931E+00        -5.019021E+00        -2.922266E+00        -6.317372E+00        -8.425578E+00        -1.534413E+00         0.000000E+00        -1.859453E+00         0.000000E+00        -2.228389E+00         0.000000E+00        -3.000840E+01        -3.177823E+01        -3.116380E+01        -3.282417E+01        -2.795716E+01        -2.952742E+01        -6.433098E-01        -9.250007E-01        -7.843234E-01        -9.458146E-01        -4.890360E-01        -6.700338E-01         1.110000E+02         1.400000E+01         2.980000E+02         3.020000E+02         3.800000E+01         1.000000E+00         1.220000E+02         1.000000E+00         1.100000E+01         1.000000E+00         3.360000E+02         3.100000E+01         9.200000E+01         1.700000E+01         1.300000E+02         2.150000E+02         7.900000E+01         1.200000E+01
        4.894800E+07         9.973813E+00         2.251383E-01         4.159352E-01         3.589265E-01        -1.079740E-01        -1.304644E-01        -5.190799E-01         1.544632E+00         1.699489E+00         1.059903E+00         6.090000E+02         3.400000E+02         1.121000E+03        -1.226281E+01        -1.306648E+01        -1.052256E+01        -8.141181E+00        -9.038811E+00        -6.986137E+00        -3.811161E+00        -3.061072E+00        -4.789111E+00        -2.562337E+00         0.000000E+00        -2.014669E+00         0.000000E+00        -2.602695E+00         0.000000E+00        -2.938772E+01        -3.201908E+01        -3.052482E+01        -3.157813E+01        -2.622920E+01        -2.389272E+01        -5.657633E+00        -5.967795E+00        -5.805798E+00        -6.437145E+00        -5.832760E+00        -8.659961E+00        -6.912515E+00         0.000000E+00        -8.301689E+00         0.000000E+00        -5.852846E+00         0.000000E+00        -2.301125E+01        -2.758674E+01        -2.357876E+01        -2.996166E+01        -2.188805E+01        -2.306762E+01        -5.780759E+00        -6.425634E+00        -5.535812E+00        -3.801482E+00        -6.474653E+00        -8.713642E+00        -1.912230E+00         0.000000E+00        -2.022741E+00         0.000000E+00        -2.372646E+00         0.000000E+00        -2.960833E+01        -3.202266E+01        -3.104316E+01        -3.301553E+01        -2.741232E+01        -2.951862E+01        -6.340649E-01        -1.053504E+00        -7.343017E-01        -9.143022E-01        -6.690832E-01        -5.599876E-01         1.110000E+02         1.400000E+01         3.100000E+02         2.950000E+02         3.200000E+01         2.000000E+00         1.270000E+02         2.000000E+00         1.200000E+01         1.000000E+00         3.310000E+02         2.900000E+01         9.600000E+01         1.800000E+01         1.320000E+02         2.180000E+02         6.800000E+01         1.400000E+01
        4.897800E+07         1.002797E+01         2.219598E-01         4.135927E-01         3.644476E-01        -1.439167E-01        -1.450560E-01        -4.877677E-01         1.517038E+00         1.695065E+00         1.048486E+00         5.830000E+02         3.400000E+02         1.147000E+03        -1.266708E+01        -1.371281E+01        -1.013949E+01        -7.662552E+00        -8.955361E+00        -6.961391E+00        -4.086245E+00        -3.270378E+00        -5.004629E+00        -2.690952E+00         0.000000E+00        -2.172209E+00         0.000000E+00        -3.157899E+00         0.000000E+00        -2.895461E+01        -2.957627E+01        -3.012158E+01        -3.181673E+01        -2.574796E+01        -2.789147E+01        -5.819697E+00        -6.488992E+00        -6.061839E+00        -6.182033E+00        -5.926053E+00        -6.157939E+00        -6.926326E+00         0.000000E+00        -7.858544E+00                  NAN        -5.374464E+00         0.000000E+00        -2.272236E+01        -2.886739E+01        -2.425843E+01                  NAN        -2.205129E+01        -2.318263E+01        -5.983707E+00        -6.292153E+00        -4.831912E+00                  NAN        -6.495729E+00        -7.845789E+00        -2.180757E+00         0.000000E+00        -2.070390E+00         0.000000E+00        -3.000049E+00         0.000000E+00        -2.947242E+01        -3.129782E+01        -3.114400E+01        -3.310686E+01        -2.708354E+01        -2.952034E+01        -6.011487E-01        -6.640125E-01        -6.984771E-01        -8.480638E-01        -6.117252E-01        -1.775812E-01         1.100000E+02         1.400000E+01         2.950000E+02         3.110000E+02         3.100000E+01         3.000000E+00         1.260000E+02         3.000000E+00         1.400000E+01         0.000000E+00         3.390000E+02         2.000000E+01         9.100000E+01         2.000000E+01         1.410000E+02         2.100000E+02         6.900000E+01         1.000000E+01
        4.900800E+07         1.000357E+01         2.279599E-01         4.120424E-01         3.599977E-01        -7.999466E-02        -1.530898E-01        -5.424385E-01         1.552590E+00         1.687772E+00         1.002491E+00         5.630000E+02         3.380000E+02         1.169000E+03        -1.235478E+01        -1.365792E+01        -1.071424E+01        -8.097203E+00        -8.541724E+00        -6.909627E+00        -4.061712E+00        -3.363135E+00        -4.888909E+00        -2.367592E+00         0.000000E+00        -2.257336E+00         0.000000E+00        -3.448453E+00         0.000000E+00        -2.904281E+01        -2.940537E+01        -3.020417E+01        -3.162902E+01        -2.576331E+01        -2.647743E+01        -5.893876E+00        -6.469510E+00        -6.101751E+00        -6.383454E+00        -6.762409E+00        -5.471992E+00        -6.448585E+00         0.000000E+00        -7.907275E+00         0.000000E+00        -5.842910E+00         0.000000E+00        -2.313054E+01        -2.735695E+01        -2.520774E+01        -3.356169E+01        -2.149924E+01        -2.467516E+01        -5.992988E+00        -7.012189E+00        -5.125038E+00        -4.479412E+00        -6.640657E+00        -7.168246E+00        -2.380794E+00         0.000000E+00        -2.240002E+00         0.000000E+00        -3.119943E+00         0.000000E+00        -2.924051E+01        -3.152035E+01        -3.109458E+01        -3.298099E+01        -2.664718E+01        -2.964013E+01        -7.131166E-01        -8.520377E-01        -7.558491E-01        -8.283524E-01        -7.523663E-01        -6.196798E-01         1.030000E+02         1.900000E+01         2.880000E+02         3.200000E+02         3.300000E+01         1.000000E+00         1.320000E+02         4.000000E+00         1.300000E+01         1.000000E+00         3.280000E+02         2.400000E+01         9.500000E+01         2.700000E+01         1.320000E+02         2.130000E+02         6.200000E+01         1.400000E+01
        4.903800E+07         9.644359E+00         2.201713E-01         4.188707E-01         3.609580E-01        -1.181414E-01        -8.691023E-02        -5.116987E-01         1.507852E+00         1.736484E+00         1.022982E+00         5.820000E+02         3.410000E+02         1.147000E+03        -1.199730E+01        -1.319451E+01        -1.052909E+01        -7.900636E+00        -8.976565E+00        -6.826756E+00        -4.518993E+00        -3.120344E+00        -4.966352E+00        -2.525616E+00         0.000000E+00        -2.064015E+00         0.000000E+00        -2.870317E+00         0.000000E+00        -2.902790E+01        -3.014894E+01        -3.047110E+01        -3.167663E+01        -2.492984E+01        -2.566238E+01        -6.067502E+00        -6.092092E+00        -6.075277E+00        -6.407553E+00        -6.378224E+00        -6.856546E+00        -6.673739E+00         0.000000E+00        -8.324129E+00         0.000000E+00        -5.770447E+00         0.000000E+00        -2.279590E+01        -2.378510E+01        -2.312977E+01        -3.218121E+01        -2.176410E+01        -2.340745E+01        -6.089281E+00        -7.636670E+00        -5.777695E+00        -4.829931E+00        -6.570544E+00        -7.905814E+00        -2.443050E+00         0.000000E+00        -2.138390E+00         0.000000E+00        -2.664974E+00         0.000000E+00        -2.922852E+01        -3.204856E+01        -3.071910E+01        -3.304861E+01        -2.724420E+01        -2.928340E+01        -5.671105E-01        -8.168350E-01        -7.785573E-01        -8.029006E-01        -5.505296E-01        -2.546682E-01         1.040000E+02         1.800000E+01         2.840000E+02         3.250000E+02         2.800000E+01         5.000000E+00         1.270000E+02         3.000000E+00         1.200000E+01         1.000000E+00         3.360000E+02         2.300000E+01         8.900000E+01         2.900000E+01         1.370000E+02         2.220000E+02         5.700000E+01         1.100000E+01
        4.906800E+07         9.753882E+00         2.219209E-01         4.168392E-01         3.612399E-01        -5.855081E-02        -1.218033E-01        -5.214160E-01         1.573936E+00         1.725329E+00         1.000596E+00         5.570000E+02         3.430000E+02         1.170000E+03        -1.228831E+01        -1.334772E+01        -1.035795E+01        -8.034532E+00        -8.955083E+00        -6.849753E+00        -3.982986E+00        -3.257105E+00        -5.066924E+00        -1.928314E+00         0.000000E+00        -2.082940E+00         0.000000E+00        -4.150878E+00         0.000000E+00        -2.952405E+01        -3.063551E+01        -3.011434E+01        -3.166637E+01        -2.511546E+01        -2.225932E+01        -5.810209E+00        -6.669800E+00        -6.166709E+00        -6.518026E+00        -5.742340E+00        -9.253733E+00        -6.828221E+00         0.000000E+00        -9.768300E+00         0.000000E+00        -5.635801E+00         0.000000E+00        -2.294876E+01        -2.648455E+01        -2.280468E+01        -3.624003E+01        -2.203207E+01        -2.509630E+01        -5.933210E+00        -6.736357E+00        -5.194544E+00        -3.060286E+00        -6.401028E+00        -7.533809E+00        -2.158557E+00         0.000000E+00        -2.365939E+00         0.000000E+00        -3.487284E+00         0.000000E+00        -2.966937E+01        -3.193268E+01        -3.113219E+01        -3.286510E+01        -2.671212E+01        -2.882436E+01        -5.699878E-01        -6.127390E-01        -6.792203E-01        -9.418945E-01        -4.267623E-01        -4.148881E-01         1.100000E+02         2.000000E+01         2.870000E+02         3.120000E+02         3.100000E+01         4.000000E+00         1.320000E+02         5.000000E+00         1.100000E+01         1.000000E+00         3.260000E+02         2.700000E+01         8.700000E+01         2.700000E+01         1.310000E+02         2.290000E+02         6.700000E+01         1.000000E+01
        4.909800E+07         9.335458E+00         2.037928E-01         4.196483E-01         3.765589E-01        -4.319420E-02        -1.271049E-01        -5.013881E-01         1.565144E+00         1.701108E+00         1.019185E+00         5.260000E+02         3.460000E+02         1.198000E+03        -1.241823E+01        -1.345481E+01        -1.043272E+01        -7.991204E+00        -8.470066E+00        -6.798890E+00        -4.412024E+00        -3.253386E+00        -5.074656E+00        -2.558149E+00         0.000000E+00        -2.139948E+00         0.000000E+00        -2.534292E+00         0.000000E+00        -2.879477E+01        -3.023579E+01        -3.006337E+01        -3.182637E+01        -2.592859E+01        -2.216591E+01        -5.862862E+00        -6.476880E+00        -6.052560E+00        -6.401279E+00        -6.468824E+00        -8.644313E+00        -7.045365E+00         0.000000E+00        -8.093212E+00         0.000000E+00        -5.786188E+00         0.000000E+00        -2.226789E+01        -2.758845E+01        -2.330148E+01        -2.622999E+01        -2.194332E+01        -2.362219E+01        -6.079778E+00        -6.215856E+00        -5.624485E+00        -6.109951E+00        -6.453562E+00        -7.930656E+00        -2.605743E+00         0.000000E+00        -2.112920E+00         0.000000E+00        -2.587423E+00         0.000000E+00        -2.946686E+01        -3.153863E+01        -3.109984E+01        -3.322605E+01        -2.678586E+01        -2.822209E+01        -7.422625E-01        -1.062557E+00        -6.210946E-01        -8.134454E-01        -6.176261E-01        -5.637460E-01         9.400000E+01         2.100000E+01         2.880000E+02         3.190000E+02         3.900000E+01         3.000000E+00         1.140000E+02         5.000000E+00         1.200000E+01         1.000000E+00         3.420000E+02         2.800000E+01         8.200000E+01         1.800000E+01         1.310000E+02         2.270000E+02         7.100000E+01         1.200000E+01
        4.912800E+07         9.454759E+00         2.005074E-01         4.212424E-01         3.782502E-01        -1.004444E-01        -1.513501E-01        -4.958971E-01         1.561526E+00         1.667460E+00         1.010809E+00         5.020000E+02         3.510000E+02         1.217000E+03        -1.275503E+01        -1.392156E+01        -1.081287E+01        -7.928942E+00        -8.571810E+00        -6.797694E+00        -3.999523E+00        -3.120714E+00        -4.689961E+00        -2.738735E+00         0.000000E+00        -2.199468E+00         0.000000E+00        -3.350933E+00         0.000000E+00        -2.900152E+01        -2.955323E+01        -3.036478E+01        -3.155194E+01        -2.596793E+01        -2.513157E+01        -5.685758E+00        -6.637479E+00        -5.909770E+00        -6.489286E+00        -6.236670E+00        -7.590477E+00        -6.843913E+00         0.000000E+00        -8.843732E+00         0.000000E+00        -6.062993E+00         0.000000E+00        -2.231698E+01        -2.522108E+01        -2.500456E+01        -3.090069E+01        -2.169241E+01        -2.502923E+01        -5.924853E+00        -6.697805E+00        -5.152364E+00        -6.971406E+00        -6.333078E+00        -6.956343E+00        -2.455179E+00         0.000000E+00        -2.224125E+00         0.000000E+00        -2.607766E+00         0.000000E+00        -2.935661E+01        -3.191182E+01        -3.091258E+01        -3.287791E+01        -2.741960E+01        -2.909290E+01        -6.609733E-01        -6.043660E-01        -6.163321E-01        -8.734968E-01        -6.281563E-01        -6.329930E-01         9.300000E+01         2.100000E+01         2.960000E+02         3.120000E+02         3.700000E+01         5.000000E+00         1.170000E+02         7.000000E+00         1.100000E+01         1.000000E+00         3.410000E+02         2.500000E+01         7.500000E+01         2.400000E+01         1.340000E+02         2.230000E+02         6.900000E+01         1.100000E+01
        4.915800E+07         9.249592E+00         2.010226E-01         4.224672E-01         3.765103E-01        -8.851652E-02        -1.378538E-01        -5.059651E-01         1.567924E+00         1.698409E+00         1.057834E+00         5.110000E+02         3.450000E+02         1.214000E+03        -1.247263E+01        -1.383615E+01        -1.063608E+01        -8.143590E+00        -8.470082E+00        -6.907648E+00        -4.028128E+00        -3.203965E+00        -4.861070E+00        -2.809304E+00         0.000000E+00        -2.168213E+00         0.000000E+00        -3.901301E+00         0.000000E+00        -2.862082E+01        -2.884702E+01        -3.008300E+01        -3.175217E+01        -2.581295E+01        -2.416722E+01        -5.927013E+00        -6.806251E+00        -6.200504E+00        -6.257920E+00        -6.293315E+00        -7.811601E+00        -6.690191E+00         0.000000E+00        -7.850724E+00         0.000000E+00        -5.810750E+00         0.000000E+00        -2.261386E+01        -2.532328E+01        -2.420166E+01        -3.255036E+01        -2.204256E+01        -2.457893E+01        -6.043923E+00        -6.452644E+00        -5.045953E+00        -4.465348E+00        -6.381548E+00        -8.106292E+00        -2.666232E+00         0.000000E+00        -2.370548E+00         0.000000E+00        -2.598908E+00         0.000000E+00        -2.915993E+01        -3.108962E+01        -3.072161E+01        -3.291107E+01        -2.760193E+01        -2.930325E+01        -7.270297E-01        -9.149526E-01        -6.719161E-01        -8.914097E-01        -4.984674E-01        -6.685091E-01         8.800000E+01         2.500000E+01         2.970000E+02         3.160000E+02         3.500000E+01         3.000000E+00         1.110000E+02         7.000000E+00         1.100000E+01         1.000000E+00         3.490000E+02         2.300000E+01         7.900000E+01         2.200000E+01         1.290000E+02         2.290000E+02         7.000000E+01         1.200000E+01
        4.918800E+07         9.968156E+00         2.234612E-01         4.199876E-01         3.565512E-01        -1.461851E-01        -1.287264E-01        -5.202730E-01         1.510089E+00         1.710676E+00         1.027270E+00         5.470000E+02         3.440000E+02         1.179000E+03        -1.313185E+01        -1.385876E+01        -1.055921E+01        -8.171829E+00        -8.303496E+00        -6.789039E+00        -3.627747E+00        -3.292242E+00        -4.920018E+00        -2.692761E+00         0.000000E+00        -2.105520E+00         0.000000E+00        -2.048084E+00         0.000000E+00        -2.872474E+01        -3.112338E+01        -3.023800E+01        -3.160669E+01        -2.576158E+01        -2.590503E+01        -6.011210E+00        -5.139586E+00        -6.158025E+00        -6.500090E+00        -6.896037E+00        -8.202262E+00        -6.519088E+00         0.000000E+00        -8.347251E+00         0.000000E+00        -5.932844E+00         0.000000E+00        -2.262898E+01        -2.447017E+01        -2.232757E+01        -2.995516E+01        -2.180728E+01        -2.303702E+01        -6.246938E+00        -7.987245E+00        -5.771202E+00        -5.301125E+00        -6.382538E+00        -8.067947E+00        -2.335705E+00         0.000000E+00        -2.158408E+00         0.000000E+00        -2.684697E+00         0.000000E+00        -2.926137E+01        -3.166933E+01        -3.088807E+01        -3.309610E+01        -2.730278E+01        -2.867818E+01        -5.897161E-01        -7.240383E-01        -6.703936E-01        -9.269003E-01        -5.268072E-01        -4.036822E-01         1.140000E+02         1.000000E+01         2.900000E+02         3.200000E+02         2.700000E+01         3.000000E+00         1.340000E+02         4.000000E+00         1.100000E+01         1.000000E+00         3.430000E+02         9.000000E+00         9.200000E+01         2.100000E+01         1.510000E+02         2.150000E+02         5.400000E+01         1.100000E+01
        4.921800E+07         9.521813E+00         2.111040E-01         4.210882E-01         3.678078E-01        -9.041144E-02        -1.463328E-01        -5.624189E-01         1.547287E+00         1.690685E+00         9.924897E-01         5.390000E+02         3.450000E+02         1.186000E+03        -1.234654E+01        -1.416611E+01        -1.061711E+01        -8.012972E+00        -8.610678E+00        -6.721160E+00        -3.886466E+00        -2.977254E+00        -4.806369E+00        -2.606275E+00         0.000000E+00        -2.153211E+00         0.000000E+00        -1.614930E+00         0.000000E+00        -2.875028E+01        -3.054245E+01        -3.005074E+01        -3.140493E+01        -2.716577E+01        -2.703229E+01        -5.971408E+00        -6.304553E+00        -6.331758E+00        -6.608472E+00        -6.474873E+00        -7.428382E+00        -6.710219E+00         0.000000E+00        -8.504770E+00         0.000000E+00        -5.897834E+00         0.000000E+00        -2.316817E+01        -2.763191E+01        -2.391324E+01        -3.113850E+01        -2.174856E+01        -2.262691E+01        -5.829346E+00        -5.456809E+00        -5.049517E+00        -5.561789E+00        -6.435456E+00        -8.476721E+00        -2.671376E+00         0.000000E+00        -2.098718E+00         0.000000E+00        -2.369349E+00         0.000000E+00        -2.911759E+01        -3.054299E+01        -3.093177E+01        -3.286595E+01        -2.764472E+01        -2.996355E+01        -7.220577E-01        -7.974658E-01        -7.822731E-01        -9.446916E-01        -5.721764E-01        -6.253552E-01         9.600000E+01         2.200000E+01         2.950000E+02         3.130000E+02         3.500000E+01         3.000000E+00         1.180000E+02         4.000000E+00         1.200000E+01         1.000000E+00         3.510000E+02         1.600000E+01         8.400000E+01         2.200000E+01         1.460000E+02         2.150000E+02         6.600000E+01         1.100000E+01
        4.924800E+07         9.065023E+00         1.987115E-01         4.182112E-01         3.830773E-01        -1.160687E-01        -1.001001E-01        -5.022410E-01         1.540614E+00         1.739106E+00         1.032448E+00         5.280000E+02         3.380000E+02         1.204000E+03        -1.248914E+01        -1.407138E+01        -1.064924E+01        -7.813850E+00        -8.614823E+00        -6.931764E+00        -4.274454E+00        -3.120539E+00        -4.808271E+00        -2.840174E+00         0.000000E+00        -2.084507E+00         0.000000E+00        -2.716331E+00         0.000000E+00        -2.893533E+01        -3.022278E+01        -3.047110E+01        -3.139706E+01        -2.549273E+01        -2.661318E+01        -5.939463E+00        -6.825629E+00        -6.012385E+00        -6.609115E+00        -6.531389E+00        -8.767178E+00        -6.758305E+00         0.000000E+00        -8.418802E+00         0.000000E+00        -5.725882E+00         0.000000E+00        -2.282734E+01        -2.437318E+01        -2.408107E+01        -3.070455E+01        -2.196001E+01        -2.372201E+01        -6.238162E+00        -8.071167E+00        -4.889197E+00        -4.686526E+00        -6.237563E+00        -8.188094E+00        -2.623883E+00         0.000000E+00        -2.115295E+00         0.000000E+00        -2.880979E+00         0.000000E+00        -2.918947E+01        -3.208576E+01        -3.122592E+01        -3.284162E+01        -2.740391E+01        -2.881331E+01        -5.888017E-01        -6.608544E-01        -6.898615E-01        -8.791995E-01        -5.829711E-01        -9.434530E-01         9.600000E+01         1.600000E+01         3.040000E+02         3.030000E+02         4.100000E+01         4.000000E+00         1.110000E+02         3.000000E+00         1.200000E+01         1.000000E+00         3.550000E+02         2.000000E+01         8.700000E+01         2.000000E+01         1.460000E+02         2.130000E+02         6.500000E+01         1.300000E+01
        4.927800E+07         9.813721E+00         2.160305E-01         4.184333E-01         3.655362E-01        -1.401847E-01        -1.386655E-01        -5.329169E-01         1.502171E+00         1.710319E+00         1.023769E+00         5.850000E+02         3.410000E+02         1.144000E+03        -1.203722E+01        -1.385035E+01        -1.092330E+01        -7.621358E+00        -8.704680E+00        -6.802084E+00        -4.154588E+00        -2.858451E+00        -4.841157E+00        -3.194864E+00         0.000000E+00        -1.992823E+00         0.000000E+00        -2.252259E+00         0.000000E+00        -2.835798E+01        -3.052597E+01        -3.055308E+01        -3.145466E+01        -2.719500E+01        -2.301867E+01        -6.127140E+00        -6.710910E+00        -5.956915E+00        -6.322294E+00        -6.346579E+00        -9.547053E+00        -6.359108E+00         0.000000E+00        -8.640625E+00         0.000000E+00        -5.795160E+00         0.000000E+00        -2.263583E+01        -2.529987E+01        -2.309826E+01        -2.904171E+01        -2.190768E+01        -2.301654E+01        -6.280631E+00        -7.164607E+00        -6.111653E+00        -6.704531E+00        -6.469647E+00        -8.100734E+00        -2.447512E+00         0.000000E+00        -2.068722E+00         0.000000E+00        -3.037585E+00         0.000000E+00        -2.949484E+01        -3.205844E+01        -3.110550E+01        -3.285631E+01        -2.762888E+01        -2.904253E+01        -5.704491E-01        -8.905773E-01        -6.934881E-01        -8.767871E-01        -5.360590E-01        -1.074583E+00         1.060000E+02         1.200000E+01         3.050000E+02         3.010000E+02         3.900000E+01         1.000000E+00         1.160000E+02         5.000000E+00         1.300000E+01         1.000000E+00         3.490000E+02         1.800000E+01         9.600000E+01         2.000000E+01         1.480000E+02         2.090000E+02         6.800000E+01         9.000000E+00
        4.930800E+07         9.699240E+00         2.171185E-01         4.167536E-01         3.661280E-01        -1.685345E-01        -1.460320E-01        -5.159734E-01         1.516910E+00         1.677122E+00         1.023907E+00         6.130000E+02         3.410000E+02         1.116000E+03        -1.271715E+01        -1.394957E+01        -1.069746E+01        -7.455804E+00        -8.431394E+00        -6.896058E+00        -4.024577E+00        -2.955083E+00        -4.739481E+00        -2.652849E+00         0.000000E+00        -2.145178E+00         0.000000E+00        -3.003223E+00         0.000000E+00        -2.901580E+01        -3.107830E+01        -3.037510E+01        -3.169115E+01        -2.666913E+01        -2.419682E+01        -5.748783E+00        -6.423052E+00        -6.168032E+00        -6.417926E+00        -5.698597E+00        -7.547935E+00        -7.376289E+00         0.000000E+00        -8.707535E+00         0.000000E+00        -5.780315E+00         0.000000E+00        -2.247708E+01        -2.693913E+01        -2.358738E+01        -3.177606E+01        -2.154109E+01        -2.390417E+01        -5.969848E+00        -6.078169E+00        -6.034092E+00        -4.379480E+00        -6.453070E+00        -7.833061E+00        -2.153802E+00         0.000000E+00        -2.087075E+00         0.000000E+00        -3.436404E+00         0.000000E+00        -2.965009E+01        -3.142813E+01        -3.092789E+01        -3.314110E+01        -2.665900E+01        -2.827803E+01        -6.062509E-01        -9.258968E-01        -7.508906E-01        -8.572481E-01        -6.188059E-01        -8.280386E-01         1.150000E+02         1.100000E+01         2.940000E+02         3.050000E+02         3.700000E+01         2.000000E+00         1.250000E+02         2.000000E+00         1.100000E+01         1.000000E+00         3.310000E+02         3.200000E+01         9.300000E+01         1.400000E+01         1.440000E+02         2.170000E+02         6.000000E+01         1.900000E+01
        4.933800E+07         1.015537E+01         2.326228E-01         4.186844E-01         3.486928E-01        -1.798776E-01        -1.365325E-01        -5.370994E-01         1.468698E+00         1.692875E+00         1.034043E+00         6.480000E+02         3.430000E+02         1.079000E+03        -1.248081E+01        -1.379939E+01        -1.064924E+01        -7.455123E+00        -8.849521E+00        -6.956660E+00        -4.163336E+00        -2.882551E+00        -4.793281E+00        -2.824270E+00         0.000000E+00        -2.037563E+00         0.000000E+00        -2.792516E+00         0.000000E+00        -2.924317E+01        -3.169056E+01        -3.073196E+01        -3.170582E+01        -2.420284E+01        -2.615187E+01        -5.702124E+00        -5.733561E+00        -5.885429E+00        -6.312965E+00        -6.207456E+00        -7.408707E+00        -6.863813E+00         0.000000E+00        -9.540561E+00         0.000000E+00        -5.783685E+00         0.000000E+00        -2.240221E+01        -2.766291E+01        -2.256325E+01        -3.030883E+01        -2.157812E+01        -2.280983E+01        -6.072488E+00        -6.970929E+00        -6.037739E+00        -5.108880E+00        -6.491649E+00        -8.769257E+00        -2.380182E+00         0.000000E+00        -2.157554E+00         0.000000E+00        -2.819684E+00         0.000000E+00        -2.954958E+01        -3.158542E+01        -3.120133E+01        -3.308374E+01        -2.695843E+01        -2.875272E+01        -6.017068E-01        -6.838941E-01        -6.435327E-01        -8.185725E-01        -6.117724E-01        -4.730500E-01         1.160000E+02         1.300000E+01         2.970000E+02         3.070000E+02         2.600000E+01         5.000000E+00         1.280000E+02         3.000000E+00         1.100000E+01         1.000000E+00         3.410000E+02         1.800000E+01         1.000000E+02         2.300000E+01         1.440000E+02         2.110000E+02         5.500000E+01         7.000000E+00
        4.936800E+07         9.880164E+00         2.240559E-01         4.197976E-01         3.561465E-01        -1.441379E-01        -1.568406E-01        -5.205280E-01         1.492993E+00         1.677196E+00         1.024990E+00         6.240000E+02         3.420000E+02         1.104000E+03        -1.233480E+01        -1.353469E+01        -1.070724E+01        -7.790074E+00        -8.751960E+00        -6.917803E+00        -4.173450E+00        -3.138970E+00        -4.589283E+00        -3.005421E+00         0.000000E+00        -2.047186E+00         0.000000E+00        -3.469960E+00         0.000000E+00        -2.856163E+01        -3.165908E+01        -3.016573E+01        -3.130576E+01        -2.599993E+01        -2.394000E+01        -5.828696E+00        -5.660371E+00        -6.175946E+00        -6.575373E+00        -6.400867E+00        -9.089957E+00        -6.803251E+00         0.000000E+00        -8.517463E+00         0.000000E+00        -5.583142E+00         0.000000E+00        -2.254174E+01        -2.631112E+01        -2.340277E+01        -3.145974E+01        -2.197412E+01        -2.478492E+01        -6.242635E+00        -5.380343E+00        -4.767876E+00        -2.629619E+00        -6.458213E+00        -6.648880E+00        -2.449351E+00         0.000000E+00        -2.154809E+00         0.000000E+00        -1.977865E+00         0.000000E+00        -2.925602E+01        -3.178638E+01        -3.094681E+01        -3.292648E+01        -2.733568E+01        -2.953358E+01        -6.035933E-01        -8.224605E-01        -8.286382E-01        -9.164671E-01        -4.889997E-01        -9.825114E-01         1.140000E+02         1.400000E+01         2.970000E+02         3.070000E+02         3.000000E+01         2.000000E+00         1.230000E+02         4.000000E+00         1.100000E+01         1.000000E+00         3.510000E+02         1.200000E+01         9.500000E+01         1.900000E+01         1.390000E+02         2.170000E+02         5.600000E+01         1.100000E+01
        4.939800E+07         1.026996E+01         2.339933E-01         4.203579E-01         3.456488E-01        -1.199965E-01        -1.677355E-01        -5.237685E-01         1.521102E+00         1.680817E+00         1.046635E+00         6.440000E+02         3.440000E+02         1.082000E+03        -1.234340E+01        -1.414396E+01        -1.045178E+01        -7.655006E+00        -8.602589E+00        -6.921393E+00        -4.279009E+00        -3.011450E+00        -4.821503E+00        -2.930238E+00         0.000000E+00        -2.201698E+00         0.000000E+00        -3.095859E+00         0.000000E+00        -2.865676E+01        -3.201872E+01        -3.008521E+01        -3.159881E+01        -2.558046E+01        -2.292810E+01        -5.876208E+00        -5.495935E+00        -6.166280E+00        -6.359603E+00        -5.892067E+00        -8.576699E+00        -6.674666E+00         0.000000E+00        -8.909188E+00         0.000000E+00        -5.603485E+00         0.000000E+00        -2.289792E+01        -2.489726E+01        -2.387124E+01        -2.797326E+01        -2.166026E+01        -2.432616E+01        -5.942644E+00        -7.199242E+00        -5.330069E+00        -4.845973E+00        -6.502961E+00        -7.584772E+00        -2.191238E+00         0.000000E+00        -2.257658E+00         0.000000E+00        -2.103956E+00         0.000000E+00        -2.942707E+01        -3.156254E+01        -3.101748E+01        -3.298995E+01        -2.724847E+01        -2.846990E+01        -6.454149E-01        -1.305415E+00        -6.859862E-01        -9.179596E-01        -4.613956E-01        -8.571249E-01         1.190000E+02         1.100000E+01         2.930000E+02         3.110000E+02         2.600000E+01         4.000000E+00         1.400000E+02         3.000000E+00         1.100000E+01         1.000000E+00         3.290000E+02         1.800000E+01         1.040000E+02         1.300000E+01         1.450000E+02         2.170000E+02         5.800000E+01         1.100000E+01
        4.942800E+07         9.986041E+00         2.228249E-01         4.200760E-01         3.570991E-01        -1.160655E-01        -1.494241E-01        -5.192069E-01         1.512978E+00         1.693597E+00         1.048780E+00         6.020000E+02         3.450000E+02         1.123000E+03        -1.248248E+01        -1.379742E+01        -1.040727E+01        -8.062418E+00        -8.508246E+00        -7.059991E+00        -4.225539E+00        -3.068923E+00        -4.829386E+00        -2.825409E+00         0.000000E+00        -2.167475E+00         0.000000E+00        -3.113876E+00         0.000000E+00        -2.883827E+01        -3.113047E+01        -3.001823E+01        -3.179884E+01        -2.568145E+01        -3.080835E+01        -5.834526E+00        -5.845436E+00        -6.185029E+00        -6.399967E+00        -6.143875E+00        -5.720574E+00        -6.695374E+00                  NAN        -9.053478E+00         0.000000E+00        -5.679806E+00         0.000000E+00        -2.289622E+01                  NAN        -2.250842E+01        -2.559765E+01        -2.186817E+01        -2.472072E+01        -5.988518E+00                  NAN        -5.340367E+00        -6.378294E+00        -6.329149E+00        -7.357690E+00        -2.306132E+00         0.000000E+00        -2.282264E+00         0.000000E+00        -2.460706E+00         0.000000E+00        -2.982801E+01        -3.142308E+01        -3.064121E+01        -3.302029E+01        -2.761352E+01        -2.915051E+01        -5.679686E-01        -6.929588E-01        -6.990223E-01        -8.986271E-01        -5.268901E-01        -4.196019E-01         1.060000E+02         1.500000E+01         2.950000E+02         3.150000E+02         3.000000E+01         3.000000E+00         1.310000E+02         0.000000E+00         1.100000E+01         1.000000E+00         3.400000E+02         1.900000E+01         9.400000E+01         2.200000E+01         1.330000E+02         2.230000E+02         5.300000E+01         1.500000E+01
        4.945800E+07         9.976915E+00         2.257118E-01         4.218354E-01         3.524529E-01        -1.737132E-01        -1.096287E-01        -5.180488E-01         1.482010E+00         1.724707E+00         1.053392E+00         6.420000E+02         3.410000E+02         1.087000E+03        -1.266081E+01        -1.328678E+01        -1.052882E+01        -7.643973E+00        -9.330682E+00        -6.954669E+00        -4.173543E+00        -2.976970E+00        -4.808356E+00        -3.191129E+00         0.000000E+00        -2.013599E+00         0.000000E+00        -3.302105E+00         0.000000E+00        -2.872284E+01        -3.081201E+01        -3.045603E+01        -3.154863E+01        -2.583684E+01        -2.790766E+01        -6.141712E+00        -7.156747E+00        -6.023526E+00        -6.512094E+00        -5.739225E+00        -6.200164E+00        -6.917428E+00         0.000000E+00        -7.848505E+00         0.000000E+00        -5.463692E+00         0.000000E+00        -2.277664E+01        -2.579328E+01        -2.472530E+01        -3.259385E+01        -2.229569E+01        -2.425974E+01        -5.944497E+00        -8.616055E+00        -5.657874E+00        -3.016829E+00        -6.320006E+00        -7.669697E+00        -2.801902E+00         0.000000E+00        -2.022424E+00         0.000000E+00        -2.271897E+00         0.000000E+00        -2.936084E+01        -3.173000E+01        -3.092307E+01        -3.326382E+01        -2.762276E+01        -2.914406E+01        -6.574294E-01        -5.371607E-01        -6.672900E-01        -8.246775E-01        -6.810904E-01        -6.211159E-01         1.160000E+02         7.000000E+00         3.040000E+02         3.060000E+02         2.300000E+01         8.000000E+00         1.310000E+02         1.000000E+00         1.300000E+01         1.000000E+00         3.410000E+02         1.500000E+01         9.400000E+01         1.200000E+01         1.450000E+02         2.220000E+02         6.400000E+01         1.500000E+01
        4.948800E+07         9.556186E+00         2.080502E-01         4.246931E-01         3.672567E-01        -1.249521E-01        -1.368353E-01        -5.132399E-01         1.516910E+00         1.697115E+00         1.032310E+00         5.970000E+02         3.470000E+02         1.126000E+03        -1.245132E+01        -1.412408E+01        -1.068198E+01        -7.673674E+00        -8.775887E+00        -6.832059E+00        -4.239836E+00        -2.744042E+00        -4.827237E+00        -2.662085E+00         0.000000E+00        -2.064000E+00         0.000000E+00        -3.218367E+00         0.000000E+00        -2.905019E+01        -2.618225E+01        -3.011074E+01        -3.186198E+01        -2.668374E+01        -2.824676E+01        -5.591459E+00        -8.504860E+00        -6.253391E+00        -6.336016E+00        -6.236529E+00        -6.270650E+00        -7.270718E+00         0.000000E+00        -1.107504E+01         0.000000E+00        -5.591423E+00         0.000000E+00        -2.276712E+01        -2.137680E+01        -2.164792E+01        -2.831545E+01        -2.200029E+01        -2.378022E+01        -5.797333E+00        -9.022777E+00        -5.396040E+00        -5.287481E+00        -6.482388E+00        -7.826822E+00        -2.319240E+00         0.000000E+00        -2.207507E+00         0.000000E+00        -2.509532E+00         0.000000E+00        -2.928908E+01        -3.231948E+01        -3.055425E+01        -3.310787E+01        -2.735598E+01        -2.860632E+01        -5.636600E-01        -6.380350E-01        -7.318772E-01        -8.282482E-01        -5.740493E-01        -5.247526E-01         1.120000E+02         4.000000E+00         3.030000E+02         3.070000E+02         3.100000E+01         7.000000E+00         1.200000E+02         2.000000E+00         1.100000E+01         1.000000E+00         3.500000E+02         1.800000E+01         9.100000E+01         9.000000E+00         1.470000E+02         2.180000E+02         6.300000E+01         1.600000E+01
        4.951800E+07         9.594487E+00         2.120063E-01         4.200857E-01         3.679079E-01        -1.117192E-01        -8.371468E-02        -4.918497E-01         1.545340E+00         1.725911E+00         1.054031E+00         5.980000E+02         3.420000E+02         1.130000E+03        -1.229047E+01        -1.396283E+01        -1.041715E+01        -7.852664E+00        -8.953654E+00        -6.688668E+00        -3.941823E+00        -2.964835E+00        -4.929447E+00        -2.497929E+00         0.000000E+00        -2.182606E+00         0.000000E+00        -2.901590E+00         0.000000E+00        -2.913468E+01        -3.317866E+01        -3.034483E+01        -3.170353E+01        -2.530635E+01        -2.805522E+01        -6.089634E+00        -4.397325E+00        -6.004657E+00        -6.418553E+00        -6.754127E+00        -7.397000E+00        -6.918584E+00         0.000000E+00        -9.935354E+00                  NAN        -5.460064E+00         0.000000E+00        -2.281883E+01        -2.970451E+01        -2.355989E+01                  NAN        -2.210281E+01        -2.494965E+01        -5.735332E+00        -5.946108E+00        -4.800940E+00                  NAN        -6.344095E+00        -7.055994E+00        -2.397193E+00         0.000000E+00        -2.031689E+00         0.000000E+00        -2.821274E+00         0.000000E+00        -2.928919E+01        -3.175420E+01        -3.117225E+01        -3.309970E+01        -2.769537E+01        -2.925272E+01        -5.174003E-01        -5.430316E-01        -7.139271E-01        -8.510694E-01        -5.437483E-01        -5.542369E-01         1.100000E+02         6.000000E+00         2.950000E+02         3.130000E+02         3.200000E+01         8.000000E+00         1.170000E+02         1.000000E+00         1.200000E+01         0.000000E+00         3.540000E+02         1.800000E+01         9.600000E+01         1.800000E+01         1.410000E+02         2.170000E+02         6.400000E+01         1.200000E+01
        4.954800E+07         9.787185E+00         2.284040E-01         4.179024E-01         3.536936E-01        -1.513786E-01        -1.540673E-01        -5.463276E-01         1.510989E+00         1.681645E+00         9.839805E-01         6.360000E+02         3.360000E+02         1.098000E+03        -1.301696E+01        -1.417691E+01        -1.010715E+01        -7.638533E+00        -8.739413E+00        -7.069686E+00        -4.079358E+00        -2.864664E+00        -4.901064E+00        -2.786454E+00         0.000000E+00        -2.232126E+00         0.000000E+00        -3.074883E+00         0.000000E+00        -2.907759E+01        -3.182998E+01        -3.012454E+01        -3.134101E+01        -2.453634E+01        -2.646800E+01        -5.869200E+00        -5.595873E+00        -6.171190E+00        -6.567667E+00        -6.638369E+00        -6.758952E+00        -7.412428E+00         0.000000E+00        -1.061588E+01         0.000000E+00        -5.421505E+00         0.000000E+00        -2.233231E+01        -2.243446E+01        -2.268419E+01        -2.958034E+01        -2.186849E+01        -2.508709E+01        -5.809486E+00        -8.567987E+00        -5.309812E+00        -6.145318E+00        -6.510822E+00        -7.458360E+00        -2.120636E+00         0.000000E+00        -2.059801E+00         0.000000E+00        -2.585232E+00         0.000000E+00        -2.983798E+01        -3.070552E+01        -3.119084E+01        -3.284181E+01        -2.695599E+01        -2.915211E+01        -5.940949E-01        -9.210902E-01        -7.018590E-01        -8.816948E-01        -6.214881E-01        -5.490230E-01         1.220000E+02         8.000000E+00         2.920000E+02         3.090000E+02         2.800000E+01         5.000000E+00         1.330000E+02         1.000000E+00         1.100000E+01         2.000000E+00         3.270000E+02         2.800000E+01         9.800000E+01         1.000000E+01         1.420000E+02         2.210000E+02         6.000000E+01         1.600000E+01
        4.957800E+07         9.723502E+00         2.287639E-01         4.173349E-01         3.539012E-01        -1.542854E-01        -1.036928E-01        -5.299137E-01         1.521573E+00         1.718092E+00         1.019849E+00         6.260000E+02         3.340000E+02         1.110000E+03        -1.230078E+01        -1.397853E+01        -1.043358E+01        -7.747275E+00        -9.055952E+00        -6.866435E+00        -4.174772E+00        -2.800919E+00        -4.867586E+00        -2.504913E+00         0.000000E+00        -2.136653E+00         0.000000E+00        -3.069757E+00         0.000000E+00        -2.885754E+01        -3.198136E+01        -3.042275E+01        -3.148086E+01        -2.611522E+01        -3.047890E+01        -6.221921E+00        -6.304713E+00        -6.006287E+00        -6.527639E+00        -6.059596E+00        -5.474748E+00        -7.221611E+00         0.000000E+00        -8.245444E+00         0.000000E+00        -5.381871E+00         0.000000E+00        -2.172395E+01        -2.661899E+01        -2.419162E+01        -2.673894E+01        -2.210053E+01        -2.565139E+01        -6.181230E+00        -4.498076E+00        -5.313434E+00        -4.785187E+00        -6.509435E+00        -7.509478E+00        -2.096343E+00         0.000000E+00        -2.085931E+00         0.000000E+00        -2.753998E+00         0.000000E+00        -2.914722E+01        -3.075878E+01        -3.106109E+01        -3.288819E+01        -2.751557E+01        -2.916540E+01        -6.732109E-01        -6.220980E-01        -6.966007E-01        -9.031831E-01        -6.576961E-01        -7.482357E-01         1.230000E+02         4.000000E+00         2.950000E+02         3.070000E+02         3.400000E+01         1.000000E+00         1.360000E+02         3.000000E+00         1.100000E+01         1.000000E+00         3.350000E+02         1.600000E+01         8.800000E+01         2.200000E+01         1.430000E+02         2.120000E+02         6.100000E+01         1.300000E+01
        4.960800E+07         9.541117E+00         2.128423E-01         4.112404E-01         3.759173E-01        -8.056855E-02        -1.479006E-01        -4.935513E-01         1.560711E+00         1.678998E+00         1.012756E+00         6.110000E+02         3.320000E+02         1.127000E+03        -1.213781E+01        -1.424687E+01        -1.054536E+01        -8.034232E+00        -8.610245E+00        -6.967714E+00        -4.335184E+00        -3.057262E+00        -4.747800E+00        -2.797608E+00         0.000000E+00        -2.072103E+00         0.000000E+00        -2.808359E+00         0.000000E+00        -2.952079E+01        -2.918474E+01        -3.022977E+01        -3.149215E+01        -2.593307E+01        -2.910188E+01        -5.656439E+00        -6.981878E+00        -6.291646E+00        -6.515279E+00        -6.773124E+00        -5.798169E+00        -7.399054E+00         0.000000E+00        -9.497925E+00         0.000000E+00        -5.337678E+00         0.000000E+00        -2.246027E+01        -2.527392E+01        -2.306460E+01        -2.834271E+01        -2.191105E+01        -2.377269E+01        -5.849584E+00        -7.626825E+00        -5.833961E+00        -6.882359E+00        -6.490073E+00        -7.952253E+00        -1.851953E+00         0.000000E+00        -2.108568E+00         0.000000E+00        -2.506735E+00         0.000000E+00        -3.017648E+01        -3.045748E+01        -3.117713E+01        -3.312651E+01        -2.713455E+01        -2.881343E+01        -5.966690E-01        -7.853771E-01        -7.390000E-01        -7.990134E-01        -6.915373E-01        -8.568412E-01         1.150000E+02         9.000000E+00         2.990000E+02         2.940000E+02         4.400000E+01         3.000000E+00         1.270000E+02         2.000000E+00         1.000000E+01         1.000000E+00         3.450000E+02         1.700000E+01         9.900000E+01         1.200000E+01         1.370000E+02         2.060000E+02         6.400000E+01         1.700000E+01
        4.963800E+07         9.850296E+00         2.209294E-01         4.117750E-01         3.672956E-01        -1.488715E-01        -1.437290E-01        -5.035427E-01         1.524907E+00         1.656359E+00         1.066335E+00         6.230000E+02         3.300000E+02         1.117000E+03        -1.226483E+01        -1.371798E+01        -1.064916E+01        -7.625147E+00        -8.777282E+00        -7.043979E+00        -4.343650E+00        -3.009521E+00        -4.663765E+00        -2.688797E+00         0.000000E+00        -2.149715E+00         0.000000E+00        -2.871529E+00         0.000000E+00        -2.903461E+01        -3.082845E+01        -3.046594E+01        -3.161572E+01        -2.697828E+01        -2.642832E+01        -5.724127E+00        -5.929847E+00        -6.015961E+00        -6.474379E+00        -6.166334E+00        -6.769934E+00        -7.584542E+00         0.000000E+00        -8.401593E+00         0.000000E+00        -5.437095E+00         0.000000E+00        -2.262081E+01        -2.688464E+01        -2.283193E+01        -3.159239E+01        -2.198274E+01        -2.503927E+01        -5.718930E+00        -5.698019E+00        -5.390443E+00        -4.520409E+00        -6.517242E+00        -7.240096E+00        -2.008201E+00         0.000000E+00        -1.967458E+00         0.000000E+00        -2.633378E+00         0.000000E+00        -2.967912E+01        -3.165782E+01        -3.123685E+01        -3.313006E+01        -2.750693E+01        -2.915766E+01        -5.900955E-01        -6.666637E-01        -7.503574E-01        -8.642638E-01        -7.093906E-01        -4.693119E-01         1.120000E+02         9.000000E+00         2.920000E+02         3.080000E+02         4.000000E+01         3.000000E+00         1.270000E+02         3.000000E+00         1.100000E+01         1.000000E+00         3.450000E+02         1.500000E+01         1.000000E+02         1.500000E+01         1.360000E+02         2.080000E+02         5.900000E+01         1.700000E+01
        4.966800E+07         9.887536E+00         2.262269E-01         4.114737E-01         3.622994E-01        -1.650699E-01        -1.133936E-01        -5.111427E-01         1.485564E+00         1.719214E+00         1.059667E+00         6.450000E+02         3.350000E+02         1.090000E+03        -1.206501E+01        -1.375048E+01        -1.084150E+01        -8.064082E+00        -8.819503E+00        -6.861873E+00        -4.103366E+00        -2.961653E+00        -4.696535E+00        -3.007880E+00         0.000000E+00        -2.105056E+00         0.000000E+00        -2.450515E+00         0.000000E+00        -2.863307E+01        -2.924027E+01        -3.035095E+01        -3.149543E+01        -2.590073E+01        -2.616222E+01        -5.826304E+00        -6.624575E+00        -5.938672E+00        -6.421333E+00        -6.440278E+00        -5.448150E+00        -6.612687E+00         0.000000E+00        -8.071296E+00         0.000000E+00        -5.724171E+00         0.000000E+00        -2.289119E+01        -2.420532E+01        -2.365799E+01        -3.018736E+01        -2.169297E+01        -2.474331E+01        -6.003678E+00        -7.924440E+00        -5.621134E+00        -5.122189E+00        -6.563093E+00        -7.429877E+00        -2.257632E+00         0.000000E+00        -1.873448E+00         0.000000E+00        -2.371751E+00         0.000000E+00        -2.956343E+01        -3.055254E+01        -3.122038E+01        -3.301955E+01        -2.692752E+01        -2.888505E+01        -6.518973E-01        -1.362755E+00        -7.330677E-01        -8.307394E-01        -7.276933E-01        -4.371241E-01         1.150000E+02         9.000000E+00         3.050000E+02         2.950000E+02         3.600000E+01         4.000000E+00         1.260000E+02         3.000000E+00         1.200000E+01         1.000000E+00         3.410000E+02         1.900000E+01         1.000000E+02         1.100000E+01         1.400000E+02         2.110000E+02         7.300000E+01         1.100000E+01
        4.969800E+07         1.001730E+01         2.381633E-01         4.094324E-01         3.524043E-01        -1.347314E-01        -1.090623E-01        -5.273480E-01         1.520159E+00         1.720648E+00         9.951019E-01         6.690000E+02         3.370000E+02         1.064000E+03        -1.222782E+01        -1.392452E+01        -1.045778E+01        -7.854355E+00        -8.946064E+00        -6.853927E+00        -4.206819E+00        -2.756641E+00        -4.904964E+00        -2.885008E+00         0.000000E+00        -2.121660E+00         0.000000E+00        -3.367710E+00         0.000000E+00        -2.861573E+01        -3.065043E+01        -3.026172E+01        -3.138664E+01        -2.533023E+01        -2.700172E+01        -5.733672E+00        -6.130905E+00        -6.006406E+00        -6.594598E+00        -6.635219E+00        -6.502576E+00        -6.882572E+00         0.000000E+00        -9.480985E+00                  NAN        -5.452152E+00         0.000000E+00        -2.309261E+01        -2.740282E+01        -2.431861E+01                  NAN        -2.200781E+01        -2.465492E+01        -5.684502E+00        -6.926882E+00        -5.603929E+00                  NAN        -6.527694E+00        -7.944484E+00        -2.691883E+00         0.000000E+00        -2.144515E+00         0.000000E+00        -2.583826E+00         0.000000E+00        -2.917273E+01        -3.219276E+01        -3.118851E+01        -3.292624E+01        -2.709944E+01        -2.955030E+01        -5.267365E-01        -7.603772E-01        -6.663980E-01        -8.732304E-01        -7.766827E-01        -9.224060E-01         1.150000E+02         1.500000E+01         2.970000E+02         2.990000E+02         3.200000E+01         6.000000E+00         1.330000E+02         4.000000E+00         1.000000E+01         0.000000E+00         3.290000E+02         2.600000E+01         9.800000E+01         1.800000E+01         1.430000E+02         2.030000E+02         5.600000E+01         2.200000E+01
        4.972800E+07         9.597844E+00         2.181225E-01         4.114632E-01         3.704143E-01        -1.341232E-01        -1.812890E-01        -5.311973E-01         1.528480E+00         1.650398E+00         1.026446E+00         5.990000E+02         3.350000E+02         1.136000E+03        -1.254449E+01        -1.436839E+01        -1.051787E+01        -7.766754E+00        -8.400836E+00        -7.133914E+00        -4.056412E+00        -2.924625E+00        -4.771670E+00        -2.660627E+00         0.000000E+00        -2.154490E+00         0.000000E+00        -2.217142E+00         0.000000E+00        -2.908258E+01        -3.174252E+01        -3.026524E+01        -3.135851E+01        -2.586964E+01        -2.672148E+01        -5.738343E+00        -5.169287E+00        -6.117852E+00        -6.569984E+00        -6.663492E+00        -6.619558E+00        -7.642411E+00         0.000000E+00        -9.757494E+00                  NAN        -5.648234E+00         0.000000E+00        -2.248547E+01        -2.710600E+01        -2.371361E+01                  NAN        -2.186985E+01        -2.477822E+01        -6.016096E+00        -6.356019E+00        -5.011023E+00                  NAN        -6.389316E+00        -7.273165E+00        -2.605726E+00         0.000000E+00        -2.013377E+00         0.000000E+00        -2.517698E+00         0.000000E+00        -2.912280E+01        -3.163113E+01        -3.086020E+01        -3.298970E+01        -2.737171E+01        -2.953306E+01        -5.720548E-01        -1.039651E+00        -7.082814E-01        -9.214284E-01        -8.479559E-01        -4.852235E-01         1.080000E+02         1.500000E+01         2.990000E+02         2.980000E+02         3.900000E+01         5.000000E+00         1.170000E+02         5.000000E+00         1.000000E+01         0.000000E+00         3.440000E+02         2.600000E+01         8.500000E+01         2.000000E+01         1.420000E+02         2.090000E+02         5.900000E+01         1.400000E+01
        4.975800E+07         9.822941E+00         2.379469E-01         4.128231E-01         3.492300E-01        -1.374970E-01        -1.758618E-01        -5.137830E-01         1.532272E+00         1.637978E+00         1.022097E+00         6.330000E+02         3.350000E+02         1.102000E+03        -1.242227E+01        -1.444424E+01        -1.042784E+01        -7.639917E+00        -8.344450E+00        -6.961993E+00        -4.301082E+00        -2.732134E+00        -4.850009E+00        -2.778994E+00         0.000000E+00        -2.223419E+00         0.000000E+00        -3.459107E+00         0.000000E+00        -2.867561E+01        -3.149672E+01        -3.003728E+01        -3.115283E+01        -2.475704E+01        -2.716714E+01        -5.753718E+00        -6.481282E+00        -6.313499E+00        -6.638401E+00        -6.185842E+00        -6.422415E+00        -6.940072E+00         0.000000E+00        -8.429025E+00                  NAN        -5.566668E+00         0.000000E+00        -2.276746E+01        -2.656564E+01        -2.258137E+01                  NAN        -2.193430E+01        -2.495700E+01        -5.871719E+00        -6.411379E+00        -5.861716E+00                  NAN        -6.458831E+00        -7.245709E+00        -2.610163E+00         0.000000E+00        -2.214284E+00         0.000000E+00        -2.320479E+00         0.000000E+00        -2.887699E+01        -3.116297E+01        -3.109399E+01        -3.289973E+01        -2.762233E+01        -2.884102E+01        -5.903025E-01        -8.739727E-01        -6.981050E-01        -8.307968E-01        -6.889001E-01        -4.217760E-01         1.220000E+02         1.800000E+01         2.820000E+02         3.090000E+02         2.900000E+01         4.000000E+00         1.430000E+02         6.000000E+00         1.100000E+01         0.000000E+00         3.200000E+02         2.200000E+01         9.000000E+01         2.600000E+01         1.410000E+02         2.130000E+02         5.900000E+01         9.000000E+00
        4.978800E+07         1.023525E+01         2.402688E-01         4.112025E-01         3.485287E-01        -1.548875E-01        -1.392426E-01        -5.332732E-01         1.507801E+00         1.697480E+00         9.838074E-01         6.410000E+02         3.350000E+02         1.094000E+03        -1.197718E+01        -1.408621E+01        -1.064590E+01        -8.033891E+00        -8.865032E+00        -6.875991E+00        -4.184379E+00        -2.918401E+00        -4.746520E+00        -2.646454E+00         0.000000E+00        -2.065500E+00         0.000000E+00        -3.429639E+00         0.000000E+00        -2.879235E+01        -3.068112E+01        -3.034613E+01        -3.160220E+01        -2.518547E+01        -2.562333E+01        -5.797691E+00        -5.847375E+00        -6.077382E+00        -6.565841E+00        -6.290254E+00        -5.390605E+00        -6.612447E+00         0.000000E+00        -9.481405E+00                  NAN        -5.587249E+00         0.000000E+00        -2.271223E+01        -2.441952E+01        -2.410250E+01                  NAN        -2.194995E+01        -2.532597E+01        -6.225948E+00        -7.235727E+00        -5.872247E+00                  NAN        -6.570554E+00        -7.201503E+00        -2.690630E+00         0.000000E+00        -2.084296E+00         0.000000E+00        -2.210889E+00         0.000000E+00        -2.919280E+01        -3.108127E+01        -3.087271E+01        -3.309608E+01        -2.735945E+01        -2.833008E+01        -5.604347E-01        -7.023830E-01        -7.337308E-01        -9.279571E-01        -6.481103E-01        -7.588439E-01         1.210000E+02         1.200000E+01         3.100000E+02         2.910000E+02         2.900000E+01         1.000000E+00         1.300000E+02         8.000000E+00         1.100000E+01         0.000000E+00         3.310000E+02         2.200000E+01         9.300000E+01         2.300000E+01         1.470000E+02         2.020000E+02         6.100000E+01         1.200000E+01
        4.981800E+07         1.039606E+01         2.463379E-01         4.104142E-01         3.432479E-01        -1.503212E-01        -1.339002E-01        -5.165350E-01         1.494099E+00         1.713314E+00         1.029293E+00         6.680000E+02         3.390000E+02         1.063000E+03        -1.222097E+01        -1.367117E+01        -1.060709E+01        -7.879916E+00        -9.138309E+00        -6.949660E+00        -4.204201E+00        -2.810077E+00        -4.755971E+00        -2.487097E+00         0.000000E+00        -2.105601E+00         0.000000E+00        -2.548550E+00         0.000000E+00        -2.907258E+01        -3.180595E+01        -3.020863E+01        -3.151212E+01        -2.640978E+01        -2.808976E+01        -5.897677E+00        -5.493668E+00        -6.152253E+00        -6.525628E+00        -5.840316E+00        -6.720827E+00        -7.049114E+00         0.000000E+00        -8.160384E+00                  NAN        -5.638183E+00         0.000000E+00        -2.221469E+01        -2.540664E+01        -2.350438E+01                  NAN        -2.179712E+01        -2.455745E+01        -6.326937E+00        -8.004214E+00        -5.632231E+00                  NAN        -6.481126E+00        -7.647241E+00        -2.605607E+00         0.000000E+00        -2.097049E+00         0.000000E+00        -2.385299E+00         0.000000E+00        -2.909538E+01        -3.136157E+01        -3.092103E+01        -3.313760E+01        -2.722817E+01        -2.904863E+01        -6.776245E-01        -6.335569E-01        -7.357613E-01        -8.579110E-01        -5.752664E-01        -4.177258E-01         1.350000E+02         8.000000E+00         3.020000E+02         2.890000E+02         2.700000E+01         3.000000E+00         1.410000E+02         6.000000E+00         1.000000E+01         0.000000E+00         3.210000E+02         2.400000E+01         1.000000E+02         1.500000E+01         1.450000E+02         2.140000E+02         5.400000E+01         1.300000E+01
        4.984800E+07         1.003173E+01         2.336596E-01         4.110143E-01         3.553260E-01        -1.745633E-01        -1.159386E-01        -5.561692E-01         1.492126E+00         1.730271E+00         9.937810E-01         6.240000E+02         3.430000E+02         1.103000E+03        -1.220871E+01        -1.400816E+01        -1.073885E+01        -7.682695E+00        -8.883119E+00        -6.911865E+00        -4.180205E+00        -2.840262E+00        -4.672321E+00        -2.647657E+00         0.000000E+00        -2.128363E+00         0.000000E+00        -3.487676E+00         0.000000E+00        -2.879682E+01        -3.061405E+01        -2.983682E+01        -3.167672E+01        -2.522038E+01        -3.627059E+01        -5.746991E+00        -6.568627E+00        -6.304881E+00        -6.472420E+00        -6.727950E+00        -1.878809E+00        -7.416762E+00         0.000000E+00        -9.460599E+00                  NAN        -5.428980E+00         0.000000E+00        -2.225480E+01        -2.509696E+01        -2.466620E+01                  NAN        -2.182079E+01        -2.536504E+01        -5.900632E+00        -7.438608E+00        -5.090768E+00                  NAN        -6.543033E+00        -6.722617E+00        -1.880537E+00         0.000000E+00        -2.209845E+00         0.000000E+00        -1.960234E+00         0.000000E+00        -2.988868E+01        -3.209238E+01        -3.076924E+01        -3.295483E+01        -2.789066E+01        -2.810727E+01        -6.420928E-01        -7.232263E-01        -7.666771E-01        -9.253185E-01        -6.699677E-01        -6.237213E-01         1.220000E+02         1.200000E+01         2.990000E+02         2.950000E+02         3.500000E+01         1.000000E+00         1.240000E+02         6.000000E+00         1.100000E+01         0.000000E+00         3.470000E+02         1.400000E+01         9.100000E+01         2.200000E+01         1.370000E+02         2.140000E+02         5.700000E+01         1.300000E+01
        4.987800E+07         1.026103E+01         2.418327E-01         4.139539E-01         3.442134E-01        -1.746762E-01        -1.379045E-01        -5.531476E-01         1.485044E+00         1.680565E+00         9.910673E-01         6.310000E+02         3.440000E+02         1.095000E+03        -1.249543E+01        -1.393476E+01        -1.077339E+01        -7.750250E+00        -8.829260E+00        -6.753301E+00        -4.000053E+00        -2.723989E+00        -4.849819E+00        -2.694608E+00         0.000000E+00        -2.169322E+00         0.000000E+00        -3.179258E+00                  NAN        -2.926614E+01        -3.331061E+01        -3.000311E+01        -3.150965E+01        -2.489728E+01                  NAN        -5.641760E+00        -5.297768E+00        -6.095888E+00        -6.434744E+00        -6.699970E+00                  NAN        -7.158226E+00         0.000000E+00        -9.159523E+00                  NAN        -5.515189E+00         0.000000E+00        -2.239539E+01        -2.648279E+01        -2.343028E+01                  NAN        -2.197623E+01        -2.551674E+01        -6.102839E+00        -7.133261E+00        -5.226153E+00                  NAN        -6.346840E+00        -7.072264E+00        -2.102380E+00         0.000000E+00        -1.994712E+00         0.000000E+00        -2.942503E+00         0.000000E+00        -2.959512E+01        -3.227326E+01        -3.091419E+01        -3.299203E+01        -2.660986E+01        -2.963319E+01        -6.111427E-01        -6.015134E-01        -7.335376E-01        -9.315403E-01        -6.044337E-01        -2.723622E-01         1.310000E+02         1.700000E+01         2.930000E+02         2.940000E+02         2.900000E+01         0.000000E+00         1.390000E+02         6.000000E+00         1.200000E+01         0.000000E+00         3.260000E+02         1.900000E+01         9.700000E+01         2.000000E+01         1.440000E+02         2.120000E+02         6.100000E+01         1.000000E+01
        4.990800E+07         1.062613E+01         2.539002E-01         4.121832E-01         3.339165E-01        -1.533939E-01        -1.121938E-01        -5.614961E-01         1.483230E+00         1.700679E+00         9.897587E-01         6.930000E+02         3.420000E+02         1.035000E+03        -1.216719E+01        -1.376505E+01        -1.056853E+01        -7.530944E+00        -9.139560E+00        -6.768161E+00        -4.180213E+00        -2.881920E+00        -4.770684E+00        -2.994521E+00         0.000000E+00        -2.138603E+00         0.000000E+00        -3.702925E+00         0.000000E+00        -2.832706E+01        -3.112116E+01        -3.024988E+01        -3.198496E+01        -2.448784E+01        -2.948075E+01        -5.714021E+00        -5.628676E+00        -6.133383E+00        -6.311784E+00        -6.535502E+00        -9.974529E+00        -6.877992E+00         0.000000E+00        -9.427848E+00                  NAN        -5.388674E+00         0.000000E+00        -2.241464E+01        -2.496607E+01        -2.296243E+01                  NAN        -2.186237E+01        -2.337147E+01        -6.220450E+00        -9.287533E+00        -5.577156E+00                  NAN        -6.603282E+00        -8.521449E+00        -1.955956E+00         0.000000E+00        -1.648479E+00         0.000000E+00        -2.782818E+00         0.000000E+00        -2.931367E+01        -3.137126E+01        -3.137336E+01        -3.300210E+01        -2.690280E+01        -2.914534E+01        -5.639383E-01        -6.212712E-01        -7.313471E-01        -8.880854E-01        -5.950722E-01        -7.058655E-01         1.330000E+02         1.400000E+01         3.130000E+02         2.810000E+02         2.200000E+01         1.000000E+00         1.480000E+02         4.000000E+00         1.100000E+01         0.000000E+00         3.200000E+02         1.900000E+01         9.800000E+01         2.100000E+01         1.500000E+02         2.100000E+02         4.400000E+01         1.200000E+01
        4.993800E+07         1.079409E+01         2.589975E-01         4.137512E-01         3.272513E-01        -1.517096E-01        -1.327832E-01        -5.697990E-01         1.507168E+00         1.700673E+00         9.756775E-01         6.750000E+02         3.400000E+02         1.055000E+03        -1.255284E+01        -1.439826E+01        -1.068594E+01        -7.479881E+00        -8.939457E+00        -6.796823E+00        -4.198092E+00        -2.804205E+00        -4.864350E+00        -2.897303E+00         0.000000E+00        -2.201620E+00         0.000000E+00        -3.274482E+00         0.000000E+00        -2.832842E+01        -3.113359E+01        -3.023387E+01        -3.144155E+01        -2.479185E+01        -3.036796E+01        -5.763867E+00        -5.715666E+00        -6.091095E+00        -6.539089E+00        -6.699499E+00        -3.344798E+00        -7.092787E+00         0.000000E+00        -8.521424E+00                  NAN        -5.484199E+00         0.000000E+00        -2.257265E+01        -2.861049E+01        -2.432618E+01                  NAN        -2.171326E+01        -2.583049E+01        -5.720372E+00        -6.197682E+00        -5.088199E+00                  NAN        -6.656235E+00        -6.351090E+00        -2.244127E+00         0.000000E+00        -2.126938E+00         0.000000E+00        -3.053420E+00         0.000000E+00        -2.932773E+01        -3.078753E+01        -3.099671E+01        -3.290794E+01        -2.670651E+01        -2.820162E+01        -6.370005E-01        -8.714280E-01        -6.835924E-01        -9.930158E-01        -5.141593E-01        -7.590614E-01         1.400000E+02         1.600000E+01         3.010000E+02         2.890000E+02         1.700000E+01         1.000000E+00         1.540000E+02         8.000000E+00         1.200000E+01         0.000000E+00         3.100000E+02         1.800000E+01         9.700000E+01         1.900000E+01         1.360000E+02         2.240000E+02         5.400000E+01         1.100000E+01
        4.996800E+07         1.046798E+01         2.510137E-01         4.129306E-01         3.360558E-01        -1.479520E-01        -1.447731E-01        -5.404283E-01         1.489350E+00         1.691638E+00         1.022841E+00         6.460000E+02         3.510000E+02         1.073000E+03        -1.223849E+01        -1.426713E+01        -1.084943E+01        -7.551966E+00        -8.912575E+00        -7.081396E+00        -4.129107E+00        -2.781643E+00        -4.506617E+00        -2.845722E+00         0.000000E+00        -2.233052E+00         0.000000E+00        -2.775740E+00         0.000000E+00        -2.801705E+01        -3.031748E+01        -3.005878E+01        -3.172015E+01        -2.587602E+01        -2.118743E+01        -6.198217E+00        -5.407104E+00        -6.100627E+00        -6.397872E+00        -6.254755E+00        -7.982791E+00        -6.951655E+00         0.000000E+00        -8.545486E+00                  NAN        -5.616427E+00         0.000000E+00        -2.224562E+01        -2.657074E+01        -2.342134E+01                  NAN        -2.165864E+01        -2.623434E+01        -6.085416E+00        -8.782329E+00        -5.696495E+00                  NAN        -6.623775E+00        -6.803387E+00        -2.071447E+00         0.000000E+00        -1.821200E+00         0.000000E+00        -2.510542E+00         0.000000E+00        -2.949602E+01        -3.144773E+01        -3.136105E+01        -3.309995E+01        -2.693990E+01        -2.791366E+01        -4.767562E-01        -6.855769E-01        -7.591372E-01        -8.677002E-01        -6.014063E-01        -7.881921E-01         1.290000E+02         1.600000E+01         3.110000E+02         2.830000E+02         2.400000E+01         1.000000E+00         1.440000E+02         4.000000E+00         1.200000E+01         0.000000E+00         3.230000E+02         1.900000E+01         8.300000E+01         2.400000E+01         1.530000E+02         2.110000E+02         6.400000E+01         1.000000E+01
        4.999800E+07         1.079798E+01         2.572245E-01         4.155756E-01         3.271999E-01        -1.654902E-01        -1.514474E-01        -5.541159E-01         1.500422E+00         1.683178E+00         9.845507E-01         6.880000E+02         3.530000E+02         1.029000E+03        -1.225959E+01        -1.398947E+01        -1.047956E+01        -7.348409E+00        -9.000448E+00        -7.028181E+00        -4.196888E+00        -2.814327E+00        -4.902696E+00        -3.061162E+00         0.000000E+00        -2.115774E+00         0.000000E+00        -3.793378E+00         0.000000E+00        -2.841528E+01        -3.074866E+01        -3.029614E+01        -3.163566E+01        -2.442553E+01        -2.458185E+01        -5.688066E+00        -5.754449E+00        -6.106591E+00        -6.482440E+00        -6.180239E+00        -8.178048E+00        -6.756847E+00         0.000000E+00        -8.849247E+00         0.000000E+00        -5.357414E+00         0.000000E+00        -2.259595E+01        -2.540377E+01        -2.237527E+01        -2.900020E+01        -2.213623E+01        -2.483602E+01        -6.086712E+00        -7.556731E+00        -5.112513E+00        -5.511067E+00        -6.396898E+00        -7.770195E+00        -1.838250E+00         0.000000E+00        -2.182648E+00         0.000000E+00        -3.054561E+00         0.000000E+00        -2.980679E+01        -3.131550E+01        -3.106209E+01        -3.295510E+01        -2.664047E+01        -2.983645E+01        -6.577059E-01        -8.460736E-01        -6.470522E-01        -8.756437E-01        -6.709838E-01        -7.754116E-01         1.300000E+02         1.800000E+01         3.090000E+02         2.820000E+02         2.400000E+01         1.000000E+00         1.450000E+02         1.000000E+01         1.100000E+01         1.000000E+00         3.220000E+02         1.300000E+01         9.400000E+01         2.700000E+01         1.490000E+02         2.100000E+02         5.000000E+01         1.000000E+01
        5.002800E+07         1.035871E+01         2.463894E-01         4.168115E-01         3.367991E-01        -1.433907E-01        -1.537637E-01        -5.221460E-01         1.511799E+00         1.665071E+00         1.031692E+00         6.390000E+02         3.480000E+02         1.083000E+03        -1.229023E+01        -1.373162E+01        -1.060376E+01        -7.860072E+00        -8.940069E+00        -7.100879E+00        -3.928720E+00        -2.802376E+00        -4.790747E+00        -2.671086E+00         0.000000E+00        -2.134621E+00         0.000000E+00        -3.747986E+00         0.000000E+00        -2.836615E+01        -3.037084E+01        -3.020027E+01        -3.172321E+01        -2.438485E+01        -2.740510E+01        -6.034876E+00        -6.411860E+00        -6.191690E+00        -6.292658E+00        -6.358922E+00        -5.107094E+00        -6.541762E+00         0.000000E+00        -8.789309E+00         0.000000E+00        -5.669240E+00         0.000000E+00        -2.299449E+01        -2.395706E+01        -2.323560E+01        -3.245284E+01        -2.174861E+01        -2.320517E+01        -6.126815E+00        -7.738158E+00        -5.156454E+00        -7.718656E+00        -6.410409E+00        -7.823566E+00        -2.374899E+00         0.000000E+00        -2.106426E+00         0.000000E+00        -2.202347E+00         0.000000E+00        -2.958379E+01        -3.132584E+01        -3.102632E+01        -3.300370E+01        -2.715191E+01        -2.901315E+01        -6.282723E-01        -7.914667E-01        -7.429942E-01        -8.652809E-01        -7.496845E-01        -4.904998E-01         1.240000E+02         1.300000E+01         3.060000E+02         2.960000E+02         2.300000E+01         2.000000E+00         1.380000E+02         1.000000E+01         1.100000E+01         1.000000E+00         3.290000E+02         1.300000E+01         9.300000E+01         2.000000E+01         1.440000E+02         2.140000E+02         5.400000E+01         6.000000E+00
        5.005800E+07         1.044889E+01         2.353645E-01         4.142821E-01         3.503533E-01        -1.977248E-01        -1.533973E-01        -5.434576E-01         1.471015E+00         1.669345E+00         1.020098E+00         6.160000E+02         3.460000E+02         1.108000E+03        -1.306560E+01        -1.364455E+01        -1.040842E+01        -7.695684E+00        -8.397655E+00        -7.020344E+00        -3.702400E+00        -3.097267E+00        -4.795583E+00        -2.846965E+00         0.000000E+00        -2.194768E+00         0.000000E+00        -2.662324E+00         0.000000E+00        -2.900552E+01        -3.013196E+01        -3.022583E+01        -3.144833E+01        -2.599315E+01        -2.816179E+01        -5.825055E+00        -6.275092E+00        -6.094456E+00        -6.490341E+00        -6.671626E+00        -5.339035E+00        -7.025729E+00         0.000000E+00        -7.878602E+00                  NAN        -5.587679E+00         0.000000E+00        -2.218070E+01        -2.734655E+01        -2.486024E+01                  NAN        -2.184175E+01        -2.444746E+01        -6.194752E+00        -6.737212E+00        -5.373583E+00                  NAN        -6.487121E+00        -7.697720E+00        -2.434152E+00         0.000000E+00        -1.888551E+00         0.000000E+00        -2.475981E+00         0.000000E+00        -2.961353E+01        -3.122680E+01        -3.153957E+01        -3.307722E+01        -2.826238E+01        -2.937006E+01        -7.466181E-01        -5.925907E-01        -7.398949E-01        -8.405670E-01        -5.609373E-01        -4.626712E-01         1.200000E+02         1.000000E+01         3.060000E+02         2.950000E+02         3.000000E+01         3.000000E+00         1.340000E+02         7.000000E+00         1.100000E+01         0.000000E+00         3.320000E+02         1.800000E+01         9.400000E+01         1.800000E+01         1.450000E+02         2.080000E+02         5.200000E+01         1.800000E+01
        5.008800E+07         1.082829E+01         2.538809E-01         4.135291E-01         3.325900E-01        -1.369475E-01        -1.375161E-01        -5.805169E-01         1.496885E+00         1.686252E+00         9.491716E-01         6.660000E+02         3.490000E+02         1.055000E+03        -1.274407E+01        -1.424168E+01        -1.057444E+01        -7.929489E+00        -8.865005E+00        -6.980764E+00        -3.727756E+00        -2.894452E+00        -4.644859E+00        -2.973896E+00         0.000000E+00        -2.225760E+00         0.000000E+00        -3.142134E+00         0.000000E+00        -2.870117E+01        -3.128757E+01        -3.011001E+01        -3.160362E+01        -2.489156E+01        -2.855916E+01        -5.559885E+00        -6.460588E+00        -6.097665E+00        -6.491863E+00        -6.667867E+00        -7.367336E+00        -6.939110E+00         0.000000E+00        -8.796000E+00         0.000000E+00        -5.588565E+00         0.000000E+00        -2.272664E+01        -2.640442E+01        -2.268967E+01        -3.087688E+01        -2.136758E+01        -2.561512E+01        -5.846254E+00        -7.114826E+00        -5.625815E+00        -5.797843E+00        -6.610969E+00        -7.590253E+00        -1.917281E+00         0.000000E+00        -2.177071E+00         0.000000E+00        -3.280546E+00         0.000000E+00        -2.956865E+01        -3.163742E+01        -3.078727E+01        -3.294351E+01        -2.691895E+01        -2.924603E+01        -6.772903E-01        -7.291180E-01        -7.032953E-01        -8.912448E-01        -5.442871E-01        -7.549248E-01         1.330000E+02         2.000000E+01         3.060000E+02         2.820000E+02         2.100000E+01         2.000000E+00         1.490000E+02         7.000000E+00         1.000000E+01         1.000000E+00         3.170000E+02         1.800000E+01         1.050000E+02         2.400000E+01         1.400000E+02         2.120000E+02         3.800000E+01         1.400000E+01
        5.011800E+07         1.067147E+01         2.422768E-01         4.137705E-01         3.439527E-01        -1.578010E-01        -1.005002E-01        -5.276423E-01         1.514697E+00         1.703788E+00         1.047605E+00         6.330000E+02         3.550000E+02         1.082000E+03        -1.284400E+01        -1.372882E+01        -1.084624E+01        -7.968328E+00        -8.954712E+00        -6.823956E+00        -3.832965E+00        -2.883113E+00        -4.729504E+00        -2.976971E+00         0.000000E+00        -2.144121E+00         0.000000E+00        -2.765255E+00         0.000000E+00        -2.863404E+01        -3.114622E+01        -3.041440E+01        -3.154668E+01        -2.574919E+01        -2.600720E+01        -5.635666E+00        -5.872733E+00        -5.936295E+00        -6.649994E+00        -6.249764E+00        -9.160433E+00        -6.807240E+00         0.000000E+00        -9.801235E+00         0.000000E+00        -5.816965E+00         0.000000E+00        -2.295504E+01        -2.806833E+01        -2.320732E+01        -2.656691E+01        -2.175918E+01        -2.405262E+01        -5.963262E+00        -7.349866E+00        -4.439824E+00        -7.402564E+00        -6.471890E+00        -8.383936E+00        -2.231401E+00         0.000000E+00        -1.888507E+00         0.000000E+00        -2.043159E+00         0.000000E+00        -2.943325E+01        -3.126775E+01        -3.134102E+01        -3.295815E+01        -2.790384E+01        -2.881772E+01        -5.921187E-01        -7.866308E-01        -7.021204E-01        -9.517029E-01        -7.633898E-01        -5.187949E-01         1.310000E+02         1.500000E+01         3.110000E+02         2.800000E+02         2.600000E+01         1.000000E+00         1.440000E+02         7.000000E+00         9.000000E+00         1.000000E+00         3.240000E+02         1.700000E+01         1.050000E+02         2.200000E+01         1.470000E+02         2.050000E+02         5.500000E+01         1.000000E+01
        5.014800E+07         1.023480E+01         2.299969E-01         4.117721E-01         3.582310E-01        -2.044915E-01        -1.543870E-01        -5.425504E-01         1.443292E+00         1.677411E+00         1.045942E+00         6.090000E+02         3.510000E+02         1.110000E+03        -1.270127E+01        -1.408573E+01        -1.039704E+01        -7.655337E+00        -8.733060E+00        -7.030714E+00        -3.871595E+00        -2.875279E+00        -4.833281E+00        -2.803922E+00         0.000000E+00        -2.173545E+00         0.000000E+00        -2.405044E+00         0.000000E+00        -2.885264E+01        -3.081375E+01        -3.049580E+01        -3.167507E+01        -2.571289E+01        -2.579169E+01        -5.834292E+00        -5.857325E+00        -5.894592E+00        -6.328962E+00        -6.553233E+00        -7.500037E+00        -6.921672E+00         0.000000E+00        -9.690904E+00         0.000000E+00        -5.514344E+00         0.000000E+00        -2.198783E+01        -2.554776E+01        -2.278851E+01        -3.035311E+01        -2.170492E+01        -2.436008E+01        -6.255209E+00        -7.933449E+00        -5.397671E+00        -7.974420E+00        -6.437886E+00        -7.249011E+00        -1.973776E+00         0.000000E+00        -2.031441E+00         0.000000E+00        -2.841798E+00         0.000000E+00        -2.965733E+01        -3.232750E+01        -3.145591E+01        -3.296974E+01        -2.725418E+01        -2.881153E+01        -5.779806E-01        -5.778022E-01        -6.566691E-01        -9.438772E-01        -6.366674E-01        -3.664208E-01         1.240000E+02         8.000000E+00         3.140000E+02         2.810000E+02         3.000000E+01         7.000000E+00         1.280000E+02         6.000000E+00         1.100000E+01         1.000000E+00         3.420000E+02         1.400000E+01         8.800000E+01         2.100000E+01         1.440000E+02         2.100000E+02         4.900000E+01         1.500000E+01
        5.017800E+07         1.009438E+01         2.260195E-01         4.147069E-01         3.592736E-01        -1.165131E-01        -1.202507E-01        -5.447142E-01         1.535786E+00         1.710013E+00         9.764271E-01         6.090000E+02         3.500000E+02         1.111000E+03        -1.225624E+01        -1.362482E+01        -1.065517E+01        -8.268925E+00        -8.921773E+00        -6.872879E+00        -3.893914E+00        -2.999663E+00        -4.635597E+00        -2.900148E+00         0.000000E+00        -2.076760E+00         0.000000E+00        -2.598565E+00         0.000000E+00        -2.853783E+01        -2.969858E+01        -3.029464E+01        -3.149169E+01        -2.520931E+01        -2.796888E+01        -5.681403E+00        -6.050539E+00        -6.196395E+00        -6.534267E+00        -6.486445E+00        -5.771300E+00        -6.975833E+00         0.000000E+00        -8.232039E+00                  NAN        -5.520579E+00         0.000000E+00        -2.238199E+01        -2.516937E+01        -2.312612E+01                  NAN        -2.171812E+01        -2.579393E+01        -5.979786E+00        -7.840219E+00        -5.354491E+00                  NAN        -6.695633E+00        -7.294324E+00        -2.483682E+00         0.000000E+00        -1.957518E+00         0.000000E+00        -1.876065E+00         0.000000E+00        -2.906166E+01        -3.134070E+01        -3.128689E+01        -3.297935E+01        -2.766355E+01        -2.899673E+01        -5.609586E-01        -7.213423E-01        -7.236924E-01        -8.504833E-01        -4.969871E-01        -1.056879E+00         1.170000E+02         1.300000E+01         3.130000E+02         2.860000E+02         3.100000E+01         4.000000E+00         1.300000E+02         4.000000E+00         1.000000E+01         0.000000E+00         3.430000E+02         1.500000E+01         8.900000E+01         1.600000E+01         1.530000E+02         2.070000E+02         5.900000E+01         9.000000E+00
        5.020800E+07         9.966605E+00         2.204684E-01         4.198718E-01         3.596598E-01        -9.957761E-02        -1.160515E-01        -5.736484E-01         1.538937E+00         1.726776E+00         9.982955E-01         5.930000E+02         3.530000E+02         1.124000E+03        -1.215852E+01        -1.379447E+01        -1.088342E+01        -8.020504E+00        -9.055479E+00        -6.724157E+00        -4.237708E+00        -3.057712E+00        -4.803254E+00        -2.632123E+00         0.000000E+00        -2.094232E+00         0.000000E+00        -2.062407E+00         0.000000E+00        -2.885700E+01        -3.096312E+01        -3.021811E+01        -3.151744E+01        -2.631656E+01        -2.748869E+01        -5.751196E+00        -6.162268E+00        -6.144080E+00        -6.397976E+00        -6.514761E+00        -4.963652E+00        -6.467306E+00         0.000000E+00        -9.927585E+00         0.000000E+00        -5.858676E+00         0.000000E+00        -2.256169E+01        -2.590163E+01        -2.160651E+01        -2.879122E+01        -2.173052E+01        -2.454135E+01        -6.400885E+00        -8.124599E+00        -5.304380E+00        -4.576496E+00        -6.524887E+00        -7.802888E+00        -2.718753E+00         0.000000E+00        -2.106067E+00         0.000000E+00        -3.569014E+00         0.000000E+00        -2.905732E+01        -3.165291E+01        -3.084608E+01        -3.302299E+01        -2.600319E+01        -2.867954E+01        -5.584261E-01        -1.056616E+00        -7.303754E-01        -8.827406E-01        -7.581402E-01        -6.472179E-01         1.150000E+02         1.600000E+01         3.110000E+02         2.860000E+02         3.300000E+01         3.000000E+00         1.300000E+02         7.000000E+00         1.200000E+01         1.000000E+00         3.260000E+02         2.600000E+01         8.200000E+01         2.100000E+01         1.480000E+02         2.130000E+02         6.400000E+01         1.200000E+01
        5.023800E+07         1.014984E+01         2.308754E-01         4.175838E-01         3.515408E-01        -1.396306E-01        -1.606491E-01        -5.432965E-01         1.522434E+00         1.657701E+00         1.005717E+00         6.110000E+02         3.450000E+02         1.114000E+03        -1.209523E+01        -1.383708E+01        -1.073358E+01        -7.969394E+00        -8.604697E+00        -6.870650E+00        -4.184270E+00        -2.845347E+00        -4.779149E+00        -2.487367E+00         0.000000E+00        -2.085915E+00         0.000000E+00        -2.397418E+00         0.000000E+00        -2.894883E+01        -2.985113E+01        -3.027445E+01        -3.131318E+01        -2.550449E+01        -2.735479E+01        -5.947003E+00        -6.075536E+00        -6.121681E+00        -6.680022E+00        -6.271008E+00        -7.132189E+00        -6.967061E+00         0.000000E+00        -8.969941E+00         0.000000E+00        -5.808371E+00         0.000000E+00        -2.243976E+01        -2.580036E+01        -2.214438E+01        -3.317695E+01        -2.163192E+01        -2.461623E+01        -6.120103E+00        -7.345191E+00        -6.389654E+00        -6.333658E+00        -6.628147E+00        -7.695437E+00        -2.524239E+00         0.000000E+00        -2.019298E+00         0.000000E+00        -2.911458E+00         0.000000E+00        -2.919560E+01        -3.177189E+01        -3.110596E+01        -3.288100E+01        -2.704547E+01        -2.932971E+01        -6.203855E-01        -7.084654E-01        -7.441253E-01        -9.132985E-01        -9.296060E-01        -3.582325E-01         1.130000E+02         1.500000E+01         3.150000E+02         2.880000E+02         3.100000E+01         2.000000E+00         1.310000E+02         5.000000E+00         1.100000E+01         1.000000E+00         3.300000E+02         2.400000E+01         8.900000E+01         2.000000E+01         1.450000E+02         2.090000E+02         5.200000E+01         1.200000E+01
        5.026800E+07         1.024738E+01         2.366002E-01         4.164350E-01         3.469648E-01        -1.315662E-01        -1.578599E-01        -5.446739E-01         1.558688E+00         1.669196E+00         1.023326E+00         6.020000E+02         3.490000E+02         1.119000E+03        -1.200871E+01        -1.392331E+01        -1.021168E+01        -7.920270E+00        -8.569706E+00        -7.186397E+00        -4.129278E+00        -3.004990E+00        -4.793695E+00        -2.682434E+00         0.000000E+00        -2.278778E+00         0.000000E+00        -3.050733E+00         0.000000E+00        -2.898450E+01        -3.138525E+01        -3.009964E+01        -3.147020E+01        -2.563994E+01        -2.785965E+01        -5.833075E+00        -6.720962E+00        -6.169044E+00        -6.427242E+00        -6.688728E+00        -6.150717E+00        -6.796562E+00         0.000000E+00        -7.925777E+00         0.000000E+00        -5.537090E+00         0.000000E+00        -2.218847E+01        -2.657407E+01        -2.430800E+01        -2.987287E+01        -2.141411E+01        -2.434203E+01        -6.140935E+00        -7.290767E+00        -5.085051E+00        -5.173440E+00        -6.712170E+00        -8.043123E+00        -1.740249E+00         0.000000E+00        -2.049155E+00         0.000000E+00        -2.755822E+00         0.000000E+00        -2.985371E+01        -3.148739E+01        -3.123676E+01        -3.296684E+01        -2.665322E+01        -2.926704E+01        -4.990910E-01        -1.285988E+00        -7.098137E-01        -7.894899E-01        -7.444758E-01        -7.155149E-01         1.230000E+02         2.000000E+01         2.890000E+02         3.020000E+02         2.300000E+01         7.000000E+00         1.380000E+02         8.000000E+00         1.100000E+01         2.000000E+00         3.220000E+02         2.100000E+01         9.900000E+01         2.300000E+01         1.450000E+02         2.090000E+02         5.200000E+01         5.000000E+00
        5.029800E+07         1.035440E+01         2.477085E-01         4.179181E-01         3.343734E-01        -1.279531E-01        -1.586442E-01        -5.174284E-01         1.513782E+00         1.665317E+00         1.037313E+00         6.350000E+02         3.420000E+02         1.093000E+03        -1.203732E+01        -1.451089E+01        -1.072209E+01        -7.848610E+00        -8.515127E+00        -6.659535E+00        -4.283802E+00        -2.916623E+00        -4.916137E+00        -2.822159E+00         0.000000E+00        -2.239520E+00         0.000000E+00        -2.526346E+00         0.000000E+00        -2.793071E+01        -3.017158E+01        -2.996169E+01        -3.153877E+01        -2.640453E+01        -2.613444E+01        -6.125558E+00        -6.455821E+00        -6.383303E+00        -6.555519E+00        -5.877896E+00        -7.912827E+00        -6.315811E+00         0.000000E+00        -8.324620E+00         0.000000E+00        -5.872983E+00         0.000000E+00        -2.289229E+01        -2.516903E+01        -2.451685E+01        -2.537994E+01        -2.184190E+01        -2.342704E+01        -6.123112E+00        -7.410519E+00        -5.532790E+00        -6.205178E+00        -6.220310E+00        -7.629557E+00        -2.235210E+00         0.000000E+00        -2.197158E+00         0.000000E+00        -3.407335E+00         0.000000E+00        -2.956613E+01        -3.108690E+01        -3.080871E+01        -3.298817E+01        -2.627025E+01        -2.897772E+01        -6.184479E-01        -1.068456E+00        -7.426120E-01        -9.161705E-01        -6.650680E-01        -1.095205E+00         1.120000E+02         1.900000E+01         3.070000E+02         2.980000E+02         2.100000E+01         7.000000E+00         1.430000E+02         8.000000E+00         1.100000E+01         1.000000E+00         3.250000E+02         1.400000E+01         9.000000E+01         2.700000E+01         1.340000E+02         2.170000E+02         5.800000E+01         9.000000E+00
        5.032800E+07         1.070864E+01         2.321594E-01         4.202483E-01         3.475923E-01        -1.037823E-01        -1.480455E-01        -5.171494E-01         1.526472E+00         1.673347E+00         1.044868E+00         5.890000E+02         3.490000E+02         1.132000E+03        -1.227757E+01        -1.371063E+01        -1.048013E+01        -8.213620E+00        -8.781425E+00        -6.866721E+00        -3.929601E+00        -3.103984E+00        -4.963374E+00        -2.713417E+00         0.000000E+00        -2.094763E+00         0.000000E+00        -3.100501E+00         0.000000E+00        -2.921372E+01        -2.965013E+01        -3.041278E+01        -3.163283E+01        -2.542097E+01        -2.717310E+01        -5.705476E+00        -6.839694E+00        -6.253162E+00        -6.458829E+00        -6.199429E+00        -6.821044E+00        -6.673576E+00         0.000000E+00        -8.278140E+00         0.000000E+00        -5.681199E+00         0.000000E+00        -2.310342E+01        -2.932103E+01        -2.437143E+01        -2.760292E+01        -2.157664E+01        -2.333300E+01        -6.059609E+00        -6.144012E+00        -4.944148E+00        -7.787422E+00        -6.364619E+00        -8.511294E+00        -2.138529E+00         0.000000E+00        -1.962481E+00         0.000000E+00        -2.396595E+00         0.000000E+00        -2.948644E+01        -3.129234E+01        -3.128060E+01        -3.306364E+01        -2.716720E+01        -2.813831E+01        -5.600126E-01        -9.740576E-01        -7.433646E-01        -9.038127E-01        -6.392262E-01        -9.880597E-01         1.110000E+02         2.200000E+01         3.120000E+02         2.870000E+02         2.600000E+01         6.000000E+00         1.350000E+02         1.000000E+00         1.200000E+01         4.000000E+00         3.350000E+02         1.500000E+01         9.800000E+01         2.600000E+01         1.450000E+02         2.130000E+02         5.900000E+01         1.200000E+01
        5.035800E+07         1.020211E+01         2.285695E-01         4.159061E-01         3.555245E-01        -1.269968E-01        -1.412770E-01        -5.162462E-01         1.543756E+00         1.668263E+00         1.022928E+00         5.820000E+02         3.510000E+02         1.137000E+03        -1.236655E+01        -1.364563E+01        -1.083755E+01        -7.825759E+00        -8.840368E+00        -6.815085E+00        -4.389022E+00        -2.860625E+00        -4.819038E+00        -2.384016E+00         0.000000E+00        -2.213560E+00         0.000000E+00        -2.531910E+00         0.000000E+00        -2.957909E+01        -3.118506E+01        -3.035630E+01        -3.174378E+01        -2.561084E+01        -2.741888E+01        -5.851906E+00        -6.149759E+00        -5.969946E+00        -6.305161E+00        -6.780238E+00        -6.402008E+00        -7.032539E+00         0.000000E+00        -9.761899E+00         0.000000E+00        -5.989221E+00         0.000000E+00        -2.273850E+01        -2.562409E+01        -2.224257E+01        -3.225604E+01        -2.144067E+01        -2.458488E+01        -6.309955E+00        -7.433064E+00        -5.337349E+00        -5.785813E+00        -6.442724E+00        -7.767994E+00        -2.463995E+00         0.000000E+00        -1.742531E+00         0.000000E+00        -3.008428E+00         0.000000E+00        -2.943948E+01        -3.146045E+01        -3.145466E+01        -3.314580E+01        -2.672739E+01        -2.920119E+01        -6.588335E-01        -1.057344E+00        -6.731247E-01        -7.844786E-01        -4.798857E-01        -6.234061E-01         1.120000E+02         2.200000E+01         2.990000E+02         2.950000E+02         3.100000E+01         5.000000E+00         1.260000E+02         1.200000E+01         1.000000E+01         3.000000E+00         3.290000E+02         2.200000E+01         1.100000E+02         2.000000E+01         1.470000E+02         2.050000E+02         5.800000E+01         1.100000E+01
        5.038800E+07         1.000747E+01         2.200340E-01         4.095227E-01         3.704433E-01        -8.528722E-02        -1.400281E-01        -5.175247E-01         1.577336E+00         1.720098E+00         1.039072E+00         5.650000E+02         3.490000E+02         1.156000E+03        -1.154414E+01        -1.408771E+01        -1.063640E+01        -8.196289E+00        -8.893129E+00        -7.027342E+00        -4.479526E+00        -2.963547E+00        -4.705827E+00        -1.949647E+00         0.000000E+00        -2.164062E+00         0.000000E+00        -1.715178E+00         0.000000E+00        -2.989789E+01        -3.005100E+01        -3.010524E+01        -3.177154E+01        -2.614319E+01        -2.618479E+01        -5.805383E+00        -6.460462E+00        -6.163435E+00        -6.335096E+00        -6.834723E+00        -8.115911E+00        -6.694522E+00         0.000000E+00        -9.244882E+00         0.000000E+00        -6.045327E+00         0.000000E+00        -2.284253E+01        -2.689274E+01        -2.337689E+01        -3.033455E+01        -2.144600E+01        -2.343694E+01        -6.243733E+00        -6.410632E+00        -5.392931E+00        -5.718437E+00        -6.548693E+00        -8.443317E+00        -1.808918E+00         0.000000E+00        -2.071898E+00         0.000000E+00        -2.729715E+00         0.000000E+00        -2.993169E+01        -3.143509E+01        -3.135538E+01        -3.347246E+01        -2.696211E+01        -2.924011E+01        -5.814425E-01        -1.017889E+00        -7.043424E-01        -8.297480E-01        -6.538335E-01        -1.011694E+00         1.140000E+02         1.500000E+01         3.120000E+02         2.830000E+02         3.400000E+01         6.000000E+00         1.220000E+02         1.300000E+01         1.100000E+01         2.000000E+00         3.340000E+02         2.000000E+01         8.800000E+01         2.300000E+01         1.500000E+02         2.030000E+02         6.200000E+01         1.800000E+01
        5.041800E+07         1.039969E+01         2.427804E-01         4.138260E-01         3.433937E-01        -1.246631E-01        -1.080558E-01        -5.190069E-01         1.533863E+00         1.720997E+00         1.023673E+00         6.010000E+02         3.480000E+02         1.121000E+03        -1.200890E+01        -1.365741E+01        -1.076511E+01        -7.961156E+00        -8.655261E+00        -6.829548E+00        -4.368736E+00        -3.030225E+00        -4.696678E+00        -2.096255E+00         0.000000E+00        -2.049558E+00         0.000000E+00        -3.022000E+00         0.000000E+00        -2.975293E+01        -3.131474E+01        -3.052997E+01        -3.136694E+01        -2.460204E+01        -2.397200E+01        -5.918003E+00        -6.607481E+00        -6.085867E+00        -6.552792E+00        -6.671642E+00        -8.618407E+00        -7.051890E+00         0.000000E+00        -7.856955E+00         0.000000E+00        -5.997012E+00         0.000000E+00        -2.263914E+01        -2.764342E+01        -2.343236E+01        -2.878784E+01        -2.180600E+01        -2.407446E+01        -6.100221E+00        -6.516526E+00        -5.073051E+00        -7.117120E+00        -6.185654E+00        -7.454043E+00        -2.061482E+00         0.000000E+00        -1.979477E+00         0.000000E+00        -2.960683E+00         0.000000E+00        -2.960237E+01        -3.190606E+01        -3.110331E+01        -3.318444E+01        -2.640615E+01        -2.979192E+01        -6.541439E-01        -8.750057E-01        -7.643960E-01        -8.599270E-01        -5.881400E-01        -1.834281E-01         1.240000E+02         2.000000E+01         3.060000E+02         2.820000E+02         2.800000E+01         4.000000E+00         1.330000E+02         1.100000E+01         1.100000E+01         3.000000E+00         3.230000E+02         2.100000E+01         9.600000E+01         3.300000E+01         1.550000E+02         1.970000E+02         5.400000E+01         2.000000E+00
        5.044800E+07         9.917645E+00         2.143683E-01         4.171600E-01         3.684717E-01        -8.944499E-02        -1.119974E-01        -5.184609E-01         1.574542E+00         1.736613E+00         1.063367E+00         5.420000E+02         3.550000E+02         1.173000E+03        -1.171581E+01        -1.379498E+01        -1.081804E+01        -7.984355E+00        -9.021299E+00        -6.834140E+00        -4.234790E+00        -2.824391E+00        -4.708660E+00        -2.124562E+00         0.000000E+00        -1.992720E+00         0.000000E+00        -3.092738E+00         0.000000E+00        -2.972768E+01        -2.997133E+01        -3.067944E+01        -3.143375E+01        -2.531020E+01        -2.887252E+01        -5.670328E+00        -6.868363E+00        -6.003552E+00        -6.657423E+00        -6.438417E+00        -6.946628E+00        -7.299137E+00         0.000000E+00        -9.490022E+00         0.000000E+00        -5.775470E+00         0.000000E+00        -2.272446E+01        -2.532090E+01        -2.291267E+01        -2.950795E+01        -2.162654E+01        -2.434904E+01        -5.956273E+00        -7.265879E+00        -5.620988E+00        -7.614970E+00        -6.422169E+00        -7.298274E+00        -2.034941E+00         0.000000E+00        -1.966565E+00         0.000000E+00        -2.673287E+00         0.000000E+00        -2.977665E+01        -3.094577E+01        -3.120609E+01        -3.300659E+01        -2.720955E+01        -2.890004E+01        -5.347760E-01        -6.827189E-01        -7.052502E-01        -8.755929E-01        -7.635614E-01        -6.699390E-01         1.070000E+02         1.500000E+01         3.250000E+02         2.770000E+02         3.600000E+01         4.000000E+00         1.140000E+02         1.100000E+01         1.000000E+01         3.000000E+00         3.470000E+02         1.700000E+01         8.200000E+01         3.100000E+01         1.560000E+02         2.010000E+02         6.200000E+01         9.000000E+00
        5.047800E+07         1.053237E+01         2.352375E-01         4.157214E-01         3.490411E-01        -1.056865E-01        -8.979079E-02        -5.392113E-01         1.520131E+00         1.726442E+00         1.020117E+00         5.910000E+02         3.570000E+02         1.122000E+03        -1.195306E+01        -1.386164E+01        -1.090354E+01        -7.771296E+00        -9.216448E+00        -6.920832E+00        -4.388208E+00        -2.611882E+00        -4.659849E+00        -2.137649E+00         0.000000E+00        -2.143994E+00         0.000000E+00        -3.631355E+00         0.000000E+00        -2.957808E+01        -3.202191E+01        -3.050366E+01        -3.161658E+01        -2.468458E+01        -2.534475E+01        -5.755611E+00        -5.549261E+00        -5.762303E+00        -6.400224E+00        -6.120317E+00        -7.470835E+00        -6.696394E+00         0.000000E+00        -9.190401E+00         0.000000E+00        -5.674534E+00         0.000000E+00        -2.300898E+01        -2.696354E+01        -2.257229E+01        -2.810755E+01        -2.166484E+01        -2.369558E+01        -6.253622E+00        -7.973355E+00        -5.644056E+00        -8.107375E+00        -6.457875E+00        -8.543913E+00        -1.948931E+00         0.000000E+00        -1.943323E+00         0.000000E+00        -2.623194E+00         0.000000E+00        -2.987020E+01        -3.141084E+01        -3.123583E+01        -3.297098E+01        -2.713816E+01        -2.857502E+01        -5.115313E-01        -7.627329E-01        -6.419876E-01        -8.889760E-01        -6.063589E-01        -4.562837E-01         1.230000E+02         1.700000E+01         3.140000E+02         2.780000E+02         2.800000E+01         4.000000E+00         1.380000E+02         5.000000E+00         1.000000E+01         2.000000E+00         3.360000E+02         1.100000E+01         9.600000E+01         3.300000E+01         1.620000E+02         1.950000E+02         5.200000E+01         1.000000E+01
        5.050800E+07         1.040382E+01         2.396991E-01         4.147980E-01         3.455030E-01        -9.806725E-02        -1.240178E-01        -5.231400E-01         1.550071E+00         1.709227E+00         1.048028E+00         5.990000E+02         3.570000E+02         1.114000E+03        -1.171776E+01        -1.415296E+01        -1.075850E+01        -7.959914E+00        -9.099537E+00        -6.899867E+00        -4.438379E+00        -2.725377E+00        -4.768984E+00        -2.156611E+00         0.000000E+00        -2.070446E+00         0.000000E+00        -2.406406E+00         0.000000E+00        -2.936012E+01        -3.113982E+01        -3.019587E+01        -3.172121E+01        -2.554725E+01        -2.703391E+01        -5.638916E+00        -5.797657E+00        -6.053523E+00        -6.296110E+00        -6.727021E+00        -5.774143E+00        -6.653079E+00         0.000000E+00        -8.069152E+00         0.000000E+00        -5.844766E+00         0.000000E+00        -2.270528E+01        -2.418943E+01        -2.409786E+01        -2.765074E+01        -2.150083E+01        -2.561759E+01        -6.152271E+00        -7.885478E+00        -4.947732E+00        -6.264752E+00        -6.551147E+00        -6.524923E+00        -2.433974E+00         0.000000E+00        -2.347702E+00         0.000000E+00        -2.244916E+00         0.000000E+00        -2.934780E+01        -3.152297E+01        -3.064985E+01        -3.303941E+01        -2.687782E+01        -2.985427E+01        -5.348090E-01        -9.033492E-01        -7.403477E-01        -8.355860E-01        -9.674698E-01        -1.170921E+00         1.200000E+02         1.900000E+01         3.150000E+02         2.760000E+02         3.000000E+01         4.000000E+00         1.330000E+02         7.000000E+00         1.200000E+01         1.000000E+00         3.310000E+02         1.800000E+01         9.800000E+01         3.200000E+01         1.510000E+02         2.010000E+02         4.700000E+01         9.000000E+00
        5.053800E+07         1.015994E+01         2.247883E-01         4.161685E-01         3.590431E-01        -9.850714E-02        -1.171958E-01        -4.946018E-01         1.552162E+00         1.718225E+00         1.057298E+00         5.630000E+02         3.580000E+02         1.149000E+03        -1.196869E+01        -1.444402E+01        -1.051241E+01        -8.055605E+00        -8.852520E+00        -7.228072E+00        -4.184418E+00        -2.752209E+00        -4.625232E+00        -2.141938E+00         0.000000E+00        -2.215557E+00         0.000000E+00        -3.165909E+00         0.000000E+00        -2.930682E+01        -3.180111E+01        -3.024692E+01        -3.140096E+01        -2.569396E+01        -2.671396E+01        -5.955318E+00        -5.004562E+00        -6.022533E+00        -6.584652E+00        -6.483242E+00        -9.697734E+00        -6.643802E+00         0.000000E+00        -8.278177E+00         0.000000E+00        -5.628797E+00         0.000000E+00        -2.297449E+01        -2.944532E+01        -2.325442E+01        -2.469780E+01        -2.164806E+01        -2.435346E+01        -6.038602E+00        -5.062943E+00        -5.236699E+00        -9.378465E+00        -6.557132E+00        -6.784510E+00        -2.081854E+00         0.000000E+00        -2.084190E+00         0.000000E+00        -2.725676E+00         0.000000E+00        -2.945728E+01        -3.124406E+01        -3.129785E+01        -3.281076E+01        -2.709610E+01        -2.854618E+01        -6.503488E-01        -8.236747E-01        -6.949560E-01        -9.016859E-01        -5.880498E-01        -6.515271E-01         1.150000E+02         1.300000E+01         3.200000E+02         2.790000E+02         3.500000E+01         2.000000E+00         1.330000E+02         3.000000E+00         1.100000E+01         2.000000E+00         3.320000E+02         2.100000E+01         9.000000E+01         2.200000E+01         1.470000E+02         2.110000E+02         6.400000E+01         8.000000E+00
        5.056800E+07         1.013028E+01         2.331282E-01         4.171308E-01         3.497410E-01        -1.080094E-01        -1.385562E-01        -5.187636E-01         1.539938E+00         1.701786E+00         1.047091E+00         5.840000E+02         3.550000E+02         1.131000E+03        -1.162848E+01        -1.438767E+01        -1.062066E+01        -8.102207E+00        -8.805268E+00        -7.040060E+00        -4.142762E+00        -2.616764E+00        -4.647114E+00        -1.871800E+00         0.000000E+00        -2.163986E+00         0.000000E+00        -3.146629E+00         0.000000E+00        -2.971927E+01        -3.008100E+01        -3.042000E+01        -3.159214E+01        -2.553439E+01        -2.862538E+01        -5.942889E+00        -6.503901E+00        -5.928251E+00        -6.575535E+00        -6.144461E+00        -6.175912E+00        -6.977868E+00         0.000000E+00        -7.274934E+00         0.000000E+00        -5.502595E+00         0.000000E+00        -2.262500E+01        -2.424920E+01        -2.425065E+01        -2.791354E+01        -2.220060E+01        -2.329989E+01        -6.160972E+00        -7.052234E+00        -6.416064E+00        -6.821437E+00        -6.370349E+00        -7.582657E+00        -2.015335E+00         0.000000E+00        -2.341232E+00         0.000000E+00        -1.764357E+00         0.000000E+00        -2.980627E+01        -3.175779E+01        -3.075025E+01        -3.291546E+01        -2.768145E+01        -2.985405E+01        -6.540974E-01        -7.112408E-01        -6.979855E-01        -8.300650E-01        -5.227313E-01        -3.326092E-01         1.230000E+02         1.800000E+01         3.070000E+02         2.800000E+02         3.400000E+01         2.000000E+00         1.370000E+02         5.000000E+00         1.200000E+01         1.000000E+00         3.400000E+02         7.000000E+00         8.800000E+01         2.200000E+01         1.510000E+02         2.030000E+02         6.700000E+01         7.000000E+00
        5.059800E+07         1.040108E+01         2.476300E-01         4.150286E-01         3.373414E-01        -1.230837E-01        -1.176398E-01        -5.429336E-01         1.487016E+00         1.728933E+00         1.008620E+00         6.550000E+02         3.580000E+02         1.057000E+03        -1.139040E+01        -1.462007E+01        -1.062782E+01        -8.035551E+00        -8.990592E+00        -7.112690E+00        -4.679830E+00        -2.569963E+00        -4.501696E+00        -2.259582E+00         0.000000E+00        -2.065670E+00         0.000000E+00        -3.878374E+00         0.000000E+00        -2.946701E+01        -3.160973E+01        -3.027915E+01        -3.145771E+01        -2.442998E+01        -3.020696E+01        -5.629107E+00        -5.914314E+00        -6.018394E+00        -6.508335E+00        -6.201752E+00        -5.758167E+00        -6.407764E+00         0.000000E+00        -9.754078E+00         0.000000E+00        -5.703215E+00         0.000000E+00        -2.245454E+01        -2.258165E+01        -2.354654E+01        -2.687982E+01        -2.185332E+01        -2.376628E+01        -6.173897E+00        -1.085977E+01        -4.824862E+00        -8.263274E+00        -6.334158E+00        -8.316017E+00        -1.932187E+00         0.000000E+00        -2.369547E+00         0.000000E+00        -1.934873E+00         0.000000E+00        -2.965400E+01        -3.150923E+01        -3.085460E+01        -3.286642E+01        -2.729961E+01        -2.812995E+01        -5.088172E-01        -8.427871E-01        -7.636754E-01        -8.382943E-01        -7.461265E-01        -4.424092E-01         1.220000E+02         1.600000E+01         3.180000E+02         2.780000E+02         2.900000E+01         1.000000E+00         1.440000E+02         1.000000E+00         1.200000E+01         3.000000E+00         3.180000E+02         2.400000E+01         9.600000E+01         2.700000E+01         1.570000E+02         1.950000E+02         5.400000E+01         1.000000E+01
        5.062800E+07         1.027184E+01         2.344667E-01         4.163674E-01         3.491659E-01        -1.281002E-01        -1.766187E-01        -5.534788E-01         1.521134E+00         1.648925E+00         9.940444E-01         6.240000E+02         3.640000E+02         1.082000E+03        -1.129534E+01        -1.463544E+01        -1.061714E+01        -7.564899E+00        -8.915066E+00        -7.152287E+00        -4.861131E+00        -2.555534E+00        -4.694904E+00        -1.880855E+00         0.000000E+00        -2.160901E+00         0.000000E+00        -3.310480E+00         0.000000E+00        -2.970450E+01        -3.046940E+01        -3.007667E+01        -3.149079E+01        -2.520945E+01        -2.392487E+01        -5.527091E+00        -6.582017E+00        -6.056506E+00        -6.511905E+00        -6.665311E+00        -8.860084E+00        -6.300054E+00         0.000000E+00        -9.103733E+00         0.000000E+00        -5.956184E+00         0.000000E+00        -2.308331E+01        -2.590640E+01        -2.273631E+01        -3.177096E+01        -2.121719E+01        -2.384770E+01        -6.122745E+00        -6.885104E+00        -6.143885E+00        -6.684377E+00        -6.628087E+00        -7.986576E+00        -1.992575E+00         0.000000E+00        -2.263886E+00         0.000000E+00        -1.813697E+00         0.000000E+00        -2.945112E+01        -3.113807E+01        -3.098857E+01        -3.285621E+01        -2.750294E+01        -2.815008E+01        -6.640775E-01        -6.391480E-01        -6.840740E-01        -9.222480E-01        -5.912969E-01        -2.782725E-01         1.150000E+02         1.800000E+01         3.210000E+02         2.750000E+02         3.400000E+01         1.000000E+00         1.370000E+02         7.000000E+00         1.100000E+01         2.000000E+00         3.230000E+02         2.200000E+01         9.600000E+01         2.100000E+01         1.500000E+02         2.060000E+02         5.500000E+01         1.000000E+01
        5.065800E+07         1.015534E+01         2.407002E-01         4.151479E-01         3.441519E-01        -1.669873E-01        -1.362358E-01        -5.133805E-01         1.480085E+00         1.710253E+00         1.018082E+00         6.420000E+02         3.590000E+02         1.069000E+03        -1.149251E+01        -1.486468E+01        -1.086713E+01        -7.711968E+00        -8.878929E+00        -6.853824E+00        -4.609037E+00        -2.666324E+00        -4.618821E+00        -2.352525E+00         0.000000E+00        -2.310420E+00         0.000000E+00        -2.606579E+00                  NAN        -2.905125E+01        -3.100812E+01        -3.000680E+01        -3.148235E+01        -2.550373E+01                  NAN        -5.929489E+00        -6.333638E+00        -6.105858E+00        -6.573291E+00        -6.534433E+00                  NAN        -6.398793E+00         0.000000E+00        -8.775447E+00         0.000000E+00        -5.846779E+00         0.000000E+00        -2.298070E+01        -2.497157E+01        -2.345869E+01        -2.979442E+01        -2.149291E+01        -2.584346E+01        -6.011284E+00        -8.650048E+00        -5.445833E+00        -7.579398E+00        -6.396027E+00        -6.529693E+00        -2.031566E+00         0.000000E+00        -2.011604E+00         0.000000E+00        -2.279963E+00         0.000000E+00        -2.978693E+01        -3.142953E+01        -3.103204E+01        -3.294234E+01        -2.741345E+01        -2.914054E+01        -7.400874E-01        -1.014953E+00        -6.661884E-01        -9.233862E-01        -7.005072E-01        -2.490502E-01         1.180000E+02         2.100000E+01         3.140000E+02         2.760000E+02         3.500000E+01         0.000000E+00         1.370000E+02         5.000000E+00         1.400000E+01         1.000000E+00         3.240000E+02         2.100000E+01         9.500000E+01         2.600000E+01         1.450000E+02         2.060000E+02         5.000000E+01         1.400000E+01
        5.068800E+07         1.034404E+01         2.470572E-01         4.148952E-01         3.380476E-01        -1.087730E-01        -1.419411E-01        -5.412709E-01         1.529215E+00         1.703815E+00         1.024163E+00         6.610000E+02         3.590000E+02         1.050000E+03        -1.147778E+01        -1.421699E+01        -1.052802E+01        -7.723318E+00        -9.409403E+00        -6.923356E+00        -4.536085E+00        -2.643660E+00        -4.805983E+00        -2.293561E+00         0.000000E+00        -2.082180E+00         0.000000E+00        -2.760991E+00         0.000000E+00        -2.973700E+01        -3.196276E+01        -3.037419E+01        -3.150700E+01        -2.544262E+01        -3.062632E+01        -5.657936E+00        -5.306663E+00        -6.046079E+00        -6.437812E+00        -6.585523E+00        -9.002373E+00        -6.808957E+00         0.000000E+00        -8.511360E+00         0.000000E+00        -5.612028E+00         0.000000E+00        -2.213144E+01        -2.634744E+01        -2.157368E+01        -3.003183E+01        -2.154563E+01        -2.453618E+01        -6.221755E+00        -7.872644E+00        -6.864216E+00        -7.113785E+00        -6.594917E+00        -7.451552E+00        -2.337774E+00         0.000000E+00        -1.896825E+00         0.000000E+00        -1.638973E+00         0.000000E+00        -2.951849E+01        -3.114130E+01        -3.129713E+01        -3.312092E+01        -2.718059E+01        -2.830308E+01        -6.323539E-01        -7.129636E-01        -7.619334E-01        -8.204994E-01        -7.200559E-01        -4.105436E-01         1.200000E+02         2.400000E+01         3.250000E+02         2.660000E+02         2.800000E+01         1.000000E+00         1.390000E+02         9.000000E+00         1.300000E+01         2.000000E+00         3.230000E+02         1.600000E+01         9.300000E+01         2.900000E+01         1.610000E+02         2.000000E+02         4.900000E+01         1.100000E+01
        5.071800E+07         1.004616E+01         2.355291E-01         4.183555E-01         3.461153E-01        -1.231557E-01        -1.687961E-01        -4.966405E-01         1.550700E+00         1.673174E+00         1.034814E+00         6.360000E+02         3.620000E+02         1.072000E+03        -1.201181E+01        -1.434300E+01        -1.048777E+01        -7.774931E+00        -8.840982E+00        -6.889587E+00        -4.379606E+00        -2.745724E+00        -4.834009E+00        -2.803261E+00         0.000000E+00        -2.049089E+00         0.000000E+00        -2.489169E+00         0.000000E+00        -2.925109E+01        -3.094522E+01        -3.046999E+01        -3.146794E+01        -2.600822E+01        -3.010729E+01        -5.762779E+00        -6.703287E+00        -5.874879E+00        -6.488145E+00        -6.473810E+00        -5.226289E+00        -6.550220E+00         0.000000E+00        -9.374947E+00         0.000000E+00        -5.581220E+00         0.000000E+00        -2.275488E+01        -2.587421E+01        -2.137929E+01        -2.858995E+01        -2.203526E+01        -2.462469E+01        -6.007632E+00        -7.908158E+00        -6.753848E+00        -7.465822E+00        -6.332100E+00        -7.746804E+00        -2.277176E+00         0.000000E+00        -2.003142E+00         0.000000E+00        -2.371296E+00         0.000000E+00        -2.991179E+01        -3.129474E+01        -3.110123E+01        -3.295391E+01        -2.776120E+01        -2.990526E+01        -6.587123E-01        -6.776000E-01        -7.107948E-01        -9.326252E-01        -6.390840E-01        -5.918762E-01         1.180000E+02         1.700000E+01         3.280000E+02         2.680000E+02         2.900000E+01         4.000000E+00         1.390000E+02         5.000000E+00         1.200000E+01         3.000000E+00         3.290000E+02         1.400000E+01         9.300000E+01         2.300000E+01         1.570000E+02         1.930000E+02         5.700000E+01         1.200000E+01
        5.074800E+07         9.868107E+00         2.251674E-01         4.159352E-01         3.588973E-01        -1.214451E-01        -1.307493E-01        -5.156163E-01         1.542141E+00         1.706467E+00         1.025941E+00         6.040000E+02         3.610000E+02         1.105000E+03        -1.162180E+01        -1.452434E+01        -1.049533E+01        -7.984730E+00        -9.015152E+00        -7.227397E+00        -4.441631E+00        -2.720527E+00        -4.650663E+00        -2.279489E+00         0.000000E+00        -2.169794E+00         0.000000E+00        -2.981694E+00         0.000000E+00        -2.946826E+01        -3.165358E+01        -3.033752E+01        -3.155968E+01        -2.640140E+01        -2.852957E+01        -5.750053E+00        -5.699624E+00        -5.872564E+00        -6.427108E+00        -6.307166E+00        -6.164988E+00        -6.662567E+00         0.000000E+00        -8.402215E+00         0.000000E+00        -5.436586E+00         0.000000E+00        -2.193233E+01        -2.727154E+01        -2.187200E+01        -3.226425E+01        -2.188857E+01        -2.371710E+01        -6.260991E+00        -7.379936E+00        -5.983627E+00        -4.736989E+00        -6.567281E+00        -7.666847E+00        -2.595997E+00         0.000000E+00        -2.053658E+00         0.000000E+00        -1.935500E+00         0.000000E+00        -2.908718E+01        -3.189824E+01        -3.111472E+01        -3.299851E+01        -2.765348E+01        -2.876377E+01        -6.487926E-01        -7.376513E-01        -6.926730E-01        -7.931778E-01        -6.560023E-01        -8.729827E-01         1.140000E+02         1.200000E+01         3.260000E+02         2.710000E+02         3.800000E+01         3.000000E+00         1.270000E+02         5.000000E+00         1.400000E+01         2.000000E+00         3.380000E+02         1.600000E+01         9.000000E+01         2.000000E+01         1.510000E+02         2.030000E+02         6.800000E+01         1.100000E+01
        5.077800E+07         9.896917E+00         2.341391E-01         4.175391E-01         3.483218E-01        -1.555203E-01        -1.386125E-01        -4.974404E-01         1.466811E+00         1.684730E+00         1.046433E+00         5.980000E+02         3.610000E+02         1.111000E+03        -1.211594E+01        -1.439658E+01        -1.054058E+01        -7.437466E+00        -8.968855E+00        -7.212184E+00        -4.551360E+00        -2.671608E+00        -4.616395E+00        -2.590583E+00         0.000000E+00        -2.021235E+00         0.000000E+00        -3.216228E+00         0.000000E+00        -2.920066E+01        -3.126309E+01        -3.045192E+01        -3.200544E+01        -2.525542E+01        -2.809969E+01        -5.581484E+00        -5.421246E+00        -6.130360E+00        -6.103789E+00        -6.273906E+00        -7.920487E+00        -6.695474E+00         0.000000E+00        -1.031153E+01         0.000000E+00        -5.530773E+00         0.000000E+00        -2.234871E+01        -2.626034E+01        -2.260511E+01        -2.729567E+01        -2.176927E+01        -2.439590E+01        -6.266333E+00        -6.667837E+00        -5.199219E+00        -7.315728E+00        -6.469131E+00        -7.488568E+00        -2.193724E+00         0.000000E+00        -2.074899E+00         0.000000E+00        -2.026219E+00         0.000000E+00        -2.966633E+01        -3.082266E+01        -3.137629E+01        -3.302714E+01        -2.749808E+01        -2.932401E+01        -5.866134E-01        -1.020745E+00        -7.114345E-01        -8.559970E-01        -7.228194E-01        -6.517468E-01         1.130000E+02         1.700000E+01         3.290000E+02         2.680000E+02         3.300000E+01         4.000000E+00         1.430000E+02         7.000000E+00         1.300000E+01         3.000000E+00         3.260000E+02         1.000000E+01         9.100000E+01         1.500000E+01         1.500000E+02         2.120000E+02         5.900000E+01         1.100000E+01
        5.080800E+07         1.008778E+01         2.310464E-01         4.179913E-01         3.509623E-01        -9.622397E-02        -1.379658E-01        -4.672772E-01         1.563365E+00         1.690247E+00         1.072015E+00         5.840000E+02         3.590000E+02         1.127000E+03        -1.124713E+01        -1.390125E+01        -1.068433E+01        -7.720462E+00        -9.418101E+00        -7.188736E+00        -4.800594E+00        -2.670995E+00        -4.534043E+00        -2.404509E+00         0.000000E+00        -2.080254E+00         0.000000E+00        -2.056328E+00         0.000000E+00        -2.958341E+01        -3.025016E+01        -3.016052E+01        -3.178721E+01        -2.604433E+01        -2.592281E+01        -5.597670E+00        -6.988742E+00        -6.095604E+00        -6.418716E+00        -6.740192E+00        -6.013028E+00        -5.750061E+00         0.000000E+00        -1.083602E+01         0.000000E+00        -6.014872E+00         0.000000E+00        -2.327627E+01        -2.695880E+01        -2.248885E+01        -2.877970E+01        -2.179953E+01        -2.489132E+01        -6.035115E+00        -5.954766E+00        -5.370703E+00        -6.855075E+00        -6.153800E+00        -6.497178E+00        -2.443009E+00         0.000000E+00        -1.924919E+00         0.000000E+00        -1.587405E+00         0.000000E+00        -2.957531E+01        -3.145552E+01        -3.137709E+01        -3.298753E+01        -2.835700E+01        -2.942648E+01        -6.324503E-01        -9.457093E-01        -7.120218E-01        -8.659193E-01        -5.019299E-01        -1.756831E-01         1.060000E+02         2.400000E+01         3.230000E+02         2.760000E+02         3.200000E+01         3.000000E+00         1.380000E+02         7.000000E+00         1.100000E+01         3.000000E+00         3.300000E+02         1.300000E+01         9.500000E+01         2.600000E+01         1.460000E+02         2.090000E+02         5.800000E+01         7.000000E+00
        5.083800E+07         9.979676E+00         2.274517E-01         4.182097E-01         3.543386E-01        -1.467946E-01        -1.478795E-01        -4.885311E-01         1.511766E+00         1.691347E+00         1.087745E+00         6.090000E+02         3.580000E+02         1.103000E+03        -1.159676E+01        -1.427592E+01        -1.053335E+01        -7.687135E+00        -9.083318E+00        -7.052553E+00        -4.835797E+00        -2.716907E+00        -4.663095E+00        -2.547353E+00         0.000000E+00        -2.125208E+00         0.000000E+00        -2.666950E+00         0.000000E+00        -2.945778E+01        -3.143827E+01        -3.030864E+01        -3.175892E+01        -2.466481E+01        -3.003629E+01        -5.778971E+00        -6.129925E+00        -6.111392E+00        -6.431478E+00        -6.877593E+00        -5.068666E+00        -6.514046E+00         0.000000E+00        -1.022297E+01         0.000000E+00        -5.740549E+00         0.000000E+00        -2.289368E+01        -2.632580E+01        -2.210160E+01        -3.151019E+01        -2.156051E+01        -2.463064E+01        -6.297353E+00        -5.816399E+00        -5.043868E+00        -5.381983E+00        -6.446380E+00        -7.930079E+00        -1.570239E+00         0.000000E+00        -1.887825E+00         0.000000E+00        -2.232104E+00         0.000000E+00        -3.003658E+01        -3.134219E+01        -3.135625E+01        -3.318315E+01        -2.772202E+01        -2.974015E+01        -5.964814E-01        -9.363586E-01        -7.273909E-01        -9.278752E-01        -5.427706E-01        -6.388649E-01         1.120000E+02         2.100000E+01         3.280000E+02         2.660000E+02         3.400000E+01         3.000000E+00         1.330000E+02         8.000000E+00         1.100000E+01         3.000000E+00         3.330000E+02         1.400000E+01         9.100000E+01         1.900000E+01         1.490000E+02         2.140000E+02         6.000000E+01         1.300000E+01
        5.086800E+07         9.747438E+00         2.156187E-01         4.181958E-01         3.661855E-01        -6.319717E-02        -1.159219E-01        -4.903398E-01         1.574289E+00         1.710409E+00         1.046881E+00         5.710000E+02         3.590000E+02         1.140000E+03        -1.160492E+01        -1.409223E+01        -1.065117E+01        -8.200531E+00        -9.183874E+00        -7.168357E+00        -4.492925E+00        -2.620432E+00        -4.558908E+00        -2.351966E+00         0.000000E+00        -2.141002E+00         0.000000E+00        -2.805755E+00         0.000000E+00        -2.978324E+01        -3.037614E+01        -3.020855E+01        -3.153707E+01        -2.666284E+01        -2.929884E+01        -5.391545E+00        -6.561337E+00        -6.113936E+00        -6.446548E+00        -6.019760E+00        -6.657551E+00        -6.774256E+00         0.000000E+00        -9.752742E+00         0.000000E+00        -5.731499E+00         0.000000E+00        -2.277775E+01        -2.445000E+01        -2.447444E+01        -2.877082E+01        -2.203168E+01        -2.360591E+01        -5.843390E+00        -8.073853E+00        -4.520292E+00        -5.785189E+00        -6.349560E+00        -8.068032E+00        -2.405144E+00         0.000000E+00        -1.977272E+00         0.000000E+00        -2.400011E+00         0.000000E+00        -2.982007E+01        -3.153738E+01        -3.112872E+01        -3.282931E+01        -2.738712E+01        -2.907357E+01        -5.714409E-01        -6.792382E-01        -7.209239E-01        -9.141284E-01        -6.546632E-01        -8.498422E-01         1.050000E+02         2.200000E+01         3.200000E+02         2.770000E+02         3.300000E+01         7.000000E+00         1.200000E+02         4.000000E+00         1.000000E+01         4.000000E+00         3.480000E+02         1.600000E+01         8.800000E+01         2.700000E+01         1.420000E+02         2.130000E+02         6.300000E+01         2.200000E+01
        5.089800E+07         9.978518E+00         2.217362E-01         4.193470E-01         3.589168E-01        -1.502695E-01        -1.223665E-01        -5.235307E-01         1.506191E+00         1.730005E+00         1.017944E+00         5.910000E+02         3.620000E+02         1.117000E+03        -1.211646E+01        -1.391083E+01        -1.075991E+01        -7.464154E+00        -9.178676E+00        -6.907163E+00        -4.367767E+00        -2.875001E+00        -4.768629E+00        -2.528457E+00         0.000000E+00        -2.068404E+00         0.000000E+00        -1.900018E+00         0.000000E+00        -2.906196E+01        -3.104126E+01        -3.045343E+01        -3.163850E+01        -2.625290E+01        -2.620817E+01        -5.841150E+00        -6.459712E+00        -6.069375E+00        -6.463859E+00        -6.184402E+00        -7.439096E+00        -7.509723E+00         0.000000E+00        -7.918419E+00         0.000000E+00        -5.580654E+00         0.000000E+00        -2.196954E+01        -2.671803E+01        -2.355716E+01        -2.917409E+01        -2.211266E+01        -2.624101E+01        -5.879900E+00        -7.591740E+00        -5.572325E+00        -6.329552E+00        -6.475820E+00        -7.127292E+00        -2.281137E+00         0.000000E+00        -2.089669E+00         0.000000E+00        -2.182917E+00         0.000000E+00        -2.944333E+01        -3.060702E+01        -3.074705E+01        -3.311230E+01        -2.733761E+01        -2.915266E+01        -5.027270E-01        -9.236007E-01        -6.769540E-01        -8.414912E-01        -6.939325E-01        -6.709129E-01         1.160000E+02         1.600000E+01         3.150000E+02         2.790000E+02         3.600000E+01         2.000000E+00         1.220000E+02         9.000000E+00         1.400000E+01         1.000000E+00         3.430000E+02         1.300000E+01         8.200000E+01         2.300000E+01         1.560000E+02         2.060000E+02         6.700000E+01         1.400000E+01
        5.092800E+07         9.817733E+00         2.109177E-01         4.260928E-01         3.629895E-01        -1.260986E-01        -1.615738E-01        -5.150100E-01         1.527950E+00         1.669484E+00         1.049521E+00         5.320000E+02         4.050000E+02         1.133000E+03        -1.196165E+01        -1.382096E+01        -1.074019E+01        -7.824940E+00        -8.771562E+00        -6.892860E+00        -4.489438E+00        -3.134855E+00        -4.698912E+00        -2.245561E+00         0.000000E+00        -2.340156E+00         0.000000E+00        -2.083011E+00         0.000000E+00        -3.018727E+01        -3.208526E+01        -3.024696E+01        -3.141311E+01        -2.533172E+01        -2.844293E+01        -5.569459E+00        -5.492440E+00        -6.012078E+00        -6.401764E+00        -6.488445E+00        -6.032173E+00        -6.587929E+00         0.000000E+00        -9.867573E+00         0.000000E+00        -5.838606E+00         0.000000E+00        -2.275900E+01        -2.575554E+01        -2.342021E+01        -3.111035E+01        -2.183593E+01        -2.437900E+01        -5.881761E+00        -6.940020E+00        -5.232395E+00        -4.735571E+00        -6.225168E+00        -7.839448E+00        -2.052411E+00         0.000000E+00        -2.049658E+00         0.000000E+00        -3.604005E+00         0.000000E+00        -2.993619E+01        -3.168666E+01        -3.103141E+01        -3.292125E+01        -2.644408E+01        -2.861800E+01        -5.268659E-01        -6.229939E-01        -6.609974E-01        -8.960136E-01        -5.860299E-01        -8.570347E-01         1.080000E+02         2.200000E+01         3.090000E+02         2.870000E+02         3.400000E+01         4.000000E+00         1.180000E+02         1.000000E+01         1.500000E+01         1.000000E+00         3.390000E+02         1.900000E+01         8.200000E+01         2.600000E+01         1.550000E+02         2.100000E+02         5.400000E+01         1.500000E+01
        5.095800E+07         9.956814E+00         2.195802E-01         4.191960E-01         3.612237E-01        -1.381174E-01        -1.613789E-01        -5.059684E-01         1.512726E+00         1.677901E+00         1.014728E+00         5.790000E+02         3.700000E+02         1.121000E+03        -1.207561E+01        -1.435004E+01        -1.075599E+01        -7.956031E+00        -8.345106E+00        -6.860490E+00        -4.350655E+00        -2.847437E+00        -4.839893E+00        -2.247215E+00         0.000000E+00        -2.334398E+00         0.000000E+00        -3.370926E+00         0.000000E+00        -2.928969E+01        -3.159307E+01        -3.019414E+01        -3.177196E+01        -2.554555E+01        -2.443487E+01        -5.771625E+00        -5.260902E+00        -6.204120E+00        -6.325320E+00        -6.124356E+00        -8.244020E+00        -6.687669E+00         0.000000E+00        -9.972923E+00         0.000000E+00        -5.889412E+00         0.000000E+00        -2.231202E+01        -2.558458E+01        -2.201163E+01        -3.444472E+01        -2.123152E+01        -2.329979E+01        -6.011244E+00        -7.198312E+00        -4.730573E+00        -2.780446E+00        -6.656758E+00        -7.989377E+00        -2.023551E+00         0.000000E+00        -1.852077E+00         0.000000E+00        -2.714407E+00         0.000000E+00        -2.951872E+01        -3.233203E+01        -3.143609E+01        -3.304602E+01        -2.721275E+01        -2.912708E+01        -5.055929E-01        -9.184131E-01        -7.357858E-01        -8.961772E-01        -5.513970E-01        -6.458444E-01         1.150000E+02         1.600000E+01         3.140000E+02         2.830000E+02         3.100000E+01         5.000000E+00         1.280000E+02         7.000000E+00         1.300000E+01         1.000000E+00         3.280000E+02         2.500000E+01         8.300000E+01         2.300000E+01         1.560000E+02         2.040000E+02         6.900000E+01         1.200000E+01
        5.098800E+07         1.062402E+01         2.504690E-01         4.166934E-01         3.328376E-01        -1.109864E-01        -1.634498E-01        -4.974231E-01         1.526491E+00         1.685473E+00         1.030143E+00         6.470000E+02         3.520000E+02         1.071000E+03        -1.143458E+01        -1.434943E+01        -1.079672E+01        -8.115096E+00        -8.699025E+00        -6.952056E+00        -4.684576E+00        -2.824361E+00        -4.709667E+00        -2.148833E+00         0.000000E+00        -2.178135E+00         0.000000E+00        -3.427053E+00                  NAN        -2.907363E+01        -2.981495E+01        -3.038974E+01        -3.189930E+01        -2.496056E+01                  NAN        -5.934630E+00        -6.028836E+00        -6.177044E+00        -6.306690E+00        -6.252624E+00                  NAN        -6.448384E+00         0.000000E+00        -9.193123E+00         0.000000E+00        -5.751034E+00         0.000000E+00        -2.277982E+01        -2.680836E+01        -2.342812E+01        -3.051594E+01        -2.180665E+01        -2.486077E+01        -6.080869E+00        -6.172993E+00        -5.467237E+00        -5.561192E+00        -6.382490E+00        -7.369446E+00        -2.063900E+00         0.000000E+00        -1.868057E+00         0.000000E+00        -2.606127E+00         0.000000E+00        -2.958694E+01        -3.063151E+01        -3.132520E+01        -3.312177E+01        -2.674806E+01        -2.963445E+01        -6.376859E-01        -7.734010E-01        -7.078830E-01        -8.649527E-01        -7.884167E-01        -6.085081E-01         1.260000E+02         1.200000E+01         3.270000E+02         2.750000E+02         2.400000E+01         0.000000E+00         1.520000E+02         6.000000E+00         1.100000E+01         1.000000E+00         3.170000E+02         1.500000E+01         9.100000E+01         2.100000E+01         1.550000E+02         2.090000E+02         6.100000E+01         6.000000E+00
        5.101800E+07         9.339568E+00         2.062228E-01         4.210869E-01         3.726902E-01        -9.540966E-02        -1.521175E-01        -4.925498E-01         1.563203E+00         1.706179E+00         1.054124E+00         5.340000E+02         3.560000E+02         1.180000E+03        -1.150910E+01        -1.390455E+01        -1.067060E+01        -7.909862E+00        -8.640058E+00        -7.085300E+00        -4.539378E+00        -2.879433E+00        -4.686928E+00        -2.229798E+00         0.000000E+00        -2.198484E+00         0.000000E+00        -3.001738E+00         0.000000E+00        -2.995107E+01        -3.034826E+01        -3.029350E+01        -3.156880E+01        -2.629156E+01        -3.032752E+01        -5.812941E+00        -6.658292E+00        -6.161525E+00        -6.323766E+00        -6.198797E+00        -3.826885E+00        -6.701171E+00         0.000000E+00        -1.170788E+01         0.000000E+00        -5.628381E+00         0.000000E+00        -2.267035E+01        -2.547551E+01        -2.170376E+01        -2.791458E+01        -2.191400E+01        -2.415560E+01        -6.176934E+00        -7.173604E+00        -5.223088E+00        -5.819515E+00        -6.370489E+00        -6.545793E+00        -1.881662E+00         0.000000E+00        -1.943536E+00         0.000000E+00        -1.853002E+00         0.000000E+00        -3.013025E+01        -3.144870E+01        -3.115915E+01        -3.280371E+01        -2.783861E+01        -2.946341E+01        -6.300048E-01        -9.008905E-01        -7.204403E-01        -8.617792E-01        -6.211913E-01        -2.777218E-01         1.000000E+02         1.400000E+01         3.130000E+02         2.940000E+02         3.900000E+01         4.000000E+00         1.150000E+02         6.000000E+00         1.000000E+01         4.000000E+00         3.560000E+02         1.100000E+01         8.300000E+01         2.400000E+01         1.460000E+02         2.200000E+02         6.800000E+01         1.000000E+01
        5.104800E+07         1.002734E+01         2.248855E-01         4.243043E-01         3.508102E-01        -1.781687E-01        -1.028242E-01        -4.813443E-01         1.465044E+00         1.728638E+00         1.080220E+00         5.950000E+02         3.640000E+02         1.111000E+03        -1.175843E+01        -1.387370E+01        -1.072940E+01        -7.418433E+00        -8.975209E+00        -7.279428E+00        -4.732509E+00        -2.781210E+00        -4.602897E+00        -2.539017E+00         0.000000E+00        -2.063515E+00         0.000000E+00        -3.049532E+00         0.000000E+00        -2.904303E+01        -3.072175E+01        -3.057514E+01        -3.174161E+01        -2.564879E+01        -2.762891E+01        -5.874328E+00        -6.584172E+00        -5.905030E+00        -6.334295E+00        -6.644883E+00        -5.056225E+00        -6.806324E+00         0.000000E+00        -9.991847E+00         0.000000E+00        -5.632472E+00         0.000000E+00        -2.230501E+01        -2.533682E+01        -2.182273E+01        -3.015506E+01        -2.161106E+01        -2.529307E+01        -6.252357E+00        -8.288205E+00        -5.578936E+00        -4.565909E+00        -6.391863E+00        -7.600787E+00        -1.654731E+00         0.000000E+00        -1.880773E+00         0.000000E+00        -3.235806E+00         0.000000E+00        -2.982684E+01        -3.164997E+01        -3.138567E+01        -3.328488E+01        -2.664340E+01        -2.949645E+01        -6.656225E-01        -8.181792E-01        -6.277691E-01        -8.619342E-01        -5.888087E-01        -7.625307E-01         1.180000E+02         1.200000E+01         3.190000E+02         2.830000E+02         3.000000E+01         2.000000E+00         1.310000E+02         7.000000E+00         1.200000E+01         5.000000E+00         3.360000E+02         1.100000E+01         8.400000E+01         1.600000E+01         1.640000E+02         2.140000E+02         6.100000E+01         1.200000E+01
        5.107800E+07         1.016636E+01         2.327966E-01         4.235500E-01         3.436535E-01        -1.367465E-01        -1.477724E-01        -5.087004E-01         1.505475E+00         1.696030E+00         1.062709E+00         6.450000E+02         3.580000E+02         1.067000E+03        -1.133610E+01        -1.441264E+01        -1.062048E+01        -7.837329E+00        -8.769571E+00        -7.109331E+00        -4.708805E+00        -2.613792E+00        -4.655778E+00        -2.629033E+00         0.000000E+00        -2.228715E+00         0.000000E+00        -2.271332E+00         0.000000E+00        -2.873535E+01        -3.162931E+01        -3.045024E+01        -3.147281E+01        -2.623510E+01        -2.805473E+01        -5.659548E+00        -5.845914E+00        -5.934092E+00        -6.569332E+00        -6.339252E+00        -8.479262E+00        -6.563314E+00         0.000000E+00        -9.598115E+00         0.000000E+00        -5.602605E+00         0.000000E+00        -2.289570E+01        -2.832897E+01        -2.206392E+01        -2.964605E+01        -2.170770E+01        -2.491325E+01        -6.041388E+00        -6.235512E+00        -5.817491E+00        -5.829198E+00        -6.326521E+00        -7.874374E+00        -1.741989E+00         0.000000E+00        -1.934311E+00         0.000000E+00        -2.151487E+00         0.000000E+00        -2.983431E+01        -3.147334E+01        -3.114801E+01        -3.310635E+01        -2.727861E+01        -2.816471E+01        -4.354120E-01        -9.736846E-01        -6.486739E-01        -9.037333E-01        -6.967829E-01        -6.763674E-01         1.230000E+02         1.300000E+01         3.150000E+02         2.880000E+02         2.300000E+01         2.000000E+00         1.390000E+02         7.000000E+00         1.000000E+01         4.000000E+00         3.340000E+02         8.000000E+00         9.700000E+01         2.300000E+01         1.540000E+02         2.090000E+02         5.200000E+01         1.000000E+01
        5.110800E+07         9.785623E+00         2.194228E-01         4.219228E-01         3.586543E-01        -1.606601E-01        -1.518031E-01        -4.979798E-01         1.480149E+00         1.688649E+00         1.058118E+00         5.960000E+02         3.590000E+02         1.115000E+03        -1.177527E+01        -1.444690E+01        -1.066046E+01        -7.271562E+00        -8.423805E+00        -7.182949E+00        -4.653451E+00        -2.915092E+00        -4.574158E+00        -2.580822E+00         0.000000E+00        -2.262280E+00         0.000000E+00        -3.068880E+00                  NAN        -2.906259E+01        -3.085360E+01        -3.044332E+01        -3.162772E+01        -2.556935E+01                  NAN        -6.231619E+00        -6.102736E+00        -5.864282E+00        -6.389160E+00        -6.275032E+00                  NAN        -6.226193E+00         0.000000E+00        -1.006565E+01         0.000000E+00        -5.625021E+00         0.000000E+00        -2.314974E+01        -2.583401E+01        -2.125129E+01        -2.854002E+01        -2.189125E+01        -2.499164E+01        -5.986226E+00        -7.835832E+00        -5.267718E+00        -6.312740E+00        -6.473185E+00        -7.678643E+00        -2.187217E+00         0.000000E+00        -1.921858E+00         0.000000E+00        -2.574325E+00         0.000000E+00        -2.948557E+01        -3.128182E+01        -3.150775E+01        -3.305983E+01        -2.706923E+01        -2.986700E+01        -6.029270E-01        -1.092426E+00        -7.222284E-01        -8.640596E-01        -7.028181E-01        -6.838494E-01         1.140000E+02         1.500000E+01         3.210000E+02         2.810000E+02         3.300000E+01         0.000000E+00         1.250000E+02         6.000000E+00         1.100000E+01         4.000000E+00         3.490000E+02         7.000000E+00         8.500000E+01         2.800000E+01         1.470000E+02         2.150000E+02         5.800000E+01         8.000000E+00
        5.113800E+07         9.765090E+00         2.220517E-01         4.242161E-01         3.537322E-01        -1.203244E-01        -1.458996E-01        -5.056722E-01         1.521038E+00         1.688883E+00         1.040414E+00         5.770000E+02         3.570000E+02         1.136000E+03        -1.162908E+01        -1.442129E+01        -1.031245E+01        -7.929061E+00        -8.821494E+00        -7.151993E+00        -4.480149E+00        -2.773275E+00        -4.700621E+00        -2.372951E+00         0.000000E+00        -2.297720E+00         0.000000E+00        -3.330849E+00         0.000000E+00        -2.923505E+01        -2.997488E+01        -3.029520E+01        -3.166970E+01        -2.543876E+01        -2.631610E+01        -5.797484E+00        -6.806381E+00        -6.004109E+00        -6.450851E+00        -5.843700E+00        -7.284280E+00        -6.408707E+00         0.000000E+00        -1.181042E+01         0.000000E+00        -5.542919E+00         0.000000E+00        -2.300859E+01        -2.669628E+01        -2.041073E+01        -2.826839E+01        -2.181027E+01        -2.536267E+01        -5.748850E+00        -7.673965E+00        -4.469030E+00        -5.707383E+00        -6.368265E+00        -7.509664E+00        -1.718682E+00         0.000000E+00        -2.151128E+00         0.000000E+00        -3.054334E+00         0.000000E+00        -3.005489E+01        -3.070398E+01        -3.115490E+01        -3.304269E+01        -2.691364E+01        -2.924490E+01        -7.701368E-01        -9.581999E-01        -7.580383E-01        -9.015449E-01        -6.674680E-01        -4.526793E-01         1.070000E+02         2.000000E+01         3.020000E+02         3.030000E+02         2.700000E+01         5.000000E+00         1.330000E+02         6.000000E+00         9.000000E+00         6.000000E+00         3.360000E+02         1.200000E+01         8.200000E+01         2.500000E+01         1.480000E+02         2.200000E+02         4.700000E+01         1.400000E+01
        5.116800E+07         9.594038E+00         2.156514E-01         4.318471E-01         3.525015E-01        -1.747718E-01        -8.530838E-02        -5.145500E-01         1.477458E+00         1.703978E+00         1.027201E+00         5.600000E+02         4.180000E+02         1.092000E+03        -1.207056E+01        -1.341780E+01        -1.062390E+01        -7.617865E+00        -8.851334E+00        -7.044662E+00        -4.616800E+00        -3.179040E+00        -4.656798E+00        -2.520602E+00         0.000000E+00        -2.263598E+00         0.000000E+00        -3.611240E+00         0.000000E+00        -2.840419E+01        -3.171219E+01        -3.025074E+01        -3.160896E+01        -2.565378E+01        -2.461634E+01        -5.954042E+00        -5.957701E+00        -6.115701E+00        -6.517483E+00        -5.997362E+00        -8.398172E+00        -6.138486E+00         0.000000E+00        -1.081312E+01         0.000000E+00        -5.428030E+00         0.000000E+00        -2.283016E+01        -2.539597E+01        -2.155949E+01        -3.179774E+01        -2.208769E+01        -2.726650E+01        -6.093605E+00        -7.691943E+00        -5.785722E+00        -4.457804E+00        -6.393335E+00        -6.200513E+00        -2.053566E+00         0.000000E+00        -2.076014E+00         0.000000E+00        -3.202871E+00         0.000000E+00        -2.953650E+01        -3.253631E+01        -3.125280E+01        -3.311242E+01        -2.686903E+01        -2.991755E+01        -6.462293E-01        -7.466220E-01        -6.289004E-01        -8.946295E-01        -5.246323E-01        -7.789730E-01         1.220000E+02         8.000000E+00         3.070000E+02         2.940000E+02         3.100000E+01         2.000000E+00         1.320000E+02         4.000000E+00         1.500000E+01         2.000000E+00         3.380000E+02         1.100000E+01         8.200000E+01         2.200000E+01         1.450000E+02         2.180000E+02         6.000000E+01         1.100000E+01
        5.119800E+07         9.485148E+00         2.029763E-01         4.300878E-01         3.669359E-01        -1.600069E-01        -1.020865E-01        -5.149360E-01         1.486830E+00         1.699474E+00         1.046130E+00         5.280000E+02         4.130000E+02         1.129000E+03        -1.236952E+01        -1.376092E+01        -1.082738E+01        -7.509470E+00        -8.809976E+00        -6.916744E+00        -4.590126E+00        -3.028158E+00        -4.543781E+00        -2.484188E+00         0.000000E+00        -2.158606E+00         0.000000E+00        -2.791977E+00                  NAN        -2.974030E+01        -3.087835E+01        -3.004411E+01        -3.193032E+01        -2.588705E+01                  NAN        -5.783122E+00        -6.539095E+00        -6.158778E+00        -6.345296E+00        -6.161598E+00                  NAN        -7.003957E+00         0.000000E+00        -1.148303E+01         0.000000E+00        -5.490406E+00         0.000000E+00        -2.270185E+01        -2.418968E+01        -2.195586E+01        -2.891162E+01        -2.171230E+01        -2.385186E+01        -6.233155E+00        -7.995653E+00        -4.951343E+00        -6.045310E+00        -6.534191E+00        -8.013536E+00        -2.295301E+00         0.000000E+00        -2.209867E+00         0.000000E+00        -2.961369E+00         0.000000E+00        -2.956518E+01        -3.120887E+01        -3.110689E+01        -3.294193E+01        -2.679288E+01        -2.926628E+01        -6.186580E-01        -5.385049E-01        -6.370093E-01        -8.345516E-01        -4.074328E-01        -7.511370E-01         1.090000E+02         1.000000E+01         3.240000E+02         2.820000E+02         3.900000E+01         0.000000E+00         1.160000E+02         7.000000E+00         1.400000E+01         3.000000E+00         3.530000E+02         9.000000E+00         8.300000E+01         1.500000E+01         1.530000E+02         2.190000E+02         6.300000E+01         1.300000E+01
        5.122800E+07         9.551439E+00         2.059471E-01         4.244779E-01         3.695750E-01        -5.894864E-02        -1.236077E-01        -5.145515E-01         1.558778E+00         1.704357E+00         1.038580E+00         5.690000E+02         3.610000E+02         1.140000E+03        -1.145622E+01        -1.391996E+01        -1.071121E+01        -7.897043E+00        -8.952397E+00        -7.206203E+00        -4.618837E+00        -2.924237E+00        -4.523673E+00        -2.867486E+00         0.000000E+00        -2.148844E+00         0.000000E+00        -2.717392E+00         0.000000E+00        -2.860074E+01        -3.039236E+01        -3.032538E+01        -3.230441E+01        -2.612049E+01        -2.537859E+01        -5.705607E+00        -6.902403E+00        -6.001140E+00        -6.196828E+00        -6.648532E+00        -7.247541E+00        -6.711409E+00         0.000000E+00        -9.502870E+00         0.000000E+00        -5.499112E+00         0.000000E+00        -2.382585E+01        -2.688821E+01        -2.218241E+01        -2.909546E+01        -2.209022E+01        -2.530387E+01        -5.410093E+00        -6.384085E+00        -6.064374E+00        -6.458375E+00        -6.337286E+00        -7.227978E+00        -2.088023E+00         0.000000E+00        -1.964155E+00         0.000000E+00        -1.701215E+00         0.000000E+00        -2.992316E+01        -3.216448E+01        -3.121549E+01        -3.320333E+01        -2.795732E+01        -2.865843E+01        -5.758546E-01        -5.982013E-01        -7.498538E-01        -8.071048E-01        -5.628211E-01        -8.241402E-01         1.030000E+02         1.600000E+01         3.100000E+02         2.960000E+02         3.700000E+01         2.000000E+00         1.150000E+02         6.000000E+00         1.300000E+01         2.000000E+00         3.600000E+02         6.000000E+00         8.300000E+01         1.700000E+01         1.430000E+02         2.200000E+02         6.800000E+01         9.000000E+00
        5.125800E+07         9.954835E+00         2.191118E-01         4.212619E-01         3.596264E-01        -1.276852E-01        -1.205717E-01        -4.983107E-01         1.520121E+00         1.700628E+00         1.019364E+00         5.840000E+02         3.590000E+02         1.127000E+03        -1.201254E+01        -1.415710E+01        -1.077444E+01        -7.828038E+00        -8.781173E+00        -7.051399E+00        -4.513171E+00        -2.633091E+00        -4.568386E+00        -2.324612E+00         0.000000E+00        -2.414159E+00         0.000000E+00        -4.325737E+00         0.000000E+00        -2.945477E+01        -3.055732E+01        -2.991201E+01        -3.191299E+01        -2.428199E+01        -2.539555E+01        -5.708202E+00        -5.812236E+00        -6.068023E+00        -6.389249E+00        -6.733226E+00        -9.717392E+00        -7.118715E+00         0.000000E+00        -1.059395E+01         0.000000E+00        -5.412392E+00         0.000000E+00        -2.280571E+01        -2.769270E+01        -2.052228E+01        -3.056006E+01        -2.202773E+01        -2.517173E+01        -6.025827E+00        -6.086249E+00        -6.897109E+00        -4.725862E+00        -6.518813E+00        -7.779031E+00        -2.460052E+00         0.000000E+00        -1.915760E+00         0.000000E+00        -2.854212E+00         0.000000E+00        -2.940829E+01        -3.192269E+01        -3.093798E+01        -3.319998E+01        -2.660293E+01        -2.836806E+01        -6.090891E-01        -5.115257E-01        -7.401267E-01        -8.004775E-01        -6.758656E-01        -9.837256E-01         1.140000E+02         1.000000E+01         2.920000E+02         3.140000E+02         3.300000E+01         1.000000E+00         1.270000E+02         1.100000E+01         1.000000E+01         4.000000E+00         3.420000E+02         8.000000E+00         8.400000E+01         2.400000E+01         1.380000E+02         2.250000E+02         6.800000E+01         1.100000E+01
        5.128800E+07         9.926500E+00         2.298135E-01         4.256159E-01         3.445706E-01        -1.366260E-01        -1.557819E-01        -5.392486E-01         1.512842E+00         1.669015E+00         1.013561E+00         5.870000E+02         3.610000E+02         1.122000E+03        -1.154213E+01        -1.423228E+01        -1.073503E+01        -7.690513E+00        -9.117771E+00        -6.951353E+00        -4.817246E+00        -2.562745E+00        -4.618333E+00        -2.231048E+00         0.000000E+00        -2.361556E+00         0.000000E+00        -3.932835E+00                  NAN        -2.979458E+01        -3.121476E+01        -3.010717E+01        -3.142053E+01        -2.458445E+01                  NAN        -5.480052E+00        -6.637021E+00        -6.042400E+00        -6.659057E+00        -6.617567E+00                  NAN        -6.671238E+00         0.000000E+00        -9.813575E+00         0.000000E+00        -5.516548E+00         0.000000E+00        -2.301338E+01        -2.733067E+01        -2.257063E+01        -2.804161E+01        -2.159074E+01        -2.231607E+01        -5.998990E+00        -6.294373E+00        -5.971964E+00        -7.189025E+00        -6.622322E+00        -9.118629E+00        -1.832372E+00         0.000000E+00        -1.829957E+00         0.000000E+00        -2.885030E+00         0.000000E+00        -2.998557E+01        -3.187663E+01        -3.128443E+01        -3.278943E+01        -2.702401E+01        -2.946653E+01        -5.327015E-01        -9.647354E-01        -8.099427E-01        -9.296740E-01        -5.610951E-01        -6.347544E-01         1.160000E+02         1.500000E+01         2.990000E+02         3.080000E+02         2.600000E+01         0.000000E+00         1.410000E+02         7.000000E+00         1.200000E+01         3.000000E+00         3.330000E+02         6.000000E+00         8.800000E+01         2.500000E+01         1.500000E+02         2.130000E+02         5.800000E+01         7.000000E+00
        5.131800E+07         1.017876E+01         2.325359E-01         4.287149E-01         3.387492E-01        -1.249882E-01        -2.260103E-01        -5.216756E-01         1.536301E+00         1.603073E+00         1.048518E+00         6.010000E+02         3.690000E+02         1.100000E+03        -1.185096E+01        -1.473834E+01        -1.057779E+01        -7.664612E+00        -8.291039E+00        -7.135665E+00        -4.542169E+00        -2.639462E+00        -4.588583E+00        -2.275292E+00         0.000000E+00        -2.486348E+00         0.000000E+00        -3.644554E+00         0.000000E+00        -2.955948E+01        -3.128202E+01        -2.971728E+01        -3.134161E+01        -2.541604E+01        -2.498867E+01        -5.731959E+00        -5.697513E+00        -6.263517E+00        -6.635505E+00        -5.840160E+00        -9.433444E+00        -6.841322E+00         0.000000E+00        -8.254069E+00         0.000000E+00        -5.544400E+00         0.000000E+00        -2.278207E+01        -2.695381E+01        -2.239256E+01        -3.050261E+01        -2.171279E+01        -2.418056E+01        -6.171691E+00        -6.868096E+00        -5.946124E+00        -6.546813E+00        -6.465655E+00        -6.734627E+00        -1.785871E+00         0.000000E+00        -2.001152E+00         0.000000E+00        -3.048967E+00         0.000000E+00        -2.991160E+01        -3.084940E+01        -3.153105E+01        -3.307559E+01        -2.681749E+01        -2.893325E+01        -6.147139E-01        -9.560470E-01        -7.769839E-01        -8.117533E-01        -6.927482E-01        -5.557642E-01         1.250000E+02         1.200000E+01         2.920000E+02         3.130000E+02         2.100000E+01         1.000000E+00         1.360000E+02         7.000000E+00         1.400000E+01         2.000000E+00         3.370000E+02         6.000000E+00         9.800000E+01         2.100000E+01         1.480000E+02         2.180000E+02         4.700000E+01         6.000000E+00
        5.134800E+07         9.752867E+00         2.197339E-01         4.231476E-01         3.571186E-01        -6.785241E-02        -9.023296E-02        -5.187201E-01         1.560826E+00         1.728503E+00         1.015094E+00         5.960000E+02         3.610000E+02         1.113000E+03        -1.168858E+01        -1.361059E+01        -1.054131E+01        -7.988993E+00        -9.227892E+00        -7.044745E+00        -4.730387E+00        -2.813682E+00        -4.699305E+00        -2.649492E+00         0.000000E+00        -2.123166E+00         0.000000E+00        -3.301649E+00         0.000000E+00        -2.922798E+01        -3.172416E+01        -3.032959E+01        -3.175978E+01        -2.579933E+01        -2.594300E+01        -5.664434E+00        -5.687001E+00        -6.003900E+00        -6.363012E+00        -6.102323E+00        -7.551297E+00        -6.338999E+00         0.000000E+00        -9.992782E+00         0.000000E+00        -5.403495E+00         0.000000E+00        -2.343819E+01        -2.705112E+01        -2.166349E+01        -3.042605E+01        -2.197225E+01        -2.411817E+01        -5.804188E+00        -6.691281E+00        -5.923794E+00        -4.059577E+00        -6.414561E+00        -6.605608E+00        -2.164358E+00         0.000000E+00        -1.696887E+00         0.000000E+00        -2.993763E+00         0.000000E+00        -2.955109E+01        -3.225803E+01        -3.140177E+01        -3.316753E+01        -2.670200E+01        -2.927857E+01        -5.056688E-01        -8.278930E-01        -7.247840E-01        -8.308463E-01        -6.928758E-01        -4.415087E-01         1.130000E+02         1.200000E+01         3.170000E+02         2.890000E+02         3.100000E+01         2.000000E+00         1.310000E+02         7.000000E+00         1.200000E+01         2.000000E+00         3.450000E+02         5.000000E+00         9.200000E+01         2.100000E+01         1.490000E+02         2.140000E+02         5.600000E+01         9.000000E+00
        5.137800E+07         1.004813E+01         2.304941E-01         4.194831E-01         3.500228E-01        -4.926898E-02        -1.292526E-01        -5.123497E-01         1.576753E+00         1.696893E+00         1.043150E+00         5.960000E+02         3.560000E+02         1.118000E+03        -1.152905E+01        -1.413786E+01        -1.069942E+01        -8.099811E+00        -8.849087E+00        -7.102502E+00        -4.571871E+00        -2.687744E+00        -4.534248E+00        -2.350509E+00         0.000000E+00        -2.305382E+00         0.000000E+00        -2.938459E+00                  NAN        -2.919364E+01        -3.080349E+01        -2.982183E+01        -3.173536E+01        -2.597548E+01                  NAN        -5.897417E+00        -7.007115E+00        -6.328360E+00        -6.385195E+00        -5.999818E+00                  NAN        -6.445439E+00         0.000000E+00        -9.976265E+00         0.000000E+00        -5.573800E+00         0.000000E+00        -2.332498E+01        -2.576047E+01        -2.222394E+01        -2.793419E+01        -2.182637E+01        -2.339631E+01        -5.779086E+00        -6.987850E+00        -5.852614E+00        -4.183860E+00        -6.418846E+00        -8.354592E+00        -2.161707E+00         0.000000E+00        -1.641415E+00         0.000000E+00        -2.705422E+00         0.000000E+00        -2.964753E+01        -3.218392E+01        -3.107413E+01        -3.286261E+01        -2.727449E+01        -2.920411E+01        -4.701659E-01        -7.234719E-01        -7.872825E-01        -9.304544E-01        -4.947524E-01        -4.487982E-01         1.190000E+02         1.400000E+01         3.080000E+02         2.920000E+02         3.100000E+01         0.000000E+00         1.370000E+02         5.000000E+00         1.200000E+01         1.000000E+00         3.390000E+02         8.000000E+00         8.900000E+01         2.700000E+01         1.430000E+02         2.150000E+02         5.600000E+01         8.000000E+00
        5.140800E+07         1.001263E+01         2.306204E-01         4.241779E-01         3.452016E-01        -1.041169E-01        -1.635022E-01        -5.286245E-01         1.548368E+00         1.656153E+00         1.011771E+00         5.910000E+02         3.760000E+02         1.103000E+03        -1.195401E+01        -1.441313E+01        -1.106504E+01        -7.587315E+00        -8.325373E+00        -6.884530E+00        -4.392615E+00        -2.942078E+00        -4.613369E+00        -2.577638E+00         0.000000E+00        -2.357435E+00         0.000000E+00        -2.212688E+00         0.000000E+00        -2.874367E+01        -2.969530E+01        -3.025146E+01        -3.165220E+01        -2.475783E+01        -2.503032E+01        -5.917513E+00        -6.830919E+00        -5.885198E+00        -6.589044E+00        -6.910562E+00        -8.350611E+00        -6.444900E+00         0.000000E+00        -9.887988E+00         0.000000E+00        -6.081325E+00         0.000000E+00        -2.317200E+01        -2.736139E+01        -2.137967E+01        -3.202581E+01        -2.140230E+01        -2.521434E+01        -6.074255E+00        -7.286773E+00        -6.791110E+00        -4.481018E+00        -6.491720E+00        -7.835392E+00        -2.325923E+00         0.000000E+00        -1.917890E+00         0.000000E+00        -1.825624E+00         0.000000E+00        -2.943741E+01        -3.091206E+01        -3.126494E+01        -3.304519E+01        -2.739923E+01        -2.858670E+01        -6.370475E-01        -6.796210E-01        -6.672081E-01        -8.876242E-01        -8.267480E-01        -1.338569E+00         1.110000E+02         1.800000E+01         3.050000E+02         3.010000E+02         2.600000E+01         3.000000E+00         1.370000E+02         7.000000E+00         1.500000E+01         2.000000E+00         3.320000E+02         9.000000E+00         8.900000E+01         3.100000E+01         1.430000E+02         2.150000E+02         5.000000E+01         6.000000E+00
        5.143800E+07         1.059560E+01         2.377394E-01         4.315049E-01         3.307557E-01        -8.593988E-02        -1.736374E-01        -4.888823E-01         1.546248E+00         1.636050E+00         1.043410E+00         6.090000E+02         3.830000E+02         1.078000E+03        -1.213017E+01        -1.386891E+01        -1.068186E+01        -7.836956E+00        -8.465719E+00        -6.952172E+00        -4.299399E+00        -3.055214E+00        -4.688110E+00        -2.747875E+00         0.000000E+00        -2.197547E+00         0.000000E+00        -3.121250E+00         0.000000E+00        -2.880935E+01        -3.047723E+01        -2.969582E+01        -3.148867E+01        -2.537911E+01        -3.012364E+01        -5.654760E+00        -6.463445E+00        -6.132789E+00        -6.536861E+00        -6.058952E+00        -6.702003E+00        -6.431662E+00         0.000000E+00        -9.024516E+00         0.000000E+00        -5.870334E+00         0.000000E+00        -2.229236E+01        -2.579276E+01        -2.172751E+01        -3.112511E+01        -2.159620E+01        -2.435801E+01        -6.097172E+00        -7.708036E+00        -6.615388E+00        -5.441206E+00        -6.386870E+00        -7.391627E+00        -1.638235E+00         0.000000E+00        -2.088315E+00         0.000000E+00        -2.610726E+00         0.000000E+00        -2.971223E+01        -3.096158E+01        -3.067636E+01        -3.288606E+01        -2.678503E+01        -2.883998E+01        -6.281686E-01        -9.694100E-01        -7.954970E-01        -9.017829E-01        -6.551609E-01        -7.256791E-01         1.180000E+02         1.300000E+01         3.260000E+02         2.860000E+02         1.900000E+01         2.000000E+00         1.440000E+02         6.000000E+00         1.600000E+01         2.000000E+00         3.170000E+02         1.700000E+01         9.500000E+01         2.600000E+01         1.350000E+02         2.220000E+02         5.400000E+01         9.000000E+00
        5.146800E+07         1.030373E+01         2.432372E-01         4.235850E-01         3.331778E-01        -1.354478E-01        -1.746647E-01        -5.152912E-01         1.511127E+00         1.641826E+00         1.031847E+00         6.260000E+02         3.700000E+02         1.074000E+03        -1.205034E+01        -1.467532E+01        -1.076785E+01        -7.800696E+00        -8.545119E+00        -6.880665E+00        -4.413080E+00        -2.856468E+00        -4.647786E+00        -2.631205E+00         0.000000E+00        -2.367303E+00         0.000000E+00        -3.674614E+00         0.000000E+00        -2.930479E+01        -3.027922E+01        -2.985443E+01        -3.149963E+01        -2.294573E+01        -2.503918E+01        -5.631675E+00        -6.637060E+00        -6.130062E+00        -6.383860E+00        -6.993381E+00        -8.753720E+00        -6.673382E+00         0.000000E+00        -1.029000E+01         0.000000E+00        -5.761997E+00         0.000000E+00        -2.300520E+01        -2.592052E+01        -2.229497E+01        -3.207522E+01        -2.161404E+01        -2.457396E+01        -5.950173E+00        -7.456169E+00        -5.717689E+00        -4.107448E+00        -6.485888E+00        -6.700859E+00        -2.172336E+00         0.000000E+00        -1.929783E+00         0.000000E+00        -2.579442E+00         0.000000E+00        -2.950473E+01        -3.152031E+01        -3.126810E+01        -3.293178E+01        -2.639738E+01        -2.783220E+01        -6.973473E-01        -9.129841E-01        -7.640607E-01        -8.765143E-01        -5.721768E-01        -1.253614E+00         1.230000E+02         1.900000E+01         3.090000E+02         2.930000E+02         1.700000E+01         3.000000E+00         1.440000E+02         5.000000E+00         1.300000E+01         3.000000E+00         3.240000E+02         1.300000E+01         1.040000E+02         2.100000E+01         1.420000E+02         2.120000E+02         4.600000E+01         5.000000E+00
        5.149800E+07         1.029894E+01         2.402142E-01         4.256943E-01         3.340915E-01        -8.366687E-02        -1.215950E-01        -5.167546E-01         1.550425E+00         1.699525E+00         1.030460E+00         6.120000E+02         3.810000E+02         1.077000E+03        -1.166497E+01        -1.383379E+01        -1.092718E+01        -8.261532E+00        -9.014455E+00        -6.810162E+00        -4.299498E+00        -2.648310E+00        -4.562316E+00        -2.304724E+00         0.000000E+00        -2.175583E+00         0.000000E+00        -3.350701E+00                  NAN        -2.952782E+01        -2.952769E+01        -3.000810E+01        -3.160724E+01        -2.442878E+01                  NAN        -5.569168E+00        -6.393762E+00        -6.106623E+00        -6.419947E+00        -6.389989E+00                  NAN        -6.306342E+00         0.000000E+00        -1.121469E+01         0.000000E+00        -5.892243E+00         0.000000E+00        -2.291216E+01        -2.674583E+01        -2.097627E+01        -2.827392E+01        -2.161600E+01        -2.499258E+01        -5.848428E+00        -7.159238E+00        -6.041231E+00        -5.738757E+00        -6.385961E+00        -7.762466E+00        -1.869467E+00         0.000000E+00        -1.882943E+00         0.000000E+00        -2.640128E+00         0.000000E+00        -3.000192E+01        -3.083336E+01        -3.124168E+01        -3.304759E+01        -2.725275E+01        -2.881975E+01        -6.601204E-01        -7.263442E-01        -7.242049E-01        -8.457693E-01        -5.801587E-01        -4.760841E-01         1.230000E+02         2.200000E+01         3.140000E+02         2.850000E+02         2.000000E+01         0.000000E+00         1.390000E+02         1.000000E+01         1.300000E+01         3.000000E+00         3.290000E+02         8.000000E+00         9.800000E+01         2.300000E+01         1.540000E+02         2.060000E+02         4.600000E+01         1.200000E+01
        5.152800E+07         1.031518E+01         2.270531E-01         4.324887E-01         3.404582E-01        -9.645202E-02        -7.356018E-02        -5.143617E-01         1.560428E+00         1.703618E+00         1.032564E+00         5.500000E+02         4.320000E+02         1.088000E+03        -1.259820E+01        -1.310234E+01        -1.062444E+01        -8.115561E+00        -9.009763E+00        -7.081324E+00        -4.024171E+00        -3.271241E+00        -4.612732E+00        -2.592930E+00         0.000000E+00        -2.169372E+00         0.000000E+00        -2.240361E+00                  NAN        -2.918742E+01        -3.064713E+01        -3.019244E+01        -3.152102E+01        -2.549325E+01                  NAN        -5.657470E+00        -6.905678E+00        -5.962926E+00        -6.444174E+00        -7.177269E+00                  NAN        -6.237625E+00         0.000000E+00        -1.058840E+01         0.000000E+00        -5.764801E+00         0.000000E+00        -2.332189E+01        -2.823779E+01        -2.120851E+01        -2.894333E+01        -2.148211E+01        -2.492932E+01        -5.958170E+00        -4.979986E+00        -5.507147E+00        -5.584620E+00        -6.451151E+00        -6.156783E+00        -2.068072E+00         0.000000E+00        -1.839354E+00         0.000000E+00        -2.566293E+00         0.000000E+00        -2.987385E+01        -3.083176E+01        -3.128131E+01        -3.295505E+01        -2.711894E+01        -2.816857E+01        -5.792039E-01        -6.671385E-01        -6.506704E-01        -8.716739E-01        -7.980700E-01        -1.232634E+00         1.210000E+02         1.500000E+01         3.170000E+02         2.880000E+02         2.300000E+01         0.000000E+00         1.410000E+02         5.000000E+00         1.600000E+01         2.000000E+00         3.300000E+02         8.000000E+00         9.900000E+01         2.200000E+01         1.620000E+02         1.980000E+02         5.100000E+01         7.000000E+00
        5.155800E+07         9.570740E+00         2.027139E-01         4.360268E-01         3.612593E-01        -1.339426E-01        -1.014318E-01        -4.767622E-01         1.512241E+00         1.695969E+00         1.073687E+00         5.160000E+02         4.190000E+02         1.135000E+03        -1.257519E+01        -1.362950E+01        -1.069793E+01        -7.848448E+00        -8.843168E+00        -7.123845E+00        -4.315398E+00        -2.983106E+00        -4.619730E+00        -2.722060E+00         0.000000E+00        -2.236429E+00         0.000000E+00        -2.768192E+00         0.000000E+00        -3.003978E+01        -3.131508E+01        -2.998755E+01        -3.141098E+01        -2.560014E+01        -2.650754E+01        -5.451435E+00        -6.394848E+00        -6.115166E+00        -6.550521E+00        -6.267424E+00        -6.937268E+00        -6.873084E+00         0.000000E+00        -1.158334E+01         0.000000E+00        -5.497598E+00         0.000000E+00        -2.304558E+01        -2.855079E+01        -2.011881E+01        -2.978526E+01        -2.198091E+01        -2.454180E+01        -5.949787E+00        -5.977772E+00        -6.435980E+00        -6.584688E+00        -6.386644E+00        -8.030221E+00        -2.117441E+00         0.000000E+00        -2.128113E+00         0.000000E+00        -3.185001E+00         0.000000E+00        -2.981789E+01        -3.194822E+01        -3.101708E+01        -3.292243E+01        -2.670124E+01        -2.844326E+01        -6.072314E-01        -8.705041E-01        -7.311163E-01        -8.831041E-01        -5.251085E-01        -1.552951E-01         1.070000E+02         1.500000E+01         3.090000E+02         2.980000E+02         3.300000E+01         2.000000E+00         1.160000E+02         7.000000E+00         1.500000E+01         3.000000E+00         3.510000E+02         1.000000E+01         9.800000E+01         2.400000E+01         1.440000E+02         2.150000E+02         6.600000E+01         1.000000E+01
        5.158800E+07         9.769799E+00         2.206184E-01         4.218937E-01         3.574879E-01        -1.038616E-01        -1.219925E-01        -5.177413E-01         1.552794E+00         1.725193E+00         1.001500E+00         6.140000E+02         3.550000E+02         1.101000E+03        -1.154507E+01        -1.429655E+01        -1.087186E+01        -7.945491E+00        -8.849343E+00        -7.073569E+00        -4.519386E+00        -2.780692E+00        -4.474145E+00        -2.284545E+00         0.000000E+00        -2.198404E+00         0.000000E+00        -3.052776E+00         0.000000E+00        -2.924240E+01        -2.968992E+01        -3.034176E+01        -3.150422E+01        -2.527103E+01        -2.786054E+01        -5.833940E+00        -6.977617E+00        -5.961203E+00        -6.445394E+00        -6.628290E+00        -5.539525E+00        -7.253490E+00         0.000000E+00        -8.838680E+00         0.000000E+00        -5.385977E+00         0.000000E+00        -2.261614E+01        -2.865340E+01        -2.260388E+01        -3.189860E+01        -2.193260E+01        -2.542002E+01        -5.966264E+00        -3.205006E+00        -5.636535E+00        -5.070475E+00        -6.402952E+00        -8.277280E+00        -2.158917E+00         0.000000E+00        -1.988041E+00         0.000000E+00        -2.627880E+00         0.000000E+00        -2.973099E+01        -3.187095E+01        -3.100542E+01        -3.294777E+01        -2.761155E+01        -2.900806E+01        -5.369270E-01        -1.021790E+00        -6.776395E-01        -8.932157E-01        -6.537847E-01        -7.434603E-01         1.070000E+02         1.700000E+01         3.260000E+02         2.830000E+02         3.000000E+01         1.000000E+00         1.220000E+02         2.000000E+00         1.300000E+01         2.000000E+00         3.540000E+02         9.000000E+00         9.300000E+01         2.200000E+01         1.470000E+02         2.110000E+02         5.300000E+01         1.600000E+01
        5.161800E+07         9.771483E+00         2.329922E-01         4.212424E-01         3.457654E-01        -1.024831E-01        -1.869244E-01        -5.311360E-01         1.532429E+00         1.666176E+00         1.034478E+00         6.280000E+02         3.540000E+02         1.088000E+03        -1.175510E+01        -1.466349E+01        -1.075465E+01        -7.732703E+00        -8.530526E+00        -6.873687E+00        -4.714286E+00        -2.780660E+00        -4.628057E+00        -2.516880E+00         0.000000E+00        -2.287429E+00         0.000000E+00        -3.324391E+00         0.000000E+00        -2.921762E+01        -3.021690E+01        -3.002650E+01        -3.139647E+01        -2.456534E+01        -2.809170E+01        -5.646642E+00        -6.482461E+00        -6.109981E+00        -6.636887E+00        -6.208194E+00        -6.147648E+00        -7.328373E+00         0.000000E+00        -9.823109E+00         0.000000E+00        -5.622372E+00         0.000000E+00        -2.248410E+01        -2.628292E+01        -2.171725E+01        -3.065485E+01        -2.151882E+01        -2.466941E+01        -6.003524E+00        -5.966174E+00        -6.152554E+00        -4.118077E+00        -6.538238E+00        -7.170585E+00        -2.141774E+00         0.000000E+00        -2.026826E+00         0.000000E+00        -2.599444E+00         0.000000E+00        -2.972213E+01        -3.188318E+01        -3.088714E+01        -3.285833E+01        -2.678498E+01        -2.865442E+01        -5.153818E-01        -9.472973E-01        -7.494629E-01        -9.154946E-01        -6.263717E-01        -3.300357E-01         1.110000E+02         2.300000E+01         3.140000E+02         2.910000E+02         2.300000E+01         2.000000E+00         1.280000E+02         1.200000E+01         1.200000E+01         2.000000E+00         3.300000E+02         1.800000E+01         1.010000E+02         2.200000E+01         1.490000E+02         2.060000E+02         5.600000E+01         1.000000E+01
        5.164800E+07         9.318307E+00         2.196853E-01         4.196094E-01         3.607053E-01        -8.558764E-02        -1.583470E-01        -5.364202E-01         1.569963E+00         1.675968E+00         1.020977E+00         5.920000E+02         3.500000E+02         1.128000E+03        -1.225146E+01        -1.475225E+01        -1.046099E+01        -7.622008E+00        -8.550541E+00        -7.042518E+00        -4.366447E+00        -2.708875E+00        -4.730997E+00        -2.240485E+00         0.000000E+00        -2.280389E+00         0.000000E+00        -2.948257E+00         0.000000E+00        -2.972563E+01        -3.050896E+01        -3.017852E+01        -3.171092E+01        -2.589623E+01        -2.690754E+01        -5.667516E+00        -5.951562E+00        -6.058004E+00        -6.323102E+00        -5.988778E+00        -7.743120E+00        -7.528720E+00         0.000000E+00        -9.792362E+00         0.000000E+00        -5.415357E+00         0.000000E+00        -2.267023E+01        -2.653183E+01        -2.283450E+01        -3.004458E+01        -2.178658E+01        -2.541854E+01        -5.788682E+00        -8.209332E+00        -5.814109E+00        -5.122927E+00        -6.508860E+00        -6.741514E+00        -2.115195E+00         0.000000E+00        -2.143941E+00         0.000000E+00        -2.642142E+00         0.000000E+00        -2.942256E+01        -3.094905E+01        -3.113452E+01        -3.319558E+01        -2.709794E+01        -2.962635E+01        -7.046370E-01        -3.919774E-01        -7.159396E-01        -8.536150E-01        -5.834639E-01        -3.333381E-01         1.140000E+02         1.100000E+01         3.030000E+02         3.010000E+02         3.000000E+01         5.000000E+00         1.340000E+02         3.000000E+00         1.100000E+01         3.000000E+00         3.360000E+02         1.500000E+01         9.400000E+01         2.100000E+01         1.430000E+02         2.150000E+02         6.300000E+01         1.000000E+01
        5.167800E+07         9.289271E+00         2.061987E-01         4.220806E-01         3.717207E-01        -1.024829E-01        -1.939761E-01        -4.838179E-01         1.540615E+00         1.654604E+00         1.075287E+00         5.900000E+02         3.550000E+02         1.125000E+03        -1.120449E+01        -1.464192E+01        -1.056478E+01        -7.875763E+00        -8.505206E+00        -7.110531E+00        -4.732565E+00        -2.729503E+00        -4.632114E+00        -2.511934E+00         0.000000E+00        -2.195182E+00         0.000000E+00        -3.424296E+00         0.000000E+00        -2.962203E+01        -3.166422E+01        -3.006648E+01        -3.176490E+01        -2.616207E+01        -2.727198E+01        -5.618932E+00        -5.685389E+00        -6.268192E+00        -6.359409E+00        -6.538885E+00        -6.171782E+00        -7.370982E+00         0.000000E+00        -1.138070E+01         0.000000E+00        -5.390962E+00         0.000000E+00        -2.239469E+01        -2.643787E+01        -2.091946E+01        -3.017308E+01        -2.195775E+01        -2.636762E+01        -6.117362E+00        -3.751483E+00        -4.779521E+00        -5.446456E+00        -6.369780E+00        -7.132624E+00        -1.877175E+00         0.000000E+00        -2.059652E+00         0.000000E+00        -2.721917E+00         0.000000E+00        -2.973093E+01        -3.153625E+01        -3.091891E+01        -3.304249E+01        -2.762536E+01        -2.886644E+01        -5.670587E-01        -6.892570E-01        -7.161327E-01        -8.577612E-01        -8.002646E-01        -1.175857E+00         1.000000E+02         1.500000E+01         3.100000E+02         2.940000E+02         3.800000E+01         7.000000E+00         1.140000E+02         2.000000E+00         1.200000E+01         4.000000E+00         3.500000E+02         2.000000E+01         9.300000E+01         1.400000E+01         1.350000E+02         2.190000E+02         5.700000E+01         1.300000E+01
        5.170800E+07         9.003675E+00         1.952585E-01         4.226519E-01         3.820896E-01        -1.269372E-01        -1.595471E-01        -5.051465E-01         1.508442E+00         1.680384E+00         1.040157E+00         5.970000E+02         3.550000E+02         1.118000E+03        -1.201064E+01        -1.452728E+01        -1.051940E+01        -7.646974E+00        -8.586382E+00        -7.069514E+00        -4.447707E+00        -2.828688E+00        -4.720817E+00        -2.791257E+00         0.000000E+00        -2.174982E+00         0.000000E+00        -2.502484E+00         0.000000E+00        -2.933178E+01        -3.245209E+01        -3.005188E+01        -3.170613E+01        -2.744875E+01        -2.874536E+01        -5.519939E+00        -6.389546E+00        -6.257937E+00        -6.374502E+00        -5.525589E+00        -7.883220E+00        -7.974704E+00         0.000000E+00        -9.167179E+00         0.000000E+00        -5.285481E+00         0.000000E+00        -2.193898E+01        -2.772759E+01        -2.313136E+01        -2.859557E+01        -2.206706E+01        -2.474871E+01        -5.823941E+00        -4.080603E+00        -5.667706E+00        -7.120353E+00        -6.501223E+00        -7.157545E+00        -1.919365E+00         0.000000E+00        -2.551823E+00         0.000000E+00        -2.513488E+00         0.000000E+00        -2.954266E+01        -3.123895E+01        -3.074090E+01        -3.311311E+01        -2.768408E+01        -3.005377E+01        -4.935758E-01        -7.332648E-01        -7.202893E-01        -8.527064E-01        -6.450088E-01        -6.157291E-01         1.020000E+02         9.000000E+00         2.960000E+02         3.060000E+02         5.000000E+01         1.000000E+00         1.120000E+02         1.000000E+00         1.300000E+01         3.000000E+00         3.550000E+02         1.800000E+01         7.600000E+01         2.000000E+01         1.360000E+02         2.220000E+02         7.300000E+01         1.400000E+01
        5.173800E+07         9.262961E+00         2.038608E-01         4.177335E-01         3.784057E-01        -1.287279E-01        -1.398957E-01        -5.269859E-01         1.524502E+00         1.704568E+00         1.039882E+00         5.920000E+02         3.510000E+02         1.127000E+03        -1.199812E+01        -1.487781E+01        -1.067497E+01        -7.871319E+00        -8.624998E+00        -7.042657E+00        -4.294786E+00        -2.798555E+00        -4.801515E+00        -2.836022E+00         0.000000E+00        -2.174818E+00         0.000000E+00        -2.665167E+00         0.000000E+00        -2.893315E+01        -3.089713E+01        -3.017020E+01        -3.179851E+01        -2.703515E+01        -2.709164E+01        -5.699954E+00        -6.060604E+00        -6.114785E+00        -6.418296E+00        -5.798128E+00        -6.384291E+00        -7.752875E+00         0.000000E+00        -1.045534E+01         0.000000E+00        -5.327506E+00         0.000000E+00        -2.181545E+01        -2.683228E+01        -2.172865E+01        -2.852523E+01        -2.211016E+01        -2.450542E+01        -6.274088E+00        -8.079571E+00        -4.730839E+00        -6.077719E+00        -6.504508E+00        -7.062947E+00        -2.270397E+00         0.000000E+00        -2.200454E+00         0.000000E+00        -3.007495E+00         0.000000E+00        -2.944166E+01        -3.109646E+01        -3.097614E+01        -3.308735E+01        -2.700774E+01        -2.949739E+01        -6.019271E-01        -9.447266E-01        -6.999815E-01        -8.551371E-01        -6.229433E-01        -9.112962E-01         9.600000E+01         1.400000E+01         3.110000E+02         2.930000E+02         4.400000E+01         6.000000E+00         1.080000E+02         1.000000E+00         1.100000E+01         3.000000E+00         3.640000E+02         1.500000E+01         8.400000E+01         1.200000E+01         1.510000E+02         2.070000E+02         6.500000E+01         1.600000E+01
        5.176800E+07         9.081244E+00         1.959972E-01         4.272786E-01         3.767241E-01        -1.232077E-01        -1.670524E-01        -5.120132E-01         1.529290E+00         1.664220E+00         1.036354E+00         5.730000E+02         3.630000E+02         1.134000E+03        -1.194396E+01        -1.441020E+01        -1.056748E+01        -7.994313E+00        -8.714969E+00        -7.112609E+00        -4.509815E+00        -2.948958E+00        -4.613841E+00        -2.593583E+00         0.000000E+00        -2.207847E+00         0.000000E+00        -2.472430E+00         0.000000E+00        -2.927423E+01        -3.105600E+01        -2.995424E+01        -3.156638E+01        -2.681651E+01        -2.825157E+01        -5.617210E+00        -5.851538E+00        -6.182542E+00        -6.412927E+00        -6.255455E+00        -5.651002E+00        -7.493499E+00                  NAN        -1.036852E+01         0.000000E+00        -5.432968E+00         0.000000E+00        -2.275622E+01                  NAN        -2.082357E+01        -3.039293E+01        -2.217593E+01        -2.580305E+01        -6.058221E+00                  NAN        -6.382294E+00        -6.530708E+00        -6.402818E+00        -7.208811E+00        -2.216356E+00         0.000000E+00        -2.210318E+00         0.000000E+00        -2.228516E+00         0.000000E+00        -2.974061E+01        -3.302306E+01        -3.073341E+01        -3.310370E+01        -2.772589E+01        -2.927981E+01        -6.250129E-01        -8.528796E-01        -7.400617E-01        -8.736457E-01        -6.558678E-01        -9.064622E-01         1.020000E+02         9.000000E+00         3.050000E+02         3.010000E+02         4.100000E+01         6.000000E+00         1.090000E+02         0.000000E+00         1.300000E+01         3.000000E+00         3.610000E+02         1.600000E+01         8.300000E+01         1.200000E+01         1.420000E+02         2.190000E+02         6.800000E+01         1.600000E+01
        5.179800E+07         9.811755E+00         2.273739E-01         4.207953E-01         3.518308E-01        -9.277627E-02        -1.619229E-01        -5.027262E-01         1.563237E+00         1.692535E+00         1.061647E+00         6.140000E+02         3.560000E+02         1.100000E+03        -1.177796E+01        -1.420469E+01        -1.051790E+01        -7.820548E+00        -8.711228E+00        -6.999271E+00        -4.448450E+00        -2.906309E+00        -4.615957E+00        -2.525874E+00         0.000000E+00        -2.176023E+00         0.000000E+00        -2.612360E+00         0.000000E+00        -2.935852E+01        -3.033687E+01        -3.015719E+01        -3.171795E+01        -2.632044E+01        -2.828590E+01        -5.532604E+00        -6.459804E+00        -6.065529E+00        -6.508108E+00        -5.988865E+00        -6.214931E+00        -6.964983E+00         0.000000E+00        -1.020747E+01         0.000000E+00        -5.546571E+00         0.000000E+00        -2.294027E+01        -2.569916E+01        -2.272397E+01        -2.826236E+01        -2.182427E+01        -2.478701E+01        -5.811341E+00        -7.437733E+00        -6.150163E+00        -7.868772E+00        -6.566914E+00        -7.619507E+00        -1.847159E+00         0.000000E+00        -2.277971E+00         0.000000E+00        -2.328330E+00         0.000000E+00        -3.011323E+01        -3.110869E+01        -3.074186E+01        -3.318397E+01        -2.729157E+01        -2.908108E+01        -5.245632E-01        -9.861428E-01        -7.799918E-01        -8.274233E-01        -4.827761E-01        -4.821407E-01         1.170000E+02         1.400000E+01         3.060000E+02         2.970000E+02         2.800000E+01         2.000000E+00         1.260000E+02         6.000000E+00         1.200000E+01         2.000000E+00         3.440000E+02         1.200000E+01         1.030000E+02         1.900000E+01         1.390000E+02         2.190000E+02         5.800000E+01         1.100000E+01
        5.182800E+07         9.364226E+00         2.112870E-01         4.200857E-01         3.686272E-01        -1.169915E-01        -1.310194E-01        -5.174956E-01         1.547918E+00         1.718123E+00         1.048823E+00         5.850000E+02         3.480000E+02         1.137000E+03        -1.180784E+01        -1.427849E+01        -1.055075E+01        -7.622708E+00        -8.519437E+00        -7.087142E+00        -4.495965E+00        -2.967357E+00        -4.722409E+00        -2.370062E+00         0.000000E+00        -2.180021E+00         0.000000E+00        -3.008026E+00         0.000000E+00        -2.890826E+01        -3.091655E+01        -2.997061E+01        -3.171094E+01        -2.524314E+01        -2.835440E+01        -5.739001E+00        -6.384825E+00        -6.181742E+00        -6.490254E+00        -6.369861E+00        -5.905128E+00        -7.533709E+00         0.000000E+00        -1.074924E+01         0.000000E+00        -5.431724E+00         0.000000E+00        -2.220218E+01        -2.937276E+01        -2.177336E+01        -3.185727E+01        -2.184949E+01        -2.448605E+01        -6.046263E+00        -3.257033E+00        -5.363752E+00        -6.276879E+00        -6.550231E+00        -7.354163E+00        -2.233305E+00         0.000000E+00        -2.056614E+00         0.000000E+00        -2.300786E+00         0.000000E+00        -2.927441E+01        -3.156953E+01        -3.124860E+01        -3.282922E+01        -2.797594E+01        -2.850096E+01        -5.258446E-01        -8.280132E-01        -6.937264E-01        -9.073082E-01        -7.244551E-01        -4.804959E-01         9.600000E+01         1.900000E+01         3.140000E+02         2.910000E+02         4.200000E+01         2.000000E+00         1.090000E+02         3.000000E+00         1.200000E+01         2.000000E+00         3.570000E+02         1.900000E+01         8.300000E+01         2.100000E+01         1.490000E+02         2.170000E+02         5.900000E+01         1.400000E+01
        5.185800E+07         9.621812E+00         2.231359E-01         4.169267E-01         3.599374E-01        -1.085384E-01        -1.576775E-01        -5.323593E-01         1.533484E+00         1.685263E+00         1.002890E+00         5.940000E+02         3.500000E+02         1.126000E+03        -1.177650E+01        -1.471419E+01        -1.076095E+01        -8.044500E+00        -8.413232E+00        -6.918389E+00        -4.103930E+00        -2.885475E+00        -4.874032E+00        -2.417285E+00         0.000000E+00        -2.150432E+00         0.000000E+00        -3.033038E+00         0.000000E+00        -2.957591E+01        -3.006076E+01        -3.029556E+01        -3.189518E+01        -2.487188E+01        -2.830010E+01        -5.585942E+00        -7.045540E+00        -6.168606E+00        -6.431650E+00        -6.431540E+00        -6.331784E+00        -6.976209E+00         0.000000E+00        -1.069357E+01         0.000000E+00        -5.539559E+00         0.000000E+00        -2.272630E+01        -3.193529E+01        -2.256119E+01        -3.241584E+01        -2.199813E+01        -2.457435E+01        -6.319964E+00        -4.500070E+00        -5.210208E+00        -4.021717E+00        -6.440744E+00        -7.564712E+00        -1.970751E+00         0.000000E+00        -2.128519E+00         0.000000E+00        -2.120451E+00         0.000000E+00        -2.989824E+01        -3.182550E+01        -3.090946E+01        -3.305174E+01        -2.712471E+01        -2.808216E+01        -4.887138E-01        -8.055337E-01        -7.088060E-01        -8.253470E-01        -6.803198E-01        -7.651767E-01         1.140000E+02         1.400000E+01         3.240000E+02         2.750000E+02         3.400000E+01         3.000000E+00         1.280000E+02         3.000000E+00         1.100000E+01         2.000000E+00         3.460000E+02         1.200000E+01         9.600000E+01         1.900000E+01         1.450000E+02         2.180000E+02         6.300000E+01         1.300000E+01
        5.188800E+07         9.704706E+00         2.249981E-01         4.325814E-01         3.424205E-01        -1.591064E-01        -1.462269E-01        -5.148811E-01         1.517965E+00         1.680298E+00         1.032862E+00         5.320000E+02         4.090000E+02         1.129000E+03        -1.258714E+01        -1.395782E+01        -1.019501E+01        -7.813358E+00        -8.572186E+00        -7.109569E+00        -4.347532E+00        -3.290752E+00        -4.864744E+00        -2.354028E+00         0.000000E+00        -2.192549E+00         0.000000E+00        -3.604797E+00         0.000000E+00        -2.877400E+01        -3.061753E+01        -3.003332E+01        -3.170467E+01        -2.526205E+01        -2.217005E+01        -6.083828E+00        -6.892756E+00        -6.058483E+00        -6.472750E+00        -5.590471E+00        -1.057837E+01        -6.637224E+00         0.000000E+00        -1.161385E+01         0.000000E+00        -5.443885E+00         0.000000E+00        -2.292549E+01        -2.469301E+01        -2.064749E+01        -3.414354E+01        -2.208794E+01        -2.381105E+01        -6.036411E+00        -7.805712E+00        -5.339203E+00        -4.494696E+00        -6.393130E+00        -8.280046E+00        -1.872039E+00         0.000000E+00        -2.405918E+00         0.000000E+00        -1.701222E+00         0.000000E+00        -2.953904E+01        -3.151585E+01        -3.067584E+01        -3.322423E+01        -2.769705E+01        -2.882360E+01        -7.035561E-01        -9.083543E-01        -7.445396E-01        -8.298452E-01        -5.603766E-01        -6.163826E-01         1.120000E+02         1.900000E+01         3.090000E+02         2.960000E+02         2.700000E+01         1.000000E+00         1.400000E+02         4.000000E+00         1.600000E+01         2.000000E+00         3.320000E+02         8.000000E+00         8.900000E+01         2.300000E+01         1.470000E+02         2.230000E+02         5.400000E+01         1.200000E+01
        5.191800E+07         9.652921E+00         2.200643E-01         4.223797E-01         3.575560E-01        -9.986254E-02        -1.387149E-01        -5.400560E-01         1.540829E+00         1.710242E+00         1.045270E+00         6.290000E+02         3.450000E+02         1.096000E+03        -1.188841E+01        -1.459100E+01        -1.057146E+01        -7.913989E+00        -8.677440E+00        -7.046908E+00        -4.458492E+00        -2.658130E+00        -4.586002E+00        -2.472252E+00         0.000000E+00        -2.230435E+00         0.000000E+00        -3.735228E+00         0.000000E+00        -2.896624E+01        -3.043174E+01        -3.014177E+01        -3.175774E+01        -2.508585E+01        -2.701711E+01        -5.742983E+00        -6.482949E+00        -6.163601E+00        -6.318690E+00        -6.130340E+00        -6.520488E+00        -6.859269E+00         0.000000E+00        -1.002569E+01         0.000000E+00        -5.626459E+00         0.000000E+00        -2.269317E+01        -2.625749E+01        -2.295160E+01        -3.555190E+01        -2.149232E+01        -2.407731E+01        -6.053186E+00        -5.608847E+00        -5.915078E+00        -4.059550E+00        -6.486102E+00        -7.243045E+00        -2.217177E+00         0.000000E+00        -2.437520E+00         0.000000E+00        -2.343367E+00         0.000000E+00        -2.946317E+01        -3.088995E+01        -3.087138E+01        -3.297027E+01        -2.712429E+01        -2.710298E+01        -6.344054E-01        -9.450896E-01        -7.426005E-01        -8.574143E-01        -6.476092E-01        -1.198546E+00         1.060000E+02         1.800000E+01         2.960000E+02         3.080000E+02         3.200000E+01         4.000000E+00         1.270000E+02         1.000000E+00         1.200000E+01         2.000000E+00         3.400000E+02         2.000000E+01         9.100000E+01         1.800000E+01         1.460000E+02         2.180000E+02         5.700000E+01         1.100000E+01
        5.194800E+07         9.861784E+00         2.156897E-01         4.264462E-01         3.578641E-01        -1.142500E-01        -1.725285E-01        -5.476920E-01         1.517160E+00         1.657297E+00         1.030520E+00         6.220000E+02         3.520000E+02         1.096000E+03        -1.160776E+01        -1.420877E+01        -1.064208E+01        -7.731543E+00        -8.796223E+00        -7.102538E+00        -4.708148E+00        -2.887068E+00        -4.699784E+00        -2.418138E+00         0.000000E+00        -2.107950E+00         0.000000E+00        -2.695668E+00         0.000000E+00        -2.888618E+01        -2.986179E+01        -3.024271E+01        -3.178284E+01        -2.612779E+01        -2.907979E+01        -6.111892E+00        -7.723854E+00        -6.212831E+00        -6.354516E+00        -6.331557E+00        -5.417845E+00        -7.228199E+00         0.000000E+00        -9.363866E+00         0.000000E+00        -5.546491E+00         0.000000E+00        -2.219598E+01        -2.582783E+01        -2.194633E+01        -3.007886E+01        -2.177290E+01        -2.500804E+01        -6.283767E+00        -5.688325E+00        -5.563740E+00        -6.703388E+00        -6.478615E+00        -7.915648E+00        -2.035229E+00         0.000000E+00        -2.187176E+00         0.000000E+00        -2.073029E+00         0.000000E+00        -2.959689E+01        -3.155372E+01        -3.113603E+01        -3.309127E+01        -2.757992E+01        -2.902081E+01        -5.548302E-01        -5.842223E-01        -7.509176E-01        -8.909717E-01        -6.883748E-01        -5.722846E-01         1.080000E+02         8.000000E+00         3.080000E+02         3.040000E+02         3.400000E+01         2.000000E+00         1.160000E+02         3.000000E+00         1.300000E+01         2.000000E+00         3.550000E+02         1.300000E+01         9.400000E+01         1.200000E+01         1.480000E+02         2.170000E+02         5.300000E+01         1.300000E+01
        5.197800E+07         9.610484E+00         2.075351E-01         4.269287E-01         3.655362E-01        -1.055861E-01        -1.290236E-01        -5.088000E-01         1.548648E+00         1.680818E+00         1.038675E+00         5.830000E+02         3.590000E+02         1.128000E+03        -1.200700E+01        -1.366480E+01        -1.064769E+01        -7.785933E+00        -9.294979E+00        -6.930355E+00        -4.437378E+00        -2.750605E+00        -4.750677E+00        -2.728444E+00         0.000000E+00        -2.016106E+00         0.000000E+00        -3.677687E+00         0.000000E+00        -2.913700E+01        -2.918190E+01        -3.045411E+01        -3.149816E+01        -2.529240E+01        -2.795109E+01        -5.507440E+00        -7.443750E+00        -6.152806E+00        -6.483396E+00        -6.707129E+00        -6.180925E+00        -6.886105E+00         0.000000E+00        -1.033701E+01         0.000000E+00        -5.492850E+00         0.000000E+00        -2.267349E+01        -2.825255E+01        -2.217467E+01        -3.110546E+01        -2.197422E+01        -2.552518E+01        -6.072823E+00        -7.665726E+00        -5.725396E+00        -7.671273E+00        -6.476145E+00        -7.745451E+00        -2.083618E+00         0.000000E+00        -2.221755E+00         0.000000E+00        -2.294487E+00         0.000000E+00        -2.992106E+01        -3.146745E+01        -3.090866E+01        -3.293536E+01        -2.737352E+01        -2.952165E+01        -5.821336E-01        -7.446204E-01        -6.844787E-01        -8.840962E-01        -7.180109E-01        -1.060314E+00         1.150000E+02         7.000000E+00         3.050000E+02         3.000000E+02         3.200000E+01         5.000000E+00         1.200000E+02         3.000000E+00         1.400000E+01         1.000000E+00         3.540000E+02         1.000000E+01         9.100000E+01         1.400000E+01         1.400000E+02         2.290000E+02         6.400000E+01         1.100000E+01
        5.200800E+07         9.019600E+00         1.954935E-01         4.260504E-01         3.784561E-01        -1.265580E-01        -1.430576E-01        -5.113350E-01         1.522090E+00         1.682583E+00         1.052307E+00         5.650000E+02         3.450000E+02         1.160000E+03        -1.225004E+01        -1.371649E+01        -1.059892E+01        -7.641910E+00        -9.147213E+00        -7.049033E+00        -4.395514E+00        -2.748687E+00        -4.659389E+00        -2.706327E+00         0.000000E+00        -1.946834E+00         0.000000E+00        -2.614003E+00         0.000000E+00        -2.910391E+01        -3.331134E+01        -3.030736E+01        -3.172222E+01        -2.560836E+01        -2.893995E+01        -5.918613E+00        -5.416723E+00        -6.177496E+00        -6.448175E+00        -6.557711E+00        -7.354432E+00        -8.129423E+00         0.000000E+00        -8.397568E+00         0.000000E+00        -5.458957E+00         0.000000E+00        -2.172457E+01        -2.749524E+01        -2.313454E+01        -2.985829E+01        -2.162112E+01        -2.742074E+01        -6.031735E+00        -7.574637E+00        -5.416574E+00        -5.191084E+00        -6.713961E+00        -6.882868E+00        -1.943394E+00         0.000000E+00        -2.110101E+00         0.000000E+00        -2.447896E+00         0.000000E+00        -2.990511E+01        -3.307649E+01        -3.108850E+01        -3.301540E+01        -2.736992E+01        -2.896806E+01        -6.279305E-01        -8.235086E-01        -6.686270E-01        -9.686738E-01        -8.147184E-01        -5.748542E-01         1.000000E+02         7.000000E+00         3.120000E+02         3.020000E+02         3.600000E+01         7.000000E+00         1.080000E+02         5.000000E+00         1.300000E+01         2.000000E+00         3.650000E+02         9.000000E+00         8.000000E+01         1.300000E+01         1.480000E+02         2.260000E+02         6.100000E+01         1.800000E+01
        5.203800E+07         1.019277E+01         2.318063E-01         4.234878E-01         3.447059E-01        -9.432810E-02        -1.833739E-01        -5.357295E-01         1.551173E+00         1.655174E+00         1.012670E+00         6.230000E+02         3.480000E+02         1.099000E+03        -1.189007E+01        -1.417346E+01        -1.065379E+01        -7.775079E+00        -8.567259E+00        -7.059300E+00        -4.614011E+00        -2.876667E+00        -4.639286E+00        -2.820423E+00         0.000000E+00        -2.111601E+00         0.000000E+00        -2.474183E+00         0.000000E+00        -2.906648E+01        -3.159062E+01        -3.029958E+01        -3.162963E+01        -2.595661E+01        -2.636528E+01        -5.673162E+00        -5.649571E+00        -6.139755E+00        -6.436891E+00        -5.689875E+00        -6.885159E+00        -6.564076E+00         0.000000E+00        -9.567461E+00         0.000000E+00        -5.672211E+00         0.000000E+00        -2.289022E+01        -2.569331E+01        -2.321445E+01        -2.893201E+01        -2.141857E+01        -2.246197E+01        -5.876062E+00        -8.029847E+00        -4.978583E+00        -5.344635E+00        -6.588362E+00        -9.002009E+00        -2.111982E+00         0.000000E+00        -1.907448E+00         0.000000E+00        -3.058961E+00         0.000000E+00        -2.980065E+01        -3.228518E+01        -3.124048E+01        -3.290443E+01        -2.617699E+01        -2.947786E+01        -7.004812E-01        -6.966670E-01        -7.283203E-01        -8.784222E-01        -7.867624E-01        -1.719120E-01         1.200000E+02         1.500000E+01         2.990000E+02         3.030000E+02         2.400000E+01         3.000000E+00         1.350000E+02         6.000000E+00         1.200000E+01         2.000000E+00         3.380000E+02         9.000000E+00         9.300000E+01         1.700000E+01         1.570000E+02         2.130000E+02         5.300000E+01         9.000000E+00
        5.206800E+07         1.018274E+01         2.264785E-01         4.227832E-01         3.507383E-01        -8.934746E-02        -1.376070E-01        -5.301541E-01         1.551675E+00         1.674391E+00         1.035964E+00         6.040000E+02         3.470000E+02         1.119000E+03        -1.167169E+01        -1.431639E+01        -1.048570E+01        -7.596116E+00        -8.725437E+00        -7.199378E+00        -4.500929E+00        -2.697260E+00        -4.680300E+00        -2.379208E+00         0.000000E+00        -2.183205E+00         0.000000E+00        -2.408292E+00         0.000000E+00        -2.914190E+01        -3.070551E+01        -3.070499E+01        -3.149755E+01        -2.607042E+01        -2.983143E+01        -5.929565E+00        -6.576359E+00        -5.962450E+00        -6.436595E+00        -5.908878E+00        -5.283806E+00        -6.460413E+00         0.000000E+00        -1.062799E+01         0.000000E+00        -5.684752E+00         0.000000E+00        -2.271373E+01        -2.870385E+01        -2.214720E+01        -3.074025E+01        -2.194603E+01        -2.525997E+01        -6.110960E+00        -7.941348E+00        -4.265717E+00        -3.367956E+00        -6.256645E+00        -7.406681E+00        -2.185389E+00         0.000000E+00        -1.786379E+00         0.000000E+00        -2.500821E+00         0.000000E+00        -2.991339E+01        -3.118315E+01        -3.167058E+01        -3.304227E+01        -2.713640E+01        -2.847323E+01        -5.756279E-01        -7.719122E-01        -6.049072E-01        -8.551348E-01        -5.989057E-01        -7.656462E-01         1.220000E+02         1.100000E+01         3.030000E+02         2.960000E+02         2.700000E+01         5.000000E+00         1.320000E+02         2.000000E+00         1.200000E+01         2.000000E+00         3.420000E+02         1.200000E+01         8.200000E+01         2.300000E+01         1.550000E+02         2.200000E+02         5.800000E+01         1.300000E+01
        5.209800E+07         1.060118E+01         2.395544E-01         4.211654E-01         3.392802E-01        -1.012977E-01        -1.200833E-01        -5.589790E-01         1.533546E+00         1.694538E+00         1.003433E+00         6.360000E+02         3.450000E+02         1.089000E+03        -1.159260E+01        -1.379930E+01        -1.041534E+01        -7.745833E+00        -8.887902E+00        -7.044929E+00        -4.488601E+00        -2.850370E+00        -4.648927E+00        -2.400113E+00         0.000000E+00        -2.004408E+00         0.000000E+00        -2.395175E+00         0.000000E+00        -2.873617E+01        -3.160969E+01        -3.074439E+01        -3.177347E+01        -2.567063E+01        -2.992166E+01        -6.134029E+00        -5.783945E+00        -5.902409E+00        -6.424047E+00        -6.333605E+00        -4.879064E+00        -6.896646E+00         0.000000E+00        -1.136775E+01         0.000000E+00        -5.575945E+00         0.000000E+00        -2.226421E+01        -2.800643E+01        -2.198453E+01        -2.975650E+01        -2.187678E+01        -2.451965E+01        -6.029238E+00        -6.386521E+00        -4.367854E+00        -6.852557E+00        -6.641693E+00        -6.708491E+00        -1.926477E+00         0.000000E+00        -1.929115E+00         0.000000E+00        -2.113412E+00         0.000000E+00        -2.934649E+01        -3.187791E+01        -3.117774E+01        -3.319554E+01        -2.789283E+01        -2.750042E+01        -6.522803E-01        -7.194046E-01        -6.989654E-01        -9.078684E-01        -6.116418E-01        -1.180594E+00         1.160000E+02         2.400000E+01         3.050000E+02         2.970000E+02         2.000000E+01         2.000000E+00         1.380000E+02         6.000000E+00         1.100000E+01         3.000000E+00         3.340000E+02         1.000000E+01         8.900000E+01         2.700000E+01         1.540000E+02         2.180000E+02         5.400000E+01         1.000000E+01
        5.212800E+07         1.066447E+01         2.458216E-01         4.268350E-01         3.273434E-01        -1.147201E-01        -1.208502E-01        -5.192785E-01         1.533767E+00         1.693543E+00         1.045986E+00         6.550000E+02         3.460000E+02         1.069000E+03        -1.202158E+01        -1.434950E+01        -1.079551E+01        -7.976747E+00        -8.961742E+00        -6.885442E+00        -4.317854E+00        -2.763074E+00        -4.562125E+00        -2.424826E+00         0.000000E+00        -2.140526E+00         0.000000E+00        -2.822754E+00                  NAN        -2.900010E+01        -3.066339E+01        -3.023426E+01        -3.186595E+01        -2.485561E+01                  NAN        -6.006424E+00        -6.155554E+00        -6.155725E+00        -6.640807E+00        -6.752159E+00                  NAN        -6.562352E+00         0.000000E+00        -1.062869E+01         0.000000E+00        -5.765279E+00         0.000000E+00        -2.276584E+01        -2.593482E+01        -2.223422E+01        -3.126080E+01        -2.184308E+01        -2.475850E+01        -5.899382E+00        -7.895361E+00        -4.881826E+00        -6.648965E+00        -6.304292E+00        -5.517197E+00        -1.887409E+00         0.000000E+00        -2.106789E+00         0.000000E+00        -2.442279E+00         0.000000E+00        -2.965953E+01        -3.118670E+01        -3.112891E+01        -3.281482E+01        -2.710102E+01        -2.872118E+01        -5.759730E-01        -7.910623E-01        -7.211686E-01        -9.834519E-01        -7.109440E-01        -4.787602E-01         1.240000E+02         1.200000E+01         3.130000E+02         2.930000E+02         2.200000E+01         0.000000E+00         1.500000E+02         5.000000E+00         1.100000E+01         2.000000E+00         3.300000E+02         4.000000E+00         9.700000E+01         2.400000E+01         1.520000E+02         2.200000E+02         5.000000E+01         7.000000E+00
        5.215800E+07         1.029466E+01         2.404475E-01         4.297087E-01         3.298438E-01        -1.034294E-01        -1.442682E-01        -5.363753E-01         1.525506E+00         1.683256E+00         1.010967E+00         6.550000E+02         3.470000E+02         1.068000E+03        -1.212550E+01        -1.421564E+01        -1.071144E+01        -7.701328E+00        -8.914415E+00        -6.959761E+00        -4.431828E+00        -2.814073E+00        -4.454050E+00        -2.652026E+00         0.000000E+00        -2.090826E+00         0.000000E+00        -3.231204E+00         0.000000E+00        -2.945426E+01        -2.928214E+01        -3.038153E+01        -3.163497E+01        -2.432600E+01        -2.792278E+01        -5.857230E+00        -7.490805E+00        -6.196266E+00        -6.458793E+00        -7.444350E+00        -5.174691E+00        -6.557333E+00         0.000000E+00        -9.837949E+00         0.000000E+00        -5.706315E+00         0.000000E+00        -2.301622E+01        -2.753288E+01        -2.111276E+01        -3.326769E+01        -2.159215E+01        -2.465242E+01        -5.895839E+00        -5.328533E+00        -6.034557E+00        -2.669357E+00        -6.656648E+00        -6.647581E+00        -2.100156E+00         0.000000E+00        -2.245425E+00         0.000000E+00        -2.300184E+00         0.000000E+00        -2.970633E+01        -3.191113E+01        -3.103703E+01        -3.285331E+01        -2.695208E+01        -2.806149E+01        -5.296226E-01        -6.439569E-01        -7.166943E-01        -9.378277E-01        -5.476261E-01        -3.640586E-01         1.140000E+02         1.400000E+01         3.080000E+02         3.060000E+02         2.000000E+01         2.000000E+00         1.500000E+02         5.000000E+00         1.300000E+01         1.000000E+00         3.300000E+02         3.000000E+00         9.000000E+01         2.700000E+01         1.550000E+02         2.190000E+02         4.900000E+01         1.200000E+01
        5.218800E+07         1.034185E+01         2.408460E-01         4.279882E-01         3.311657E-01        -9.017107E-02        -1.400205E-01        -5.096950E-01         1.530424E+00         1.689962E+00         1.060230E+00         6.360000E+02         3.530000E+02         1.081000E+03        -1.164337E+01        -1.371896E+01        -1.087598E+01        -8.038467E+00        -9.214069E+00        -7.103280E+00        -4.631806E+00        -2.899197E+00        -4.401312E+00        -2.724290E+00         0.000000E+00        -2.058570E+00         0.000000E+00        -3.317147E+00                  NAN        -2.894784E+01        -3.047205E+01        -3.023762E+01        -3.184520E+01        -2.499290E+01                  NAN        -5.931328E+00        -6.653045E+00        -6.238464E+00        -6.375877E+00        -6.438845E+00                  NAN        -6.461330E+00         0.000000E+00        -1.079839E+01         0.000000E+00        -5.559122E+00         0.000000E+00        -2.275970E+01        -2.396190E+01        -2.238476E+01        -3.113919E+01        -2.193586E+01        -2.598116E+01        -5.863573E+00        -7.004963E+00        -4.778479E+00        -4.174696E+00        -6.377795E+00        -6.001304E+00        -1.627202E+00         0.000000E+00        -2.155246E+00         0.000000E+00        -2.930149E+00         0.000000E+00        -2.991067E+01        -3.135400E+01        -3.081302E+01        -3.306719E+01        -2.678275E+01        -2.862761E+01        -5.778005E-01        -7.461699E-01        -7.100500E-01        -8.791270E-01        -7.650530E-01        -1.788456E+00         1.120000E+02         2.000000E+01         2.970000E+02         3.130000E+02         2.200000E+01         0.000000E+00         1.510000E+02         5.000000E+00         1.200000E+01         2.000000E+00         3.280000E+02         4.000000E+00         8.700000E+01         2.900000E+01         1.550000E+02         2.210000E+02         5.700000E+01         5.000000E+00
        5.221800E+07         1.003335E+01         2.199088E-01         4.285228E-01         3.515683E-01        -6.847770E-02        -1.669954E-01        -5.102455E-01         1.576468E+00         1.667303E+00         1.059685E+00         5.640000E+02         3.500000E+02         1.156000E+03        -1.185943E+01        -1.450190E+01        -1.079335E+01        -7.912515E+00        -8.563065E+00        -7.077287E+00        -4.515397E+00        -3.001289E+00        -4.500965E+00        -2.365967E+00         0.000000E+00        -2.354600E+00         0.000000E+00        -2.247902E+00         0.000000E+00        -2.894886E+01        -3.120758E+01        -3.025566E+01        -3.170601E+01        -2.700518E+01        -2.518747E+01        -5.864961E+00        -5.903602E+00        -6.038393E+00        -6.594975E+00        -5.756256E+00        -3.894664E+00        -6.556393E+00         0.000000E+00        -1.019595E+01         0.000000E+00        -5.719024E+00         0.000000E+00        -2.305183E+01        -2.792276E+01        -2.273047E+01        -3.383986E+01        -2.198087E+01        -2.351017E+01        -5.805657E+00        -5.805589E+00        -5.289299E+00        -4.864715E+00        -6.366139E+00        -8.441974E+00        -2.067879E+00         0.000000E+00        -1.938714E+00         0.000000E+00        -3.399669E+00         0.000000E+00        -2.940956E+01        -3.162674E+01        -3.116152E+01        -3.303864E+01        -2.675903E+01        -3.009509E+01        -7.075606E-01        -7.046578E-01        -8.683996E-01        -8.121270E-01        -5.015935E-01        -4.680076E-01         1.020000E+02         1.700000E+01         3.070000E+02         3.050000E+02         3.200000E+01         1.000000E+00         1.320000E+02         6.000000E+00         1.300000E+01         2.000000E+00         3.410000E+02         8.000000E+00         8.300000E+01         2.900000E+01         1.530000E+02         2.240000E+02         5.700000E+01         9.000000E+00
        5.224800E+07         9.700308E+00         2.104706E-01         4.275703E-01         3.619592E-01        -8.037902E-02        -1.370818E-01        -5.082376E-01         1.559646E+00         1.701240E+00         1.064944E+00         5.930000E+02         3.490000E+02         1.128000E+03        -1.203807E+01        -1.415453E+01        -1.067985E+01        -7.790404E+00        -8.816301E+00        -6.893277E+00        -4.424346E+00        -2.851941E+00        -4.695840E+00        -2.757055E+00         0.000000E+00        -2.165045E+00         0.000000E+00        -1.898289E+00         0.000000E+00        -2.918477E+01        -3.015949E+01        -3.006124E+01        -3.163269E+01        -2.611777E+01        -2.838350E+01        -5.834607E+00        -6.441600E+00        -6.121069E+00        -6.467042E+00        -6.744123E+00        -3.924659E+00        -7.176885E+00         0.000000E+00        -1.126933E+01         0.000000E+00        -5.591090E+00         0.000000E+00        -2.307468E+01        -2.797201E+01        -2.294800E+01        -3.022241E+01        -2.171300E+01        -2.417894E+01        -5.797479E+00        -5.800281E+00        -4.714500E+00        -5.185391E+00        -6.457033E+00        -8.324979E+00        -2.129991E+00         0.000000E+00        -1.848349E+00         0.000000E+00        -2.755810E+00         0.000000E+00        -2.983681E+01        -3.156415E+01        -3.113080E+01        -3.303468E+01        -2.665611E+01        -2.857669E+01        -5.741688E-01        -7.415474E-01        -7.144785E-01        -9.276586E-01        -8.005247E-01        -6.298829E-01         1.060000E+02         1.800000E+01         3.030000E+02         3.010000E+02         3.500000E+01         1.000000E+00         1.210000E+02         3.000000E+00         1.300000E+01         2.000000E+00         3.540000E+02         9.000000E+00         8.400000E+01         3.100000E+01         1.530000E+02         2.150000E+02         5.100000E+01         1.900000E+01
        5.227800E+07         9.565886E+00         2.033758E-01         4.290654E-01         3.675588E-01        -7.206215E-02        -1.068144E-01        -4.778969E-01         1.550473E+00         1.722158E+00         1.086329E+00         5.630000E+02         3.530000E+02         1.154000E+03        -1.156482E+01        -1.369780E+01        -1.049670E+01        -7.986482E+00        -8.982029E+00        -7.151145E+00        -4.388782E+00        -2.900715E+00        -4.690497E+00        -2.759872E+00         0.000000E+00        -2.080761E+00         0.000000E+00        -1.855939E+00         0.000000E+00        -2.903785E+01        -3.051377E+01        -3.060374E+01        -3.168804E+01        -2.765841E+01        -2.874089E+01        -5.674701E+00        -6.543600E+00        -6.059516E+00        -6.474813E+00        -5.822790E+00        -6.711252E+00        -7.012807E+00         0.000000E+00        -9.831408E+00         0.000000E+00        -5.575085E+00         0.000000E+00        -2.251886E+01        -2.798905E+01        -2.181045E+01        -3.545725E+01        -2.195810E+01        -2.556158E+01        -5.940536E+00        -5.723288E+00        -5.702677E+00        -4.017631E+00        -6.443663E+00        -6.536963E+00        -1.725345E+00         0.000000E+00        -1.879412E+00         0.000000E+00        -2.137995E+00         0.000000E+00        -2.989552E+01        -3.099604E+01        -3.123341E+01        -3.301505E+01        -2.771983E+01        -2.991686E+01        -5.060312E-01        -1.213246E+00        -6.643201E-01        -8.398092E-01        -7.117165E-01        -8.673816E-01         9.900000E+01         1.300000E+01         3.080000E+02         3.040000E+02         3.600000E+01         4.000000E+00         1.180000E+02         2.000000E+00         1.600000E+01         1.000000E+00         3.500000E+02         1.500000E+01         8.000000E+01         1.400000E+01         1.460000E+02         2.260000E+02         6.100000E+01         2.000000E+01
        5.230800E+07         9.265711E+00         2.014114E-01         4.294657E-01         3.691230E-01        -1.049765E-01        -1.024368E-01        -4.669406E-01         1.531062E+00         1.737113E+00         1.076675E+00         5.350000E+02         3.600000E+02         1.175000E+03        -1.175622E+01        -1.411338E+01        -1.023842E+01        -7.898663E+00        -9.024723E+00        -7.407117E+00        -4.424944E+00        -2.766007E+00        -4.692996E+00        -2.760991E+00         0.000000E+00        -2.090108E+00         0.000000E+00        -2.437609E+00         0.000000E+00        -2.912203E+01        -2.916571E+01        -3.021110E+01        -3.172125E+01        -2.616552E+01        -3.058425E+01        -5.666475E+00        -7.236192E+00        -6.244400E+00        -6.389657E+00        -6.148806E+00        -6.388084E+00        -6.945713E+00         0.000000E+00        -1.081865E+01         0.000000E+00        -5.290666E+00         0.000000E+00        -2.264114E+01        -2.321477E+01        -2.229749E+01        -3.139776E+01        -2.207351E+01        -2.392801E+01        -6.144708E+00        -8.728958E+00        -5.225786E+00        -5.210622E+00        -6.535853E+00        -8.131237E+00        -1.979805E+00         0.000000E+00        -2.159125E+00         0.000000E+00        -2.764979E+00         0.000000E+00        -2.976528E+01        -3.177308E+01        -3.083008E+01        -3.300158E+01        -2.732768E+01        -2.878683E+01        -7.076665E-01        -7.761113E-01        -7.737610E-01        -8.815778E-01        -4.780924E-01        -9.302326E-01         1.010000E+02         1.400000E+01         2.970000E+02         3.110000E+02         3.700000E+01         4.000000E+00         1.130000E+02         1.000000E+00         1.500000E+01         3.000000E+00         3.610000E+02         9.000000E+00         7.700000E+01         1.900000E+01         1.430000E+02         2.320000E+02         6.000000E+01         1.600000E+01
        5.233800E+07         9.757500E+00         2.219306E-01         4.311959E-01         3.468735E-01        -6.275458E-02        -1.495403E-01        -4.760477E-01         1.566676E+00         1.683246E+00         1.080304E+00         6.070000E+02         3.490000E+02         1.114000E+03        -1.142536E+01        -1.379259E+01        -1.030962E+01        -7.786168E+00        -8.780345E+00        -7.221830E+00        -4.493750E+00        -2.832179E+00        -4.645195E+00        -2.818753E+00         0.000000E+00        -2.152209E+00         0.000000E+00        -2.487688E+00                  NAN        -2.832781E+01        -3.192504E+01        -3.033884E+01        -3.159785E+01        -2.547245E+01                  NAN        -5.830972E+00        -5.452872E+00        -6.068497E+00        -6.509074E+00        -6.713198E+00                  NAN        -6.292469E+00         0.000000E+00        -8.317637E+00         0.000000E+00        -5.415925E+00         0.000000E+00        -2.305343E+01        -2.632828E+01        -2.312769E+01        -3.136711E+01        -2.190640E+01        -2.319891E+01        -6.088211E+00        -6.327202E+00        -5.584451E+00        -2.745569E+00        -6.405192E+00        -7.743504E+00        -2.308657E+00         0.000000E+00        -1.997634E+00         0.000000E+00        -2.815485E+00         0.000000E+00        -2.881930E+01        -3.185701E+01        -3.090533E+01        -3.330054E+01        -2.685784E+01        -2.886471E+01        -6.409560E-01        -7.156103E-01        -7.918745E-01        -8.501956E-01        -7.243166E-01        -4.462622E-01         1.100000E+02         1.500000E+01         2.970000E+02         3.140000E+02         2.800000E+01         0.000000E+00         1.260000E+02         5.000000E+00         1.800000E+01         1.000000E+00         3.400000E+02         1.200000E+01         9.000000E+01         2.400000E+01         1.530000E+02         2.220000E+02         5.800000E+01         1.100000E+01
        5.236800E+07         9.148614E+00         1.984370E-01         4.283381E-01         3.732249E-01        -8.282056E-02        -1.306188E-01        -4.702541E-01         1.570902E+00         1.668813E+00         1.081245E+00         5.370000E+02         3.500000E+02         1.183000E+03        -1.187121E+01        -1.421103E+01        -1.051177E+01        -7.881123E+00        -8.996292E+00        -7.194955E+00        -4.274558E+00        -2.950873E+00        -4.654759E+00        -3.203599E+00         0.000000E+00        -2.118728E+00         0.000000E+00        -3.173474E+00         0.000000E+00        -2.820473E+01        -3.051967E+01        -3.043142E+01        -3.179700E+01        -2.553532E+01        -2.872396E+01        -5.341076E+00        -6.386972E+00        -6.013709E+00        -6.428065E+00        -6.411806E+00        -6.115008E+00        -6.776942E+00         0.000000E+00        -1.042349E+01         0.000000E+00        -5.333432E+00         0.000000E+00        -2.258041E+01        -2.677732E+01        -2.220244E+01        -2.661313E+01        -2.205984E+01        -2.280586E+01        -6.038432E+00        -7.212411E+00        -5.758520E+00        -7.760841E+00        -6.403303E+00        -9.661423E+00        -2.144223E+00         0.000000E+00        -2.020318E+00         0.000000E+00        -2.498040E+00         0.000000E+00        -2.962162E+01        -3.181354E+01        -3.100751E+01        -3.298435E+01        -2.741774E+01        -2.970658E+01        -4.871816E-01        -1.006575E+00        -7.285211E-01        -8.980380E-01        -6.075728E-01        -6.243418E-01         9.600000E+01         1.700000E+01         3.010000E+02         3.090000E+02         3.700000E+01         4.000000E+00         1.080000E+02         4.000000E+00         1.500000E+01         2.000000E+00         3.660000E+02         7.000000E+00         7.700000E+01         1.600000E+01         1.540000E+02         2.250000E+02         7.100000E+01         1.100000E+01
        5.239800E+07         9.257370E+00         2.072814E-01         4.280914E-01         3.646272E-01        -8.335964E-02        -1.363364E-01        -5.198075E-01         1.556575E+00         1.689126E+00         1.034072E+00         5.640000E+02         3.480000E+02         1.158000E+03        -1.179335E+01        -1.415504E+01        -1.061529E+01        -7.775669E+00        -8.962364E+00        -7.007812E+00        -4.581533E+00        -2.637831E+00        -4.796069E+00        -2.787860E+00         0.000000E+00        -2.156598E+00         0.000000E+00        -3.060456E+00         0.000000E+00        -2.895917E+01        -2.935298E+01        -3.034589E+01        -3.188131E+01        -2.540392E+01        -2.811640E+01        -5.646794E+00        -7.233175E+00        -6.120746E+00        -6.273035E+00        -6.288887E+00        -8.456620E+00        -6.797891E+00         0.000000E+00        -9.296136E+00         0.000000E+00        -5.558618E+00         0.000000E+00        -2.272010E+01        -2.627719E+01        -2.157380E+01        -3.139521E+01        -2.157212E+01        -2.642808E+01        -6.030509E+00        -7.162690E+00        -6.278027E+00        -6.606805E+00        -6.579916E+00        -6.675113E+00        -2.362061E+00         0.000000E+00        -2.203083E+00         0.000000E+00        -2.390159E+00         0.000000E+00        -2.928482E+01        -3.138730E+01        -3.071259E+01        -3.308608E+01        -2.700655E+01        -2.735995E+01        -6.469428E-01        -5.460968E-01        -7.742063E-01        -8.102317E-01        -6.446179E-01        -3.337084E-01         1.080000E+02         1.200000E+01         2.880000E+02         3.190000E+02         3.500000E+01         2.000000E+00         1.170000E+02         5.000000E+00         1.500000E+01         2.000000E+00         3.540000E+02         9.000000E+00         7.700000E+01         2.500000E+01         1.440000E+02         2.290000E+02         6.000000E+01         1.000000E+01
        5.242800E+07         9.204876E+00         2.045315E-01         4.283965E-01         3.670720E-01        -6.241654E-02        -1.429595E-01        -4.884109E-01         1.578059E+00         1.683576E+00         1.069801E+00         5.410000E+02         3.470000E+02         1.182000E+03        -1.154698E+01        -1.406505E+01        -1.029531E+01        -7.916559E+00        -8.891131E+00        -7.079343E+00        -4.537844E+00        -2.900599E+00        -4.691358E+00        -2.749193E+00         0.000000E+00        -2.036573E+00         0.000000E+00        -2.944304E+00         0.000000E+00        -2.903086E+01        -3.186179E+01        -3.002021E+01        -3.161335E+01        -2.639016E+01        -2.760413E+01        -5.426829E+00        -5.894780E+00        -6.278689E+00        -6.679592E+00        -5.547003E+00        -6.271999E+00        -6.342004E+00         0.000000E+00        -1.088696E+01         0.000000E+00        -5.545169E+00         0.000000E+00        -2.307494E+01        -2.530236E+01        -2.202574E+01        -2.925149E+01        -2.172338E+01        -2.470861E+01        -5.860561E+00        -6.809680E+00        -5.658655E+00        -6.677485E+00        -6.433614E+00        -6.367481E+00        -1.754525E+00         0.000000E+00        -2.585411E+00         0.000000E+00        -1.916522E+00         0.000000E+00        -3.016453E+01        -3.231506E+01        -3.051220E+01        -3.297477E+01        -2.763424E+01        -2.862761E+01        -5.405023E-01        -6.105904E-01        -7.887708E-01        -9.356821E-01        -6.097784E-01        -2.714278E-01         1.000000E+02         1.500000E+01         2.960000E+02         3.130000E+02         3.600000E+01         4.000000E+00         1.210000E+02         6.000000E+00         1.300000E+01         1.000000E+00         3.520000E+02         9.000000E+00         7.200000E+01         2.500000E+01         1.370000E+02         2.350000E+02         6.400000E+01         1.300000E+01
        5.245800E+07         9.337691E+00         2.094597E-01         4.309820E-01         3.595583E-01        -5.844212E-02        -1.172536E-01        -5.033605E-01         1.572950E+00         1.704348E+00         1.027434E+00         5.530000E+02         3.570000E+02         1.160000E+03        -1.154373E+01        -1.443182E+01        -1.040359E+01        -8.003204E+00        -8.931905E+00        -7.079643E+00        -4.531803E+00        -2.841704E+00        -4.779141E+00        -2.321467E+00         0.000000E+00        -2.268330E+00         0.000000E+00        -2.795290E+00         0.000000E+00        -2.893425E+01        -2.969266E+01        -3.003329E+01        -3.167941E+01        -2.555511E+01        -2.800017E+01        -5.762725E+00        -6.412220E+00        -6.190778E+00        -6.415126E+00        -6.551892E+00        -3.711835E+00        -6.715496E+00         0.000000E+00        -8.476956E+00         0.000000E+00        -5.517057E+00         0.000000E+00        -2.242185E+01        -2.437663E+01        -2.368167E+01        -2.610459E+01        -2.212886E+01        -2.233905E+01        -6.239088E+00        -6.900566E+00        -5.695789E+00        -6.781558E+00        -6.415952E+00        -8.441105E+00        -2.138389E+00         0.000000E+00        -2.185233E+00         0.000000E+00        -2.208792E+00         0.000000E+00        -2.947427E+01        -3.187415E+01        -3.117959E+01        -3.305822E+01        -2.764911E+01        -2.770560E+01        -6.011338E-01        -9.494109E-01        -6.668031E-01        -9.130160E-01        -5.404190E-01        -3.628531E-01         1.050000E+02         1.900000E+01         3.010000E+02         3.070000E+02         3.100000E+01         1.000000E+00         1.210000E+02         5.000000E+00         1.500000E+01         2.000000E+00         3.500000E+02         9.000000E+00         7.100000E+01         2.300000E+01         1.480000E+02         2.290000E+02         6.200000E+01         3.000000E+00
        5.248800E+07         9.561908E+00         2.180523E-01         4.264719E-01         3.554759E-01        -6.708789E-02        -1.300208E-01        -5.141928E-01         1.573695E+00         1.692138E+00         1.036331E+00         5.380000E+02         3.510000E+02         1.181000E+03        -1.189140E+01        -1.415405E+01        -1.075408E+01        -8.037209E+00        -9.292602E+00        -7.075479E+00        -4.522802E+00        -2.670264E+00        -4.695510E+00        -2.519062E+00         0.000000E+00        -2.006391E+00         0.000000E+00        -3.064329E+00         0.000000E+00        -2.903692E+01        -3.103086E+01        -3.060106E+01        -3.133001E+01        -2.448591E+01        -2.369171E+01        -5.807673E+00        -5.593957E+00        -6.009387E+00        -6.519012E+00        -6.527071E+00        -9.236125E+00        -6.103959E+00         0.000000E+00        -1.041201E+01         0.000000E+00        -5.881773E+00         0.000000E+00        -2.313562E+01        -2.777310E+01        -2.223720E+01        -2.955857E+01        -2.149464E+01        -2.380456E+01        -6.130885E+00        -6.238922E+00        -5.592733E+00        -6.693170E+00        -6.418017E+00        -8.118438E+00        -2.054871E+00         0.000000E+00        -2.440438E+00         0.000000E+00        -3.150617E+00         0.000000E+00        -2.947569E+01        -3.096112E+01        -3.077584E+01        -3.299375E+01        -2.632942E+01        -2.917754E+01        -6.557464E-01        -5.894580E-01        -7.298050E-01        -8.649454E-01        -6.983034E-01        -8.981614E-01         1.110000E+02         1.900000E+01         2.940000E+02         3.100000E+02         2.800000E+01         2.000000E+00         1.290000E+02         2.000000E+00         1.400000E+01         2.000000E+00         3.450000E+02         1.000000E+01         8.700000E+01         1.800000E+01         1.440000E+02         2.330000E+02         6.000000E+01         8.000000E+00
        5.251800E+07         9.638345E+00         2.139018E-01         4.246153E-01         3.614829E-01        -5.063148E-02        -1.205292E-01        -4.924106E-01         1.576603E+00         1.704170E+00         1.062216E+00         5.720000E+02         3.490000E+02         1.149000E+03        -1.120029E+01        -1.397311E+01        -1.064042E+01        -8.115146E+00        -8.958784E+00        -7.067304E+00        -4.589943E+00        -2.812401E+00        -4.507380E+00        -2.467351E+00         0.000000E+00        -2.226675E+00         0.000000E+00        -3.611074E+00         0.000000E+00        -2.894311E+01        -3.116411E+01        -3.000339E+01        -3.185104E+01        -2.507761E+01        -2.686993E+01        -5.619310E+00        -6.389226E+00        -6.140853E+00        -6.301819E+00        -6.246729E+00        -6.397800E+00        -6.168661E+00         0.000000E+00        -1.027713E+01         0.000000E+00        -6.089441E+00         0.000000E+00        -2.246615E+01        -2.887203E+01        -2.286336E+01        -3.017308E+01        -2.138550E+01        -2.574088E+01        -6.021823E+00        -7.474744E+00        -5.525190E+00        -6.175911E+00        -6.478326E+00        -7.229294E+00        -1.627790E+00         0.000000E+00        -2.069398E+00         0.000000E+00        -2.318978E+00         0.000000E+00        -3.019466E+01        -3.143969E+01        -3.106666E+01        -3.307017E+01        -2.718917E+01        -2.975290E+01        -6.853020E-01        -6.233912E-01        -6.324006E-01        -8.992753E-01        -6.583905E-01        -1.081626E+00         9.800000E+01         2.300000E+01         2.880000E+02         3.190000E+02         2.700000E+01         9.000000E+00         1.210000E+02         2.000000E+00         1.300000E+01         2.000000E+00         3.410000E+02         2.300000E+01         8.200000E+01         2.400000E+01         1.380000E+02         2.290000E+02         5.800000E+01         1.000000E+01
        5.254800E+07         9.102815E+00         2.060770E-01         4.265885E-01         3.673344E-01        -2.450383E-01        -1.368811E-01        -4.197521E-01         1.421814E+00         1.686946E+00         1.129698E+00         5.710000E+02         3.540000E+02         1.145000E+03        -1.091917E+01        -1.408259E+01        -1.095297E+01        -7.699711E+00        -8.723314E+00        -7.121187E+00        -4.631443E+00        -2.873318E+00        -4.554386E+00        -2.822559E+00         0.000000E+00        -2.147274E+00         0.000000E+00        -3.406376E+00         0.000000E+00        -2.859507E+01        -3.042408E+01        -3.033580E+01        -3.166484E+01        -2.455275E+01        -2.668093E+01        -5.833525E+00        -6.019086E+00        -6.134937E+00        -6.453597E+00        -6.535487E+00        -7.107211E+00        -5.937059E+00         0.000000E+00        -1.066240E+01         0.000000E+00        -5.832595E+00         0.000000E+00        -2.341483E+01        -2.795912E+01        -2.109506E+01        -2.866444E+01        -2.165336E+01        -2.462906E+01        -6.223895E+00        -6.750341E+00        -5.394428E+00        -6.357418E+00        -6.416553E+00        -6.985983E+00        -1.929736E+00         0.000000E+00        -2.065235E+00         0.000000E+00        -2.142046E+00         0.000000E+00        -2.926309E+01        -3.241370E+01        -3.087349E+01        -3.294398E+01        -2.783212E+01        -2.897440E+01        -7.135137E-01        -7.710197E-01        -7.374082E-01        -8.724898E-01        -6.711312E-01        -5.531387E-01         1.060000E+02         1.400000E+01         2.970000E+02         3.080000E+02         3.600000E+01         3.000000E+00         1.160000E+02         3.000000E+00         1.300000E+01         3.000000E+00         3.510000E+02         1.600000E+01         8.100000E+01         2.700000E+01         1.450000E+02         2.290000E+02         5.700000E+01         1.300000E+01
        5.257800E+07         9.357973E+00         2.085071E-01         4.278035E-01         3.636894E-01        -1.147213E-01        -1.315439E-01        -4.623713E-01         1.524834E+00         1.686928E+00         1.070948E+00         5.350000E+02         3.560000E+02         1.179000E+03        -1.147470E+01        -1.448013E+01        -1.057489E+01        -7.965612E+00        -8.673065E+00        -7.132897E+00        -4.218544E+00        -2.851622E+00        -4.821455E+00        -2.864790E+00         0.000000E+00        -2.260202E+00         0.000000E+00        -2.414207E+00         0.000000E+00        -2.848158E+01        -3.102624E+01        -2.999749E+01        -3.144133E+01        -2.647452E+01        -2.578388E+01        -5.621213E+00        -5.621674E+00        -6.295827E+00        -6.589398E+00        -6.120635E+00        -6.765475E+00        -6.381002E+00         0.000000E+00        -8.982936E+00                  NAN        -5.729946E+00         0.000000E+00        -2.264400E+01        -2.470543E+01        -2.299773E+01                  NAN        -2.188084E+01        -2.483079E+01        -6.343481E+00        -7.698679E+00        -6.356022E+00                  NAN        -6.370239E+00        -7.493279E+00        -1.878158E+00         0.000000E+00        -1.998255E+00         0.000000E+00        -2.487063E+00         0.000000E+00        -2.936875E+01        -3.101006E+01        -3.106397E+01        -3.307511E+01        -2.743722E+01        -2.780616E+01        -6.487780E-01        -1.014370E+00        -7.037663E-01        -9.087542E-01        -4.951711E-01        -7.788574E-01         9.900000E+01         2.200000E+01         2.890000E+02         3.150000E+02         3.600000E+01         3.000000E+00         1.170000E+02         3.000000E+00         1.600000E+01         0.000000E+00         3.530000E+02         1.300000E+01         7.100000E+01         2.300000E+01         1.510000E+02         2.250000E+02         6.900000E+01         1.500000E+01
        5.260800E+07         1.073078E+01         2.507023E-01         4.296892E-01         3.196085E-01        -2.599559E-01        -1.484825E-01        -4.011180E-01         1.392371E+00         1.673449E+00         1.153547E+00         6.390000E+02         3.600000E+02         1.071000E+03        -1.073366E+01        -1.418038E+01        -1.097433E+01        -7.886070E+00        -8.954742E+00        -7.013735E+00        -4.405583E+00        -2.822872E+00        -4.701814E+00        -2.412349E+00         0.000000E+00        -1.997285E+00         0.000000E+00        -2.894651E+00                  NAN        -2.907105E+01        -3.107682E+01        -3.009885E+01        -3.194095E+01        -2.535353E+01                  NAN        -5.994902E+00        -6.647320E+00        -6.186622E+00        -6.171460E+00        -5.926202E+00                  NAN        -5.870186E+00         0.000000E+00        -1.028463E+01         0.000000E+00        -5.950469E+00         0.000000E+00        -2.334257E+01        -2.580878E+01        -2.269147E+01        -3.141568E+01        -2.170937E+01        -2.387376E+01        -5.955863E+00        -7.637698E+00        -5.586179E+00        -3.473322E+00        -6.290950E+00        -7.403285E+00        -1.821548E+00         0.000000E+00        -2.707533E+00         0.000000E+00        -3.830672E+00         0.000000E+00        -2.982810E+01        -3.119697E+01        -3.033649E+01        -3.318056E+01        -2.580450E+01        -2.748403E+01        -7.208344E-01        -9.445282E-01        -7.848969E-01        -7.845395E-01        -7.084231E-01        -5.309988E-01         1.110000E+02         2.200000E+01         3.020000E+02         3.090000E+02         2.000000E+01         0.000000E+00         1.490000E+02         9.000000E+00         1.300000E+01         1.000000E+00         3.210000E+02         9.000000E+00         9.300000E+01         3.200000E+01         1.420000E+02         2.270000E+02         4.700000E+01         6.000000E+00
        5.263800E+07         1.032530E+01         2.399032E-01         4.325664E-01         3.275304E-01        -2.477794E-01        -1.673233E-01        -4.048144E-01         1.371460E+00         1.664324E+00         1.177744E+00         6.420000E+02         3.640000E+02         1.064000E+03        -1.087186E+01        -1.455432E+01        -1.075306E+01        -7.679697E+00        -8.710345E+00        -6.972719E+00        -4.598883E+00        -2.804518E+00        -4.809208E+00        -2.549388E+00         0.000000E+00        -2.205716E+00         0.000000E+00        -3.220059E+00         0.000000E+00        -2.925284E+01        -3.146263E+01        -2.981312E+01        -3.179032E+01        -2.557180E+01        -2.893243E+01        -5.816628E+00        -6.165369E+00        -6.262052E+00        -6.503959E+00        -5.479942E+00        -7.351306E+00        -5.861216E+00         0.000000E+00        -9.545088E+00         0.000000E+00        -5.899821E+00         0.000000E+00        -2.299251E+01        -2.672263E+01        -2.224392E+01        -3.016032E+01        -2.172174E+01        -2.348839E+01        -6.054502E+00        -5.985863E+00        -6.039823E+00        -5.622772E+00        -6.403324E+00        -8.131686E+00        -1.686135E+00         0.000000E+00        -2.394075E+00         0.000000E+00        -2.725110E+00         0.000000E+00        -2.994733E+01        -3.152280E+01        -3.095486E+01        -3.331445E+01        -2.722984E+01        -2.918771E+01        -6.439365E-01        -8.703855E-01        -7.532095E-01        -8.625504E-01        -5.189411E-01        -2.862977E-01         1.070000E+02         2.300000E+01         2.970000E+02         3.130000E+02         2.100000E+01         3.000000E+00         1.430000E+02         6.000000E+00         1.600000E+01         1.000000E+00         3.280000E+02         8.000000E+00         7.900000E+01         3.600000E+01         1.460000E+02         2.250000E+02         5.500000E+01         9.000000E+00
        5.266800E+07         1.034101E+01         2.370066E-01         4.315361E-01         3.314573E-01        -2.336262E-01        -1.136412E-01        -3.963967E-01         1.419195E+00         1.690890E+00         1.168248E+00         6.340000E+02         3.610000E+02         1.075000E+03        -1.122024E+01        -1.426536E+01        -1.076483E+01        -7.643041E+00        -8.928097E+00        -7.148585E+00        -4.718063E+00        -2.826934E+00        -4.448745E+00        -2.365589E+00         0.000000E+00        -2.155010E+00         0.000000E+00        -3.645104E+00         0.000000E+00        -2.908533E+01        -3.110362E+01        -2.991473E+01        -3.182928E+01        -2.545530E+01        -2.643394E+01        -5.927648E+00        -6.448899E+00        -6.265279E+00        -6.476848E+00        -5.762911E+00        -4.218985E+00        -6.499123E+00         0.000000E+00        -9.461931E+00                  NAN        -5.681866E+00         0.000000E+00        -2.282660E+01        -2.459110E+01        -2.232208E+01                  NAN        -2.217581E+01        -2.606058E+01        -6.161373E+00        -7.706796E+00        -5.549250E+00                  NAN        -6.307244E+00        -5.785147E+00        -1.597299E+00         0.000000E+00        -2.374038E+00         0.000000E+00        -2.625279E+00         0.000000E+00        -2.980509E+01        -3.198999E+01        -3.082535E+01        -3.321563E+01        -2.725940E+01        -2.845771E+01        -6.224010E-01        -7.132541E-01        -7.016165E-01        -9.039303E-01        -5.343187E-01        -6.535660E-01         1.120000E+02         2.000000E+01         3.010000E+02         3.050000E+02         2.500000E+01         1.000000E+00         1.380000E+02         7.000000E+00         1.600000E+01         0.000000E+00         3.330000E+02         8.000000E+00         9.000000E+01         3.000000E+01         1.430000E+02         2.280000E+02         5.600000E+01         8.000000E+00
        5.269800E+07         9.901563E+00         2.346251E-01         4.264038E-01         3.389710E-01        -2.416969E-01        -1.399660E-01        -4.249018E-01         1.409098E+00         1.691557E+00         1.128082E+00         6.300000E+02         3.610000E+02         1.079000E+03        -1.106863E+01        -1.435766E+01        -1.088130E+01        -7.775396E+00        -8.897107E+00        -6.957881E+00        -4.788244E+00        -2.971949E+00        -4.429215E+00        -2.357516E+00         0.000000E+00        -2.200289E+00         0.000000E+00        -2.994223E+00         0.000000E+00        -2.892787E+01        -3.097194E+01        -3.018160E+01        -3.186367E+01        -2.561997E+01        -2.623489E+01        -5.868051E+00        -5.691694E+00        -6.196974E+00        -6.323350E+00        -5.957996E+00        -5.468237E+00        -6.622987E+00         0.000000E+00        -1.074809E+01         0.000000E+00        -5.703452E+00         0.000000E+00        -2.219619E+01        -2.577385E+01        -2.173915E+01        -2.932096E+01        -2.144682E+01        -2.283899E+01        -6.205512E+00        -7.495947E+00        -6.017267E+00        -5.076405E+00        -6.525004E+00        -8.111110E+00        -1.737032E+00         0.000000E+00        -2.228374E+00         0.000000E+00        -2.507103E+00         0.000000E+00        -2.952625E+01        -3.136906E+01        -3.085292E+01        -3.317192E+01        -2.649649E+01        -2.855821E+01        -6.608932E-01        -8.464912E-01        -7.504288E-01        -8.194046E-01        -7.507083E-01        -7.821252E-01         1.050000E+02         2.100000E+01         3.020000E+02         3.060000E+02         2.900000E+01         1.000000E+00         1.370000E+02         5.000000E+00         1.300000E+01         1.000000E+00         3.380000E+02         8.000000E+00         8.600000E+01         2.800000E+01         1.470000E+02         2.250000E+02         4.900000E+01         1.000000E+01
        5.272800E+07         1.027076E+01         2.347768E-01         4.328054E-01         3.324178E-01        -2.317726E-01        -1.189951E-01        -4.340625E-01         1.407831E+00         1.707596E+00         1.098290E+00         6.470000E+02         3.540000E+02         1.069000E+03        -1.131709E+01        -1.417313E+01        -1.063563E+01        -7.644782E+00        -8.818429E+00        -6.740692E+00        -4.554838E+00        -2.883364E+00        -4.703943E+00        -2.580447E+00         0.000000E+00        -2.185110E+00         0.000000E+00        -2.761885E+00         0.000000E+00        -2.847815E+01        -3.123879E+01        -3.027164E+01        -3.184087E+01        -2.606692E+01        -2.723947E+01        -6.028516E+00        -6.432971E+00        -6.007373E+00        -6.432757E+00        -5.667285E+00        -6.752855E+00        -6.752098E+00         0.000000E+00        -9.438275E+00         0.000000E+00        -5.521928E+00         0.000000E+00        -2.260786E+01        -2.733353E+01        -2.399992E+01        -3.111431E+01        -2.192238E+01        -2.370392E+01        -5.850317E+00        -6.484294E+00        -5.165520E+00        -6.249829E+00        -6.293664E+00        -9.076268E+00        -1.694863E+00         0.000000E+00        -2.160452E+00         0.000000E+00        -2.315646E+00         0.000000E+00        -2.964382E+01        -3.143626E+01        -3.144107E+01        -3.317912E+01        -2.662734E+01        -2.947410E+01        -7.874062E-01        -9.915444E-01        -6.379431E-01        -8.845824E-01        -3.978959E-01        -3.163693E-01         1.090000E+02         1.700000E+01         3.070000E+02         3.040000E+02         2.100000E+01         6.000000E+00         1.410000E+02         6.000000E+00         1.400000E+01         1.000000E+00         3.370000E+02         3.000000E+00         7.900000E+01         3.000000E+01         1.470000E+02         2.280000E+02         4.400000E+01         1.100000E+01
        5.275800E+07         1.016928E+01         2.331892E-01         4.322795E-01         3.345313E-01        -2.420181E-01        -1.759164E-01        -4.168965E-01         1.388359E+00         1.663914E+00         1.137728E+00         6.430000E+02         3.570000E+02         1.070000E+03        -1.122575E+01        -1.435050E+01        -1.056008E+01        -7.744500E+00        -8.616479E+00        -6.994893E+00        -4.534767E+00        -2.958269E+00        -4.714432E+00        -2.595887E+00         0.000000E+00        -2.124199E+00         0.000000E+00        -3.095799E+00         0.000000E+00        -2.869844E+01        -3.034561E+01        -2.998821E+01        -3.163260E+01        -2.611648E+01        -3.271408E+01        -5.622062E+00        -6.645617E+00        -6.333938E+00        -6.509303E+00        -5.841486E+00        -5.871858E+00        -6.372374E+00         0.000000E+00        -1.140032E+01         0.000000E+00        -5.658145E+00         0.000000E+00        -2.283860E+01        -2.777637E+01        -2.213001E+01        -3.152045E+01        -2.207780E+01        -2.442891E+01        -6.244721E+00        -6.108106E+00        -5.498235E+00        -7.410133E+00        -6.243513E+00        -7.888494E+00        -1.514157E+00         0.000000E+00        -2.217431E+00         0.000000E+00        -2.352518E+00         0.000000E+00        -3.017838E+01        -3.154187E+01        -3.086207E+01        -3.306706E+01        -2.725331E+01        -2.886471E+01        -6.520824E-01        -8.324189E-01        -7.774070E-01        -8.829760E-01        -6.678741E-01        -6.930305E-01         1.040000E+02         2.300000E+01         3.020000E+02         3.100000E+02         2.400000E+01         1.000000E+00         1.400000E+02         3.000000E+00         1.300000E+01         1.000000E+00         3.390000E+02         6.000000E+00         7.900000E+01         3.100000E+01         1.460000E+02         2.270000E+02         5.400000E+01         1.100000E+01
        5.278800E+07         9.791277E+00         2.219598E-01         4.298350E-01         3.482052E-01        -1.488577E-01        -1.274964E-01        -4.416732E-01         1.476048E+00         1.692136E+00         1.086969E+00         5.730000E+02         3.580000E+02         1.139000E+03        -1.194837E+01        -1.423715E+01        -1.044459E+01        -7.493713E+00        -9.203275E+00        -7.218510E+00        -4.160306E+00        -2.847872E+00        -4.840508E+00        -2.559897E+00         0.000000E+00        -2.155052E+00         0.000000E+00        -2.173222E+00                  NAN        -2.862437E+01        -3.081059E+01        -3.009329E+01        -3.170144E+01        -2.585456E+01                  NAN        -6.041044E+00        -6.561123E+00        -6.251770E+00        -6.569227E+00        -5.773328E+00                  NAN        -6.419761E+00         0.000000E+00        -1.209644E+01         0.000000E+00        -5.747339E+00         0.000000E+00        -2.274395E+01        -2.622822E+01        -2.150488E+01        -2.926831E+01        -2.177457E+01        -2.455948E+01        -6.125827E+00        -7.437483E+00        -5.692813E+00        -7.454743E+00        -6.385949E+00        -6.257389E+00        -1.384108E+00         0.000000E+00        -1.932805E+00         0.000000E+00        -2.521231E+00         0.000000E+00        -2.993574E+01        -3.164036E+01        -3.109709E+01        -3.270043E+01        -2.708699E+01        -2.866543E+01        -6.472400E-01        -8.455300E-01        -7.764856E-01        -9.026909E-01        -5.500848E-01        -1.044148E+00         1.070000E+02         2.100000E+01         2.960000E+02         3.110000E+02         2.900000E+01         0.000000E+00         1.360000E+02         4.000000E+00         1.300000E+01         1.000000E+00         3.430000E+02         5.000000E+00         7.200000E+01         2.700000E+01         1.480000E+02         2.290000E+02         6.700000E+01         8.000000E+00
        5.281800E+07         9.857571E+00         2.248369E-01         4.292421E-01         3.459209E-01        -1.879046E-01        -1.349177E-01        -4.870309E-01         1.446853E+00         1.679801E+00         1.080597E+00         6.330000E+02         3.600000E+02         1.077000E+03        -1.170104E+01        -1.467878E+01        -1.080334E+01        -7.657807E+00        -8.665684E+00        -7.071175E+00        -4.171348E+00        -2.729611E+00        -4.766931E+00        -2.711880E+00         0.000000E+00        -2.149021E+00         0.000000E+00        -2.426159E+00         0.000000E+00        -2.861358E+01        -3.079930E+01        -3.019154E+01        -3.184961E+01        -2.629277E+01        -2.896095E+01        -5.620206E+00        -7.225964E+00        -6.096943E+00        -6.400831E+00        -5.905299E+00        -4.463906E+00        -6.878712E+00         0.000000E+00        -1.132103E+01         0.000000E+00        -5.682172E+00         0.000000E+00        -2.247734E+01        -2.445806E+01        -2.221502E+01        -3.155281E+01        -2.174736E+01        -2.524484E+01        -5.985833E+00        -7.822879E+00        -4.944197E+00        -6.466442E+00        -6.426172E+00        -6.742442E+00        -1.991307E+00         0.000000E+00        -2.048630E+00         0.000000E+00        -2.577699E+00         0.000000E+00        -2.959937E+01        -3.242794E+01        -3.090097E+01        -3.311102E+01        -2.689097E+01        -2.913403E+01        -6.654320E-01        -8.256171E-01        -8.261725E-01        -8.607834E-01        -7.889958E-01        -9.546751E-01         1.110000E+02         2.100000E+01         3.020000E+02         3.000000E+02         2.900000E+01         1.000000E+00         1.310000E+02         3.000000E+00         1.400000E+01         1.000000E+00         3.450000E+02         8.000000E+00         8.100000E+01         1.800000E+01         1.490000E+02         2.290000E+02         5.800000E+01         9.000000E+00
        5.284800E+07         9.870453E+00         2.258162E-01         4.304874E-01         3.436964E-01        -2.219632E-01        -1.545632E-01        -4.196135E-01         1.409169E+00         1.684587E+00         1.120017E+00         6.250000E+02         3.610000E+02         1.084000E+03        -1.116449E+01        -1.448438E+01        -1.048894E+01        -7.683752E+00        -8.478694E+00        -7.109089E+00        -4.613563E+00        -2.794461E+00        -4.868967E+00        -2.315749E+00         0.000000E+00        -2.315998E+00         0.000000E+00        -2.689099E+00         0.000000E+00        -2.936796E+01        -3.119637E+01        -3.018702E+01        -3.196995E+01        -2.618228E+01        -2.791221E+01        -5.468708E+00        -6.320987E+00        -6.158218E+00        -6.409917E+00        -6.392179E+00        -6.399589E+00        -6.251944E+00         0.000000E+00        -1.060974E+01         0.000000E+00        -5.658366E+00         0.000000E+00        -2.277168E+01        -2.620319E+01        -2.154528E+01        -3.130069E+01        -2.196183E+01        -2.437704E+01        -6.066411E+00        -7.838131E+00        -6.384879E+00        -7.213389E+00        -6.349689E+00        -7.621191E+00        -1.727058E+00         0.000000E+00        -2.183495E+00         0.000000E+00        -2.939949E+00         0.000000E+00        -2.980543E+01        -3.217018E+01        -3.102448E+01        -3.311724E+01        -2.692595E+01        -2.874268E+01        -5.470209E-01        -7.609086E-01        -7.707752E-01        -8.485332E-01        -7.947800E-01        -8.631882E-01         1.000000E+02         2.300000E+01         2.980000E+02         3.120000E+02         2.800000E+01         3.000000E+00         1.370000E+02         6.000000E+00         1.400000E+01         1.000000E+00         3.350000E+02         9.000000E+00         7.800000E+01         2.500000E+01         1.430000E+02         2.370000E+02         6.000000E+01         1.000000E+01
        5.287800E+07         9.141606E+00         2.009642E-01         4.302336E-01         3.688022E-01        -2.221043E-01        -1.182672E-01        -4.232419E-01         1.414022E+00         1.706587E+00         1.123809E+00         5.810000E+02         3.600000E+02         1.129000E+03        -1.096139E+01        -1.417855E+01        -1.076486E+01        -7.898338E+00        -9.145345E+00        -7.192891E+00        -4.634677E+00        -2.915854E+00        -4.554056E+00        -2.571092E+00         0.000000E+00        -2.303202E+00         0.000000E+00        -2.318077E+00         0.000000E+00        -2.877816E+01        -3.206544E+01        -3.022588E+01        -3.160888E+01        -2.654970E+01        -2.563862E+01        -5.923021E+00        -6.583823E+00        -6.077698E+00        -6.519937E+00        -6.061701E+00        -7.347443E+00        -6.885169E+00         0.000000E+00        -9.769515E+00                  NAN        -5.546217E+00         0.000000E+00        -2.249430E+01        -2.873524E+01        -2.137678E+01                  NAN        -2.177557E+01        -2.341462E+01        -6.148281E+00        -4.803208E+00        -5.880609E+00                  NAN        -6.474854E+00        -7.001609E+00        -2.158688E+00         0.000000E+00        -1.947356E+00         0.000000E+00        -2.519447E+00         0.000000E+00        -2.924560E+01        -3.243021E+01        -3.092670E+01        -3.314899E+01        -2.715903E+01        -2.952981E+01        -5.847962E-01        -7.026244E-01        -7.254298E-01        -8.731008E-01        -6.295702E-01        -7.153858E-01         8.300000E+01         2.600000E+01         2.910000E+02         3.230000E+02         3.600000E+01         5.000000E+00         1.100000E+02         2.000000E+00         1.500000E+01         0.000000E+00         3.660000E+02         9.000000E+00         7.400000E+01         2.700000E+01         1.470000E+02         2.330000E+02         6.400000E+01         9.000000E+00
        5.290800E+07         9.931758E+00         2.302275E-01         4.310091E-01         3.387633E-01        -1.906628E-01        -1.355365E-01        -4.540083E-01         1.394333E+00         1.679346E+00         1.085826E+00         6.420000E+02         3.660000E+02         1.062000E+03        -1.069497E+01        -1.431892E+01        -1.091042E+01        -8.264119E+00        -8.823618E+00        -6.879296E+00        -4.613893E+00        -2.602842E+00        -4.687625E+00        -2.445453E+00         0.000000E+00        -2.235908E+00         0.000000E+00        -2.551113E+00         0.000000E+00        -2.871914E+01        -3.121716E+01        -3.011430E+01        -3.170005E+01        -2.553567E+01        -2.775895E+01        -5.829964E+00        -6.284811E+00        -6.237350E+00        -6.368825E+00        -6.222887E+00        -6.248736E+00        -6.353504E+00         0.000000E+00        -1.028542E+01         0.000000E+00        -5.783739E+00         0.000000E+00        -2.270883E+01        -2.490081E+01        -2.190155E+01        -3.308763E+01        -2.146676E+01        -2.526842E+01        -5.845751E+00        -6.064817E+00        -5.161699E+00        -3.486680E+00        -6.533166E+00        -7.876832E+00        -1.955123E+00         0.000000E+00        -2.073936E+00         0.000000E+00        -2.309530E+00         0.000000E+00        -2.959754E+01        -3.256827E+01        -3.104893E+01        -3.315768E+01        -2.697169E+01        -2.952789E+01        -5.734846E-01        -7.328611E-01        -7.762804E-01        -9.036457E-01        -6.898949E-01        -7.340578E-01         1.050000E+02         2.200000E+01         3.010000E+02         3.110000E+02         2.200000E+01         3.000000E+00         1.320000E+02         6.000000E+00         1.400000E+01         1.000000E+00         3.360000E+02         1.300000E+01         8.700000E+01         2.900000E+01         1.460000E+02         2.230000E+02         5.400000E+01         1.200000E+01
        5.293800E+07         9.724528E+00         2.293568E-01         4.298836E-01         3.407595E-01        -1.754665E-01        -1.327434E-01        -4.404278E-01         1.428436E+00         1.685260E+00         1.113994E+00         6.330000E+02         3.630000E+02         1.074000E+03        -1.096118E+01        -1.421139E+01        -1.074602E+01        -8.280325E+00        -8.804048E+00        -7.104011E+00        -4.439041E+00        -2.684960E+00        -4.731870E+00        -2.401968E+00         0.000000E+00        -2.291387E+00         0.000000E+00        -2.370588E+00         0.000000E+00        -2.892268E+01        -3.052118E+01        -3.034658E+01        -3.164201E+01        -2.680971E+01        -3.006441E+01        -5.869475E+00        -6.257791E+00        -6.040570E+00        -6.415843E+00        -5.876993E+00        -7.245389E+00        -5.980599E+00         0.000000E+00        -9.884405E+00                  NAN        -5.693597E+00         0.000000E+00        -2.352901E+01        -2.562177E+01        -2.184536E+01                  NAN        -2.179416E+01        -2.261475E+01        -6.049620E+00        -6.189168E+00        -5.493904E+00                  NAN        -6.394920E+00        -7.686194E+00        -1.746690E+00         0.000000E+00        -1.955924E+00         0.000000E+00        -2.676089E+00         0.000000E+00        -2.988081E+01        -3.150434E+01        -3.097069E+01        -3.304159E+01        -2.744748E+01        -2.922050E+01        -5.765249E-01        -8.114169E-01        -7.361127E-01        -8.846536E-01        -4.299523E-01        -8.596699E-01         1.080000E+02         1.800000E+01         2.980000E+02         3.160000E+02         2.200000E+01         2.000000E+00         1.370000E+02         2.000000E+00         1.500000E+01         0.000000E+00         3.400000E+02         8.000000E+00         8.600000E+01         2.700000E+01         1.540000E+02         2.220000E+02         5.200000E+01         1.000000E+01
        5.296800E+07         9.826736E+00         2.255465E-01         4.285909E-01         3.458626E-01        -1.430986E-01        -1.918058E-01        -4.918952E-01         1.510873E+00         1.644911E+00         1.049319E+00         5.860000E+02         3.550000E+02         1.129000E+03        -1.212411E+01        -1.441346E+01        -1.075370E+01        -7.719087E+00        -8.626282E+00        -6.947036E+00        -4.228739E+00        -2.876875E+00        -4.778460E+00        -2.629962E+00         0.000000E+00        -2.397379E+00         0.000000E+00        -3.581556E+00         0.000000E+00        -2.897368E+01        -3.097874E+01        -2.993468E+01        -3.191212E+01        -2.447907E+01        -3.146762E+01        -5.856786E+00        -6.356793E+00        -6.231163E+00        -6.338040E+00        -6.076990E+00        -5.471940E+00        -6.013719E+00         0.000000E+00        -9.390229E+00         0.000000E+00        -5.866831E+00         0.000000E+00        -2.284489E+01        -2.676620E+01        -2.272496E+01        -3.160667E+01        -2.164884E+01        -2.324704E+01        -6.044654E+00        -5.212384E+00        -5.852157E+00        -6.235498E+00        -6.415013E+00        -7.781925E+00        -2.041509E+00         0.000000E+00        -2.050069E+00         0.000000E+00        -2.224161E+00         0.000000E+00        -2.974596E+01        -3.165723E+01        -3.080088E+01        -3.318053E+01        -2.726581E+01        -2.970293E+01        -7.257597E-01        -6.488036E-01        -8.196074E-01        -9.336732E-01        -4.508684E-01        -6.655479E-01         1.080000E+02         2.100000E+01         2.910000E+02         3.180000E+02         2.500000E+01         1.000000E+00         1.440000E+02         2.000000E+00         1.400000E+01         1.000000E+00         3.360000E+02         5.000000E+00         8.900000E+01         2.300000E+01         1.450000E+02         2.280000E+02         5.900000E+01         6.000000E+00
        5.299800E+07         9.418850E+00         2.086140E-01         4.289991E-01         3.623869E-01        -9.993627E-02        -1.332280E-01        -4.384943E-01         1.542253E+00         1.701787E+00         1.107452E+00         5.140000E+02         3.630000E+02         1.193000E+03        -1.194177E+01        -1.428677E+01        -1.007241E+01        -8.035610E+00        -8.855544E+00        -7.109081E+00        -4.178328E+00        -2.889597E+00        -4.915189E+00        -2.748760E+00         0.000000E+00        -2.193774E+00         0.000000E+00        -3.548618E+00         0.000000E+00        -2.866013E+01        -3.082761E+01        -3.022902E+01        -3.193501E+01        -2.596176E+01        -2.977350E+01        -5.878185E+00        -6.249293E+00        -6.214908E+00        -6.257893E+00        -5.514040E+00        -6.254542E+00        -6.165928E+00         0.000000E+00        -8.663765E+00         0.000000E+00        -5.477093E+00         0.000000E+00        -2.335561E+01        -2.788630E+01        -2.268272E+01        -2.972176E+01        -2.169466E+01        -1.932689E+01        -6.137828E+00        -5.200647E+00        -6.028434E+00        -6.182998E+00        -6.371868E+00        -1.021425E+01        -1.471201E+00         0.000000E+00        -2.116611E+00         0.000000E+00        -2.456920E+00         0.000000E+00        -3.020635E+01        -3.099253E+01        -3.111729E+01        -3.305556E+01        -2.725595E+01        -2.801843E+01        -6.581689E-01        -5.171332E-01        -8.105339E-01        -8.693116E-01        -7.392332E-01        -6.410463E-01         9.700000E+01         2.200000E+01         2.980000E+02         3.130000E+02         3.200000E+01         2.000000E+00         1.290000E+02         2.000000E+00         1.500000E+01         1.000000E+00         3.500000E+02         5.000000E+00         8.300000E+01         2.400000E+01         1.490000E+02         2.260000E+02         6.400000E+01         8.000000E+00
        5.302800E+07         9.733113E+00         2.173719E-01         4.269482E-01         3.556800E-01        -1.125913E-01        -1.522756E-01        -4.821925E-01         1.533830E+00         1.673325E+00         1.052952E+00         5.420000E+02         3.560000E+02         1.172000E+03        -1.195297E+01        -1.423010E+01        -1.029396E+01        -7.860616E+00        -8.883112E+00        -6.921020E+00        -4.088555E+00        -2.750817E+00        -5.005429E+00        -2.733502E+00         0.000000E+00        -2.178218E+00         0.000000E+00        -3.798961E+00                  NAN        -2.918307E+01        -2.963763E+01        -3.015700E+01        -3.184406E+01        -2.524035E+01                  NAN        -5.794671E+00        -6.885808E+00        -6.203459E+00        -6.352912E+00        -6.331151E+00                  NAN        -5.754873E+00         0.000000E+00        -9.542861E+00                  NAN        -5.764262E+00         0.000000E+00        -2.288236E+01        -2.321999E+01        -2.323789E+01                  NAN        -2.163327E+01        -2.507998E+01        -6.410204E+00        -7.784782E+00        -4.930096E+00                  NAN        -6.471086E+00        -6.970590E+00        -1.741733E+00         0.000000E+00        -2.117271E+00         0.000000E+00        -2.462573E+00         0.000000E+00        -2.979858E+01        -3.126156E+01        -3.119268E+01        -3.325582E+01        -2.707722E+01        -2.811566E+01        -7.199994E-01        -9.882330E-01        -7.170944E-01        -8.250909E-01        -7.733516E-01        -3.690525E-01         9.800000E+01         2.300000E+01         3.050000E+02         3.050000E+02         3.300000E+01         0.000000E+00         1.300000E+02         6.000000E+00         1.400000E+01         0.000000E+00         3.440000E+02         8.000000E+00         8.000000E+01         2.300000E+01         1.450000E+02         2.280000E+02         5.200000E+01         1.400000E+01
        5.305800E+07         9.741961E+00         2.166915E-01         4.279688E-01         3.553398E-01        -6.270622E-02        -1.263420E-01        -4.940980E-01         1.547279E+00         1.682958E+00         1.037959E+00         5.460000E+02         3.550000E+02         1.169000E+03        -1.145864E+01        -1.371839E+01        -1.080517E+01        -7.872141E+00        -9.469679E+00        -7.225432E+00        -4.670048E+00        -2.688415E+00        -4.582113E+00        -2.479061E+00         0.000000E+00        -2.095450E+00         0.000000E+00        -3.396701E+00         0.000000E+00        -2.935396E+01        -3.031135E+01        -3.022748E+01        -3.183174E+01        -2.524156E+01        -2.618665E+01        -5.429364E+00        -7.289294E+00        -6.316018E+00        -6.292917E+00        -6.409200E+00        -6.794825E+00        -5.977994E+00         0.000000E+00        -8.166864E+00                  NAN        -5.950865E+00         0.000000E+00        -2.303129E+01        -2.616463E+01        -2.349693E+01                  NAN        -2.161213E+01        -2.340050E+01        -6.155987E+00        -7.625393E+00        -5.319208E+00                  NAN        -6.269806E+00        -8.625469E+00        -2.150402E+00         0.000000E+00        -2.082218E+00         0.000000E+00        -3.118974E+00         0.000000E+00        -2.948428E+01        -3.104622E+01        -3.124711E+01        -3.312962E+01        -2.655726E+01        -2.890512E+01        -5.340832E-01        -1.225648E+00        -6.533542E-01        -8.701336E-01        -4.994904E-01        -4.851389E-01         1.060000E+02         1.900000E+01         2.910000E+02         3.160000E+02         2.900000E+01         3.000000E+00         1.190000E+02         1.100000E+01         1.600000E+01         0.000000E+00         3.510000E+02         5.000000E+00         7.600000E+01         2.800000E+01         1.450000E+02         2.240000E+02         5.500000E+01         1.100000E+01
        5.308800E+07         1.008911E+01         2.235830E-01         4.263650E-01         3.500520E-01        -9.868807E-02        -1.233801E-01        -4.833267E-01         1.546699E+00         1.708913E+00         1.073557E+00         5.620000E+02         3.510000E+02         1.157000E+03        -1.157331E+01        -1.343258E+01        -1.049895E+01        -7.478238E+00        -9.435472E+00        -7.201555E+00        -4.512741E+00        -2.683377E+00        -4.766773E+00        -2.408871E+00         0.000000E+00        -2.139084E+00         0.000000E+00        -3.700480E+00                  NAN        -2.877030E+01        -3.026236E+01        -2.982382E+01        -3.170925E+01        -2.556239E+01                  NAN        -5.965593E+00        -6.126101E+00        -6.319818E+00        -6.504656E+00        -6.650532E+00                  NAN        -5.872252E+00         0.000000E+00        -8.525452E+00         0.000000E+00        -5.857467E+00         0.000000E+00        -2.362610E+01        -2.787015E+01        -2.306256E+01        -2.880660E+01        -2.170700E+01        -2.364198E+01        -5.887808E+00        -6.235014E+00        -5.871367E+00        -6.777025E+00        -6.374173E+00        -8.164543E+00        -1.955167E+00         0.000000E+00        -1.930882E+00         0.000000E+00        -2.956709E+00         0.000000E+00        -2.953018E+01        -3.135889E+01        -3.096722E+01        -3.317026E+01        -2.683502E+01        -2.870893E+01        -6.700391E-01        -8.341895E-01        -7.920684E-01        -9.666177E-01        -6.270361E-01        -1.550358E+00         1.110000E+02         2.100000E+01         2.860000E+02         3.150000E+02         3.100000E+01         0.000000E+00         1.320000E+02         5.000000E+00         1.500000E+01         2.000000E+00         3.350000E+02         1.300000E+01         7.800000E+01         2.700000E+01         1.410000E+02         2.260000E+02         6.200000E+01         9.000000E+00
        5.311800E+07         9.608414E+00         2.120841E-01         4.325373E-01         3.553786E-01        -1.259916E-01        -1.689289E-01        -4.644512E-01         1.519052E+00         1.658681E+00         1.087369E+00         5.330000E+02         3.490000E+02         1.188000E+03        -1.195439E+01        -1.410988E+01        -1.054554E+01        -7.518433E+00        -8.761251E+00        -6.972127E+00        -4.330103E+00        -2.814459E+00        -4.855657E+00        -2.593367E+00         0.000000E+00        -2.146317E+00         0.000000E+00        -3.436429E+00                  NAN        -2.885267E+01        -3.062702E+01        -3.026432E+01        -3.138330E+01        -2.645350E+01                  NAN        -5.577654E+00        -5.568335E+00        -6.305234E+00        -6.628843E+00        -5.989204E+00                  NAN        -6.280569E+00         0.000000E+00        -1.007119E+01         0.000000E+00        -5.872113E+00         0.000000E+00        -2.302880E+01        -2.721849E+01        -2.264428E+01        -2.625416E+01        -2.176167E+01        -2.351552E+01        -6.171346E+00        -6.012561E+00        -5.501156E+00        -8.860251E+00        -6.429822E+00        -7.650525E+00        -2.056826E+00         0.000000E+00        -2.182396E+00         0.000000E+00        -2.663509E+00         0.000000E+00        -2.947175E+01        -3.127789E+01        -3.127455E+01        -3.289344E+01        -2.733673E+01        -2.892303E+01        -5.657357E-01        -6.759699E-01        -7.794085E-01        -9.603020E-01        -5.408889E-01        -4.893139E-01         1.120000E+02         2.000000E+01         2.810000E+02         3.200000E+02         3.100000E+01         0.000000E+00         1.230000E+02         3.000000E+00         1.400000E+01         5.000000E+00         3.460000E+02         1.100000E+01         7.900000E+01         2.500000E+01         1.370000E+02         2.350000E+02         6.000000E+01         9.000000E+00
        5.314800E+07         1.007637E+01         2.280543E-01         4.304183E-01         3.415274E-01        -4.232886E-02        -1.505841E-01        -4.996001E-01         1.571503E+00         1.685030E+00         1.034174E+00         5.580000E+02         3.520000E+02         1.160000E+03        -1.150808E+01        -1.474707E+01        -1.083055E+01        -8.214760E+00        -8.887073E+00        -6.653773E+00        -4.422445E+00        -2.818226E+00        -4.705931E+00        -2.554145E+00         0.000000E+00        -2.284460E+00         0.000000E+00        -3.231160E+00                  NAN        -2.860974E+01        -3.106457E+01        -3.035763E+01        -3.140553E+01        -2.519910E+01                  NAN        -6.069966E+00        -6.199179E+00        -6.005781E+00        -6.531956E+00        -6.512427E+00                  NAN        -6.267907E+00         0.000000E+00        -8.385922E+00         0.000000E+00        -6.012760E+00         0.000000E+00        -2.300431E+01        -2.644733E+01        -2.262958E+01        -2.354610E+01        -2.149238E+01        -2.343540E+01        -5.917389E+00        -6.709502E+00        -5.881355E+00        -1.027892E+01        -6.377210E+00        -8.655524E+00        -1.846561E+00         0.000000E+00        -1.994232E+00         0.000000E+00        -3.508465E+00         0.000000E+00        -2.931650E+01        -3.190770E+01        -3.140597E+01        -3.309637E+01        -2.610241E+01        -2.829551E+01        -7.222127E-01        -7.387716E-01        -7.046194E-01        -9.524315E-01        -6.222144E-01        -5.918733E-01         1.070000E+02         2.700000E+01         2.920000E+02         3.130000E+02         2.500000E+01         0.000000E+00         1.360000E+02         5.000000E+00         1.600000E+01         4.000000E+00         3.320000E+02         9.000000E+00         7.100000E+01         3.300000E+01         1.430000E+02         2.350000E+02         5.000000E+01         1.000000E+01
        5.317800E+07         1.032197E+01         2.453371E-01         4.243126E-01         3.303502E-01        -1.222522E-01        -1.389521E-01        -5.159431E-01         1.500842E+00         1.685413E+00         1.061473E+00         6.100000E+02         3.540000E+02         1.106000E+03        -1.239259E+01        -1.395336E+01        -1.041620E+01        -7.759887E+00        -8.862557E+00        -6.926121E+00        -4.230662E+00        -2.700693E+00        -4.729738E+00        -2.586163E+00         0.000000E+00        -2.261564E+00         0.000000E+00        -3.351521E+00         0.000000E+00        -2.883654E+01        -3.078092E+01        -3.017689E+01        -3.183700E+01        -2.404539E+01        -2.665124E+01        -5.645601E+00        -6.499580E+00        -6.011638E+00        -6.367589E+00        -6.885246E+00        -5.620983E+00        -6.333069E+00         0.000000E+00        -1.010864E+01         0.000000E+00        -6.020352E+00         0.000000E+00        -2.277911E+01        -2.668805E+01        -2.121523E+01        -2.461406E+01        -2.107040E+01        -2.495262E+01        -6.060344E+00        -7.064718E+00        -5.673389E+00        -8.343543E+00        -6.675913E+00        -7.131079E+00        -1.861095E+00         0.000000E+00        -1.784745E+00         0.000000E+00        -2.417108E+00         0.000000E+00        -2.929081E+01        -3.145613E+01        -3.149284E+01        -3.311730E+01        -2.757464E+01        -2.887733E+01        -6.407502E-01        -9.688397E-01        -6.637208E-01        -9.312086E-01        -5.484299E-01        -1.206553E+00         1.150000E+02         2.700000E+01         2.900000E+02         3.130000E+02         1.700000E+01         2.000000E+00         1.490000E+02         4.000000E+00         1.300000E+01         3.000000E+00         3.210000E+02         1.200000E+01         8.900000E+01         3.100000E+01         1.470000E+02         2.270000E+02         4.700000E+01         5.000000E+00
        5.320800E+07         1.007222E+01         2.311745E-01         4.218645E-01         3.469610E-01        -1.187690E-01        -1.281595E-01        -4.981709E-01         1.511571E+00         1.710555E+00         1.059824E+00         5.770000E+02         3.500000E+02         1.143000E+03        -1.194214E+01        -1.394702E+01        -1.024031E+01        -8.124133E+00        -9.049628E+00        -7.149986E+00        -4.220412E+00        -2.772309E+00        -4.676402E+00        -3.104438E+00         0.000000E+00        -2.223180E+00         0.000000E+00        -3.526507E+00         0.000000E+00        -2.883242E+01        -3.134972E+01        -2.998842E+01        -3.171455E+01        -2.463342E+01        -2.881199E+01        -5.595983E+00        -6.097915E+00        -6.255782E+00        -6.502182E+00        -6.592012E+00        -5.231131E+00        -6.179758E+00         0.000000E+00        -1.020001E+01         0.000000E+00        -5.615338E+00         0.000000E+00        -2.350007E+01        -3.059135E+01        -2.181073E+01        -2.631018E+01        -2.169304E+01        -2.348949E+01        -5.742485E+00        -6.046622E+00        -5.616931E+00        -8.126260E+00        -6.357180E+00        -7.531178E+00        -1.801714E+00         0.000000E+00        -1.867998E+00         0.000000E+00        -3.655568E+00         0.000000E+00        -2.981103E+01        -3.173678E+01        -3.136418E+01        -3.304010E+01        -2.645226E+01        -2.962960E+01        -6.451102E-01        -6.605282E-01        -7.348550E-01        -9.039398E-01        -6.773352E-01        -2.150780E-01         1.040000E+02         3.200000E+01         2.800000E+02         3.160000E+02         3.100000E+01         1.000000E+00         1.380000E+02         2.000000E+00         1.200000E+01         4.000000E+00         3.300000E+02         1.600000E+01         8.000000E+01         3.300000E+01         1.390000E+02         2.290000E+02         5.800000E+01         8.000000E+00
        5.323800E+07         1.009022E+01         2.336337E-01         4.172086E-01         3.491577E-01        -7.742154E-02        -9.372748E-02        -4.871396E-01         1.548935E+00         1.738094E+00         1.061041E+00         5.950000E+02         3.420000E+02         1.133000E+03        -1.189033E+01        -1.385932E+01        -1.024026E+01        -8.081864E+00        -8.759074E+00        -7.022980E+00        -4.332466E+00        -2.839541E+00        -4.716104E+00        -2.713190E+00         0.000000E+00        -2.200070E+00         0.000000E+00        -4.755721E+00                  NAN        -2.941832E+01        -3.092475E+01        -3.020190E+01        -3.177317E+01        -2.395690E+01                  NAN        -5.718888E+00        -6.158177E+00        -6.209448E+00        -6.332166E+00        -6.402279E+00                  NAN        -6.331127E+00         0.000000E+00        -1.027398E+01         0.000000E+00        -5.511928E+00         0.000000E+00        -2.326249E+01        -2.707522E+01        -2.157556E+01        -2.656890E+01        -2.178961E+01        -2.314473E+01        -5.473014E+00        -8.076354E+00        -5.290720E+00        -8.161967E+00        -6.626539E+00        -7.378617E+00        -1.994099E+00         0.000000E+00        -1.933241E+00         0.000000E+00        -2.643144E+00         0.000000E+00        -2.966840E+01        -3.183343E+01        -3.110378E+01        -3.320777E+01        -2.706355E+01        -2.797955E+01        -6.497704E-01        -7.414990E-01        -7.620458E-01        -8.362305E-01        -7.858930E-01        -9.658093E-01         1.080000E+02         3.100000E+01         2.830000E+02         3.120000E+02         3.000000E+01         0.000000E+00         1.370000E+02         3.000000E+00         1.300000E+01         3.000000E+00         3.320000E+02         1.400000E+01         9.100000E+01         2.600000E+01         1.340000E+02         2.340000E+02         5.500000E+01         9.000000E+00
        5.326800E+07         1.040554E+01         2.505079E-01         4.139134E-01         3.355787E-01        -1.112365E-01        -1.151244E-01        -4.713840E-01         1.523693E+00         1.728114E+00         1.063902E+00         6.260000E+02         3.500000E+02         1.094000E+03        -1.216498E+01        -1.366444E+01        -1.042961E+01        -7.774529E+00        -8.993893E+00        -7.255967E+00        -4.283891E+00        -2.994628E+00        -4.660235E+00        -2.686486E+00         0.000000E+00        -2.079357E+00         0.000000E+00        -4.483055E+00                  NAN        -2.873139E+01        -3.120992E+01        -3.025561E+01        -3.160546E+01        -2.499652E+01                  NAN        -5.991983E+00        -6.268063E+00        -6.022169E+00        -6.454546E+00        -6.285525E+00                  NAN        -6.539310E+00         0.000000E+00        -1.045348E+01         0.000000E+00        -5.652083E+00         0.000000E+00        -2.287897E+01        -2.607085E+01        -2.157236E+01        -3.108502E+01        -2.173965E+01        -2.309822E+01        -5.942042E+00        -7.605384E+00        -5.827487E+00        -4.327712E+00        -6.457071E+00        -8.246316E+00        -1.552304E+00         0.000000E+00        -2.142114E+00         0.000000E+00        -3.350405E+00         0.000000E+00        -2.980933E+01        -3.214323E+01        -3.108995E+01        -3.325258E+01        -2.675165E+01        -2.925886E+01        -7.044765E-01        -8.184799E-01        -6.781036E-01        -8.071505E-01        -5.645864E-01        -6.857024E-01         1.140000E+02         3.300000E+01         2.860000E+02         3.080000E+02         2.300000E+01         0.000000E+00         1.490000E+02         5.000000E+00         1.400000E+01         2.000000E+00         3.220000E+02         1.000000E+01         8.900000E+01         2.900000E+01         1.380000E+02         2.280000E+02         5.300000E+01         8.000000E+00
        5.329800E+07         1.027282E+01         2.369585E-01         4.150304E-01         3.480111E-01        -1.494251E-01        -1.324193E-01        -4.798781E-01         1.500583E+00         1.699899E+00         1.049429E+00         6.010000E+02         3.460000E+02         1.123000E+03        -1.225604E+01        -1.456114E+01        -1.045146E+01        -7.922855E+00        -8.500741E+00        -7.059705E+00        -4.149496E+00        -2.783862E+00        -4.721520E+00        -2.791960E+00         0.000000E+00        -2.165487E+00         0.000000E+00        -3.607900E+00         0.000000E+00        -2.879518E+01        -3.087568E+01        -3.024523E+01        -3.182641E+01        -2.573503E+01        -2.065920E+01        -6.078049E+00        -6.471079E+00        -6.079608E+00        -6.459906E+00        -6.429349E+00        -8.219854E+00        -6.569899E+00         0.000000E+00        -9.903460E+00         0.000000E+00        -5.573022E+00         0.000000E+00        -2.307705E+01        -1.927290E+01        -2.186094E+01        -3.066066E+01        -2.227901E+01        -2.408412E+01        -5.904078E+00        -1.010028E+01        -5.427068E+00        -5.442468E+00        -6.436846E+00        -7.682466E+00        -1.642021E+00         0.000000E+00        -1.948717E+00         0.000000E+00        -2.799639E+00         0.000000E+00        -2.967041E+01        -3.277769E+01        -3.150491E+01        -3.298888E+01        -2.728856E+01        -2.935169E+01        -5.459422E-01        -9.289925E-01        -6.851692E-01        -8.201389E-01        -7.114879E-01        -7.627257E-01         1.110000E+02         2.600000E+01         3.000000E+02         2.960000E+02         3.000000E+01         1.000000E+00         1.470000E+02         1.000000E+00         1.400000E+01         2.000000E+00         3.260000E+02         1.200000E+01         8.900000E+01         2.200000E+01         1.430000E+02         2.180000E+02         6.600000E+01         6.000000E+00
        5.332800E+07         9.854324E+00         2.231715E-01         4.229032E-01         3.539253E-01        -1.272153E-01        -1.585288E-01        -4.829050E-01         1.505151E+00         1.665191E+00         1.038294E+00         5.810000E+02         3.530000E+02         1.136000E+03        -1.194386E+01        -1.445529E+01        -1.047472E+01        -7.783709E+00        -8.398866E+00        -7.013802E+00        -4.182722E+00        -2.821193E+00        -4.753630E+00        -2.480704E+00         0.000000E+00        -2.328462E+00         0.000000E+00        -3.164921E+00         0.000000E+00        -2.924551E+01        -3.131496E+01        -2.988451E+01        -3.181429E+01        -2.549153E+01        -2.831894E+01        -5.558959E+00        -5.876962E+00        -6.166283E+00        -6.529105E+00        -6.639179E+00        -7.104131E+00        -6.397347E+00         0.000000E+00        -8.655091E+00         0.000000E+00        -5.661460E+00         0.000000E+00        -2.289796E+01        -2.870786E+01        -2.307096E+01        -3.025960E+01        -2.164288E+01        -2.602821E+01        -5.887346E+00        -7.613098E+00        -5.515990E+00        -6.057939E+00        -6.585769E+00        -7.382759E+00        -1.746629E+00         0.000000E+00        -2.115339E+00         0.000000E+00        -2.410160E+00         0.000000E+00        -3.003057E+01        -3.141528E+01        -3.077546E+01        -3.309465E+01        -2.697708E+01        -2.878876E+01        -6.042394E-01        -5.134027E-01        -6.948401E-01        -8.573657E-01        -5.414409E-01        -5.057158E-01         1.220000E+02         1.100000E+01         2.850000E+02         3.160000E+02         2.500000E+01         5.000000E+00         1.350000E+02         3.000000E+00         1.500000E+01         2.000000E+00         3.360000E+02         1.100000E+01         8.700000E+01         1.800000E+01         1.420000E+02         2.230000E+02         7.100000E+01         8.000000E+00
        5.335800E+07         9.559696E+00         2.158345E-01         4.282032E-01         3.559623E-01        -8.477687E-02        -1.360709E-01        -4.844181E-01         1.541954E+00         1.681742E+00         1.066480E+00         5.590000E+02         3.530000E+02         1.158000E+03        -1.216397E+01        -1.422474E+01        -1.059911E+01        -8.201358E+00        -8.890449E+00        -6.898164E+00        -4.127398E+00        -2.985450E+00        -4.842960E+00        -2.345054E+00         0.000000E+00        -2.109705E+00         0.000000E+00        -4.723089E+00         0.000000E+00        -2.950126E+01        -3.075195E+01        -2.999058E+01        -3.148357E+01        -2.506097E+01        -2.653967E+01        -5.666545E+00        -7.380279E+00        -6.235642E+00        -6.593024E+00        -6.263620E+00        -6.762139E+00        -6.296474E+00                  NAN        -9.855954E+00         0.000000E+00        -5.664005E+00         0.000000E+00        -2.302701E+01                  NAN        -2.170450E+01        -2.889055E+01        -2.170137E+01        -2.340641E+01        -5.905324E+00                  NAN        -5.463620E+00        -4.388682E+00        -6.660992E+00        -7.907300E+00        -1.872751E+00         0.000000E+00        -2.156466E+00         0.000000E+00        -2.896897E+00         0.000000E+00        -2.981362E+01        -3.175762E+01        -3.083092E+01        -3.275663E+01        -2.664758E+01        -2.863976E+01        -4.604167E-01        -1.068854E+00        -8.452383E-01        -9.728891E-01        -8.040132E-01        -7.039865E-01         1.120000E+02         1.500000E+01         3.020000E+02         3.030000E+02         2.700000E+01         5.000000E+00         1.340000E+02         0.000000E+00         1.500000E+01         3.000000E+00         3.400000E+02         1.000000E+01         8.900000E+01         1.800000E+01         1.430000E+02         2.270000E+02         6.200000E+01         1.200000E+01
        5.338800E+07         9.792628E+00         2.228929E-01         4.218742E-01         3.552328E-01        -1.221832E-01        -1.216832E-01        -5.158741E-01         1.498776E+00         1.719419E+00         1.023741E+00         5.710000E+02         3.470000E+02         1.152000E+03        -1.253826E+01        -1.359273E+01        -1.045322E+01        -8.179324E+00        -8.651563E+00        -6.911188E+00        -3.959813E+00        -2.943882E+00        -4.942598E+00        -2.668877E+00         0.000000E+00        -2.092918E+00         0.000000E+00        -3.316330E+00         0.000000E+00        -2.885411E+01        -3.075037E+01        -3.030251E+01        -3.186142E+01        -2.572360E+01        -2.646089E+01        -6.019657E+00        -6.334437E+00        -6.030646E+00        -6.416156E+00        -6.192989E+00        -7.105092E+00        -6.958272E+00         0.000000E+00        -8.758094E+00         0.000000E+00        -5.707204E+00         0.000000E+00        -2.252010E+01        -2.567696E+01        -2.228297E+01        -3.254783E+01        -2.174239E+01        -2.320291E+01        -5.606407E+00        -8.459553E+00        -5.308456E+00        -4.627820E+00        -6.436667E+00        -8.308566E+00        -1.971233E+00         0.000000E+00        -2.043523E+00         0.000000E+00        -3.578320E+00         0.000000E+00        -2.952960E+01        -3.193886E+01        -3.090963E+01        -3.328977E+01        -2.674949E+01        -2.927697E+01        -6.901988E-01        -6.391494E-01        -7.299577E-01        -8.421284E-01        -5.227643E-01        -8.067742E-01         1.060000E+02         2.400000E+01         2.820000E+02         3.190000E+02         3.000000E+01         3.000000E+00         1.350000E+02         4.000000E+00         1.400000E+01         4.000000E+00         3.300000E+02         1.500000E+01         8.300000E+01         1.800000E+01         1.380000E+02         2.290000E+02         5.600000E+01         1.200000E+01
        5.341800E+07         9.823466E+00         2.159600E-01         4.269192E-01         3.571208E-01        -1.265459E-01        -1.447232E-01        -5.118951E-01         1.511331E+00         1.694264E+00         1.030389E+00         5.500000E+02         3.510000E+02         1.169000E+03        -1.221213E+01        -1.411841E+01        -1.033613E+01        -8.105748E+00        -8.973463E+00        -6.862375E+00        -4.198364E+00        -2.985683E+00        -4.834297E+00        -2.367278E+00         0.000000E+00        -2.242651E+00         0.000000E+00        -3.441520E+00         0.000000E+00        -2.854325E+01        -3.131059E+01        -3.006623E+01        -3.163494E+01        -2.583729E+01        -2.465567E+01        -6.014142E+00        -6.468483E+00        -6.012239E+00        -6.541334E+00        -5.944987E+00        -9.819641E+00        -6.172888E+00         0.000000E+00        -8.422314E+00         0.000000E+00        -5.598948E+00         0.000000E+00        -2.267757E+01        -2.694509E+01        -2.294214E+01        -2.698376E+01        -2.189333E+01        -2.547286E+01        -6.287962E+00        -1.102012E+01        -5.912363E+00        -7.289540E+00        -6.464526E+00        -7.109423E+00        -2.608721E+00         0.000000E+00        -2.122955E+00         0.000000E+00        -2.205103E+00         0.000000E+00        -2.883020E+01        -3.068884E+01        -3.107988E+01        -3.289840E+01        -2.781360E+01        -2.961955E+01        -6.240950E-01        -9.423277E-01        -6.960955E-01        -9.184187E-01        -5.776461E-01        -3.494914E-01         1.030000E+02         2.300000E+01         2.910000E+02         3.130000E+02         3.300000E+01         1.000000E+00         1.260000E+02         1.000000E+00         1.800000E+01         3.000000E+00         3.450000E+02         9.000000E+00         7.400000E+01         2.300000E+01         1.480000E+02         2.240000E+02         6.500000E+01         1.100000E+01
        5.344800E+07         1.055841E+01         2.373675E-01         4.291920E-01         3.334405E-01        -2.123727E-01        -1.279522E-01        -4.414668E-01         1.441822E+00         1.695259E+00         1.125718E+00         6.530000E+02         3.490000E+02         1.068000E+03        -1.184242E+01        -1.404935E+01        -1.032709E+01        -7.792291E+00        -8.743002E+00        -7.173180E+00        -4.574063E+00        -3.007928E+00        -4.738530E+00        -2.682937E+00         0.000000E+00        -2.155267E+00         0.000000E+00        -1.774511E+00         0.000000E+00        -2.852844E+01        -3.125197E+01        -3.014468E+01        -3.124972E+01        -2.626167E+01        -2.962528E+01        -5.895366E+00        -6.418021E+00        -6.096445E+00        -6.794153E+00        -6.567299E+00        -6.147929E+00        -6.311810E+00         0.000000E+00        -9.018992E+00         0.000000E+00        -5.726878E+00         0.000000E+00        -2.306497E+01        -2.641266E+01        -2.217038E+01        -2.578325E+01        -2.187451E+01        -2.537935E+01        -5.875177E+00        -7.455623E+00        -5.558174E+00        -7.908243E+00        -6.399740E+00        -7.118801E+00        -2.579864E+00         0.000000E+00        -1.862467E+00         0.000000E+00        -2.529760E+00         0.000000E+00        -2.944189E+01        -3.166393E+01        -3.111573E+01        -3.291899E+01        -2.754510E+01        -2.977155E+01        -6.372459E-01        -8.529878E-01        -7.105812E-01        -9.098070E-01        -7.014228E-01        -7.497209E-01         1.130000E+02         2.400000E+01         3.010000E+02         3.010000E+02         2.400000E+01         1.000000E+00         1.420000E+02         7.000000E+00         1.700000E+01         3.000000E+00         3.190000E+02         1.400000E+01         8.700000E+01         2.100000E+01         1.400000E+02         2.240000E+02         6.200000E+01         8.000000E+00
        5.347800E+07         9.596499E+00         2.124825E-01         4.303802E-01         3.571373E-01        -8.704633E-02        -8.372636E-02        -4.386262E-01         1.529880E+00         1.737646E+00         1.127279E+00         4.800000E+02         3.640000E+02         1.226000E+03        -1.216722E+01        -1.332124E+01        -1.035485E+01        -8.100857E+00        -9.289171E+00        -7.142083E+00        -4.117975E+00        -3.045490E+00        -4.845897E+00        -2.598080E+00         0.000000E+00        -2.013597E+00         0.000000E+00        -2.733935E+00         0.000000E+00        -2.842116E+01        -3.004327E+01        -3.025100E+01        -3.161943E+01        -2.664352E+01        -2.612701E+01        -5.954042E+00        -6.385650E+00        -6.099812E+00        -6.423751E+00        -6.639814E+00        -7.044089E+00        -6.077259E+00         0.000000E+00        -8.139020E+00         0.000000E+00        -5.828939E+00         0.000000E+00        -2.283124E+01        -2.751419E+01        -2.247850E+01        -2.977831E+01        -2.170936E+01        -2.408613E+01        -6.141129E+00        -7.184022E+00        -6.414333E+00        -6.419305E+00        -6.359940E+00        -7.398562E+00        -1.884563E+00         0.000000E+00        -2.029482E+00         0.000000E+00        -3.264073E+00         0.000000E+00        -2.936239E+01        -3.110257E+01        -3.118268E+01        -3.302643E+01        -2.709906E+01        -2.911729E+01        -6.476958E-01        -6.493192E-01        -6.976783E-01        -8.642476E-01        -6.961836E-01        -7.579502E-01         1.000000E+02         2.100000E+01         2.960000E+02         3.130000E+02         3.100000E+01         3.000000E+00         1.340000E+02         4.000000E+00         2.000000E+01         2.000000E+00         3.300000E+02         1.200000E+01         8.300000E+01         3.000000E+01         1.460000E+02         2.180000E+02         5.400000E+01         1.400000E+01
        5.350800E+07         9.568303E+00         2.133396E-01         4.325522E-01         3.541082E-01        -1.273299E-01        -1.066744E-01        -4.789377E-01         1.510959E+00         1.706039E+00         1.070576E+00         5.330000E+02         3.580000E+02         1.179000E+03        -1.202784E+01        -1.409016E+01        -1.053136E+01        -7.701395E+00        -8.633364E+00        -6.975174E+00        -4.406830E+00        -2.979906E+00        -4.889293E+00        -2.556858E+00         0.000000E+00        -2.137912E+00         0.000000E+00        -3.118211E+00         0.000000E+00        -2.883254E+01        -2.999280E+01        -3.013715E+01        -3.144424E+01        -2.670426E+01        -2.837258E+01        -5.472659E+00        -6.414882E+00        -6.147098E+00        -6.537494E+00        -5.999927E+00        -6.468273E+00        -6.342605E+00         0.000000E+00        -8.157815E+00         0.000000E+00        -5.782630E+00         0.000000E+00        -2.294259E+01        -2.993239E+01        -2.200938E+01        -2.914360E+01        -2.193551E+01        -2.399499E+01        -6.008684E+00        -5.055563E+00        -6.480973E+00        -5.767397E+00        -6.382520E+00        -8.192317E+00        -2.211361E+00         0.000000E+00        -2.215932E+00         0.000000E+00        -3.481342E+00         0.000000E+00        -2.949925E+01        -3.124390E+01        -3.070621E+01        -3.328681E+01        -2.616038E+01        -2.975979E+01        -5.404008E-01        -8.105167E-01        -7.788574E-01        -7.904319E-01        -7.538537E-01        -5.708388E-01         9.900000E+01         1.700000E+01         3.050000E+02         3.130000E+02         2.600000E+01         4.000000E+00         1.310000E+02         4.000000E+00         1.800000E+01         3.000000E+00         3.310000E+02         1.500000E+01         8.200000E+01         2.500000E+01         1.410000E+02         2.240000E+02         6.400000E+01         1.200000E+01
[truncated: 935,656 more chars]
