# Supplementary material for: Localization Preference of Antimicrobial Peptides on Liquid-Disordered Membrane Domains
Source: Front Cell Dev Biol. 2020 May 19;8:350. doi: 10.3389/fcell.2020.00350 (PMC7248343; doi:10.3389/fcell.2020.00350)
Supplement: Supplementary file 2 [file Data_Sheet_2.zip › data_and_scripts/mag2_20m_epot_bot.dat]

#               Time            Perimeter              If area              Lo area              Ld area         If depth PO4         Lo depth PO4         Ld depth PO4       If depth tails       Lo depth tails       Ld depth tails              nIf res              nLo res              nLd res          If prot-lip          Lo prot-lip          Ld prot-lip          If prot-sol          Lo prot-sol          Ld prot-sol         If prot-prot         Lo prot-prot         Ld prot-prot    DPPC If prot near     DPPC If prot far    DPPC Lo prot near     DPPC Lo prot far    DPPC Ld prot near     DPPC Ld prot far     DPPC If lip near      DPPC If lip far     DPPC Lo lip near      DPPC Lo lip far     DPPC Ld lip near      DPPC Ld lip far     DPPC If sol near      DPPC If sol far     DPPC Lo sol near      DPPC Lo sol far     DPPC Ld sol near      DPPC Ld sol far    DUPC If prot near     DUPC If prot far    DUPC Lo prot near     DUPC Lo prot far    DUPC Ld prot near     DUPC Ld prot far     DUPC If lip near      DUPC If lip far     DUPC Lo lip near      DUPC Lo lip far     DUPC Ld lip near      DUPC Ld lip far     DUPC If sol near      DUPC If sol far     DUPC Lo sol near      DUPC Lo sol far     DUPC Ld sol near      DUPC Ld sol far    CHOL If prot near     CHOL If prot far    CHOL Lo prot near     CHOL Lo prot far    CHOL Ld prot near     CHOL Ld prot far     CHOL If lip near      CHOL If lip far     CHOL Lo lip near      CHOL Lo lip far     CHOL Ld lip near      CHOL Ld lip far     CHOL If sol near      CHOL If sol far     CHOL Lo sol near      CHOL Lo sol far     CHOL Ld sol near      CHOL Ld sol far        nDPPC If near         nDPPC If far        nDPPC Lo near         nDPPC Lo far        nDPPC Ld near         nDPPC Ld far        nDUPC If near         nDUPC If far        nDUPC Lo near         nDUPC Lo far        nDUPC Ld near         nDUPC Ld far        nCHOL If near         nCHOL If far        nCHOL Lo near         nCHOL Lo far        nCHOL Ld near         nCHOL Ld far
#          Averages:         9.672302E+00         2.419458E-01         4.264543E-01         3.315999E-01         5.038377E-02        -2.599811E-02         3.428583E-01        -1.598724E+00        -1.812129E+00        -1.206843E+00         6.595946E+02         4.457222E+02         9.646832E+02        -1.154394E+01        -1.192676E+01        -1.123529E+01        -7.892579E+00        -8.756995E+00        -7.200777E+00        -4.517813E+00        -4.186904E+00        -3.943581E+00        -2.429606E+00         0.000000E+00        -2.236454E+00         0.000000E+00        -3.100204E+00         0.000000E+00        -2.909029E+01        -3.075249E+01        -3.041485E+01        -3.164390E+01        -2.558377E+01        -2.691646E+01        -5.757363E+00        -6.203819E+00        -5.834852E+00        -6.393383E+00        -6.162084E+00        -6.992903E+00        -6.689805E+00         0.000000E+00        -9.384685E+00         0.000000E+00        -5.633170E+00         0.000000E+00        -2.294139E+01        -2.656089E+01        -2.313362E+01        -2.859321E+01        -2.176814E+01        -2.452575E+01        -5.831311E+00        -6.975074E+00        -5.211682E+00        -6.731877E+00        -6.315416E+00        -7.420743E+00        -2.014587E+00         0.000000E+00        -1.782577E+00         0.000000E+00        -2.661751E+00         0.000000E+00        -2.970932E+01        -3.152347E+01        -3.130231E+01        -3.301911E+01        -2.700747E+01        -2.867441E+01        -5.918610E-01        -7.823241E-01        -6.378578E-01        -8.545614E-01        -5.866025E-01        -6.200930E-01         1.141532E+02         2.587538E+01         3.099790E+02         2.976096E+02         2.395646E+01         2.426426E+00         1.439775E+02         5.659159E+00         2.270270E+01         1.788288E+00         3.188544E+02         1.901802E+01         8.842192E+01         2.905255E+01         1.494580E+02         2.124505E+02         4.993994E+01         1.119369E+01
#         Conf.Int.:         5.226476E-02         2.408259E-03         1.476177E-03         1.141424E-03         3.136044E-03         2.664506E-03         2.928955E-03         3.212100E-03         2.592554E-03         2.533949E-03         7.723724E+00         6.414414E+00         3.363363E+00         2.350143E-02         2.409689E-02         2.524945E-02         1.707735E-02         1.853032E-02         1.236995E-02         1.355210E-02         1.355258E-02         1.429232E-02         2.405884E-02         0.000000E+00         1.018413E-02         0.000000E+00         5.536393E-02         0.000000E+00         2.827108E-02         5.619001E-02         1.550385E-02         1.358524E-02         6.353961E-02         1.883353E-01         1.432858E-02         3.072382E-02         8.805594E-03         8.791691E-03         3.281464E-02         1.210876E-01         3.385009E-02         0.000000E+00         7.612411E-02         0.000000E+00         1.782502E-02         0.000000E+00         2.994682E-02         1.393537E-01         7.245498E-02         2.070156E-01         1.625348E-02         6.510081E-02         1.468447E-02         8.062059E-02         2.705064E-02         1.555180E-01         9.897949E-03         4.496297E-02         2.379215E-02         0.000000E+00         1.423759E-02         0.000000E+00         3.484274E-02         0.000000E+00         2.455681E-02         3.652184E-02         1.743320E-02         1.135118E-02         3.979185E-02         5.407483E-02         5.401316E-03         1.044261E-02         3.915987E-03         3.305103E-03         7.759834E-03         1.848594E-02         1.199700E+00         4.864865E-01         2.262763E+00         1.220721E+00         4.189189E-01         1.411411E-01         1.417417E+00         2.852853E-01         3.783784E-01         1.006006E-01         1.501502E+00         4.909910E-01         1.073574E+00         4.759760E-01         1.376877E+00         6.936937E-01         4.834835E-01         2.612613E-01
        4.762800E+07         9.389835E+00         2.202296E-01         4.469328E-01         3.328376E-01         1.538486E-02        -4.297609E-02         3.321390E-01        -1.593171E+00        -1.814210E+00        -1.225454E+00         5.150000E+02         5.790000E+02         9.760000E+02        -1.125517E+01        -1.165884E+01        -1.123500E+01        -7.834806E+00        -8.624987E+00        -7.199296E+00        -4.746348E+00        -4.291681E+00        -3.934108E+00        -2.220469E+00         0.000000E+00        -2.508245E+00         0.000000E+00        -2.610770E+00         0.000000E+00        -2.939230E+01        -3.067644E+01        -3.020228E+01        -3.135717E+01        -2.654991E+01        -2.088687E+01        -5.870425E+00        -6.176804E+00        -5.642100E+00        -6.580164E+00        -6.675103E+00        -1.211481E+01        -5.817465E+00         0.000000E+00        -9.821897E+00                  NAN        -5.625139E+00         0.000000E+00        -2.368520E+01        -2.672762E+01        -2.262996E+01                  NAN        -2.197302E+01        -2.625548E+01        -5.801796E+00        -6.633016E+00        -5.414968E+00                  NAN        -6.360115E+00        -7.291745E+00        -1.524130E+00         0.000000E+00        -1.698455E+00         0.000000E+00        -2.271376E+00         0.000000E+00        -3.017726E+01        -3.148174E+01        -3.128386E+01        -3.288669E+01        -2.678396E+01        -2.913722E+01        -7.818908E-01        -8.218640E-01        -6.075561E-01        -8.770209E-01        -6.371889E-01        -7.235279E-01         1.070000E+02         3.000000E+01         3.430000E+02         2.730000E+02         2.000000E+01         1.000000E+00         1.360000E+02         1.000000E+01         2.600000E+01         0.000000E+00         3.250000E+02         1.500000E+01         7.600000E+01         3.100000E+01         1.770000E+02         1.860000E+02         4.900000E+01         1.000000E+01
        4.765800E+07         8.976052E+00         2.025778E-01         4.523178E-01         3.451044E-01        -1.781650E-02        -4.223725E-02         3.501750E-01        -1.639506E+00        -1.805693E+00        -1.208959E+00         4.980000E+02         5.870000E+02         9.850000E+02        -1.111800E+01        -1.145024E+01        -1.136188E+01        -8.168192E+00        -8.889509E+00        -7.133066E+00        -4.755362E+00        -4.156778E+00        -3.990086E+00        -2.084943E+00         0.000000E+00        -2.360556E+00         0.000000E+00        -3.736755E+00         0.000000E+00        -2.980336E+01        -3.051253E+01        -3.015704E+01        -3.148713E+01        -2.671558E+01        -2.650708E+01        -5.907823E+00        -5.783091E+00        -5.756195E+00        -6.401289E+00        -6.022248E+00        -7.597976E+00        -5.560293E+00         0.000000E+00        -1.020120E+01         0.000000E+00        -5.585762E+00         0.000000E+00        -2.400585E+01        -2.709523E+01        -2.229840E+01        -2.870750E+01        -2.176233E+01        -2.536226E+01        -5.778435E+00        -7.319590E+00        -5.518618E+00        -3.323727E+00        -6.488506E+00        -6.331917E+00        -2.248423E+00         0.000000E+00        -1.904218E+00         0.000000E+00        -2.451747E+00         0.000000E+00        -2.988091E+01        -3.103177E+01        -3.110620E+01        -3.289365E+01        -2.651716E+01        -2.944650E+01        -6.179162E-01        -6.892685E-01        -6.016722E-01        -8.549367E-01        -5.706523E-01        -1.159774E+00         9.100000E+01         3.100000E+01         3.540000E+02         2.740000E+02         1.700000E+01         7.000000E+00         1.300000E+02         2.000000E+00         2.700000E+01         1.000000E+00         3.330000E+02         1.900000E+01         7.100000E+01         3.200000E+01         1.760000E+02         1.940000E+02         4.900000E+01         1.100000E+01
        4.768800E+07         8.797750E+00         1.949766E-01         4.560698E-01         3.489536E-01         6.256974E-02        -3.361693E-02         3.183520E-01        -1.593171E+00        -1.794684E+00        -1.234947E+00         4.760000E+02         5.990000E+02         9.950000E+02        -1.131179E+01        -1.169825E+01        -1.142672E+01        -7.751518E+00        -8.629903E+00        -7.077748E+00        -4.897575E+00        -4.268154E+00        -3.928448E+00        -1.715366E+00         0.000000E+00        -2.483900E+00         0.000000E+00        -2.686323E+00         0.000000E+00        -2.908725E+01        -3.206257E+01        -3.029585E+01        -3.144414E+01        -2.646389E+01        -2.428655E+01        -6.285538E+00        -5.708969E+00        -5.701969E+00        -6.486234E+00        -5.975115E+00        -6.028747E+00        -6.215470E+00         0.000000E+00        -9.736226E+00                  NAN        -5.574660E+00         0.000000E+00        -2.334490E+01        -2.778589E+01        -2.264931E+01                  NAN        -2.187035E+01        -2.414196E+01        -5.816346E+00        -6.650851E+00        -5.501152E+00                  NAN        -6.246787E+00        -7.927222E+00        -1.980903E+00         0.000000E+00        -1.995083E+00         0.000000E+00        -2.665158E+00         0.000000E+00        -2.961709E+01        -3.167235E+01        -3.104101E+01        -3.284984E+01        -2.658551E+01        -2.842517E+01        -6.903151E-01        -8.382955E-01        -5.509966E-01        -8.938765E-01        -4.560394E-01        -7.355180E-01         9.000000E+01         2.700000E+01         3.500000E+02         2.760000E+02         3.000000E+01         1.000000E+00         1.250000E+02         4.000000E+00         3.000000E+01         0.000000E+00         3.320000E+02         2.100000E+01         6.500000E+01         3.100000E+01         1.710000E+02         1.990000E+02         5.100000E+01         1.600000E+01
        4.771800E+07         9.059318E+00         2.174107E-01         4.532412E-01         3.293481E-01         6.277987E-03        -1.208680E-02         3.112897E-01        -1.625006E+00        -1.765594E+00        -1.222964E+00         5.370000E+02         5.930000E+02         9.400000E+02        -1.115639E+01        -1.187465E+01        -1.146640E+01        -8.262077E+00        -8.599648E+00        -7.239432E+00        -4.581106E+00        -4.118723E+00        -3.913146E+00        -1.836630E+00         0.000000E+00        -2.576734E+00         0.000000E+00        -2.871079E+00         0.000000E+00        -2.912483E+01        -3.044457E+01        -3.028141E+01        -3.169989E+01        -2.564836E+01        -2.408670E+01        -5.781602E+00        -5.737807E+00        -5.836941E+00        -6.441525E+00        -5.600161E+00        -8.318160E+00        -5.927504E+00         0.000000E+00        -1.011439E+01                  NAN        -5.588587E+00         0.000000E+00        -2.320437E+01        -2.513807E+01        -2.257993E+01                  NAN        -2.191009E+01        -2.431345E+01        -5.852595E+00        -7.578107E+00        -5.260347E+00                  NAN        -6.296221E+00        -7.567936E+00        -1.930916E+00         0.000000E+00        -2.079587E+00         0.000000E+00        -2.842861E+00         0.000000E+00        -2.997216E+01        -3.075748E+01        -3.110421E+01        -3.297488E+01        -2.662532E+01        -2.814871E+01        -5.263223E-01        -8.999250E-01        -5.929978E-01        -8.289742E-01        -7.824598E-01        -1.270264E+00         1.010000E+02         3.000000E+01         3.400000E+02         2.850000E+02         1.700000E+01         1.000000E+00         1.340000E+02         6.000000E+00         2.800000E+01         0.000000E+00         3.230000E+02         2.100000E+01         6.900000E+01         3.700000E+01         1.710000E+02         1.970000E+02         5.500000E+01         1.100000E+01
        4.774800E+07         9.131774E+00         2.059896E-01         4.526677E-01         3.413427E-01        -2.459107E-02        -1.737626E-02         3.464312E-01        -1.631190E+00        -1.757509E+00        -1.213044E+00         5.230000E+02         5.810000E+02         9.660000E+02        -1.146937E+01        -1.169664E+01        -1.138206E+01        -8.107958E+00        -8.532048E+00        -7.143218E+00        -4.529709E+00        -4.255402E+00        -3.934755E+00        -2.372445E+00         0.000000E+00        -2.337278E+00         0.000000E+00        -2.535817E+00         0.000000E+00        -2.980653E+01        -3.078426E+01        -3.038518E+01        -3.118700E+01        -2.573393E+01        -2.514043E+01        -5.489104E+00        -5.793451E+00        -5.764733E+00        -6.538934E+00        -6.132359E+00        -7.177374E+00        -6.255061E+00         0.000000E+00        -1.040664E+01         0.000000E+00        -5.444218E+00         0.000000E+00        -2.375883E+01        -2.738480E+01        -2.228273E+01        -2.555091E+01        -2.189342E+01        -2.414746E+01        -5.616372E+00        -6.023266E+00        -5.649575E+00        -6.253285E+00        -6.360240E+00        -7.678181E+00        -1.768668E+00         0.000000E+00        -2.017320E+00         0.000000E+00        -3.485854E+00         0.000000E+00        -3.011634E+01        -3.126381E+01        -3.119879E+01        -3.284934E+01        -2.686747E+01        -2.768628E+01        -5.451434E-01        -7.070079E-01        -5.485868E-01        -9.167865E-01        -5.343646E-01        -9.703505E-01         9.300000E+01         2.800000E+01         3.510000E+02         2.720000E+02         2.800000E+01         2.000000E+00         1.250000E+02         4.000000E+00         2.600000E+01         1.000000E+00         3.320000E+02         2.400000E+01         7.800000E+01         2.900000E+01         1.750000E+02         1.940000E+02         5.700000E+01         1.100000E+01
        4.777800E+07         9.261573E+00         2.159430E-01         4.511125E-01         3.329445E-01         1.474714E-02        -2.595696E-02         3.315571E-01        -1.594753E+00        -1.791132E+00        -1.213851E+00         5.280000E+02         5.860000E+02         9.560000E+02        -1.179660E+01        -1.184584E+01        -1.155398E+01        -7.964025E+00        -8.441223E+00        -7.128031E+00        -4.400378E+00        -4.345794E+00        -4.003975E+00        -2.486285E+00         0.000000E+00        -2.372835E+00         0.000000E+00        -2.490090E+00                  NAN        -2.926442E+01        -3.133377E+01        -3.023637E+01        -3.129172E+01        -2.579826E+01                  NAN        -5.789562E+00        -6.148104E+00        -5.889320E+00        -6.631064E+00        -6.268644E+00                  NAN        -6.257770E+00         0.000000E+00        -1.041387E+01         0.000000E+00        -5.550839E+00         0.000000E+00        -2.322788E+01        -2.634642E+01        -2.279993E+01        -2.721520E+01        -2.176372E+01        -2.519419E+01        -5.727954E+00        -6.197591E+00        -5.512702E+00        -6.191880E+00        -6.359161E+00        -7.500886E+00        -1.831403E+00         0.000000E+00        -2.183000E+00         0.000000E+00        -2.166461E+00         0.000000E+00        -2.990757E+01        -3.221028E+01        -3.097701E+01        -3.272657E+01        -2.755627E+01        -2.827932E+01        -6.409350E-01        -6.539327E-01        -6.267110E-01        -9.445205E-01        -7.243214E-01        -4.158956E-01         1.030000E+02         3.400000E+01         3.390000E+02         2.760000E+02         2.200000E+01         0.000000E+00         1.310000E+02         4.000000E+00         2.700000E+01         1.000000E+00         3.350000E+02         1.400000E+01         7.700000E+01         3.400000E+01         1.740000E+02         1.900000E+02         4.900000E+01         8.000000E+00
        4.780800E+07         8.979961E+00         2.132311E-01         4.529787E-01         3.337902E-01         2.639748E-02        -6.037304E-02         3.432647E-01        -1.587694E+00        -1.825786E+00        -1.223321E+00         5.300000E+02         5.960000E+02         9.440000E+02        -1.191333E+01        -1.140077E+01        -1.157617E+01        -7.723017E+00        -8.929797E+00        -7.247713E+00        -4.323757E+00        -4.270509E+00        -3.837308E+00        -2.425368E+00         0.000000E+00        -2.360035E+00         0.000000E+00        -3.304428E+00         0.000000E+00        -2.939792E+01        -3.065178E+01        -3.040946E+01        -3.099723E+01        -2.429450E+01        -2.545960E+01        -5.373962E+00        -6.134493E+00        -5.863311E+00        -6.689345E+00        -7.109912E+00        -8.344250E+00        -6.176320E+00         0.000000E+00        -1.126375E+01         0.000000E+00        -5.391861E+00         0.000000E+00        -2.364013E+01        -2.600521E+01        -2.160952E+01        -3.310223E+01        -2.186465E+01        -2.452266E+01        -5.552068E+00        -5.560704E+00        -5.487314E+00        -5.367594E+00        -6.369707E+00        -7.033880E+00        -1.346742E+00         0.000000E+00        -2.133978E+00         0.000000E+00        -3.165547E+00         0.000000E+00        -3.018749E+01        -3.150723E+01        -3.079447E+01        -3.289348E+01        -2.642191E+01        -2.853953E+01        -5.635375E-01        -7.200966E-01        -5.984861E-01        -8.633188E-01        -5.338425E-01        -2.206268E-01         1.070000E+02         2.500000E+01         3.400000E+02         2.800000E+02         2.100000E+01         1.000000E+00         1.380000E+02         3.000000E+00         2.500000E+01         1.000000E+00         3.310000E+02         1.400000E+01         7.700000E+01         3.600000E+01         1.660000E+02         2.030000E+02         5.200000E+01         1.100000E+01
        4.783800E+07         8.760054E+00         2.072425E-01         4.454963E-01         3.472612E-01         3.879656E-03        -2.735758E-02         3.536851E-01        -1.640195E+00        -1.812630E+00        -1.211694E+00         5.470000E+02         5.840000E+02         9.390000E+02        -1.127600E+01        -1.184706E+01        -1.149247E+01        -7.825071E+00        -8.533369E+00        -7.066574E+00        -4.685643E+00        -4.266238E+00        -3.974870E+00        -2.358686E+00         0.000000E+00        -2.301101E+00         0.000000E+00        -2.526595E+00         0.000000E+00        -2.942808E+01        -3.101751E+01        -3.054808E+01        -3.130805E+01        -2.578195E+01        -2.970359E+01        -5.593794E+00        -6.202007E+00        -5.790218E+00        -6.513416E+00        -6.369838E+00        -5.239180E+00        -6.474206E+00         0.000000E+00        -1.118672E+01                  NAN        -5.314734E+00         0.000000E+00        -2.338829E+01        -2.698926E+01        -2.242252E+01                  NAN        -2.192832E+01        -2.577191E+01        -5.705571E+00        -4.220868E+00        -4.826198E+00                  NAN        -6.478664E+00        -7.439992E+00        -1.541252E+00         0.000000E+00        -2.141765E+00         0.000000E+00        -2.397906E+00         0.000000E+00        -3.045750E+01        -3.169816E+01        -3.130706E+01        -3.282995E+01        -2.740649E+01        -2.897066E+01        -5.511547E-01        -7.042618E-01        -5.067053E-01        -9.002240E-01        -6.643028E-01        -7.124689E-01         1.000000E+02         2.800000E+01         3.460000E+02         2.680000E+02         3.000000E+01         2.000000E+00         1.240000E+02         2.000000E+00         2.700000E+01         0.000000E+00         3.430000E+02         1.600000E+01         7.900000E+01         3.300000E+01         1.690000E+02         1.940000E+02         4.900000E+01         1.700000E+01
        4.786800E+07         9.358015E+00         2.226410E-01         4.495286E-01         3.278304E-01         2.534909E-02        -1.972537E-02         3.311289E-01        -1.616654E+00        -1.806077E+00        -1.218391E+00         5.480000E+02         5.900000E+02         9.320000E+02        -1.132847E+01        -1.179803E+01        -1.142303E+01        -8.050829E+00        -8.774481E+00        -7.090737E+00        -4.430270E+00        -4.120774E+00        -4.059096E+00        -2.087492E+00         0.000000E+00        -2.369760E+00         0.000000E+00        -3.037745E+00         0.000000E+00        -2.983876E+01        -3.114823E+01        -3.023569E+01        -3.164845E+01        -2.606407E+01        -2.639072E+01        -5.444551E+00        -5.736761E+00        -5.839016E+00        -6.467486E+00        -5.781107E+00        -7.046771E+00        -6.199292E+00         0.000000E+00        -1.159101E+01         0.000000E+00        -5.444758E+00         0.000000E+00        -2.333934E+01        -3.168115E+01        -2.217098E+01        -2.869989E+01        -2.184557E+01        -2.508834E+01        -5.755129E+00        -5.444029E+00        -5.157970E+00        -6.766858E+00        -6.468285E+00        -6.713364E+00        -1.377094E+00         0.000000E+00        -1.960383E+00         0.000000E+00        -2.671556E+00         0.000000E+00        -3.050485E+01        -3.159573E+01        -3.116529E+01        -3.304851E+01        -2.646594E+01        -2.857054E+01        -5.208780E-01        -6.980753E-01        -5.997888E-01        -8.897544E-01        -5.212108E-01        -9.174634E-01         1.070000E+02         2.800000E+01         3.420000E+02         2.740000E+02         2.200000E+01         1.000000E+00         1.390000E+02         2.000000E+00         2.700000E+01         1.000000E+00         3.260000E+02         1.700000E+01         7.700000E+01         3.600000E+01         1.770000E+02         1.930000E+02         4.400000E+01         1.600000E+01
        4.789800E+07         9.094681E+00         2.139504E-01         4.484491E-01         3.376005E-01         2.229542E-02        -4.623768E-02         3.473188E-01        -1.591200E+00        -1.826122E+00        -1.225994E+00         5.250000E+02         5.850000E+02         9.600000E+02        -1.146301E+01        -1.189665E+01        -1.119468E+01        -8.010427E+00        -8.525680E+00        -7.186308E+00        -4.495610E+00        -4.208015E+00        -4.035422E+00        -2.253247E+00         0.000000E+00        -2.445161E+00         0.000000E+00        -2.965665E+00         0.000000E+00        -2.929893E+01        -3.112899E+01        -3.014673E+01        -3.158664E+01        -2.600751E+01        -2.457276E+01        -5.637834E+00        -6.059758E+00        -5.848704E+00        -6.533592E+00        -6.248835E+00        -7.528082E+00        -5.967679E+00         0.000000E+00        -1.120025E+01                  NAN        -5.372476E+00         0.000000E+00        -2.328048E+01        -2.459826E+01        -2.169512E+01                  NAN        -2.201096E+01        -2.588960E+01        -5.806800E+00        -9.066035E+00        -5.182401E+00                  NAN        -6.443855E+00        -6.840531E+00        -1.504439E+00         0.000000E+00        -1.845727E+00         0.000000E+00        -2.961260E+00         0.000000E+00        -2.977838E+01        -3.159279E+01        -3.117644E+01        -3.280573E+01        -2.665861E+01        -2.862986E+01        -5.406845E-01        -7.991360E-01        -6.627627E-01        -9.356262E-01        -6.698988E-01        -5.115058E-01         1.050000E+02         2.800000E+01         3.390000E+02         2.810000E+02         2.000000E+01         1.000000E+00         1.360000E+02         2.000000E+00         2.600000E+01         0.000000E+00         3.300000E+02         1.800000E+01         7.200000E+01         3.200000E+01         1.740000E+02         2.000000E+02         6.300000E+01         1.100000E+01
        4.792800E+07         9.261865E+00         2.165068E-01         4.495961E-01         3.338971E-01         2.503555E-02        -9.404652E-03         3.499804E-01        -1.616906E+00        -1.792725E+00        -1.222278E+00         5.380000E+02         5.850000E+02         9.470000E+02        -1.142433E+01        -1.218505E+01        -1.134880E+01        -7.988274E+00        -8.624229E+00        -7.082364E+00        -4.424683E+00        -4.074926E+00        -4.218364E+00        -2.205168E+00         0.000000E+00        -2.431980E+00         0.000000E+00        -3.192602E+00         0.000000E+00        -2.918845E+01        -3.123619E+01        -3.034481E+01        -3.132495E+01        -2.620266E+01        -2.447386E+01        -5.688018E+00        -5.964877E+00        -5.742733E+00        -6.636299E+00        -6.107636E+00        -9.194939E+00        -6.156693E+00                  NAN        -1.174113E+01         0.000000E+00        -5.292515E+00         0.000000E+00        -2.299317E+01                  NAN        -2.087955E+01        -3.106481E+01        -2.189360E+01        -2.602504E+01        -6.063612E+00                  NAN        -4.994595E+00        -3.794439E+00        -6.427384E+00        -6.453692E+00        -1.678702E+00         0.000000E+00        -2.030196E+00         0.000000E+00        -2.566005E+00         0.000000E+00        -2.992913E+01        -3.217391E+01        -3.122193E+01        -3.283742E+01        -2.682606E+01        -2.811772E+01        -5.193287E-01        -7.139335E-01        -6.293618E-01        -8.394648E-01        -6.998091E-01        -9.548231E-01         1.080000E+02         2.400000E+01         3.500000E+02         2.680000E+02         2.300000E+01         1.000000E+00         1.380000E+02         0.000000E+00         2.500000E+01         1.000000E+00         3.330000E+02         1.500000E+01         8.000000E+01         2.900000E+01         1.690000E+02         2.020000E+02         5.500000E+01         1.400000E+01
        4.795800E+07         8.973284E+00         2.068626E-01         4.562198E-01         3.369176E-01         5.638562E-02        -1.149387E-02         3.303454E-01        -1.561228E+00        -1.783377E+00        -1.223142E+00         4.950000E+02         6.440000E+02         9.310000E+02        -1.163035E+01        -1.187173E+01        -1.094498E+01        -7.645264E+00        -8.655833E+00        -7.558452E+00        -4.562405E+00        -4.192060E+00        -4.108174E+00        -1.860773E+00         0.000000E+00        -2.294818E+00         0.000000E+00        -3.232901E+00         0.000000E+00        -2.919877E+01        -3.127400E+01        -3.061516E+01        -3.171069E+01        -2.487432E+01        -2.568223E+01        -6.049608E+00        -5.796286E+00        -5.787990E+00        -6.411025E+00        -6.898447E+00        -7.333716E+00        -6.471473E+00         0.000000E+00        -1.169966E+01                  NAN        -5.148502E+00         0.000000E+00        -2.267722E+01        -3.122741E+01        -2.098608E+01                  NAN        -2.202403E+01        -2.507035E+01        -5.842302E+00        -3.202835E+00        -5.517311E+00                  NAN        -6.251150E+00        -6.431880E+00        -1.718969E+00         0.000000E+00        -2.000368E+00         0.000000E+00        -2.820262E+00         0.000000E+00        -2.962568E+01        -3.198964E+01        -3.111785E+01        -3.303413E+01        -2.671608E+01        -2.865320E+01        -7.592470E-01        -7.019006E-01        -6.039364E-01        -8.441210E-01        -6.441968E-01        -1.095988E+00         9.200000E+01         3.400000E+01         3.590000E+02         2.620000E+02         2.200000E+01         5.000000E+00         1.300000E+02         1.000000E+00         3.100000E+01         0.000000E+00         3.320000E+02         1.800000E+01         6.600000E+01         3.300000E+01         1.850000E+02         1.920000E+02         4.800000E+01         1.600000E+01
        4.798800E+07         8.906127E+00         2.125895E-01         4.489352E-01         3.384753E-01         4.649719E-02        -1.583218E-03         3.662324E-01        -1.578869E+00        -1.789297E+00        -1.201388E+00         5.630000E+02         5.920000E+02         9.150000E+02        -1.157716E+01        -1.218003E+01        -1.167038E+01        -7.883470E+00        -8.594945E+00        -6.914468E+00        -4.569536E+00        -4.138514E+00        -4.003699E+00        -1.884009E+00         0.000000E+00        -2.441245E+00         0.000000E+00        -3.838066E+00         0.000000E+00        -2.945180E+01        -3.140860E+01        -3.027178E+01        -3.134872E+01        -2.546911E+01        -2.542967E+01        -5.783395E+00        -6.444522E+00        -5.853065E+00        -6.523420E+00        -6.659012E+00        -7.370485E+00        -6.741412E+00         0.000000E+00        -1.228619E+01         0.000000E+00        -5.334069E+00         0.000000E+00        -2.335879E+01        -3.123357E+01        -2.041339E+01        -2.875573E+01        -2.175537E+01        -2.386543E+01        -5.692846E+00        -5.851684E+00        -5.155359E+00        -7.286290E+00        -6.474251E+00        -7.037300E+00        -1.691760E+00         0.000000E+00        -2.157118E+00         0.000000E+00        -2.619163E+00         0.000000E+00        -3.011818E+01        -3.191158E+01        -3.096211E+01        -3.307793E+01        -2.697883E+01        -2.908262E+01        -5.511490E-01        -7.655289E-01        -6.083157E-01        -8.473211E-01        -6.922061E-01        -6.914713E-01         1.030000E+02         2.200000E+01         3.370000E+02         2.840000E+02         2.300000E+01         5.000000E+00         1.250000E+02         1.000000E+00         2.800000E+01         1.000000E+00         3.400000E+02         1.700000E+01         7.700000E+01         3.100000E+01         1.760000E+02         1.970000E+02         5.200000E+01         9.000000E+00
        4.801800E+07         8.988744E+00         2.170894E-01         4.511357E-01         3.317750E-01        -1.734084E-03        -5.623138E-03         3.537792E-01        -1.636047E+00        -1.795920E+00        -1.201651E+00         5.510000E+02         5.890000E+02         9.300000E+02        -1.107913E+01        -1.224097E+01        -1.135555E+01        -8.263277E+00        -8.707075E+00        -7.023036E+00        -4.538333E+00        -4.052029E+00        -4.007500E+00        -2.216267E+00         0.000000E+00        -2.321851E+00         0.000000E+00        -2.271515E+00         0.000000E+00        -2.909496E+01        -3.059475E+01        -3.083790E+01        -3.134782E+01        -2.686527E+01        -2.949707E+01        -5.797743E+00        -6.353473E+00        -5.742418E+00        -6.495882E+00        -5.990474E+00        -6.660192E+00        -6.071019E+00         0.000000E+00        -1.175525E+01                  NAN        -5.336614E+00         0.000000E+00        -2.331675E+01        -2.582396E+01        -2.116078E+01                  NAN        -2.222069E+01        -2.570520E+01        -5.835773E+00        -7.350729E+00        -5.058484E+00                  NAN        -6.213555E+00        -6.821672E+00        -2.037850E+00         0.000000E+00        -2.200008E+00         0.000000E+00        -2.637498E+00         0.000000E+00        -2.893623E+01        -3.164597E+01        -3.108243E+01        -3.330721E+01        -2.699833E+01        -2.967514E+01        -7.676608E-01        -6.837279E-01        -5.889269E-01        -8.335942E-01        -6.524186E-01        -7.851605E-01         9.800000E+01         2.800000E+01         3.560000E+02         2.650000E+02         2.200000E+01         5.000000E+00         1.350000E+02         5.000000E+00         2.700000E+01         0.000000E+00         3.300000E+02         1.500000E+01         7.600000E+01         3.500000E+01         1.710000E+02         2.000000E+02         4.700000E+01         1.300000E+01
        4.804800E+07         9.414453E+00         2.270143E-01         4.540577E-01         3.189281E-01         3.299060E-02        -9.453700E-03         3.732229E-01        -1.589005E+00        -1.783595E+00        -1.192263E+00         5.390000E+02         6.470000E+02         8.840000E+02        -1.167199E+01        -1.168357E+01        -1.147942E+01        -7.621834E+00        -8.401276E+00        -7.067693E+00        -4.422768E+00        -4.409427E+00        -3.897238E+00        -1.957131E+00         0.000000E+00        -2.581335E+00         0.000000E+00        -5.707793E+00         0.000000E+00        -2.950971E+01        -3.037666E+01        -3.039295E+01        -3.173915E+01        -2.179125E+01        -2.706456E+01        -5.901969E+00        -6.518141E+00        -5.605155E+00        -6.336146E+00        -7.137625E+00        -9.216110E+00        -6.330674E+00         0.000000E+00        -1.051896E+01                  NAN        -5.129010E+00         0.000000E+00        -2.340401E+01        -2.419364E+01        -2.272541E+01                  NAN        -2.178395E+01        -2.455204E+01        -5.533709E+00        -9.085827E+00        -4.620147E+00                  NAN        -6.588186E+00        -7.490817E+00        -1.509659E+00         0.000000E+00        -1.893912E+00         0.000000E+00        -2.724180E+00         0.000000E+00        -3.024692E+01        -3.149418E+01        -3.114914E+01        -3.313022E+01        -2.623486E+01        -2.960978E+01        -6.730488E-01        -8.036029E-01        -5.908473E-01        -8.356840E-01        -6.753417E-01        -1.865541E-01         1.070000E+02         3.100000E+01         3.440000E+02         2.730000E+02         1.700000E+01         2.000000E+00         1.460000E+02         8.000000E+00         3.100000E+01         0.000000E+00         3.160000E+02         1.100000E+01         7.700000E+01         3.800000E+01         1.850000E+02         1.880000E+02         4.700000E+01         6.000000E+00
        4.807800E+07         9.351827E+00         2.221696E-01         4.598069E-01         3.180235E-01         7.462952E-02        -3.113732E-02         3.517086E-01        -1.553477E+00        -1.805159E+00        -1.215027E+00         5.480000E+02         6.440000E+02         8.780000E+02        -1.163508E+01        -1.172080E+01        -1.133993E+01        -7.587663E+00        -8.661325E+00        -7.511454E+00        -4.359964E+00        -4.191069E+00        -3.670315E+00        -2.053396E+00         0.000000E+00        -2.404103E+00         0.000000E+00        -2.905589E+00         0.000000E+00        -2.876152E+01        -3.078135E+01        -3.033658E+01        -3.179179E+01        -2.429257E+01        -2.866047E+01        -6.135752E+00        -5.757320E+00        -5.732425E+00        -6.287678E+00        -6.917251E+00        -7.988493E+00        -6.188959E+00         0.000000E+00        -1.001693E+01                  NAN        -5.191697E+00         0.000000E+00        -2.316129E+01        -2.769051E+01        -2.332979E+01                  NAN        -2.182411E+01        -2.396316E+01        -5.954379E+00        -8.390626E+00        -5.164102E+00                  NAN        -6.415962E+00        -7.880247E+00        -2.165901E+00         0.000000E+00        -2.101124E+00         0.000000E+00        -2.891303E+00         0.000000E+00        -2.932168E+01        -3.105891E+01        -3.089269E+01        -3.286700E+01        -2.608391E+01        -2.811796E+01        -6.862696E-01        -9.467892E-01        -5.260413E-01        -8.842320E-01        -6.155337E-01        -7.822042E-01         1.030000E+02         2.800000E+01         3.560000E+02         2.660000E+02         1.900000E+01         2.000000E+00         1.380000E+02         2.000000E+00         3.400000E+01         0.000000E+00         3.240000E+02         1.400000E+01         7.200000E+01         3.200000E+01         1.790000E+02         1.950000E+02         4.800000E+01         1.100000E+01
        4.810800E+07         9.523100E+00         2.259936E-01         4.562253E-01         3.177811E-01         6.652366E-02        -1.580701E-02         3.430453E-01        -1.548755E+00        -1.781359E+00        -1.202085E+00         5.460000E+02         6.480000E+02         8.760000E+02        -1.181336E+01        -1.188701E+01        -1.166331E+01        -7.858039E+00        -8.507233E+00        -7.079267E+00        -4.482523E+00        -4.397722E+00        -3.855300E+00        -2.079572E+00         0.000000E+00        -2.376323E+00         0.000000E+00        -3.334624E+00         0.000000E+00        -2.907647E+01        -3.120028E+01        -3.040429E+01        -3.174279E+01        -2.406302E+01        -2.619657E+01        -6.165774E+00        -5.632808E+00        -5.729984E+00        -6.374820E+00        -7.101624E+00        -6.933535E+00        -6.570977E+00         0.000000E+00        -1.112591E+01                  NAN        -5.519347E+00         0.000000E+00        -2.286912E+01        -2.557692E+01        -2.175014E+01                  NAN        -2.173250E+01        -2.405227E+01        -5.762331E+00        -7.150415E+00        -5.560756E+00                  NAN        -6.441779E+00        -7.567235E+00        -1.694699E+00         0.000000E+00        -2.255271E+00         0.000000E+00        -2.645899E+00         0.000000E+00        -2.989459E+01        -3.180268E+01        -3.084682E+01        -3.307337E+01        -2.627823E+01        -2.771668E+01        -7.386115E-01        -8.415489E-01        -6.592725E-01        -8.395280E-01        -7.645369E-01        -7.866386E-01         1.030000E+02         3.500000E+01         3.550000E+02         2.620000E+02         1.600000E+01         3.000000E+00         1.360000E+02         5.000000E+00         3.200000E+01         0.000000E+00         3.180000E+02         2.100000E+01         7.300000E+01         3.100000E+01         1.740000E+02         1.960000E+02         4.600000E+01         1.000000E+01
        4.813800E+07         9.150434E+00         2.141156E-01         4.453484E-01         3.405360E-01         7.794353E-02        -3.411590E-02         3.574592E-01        -1.574350E+00        -1.824501E+00        -1.210296E+00         5.520000E+02         5.920000E+02         9.260000E+02        -1.186486E+01        -1.190785E+01        -1.133269E+01        -7.635966E+00        -8.443334E+00        -7.103148E+00        -4.391204E+00        -4.285146E+00        -3.976648E+00        -2.178909E+00         0.000000E+00        -2.407026E+00         0.000000E+00        -3.542133E+00         0.000000E+00        -2.896636E+01        -3.094935E+01        -3.027925E+01        -3.167794E+01        -2.584915E+01        -2.920859E+01        -6.109386E+00        -6.356872E+00        -5.656157E+00        -6.455980E+00        -6.579042E+00        -6.264094E+00        -6.868717E+00         0.000000E+00        -1.107626E+01         0.000000E+00        -5.139545E+00         0.000000E+00        -2.232846E+01        -2.893478E+01        -2.228846E+01        -3.211834E+01        -2.226589E+01        -2.144498E+01        -5.928285E+00        -7.346024E+00        -5.354543E+00        -5.730372E+00        -6.328342E+00        -9.426724E+00        -2.184652E+00         0.000000E+00        -2.116764E+00         0.000000E+00        -2.383794E+00         0.000000E+00        -2.951595E+01        -3.127159E+01        -3.116424E+01        -3.285674E+01        -2.702154E+01        -2.843908E+01        -6.460316E-01        -8.178032E-01        -5.919280E-01        -8.455807E-01        -5.817132E-01        -6.263959E-01         1.000000E+02         3.200000E+01         3.440000E+02         2.680000E+02         2.400000E+01         6.000000E+00         1.250000E+02         5.000000E+00         2.700000E+01         1.000000E+00         3.420000E+02         1.200000E+01         8.100000E+01         3.000000E+01         1.650000E+02         2.020000E+02         5.200000E+01         1.300000E+01
        4.816800E+07         9.295469E+00         2.249071E-01         4.527260E-01         3.223669E-01         3.704526E-02        -1.573375E-02         3.395608E-01        -1.590310E+00        -1.790838E+00        -1.215990E+00         5.590000E+02         5.880000E+02         9.230000E+02        -1.152928E+01        -1.177695E+01        -1.110563E+01        -7.893487E+00        -8.608659E+00        -7.340819E+00        -4.420147E+00        -4.324988E+00        -3.855068E+00        -2.021179E+00         0.000000E+00        -2.560511E+00         0.000000E+00        -3.344814E+00         0.000000E+00        -2.902578E+01        -3.090307E+01        -3.026147E+01        -3.159540E+01        -2.478588E+01        -2.643525E+01        -5.971458E+00        -5.583736E+00        -5.795690E+00        -6.424158E+00        -5.600817E+00        -4.269065E+00        -6.051144E+00         0.000000E+00        -1.013811E+01                  NAN        -5.495262E+00         0.000000E+00        -2.326187E+01        -2.586543E+01        -2.233357E+01                  NAN        -2.177414E+01        -2.439172E+01        -5.830827E+00        -8.101500E+00        -5.298117E+00                  NAN        -6.334058E+00        -7.318921E+00        -1.924174E+00         0.000000E+00        -1.804768E+00         0.000000E+00        -3.622253E+00         0.000000E+00        -2.966030E+01        -3.121536E+01        -3.100191E+01        -3.285718E+01        -2.581332E+01        -2.955431E+01        -4.928272E-01        -9.125890E-01        -7.407097E-01        -8.021323E-01        -6.717042E-01        -3.097472E-01         1.060000E+02         3.000000E+01         3.330000E+02         2.870000E+02         1.700000E+01         1.000000E+00         1.400000E+02         7.000000E+00         3.000000E+01         0.000000E+00         3.060000E+02         2.900000E+01         8.200000E+01         2.700000E+01         1.750000E+02         2.020000E+02         5.500000E+01         8.000000E+00
        4.819800E+07         9.254083E+00         2.284237E-01         4.508792E-01         3.206971E-01         5.301287E-02        -1.942687E-02         3.610178E-01        -1.578175E+00        -1.787296E+00        -1.221578E+00         6.150000E+02         5.940000E+02         8.610000E+02        -1.148181E+01        -1.179704E+01        -1.180540E+01        -7.845256E+00        -8.654041E+00        -7.136671E+00        -4.558976E+00        -4.158699E+00        -3.660241E+00        -2.455184E+00         0.000000E+00        -2.507921E+00         0.000000E+00        -2.291231E+00         0.000000E+00        -2.897152E+01        -3.084479E+01        -3.023998E+01        -3.170357E+01        -2.538878E+01        -2.699716E+01        -5.707513E+00        -6.192436E+00        -5.786761E+00        -6.498798E+00        -6.920919E+00        -4.322207E+00        -6.578767E+00         0.000000E+00        -9.900389E+00                  NAN        -5.459135E+00         0.000000E+00        -2.326842E+01        -2.524960E+01        -2.246603E+01                  NAN        -2.178058E+01        -2.427467E+01        -5.797858E+00        -7.176213E+00        -5.520731E+00                  NAN        -6.492995E+00        -7.710678E+00        -1.921941E+00         0.000000E+00        -1.733242E+00         0.000000E+00        -3.181600E+00         0.000000E+00        -2.951883E+01        -3.189289E+01        -3.122818E+01        -3.303534E+01        -2.656114E+01        -2.747579E+01        -5.726716E-01        -9.247063E-01        -6.015052E-01        -8.313153E-01        -6.970695E-01        -1.221751E-01         1.030000E+02         3.500000E+01         3.350000E+02         2.790000E+02         2.000000E+01         2.000000E+00         1.330000E+02         8.000000E+00         3.000000E+01         0.000000E+00         3.220000E+02         1.900000E+01         8.900000E+01         2.300000E+01         1.830000E+02         1.940000E+02         5.000000E+01         1.000000E+01
        4.822800E+07         9.278106E+00         2.215883E-01         4.472023E-01         3.312095E-01         1.600994E-02        -4.834124E-02         3.370061E-01        -1.609503E+00        -1.813897E+00        -1.199301E+00         5.520000E+02         5.860000E+02         9.320000E+02        -1.079588E+01        -1.180231E+01        -1.166622E+01        -8.182791E+00        -8.574720E+00        -7.272417E+00        -4.543145E+00        -4.307305E+00        -3.663463E+00        -2.265711E+00         0.000000E+00        -2.460408E+00         0.000000E+00        -3.121245E+00                  NAN        -2.912245E+01        -3.153549E+01        -3.016564E+01        -3.181415E+01        -2.479016E+01                  NAN        -5.993375E+00        -5.441883E+00        -5.757116E+00        -6.326517E+00        -6.494860E+00                  NAN        -5.933051E+00         0.000000E+00        -1.037035E+01                  NAN        -5.695080E+00         0.000000E+00        -2.281169E+01        -2.675676E+01        -2.276262E+01                  NAN        -2.173992E+01        -2.555477E+01        -6.100470E+00        -6.978907E+00        -4.875251E+00                  NAN        -6.357185E+00        -7.177957E+00        -1.691426E+00         0.000000E+00        -1.816164E+00         0.000000E+00        -3.231146E+00         0.000000E+00        -2.985690E+01        -3.172795E+01        -3.125889E+01        -3.292000E+01        -2.629203E+01        -2.902220E+01        -5.842159E-01        -5.797115E-01        -6.847386E-01        -8.915565E-01        -5.969530E-01        -7.107465E-01         9.800000E+01         3.000000E+01         3.340000E+02         2.870000E+02         2.500000E+01         0.000000E+00         1.330000E+02         6.000000E+00         2.900000E+01         0.000000E+00         3.210000E+02         2.300000E+01         7.500000E+01         3.500000E+01         1.740000E+02         2.000000E+02         4.300000E+01         1.200000E+01
        4.825800E+07         8.851495E+00         2.129286E-01         4.551861E-01         3.318852E-01         3.969230E-02         1.626807E-02         3.190961E-01        -1.617196E+00        -1.761166E+00        -1.240290E+00         5.210000E+02         5.880000E+02         9.610000E+02        -1.168904E+01        -1.196522E+01        -1.139588E+01        -7.870583E+00        -8.302315E+00        -7.266125E+00        -4.457743E+00        -4.227049E+00        -3.864367E+00        -1.993342E+00         0.000000E+00        -2.469994E+00         0.000000E+00        -3.184396E+00         0.000000E+00        -2.932075E+01        -3.012721E+01        -3.017224E+01        -3.159823E+01        -2.495664E+01        -2.331979E+01        -5.611643E+00        -6.119267E+00        -5.945451E+00        -6.481510E+00        -6.862820E+00        -8.100057E+00        -6.591736E+00         0.000000E+00        -1.006444E+01                  NAN        -5.485516E+00         0.000000E+00        -2.304432E+01        -2.659596E+01        -2.255692E+01                  NAN        -2.209581E+01        -2.348734E+01        -5.631007E+00        -6.983348E+00        -5.492912E+00                  NAN        -6.327995E+00        -7.524638E+00        -1.741767E+00         0.000000E+00        -1.928378E+00         0.000000E+00        -2.340561E+00         0.000000E+00        -3.011049E+01        -3.136194E+01        -3.099329E+01        -3.296187E+01        -2.696217E+01        -3.032304E+01        -6.186740E-01        -1.083759E+00        -6.370160E-01        -8.768894E-01        -6.006060E-01        -7.602204E-01         9.900000E+01         3.200000E+01         3.450000E+02         2.760000E+02         2.000000E+01         2.000000E+00         1.330000E+02         7.000000E+00         3.100000E+01         0.000000E+00         3.250000E+02         1.600000E+01         7.800000E+01         2.900000E+01         1.760000E+02         1.960000E+02         5.300000E+01         9.000000E+00
        4.828800E+07         8.937294E+00         2.032874E-01         4.633210E-01         3.333917E-01         6.592156E-02        -2.139530E-02         3.306848E-01        -1.574863E+00        -1.793585E+00        -1.226012E+00         4.310000E+02         6.480000E+02         9.910000E+02        -1.176524E+01        -1.173392E+01        -1.151331E+01        -7.923080E+00        -8.511076E+00        -7.329359E+00        -4.340840E+00        -4.226581E+00        -3.897304E+00        -1.972961E+00         0.000000E+00        -2.397957E+00         0.000000E+00        -2.685925E+00         0.000000E+00        -2.904618E+01        -3.099075E+01        -3.055870E+01        -3.161501E+01        -2.630661E+01        -2.610238E+01        -6.065899E+00        -6.048098E+00        -5.629701E+00        -6.371471E+00        -6.325659E+00        -9.904038E+00        -5.544738E+00         0.000000E+00        -1.084151E+01                  NAN        -5.741959E+00         0.000000E+00        -2.311962E+01        -2.807136E+01        -2.216471E+01                  NAN        -2.194694E+01        -2.542218E+01        -6.087671E+00        -6.494733E+00        -5.246174E+00                  NAN        -6.124867E+00        -7.330004E+00        -1.884932E+00         0.000000E+00        -1.873986E+00         0.000000E+00        -2.721796E+00         0.000000E+00        -2.993822E+01        -3.121233E+01        -3.115128E+01        -3.304764E+01        -2.651200E+01        -2.772841E+01        -8.047307E-01        -8.672207E-01        -5.720256E-01        -8.158363E-01        -5.274959E-01        -3.837037E-01         8.500000E+01         4.100000E+01         3.540000E+02         2.720000E+02         2.100000E+01         1.000000E+00         1.340000E+02         5.000000E+00         3.500000E+01         0.000000E+00         3.240000E+02         1.400000E+01         5.800000E+01         3.200000E+01         1.800000E+02         2.040000E+02         6.700000E+01         5.000000E+00
        4.831800E+07         8.940457E+00         2.095083E-01         4.515013E-01         3.389905E-01         5.945548E-02        -3.701820E-02         3.030868E-01        -1.584905E+00        -1.795279E+00        -1.234785E+00         4.930000E+02         5.800000E+02         9.970000E+02        -1.165506E+01        -1.174496E+01        -1.117301E+01        -7.809802E+00        -8.839097E+00        -7.284613E+00        -4.486765E+00        -4.143811E+00        -3.897175E+00        -2.303294E+00         0.000000E+00        -2.315567E+00         0.000000E+00        -3.309323E+00                  NAN        -2.910424E+01        -3.064699E+01        -3.049350E+01        -3.167305E+01        -2.524296E+01                  NAN        -5.621393E+00        -6.076570E+00        -5.676822E+00        -6.289783E+00        -6.301496E+00                  NAN        -6.092578E+00         0.000000E+00        -1.040688E+01                  NAN        -5.477085E+00         0.000000E+00        -2.327825E+01        -2.474346E+01        -2.285362E+01                  NAN        -2.197156E+01        -2.589946E+01        -5.752319E+00        -6.661439E+00        -5.279227E+00                  NAN        -6.188305E+00        -6.465057E+00        -2.198475E+00         0.000000E+00        -1.832420E+00         0.000000E+00        -3.073770E+00         0.000000E+00        -2.935646E+01        -3.166232E+01        -3.125424E+01        -3.309075E+01        -2.680874E+01        -2.927404E+01        -5.337866E-01        -5.837726E-01        -5.382783E-01        -8.791084E-01        -4.891813E-01        -9.729511E-01         9.600000E+01         3.000000E+01         3.530000E+02         2.730000E+02         2.200000E+01         0.000000E+00         1.330000E+02         6.000000E+00         2.900000E+01         0.000000E+00         3.220000E+02         2.200000E+01         7.000000E+01         4.000000E+01         1.760000E+02         1.930000E+02         4.800000E+01         1.200000E+01
        4.834800E+07         8.893482E+00         2.073407E-01         4.518026E-01         3.408567E-01         7.431433E-02        -4.167556E-02         3.319222E-01        -1.576371E+00        -1.812070E+00        -1.238491E+00         4.810000E+02         5.740000E+02         1.015000E+03        -1.175193E+01        -1.144670E+01        -1.160880E+01        -7.722872E+00        -8.809687E+00        -7.109616E+00        -4.682899E+00        -4.245994E+00        -3.787930E+00        -2.721579E+00         0.000000E+00        -2.334862E+00         0.000000E+00        -3.557071E+00         0.000000E+00        -2.923083E+01        -3.070628E+01        -3.054193E+01        -3.165970E+01        -2.575637E+01        -2.156413E+01        -5.721896E+00        -6.132390E+00        -5.778666E+00        -6.350154E+00        -5.433960E+00        -9.528526E+00        -6.040427E+00         0.000000E+00        -9.832171E+00                  NAN        -5.805684E+00         0.000000E+00        -2.341621E+01        -2.570675E+01        -2.246357E+01                  NAN        -2.186929E+01        -2.532095E+01        -5.908405E+00        -6.879256E+00        -5.376722E+00                  NAN        -6.222781E+00        -6.997312E+00        -1.952631E+00         0.000000E+00        -1.679903E+00         0.000000E+00        -2.696877E+00         0.000000E+00        -2.993417E+01        -3.087360E+01        -3.122150E+01        -3.298983E+01        -2.720396E+01        -2.888055E+01        -5.330551E-01        -7.875847E-01        -6.040338E-01        -8.821064E-01        -5.131307E-01        -5.228724E-01         9.200000E+01         3.400000E+01         3.460000E+02         2.780000E+02         2.200000E+01         2.000000E+00         1.270000E+02         9.000000E+00         2.800000E+01         0.000000E+00         3.290000E+02         1.900000E+01         7.500000E+01         3.300000E+01         1.690000E+02         2.060000E+02         5.400000E+01         1.000000E+01
        4.837800E+07         8.689088E+00         2.030249E-01         4.546603E-01         3.423148E-01         4.727651E-02        -3.926714E-02         3.443948E-01        -1.588092E+00        -1.803728E+00        -1.217083E+00         4.900000E+02         5.770000E+02         1.003000E+03        -1.152432E+01        -1.159656E+01        -1.191356E+01        -8.043318E+00        -8.775919E+00        -7.004454E+00        -4.608985E+00        -4.193707E+00        -3.669892E+00        -2.484076E+00         0.000000E+00        -2.391239E+00         0.000000E+00        -4.348610E+00         0.000000E+00        -2.880452E+01        -3.140665E+01        -3.037084E+01        -3.160310E+01        -2.495644E+01        -3.530972E+01        -5.859774E+00        -6.254732E+00        -5.651961E+00        -6.327990E+00        -6.167815E+00        -3.827520E+00        -5.878542E+00         0.000000E+00        -9.555388E+00                  NAN        -5.730487E+00         0.000000E+00        -2.315324E+01        -2.735810E+01        -2.355509E+01                  NAN        -2.175291E+01        -2.496187E+01        -5.994650E+00        -6.704696E+00        -5.062709E+00                  NAN        -6.388827E+00        -6.827494E+00        -2.374407E+00         0.000000E+00        -1.922751E+00         0.000000E+00        -2.886554E+00         0.000000E+00        -2.880451E+01        -3.202467E+01        -3.114875E+01        -3.282218E+01        -2.680576E+01        -2.927060E+01        -7.312917E-01        -6.335260E-01        -5.403889E-01        -8.357482E-01        -5.960000E-01        -6.512341E-01         9.100000E+01         3.100000E+01         3.440000E+02         2.810000E+02         2.600000E+01         1.000000E+00         1.290000E+02         8.000000E+00         2.900000E+01         0.000000E+00         3.290000E+02         1.700000E+01         5.600000E+01         3.700000E+01         1.780000E+02         2.090000E+02         6.200000E+01         1.200000E+01
        4.840800E+07         8.530449E+00         1.902429E-01         4.639917E-01         3.457654E-01         6.625488E-02        -3.919709E-02         3.351218E-01        -1.595096E+00        -1.836333E+00        -1.221395E+00         4.860000E+02         5.950000E+02         9.890000E+02        -1.178646E+01        -1.160742E+01        -1.132357E+01        -7.816761E+00        -8.622788E+00        -7.289722E+00        -4.225446E+00        -4.193838E+00        -3.898473E+00        -2.679498E+00         0.000000E+00        -2.431291E+00         0.000000E+00        -2.633722E+00         0.000000E+00        -2.871356E+01        -3.131707E+01        -3.044229E+01        -3.186918E+01        -2.511809E+01        -2.443516E+01        -5.797631E+00        -5.798283E+00        -5.692115E+00        -6.530451E+00        -6.927176E+00        -8.483363E+00        -6.018778E+00         0.000000E+00        -8.090501E+00         0.000000E+00        -5.450227E+00         0.000000E+00        -2.301160E+01        -2.585479E+01        -2.375374E+01        -2.984620E+01        -2.188422E+01        -2.378754E+01        -5.835620E+00        -7.716393E+00        -5.574934E+00        -7.900404E+00        -6.335377E+00        -7.782851E+00        -1.766197E+00         0.000000E+00        -1.858747E+00         0.000000E+00        -3.104856E+00         0.000000E+00        -2.996737E+01        -3.145859E+01        -3.093326E+01        -3.306864E+01        -2.624903E+01        -2.909506E+01        -5.639076E-01        -6.272064E-01        -6.295509E-01        -9.069950E-01        -5.686680E-01        -1.447529E-01         8.700000E+01         3.000000E+01         3.460000E+02         2.870000E+02         2.300000E+01         1.000000E+00         1.250000E+02         3.000000E+00         3.600000E+01         1.000000E+00         3.350000E+02         1.200000E+01         5.400000E+01         3.100000E+01         1.830000E+02         2.050000E+02         5.800000E+01         1.400000E+01
        4.843800E+07         8.681797E+00         1.962208E-01         4.574792E-01         3.463000E-01         3.318227E-02        -1.410520E-02         3.214749E-01        -1.625355E+00        -1.791767E+00        -1.235115E+00         4.720000E+02         5.800000E+02         1.018000E+03        -1.176485E+01        -1.169489E+01        -1.144154E+01        -7.667529E+00        -8.571828E+00        -7.374195E+00        -4.520142E+00        -4.192734E+00        -3.702708E+00        -2.858561E+00         0.000000E+00        -2.321830E+00         0.000000E+00        -3.555116E+00         0.000000E+00        -2.883085E+01        -3.212273E+01        -3.056647E+01        -3.156061E+01        -2.456111E+01        -3.016968E+01        -5.806254E+00        -5.464894E+00        -5.644148E+00        -6.511056E+00        -6.843367E+00        -6.278905E+00        -5.949567E+00         0.000000E+00        -1.017523E+01         0.000000E+00        -5.550518E+00         0.000000E+00        -2.305280E+01        -2.594312E+01        -2.269740E+01        -2.140275E+01        -2.188575E+01        -2.496407E+01        -5.953806E+00        -7.358537E+00        -5.029364E+00        -1.165651E+01        -6.223588E+00        -7.393959E+00        -2.223578E+00         0.000000E+00        -1.789498E+00         0.000000E+00        -2.831686E+00         0.000000E+00        -2.943409E+01        -3.238680E+01        -3.133316E+01        -3.300490E+01        -2.686340E+01        -2.907437E+01        -5.069158E-01        -7.176469E-01        -5.646080E-01        -8.809096E-01        -6.138716E-01        -3.293730E-01         9.000000E+01         3.100000E+01         3.460000E+02         2.780000E+02         2.800000E+01         1.000000E+00         1.190000E+02         6.000000E+00         3.000000E+01         1.000000E+00         3.400000E+02         1.600000E+01         5.600000E+01         3.300000E+01         1.840000E+02         2.020000E+02         4.900000E+01         9.000000E+00
        4.846800E+07         9.598009E+00         2.228443E-01         4.499558E-01         3.271999E-01         3.326214E-02        -4.571653E-02         3.342743E-01        -1.611596E+00        -1.841003E+00        -1.206459E+00         5.370000E+02         5.800000E+02         9.530000E+02        -1.149843E+01        -1.175662E+01        -1.124073E+01        -8.268098E+00        -8.534721E+00        -7.112368E+00        -4.661488E+00        -4.311432E+00        -3.762067E+00        -1.987506E+00         0.000000E+00        -2.384478E+00         0.000000E+00        -3.540592E+00         0.000000E+00        -2.904417E+01        -3.139387E+01        -3.039428E+01        -3.150362E+01        -2.480751E+01        -2.584045E+01        -6.083677E+00        -6.228788E+00        -5.677471E+00        -6.515000E+00        -6.267478E+00        -5.930736E+00        -5.829435E+00         0.000000E+00        -9.769076E+00         0.000000E+00        -5.569610E+00         0.000000E+00        -2.320525E+01        -2.474421E+01        -2.293509E+01        -2.478184E+01        -2.194351E+01        -2.429996E+01        -6.029575E+00        -8.122928E+00        -5.245466E+00        -9.209920E+00        -6.264828E+00        -7.082940E+00        -2.101383E+00         0.000000E+00        -1.874637E+00         0.000000E+00        -2.321823E+00         0.000000E+00        -2.920548E+01        -3.193834E+01        -3.106049E+01        -3.305762E+01        -2.732022E+01        -2.850064E+01        -5.544886E-01        -8.661807E-01        -6.421718E-01        -8.095536E-01        -4.270344E-01        -4.172786E-01         1.040000E+02         3.100000E+01         3.390000E+02         2.800000E+02         1.800000E+01         2.000000E+00         1.410000E+02         3.000000E+00         2.900000E+01         1.000000E+00         3.260000E+02         1.200000E+01         8.300000E+01         2.900000E+01         1.820000E+02         2.020000E+02         4.700000E+01         1.100000E+01
        4.849800E+07         8.930288E+00         1.959833E-01         4.546030E-01         3.494137E-01         4.206677E-02        -5.464970E-02         3.323058E-01        -1.604462E+00        -1.819251E+00        -1.248048E+00         4.690000E+02         5.780000E+02         1.023000E+03        -1.147437E+01        -1.165659E+01        -1.179854E+01        -7.980524E+00        -8.762972E+00        -7.077818E+00        -4.605867E+00        -4.163811E+00        -3.735528E+00        -2.085986E+00         0.000000E+00        -2.239120E+00         0.000000E+00        -3.702625E+00         0.000000E+00        -2.981922E+01        -2.993284E+01        -3.056080E+01        -3.172402E+01        -2.540415E+01        -2.496061E+01        -5.802159E+00        -6.612432E+00        -5.775704E+00        -6.464369E+00        -5.836159E+00        -9.184234E+00        -6.169284E+00         0.000000E+00        -1.000709E+01                  NAN        -5.792077E+00         0.000000E+00        -2.372760E+01        -2.819345E+01        -2.260768E+01                  NAN        -2.160046E+01        -2.363449E+01        -5.792334E+00        -5.750585E+00        -4.323340E+00                  NAN        -6.264236E+00        -7.662738E+00        -1.807855E+00         0.000000E+00        -1.932199E+00         0.000000E+00        -2.382244E+00         0.000000E+00        -3.014076E+01        -3.113129E+01        -3.121189E+01        -3.321351E+01        -2.725471E+01        -2.912862E+01        -5.356798E-01        -8.399086E-01        -5.617312E-01        -8.083889E-01        -6.602162E-01        -8.265963E-01         8.600000E+01         2.900000E+01         3.580000E+02         2.690000E+02         3.000000E+01         2.000000E+00         1.160000E+02         6.000000E+00         2.900000E+01         0.000000E+00         3.450000E+02         1.600000E+01         7.300000E+01         2.900000E+01         1.750000E+02         2.090000E+02         5.800000E+01         3.000000E+00
        4.852800E+07         9.089572E+00         1.924381E-01         4.608072E-01         3.467547E-01        -9.135605E-03        -1.848749E-02         3.212609E-01        -1.653145E+00        -1.811886E+00        -1.242678E+00         4.780000E+02         5.810000E+02         1.011000E+03        -1.135350E+01        -1.180194E+01        -1.181154E+01        -7.974970E+00        -8.464766E+00        -7.076723E+00        -4.553190E+00        -4.347832E+00        -3.828170E+00        -2.396645E+00         0.000000E+00        -2.415843E+00         0.000000E+00        -4.033365E+00         0.000000E+00        -2.915652E+01        -3.127881E+01        -3.021774E+01        -3.162498E+01        -2.589027E+01        -2.357248E+01        -5.810038E+00        -5.625049E+00        -5.913338E+00        -6.398674E+00        -6.039320E+00        -9.654935E+00        -5.906936E+00         0.000000E+00        -1.019725E+01                  NAN        -5.668128E+00         0.000000E+00        -2.429373E+01        -2.742910E+01        -2.219341E+01                  NAN        -2.201979E+01        -2.487757E+01        -5.456147E+00        -6.357642E+00        -5.320275E+00                  NAN        -6.076033E+00        -6.464582E+00        -1.495204E+00         0.000000E+00        -1.901632E+00         0.000000E+00        -2.871534E+00         0.000000E+00        -3.044103E+01        -3.113978E+01        -3.104328E+01        -3.271027E+01        -2.689737E+01        -2.798331E+01        -5.615591E-01        -8.338107E-01        -6.118622E-01        -9.394742E-01        -5.737584E-01        -7.963155E-01         9.500000E+01         2.600000E+01         3.430000E+02         2.810000E+02         2.700000E+01         2.000000E+00         1.160000E+02         4.000000E+00         2.900000E+01         0.000000E+00         3.460000E+02         1.700000E+01         6.800000E+01         3.000000E+01         1.750000E+02         2.100000E+02         6.000000E+01         7.000000E+00
        4.855800E+07         8.708684E+00         1.880696E-01         4.575224E-01         3.544080E-01         4.081391E-02        -2.595240E-02         3.493748E-01        -1.595712E+00        -1.806616E+00        -1.226378E+00         4.780000E+02         5.840000E+02         1.008000E+03        -1.155316E+01        -1.181481E+01        -1.170835E+01        -7.815545E+00        -8.520986E+00        -7.103508E+00        -4.633089E+00        -4.215960E+00        -3.695158E+00        -1.823305E+00         0.000000E+00        -2.465956E+00         0.000000E+00        -3.273252E+00                  NAN        -2.996677E+01        -3.120936E+01        -3.042711E+01        -3.183354E+01        -2.578004E+01                  NAN        -5.589828E+00        -6.442938E+00        -5.799471E+00        -6.382971E+00        -6.171121E+00                  NAN        -6.333018E+00         0.000000E+00        -9.686929E+00         0.000000E+00        -5.767287E+00         0.000000E+00        -2.322131E+01        -2.945614E+01        -2.275141E+01        -2.709126E+01        -2.162437E+01        -2.489838E+01        -5.874240E+00        -4.416357E+00        -4.962708E+00        -8.578906E+00        -6.327231E+00        -7.748274E+00        -1.951653E+00         0.000000E+00        -1.905965E+00         0.000000E+00        -2.701261E+00         0.000000E+00        -2.985747E+01        -3.134335E+01        -3.133353E+01        -3.329065E+01        -2.680942E+01        -2.887201E+01        -6.227750E-01        -7.812283E-01        -5.923104E-01        -8.227076E-01        -4.702125E-01        -7.416263E-01         9.500000E+01         1.800000E+01         3.470000E+02         2.830000E+02         3.100000E+01         0.000000E+00         1.150000E+02         3.000000E+00         2.900000E+01         2.000000E+00         3.420000E+02         2.100000E+01         6.500000E+01         2.300000E+01         1.740000E+02         2.160000E+02         5.200000E+01         1.000000E+01
        4.858800E+07         8.380874E+00         1.734631E-01         4.699568E-01         3.565802E-01         3.903112E-02        -1.500821E-02         3.371146E-01        -1.592659E+00        -1.788782E+00        -1.230708E+00         3.910000E+02         6.460000E+02         1.033000E+03        -1.181637E+01        -1.197500E+01        -1.133884E+01        -7.842824E+00        -8.290197E+00        -7.468754E+00        -4.632455E+00        -4.414925E+00        -3.746994E+00        -2.238332E+00         0.000000E+00        -2.472931E+00         0.000000E+00        -3.954573E+00         0.000000E+00        -2.913109E+01        -3.101676E+01        -3.036672E+01        -3.158423E+01        -2.375185E+01        -2.790255E+01        -5.693597E+00        -5.840730E+00        -5.862492E+00        -6.474606E+00        -6.633913E+00        -7.447808E+00        -5.958463E+00         0.000000E+00        -1.033765E+01         0.000000E+00        -5.340308E+00         0.000000E+00        -2.320907E+01        -2.365645E+01        -2.190194E+01        -2.840757E+01        -2.151946E+01        -2.423971E+01        -6.050551E+00        -8.536311E+00        -5.475333E+00        -7.881749E+00        -6.278896E+00        -7.429137E+00        -1.704497E+00         0.000000E+00        -2.042533E+00         0.000000E+00        -2.586185E+00         0.000000E+00        -3.024683E+01        -3.128694E+01        -3.100094E+01        -3.310173E+01        -2.671317E+01        -2.868843E+01        -6.615606E-01        -9.645275E-01        -5.901057E-01        -8.836405E-01        -7.581829E-01        -8.076549E-01         8.500000E+01         2.200000E+01         3.590000E+02         2.790000E+02         2.800000E+01         1.000000E+00         1.120000E+02         5.000000E+00         3.300000E+01         1.000000E+00         3.520000E+02         9.000000E+00         4.700000E+01         3.300000E+01         1.790000E+02         2.170000E+02         5.900000E+01         6.000000E+00
        4.861800E+07         8.398528E+00         1.879827E-01         4.648884E-01         3.471289E-01         5.653048E-03        -4.129973E-02         3.225288E-01        -1.638169E+00        -1.819576E+00        -1.227069E+00         4.940000E+02         5.940000E+02         9.820000E+02        -1.165816E+01        -1.228928E+01        -1.168551E+01        -8.111925E+00        -8.470475E+00        -7.278345E+00        -4.489758E+00        -4.158547E+00        -3.634192E+00        -2.425978E+00         0.000000E+00        -2.537672E+00         0.000000E+00        -3.266837E+00         0.000000E+00        -2.905130E+01        -3.056596E+01        -3.043959E+01        -3.157999E+01        -2.482194E+01        -2.590974E+01        -5.685535E+00        -6.194038E+00        -5.851647E+00        -6.335495E+00        -6.220442E+00        -6.763342E+00        -6.366681E+00         0.000000E+00        -1.053820E+01         0.000000E+00        -5.549209E+00         0.000000E+00        -2.333708E+01        -2.710747E+01        -2.283469E+01        -3.011218E+01        -2.158755E+01        -2.372397E+01        -5.477646E+00        -7.016179E+00        -5.025369E+00        -6.534934E+00        -6.411845E+00        -8.325619E+00        -1.757929E+00         0.000000E+00        -1.726906E+00         0.000000E+00        -2.288725E+00         0.000000E+00        -3.003065E+01        -3.196914E+01        -3.132553E+01        -3.316806E+01        -2.687410E+01        -2.760845E+01        -6.902808E-01        -7.489802E-01        -6.834153E-01        -8.871576E-01        -7.206942E-01        -2.567567E-01         8.900000E+01         1.900000E+01         3.550000E+02         2.840000E+02         2.400000E+01         3.000000E+00         1.200000E+02         5.000000E+00         3.000000E+01         3.000000E+00         3.490000E+02         5.000000E+00         6.300000E+01         2.400000E+01         1.850000E+02         2.080000E+02         4.900000E+01         1.000000E+01
        4.864800E+07         8.587331E+00         1.910400E-01         4.583637E-01         3.505963E-01         2.305128E-02        -3.314017E-02         3.367146E-01        -1.610909E+00        -1.803238E+00        -1.236432E+00         5.060000E+02         5.790000E+02         9.850000E+02        -1.160887E+01        -1.189080E+01        -1.176713E+01        -8.211465E+00        -8.428539E+00        -7.316821E+00        -4.483409E+00        -3.975987E+00        -3.613947E+00        -2.439067E+00         0.000000E+00        -2.432687E+00         0.000000E+00        -3.021672E+00         0.000000E+00        -2.929355E+01        -2.991695E+01        -3.050541E+01        -3.168746E+01        -2.551270E+01        -2.374330E+01        -5.694092E+00        -7.421541E+00        -5.722519E+00        -6.419546E+00        -5.705929E+00        -8.733846E+00        -6.490832E+00         0.000000E+00        -9.135348E+00         0.000000E+00        -5.476038E+00         0.000000E+00        -2.335285E+01        -2.481464E+01        -2.317077E+01        -2.579060E+01        -2.208132E+01        -2.565785E+01        -5.575504E+00        -1.098009E+01        -5.175113E+00        -7.907061E+00        -6.119892E+00        -6.212522E+00        -1.580227E+00         0.000000E+00        -1.951197E+00         0.000000E+00        -2.952240E+00         0.000000E+00        -3.026447E+01        -3.179880E+01        -3.106752E+01        -3.293397E+01        -2.687929E+01        -2.901503E+01        -5.389001E-01        -9.768677E-01        -5.830563E-01        -8.262980E-01        -7.113290E-01        -3.101333E-01         9.700000E+01         1.800000E+01         3.450000E+02         2.840000E+02         2.900000E+01         1.000000E+00         1.170000E+02         1.000000E+00         3.000000E+01         2.000000E+00         3.510000E+02         1.100000E+01         7.600000E+01         1.700000E+01         1.760000E+02         2.100000E+02         5.400000E+01         1.300000E+01
        4.867800E+07         8.322105E+00         1.772668E-01         4.631121E-01         3.596212E-01         1.073995E-01        -1.920731E-02         3.372298E-01        -1.562842E+00        -1.802316E+00        -1.240314E+00         4.900000E+02         5.860000E+02         9.940000E+02        -1.182892E+01        -1.146191E+01        -1.182402E+01        -7.733888E+00        -8.690928E+00        -6.963721E+00        -4.560256E+00        -4.007980E+00        -3.730409E+00        -2.681800E+00         0.000000E+00        -2.216858E+00         0.000000E+00        -3.492467E+00         0.000000E+00        -2.908769E+01        -3.167081E+01        -3.077847E+01        -3.147755E+01        -2.652074E+01        -2.850200E+01        -5.809350E+00        -6.299528E+00        -5.631884E+00        -6.664162E+00        -5.280296E+00        -7.382879E+00        -6.820097E+00         0.000000E+00        -1.031185E+01         0.000000E+00        -5.441326E+00         0.000000E+00        -2.319482E+01        -2.866165E+01        -2.194650E+01        -2.859904E+01        -2.183629E+01        -2.527159E+01        -5.851773E+00        -5.490143E+00        -5.842566E+00        -8.144399E+00        -6.355772E+00        -6.063172E+00        -1.849146E+00         0.000000E+00        -1.964184E+00         0.000000E+00        -2.501371E+00         0.000000E+00        -2.998539E+01        -3.250915E+01        -3.100351E+01        -3.311425E+01        -2.765492E+01        -2.858479E+01        -6.832320E-01        -5.270827E-01        -5.920976E-01        -8.196116E-01        -4.790831E-01        -9.537193E-01         9.000000E+01         1.400000E+01         3.560000E+02         2.790000E+02         3.200000E+01         3.000000E+00         9.900000E+01         2.000000E+00         3.000000E+01         3.000000E+00         3.620000E+02         1.600000E+01         6.800000E+01         2.000000E+01         1.850000E+02         2.050000E+02         6.000000E+01         9.000000E+00
        4.870800E+07         8.446642E+00         1.845294E-01         4.594729E-01         3.559977E-01         5.645739E-02        -3.423090E-02         3.045821E-01        -1.606063E+00        -1.828037E+00        -1.253961E+00         4.650000E+02         5.810000E+02         1.024000E+03        -1.153098E+01        -1.162276E+01        -1.189674E+01        -8.078142E+00        -8.668051E+00        -7.155558E+00        -4.435609E+00        -4.227343E+00        -3.789674E+00        -2.892355E+00         0.000000E+00        -2.349807E+00         0.000000E+00        -3.709283E+00         0.000000E+00        -2.916583E+01        -3.057925E+01        -3.058962E+01        -3.153699E+01        -2.464930E+01        -3.039883E+01        -5.722335E+00        -5.807307E+00        -5.846151E+00        -6.464831E+00        -6.391422E+00        -6.489553E+00        -6.107794E+00         0.000000E+00        -1.013591E+01         0.000000E+00        -5.699613E+00         0.000000E+00        -2.341153E+01        -2.727077E+01        -2.236424E+01        -3.303409E+01        -2.161958E+01        -2.439738E+01        -5.698694E+00        -6.655771E+00        -5.534981E+00        -5.932727E+00        -6.252721E+00        -7.569883E+00        -1.963399E+00         0.000000E+00        -1.765898E+00         0.000000E+00        -2.987239E+00         0.000000E+00        -2.963484E+01        -3.141529E+01        -3.141954E+01        -3.288784E+01        -2.683554E+01        -2.927903E+01        -5.655405E-01        -6.339798E-01        -6.121045E-01        -9.572227E-01        -5.037930E-01        -5.407501E-01         8.600000E+01         1.900000E+01         3.490000E+02         2.890000E+02         2.800000E+01         3.000000E+00         1.060000E+02         5.000000E+00         2.900000E+01         1.000000E+00         3.530000E+02         1.800000E+01         6.200000E+01         2.300000E+01         1.740000E+02         2.140000E+02         5.200000E+01         1.500000E+01
        4.873800E+07         8.619555E+00         1.877031E-01         4.587235E-01         3.535734E-01         1.773758E-02        -3.634253E-02         3.527632E-01        -1.627332E+00        -1.817501E+00        -1.206143E+00         4.810000E+02         5.860000E+02         1.003000E+03        -1.148041E+01        -1.170808E+01        -1.175031E+01        -8.014314E+00        -8.746288E+00        -7.218961E+00        -4.542786E+00        -4.203910E+00        -3.703113E+00        -2.122747E+00         0.000000E+00        -2.279397E+00         0.000000E+00        -4.145526E+00         0.000000E+00        -2.930744E+01        -2.987217E+01        -3.036927E+01        -3.161968E+01        -2.500056E+01        -3.035478E+01        -5.693343E+00        -7.146885E+00        -5.812042E+00        -6.581189E+00        -5.972201E+00        -5.489212E+00        -5.910208E+00         0.000000E+00        -9.912846E+00         0.000000E+00        -5.496790E+00         0.000000E+00        -2.334903E+01        -2.780755E+01        -2.321334E+01        -2.565552E+01        -2.150796E+01        -2.574863E+01        -5.626048E+00        -7.687383E+00        -4.972607E+00        -8.551749E+00        -6.562705E+00        -6.505795E+00        -1.600145E+00         0.000000E+00        -1.744799E+00         0.000000E+00        -3.028385E+00         0.000000E+00        -3.015325E+01        -3.087660E+01        -3.127526E+01        -3.281940E+01        -2.664484E+01        -2.862355E+01        -5.513767E-01        -7.743993E-01        -5.837739E-01        -9.134764E-01        -5.552801E-01        -5.641238E-01         9.900000E+01         1.200000E+01         3.570000E+02         2.750000E+02         3.000000E+01         1.000000E+00         1.200000E+02         1.000000E+00         3.200000E+01         1.000000E+00         3.500000E+02         8.000000E+00         6.400000E+01         2.200000E+01         1.860000E+02         2.040000E+02         5.400000E+01         1.000000E+01
        4.876800E+07         8.780513E+00         1.918370E-01         4.546409E-01         3.535221E-01         7.639534E-02        -4.412005E-02         3.438313E-01        -1.575558E+00        -1.834700E+00        -1.253331E+00         4.720000E+02         5.820000E+02         1.016000E+03        -1.173482E+01        -1.153371E+01        -1.179584E+01        -7.957398E+00        -8.543021E+00        -7.048895E+00        -4.480980E+00        -4.268983E+00        -3.743161E+00        -2.162928E+00         0.000000E+00        -2.303535E+00         0.000000E+00        -3.244413E+00         0.000000E+00        -2.910369E+01        -3.100508E+01        -3.028998E+01        -3.166406E+01        -2.644832E+01        -2.416200E+01        -5.563459E+00        -6.122952E+00        -5.882746E+00        -6.280151E+00        -6.537904E+00        -8.866254E+00        -6.232949E+00         0.000000E+00        -1.032736E+01         0.000000E+00        -5.781109E+00         0.000000E+00        -2.362437E+01        -2.648114E+01        -2.205673E+01        -3.265876E+01        -2.184037E+01        -2.385326E+01        -5.739377E+00        -6.253552E+00        -5.479662E+00        -8.211790E+00        -6.243477E+00        -7.958752E+00        -2.562205E+00         0.000000E+00        -1.759016E+00         0.000000E+00        -1.692698E+00         0.000000E+00        -2.917472E+01        -3.087854E+01        -3.107290E+01        -3.294667E+01        -2.782440E+01        -2.880918E+01        -5.560438E-01        -9.601800E-01        -6.305416E-01        -7.871701E-01        -6.780733E-01        -3.367038E-01         9.100000E+01         1.800000E+01         3.530000E+02         2.790000E+02         3.200000E+01         1.000000E+00         1.100000E+02         5.000000E+00         2.900000E+01         1.000000E+00         3.510000E+02         1.600000E+01         6.100000E+01         2.400000E+01         1.730000E+02         2.110000E+02         7.000000E+01         6.000000E+00
        4.879800E+07         8.871965E+00         1.992146E-01         4.559239E-01         3.448614E-01         9.965896E-02        -4.702044E-02         3.576278E-01        -1.549929E+00        -1.841665E+00        -1.217135E+00         4.900000E+02         5.870000E+02         9.930000E+02        -1.152257E+01        -1.136080E+01        -1.189648E+01        -7.824596E+00        -8.833183E+00        -6.981111E+00        -4.663728E+00        -4.063230E+00        -3.782859E+00        -1.970903E+00         0.000000E+00        -2.314892E+00         0.000000E+00        -4.022014E+00         0.000000E+00        -2.908668E+01        -3.111386E+01        -3.034664E+01        -3.154249E+01        -2.527066E+01        -3.059988E+01        -5.902209E+00        -6.189789E+00        -5.875733E+00        -6.441302E+00        -5.877997E+00        -4.807538E+00        -5.920491E+00         0.000000E+00        -9.804536E+00                  NAN        -5.771721E+00         0.000000E+00        -2.316284E+01        -2.373296E+01        -2.310627E+01                  NAN        -2.180625E+01        -2.416622E+01        -6.120648E+00        -7.619279E+00        -5.758850E+00                  NAN        -6.402806E+00        -7.253706E+00        -2.122801E+00         0.000000E+00        -1.709671E+00         0.000000E+00        -2.529479E+00         0.000000E+00        -2.969248E+01        -3.158807E+01        -3.133131E+01        -3.318734E+01        -2.718340E+01        -2.850324E+01        -5.217579E-01        -7.773292E-01        -6.423374E-01        -8.000033E-01        -5.940830E-01        -2.421377E-01         1.020000E+02         2.200000E+01         3.400000E+02         2.830000E+02         2.400000E+01         3.000000E+00         1.190000E+02         4.000000E+00         3.100000E+01         0.000000E+00         3.450000E+02         1.300000E+01         6.600000E+01         2.900000E+01         1.780000E+02         2.070000E+02         6.100000E+01         1.400000E+01
        4.882800E+07         8.847514E+00         1.968137E-01         4.558656E-01         3.473206E-01         2.856891E-02        -5.054090E-02         2.959330E-01        -1.589097E+00        -1.824700E+00        -1.250642E+00         4.730000E+02         5.880000E+02         1.009000E+03        -1.192648E+01        -1.160336E+01        -1.161889E+01        -8.325865E+00        -8.930290E+00        -7.517094E+00        -4.062737E+00        -4.101078E+00        -3.679839E+00        -2.414206E+00         0.000000E+00        -2.359457E+00         0.000000E+00        -3.447660E+00                  NAN        -2.961209E+01        -3.050858E+01        -3.027126E+01        -3.170519E+01        -2.587041E+01                  NAN        -5.461349E+00        -6.098221E+00        -5.969270E+00        -6.421849E+00        -5.696345E+00                  NAN        -6.003691E+00         0.000000E+00        -9.952172E+00                  NAN        -5.676913E+00         0.000000E+00        -2.341614E+01        -2.800818E+01        -2.250431E+01                  NAN        -2.173410E+01        -2.309315E+01        -5.654850E+00        -5.926220E+00        -5.311675E+00                  NAN        -6.350708E+00        -8.375212E+00        -1.331591E+00         0.000000E+00        -1.684017E+00         0.000000E+00        -3.072680E+00         0.000000E+00        -3.002001E+01        -3.188383E+01        -3.132823E+01        -3.311724E+01        -2.668953E+01        -2.848230E+01        -4.756508E-01        -7.167764E-01        -5.602156E-01        -8.921097E-01        -6.490409E-01        -4.365566E-01         1.020000E+02         2.200000E+01         3.450000E+02         2.780000E+02         2.700000E+01         0.000000E+00         1.240000E+02         4.000000E+00         3.300000E+01         0.000000E+00         3.370000E+02         1.400000E+01         7.300000E+01         3.200000E+01         1.730000E+02         2.070000E+02         5.400000E+01         7.000000E+00
        4.885800E+07         9.278374E+00         2.154959E-01         4.532217E-01         3.312824E-01         6.334284E-02        -3.594867E-02         3.700282E-01        -1.558822E+00        -1.825826E+00        -1.199095E+00         5.710000E+02         5.710000E+02         9.280000E+02        -1.129490E+01        -1.145981E+01        -1.220665E+01        -7.678530E+00        -8.706631E+00        -7.143484E+00        -4.735054E+00        -4.270718E+00        -3.573686E+00        -2.318418E+00         0.000000E+00        -2.391927E+00         0.000000E+00        -3.630694E+00                  NAN        -2.894625E+01        -3.178203E+01        -3.042713E+01        -3.135606E+01        -2.540951E+01                  NAN        -5.711184E+00        -5.817761E+00        -5.874844E+00        -6.498881E+00        -6.055405E+00                  NAN        -6.241665E+00         0.000000E+00        -9.550657E+00                  NAN        -5.612567E+00         0.000000E+00        -2.316125E+01        -3.045959E+01        -2.417993E+01                  NAN        -2.173517E+01        -2.457484E+01        -5.771815E+00        -3.503293E+00        -5.480262E+00                  NAN        -6.387294E+00        -7.806145E+00        -2.008317E+00         0.000000E+00        -1.669854E+00         0.000000E+00        -3.041671E+00         0.000000E+00        -2.991714E+01        -3.190514E+01        -3.121642E+01        -3.285476E+01        -2.653881E+01        -2.899829E+01        -5.353186E-01        -6.556473E-01        -6.841630E-01        -9.055321E-01        -4.835004E-01        -2.315922E-01         1.130000E+02         2.100000E+01         3.270000E+02         2.910000E+02         2.200000E+01         0.000000E+00         1.310000E+02         3.000000E+00         3.000000E+01         0.000000E+00         3.350000E+02         1.300000E+01         8.400000E+01         2.100000E+01         1.710000E+02         2.090000E+02         5.400000E+01         6.000000E+00
        4.888800E+07         9.066869E+00         2.016238E-01         4.536125E-01         3.447637E-01         4.005311E-02        -4.626522E-02         3.344861E-01        -1.584199E+00        -1.806826E+00        -1.222490E+00         4.860000E+02         5.800000E+02         1.004000E+03        -1.150822E+01        -1.155059E+01        -1.180221E+01        -8.262793E+00        -8.717083E+00        -7.345894E+00        -4.198949E+00        -4.127888E+00        -3.675813E+00        -2.473584E+00         0.000000E+00        -2.262039E+00         0.000000E+00        -3.741050E+00         0.000000E+00        -2.918369E+01        -3.036260E+01        -3.059045E+01        -3.143928E+01        -2.496873E+01        -2.613729E+01        -5.814201E+00        -6.218054E+00        -5.729110E+00        -6.447575E+00        -6.470667E+00        -8.438006E+00        -5.732340E+00         0.000000E+00        -9.697677E+00         0.000000E+00        -5.711708E+00         0.000000E+00        -2.326668E+01        -2.424421E+01        -2.308278E+01        -2.622038E+01        -2.155303E+01        -2.555185E+01        -5.805737E+00        -7.509429E+00        -5.310567E+00        -7.993360E+00        -6.382552E+00        -6.215939E+00        -2.080319E+00         0.000000E+00        -1.818354E+00         0.000000E+00        -2.391486E+00         0.000000E+00        -2.985774E+01        -3.138872E+01        -3.111539E+01        -3.280104E+01        -2.693749E+01        -2.829137E+01        -5.854309E-01        -7.781818E-01        -6.633484E-01        -8.277315E-01        -6.521263E-01        -3.667884E-01         1.060000E+02         1.700000E+01         3.380000E+02         2.830000E+02         2.800000E+01         2.000000E+00         1.300000E+02         1.000000E+00         3.000000E+01         1.000000E+00         3.390000E+02         1.100000E+01         7.000000E+01         2.700000E+01         1.740000E+02         2.070000E+02         5.100000E+01         1.200000E+01
        4.891800E+07         8.761006E+00         1.891737E-01         4.564002E-01         3.544261E-01         5.229860E-02        -2.072607E-02         3.330000E-01        -1.589329E+00        -1.794329E+00        -1.236624E+00         4.800000E+02         5.710000E+02         1.019000E+03        -1.167109E+01        -1.143621E+01        -1.179955E+01        -8.034455E+00        -8.597673E+00        -7.063768E+00        -4.358857E+00        -4.287994E+00        -3.805844E+00        -2.606371E+00         0.000000E+00        -2.367672E+00         0.000000E+00        -2.757662E+00         0.000000E+00        -2.888504E+01        -3.110249E+01        -3.040143E+01        -3.172617E+01        -2.639807E+01        -2.423278E+01        -5.728987E+00        -5.970404E+00        -5.751642E+00        -6.342081E+00        -6.019076E+00        -7.303140E+00        -6.125555E+00         0.000000E+00        -9.859301E+00         0.000000E+00        -5.625100E+00         0.000000E+00        -2.323864E+01        -2.779263E+01        -2.377331E+01        -2.742031E+01        -2.167224E+01        -2.449257E+01        -5.884512E+00        -5.895912E+00        -5.117125E+00        -7.191224E+00        -6.169747E+00        -7.376515E+00        -2.109501E+00         0.000000E+00        -1.702000E+00         0.000000E+00        -2.553396E+00         0.000000E+00        -2.993177E+01        -3.093382E+01        -3.133364E+01        -3.323243E+01        -2.688654E+01        -2.789363E+01        -4.894824E-01        -7.489796E-01        -6.675930E-01        -8.594216E-01        -6.709006E-01        -1.550257E+00         1.000000E+02         1.800000E+01         3.310000E+02         2.920000E+02         3.200000E+01         1.000000E+00         1.120000E+02         2.000000E+00         2.900000E+01         3.000000E+00         3.560000E+02         1.000000E+01         6.600000E+01         2.700000E+01         1.770000E+02         2.060000E+02         5.100000E+01         5.000000E+00
        4.894800E+07         8.979056E+00         1.921772E-01         4.558267E-01         3.519960E-01         4.099378E-02        -4.656836E-02         3.278263E-01        -1.595765E+00        -1.812823E+00        -1.237338E+00         4.900000E+02         5.720000E+02         1.008000E+03        -1.136118E+01        -1.158096E+01        -1.193237E+01        -7.974908E+00        -8.964116E+00        -7.250668E+00        -4.540303E+00        -4.364549E+00        -3.677826E+00        -2.134527E+00         0.000000E+00        -2.306342E+00         0.000000E+00        -3.178664E+00         0.000000E+00        -2.919328E+01        -3.135400E+01        -3.045333E+01        -3.158225E+01        -2.505683E+01        -2.427877E+01        -5.704700E+00        -6.479830E+00        -5.687470E+00        -6.398325E+00        -6.430112E+00        -8.869409E+00        -6.335012E+00         0.000000E+00        -9.220165E+00         0.000000E+00        -5.795495E+00         0.000000E+00        -2.359229E+01        -2.798144E+01        -2.393893E+01        -2.150078E+01        -2.171375E+01        -2.518082E+01        -5.794991E+00        -6.907571E+00        -4.923226E+00        -8.675355E+00        -6.218144E+00        -7.568508E+00        -1.904253E+00         0.000000E+00        -2.010845E+00         0.000000E+00        -3.245167E+00         0.000000E+00        -2.958644E+01        -3.100528E+01        -3.114001E+01        -3.291966E+01        -2.681034E+01        -2.911018E+01        -6.167846E-01        -9.254185E-01        -5.804195E-01        -8.616228E-01        -5.268108E-01        -4.836589E-01         9.300000E+01         2.100000E+01         3.350000E+02         2.910000E+02         3.200000E+01         2.000000E+00         1.100000E+02         8.000000E+00         3.000000E+01         1.000000E+00         3.500000E+02         1.300000E+01         7.400000E+01         2.500000E+01         1.730000E+02         2.100000E+02         4.600000E+01         1.300000E+01
        4.897800E+07         8.820599E+00         1.842164E-01         4.547089E-01         3.610747E-01         4.903734E-02        -2.386463E-02         3.684414E-01        -1.604107E+00        -1.800229E+00        -1.231601E+00         5.150000E+02         5.710000E+02         9.840000E+02        -1.082545E+01        -1.160279E+01        -1.208464E+01        -7.943537E+00        -8.842454E+00        -6.946330E+00        -4.594458E+00        -4.213217E+00        -3.667847E+00        -2.329954E+00         0.000000E+00        -2.492121E+00         0.000000E+00        -3.655728E+00         0.000000E+00        -2.972640E+01        -3.135375E+01        -3.010136E+01        -3.170730E+01        -2.453861E+01        -2.553285E+01        -5.351623E+00        -5.328889E+00        -5.839142E+00        -6.443717E+00        -6.652306E+00        -8.596837E+00        -6.069295E+00         0.000000E+00        -9.369156E+00         0.000000E+00        -5.505319E+00         0.000000E+00        -2.312577E+01        -2.784007E+01        -2.314562E+01        -2.727679E+01        -2.172220E+01        -2.417405E+01        -5.921020E+00        -5.726438E+00        -5.771229E+00        -9.428895E+00        -6.453140E+00        -7.789474E+00        -1.793810E+00         0.000000E+00        -1.996666E+00         0.000000E+00        -2.604104E+00         0.000000E+00        -3.014491E+01        -3.149128E+01        -3.093871E+01        -3.283114E+01        -2.709340E+01        -2.934437E+01        -6.117655E-01        -7.238394E-01        -6.254343E-01        -8.410118E-01        -7.192640E-01        -1.030868E+00         9.600000E+01         1.500000E+01         3.200000E+02         3.030000E+02         3.700000E+01         3.000000E+00         1.060000E+02         4.000000E+00         3.200000E+01         1.000000E+00         3.600000E+02         9.000000E+00         6.200000E+01         2.600000E+01         1.640000E+02         2.100000E+02         6.500000E+01         1.200000E+01
        4.900800E+07         8.961668E+00         1.954549E-01         4.454839E-01         3.590612E-01         7.865681E-03         2.204690E-02         3.596447E-01        -1.652675E+00        -1.790684E+00        -1.220395E+00         5.630000E+02         5.180000E+02         9.890000E+02        -1.095699E+01        -1.206134E+01        -1.169716E+01        -8.167677E+00        -8.528995E+00        -7.356172E+00        -4.658213E+00        -4.185166E+00        -3.702491E+00        -2.741728E+00         0.000000E+00        -2.447150E+00         0.000000E+00        -2.881844E+00         0.000000E+00        -2.907516E+01        -3.227261E+01        -3.023215E+01        -3.171934E+01        -2.585028E+01        -2.652123E+01        -5.477977E+00        -5.272632E+00        -5.773439E+00        -6.382651E+00        -6.299197E+00        -7.039643E+00        -6.481070E+00         0.000000E+00        -8.820845E+00         0.000000E+00        -5.514282E+00         0.000000E+00        -2.336694E+01        -2.671293E+01        -2.245639E+01        -2.822790E+01        -2.137849E+01        -2.435529E+01        -5.549788E+00        -6.660343E+00        -5.582029E+00        -4.962617E+00        -6.504706E+00        -6.767998E+00        -1.997666E+00         0.000000E+00        -1.888061E+00         0.000000E+00        -2.575747E+00         0.000000E+00        -3.010216E+01        -3.104730E+01        -3.104998E+01        -3.306267E+01        -2.682114E+01        -2.827219E+01        -4.927814E-01        -6.608875E-01        -5.789701E-01        -8.850319E-01        -6.210241E-01        -8.967264E-01         9.700000E+01         1.600000E+01         3.230000E+02         3.020000E+02         3.400000E+01         2.000000E+00         1.130000E+02         6.000000E+00         2.800000E+01         1.000000E+00         3.480000E+02         1.600000E+01         7.600000E+01         1.800000E+01         1.660000E+02         2.090000E+02         6.100000E+01         8.000000E+00
        4.903800E+07         9.231754E+00         2.051439E-01         4.446486E-01         3.502075E-01         3.687551E-02         2.553374E-02         3.639848E-01        -1.623341E+00        -1.761815E+00        -1.218244E+00         5.970000E+02         5.160000E+02         9.570000E+02        -1.122942E+01        -1.217154E+01        -1.170565E+01        -7.798026E+00        -8.556451E+00        -7.156644E+00        -4.616379E+00        -4.201088E+00        -3.732916E+00        -2.504542E+00         0.000000E+00        -2.410238E+00         0.000000E+00        -3.478079E+00         0.000000E+00        -2.889175E+01        -3.030789E+01        -3.038882E+01        -3.143683E+01        -2.604705E+01        -2.832875E+01        -5.580930E+00        -6.613770E+00        -5.834055E+00        -6.361176E+00        -6.012924E+00        -5.958075E+00        -6.684965E+00         0.000000E+00        -8.918635E+00         0.000000E+00        -5.395699E+00         0.000000E+00        -2.354609E+01        -2.730821E+01        -2.290112E+01        -3.247803E+01        -2.199362E+01        -2.575517E+01        -5.655575E+00        -6.844564E+00        -4.927284E+00        -3.551063E+00        -6.386995E+00        -6.331642E+00        -2.230215E+00         0.000000E+00        -1.802453E+00         0.000000E+00        -2.554817E+00         0.000000E+00        -2.946689E+01        -3.229395E+01        -3.114026E+01        -3.311364E+01        -2.709385E+01        -2.906099E+01        -6.392941E-01        -6.833015E-01        -6.926331E-01        -8.560982E-01        -6.243619E-01        -6.398341E-01         1.020000E+02         1.500000E+01         3.380000E+02         2.830000E+02         3.200000E+01         4.000000E+00         1.200000E+02         4.000000E+00         2.400000E+01         1.000000E+00         3.490000E+02         1.400000E+01         7.800000E+01         2.400000E+01         1.700000E+02         1.950000E+02         5.900000E+01         1.600000E+01
        4.906800E+07         8.900428E+00         1.895722E-01         4.561961E-01         3.542317E-01         4.991689E-02        -2.410192E-02         3.466923E-01        -1.597559E+00        -1.807527E+00        -1.224877E+00         4.990000E+02         5.830000E+02         9.880000E+02        -1.150826E+01        -1.156151E+01        -1.152169E+01        -8.082372E+00        -8.516560E+00        -7.282951E+00        -4.478024E+00        -4.321733E+00        -4.002194E+00        -2.030254E+00         0.000000E+00        -2.448098E+00         0.000000E+00        -2.884483E+00         0.000000E+00        -2.894606E+01        -3.163091E+01        -3.028477E+01        -3.168776E+01        -2.526494E+01        -2.439709E+01        -5.924812E+00        -5.507778E+00        -5.714887E+00        -6.502084E+00        -6.572491E+00        -6.902315E+00        -6.580691E+00         0.000000E+00        -8.800461E+00         0.000000E+00        -5.336301E+00         0.000000E+00        -2.325082E+01        -3.031625E+01        -2.315973E+01        -2.993946E+01        -2.206512E+01        -2.456727E+01        -5.506142E+00        -6.840761E+00        -5.257597E+00        -8.163112E+00        -6.365357E+00        -7.540003E+00        -1.917335E+00         0.000000E+00        -2.055227E+00         0.000000E+00        -3.084853E+00         0.000000E+00        -2.949104E+01        -3.251951E+01        -3.109010E+01        -3.300873E+01        -2.663274E+01        -2.889236E+01        -6.976750E-01        -6.595592E-01        -6.406210E-01        -8.532909E-01        -6.586532E-01        -5.940242E-01         9.400000E+01         1.900000E+01         3.380000E+02         2.870000E+02         3.300000E+01         3.000000E+00         1.170000E+02         2.000000E+00         3.200000E+01         1.000000E+00         3.480000E+02         1.200000E+01         6.400000E+01         2.500000E+01         1.670000E+02         2.110000E+02         5.200000E+01         1.500000E+01
        4.909800E+07         8.891191E+00         2.080308E-01         4.391664E-01         3.528028E-01        -1.462497E-02        -4.025964E-02         3.350964E-01        -1.670292E+00        -1.829234E+00        -1.225348E+00         5.760000E+02         5.100000E+02         9.840000E+02        -1.144839E+01        -1.159846E+01        -1.169101E+01        -8.310945E+00        -8.638077E+00        -7.061784E+00        -4.387950E+00        -4.378973E+00        -3.785711E+00        -2.435418E+00         0.000000E+00        -2.381829E+00         0.000000E+00        -4.072354E+00         0.000000E+00        -2.894587E+01        -3.042650E+01        -3.027515E+01        -3.178813E+01        -2.523978E+01        -2.492210E+01        -5.767790E+00        -6.074618E+00        -5.816070E+00        -6.257596E+00        -6.176717E+00        -5.818351E+00        -6.335349E+00         0.000000E+00        -9.392323E+00         0.000000E+00        -5.524717E+00         0.000000E+00        -2.322555E+01        -2.523635E+01        -2.387888E+01        -2.295807E+01        -2.193395E+01        -2.363895E+01        -5.623208E+00        -8.238012E+00        -5.119449E+00        -9.713142E+00        -6.366044E+00        -7.570408E+00        -2.050168E+00         0.000000E+00        -1.723567E+00         0.000000E+00        -2.335111E+00         0.000000E+00        -2.995931E+01        -3.134376E+01        -3.129677E+01        -3.313899E+01        -2.679066E+01        -2.776284E+01        -5.289181E-01        -6.032373E-01        -6.311338E-01        -8.293769E-01        -6.375779E-01        -4.133859E-01         9.700000E+01         2.400000E+01         3.480000E+02         2.740000E+02         2.900000E+01         2.000000E+00         1.230000E+02         2.000000E+00         2.300000E+01         1.000000E+00         3.440000E+02         1.900000E+01         8.700000E+01         2.200000E+01         1.610000E+02         2.040000E+02         6.400000E+01         5.000000E+00
        4.912800E+07         9.076846E+00         1.877837E-01         4.695808E-01         3.426355E-01         2.780757E-02        -1.731152E-02         3.495081E-01        -1.607631E+00        -1.774037E+00        -1.231586E+00         4.420000E+02         6.450000E+02         9.830000E+02        -1.147186E+01        -1.165449E+01        -1.170121E+01        -8.228095E+00        -8.241654E+00        -7.171667E+00        -4.445786E+00        -4.512340E+00        -3.792954E+00        -2.067898E+00         0.000000E+00        -2.604111E+00         0.000000E+00        -3.038488E+00                  NAN        -2.935929E+01        -3.052182E+01        -3.004038E+01        -3.204587E+01        -2.448016E+01                  NAN        -5.847328E+00        -6.389595E+00        -5.702854E+00        -6.300889E+00        -6.668034E+00                  NAN        -5.712176E+00         0.000000E+00        -9.472131E+00                  NAN        -5.648311E+00         0.000000E+00        -2.409749E+01        -2.454581E+01        -2.320362E+01                  NAN        -2.184337E+01        -2.312554E+01        -5.329044E+00        -7.879689E+00        -5.449210E+00                  NAN        -6.363517E+00        -6.447534E+00        -1.301874E+00         0.000000E+00        -1.696525E+00         0.000000E+00        -3.127123E+00         0.000000E+00        -3.062332E+01        -3.074950E+01        -3.109702E+01        -3.299391E+01        -2.612551E+01        -2.753851E+01        -6.943070E-01        -6.784695E-01        -6.666640E-01        -8.141078E-01        -6.439027E-01        -2.122088E-01         8.800000E+01         2.100000E+01         3.490000E+02         2.880000E+02         2.800000E+01         0.000000E+00         1.180000E+02         7.000000E+00         3.600000E+01         0.000000E+00         3.390000E+02         1.200000E+01         6.600000E+01         2.800000E+01         1.780000E+02         2.110000E+02         6.100000E+01         6.000000E+00
        4.915800E+07         9.188924E+00         2.116467E-01         4.412757E-01         3.470776E-01        -2.056322E-03        -3.074201E-02         3.610950E-01        -1.668359E+00        -1.811675E+00        -1.218526E+00         5.910000E+02         5.020000E+02         9.770000E+02        -1.121308E+01        -1.193507E+01        -1.160299E+01        -8.301611E+00        -8.813259E+00        -7.158066E+00        -4.497158E+00        -4.235344E+00        -3.704894E+00        -2.194509E+00         0.000000E+00        -2.428841E+00         0.000000E+00        -2.476900E+00                  NAN        -2.912663E+01        -3.156496E+01        -3.036200E+01        -3.188629E+01        -2.614783E+01                  NAN        -5.801251E+00        -5.849974E+00        -5.778088E+00        -6.283423E+00        -6.482374E+00                  NAN        -6.445391E+00         0.000000E+00        -1.050384E+01         0.000000E+00        -5.626050E+00         0.000000E+00        -2.330031E+01        -2.709948E+01        -2.289576E+01        -2.712706E+01        -2.176766E+01        -2.467366E+01        -5.797062E+00        -7.135723E+00        -5.477745E+00        -5.617786E+00        -6.219678E+00        -7.182929E+00        -1.635027E+00         0.000000E+00        -1.785516E+00         0.000000E+00        -2.409721E+00         0.000000E+00        -3.011009E+01        -3.153007E+01        -3.132014E+01        -3.302980E+01        -2.714980E+01        -2.912491E+01        -6.531030E-01        -5.987895E-01        -5.970581E-01        -8.260784E-01        -6.026565E-01        -4.075844E-01         9.700000E+01         1.900000E+01         3.350000E+02         2.950000E+02         2.800000E+01         0.000000E+00         1.220000E+02         7.000000E+00         2.600000E+01         1.000000E+00         3.430000E+02         1.300000E+01         7.800000E+01         1.900000E+01         1.610000E+02         2.140000E+02         5.800000E+01         9.000000E+00
        4.918800E+07         9.134525E+00         1.982159E-01         4.490558E-01         3.527282E-01        -1.764178E-02         6.904903E-03         3.255215E-01        -1.655047E+00        -1.761426E+00        -1.251323E+00         5.140000E+02         5.270000E+02         1.029000E+03        -1.042243E+01        -1.241796E+01        -1.176577E+01        -8.481109E+00        -8.176937E+00        -7.132687E+00        -4.565846E+00        -4.215937E+00        -3.834993E+00        -2.061529E+00         0.000000E+00        -2.542497E+00         0.000000E+00        -2.464485E+00                  NAN        -2.850943E+01        -3.025413E+01        -3.034866E+01        -3.186670E+01        -2.654299E+01                  NAN        -6.081358E+00        -6.737782E+00        -5.716876E+00        -6.304207E+00        -6.385277E+00                  NAN        -5.743656E+00         0.000000E+00        -9.202349E+00         0.000000E+00        -5.885893E+00         0.000000E+00        -2.374687E+01        -2.639539E+01        -2.302000E+01        -2.701284E+01        -2.159953E+01        -2.448070E+01        -5.698272E+00        -6.459301E+00        -5.299785E+00        -8.988083E+00        -6.245994E+00        -7.673765E+00        -1.413397E+00         0.000000E+00        -1.907925E+00         0.000000E+00        -2.294334E+00         0.000000E+00        -2.992804E+01        -3.042662E+01        -3.109765E+01        -3.326526E+01        -2.744938E+01        -2.812548E+01        -5.888158E-01        -8.346353E-01        -6.578689E-01        -8.335377E-01        -8.265884E-01        -4.197369E-01         8.300000E+01         2.800000E+01         3.410000E+02         2.900000E+02         3.200000E+01         0.000000E+00         1.150000E+02         4.000000E+00         2.800000E+01         2.000000E+00         3.530000E+02         1.000000E+01         7.300000E+01         2.500000E+01         1.690000E+02         2.120000E+02         4.900000E+01         1.500000E+01
        4.921800E+07         9.286938E+00         2.029078E-01         4.541338E-01         3.429584E-01         4.282342E-02        -1.300670E-02         3.558032E-01        -1.581365E+00        -1.769034E+00        -1.232442E+00         5.400000E+02         5.700000E+02         9.600000E+02        -1.138844E+01        -1.162953E+01        -1.133023E+01        -7.657204E+00        -8.548704E+00        -7.165465E+00        -4.638199E+00        -4.276544E+00        -3.816053E+00        -2.367565E+00         0.000000E+00        -2.503704E+00         0.000000E+00        -4.081062E+00         0.000000E+00        -2.884055E+01        -3.075202E+01        -3.018397E+01        -3.141299E+01        -2.487169E+01        -2.770505E+01        -5.769209E+00        -6.145079E+00        -5.846516E+00        -6.592189E+00        -6.123089E+00        -7.666595E+00        -6.561684E+00         0.000000E+00        -9.854224E+00         0.000000E+00        -5.438035E+00         0.000000E+00        -2.264159E+01        -2.515954E+01        -2.300198E+01        -2.975636E+01        -2.194599E+01        -2.501372E+01        -5.694868E+00        -8.436037E+00        -4.705783E+00        -6.221295E+00        -6.351980E+00        -6.901555E+00        -1.372550E+00         0.000000E+00        -1.860239E+00         0.000000E+00        -2.668165E+00         0.000000E+00        -2.979039E+01        -3.118366E+01        -3.106471E+01        -3.313890E+01        -2.734457E+01        -2.899301E+01        -5.837236E-01        -8.094361E-01        -6.537743E-01        -8.089029E-01        -4.834503E-01        -9.300610E-01         9.800000E+01         2.200000E+01         3.340000E+02         2.940000E+02         2.300000E+01         3.000000E+00         1.230000E+02         4.000000E+00         2.900000E+01         3.000000E+00         3.280000E+02         2.500000E+01         6.400000E+01         2.700000E+01         1.700000E+02         2.120000E+02         5.200000E+01         1.600000E+01
        4.924800E+07         8.954353E+00         1.970960E-01         4.614127E-01         3.414913E-01         5.280430E-02        -2.258016E-03         3.325799E-01        -1.599670E+00        -1.783232E+00        -1.229518E+00         5.260000E+02         5.700000E+02         9.740000E+02        -1.127354E+01        -1.197398E+01        -1.145455E+01        -8.169484E+00        -8.279280E+00        -7.320388E+00        -4.615367E+00        -4.296692E+00        -3.796733E+00        -2.269303E+00         0.000000E+00        -2.445633E+00         0.000000E+00        -4.320897E+00         0.000000E+00        -2.897843E+01        -3.044317E+01        -3.033387E+01        -3.174176E+01        -2.434349E+01        -2.929227E+01        -5.564832E+00        -6.307698E+00        -5.754320E+00        -6.286318E+00        -6.288117E+00        -5.902801E+00        -6.111808E+00         0.000000E+00        -9.305372E+00         0.000000E+00        -5.426275E+00         0.000000E+00        -2.351156E+01        -2.278423E+01        -2.401215E+01        -2.282734E+01        -2.194228E+01        -2.509369E+01        -5.645307E+00        -8.637427E+00        -4.599641E+00        -9.545363E+00        -6.095769E+00        -7.498132E+00        -1.796782E+00         0.000000E+00        -2.108052E+00         0.000000E+00        -3.212199E+00         0.000000E+00        -2.943257E+01        -3.094758E+01        -3.082880E+01        -3.273505E+01        -2.638127E+01        -2.888439E+01        -6.617872E-01        -4.121897E-01        -5.606580E-01        -8.581026E-01        -4.959144E-01        -7.054003E-01         9.400000E+01         2.100000E+01         3.500000E+02         2.810000E+02         2.600000E+01         2.000000E+00         1.200000E+02         4.000000E+00         2.900000E+01         2.000000E+00         3.420000E+02         1.500000E+01         7.100000E+01         2.900000E+01         1.640000E+02         2.150000E+02         4.700000E+01         1.300000E+01
        4.927800E+07         8.679038E+00         1.820197E-01         4.616977E-01         3.562826E-01         6.702257E-02        -3.412823E-02         3.321867E-01        -1.565446E+00        -1.815614E+00        -1.235044E+00         5.040000E+02         5.700000E+02         9.960000E+02        -1.148633E+01        -1.156369E+01        -1.155935E+01        -8.160047E+00        -8.878852E+00        -7.115858E+00        -4.569635E+00        -4.322177E+00        -3.832594E+00        -2.723739E+00         0.000000E+00        -2.385615E+00         0.000000E+00        -2.850982E+00         0.000000E+00        -2.935106E+01        -3.073394E+01        -3.034777E+01        -3.146587E+01        -2.564043E+01        -2.329828E+01        -5.740664E+00        -5.922820E+00        -5.822970E+00        -6.480375E+00        -5.928790E+00        -8.740087E+00        -6.311824E+00         0.000000E+00        -8.857107E+00         0.000000E+00        -5.717092E+00         0.000000E+00        -2.292319E+01        -2.688578E+01        -2.275406E+01        -2.545445E+01        -2.163560E+01        -2.440364E+01        -6.029063E+00        -7.147686E+00        -5.539697E+00        -8.864410E+00        -6.238631E+00        -7.424471E+00        -2.235628E+00         0.000000E+00        -2.070628E+00         0.000000E+00        -2.379643E+00         0.000000E+00        -2.979733E+01        -3.118277E+01        -3.102000E+01        -3.289028E+01        -2.750327E+01        -2.966824E+01        -6.119091E-01        -7.030564E-01        -5.954212E-01        -8.938300E-01        -6.140192E-01        -3.424398E-01         9.300000E+01         2.100000E+01         3.460000E+02         2.820000E+02         3.000000E+01         2.000000E+00         1.010000E+02         9.000000E+00         3.000000E+01         3.000000E+00         3.450000E+02         2.400000E+01         6.800000E+01         1.800000E+01         1.630000E+02         2.170000E+02         5.400000E+01         1.400000E+01
        4.930800E+07         9.029314E+00         1.926070E-01         4.538635E-01         3.535295E-01         1.307707E-02        -2.729604E-02         3.246657E-01        -1.623217E+00        -1.805334E+00        -1.235285E+00         5.100000E+02         5.660000E+02         9.940000E+02        -1.134128E+01        -1.124921E+01        -1.183395E+01        -8.423166E+00        -8.901970E+00        -7.159646E+00        -4.467218E+00        -4.310029E+00        -3.785216E+00        -2.269396E+00         0.000000E+00        -2.311416E+00         0.000000E+00        -2.603801E+00         0.000000E+00        -2.904223E+01        -3.104040E+01        -3.021821E+01        -3.207390E+01        -2.628251E+01        -2.735430E+01        -6.036330E+00        -5.677672E+00        -5.909538E+00        -6.289211E+00        -5.983820E+00        -7.164872E+00        -6.576657E+00         0.000000E+00        -9.322185E+00         0.000000E+00        -5.799404E+00         0.000000E+00        -2.328259E+01        -2.627177E+01        -2.222531E+01        -2.594343E+01        -2.159162E+01        -2.398127E+01        -5.469321E+00        -7.634089E+00        -5.549865E+00        -6.021879E+00        -6.289395E+00        -6.935562E+00        -1.959692E+00         0.000000E+00        -1.818300E+00         0.000000E+00        -2.374565E+00         0.000000E+00        -2.935238E+01        -3.113712E+01        -3.102612E+01        -3.313323E+01        -2.713375E+01        -2.851307E+01        -7.138597E-01        -7.392980E-01        -6.473978E-01        -8.260958E-01        -4.600904E-01        -5.522063E-01         9.100000E+01         2.200000E+01         3.440000E+02         2.830000E+02         3.200000E+01         2.000000E+00         1.070000E+02         6.000000E+00         2.700000E+01         2.000000E+00         3.510000E+02         1.900000E+01         7.100000E+01         2.500000E+01         1.690000E+02         2.070000E+02         5.400000E+01         1.000000E+01
        4.933800E+07         9.444032E+00         2.254981E-01         4.386006E-01         3.359013E-01         9.865874E-03        -5.135349E-02         3.576538E-01        -1.632334E+00        -1.826937E+00        -1.206621E+00         6.350000E+02         5.090000E+02         9.260000E+02        -1.130097E+01        -1.193100E+01        -1.126193E+01        -8.134578E+00        -8.655255E+00        -7.452319E+00        -4.563405E+00        -4.117934E+00        -3.759111E+00        -2.478696E+00         0.000000E+00        -2.375412E+00         0.000000E+00        -2.880871E+00         0.000000E+00        -2.890945E+01        -3.112905E+01        -3.050505E+01        -3.125283E+01        -2.539242E+01        -3.326625E+01        -5.632767E+00        -5.097089E+00        -5.681427E+00        -6.632828E+00        -6.234889E+00        -4.931777E+00        -6.507719E+00         0.000000E+00        -8.104451E+00         0.000000E+00        -5.308500E+00         0.000000E+00        -2.329317E+01        -2.785868E+01        -2.368787E+01        -2.959712E+01        -2.194301E+01        -2.425662E+01        -5.712761E+00        -5.974079E+00        -5.228977E+00        -6.019851E+00        -6.412341E+00        -7.436392E+00        -2.480415E+00         0.000000E+00        -1.889997E+00         0.000000E+00        -1.984075E+00         0.000000E+00        -2.936968E+01        -3.159268E+01        -3.132875E+01        -3.288269E+01        -2.749442E+01        -2.867172E+01        -4.834835E-01        -7.852498E-01        -5.586860E-01        -8.478443E-01        -5.331543E-01        -7.391701E-01         1.110000E+02         1.500000E+01         3.500000E+02         2.720000E+02         2.400000E+01         2.000000E+00         1.290000E+02         5.000000E+00         2.500000E+01         2.000000E+00         3.320000E+02         1.900000E+01         8.800000E+01         2.200000E+01         1.600000E+02         2.100000E+02         5.300000E+01         8.000000E+00
        4.936800E+07         9.127983E+00         2.024648E-01         4.516619E-01         3.458733E-01         6.784301E-02        -6.667100E-02         3.253054E-01        -1.592067E+00        -1.833711E+00        -1.249958E+00         5.250000E+02         5.720000E+02         9.730000E+02        -1.170448E+01        -1.149150E+01        -1.152350E+01        -7.816734E+00        -8.661915E+00        -7.249972E+00        -4.595929E+00        -4.357541E+00        -3.732129E+00        -2.097186E+00         0.000000E+00        -2.364036E+00         0.000000E+00        -2.694474E+00         0.000000E+00        -2.976061E+01        -3.081359E+01        -3.035379E+01        -3.155667E+01        -2.724883E+01        -2.533909E+01        -5.799495E+00        -5.944014E+00        -5.772604E+00        -6.408443E+00        -5.484177E+00        -9.471696E+00        -6.665417E+00         0.000000E+00        -9.647345E+00         0.000000E+00        -5.578209E+00         0.000000E+00        -2.312893E+01        -2.562353E+01        -2.390854E+01        -2.812939E+01        -2.173588E+01        -2.530264E+01        -5.875974E+00        -6.148373E+00        -5.251611E+00        -7.947047E+00        -6.297938E+00        -7.100644E+00        -1.989724E+00         0.000000E+00        -1.947407E+00         0.000000E+00        -2.523481E+00         0.000000E+00        -2.998417E+01        -3.241675E+01        -3.103327E+01        -3.305281E+01        -2.773411E+01        -2.846250E+01        -6.536376E-01        -7.082328E-01        -6.604223E-01        -9.044847E-01        -4.876366E-01        -7.509406E-01         1.040000E+02         2.200000E+01         3.380000E+02         2.790000E+02         3.000000E+01         1.000000E+00         1.150000E+02         4.000000E+00         2.700000E+01         2.000000E+00         3.440000E+02         2.000000E+01         7.600000E+01         2.500000E+01         1.710000E+02         2.050000E+02         5.400000E+01         1.400000E+01
        4.939800E+07         8.958241E+00         1.932367E-01         4.543007E-01         3.524626E-01         3.891343E-02        -4.115322E-02         3.515171E-01        -1.628158E+00        -1.813498E+00        -1.232090E+00         5.010000E+02         5.730000E+02         9.960000E+02        -1.137549E+01        -1.150969E+01        -1.168081E+01        -7.986641E+00        -8.698924E+00        -7.021332E+00        -4.684719E+00        -4.236601E+00        -3.909432E+00        -2.668079E+00         0.000000E+00        -2.356062E+00         0.000000E+00        -3.708318E+00         0.000000E+00        -2.900172E+01        -3.116827E+01        -3.032275E+01        -3.178981E+01        -2.590055E+01        -2.768483E+01        -5.624185E+00        -5.627783E+00        -5.812420E+00        -6.239591E+00        -6.065515E+00        -8.008118E+00        -5.748570E+00         0.000000E+00        -9.337155E+00         0.000000E+00        -5.633800E+00         0.000000E+00        -2.326372E+01        -2.685221E+01        -2.287838E+01        -2.788653E+01        -2.176683E+01        -2.419652E+01        -5.872970E+00        -6.053794E+00        -5.768848E+00        -7.472341E+00        -6.434607E+00        -7.898720E+00        -2.175905E+00         0.000000E+00        -1.905248E+00         0.000000E+00        -2.566768E+00         0.000000E+00        -2.926725E+01        -3.196143E+01        -3.119256E+01        -3.297576E+01        -2.711628E+01        -2.802991E+01        -7.005475E-01        -4.389690E-01        -7.047471E-01        -7.793184E-01        -6.469330E-01        -5.090352E-01         8.900000E+01         2.700000E+01         3.560000E+02         2.720000E+02         2.800000E+01         2.000000E+00         1.160000E+02         6.000000E+00         2.600000E+01         2.000000E+00         3.470000E+02         1.500000E+01         6.600000E+01         2.500000E+01         1.660000E+02         2.130000E+02         6.000000E+01         7.000000E+00
        4.942800E+07         9.034748E+00         2.021209E-01         4.509375E-01         3.469416E-01         2.576086E-03        -1.590524E-02         3.275769E-01        -1.645433E+00        -1.794695E+00        -1.239609E+00         5.230000E+02         5.720000E+02         9.750000E+02        -1.148102E+01        -1.144369E+01        -1.123411E+01        -7.938482E+00        -8.689104E+00        -7.165600E+00        -4.581924E+00        -4.326292E+00        -3.832308E+00        -2.620164E+00         0.000000E+00        -2.232784E+00         0.000000E+00        -3.766101E+00         0.000000E+00        -2.922402E+01        -3.133577E+01        -3.031747E+01        -3.174108E+01        -2.695106E+01        -2.811910E+01        -5.614513E+00        -5.916491E+00        -5.804151E+00        -6.373079E+00        -5.717898E+00        -5.168384E+00        -6.013790E+00         0.000000E+00        -8.779966E+00         0.000000E+00        -5.442343E+00         0.000000E+00        -2.352562E+01        -2.202911E+01        -2.265307E+01        -2.977646E+01        -2.194156E+01        -2.567218E+01        -5.925329E+00        -9.512251E+00        -5.668225E+00        -5.062216E+00        -6.318603E+00        -7.512164E+00        -2.154457E+00         0.000000E+00        -1.854654E+00         0.000000E+00        -2.444018E+00         0.000000E+00        -2.969485E+01        -3.195927E+01        -3.139976E+01        -3.326907E+01        -2.718362E+01        -2.793282E+01        -5.386229E-01        -8.611850E-01        -6.105298E-01        -8.447669E-01        -5.853836E-01        -5.329371E-01         8.600000E+01         2.700000E+01         3.610000E+02         2.700000E+02         2.600000E+01         4.000000E+00         1.250000E+02         1.000000E+00         2.700000E+01         1.000000E+00         3.390000E+02         1.900000E+01         7.100000E+01         2.800000E+01         1.810000E+02         1.980000E+02         5.500000E+01         9.000000E+00
        4.945800E+07         8.958849E+00         1.970470E-01         4.547381E-01         3.482149E-01         5.680584E-02        -3.236375E-02         3.267146E-01        -1.592169E+00        -1.796723E+00        -1.216189E+00         5.100000E+02         5.760000E+02         9.840000E+02        -1.139402E+01        -1.172145E+01        -1.122170E+01        -8.251070E+00        -8.524906E+00        -7.459276E+00        -4.538728E+00        -4.273968E+00        -3.770258E+00        -2.317133E+00         0.000000E+00        -2.370648E+00         0.000000E+00        -2.767597E+00         0.000000E+00        -2.941762E+01        -3.150324E+01        -3.033150E+01        -3.161862E+01        -2.655318E+01        -2.743251E+01        -5.574769E+00        -5.732372E+00        -5.839052E+00        -6.389514E+00        -5.723515E+00        -7.284629E+00        -6.285701E+00         0.000000E+00        -9.396450E+00         0.000000E+00        -5.510908E+00         0.000000E+00        -2.367617E+01        -2.789001E+01        -2.285800E+01        -2.667478E+01        -2.190388E+01        -2.304822E+01        -5.415620E+00        -6.371591E+00        -5.232758E+00        -6.773068E+00        -6.295149E+00        -8.432831E+00        -1.462102E+00         0.000000E+00        -2.013297E+00         0.000000E+00        -1.800827E+00         0.000000E+00        -3.038755E+01        -3.176796E+01        -3.104160E+01        -3.321769E+01        -2.752212E+01        -2.945282E+01        -5.464958E-01        -5.427652E-01        -5.922549E-01        -8.159599E-01        -6.379311E-01        -9.660064E-01         9.500000E+01         2.000000E+01         3.480000E+02         2.820000E+02         2.600000E+01         3.000000E+00         1.190000E+02         7.000000E+00         2.800000E+01         2.000000E+00         3.410000E+02         1.500000E+01         7.100000E+01         2.500000E+01         1.790000E+02         1.950000E+02         5.200000E+01         9.000000E+00
        4.948800E+07         8.918288E+00         1.996715E-01         4.525316E-01         3.477969E-01         1.042513E-01        -2.389961E-02         3.256556E-01        -1.560638E+00        -1.803044E+00        -1.236577E+00         4.960000E+02         5.720000E+02         1.002000E+03        -1.211100E+01        -1.210626E+01        -1.198501E+01        -7.817896E+00        -8.399286E+00        -6.998342E+00        -4.556093E+00        -4.167624E+00        -3.639952E+00        -2.355330E+00         0.000000E+00        -2.511869E+00         0.000000E+00        -2.593732E+00         0.000000E+00        -2.911227E+01        -3.104550E+01        -3.023061E+01        -3.154544E+01        -2.610327E+01        -2.457869E+01        -5.714263E+00        -5.981200E+00        -5.670488E+00        -6.438874E+00        -6.220923E+00        -7.882169E+00        -6.257103E+00         0.000000E+00        -9.574032E+00         0.000000E+00        -5.908355E+00         0.000000E+00        -2.324726E+01        -2.714539E+01        -2.306774E+01        -2.868055E+01        -2.196165E+01        -2.519348E+01        -5.864069E+00        -6.410784E+00        -5.336546E+00        -6.325100E+00        -6.114387E+00        -7.809793E+00        -2.218213E+00         0.000000E+00        -1.967016E+00         0.000000E+00        -2.518050E+00         0.000000E+00        -2.973266E+01        -3.130185E+01        -3.105923E+01        -3.275738E+01        -2.726503E+01        -2.856691E+01        -4.398327E-01        -7.354958E-01        -6.047090E-01        -8.957306E-01        -4.959711E-01        -6.827831E-01         9.400000E+01         3.100000E+01         3.480000E+02         2.730000E+02         2.600000E+01         2.000000E+00         1.230000E+02         2.000000E+00         2.700000E+01         3.000000E+00         3.430000E+02         1.400000E+01         6.700000E+01         3.000000E+01         1.670000E+02         2.060000E+02         5.800000E+01         1.500000E+01
        4.951800E+07         9.180701E+00         2.065630E-01         4.542035E-01         3.392335E-01         4.889357E-02        -2.605004E-02         3.524934E-01        -1.601092E+00        -1.778401E+00        -1.217594E+00         5.350000E+02         5.720000E+02         9.630000E+02        -1.176724E+01        -1.202253E+01        -1.170941E+01        -8.041182E+00        -8.795894E+00        -7.178218E+00        -4.397306E+00        -3.984465E+00        -3.661611E+00        -2.539635E+00         0.000000E+00        -2.280624E+00         0.000000E+00        -2.535980E+00         0.000000E+00        -2.900644E+01        -3.196699E+01        -3.044204E+01        -3.132621E+01        -2.611164E+01        -2.735332E+01        -5.881240E+00        -5.884718E+00        -5.829129E+00        -6.449627E+00        -5.995021E+00        -6.175220E+00        -6.317508E+00         0.000000E+00        -9.641383E+00         0.000000E+00        -5.922184E+00         0.000000E+00        -2.322878E+01        -2.777705E+01        -2.328102E+01        -3.146838E+01        -2.174071E+01        -2.327187E+01        -5.656021E+00        -5.326317E+00        -5.066708E+00        -1.979290E+00        -6.129934E+00        -8.394304E+00        -2.249287E+00         0.000000E+00        -2.096473E+00         0.000000E+00        -2.153143E+00         0.000000E+00        -2.939356E+01        -3.145898E+01        -3.096917E+01        -3.280279E+01        -2.744016E+01        -2.736370E+01        -5.563976E-01        -7.811226E-01        -5.590050E-01        -8.865885E-01        -5.914997E-01        -4.950697E-01         9.800000E+01         2.600000E+01         3.530000E+02         2.700000E+02         2.300000E+01         4.000000E+00         1.180000E+02         5.000000E+00         3.100000E+01         1.000000E+00         3.310000E+02         2.600000E+01         7.600000E+01         3.200000E+01         1.720000E+02         1.950000E+02         5.100000E+01         1.200000E+01
        4.954800E+07         8.883946E+00         1.963431E-01         4.559584E-01         3.476985E-01         8.907669E-03        -2.643692E-02         3.141835E-01        -1.625644E+00        -1.801249E+00        -1.234241E+00         5.140000E+02         5.760000E+02         9.800000E+02        -1.119271E+01        -1.168846E+01        -1.128750E+01        -8.394831E+00        -8.907034E+00        -7.184875E+00        -4.749064E+00        -4.074376E+00        -3.819058E+00        -2.002739E+00         0.000000E+00        -2.257278E+00         0.000000E+00        -2.777461E+00         0.000000E+00        -2.939234E+01        -2.942270E+01        -3.056562E+01        -3.176850E+01        -2.525171E+01        -2.902054E+01        -5.720223E+00        -6.855427E+00        -5.839890E+00        -6.289914E+00        -6.309264E+00        -7.046392E+00        -6.502650E+00         0.000000E+00        -9.407716E+00         0.000000E+00        -5.609479E+00         0.000000E+00        -2.282603E+01        -2.634096E+01        -2.273650E+01        -2.722415E+01        -2.163932E+01        -2.464582E+01        -5.748069E+00        -8.425405E+00        -5.672531E+00        -6.545684E+00        -6.309083E+00        -7.300171E+00        -1.504927E+00         0.000000E+00        -2.055018E+00         0.000000E+00        -2.486537E+00         0.000000E+00        -3.029360E+01        -3.167182E+01        -3.071960E+01        -3.298325E+01        -2.707497E+01        -2.853308E+01        -6.239792E-01        -6.660398E-01        -6.391851E-01        -8.620830E-01        -8.006450E-01        -1.045574E+00         9.300000E+01         2.100000E+01         3.490000E+02         2.790000E+02         3.100000E+01         1.000000E+00         1.250000E+02         4.000000E+00         2.900000E+01         1.000000E+00         3.300000E+02         2.300000E+01         7.300000E+01         2.700000E+01         1.750000E+02         2.000000E+02         4.300000E+01         1.500000E+01
        4.957800E+07         8.999634E+00         1.994673E-01         4.523469E-01         3.481857E-01         4.909714E-02        -2.049057E-02         3.522823E-01        -1.611221E+00        -1.795230E+00        -1.200603E+00         4.980000E+02         5.740000E+02         9.980000E+02        -1.181133E+01        -1.172405E+01        -1.165637E+01        -8.046654E+00        -8.787055E+00        -7.125671E+00        -4.470292E+00        -4.016965E+00        -3.808737E+00        -2.263821E+00         0.000000E+00        -2.355500E+00         0.000000E+00        -3.140443E+00         0.000000E+00        -2.925766E+01        -3.045771E+01        -3.061356E+01        -3.172947E+01        -2.514730E+01        -2.794322E+01        -6.171663E+00        -6.562268E+00        -5.781967E+00        -6.361351E+00        -6.779489E+00        -7.655163E+00        -6.112948E+00         0.000000E+00        -9.565208E+00         0.000000E+00        -5.747072E+00         0.000000E+00        -2.390170E+01        -2.693957E+01        -2.231653E+01        -2.918988E+01        -2.136211E+01        -2.472287E+01        -5.637138E+00        -5.756967E+00        -5.182984E+00        -6.357923E+00        -6.442187E+00        -7.616077E+00        -1.555671E+00         0.000000E+00        -1.737555E+00         0.000000E+00        -3.727141E+00         0.000000E+00        -3.020530E+01        -3.176600E+01        -3.127387E+01        -3.303795E+01        -2.598632E+01        -2.825692E+01        -7.632066E-01        -8.261359E-01        -5.893569E-01        -8.546671E-01        -4.855152E-01        -8.271924E-01         1.020000E+02         2.500000E+01         3.480000E+02         2.700000E+02         2.800000E+01         1.000000E+00         1.240000E+02         5.000000E+00         3.000000E+01         2.000000E+00         3.320000E+02         1.900000E+01         8.400000E+01         2.800000E+01         1.720000E+02         1.960000E+02         5.300000E+01         9.000000E+00
        4.960800E+07         8.831181E+00         1.928771E-01         4.550103E-01         3.521127E-01         5.266723E-02        -1.051258E-02         3.380568E-01        -1.593167E+00        -1.788524E+00        -1.233492E+00         4.920000E+02         5.780000E+02         1.000000E+03        -1.132063E+01        -1.187224E+01        -1.165681E+01        -8.072917E+00        -8.442531E+00        -7.092097E+00        -4.423771E+00        -4.235196E+00        -3.817612E+00        -2.022563E+00         0.000000E+00        -2.490981E+00         0.000000E+00        -3.174606E+00         0.000000E+00        -2.926698E+01        -3.159551E+01        -3.029045E+01        -3.167750E+01        -2.553475E+01        -2.697524E+01        -5.698317E+00        -5.742354E+00        -5.860674E+00        -6.395255E+00        -6.062358E+00        -6.209122E+00        -6.239866E+00         0.000000E+00        -9.721294E+00         0.000000E+00        -5.706422E+00         0.000000E+00        -2.363465E+01        -2.884526E+01        -2.293996E+01        -3.016827E+01        -2.197887E+01        -2.376424E+01        -5.662280E+00        -3.531178E+00        -5.266633E+00        -4.420297E+00        -6.182109E+00        -8.003675E+00        -1.899610E+00         0.000000E+00        -1.798021E+00         0.000000E+00        -2.674286E+00         0.000000E+00        -2.940999E+01        -3.148927E+01        -3.118172E+01        -3.318530E+01        -2.729415E+01        -2.729844E+01        -5.332332E-01        -6.875139E-01        -6.290137E-01        -7.727031E-01        -6.410637E-01        -6.585154E-01         9.700000E+01         1.800000E+01         3.390000E+02         2.890000E+02         2.500000E+01         6.000000E+00         1.220000E+02         1.000000E+00         2.800000E+01         2.000000E+00         3.360000E+02         2.300000E+01         7.600000E+01         2.400000E+01         1.730000E+02         2.040000E+02         5.800000E+01         1.100000E+01
        4.963800E+07         8.871501E+00         2.077683E-01         4.532606E-01         3.389710E-01         4.066802E-02        -2.035257E-02         3.598067E-01        -1.624935E+00        -1.793285E+00        -1.207796E+00         5.000000E+02         5.770000E+02         9.930000E+02        -1.172209E+01        -1.217324E+01        -1.148594E+01        -8.124800E+00        -8.499423E+00        -7.192316E+00        -4.578541E+00        -4.083920E+00        -3.752200E+00        -2.072962E+00         0.000000E+00        -2.396459E+00         0.000000E+00        -1.826397E+00         0.000000E+00        -2.935274E+01        -3.109143E+01        -3.039871E+01        -3.155984E+01        -2.578219E+01        -2.770356E+01        -5.706540E+00        -6.345080E+00        -5.710950E+00        -6.424590E+00        -6.780944E+00        -5.689431E+00        -6.148056E+00         0.000000E+00        -1.063668E+01         0.000000E+00        -5.667539E+00         0.000000E+00        -2.322327E+01        -2.811475E+01        -2.203481E+01        -2.791759E+01        -2.189909E+01        -2.364431E+01        -5.804734E+00        -5.469157E+00        -5.404233E+00        -5.550867E+00        -6.207426E+00        -7.582371E+00        -1.633842E+00         0.000000E+00        -1.912919E+00         0.000000E+00        -2.986401E+00         0.000000E+00        -2.973348E+01        -3.146120E+01        -3.116852E+01        -3.299572E+01        -2.680730E+01        -2.908720E+01        -6.459541E-01        -7.846363E-01        -6.148033E-01        -9.002862E-01        -6.305881E-01        -3.194302E-01         1.020000E+02         2.200000E+01         3.390000E+02         2.880000E+02         2.000000E+01         3.000000E+00         1.300000E+02         3.000000E+00         2.800000E+01         1.000000E+00         3.400000E+02         1.000000E+01         8.300000E+01         2.600000E+01         1.800000E+02         1.950000E+02         5.300000E+01         6.000000E+00
        4.966800E+07         8.998369E+00         2.019168E-01         4.508014E-01         3.472818E-01         7.272584E-02        -3.779216E-02         3.510273E-01        -1.571765E+00        -1.787217E+00        -1.202712E+00         4.980000E+02         5.760000E+02         9.960000E+02        -1.145313E+01        -1.173821E+01        -1.162867E+01        -8.108542E+00        -8.785290E+00        -7.262192E+00        -4.447720E+00        -3.997748E+00        -3.730321E+00        -1.787243E+00         0.000000E+00        -2.484969E+00         0.000000E+00        -3.257090E+00                  NAN        -2.923604E+01        -3.064720E+01        -3.009502E+01        -3.161197E+01        -2.529860E+01                  NAN        -5.888431E+00        -6.462556E+00        -5.743380E+00        -6.433254E+00        -6.575339E+00                  NAN        -6.368861E+00         0.000000E+00        -1.081349E+01         0.000000E+00        -5.649376E+00         0.000000E+00        -2.229188E+01        -2.723775E+01        -2.162983E+01        -2.883408E+01        -2.185240E+01        -2.432410E+01        -6.145759E+00        -6.300546E+00        -5.479999E+00        -6.157421E+00        -6.222543E+00        -7.922222E+00        -1.690984E+00         0.000000E+00        -1.621663E+00         0.000000E+00        -2.513046E+00         0.000000E+00        -2.993239E+01        -3.158763E+01        -3.112517E+01        -3.311103E+01        -2.710169E+01        -2.948010E+01        -5.716389E-01        -8.855944E-01        -6.220709E-01        -7.478684E-01        -5.211832E-01        -2.845802E-01         9.700000E+01         2.700000E+01         3.390000E+02         2.820000E+02         2.900000E+01         0.000000E+00         1.240000E+02         4.000000E+00         2.700000E+01         2.000000E+00         3.380000E+02         1.700000E+01         7.200000E+01         2.100000E+01         1.720000E+02         2.070000E+02         5.400000E+01         9.000000E+00
        4.969800E+07         9.148085E+00         2.143489E-01         4.481187E-01         3.375324E-01         8.012265E-02        -6.207334E-02         3.360175E-01        -1.553792E+00        -1.828698E+00        -1.222882E+00         5.310000E+02         5.700000E+02         9.690000E+02        -1.192451E+01        -1.123936E+01        -1.151486E+01        -7.911898E+00        -8.825041E+00        -7.210332E+00        -4.498195E+00        -4.156398E+00        -3.806237E+00        -2.175293E+00         0.000000E+00        -2.298382E+00         0.000000E+00        -3.565316E+00         0.000000E+00        -2.928765E+01        -3.132983E+01        -3.035462E+01        -3.172511E+01        -2.352415E+01        -2.525173E+01        -5.581964E+00        -6.303216E+00        -5.798290E+00        -6.462144E+00        -7.363965E+00        -8.058320E+00        -6.380395E+00         0.000000E+00        -9.727678E+00         0.000000E+00        -5.700984E+00         0.000000E+00        -2.266159E+01        -3.087519E+01        -2.195410E+01        -2.897834E+01        -2.170136E+01        -2.360473E+01        -5.948517E+00        -4.978497E+00        -5.631881E+00        -6.820935E+00        -6.038158E+00        -7.795589E+00        -1.811431E+00         0.000000E+00        -1.934106E+00         0.000000E+00        -2.733320E+00         0.000000E+00        -2.969563E+01        -3.210054E+01        -3.140061E+01        -3.300937E+01        -2.626933E+01        -3.034439E+01        -6.572060E-01        -8.898962E-01        -5.358898E-01        -8.565212E-01        -3.970874E-01        -4.178852E-01         9.900000E+01         3.800000E+01         3.390000E+02         2.740000E+02         2.100000E+01         3.000000E+00         1.330000E+02         1.000000E+00         2.700000E+01         3.000000E+00         3.260000E+02         2.200000E+01         8.000000E+01         2.500000E+01         1.700000E+02         2.110000E+02         4.900000E+01         6.000000E+00
        4.972800E+07         9.113761E+00         2.050027E-01         4.530912E-01         3.419061E-01         6.687962E-02        -5.715532E-02         3.356299E-01        -1.582843E+00        -1.827186E+00        -1.217117E+00         5.160000E+02         5.740000E+02         9.800000E+02        -1.142536E+01        -1.192130E+01        -1.153883E+01        -8.403001E+00        -8.804477E+00        -7.086733E+00        -4.497402E+00        -4.019592E+00        -3.907218E+00        -2.234814E+00         0.000000E+00        -2.349304E+00         0.000000E+00        -2.504126E+00         0.000000E+00        -2.895540E+01        -3.031860E+01        -3.038771E+01        -3.160456E+01        -2.660721E+01        -2.703744E+01        -6.022455E+00        -6.629858E+00        -5.703738E+00        -6.505045E+00        -6.060417E+00        -6.745501E+00        -6.413501E+00         0.000000E+00        -1.049645E+01         0.000000E+00        -5.519561E+00         0.000000E+00        -2.302862E+01        -2.627719E+01        -2.269239E+01        -2.808888E+01        -2.194843E+01        -2.392372E+01        -6.167375E+00        -6.824740E+00        -5.317182E+00        -7.775658E+00        -6.104112E+00        -6.808745E+00        -1.990602E+00         0.000000E+00        -2.004201E+00         0.000000E+00        -2.110696E+00         0.000000E+00        -2.968264E+01        -3.137212E+01        -3.105166E+01        -3.283406E+01        -2.764005E+01        -2.946784E+01        -6.274198E-01        -8.178589E-01        -5.828547E-01        -9.670409E-01        -5.003721E-01        -4.275973E-01         9.800000E+01         2.300000E+01         3.370000E+02         2.850000E+02         2.900000E+01         2.000000E+00         1.230000E+02         6.000000E+00         2.900000E+01         1.000000E+00         3.420000E+02         1.100000E+01         7.600000E+01         2.700000E+01         1.730000E+02         2.090000E+02         5.700000E+01         1.200000E+01
        4.975800E+07         8.917428E+00         2.009461E-01         4.512266E-01         3.478273E-01         8.244101E-02        -6.439584E-02         3.432357E-01        -1.583625E+00        -1.830444E+00        -1.218912E+00         5.140000E+02         5.730000E+02         9.830000E+02        -1.190340E+01        -1.144802E+01        -1.142336E+01        -7.842695E+00        -8.856924E+00        -7.022897E+00        -4.545117E+00        -4.173129E+00        -3.885415E+00        -2.030489E+00         0.000000E+00        -2.341058E+00         0.000000E+00        -3.525584E+00         0.000000E+00        -2.953866E+01        -3.100310E+01        -3.055584E+01        -3.154064E+01        -2.439114E+01        -2.743978E+01        -5.687032E+00        -6.062207E+00        -5.755382E+00        -6.445714E+00        -6.524290E+00        -6.575413E+00        -6.371964E+00         0.000000E+00        -1.058342E+01         0.000000E+00        -5.470137E+00         0.000000E+00        -2.349158E+01        -2.498772E+01        -2.199255E+01        -3.006352E+01        -2.198871E+01        -2.592297E+01        -5.798131E+00        -7.171286E+00        -5.711401E+00        -5.526326E+00        -6.362339E+00        -7.337599E+00        -1.921414E+00         0.000000E+00        -1.637474E+00         0.000000E+00        -2.344041E+00         0.000000E+00        -2.995981E+01        -3.171652E+01        -3.131810E+01        -3.322053E+01        -2.701946E+01        -2.846288E+01        -5.899451E-01        -9.511589E-01        -6.445114E-01        -8.494802E-01        -6.822852E-01        -7.028061E-01         1.020000E+02         2.000000E+01         3.490000E+02         2.740000E+02         2.500000E+01         4.000000E+00         1.260000E+02         3.000000E+00         2.700000E+01         3.000000E+00         3.400000E+02         1.300000E+01         7.900000E+01         2.900000E+01         1.760000E+02         1.950000E+02         5.200000E+01         1.500000E+01
        4.978800E+07         9.088814E+00         2.044235E-01         4.509287E-01         3.446478E-01         6.973372E-02        -6.370183E-02         3.637229E-01        -1.570171E+00        -1.826615E+00        -1.197996E+00         5.220000E+02         5.760000E+02         9.720000E+02        -1.153262E+01        -1.166253E+01        -1.164512E+01        -7.730028E+00        -8.715849E+00        -6.971228E+00        -4.761240E+00        -4.252188E+00        -3.792345E+00        -2.620083E+00         0.000000E+00        -2.357407E+00         0.000000E+00        -3.559372E+00         0.000000E+00        -2.871184E+01        -3.125225E+01        -3.021793E+01        -3.159856E+01        -2.519210E+01        -2.811053E+01        -5.983317E+00        -5.489878E+00        -5.892059E+00        -6.638679E+00        -6.777275E+00        -5.921910E+00        -6.128870E+00         0.000000E+00        -9.926853E+00         0.000000E+00        -5.697040E+00         0.000000E+00        -2.336823E+01        -2.747687E+01        -2.192133E+01        -2.902717E+01        -2.140641E+01        -2.428822E+01        -5.804496E+00        -7.504975E+00        -5.404979E+00        -5.809295E+00        -6.528858E+00        -7.768892E+00        -1.927179E+00         0.000000E+00        -1.842765E+00         0.000000E+00        -3.269126E+00         0.000000E+00        -2.953184E+01        -3.152835E+01        -3.101892E+01        -3.306607E+01        -2.650296E+01        -2.843963E+01        -6.316186E-01        -6.837949E-01        -6.030037E-01        -8.112677E-01        -4.589519E-01        -6.460758E-01         9.700000E+01         3.000000E+01         3.460000E+02         2.730000E+02         2.300000E+01         5.000000E+00         1.250000E+02         3.000000E+00         2.700000E+01         3.000000E+00         3.320000E+02         2.200000E+01         7.800000E+01         3.300000E+01         1.620000E+02         2.040000E+02         4.500000E+01         1.500000E+01
        4.981800E+07         8.873891E+00         2.041136E-01         4.559142E-01         3.399722E-01         7.308208E-02        -2.771038E-02         3.820628E-01        -1.567582E+00        -1.793201E+00        -1.194855E+00         5.160000E+02         5.780000E+02         9.760000E+02        -1.129723E+01        -1.147424E+01        -1.183397E+01        -7.776859E+00        -8.658925E+00        -7.100993E+00        -4.865968E+00        -4.393687E+00        -3.752478E+00        -2.431207E+00         0.000000E+00        -2.320314E+00         0.000000E+00        -3.028072E+00         0.000000E+00        -2.882921E+01        -3.032967E+01        -3.016485E+01        -3.165218E+01        -2.578581E+01        -2.195511E+01        -5.714918E+00        -7.103085E+00        -5.803867E+00        -6.507679E+00        -5.422408E+00        -8.284453E+00        -6.012046E+00         0.000000E+00        -9.336428E+00         0.000000E+00        -5.813479E+00         0.000000E+00        -2.371460E+01        -2.832172E+01        -2.354622E+01        -2.697699E+01        -2.171103E+01        -2.444943E+01        -5.764793E+00        -6.118786E+00        -5.145366E+00        -6.734036E+00        -6.227600E+00        -7.850059E+00        -2.268397E+00         0.000000E+00        -1.929168E+00         0.000000E+00        -2.548418E+00         0.000000E+00        -2.954163E+01        -3.172652E+01        -3.117972E+01        -3.318673E+01        -2.680257E+01        -2.864046E+01        -6.523710E-01        -8.225671E-01        -6.260977E-01        -8.090782E-01        -4.959302E-01        -3.756027E-01         9.800000E+01         2.100000E+01         3.370000E+02         2.880000E+02         2.900000E+01         1.000000E+00         1.200000E+02         7.000000E+00         3.000000E+01         3.000000E+00         3.350000E+02         1.700000E+01         7.000000E+01         3.100000E+01         1.630000E+02         2.130000E+02         5.100000E+01         1.500000E+01
        4.984800E+07         8.688774E+00         1.961423E-01         4.507862E-01         3.530715E-01         6.947513E-02        -3.157373E-02         3.552068E-01        -1.582652E+00        -1.804157E+00        -1.209690E+00         5.130000E+02         5.800000E+02         9.770000E+02        -1.150319E+01        -1.124137E+01        -1.176610E+01        -8.094191E+00        -8.650903E+00        -7.139411E+00        -4.418143E+00        -4.269565E+00        -3.837354E+00        -2.213714E+00         0.000000E+00        -2.246765E+00         0.000000E+00        -1.815454E+00         0.000000E+00        -2.971901E+01        -3.081242E+01        -3.031824E+01        -3.158741E+01        -2.629662E+01        -2.745335E+01        -5.568176E+00        -6.334715E+00        -5.802069E+00        -6.372009E+00        -6.339752E+00        -5.632899E+00        -6.472972E+00         0.000000E+00        -9.311255E+00         0.000000E+00        -5.602231E+00         0.000000E+00        -2.351883E+01        -2.831838E+01        -2.339375E+01        -2.752271E+01        -2.141570E+01        -2.506036E+01        -5.712583E+00        -6.258826E+00        -5.364778E+00        -9.566418E+00        -6.580756E+00        -7.576552E+00        -2.212024E+00         0.000000E+00        -2.072785E+00         0.000000E+00        -3.563116E+00         0.000000E+00        -2.963171E+01        -3.144216E+01        -3.090313E+01        -3.304230E+01        -2.611467E+01        -2.836486E+01        -5.520842E-01        -8.240421E-01        -6.214026E-01        -8.429234E-01        -7.459577E-01        -7.107878E-01         9.700000E+01         2.500000E+01         3.460000E+02         2.750000E+02         2.600000E+01         5.000000E+00         1.140000E+02         5.000000E+00         2.900000E+01         3.000000E+00         3.450000E+02         1.600000E+01         8.000000E+01         2.500000E+01         1.650000E+02         2.090000E+02         5.500000E+01         1.000000E+01
        4.987800E+07         8.770671E+00         1.977429E-01         4.539215E-01         3.483357E-01         6.343085E-02        -3.975998E-02         3.563119E-01        -1.574123E+00        -1.814848E+00        -1.204378E+00         5.130000E+02         5.780000E+02         9.790000E+02        -1.157753E+01        -1.168566E+01        -1.170123E+01        -8.218445E+00        -8.617502E+00        -7.099381E+00        -4.382245E+00        -4.297880E+00        -3.860939E+00        -2.147868E+00         0.000000E+00        -2.392301E+00         0.000000E+00        -2.450986E+00         0.000000E+00        -2.940708E+01        -3.134883E+01        -3.036678E+01        -3.119499E+01        -2.615406E+01        -2.749899E+01        -5.775353E+00        -5.716714E+00        -5.745171E+00        -6.626008E+00        -6.121881E+00        -6.310920E+00        -6.387447E+00         0.000000E+00        -9.546880E+00         0.000000E+00        -5.714849E+00         0.000000E+00        -2.332481E+01        -2.865858E+01        -2.229287E+01        -2.800461E+01        -2.159588E+01        -2.385612E+01        -5.688767E+00        -7.755888E+00        -6.114424E+00        -6.711879E+00        -6.269399E+00        -7.505476E+00        -1.862389E+00         0.000000E+00        -1.968209E+00         0.000000E+00        -3.066959E+00         0.000000E+00        -2.975242E+01        -3.179206E+01        -3.089941E+01        -3.295256E+01        -2.690765E+01        -2.957313E+01        -6.374248E-01        -5.637383E-01        -6.519358E-01        -9.053132E-01        -5.889686E-01        -5.620587E-01         1.000000E+02         1.900000E+01         3.370000E+02         2.870000E+02         2.900000E+01         2.000000E+00         1.160000E+02         2.000000E+00         2.900000E+01         2.000000E+00         3.400000E+02         2.300000E+01         8.000000E+01         2.300000E+01         1.690000E+02         2.030000E+02         5.500000E+01         5.000000E+00
        4.990800E+07         8.524488E+00         1.934311E-01         4.557295E-01         3.508393E-01         5.558344E-02        -1.229343E-02         3.288346E-01        -1.624992E+00        -1.783232E+00        -1.230158E+00         5.050000E+02         5.810000E+02         9.840000E+02        -1.136101E+01        -1.198218E+01        -1.154492E+01        -7.951768E+00        -8.412409E+00        -7.340285E+00        -4.433410E+00        -4.107765E+00        -3.856889E+00        -2.615499E+00         0.000000E+00        -2.356527E+00         0.000000E+00        -1.778858E+00         0.000000E+00        -2.906607E+01        -3.194979E+01        -3.051328E+01        -3.187058E+01        -2.575139E+01        -3.005473E+01        -5.776153E+00        -4.701783E+00        -5.770033E+00        -6.102310E+00        -6.738290E+00        -5.360930E+00        -6.078322E+00         0.000000E+00        -1.028569E+01         0.000000E+00        -5.748907E+00         0.000000E+00        -2.318193E+01        -2.514929E+01        -2.146100E+01        -2.865057E+01        -2.168956E+01        -2.409230E+01        -5.847100E+00        -7.381116E+00        -5.396439E+00        -8.682929E+00        -6.153274E+00        -7.612264E+00        -1.551054E+00         0.000000E+00        -1.988788E+00         0.000000E+00        -3.306257E+00         0.000000E+00        -3.040668E+01        -3.203747E+01        -3.100833E+01        -3.309434E+01        -2.672640E+01        -2.830165E+01        -5.621469E-01        -6.321667E-01        -6.268794E-01        -8.115948E-01        -5.876845E-01        -7.714346E-01         9.300000E+01         1.500000E+01         3.460000E+02         2.900000E+02         2.700000E+01         3.000000E+00         1.200000E+02         7.000000E+00         2.800000E+01         2.000000E+00         3.330000E+02         2.200000E+01         7.800000E+01         2.000000E+01         1.830000E+02         1.910000E+02         5.900000E+01         1.100000E+01
        4.993800E+07         8.550599E+00         1.846810E-01         4.603510E-01         3.549679E-01         8.203936E-02        -1.382208E-02         3.157280E-01        -1.562022E+00        -1.785930E+00        -1.247419E+00         4.810000E+02         5.840000E+02         1.005000E+03        -1.206252E+01        -1.206713E+01        -1.124046E+01        -7.688868E+00        -8.618093E+00        -7.151782E+00        -4.314597E+00        -4.082006E+00        -4.068457E+00        -1.884228E+00         0.000000E+00        -2.425276E+00         0.000000E+00        -2.413846E+00                  NAN        -2.923433E+01        -3.028167E+01        -3.018057E+01        -3.166750E+01        -2.727750E+01                  NAN        -5.726302E+00        -5.661398E+00        -5.745910E+00        -6.335185E+00        -5.926280E+00                  NAN        -6.723736E+00         0.000000E+00        -9.569104E+00         0.000000E+00        -5.592117E+00         0.000000E+00        -2.253755E+01        -2.682848E+01        -2.355615E+01        -2.892126E+01        -2.199366E+01        -2.410957E+01        -6.199924E+00        -8.008537E+00        -5.210259E+00        -5.983089E+00        -6.130989E+00        -7.685928E+00        -1.929105E+00         0.000000E+00        -1.984712E+00         0.000000E+00        -2.274370E+00         0.000000E+00        -2.935904E+01        -3.158185E+01        -3.100653E+01        -3.319209E+01        -2.776546E+01        -2.758804E+01        -7.322613E-01        -6.065389E-01        -5.847975E-01        -8.062395E-01        -4.603354E-01        -6.898928E-01         8.900000E+01         2.100000E+01         3.590000E+02         2.730000E+02         3.200000E+01         0.000000E+00         1.110000E+02         3.000000E+00         3.100000E+01         2.000000E+00         3.450000E+02         2.000000E+01         6.000000E+01         2.300000E+01         1.800000E+02         2.010000E+02         6.400000E+01         9.000000E+00
        4.996800E+07         8.973212E+00         2.009287E-01         4.550992E-01         3.439720E-01         5.225496E-02        -6.040950E-02         3.601414E-01        -1.586827E+00        -1.831551E+00        -1.176928E+00         5.140000E+02         5.860000E+02         9.700000E+02        -1.147577E+01        -1.166016E+01        -1.144248E+01        -8.199212E+00        -8.763151E+00        -7.132343E+00        -4.519372E+00        -4.120464E+00        -3.995806E+00        -2.383880E+00         0.000000E+00        -2.263657E+00         0.000000E+00        -2.816644E+00         0.000000E+00        -2.895991E+01        -3.207223E+01        -3.071012E+01        -3.167843E+01        -2.595606E+01        -2.631483E+01        -5.539902E+00        -5.552235E+00        -5.626763E+00        -6.279229E+00        -5.766885E+00        -6.821122E+00        -6.144058E+00         0.000000E+00        -1.017511E+01         0.000000E+00        -5.495806E+00         0.000000E+00        -2.362551E+01        -2.776772E+01        -2.232199E+01        -2.889011E+01        -2.163171E+01        -2.382056E+01        -5.682509E+00        -6.597818E+00        -5.185701E+00        -7.960974E+00        -6.467677E+00        -7.682587E+00        -2.406192E+00         0.000000E+00        -1.943363E+00         0.000000E+00        -3.402366E+00         0.000000E+00        -2.942315E+01        -3.199219E+01        -3.106897E+01        -3.290814E+01        -2.623842E+01        -2.827656E+01        -5.899562E-01        -6.684222E-01        -6.005563E-01        -7.897633E-01        -6.327541E-01        -4.852332E-01         9.200000E+01         2.500000E+01         3.630000E+02         2.700000E+02         2.100000E+01         3.000000E+00         1.240000E+02         3.000000E+00         2.800000E+01         3.000000E+00         3.340000E+02         2.000000E+01         7.000000E+01         3.300000E+01         1.780000E+02         2.000000E+02         5.000000E+01         7.000000E+00
        4.999800E+07         8.962140E+00         2.032485E-01         4.541354E-01         3.426161E-01         3.312631E-02        -9.091035E-03         3.189668E-01        -1.598213E+00        -1.780715E+00        -1.231011E+00         4.910000E+02         5.860000E+02         9.930000E+02        -1.150673E+01        -1.200477E+01        -1.126378E+01        -8.047644E+00        -8.655862E+00        -7.032773E+00        -4.432385E+00        -4.148626E+00        -3.977223E+00        -2.216065E+00         0.000000E+00        -2.352785E+00         0.000000E+00        -3.188925E+00                  NAN        -2.930466E+01        -3.037464E+01        -3.019062E+01        -3.169891E+01        -2.546465E+01                  NAN        -5.868939E+00        -5.925139E+00        -5.858810E+00        -6.423662E+00        -6.274496E+00                  NAN        -6.348765E+00         0.000000E+00        -1.003547E+01         0.000000E+00        -5.649897E+00         0.000000E+00        -2.326599E+01        -2.549674E+01        -2.194987E+01        -2.915193E+01        -2.157484E+01        -2.574532E+01        -5.790810E+00        -6.888360E+00        -5.558715E+00        -6.460487E+00        -6.275491E+00        -6.941530E+00        -1.829440E+00         0.000000E+00        -1.981696E+00         0.000000E+00        -2.843867E+00         0.000000E+00        -2.983253E+01        -3.134675E+01        -3.064370E+01        -3.288836E+01        -2.660424E+01        -2.940203E+01        -7.516545E-01        -7.858453E-01        -6.695557E-01        -8.116076E-01        -5.126305E-01        -4.726751E-01         9.800000E+01         2.500000E+01         3.520000E+02         2.710000E+02         2.800000E+01         0.000000E+00         1.240000E+02         7.000000E+00         2.900000E+01         2.000000E+00         3.240000E+02         2.600000E+01         7.300000E+01         2.800000E+01         1.710000E+02         2.060000E+02         5.100000E+01         1.100000E+01
        5.002800E+07         8.874861E+00         1.959569E-01         4.562095E-01         3.478336E-01         3.163720E-02        -1.389063E-02         3.450020E-01        -1.601297E+00        -1.786146E+00        -1.208070E+00         4.710000E+02         5.860000E+02         1.013000E+03        -1.141925E+01        -1.220189E+01        -1.157744E+01        -8.359616E+00        -8.341839E+00        -7.066472E+00        -4.500863E+00        -4.264389E+00        -4.026383E+00        -2.080848E+00         0.000000E+00        -2.446874E+00         0.000000E+00        -3.644964E+00         0.000000E+00        -2.915031E+01        -3.154453E+01        -3.028085E+01        -3.145771E+01        -2.620896E+01        -2.523840E+01        -5.861639E+00        -5.878675E+00        -5.876276E+00        -6.517631E+00        -5.921430E+00        -8.710049E+00        -5.892697E+00         0.000000E+00        -9.471419E+00         0.000000E+00        -5.759382E+00         0.000000E+00        -2.395796E+01        -2.854587E+01        -2.335223E+01        -3.256182E+01        -2.150994E+01        -2.460403E+01        -5.518858E+00        -6.797337E+00        -5.506425E+00        -3.858883E+00        -6.358986E+00        -7.135891E+00        -1.525400E+00         0.000000E+00        -1.883657E+00         0.000000E+00        -3.082770E+00         0.000000E+00        -3.048152E+01        -3.095945E+01        -3.114187E+01        -3.272216E+01        -2.683660E+01        -2.840793E+01        -6.466762E-01        -5.991786E-01        -5.979442E-01        -8.671914E-01        -5.804039E-01        -4.142010E-01         9.500000E+01         2.600000E+01         3.550000E+02         2.700000E+02         2.600000E+01         2.000000E+00         1.260000E+02         5.000000E+00         3.000000E+01         1.000000E+00         3.310000E+02         1.900000E+01         7.200000E+01         3.000000E+01         1.820000E+02         1.980000E+02         5.500000E+01         1.100000E+01
        5.005800E+07         9.012812E+00         2.009866E-01         4.539215E-01         3.450919E-01         7.546173E-02        -4.871248E-02         3.346559E-01        -1.578595E+00        -1.831155E+00        -1.211078E+00         4.640000E+02         5.880000E+02         1.018000E+03        -1.202893E+01        -1.171974E+01        -1.142036E+01        -7.960228E+00        -8.474210E+00        -7.101016E+00        -4.322492E+00        -4.241759E+00        -4.221760E+00        -1.929260E+00         0.000000E+00        -2.255789E+00         0.000000E+00        -2.888116E+00         0.000000E+00        -2.938681E+01        -3.144293E+01        -3.038322E+01        -3.152888E+01        -2.642729E+01        -2.263284E+01        -5.822080E+00        -5.901085E+00        -5.754985E+00        -6.576581E+00        -6.033184E+00        -9.826336E+00        -6.553194E+00         0.000000E+00        -9.880346E+00         0.000000E+00        -5.773467E+00         0.000000E+00        -2.299871E+01        -2.736440E+01        -2.219467E+01        -2.920546E+01        -2.151717E+01        -2.413486E+01        -6.113245E+00        -6.603011E+00        -5.487255E+00        -7.044882E+00        -6.328577E+00        -7.828025E+00        -1.827594E+00         0.000000E+00        -1.736134E+00         0.000000E+00        -2.919246E+00         0.000000E+00        -2.975679E+01        -3.119865E+01        -3.116142E+01        -3.276161E+01        -2.725513E+01        -2.945225E+01        -5.632677E-01        -8.077158E-01        -6.340908E-01        -9.006406E-01        -4.919062E-01        -6.754628E-01         8.700000E+01         3.400000E+01         3.720000E+02         2.530000E+02         2.700000E+01         1.000000E+00         1.240000E+02         6.000000E+00         3.000000E+01         2.000000E+00         3.270000E+02         2.300000E+01         6.600000E+01         3.600000E+01         1.880000E+02         1.980000E+02         5.100000E+01         1.100000E+01
        5.008800E+07         8.326230E+00         1.773826E-01         4.743493E-01         3.482681E-01         6.211348E-02         1.512765E-03         3.074468E-01        -1.566564E+00        -1.790702E+00        -1.249941E+00         3.970000E+02         6.480000E+02         1.025000E+03        -1.166044E+01        -1.192914E+01        -1.140381E+01        -8.043355E+00        -8.290265E+00        -7.157633E+00        -4.176446E+00        -4.340332E+00        -4.033137E+00        -2.170612E+00         0.000000E+00        -2.385690E+00         0.000000E+00        -4.099933E+00         0.000000E+00        -2.882769E+01        -3.111076E+01        -3.044772E+01        -3.140134E+01        -2.514715E+01        -2.508262E+01        -5.637690E+00        -6.280577E+00        -5.895772E+00        -6.541026E+00        -5.843707E+00        -1.071764E+01        -6.180978E+00         0.000000E+00        -9.638533E+00         0.000000E+00        -5.633284E+00         0.000000E+00        -2.341726E+01        -2.424144E+01        -2.334505E+01        -2.959902E+01        -2.158803E+01        -2.394080E+01        -5.777127E+00        -7.811126E+00        -5.188116E+00        -5.630487E+00        -6.339897E+00        -7.778327E+00        -1.711685E+00         0.000000E+00        -1.932602E+00         0.000000E+00        -2.594252E+00         0.000000E+00        -2.959556E+01        -3.196000E+01        -3.104563E+01        -3.281590E+01        -2.724571E+01        -2.792355E+01        -8.315482E-01        -7.962371E-01        -7.412394E-01        -8.547112E-01        -5.160628E-01        -4.418387E-01         7.000000E+01         3.800000E+01         3.700000E+02         2.670000E+02         2.800000E+01         1.000000E+00         1.100000E+02         9.000000E+00         3.700000E+01         1.000000E+00         3.330000E+02         2.200000E+01         5.900000E+01         3.000000E+01         1.880000E+02         2.020000E+02         5.600000E+01         1.200000E+01
        5.011800E+07         8.791390E+00         1.795354E-01         4.739439E-01         3.465207E-01         6.910222E-02        -5.569361E-02         3.042989E-01        -1.543659E+00        -1.810304E+00        -1.231038E+00         4.240000E+02         6.480000E+02         9.980000E+02        -1.176225E+01        -1.169578E+01        -1.143935E+01        -8.284971E+00        -8.766395E+00        -7.164668E+00        -4.225610E+00        -4.274469E+00        -3.975109E+00        -2.088189E+00         0.000000E+00        -2.317518E+00         0.000000E+00        -4.096730E+00         0.000000E+00        -2.855868E+01        -2.995605E+01        -3.039929E+01        -3.181012E+01        -2.500315E+01        -2.123302E+01        -5.831198E+00        -6.644951E+00        -5.740523E+00        -6.427102E+00        -5.826569E+00        -1.216324E+01        -6.494863E+00         0.000000E+00        -9.196935E+00         0.000000E+00        -5.596386E+00         0.000000E+00        -2.272308E+01        -2.915190E+01        -2.327380E+01        -2.857012E+01        -2.186007E+01        -2.380589E+01        -6.013706E+00        -6.618820E+00        -5.077395E+00        -6.298892E+00        -6.313160E+00        -8.405741E+00        -1.354189E+00         0.000000E+00        -2.058220E+00         0.000000E+00        -2.861656E+00         0.000000E+00        -3.068415E+01        -3.128905E+01        -3.101114E+01        -3.299623E+01        -2.680562E+01        -2.903474E+01        -7.457717E-01        -1.009048E+00        -6.056821E-01        -7.978578E-01        -5.344387E-01        -9.506720E-01         7.900000E+01         3.000000E+01         3.770000E+02         2.600000E+02         2.700000E+01         1.000000E+00         1.090000E+02         8.000000E+00         3.700000E+01         4.000000E+00         3.330000E+02         2.100000E+01         5.700000E+01         3.000000E+01         1.830000E+02         2.080000E+02         4.900000E+01         6.000000E+00
        5.014800E+07         8.541775E+00         1.717447E-01         4.747838E-01         3.534716E-01         3.629444E-02        -3.994474E-02         3.303823E-01        -1.604046E+00        -1.797563E+00        -1.196789E+00         3.840000E+02         6.460000E+02         1.040000E+03        -1.137339E+01        -1.134163E+01        -1.145238E+01        -8.278595E+00        -8.731053E+00        -7.031750E+00        -4.369967E+00        -4.339518E+00        -4.089457E+00        -1.984694E+00         0.000000E+00        -2.231242E+00         0.000000E+00        -3.663107E+00         0.000000E+00        -2.912320E+01        -3.023594E+01        -3.048528E+01        -3.181964E+01        -2.454757E+01        -2.760820E+01        -6.006477E+00        -6.334401E+00        -5.950786E+00        -6.378180E+00        -6.249110E+00        -7.018317E+00        -6.454941E+00         0.000000E+00        -9.313562E+00         0.000000E+00        -5.717467E+00         0.000000E+00        -2.299318E+01        -2.774928E+01        -2.251203E+01        -3.029691E+01        -2.148551E+01        -2.424405E+01        -6.207097E+00        -6.288339E+00        -5.674617E+00        -7.360323E+00        -6.206770E+00        -7.894275E+00        -1.984051E+00         0.000000E+00        -1.861740E+00         0.000000E+00        -2.532479E+00         0.000000E+00        -2.964607E+01        -3.178167E+01        -3.099166E+01        -3.307735E+01        -2.718169E+01        -2.802310E+01        -7.639582E-01        -9.543178E-01        -6.012233E-01        -8.737912E-01        -6.179406E-01        -4.741666E-01         7.100000E+01         3.100000E+01         3.780000E+02         2.650000E+02         2.800000E+01         1.000000E+00         1.060000E+02         6.000000E+00         3.600000E+01         3.000000E+00         3.280000E+02         3.300000E+01         5.500000E+01         3.400000E+01         1.860000E+02         2.080000E+02         6.000000E+01         1.400000E+01
        5.017800E+07         8.820202E+00         1.888129E-01         4.588257E-01         3.523614E-01         5.520078E-02        -5.002582E-02         3.440392E-01        -1.576176E+00        -1.833899E+00        -1.206918E+00         4.630000E+02         5.930000E+02         1.014000E+03        -1.157481E+01        -1.162129E+01        -1.154810E+01        -8.122579E+00        -8.942380E+00        -6.875397E+00        -4.350540E+00        -4.111891E+00        -4.037808E+00        -1.930969E+00         0.000000E+00        -2.204636E+00         0.000000E+00        -3.584336E+00                  NAN        -2.863913E+01        -3.123097E+01        -3.057734E+01        -3.153848E+01        -2.543775E+01                  NAN        -6.084047E+00        -6.108453E+00        -5.766813E+00        -6.490371E+00        -5.803529E+00                  NAN        -6.022224E+00         0.000000E+00        -9.616174E+00         0.000000E+00        -5.750121E+00         0.000000E+00        -2.352113E+01        -2.761206E+01        -2.319346E+01        -3.097380E+01        -2.167884E+01        -2.362926E+01        -5.965418E+00        -7.157054E+00        -5.454552E+00        -5.993670E+00        -6.379955E+00        -8.152402E+00        -1.680462E+00         0.000000E+00        -1.943963E+00         0.000000E+00        -2.263023E+00         0.000000E+00        -2.988004E+01        -3.142384E+01        -3.122707E+01        -3.301773E+01        -2.730766E+01        -2.777859E+01        -7.527931E-01        -8.656980E-01        -7.086609E-01        -8.322037E-01        -6.211711E-01        -7.234528E-01         7.900000E+01         3.000000E+01         3.870000E+02         2.510000E+02         2.700000E+01         0.000000E+00         1.170000E+02         6.000000E+00         3.100000E+01         1.000000E+00         3.390000E+02         1.800000E+01         6.400000E+01         2.800000E+01         1.830000E+02         2.060000E+02         5.600000E+01         1.400000E+01
        5.020800E+07         8.775361E+00         1.920470E-01         4.572135E-01         3.507395E-01         5.475486E-02        -4.725372E-02         3.607919E-01        -1.579791E+00        -1.849637E+00        -1.195571E+00         4.850000E+02         5.900000E+02         9.950000E+02        -1.175968E+01        -1.179948E+01        -1.139138E+01        -7.944859E+00        -8.814197E+00        -6.929950E+00        -4.607393E+00        -4.135621E+00        -4.141220E+00        -2.397033E+00         0.000000E+00        -2.175995E+00         0.000000E+00        -3.525178E+00         0.000000E+00        -2.842651E+01        -3.168518E+01        -3.070097E+01        -3.208627E+01        -2.467773E+01        -2.830351E+01        -6.127198E+00        -6.090684E+00        -5.793739E+00        -6.272494E+00        -6.148638E+00        -4.081245E+00        -6.301210E+00         0.000000E+00        -9.858721E+00         0.000000E+00        -5.541314E+00         0.000000E+00        -2.286218E+01        -2.870478E+01        -2.263275E+01        -3.251573E+01        -2.164235E+01        -2.508104E+01        -6.025103E+00        -5.908317E+00        -5.115898E+00        -3.760372E+00        -6.389063E+00        -7.492022E+00        -2.088678E+00         0.000000E+00        -1.890701E+00         0.000000E+00        -2.760544E+00         0.000000E+00        -2.969369E+01        -3.116181E+01        -3.142701E+01        -3.325315E+01        -2.649267E+01        -2.857281E+01        -7.410679E-01        -9.106343E-01        -6.382079E-01        -7.420038E-01        -8.433487E-01        -4.069176E-01         9.000000E+01         2.400000E+01         3.790000E+02         2.550000E+02         2.500000E+01         1.000000E+00         1.160000E+02         7.000000E+00         3.000000E+01         1.000000E+00         3.360000E+02         2.200000E+01         6.300000E+01         3.100000E+01         1.870000E+02         2.000000E+02         5.300000E+01         7.000000E+00
        5.023800E+07         8.763985E+00         1.943640E-01         4.636044E-01         3.420316E-01         6.255816E-02        -4.570933E-02         3.682024E-01        -1.574491E+00        -1.841024E+00        -1.206771E+00         4.980000E+02         5.930000E+02         9.790000E+02        -1.157841E+01        -1.196550E+01        -1.128959E+01        -7.944938E+00        -8.818627E+00        -7.085391E+00        -4.522072E+00        -4.094599E+00        -3.967084E+00        -2.598834E+00         0.000000E+00        -2.259226E+00         0.000000E+00        -3.817201E+00         0.000000E+00        -2.921277E+01        -3.093895E+01        -3.021766E+01        -3.195479E+01        -2.548423E+01        -1.944357E+01        -5.677868E+00        -6.077619E+00        -5.907632E+00        -6.143133E+00        -6.455711E+00        -1.019161E+01        -6.004398E+00         0.000000E+00        -9.224738E+00         0.000000E+00        -5.554859E+00         0.000000E+00        -2.331677E+01        -2.455763E+01        -2.312067E+01        -3.212485E+01        -2.163174E+01        -2.353227E+01        -5.708469E+00        -8.306861E+00        -5.281389E+00        -3.112916E+00        -6.310983E+00        -7.416933E+00        -1.763790E+00         0.000000E+00        -1.964095E+00         0.000000E+00        -3.408623E+00         0.000000E+00        -3.010499E+01        -3.184149E+01        -3.112430E+01        -3.316229E+01        -2.603355E+01        -2.780151E+01        -6.782204E-01        -8.520389E-01        -6.441366E-01        -8.064853E-01        -5.567440E-01        -4.103776E-01         8.800000E+01         2.900000E+01         3.680000E+02         2.640000E+02         2.400000E+01         1.000000E+00         1.120000E+02         1.000000E+01         3.500000E+01         1.000000E+00         3.290000E+02         2.500000E+01         6.100000E+01         2.600000E+01         1.980000E+02         2.030000E+02         5.700000E+01         9.000000E+00
        5.026800E+07         9.316427E+00         1.972795E-01         4.619246E-01         3.407959E-01         4.777020E-02        -5.574409E-02         2.958680E-01        -1.542960E+00        -1.824752E+00        -1.229690E+00         4.850000E+02         6.450000E+02         9.400000E+02        -1.109561E+01        -1.193489E+01        -1.107130E+01        -8.244091E+00        -8.723139E+00        -7.193499E+00        -4.415752E+00        -4.088770E+00        -3.960703E+00        -2.260431E+00         0.000000E+00        -2.317580E+00         0.000000E+00        -2.575146E+00         0.000000E+00        -2.923479E+01        -3.130725E+01        -3.042157E+01        -3.213413E+01        -2.530901E+01        -2.849682E+01        -5.876308E+00        -6.079373E+00        -5.867134E+00        -6.231470E+00        -6.434132E+00        -6.573178E+00        -5.545410E+00         0.000000E+00        -9.582730E+00         0.000000E+00        -5.617668E+00         0.000000E+00        -2.297631E+01        -2.694091E+01        -2.266678E+01        -2.933393E+01        -2.162091E+01        -2.365653E+01        -6.117384E+00        -7.197187E+00        -5.358142E+00        -6.423242E+00        -6.298491E+00        -7.309615E+00        -2.092049E+00         0.000000E+00        -2.005053E+00         0.000000E+00        -2.964153E+00         0.000000E+00        -2.980937E+01        -3.124061E+01        -3.098955E+01        -3.327035E+01        -2.665317E+01        -2.894535E+01        -6.347044E-01        -8.997830E-01        -5.972284E-01        -8.292643E-01        -5.855810E-01        -8.286906E-01         9.000000E+01         3.200000E+01         3.780000E+02         2.460000E+02         2.500000E+01         3.000000E+00         1.130000E+02         9.000000E+00         3.700000E+01         2.000000E+00         3.190000E+02         3.200000E+01         6.400000E+01         3.100000E+01         1.880000E+02         2.010000E+02         4.900000E+01         1.200000E+01
        5.029800E+07         8.736675E+00         1.849940E-01         4.697266E-01         3.452794E-01         3.280293E-02        -4.793277E-02         3.289386E-01        -1.593933E+00        -1.841426E+00        -1.206337E+00         4.260000E+02         6.460000E+02         9.980000E+02        -1.116788E+01        -1.188141E+01        -1.134275E+01        -8.109960E+00        -8.541468E+00        -7.146173E+00        -4.653074E+00        -4.251641E+00        -3.904899E+00        -2.336882E+00         0.000000E+00        -2.190936E+00         0.000000E+00        -2.979506E+00         0.000000E+00        -2.911126E+01        -3.147573E+01        -3.023896E+01        -3.187494E+01        -2.505056E+01        -2.562388E+01        -5.714029E+00        -5.500344E+00        -5.877473E+00        -6.384770E+00        -5.938915E+00        -7.457012E+00        -6.028486E+00         0.000000E+00        -9.388611E+00         0.000000E+00        -5.758814E+00         0.000000E+00        -2.274789E+01        -2.890315E+01        -2.317111E+01        -3.240340E+01        -2.145056E+01        -2.318939E+01        -6.223909E+00        -5.812591E+00        -5.085264E+00        -5.957009E+00        -6.263553E+00        -8.508655E+00        -1.366565E+00         0.000000E+00        -1.984395E+00         0.000000E+00        -2.295522E+00         0.000000E+00        -3.020286E+01        -3.193956E+01        -3.106765E+01        -3.292929E+01        -2.740574E+01        -2.938911E+01        -7.026648E-01        -5.643771E-01        -5.582817E-01        -8.644142E-01        -7.111756E-01        -8.758206E-01         8.300000E+01         3.000000E+01         4.010000E+02         2.350000E+02         2.100000E+01         4.000000E+00         1.060000E+02         1.000000E+01         3.700000E+01         2.000000E+00         3.320000E+02         2.500000E+01         5.600000E+01         3.000000E+01         1.910000E+02         2.080000E+02         4.700000E+01         9.000000E+00
        5.032800E+07         8.825749E+00         1.849127E-01         4.691265E-01         3.459608E-01         6.063070E-02        -3.965006E-02         3.506377E-01        -1.577319E+00        -1.818188E+00        -1.202037E+00         4.190000E+02         6.440000E+02         1.007000E+03        -1.155741E+01        -1.182368E+01        -1.172443E+01        -8.201396E+00        -8.657049E+00        -7.118349E+00        -4.486492E+00        -4.360105E+00        -3.876709E+00        -1.836981E+00         0.000000E+00        -2.352631E+00         0.000000E+00        -2.747611E+00         0.000000E+00        -2.913660E+01        -3.116839E+01        -3.034849E+01        -3.176007E+01        -2.572126E+01        -2.452892E+01        -5.605536E+00        -5.493482E+00        -5.790533E+00        -6.338422E+00        -6.013450E+00        -5.367045E+00        -6.480495E+00         0.000000E+00        -9.998118E+00         0.000000E+00        -5.783890E+00         0.000000E+00        -2.253490E+01        -2.573888E+01        -2.325838E+01        -2.931820E+01        -2.135154E+01        -2.215504E+01        -6.230495E+00        -6.971315E+00        -5.010385E+00        -7.601069E+00        -6.301599E+00        -8.949117E+00        -1.711159E+00         0.000000E+00        -1.914706E+00         0.000000E+00        -2.730929E+00         0.000000E+00        -2.985162E+01        -3.164431E+01        -3.132554E+01        -3.296175E+01        -2.639051E+01        -2.790703E+01        -6.041750E-01        -1.018263E+00        -6.537460E-01        -8.154236E-01        -6.026640E-01        -1.474502E-01         9.300000E+01         2.500000E+01         3.720000E+02         2.590000E+02         2.300000E+01         2.000000E+00         1.100000E+02         1.000000E+01         3.300000E+01         5.000000E+00         3.360000E+02         1.800000E+01         5.600000E+01         2.800000E+01         1.930000E+02         1.980000E+02         5.000000E+01         5.000000E+00
        5.035800E+07         9.034110E+00         1.959098E-01         4.599092E-01         3.441810E-01         4.743714E-02        -4.792907E-02         3.278541E-01        -1.586208E+00        -1.835359E+00        -1.210946E+00         5.010000E+02         5.830000E+02         9.860000E+02        -1.166102E+01        -1.144129E+01        -1.135981E+01        -8.102659E+00        -8.937956E+00        -7.074741E+00        -4.424379E+00        -4.211956E+00        -3.897936E+00        -2.371929E+00         0.000000E+00        -2.122424E+00         0.000000E+00        -2.792660E+00         0.000000E+00        -2.931614E+01        -3.027486E+01        -3.043059E+01        -3.191444E+01        -2.573577E+01        -2.677615E+01        -5.729995E+00        -6.017720E+00        -5.907095E+00        -6.336193E+00        -6.345838E+00        -8.499844E+00        -6.583737E+00         0.000000E+00        -1.022169E+01         0.000000E+00        -5.893989E+00         0.000000E+00        -2.296436E+01        -2.682209E+01        -2.238808E+01        -2.920064E+01        -2.131270E+01        -2.323548E+01        -5.847673E+00        -6.841015E+00        -5.223392E+00        -6.853217E+00        -6.275377E+00        -8.365850E+00        -1.723818E+00         0.000000E+00        -1.672145E+00         0.000000E+00        -2.462173E+00         0.000000E+00        -3.041370E+01        -3.157790E+01        -3.125028E+01        -3.304313E+01        -2.680962E+01        -2.869978E+01        -6.410351E-01        -7.828407E-01        -6.397825E-01        -8.738830E-01        -5.453539E-01        -1.129534E+00         8.600000E+01         3.000000E+01         3.830000E+02         2.490000E+02         2.200000E+01         4.000000E+00         1.140000E+02         8.000000E+00         2.800000E+01         5.000000E+00         3.280000E+02         2.900000E+01         5.800000E+01         3.100000E+01         1.860000E+02         2.000000E+02         4.500000E+01         1.000000E+01
        5.038800E+07         8.874070E+00         1.931862E-01         4.616060E-01         3.452078E-01         2.179316E-02        -4.800276E-02         3.267536E-01        -1.603504E+00        -1.813248E+00        -1.214814E+00         5.010000E+02         5.910000E+02         9.780000E+02        -1.141032E+01        -1.198695E+01        -1.139695E+01        -7.967155E+00        -8.622059E+00        -7.453136E+00        -4.643322E+00        -4.192639E+00        -3.827651E+00        -2.347172E+00         0.000000E+00        -2.235461E+00         0.000000E+00        -2.881207E+00                  NAN        -2.932469E+01        -3.134059E+01        -3.078907E+01        -3.152625E+01        -2.519767E+01                  NAN        -5.330559E+00        -6.074202E+00        -5.785086E+00        -6.385668E+00        -6.062603E+00                  NAN        -6.670227E+00         0.000000E+00        -1.046385E+01         0.000000E+00        -5.754403E+00         0.000000E+00        -2.242239E+01        -2.615286E+01        -2.294039E+01        -2.919083E+01        -2.138504E+01        -2.306004E+01        -6.157596E+00        -7.326096E+00        -4.823943E+00        -4.524737E+00        -6.385383E+00        -7.905872E+00        -1.600547E+00         0.000000E+00        -1.802171E+00         0.000000E+00        -2.949969E+00         0.000000E+00        -3.024720E+01        -3.130853E+01        -3.119473E+01        -3.313931E+01        -2.641916E+01        -2.906795E+01        -6.358262E-01        -4.898846E-01        -6.186160E-01        -8.783247E-01        -4.504702E-01        -8.325543E-01         8.200000E+01         2.700000E+01         3.870000E+02         2.510000E+02         2.700000E+01         0.000000E+00         1.090000E+02         9.000000E+00         2.900000E+01         3.000000E+00         3.300000E+02         3.200000E+01         6.000000E+01         3.500000E+01         1.930000E+02         1.960000E+02         4.600000E+01         1.100000E+01
        5.041800E+07         8.847597E+00         1.956084E-01         4.548742E-01         3.495174E-01         2.620756E-02        -6.768947E-02         3.613191E-01        -1.601773E+00        -1.838356E+00        -1.184809E+00         4.780000E+02         5.780000E+02         1.014000E+03        -1.168553E+01        -1.182598E+01        -1.155637E+01        -8.013495E+00        -8.762617E+00        -7.095755E+00        -4.478470E+00        -4.197697E+00        -4.010494E+00        -2.055192E+00         0.000000E+00        -2.202927E+00         0.000000E+00        -3.146911E+00         0.000000E+00        -2.891217E+01        -3.082410E+01        -3.047688E+01        -3.182729E+01        -2.506536E+01        -2.676792E+01        -6.140791E+00        -6.124043E+00        -5.839702E+00        -6.399400E+00        -6.380169E+00        -8.385150E+00        -6.603696E+00         0.000000E+00        -1.092532E+01         0.000000E+00        -5.654679E+00         0.000000E+00        -2.347129E+01        -2.622811E+01        -2.220761E+01        -2.860295E+01        -2.165983E+01        -2.447204E+01        -5.428526E+00        -8.021826E+00        -5.347512E+00        -7.052451E+00        -6.319788E+00        -7.764515E+00        -2.055558E+00         0.000000E+00        -1.855311E+00         0.000000E+00        -2.890817E+00         0.000000E+00        -2.988478E+01        -3.087813E+01        -3.127118E+01        -3.295178E+01        -2.644417E+01        -2.813974E+01        -5.746441E-01        -6.909987E-01        -5.803245E-01        -8.873156E-01        -5.739333E-01        -4.015248E-01         9.300000E+01         3.000000E+01         3.710000E+02         2.530000E+02         2.500000E+01         2.000000E+00         1.160000E+02         6.000000E+00         2.900000E+01         4.000000E+00         3.350000E+02         2.200000E+01         6.500000E+01         3.200000E+01         1.790000E+02         2.060000E+02         5.500000E+01         1.000000E+01
        5.044800E+07         8.400283E+00         1.920120E-01         4.581013E-01         3.498868E-01         1.578267E-02        -2.737006E-02         3.478203E-01        -1.626992E+00        -1.821436E+00        -1.186651E+00         4.850000E+02         5.800000E+02         1.005000E+03        -1.127252E+01        -1.199433E+01        -1.138789E+01        -8.056238E+00        -8.606603E+00        -7.035837E+00        -4.748543E+00        -4.179194E+00        -4.019531E+00        -2.029681E+00         0.000000E+00        -2.287732E+00         0.000000E+00        -4.361467E+00         0.000000E+00        -2.960656E+01        -3.101456E+01        -3.044301E+01        -3.160866E+01        -2.371413E+01        -2.910021E+01        -5.445456E+00        -5.929067E+00        -5.859884E+00        -6.638991E+00        -6.242209E+00        -7.045304E+00        -6.363002E+00         0.000000E+00        -1.050901E+01         0.000000E+00        -5.607022E+00         0.000000E+00        -2.313839E+01        -2.713656E+01        -2.163309E+01        -2.795843E+01        -2.165061E+01        -2.299908E+01        -5.880250E+00        -7.108724E+00        -4.990668E+00        -7.376917E+00        -6.347663E+00        -7.782841E+00        -1.958874E+00         0.000000E+00        -1.981644E+00         0.000000E+00        -2.740913E+00         0.000000E+00        -2.974744E+01        -3.251220E+01        -3.109779E+01        -3.308563E+01        -2.621359E+01        -2.904059E+01        -5.812657E-01        -6.394626E-01        -6.716489E-01        -8.846643E-01        -6.246225E-01        -4.096633E-01         8.500000E+01         3.300000E+01         3.600000E+02         2.700000E+02         2.200000E+01         4.000000E+00         1.140000E+02         6.000000E+00         3.100000E+01         2.000000E+00         3.350000E+02         2.400000E+01         6.400000E+01         3.000000E+01         1.820000E+02         2.040000E+02         4.700000E+01         1.400000E+01
        5.047800E+07         8.499962E+00         1.934603E-01         4.576250E-01         3.489147E-01         8.067676E-02        -7.372547E-02         3.447694E-01        -1.588517E+00        -1.849469E+00        -1.199108E+00         4.870000E+02         5.770000E+02         1.006000E+03        -1.148122E+01        -1.189939E+01        -1.182666E+01        -7.629142E+00        -8.782461E+00        -7.151769E+00        -4.808903E+00        -4.173014E+00        -3.763860E+00        -2.251661E+00         0.000000E+00        -2.256324E+00         0.000000E+00        -3.243747E+00         0.000000E+00        -2.973400E+01        -2.962969E+01        -3.036768E+01        -3.185729E+01        -2.533937E+01        -2.921376E+01        -5.436859E+00        -6.805634E+00        -5.790338E+00        -6.316029E+00        -5.928208E+00        -7.198994E+00        -6.526065E+00         0.000000E+00        -1.035907E+01         0.000000E+00        -5.760496E+00         0.000000E+00        -2.324012E+01        -2.383387E+01        -2.293741E+01        -2.792896E+01        -2.171915E+01        -2.475427E+01        -5.683163E+00        -8.475341E+00        -4.603166E+00        -6.593673E+00        -6.342409E+00        -7.084499E+00        -2.297022E+00         0.000000E+00        -1.796758E+00         0.000000E+00        -2.254756E+00         0.000000E+00        -2.970268E+01        -3.121423E+01        -3.136261E+01        -3.309050E+01        -2.733978E+01        -2.854112E+01        -4.610583E-01        -8.481812E-01        -6.211220E-01        -8.092799E-01        -5.204641E-01        -4.680387E-01         9.400000E+01         2.900000E+01         3.580000E+02         2.680000E+02         2.200000E+01         3.000000E+00         1.140000E+02         4.000000E+00         3.200000E+01         2.000000E+00         3.420000E+02         1.800000E+01         6.500000E+01         3.000000E+01         1.740000E+02         2.010000E+02         5.000000E+01         1.200000E+01
        5.050800E+07         8.510311E+00         1.889987E-01         4.577999E-01         3.532013E-01         3.521785E-02        -7.218834E-02         2.853216E-01        -1.633840E+00        -1.852547E+00        -1.261861E+00         4.430000E+02         5.790000E+02         1.048000E+03        -1.179600E+01        -1.161899E+01        -1.124441E+01        -8.002686E+00        -8.882710E+00        -7.233618E+00        -4.673199E+00        -4.045429E+00        -3.984021E+00        -2.135159E+00         0.000000E+00        -2.209133E+00         0.000000E+00        -4.134346E+00         0.000000E+00        -2.923563E+01        -3.096806E+01        -3.041625E+01        -3.156024E+01        -2.583065E+01        -2.431987E+01        -5.658705E+00        -6.130216E+00        -5.833887E+00        -6.329705E+00        -5.438188E+00        -9.813612E+00        -5.963850E+00         0.000000E+00        -1.083821E+01         0.000000E+00        -5.665150E+00         0.000000E+00        -2.367466E+01        -2.761727E+01        -2.168165E+01        -3.004520E+01        -2.162844E+01        -2.354377E+01        -5.984985E+00        -6.024914E+00        -4.980784E+00        -4.554169E+00        -6.197066E+00        -7.373600E+00        -2.279314E+00         0.000000E+00        -1.673198E+00         0.000000E+00        -3.084222E+00         0.000000E+00        -2.927855E+01        -3.152395E+01        -3.158316E+01        -3.295719E+01        -2.704084E+01        -2.889034E+01        -5.377520E-01        -9.233888E-01        -6.162171E-01        -8.256286E-01        -5.009705E-01        -1.003144E+00         8.100000E+01         4.100000E+01         3.610000E+02         2.660000E+02         2.400000E+01         1.000000E+00         1.060000E+02         8.000000E+00         3.100000E+01         2.000000E+00         3.450000E+02         2.000000E+01         6.800000E+01         3.000000E+01         1.890000E+02         1.980000E+02         5.300000E+01         4.000000E+00
        5.053800E+07         8.313168E+00         1.880170E-01         4.593357E-01         3.526473E-01         3.010637E-02        -5.872856E-02         3.150320E-01        -1.624495E+00        -1.843238E+00        -1.222098E+00         4.460000E+02         5.800000E+02         1.044000E+03        -1.153220E+01        -1.164571E+01        -1.157643E+01        -8.010342E+00        -8.891292E+00        -7.206502E+00        -4.722348E+00        -4.234042E+00        -3.799341E+00        -1.971916E+00         0.000000E+00        -2.137110E+00         0.000000E+00        -4.509457E+00         0.000000E+00        -3.006819E+01        -3.191787E+01        -3.073886E+01        -3.180025E+01        -2.494930E+01        -2.886983E+01        -5.762308E+00        -5.744230E+00        -5.872268E+00        -6.295470E+00        -5.789489E+00        -6.697203E+00        -6.495397E+00         0.000000E+00        -1.093107E+01         0.000000E+00        -5.658515E+00         0.000000E+00        -2.350546E+01        -2.751264E+01        -2.173828E+01        -2.983146E+01        -2.158248E+01        -2.362787E+01        -5.800277E+00        -6.644966E+00        -5.256165E+00        -6.988914E+00        -6.260936E+00        -7.307221E+00        -1.748015E+00         0.000000E+00        -1.839918E+00         0.000000E+00        -2.586753E+00         0.000000E+00        -2.978050E+01        -3.187503E+01        -3.112469E+01        -3.298200E+01        -2.660201E+01        -2.872934E+01        -5.956588E-01        -7.496112E-01        -6.636281E-01        -8.109534E-01        -5.250842E-01        -5.731554E-01         8.300000E+01         3.600000E+01         3.730000E+02         2.560000E+02         2.300000E+01         3.000000E+00         1.160000E+02         6.000000E+00         2.900000E+01         3.000000E+00         3.460000E+02         1.200000E+01         6.700000E+01         3.700000E+01         1.800000E+02         2.010000E+02         4.200000E+01         1.400000E+01
        5.056800E+07         8.818728E+00         1.897569E-01         4.591024E-01         3.511407E-01         4.888684E-02        -3.448946E-02         2.954418E-01        -1.589153E+00        -1.818490E+00        -1.241602E+00         4.680000E+02         5.730000E+02         1.029000E+03        -1.148104E+01        -1.177609E+01        -1.148884E+01        -7.495853E+00        -8.825527E+00        -7.264390E+00        -4.814937E+00        -4.246297E+00        -3.917663E+00        -1.831814E+00         0.000000E+00        -2.108852E+00         0.000000E+00        -3.584756E+00         0.000000E+00        -2.972942E+01        -3.137029E+01        -3.047761E+01        -3.184790E+01        -2.485024E+01        -2.841463E+01        -5.964566E+00        -6.163747E+00        -5.817780E+00        -6.212923E+00        -5.964329E+00        -5.224938E+00        -6.161192E+00         0.000000E+00        -1.087065E+01         0.000000E+00        -5.717072E+00         0.000000E+00        -2.366552E+01        -2.679954E+01        -2.187632E+01        -2.952866E+01        -2.188273E+01        -2.462733E+01        -5.970666E+00        -4.617667E+00        -5.057746E+00        -5.994743E+00        -6.141033E+00        -7.449763E+00        -2.064903E+00         0.000000E+00        -2.101286E+00         0.000000E+00        -2.542598E+00         0.000000E+00        -2.976597E+01        -3.151579E+01        -3.110522E+01        -3.309680E+01        -2.703081E+01        -2.907209E+01        -5.652756E-01        -8.849477E-01        -6.037616E-01        -8.221392E-01        -4.918994E-01        -7.394399E-01         8.400000E+01         3.500000E+01         3.680000E+02         2.610000E+02         2.400000E+01         2.000000E+00         1.170000E+02         1.000000E+00         2.700000E+01         3.000000E+00         3.460000E+02         1.800000E+01         7.600000E+01         2.800000E+01         1.810000E+02         2.050000E+02         4.000000E+01         1.300000E+01
        5.059800E+07         8.462303E+00         1.882449E-01         4.604647E-01         3.512904E-01         8.399439E-02        -4.044914E-02         2.818712E-01        -1.578826E+00        -1.822216E+00        -1.251622E+00         4.560000E+02         5.750000E+02         1.039000E+03        -1.215431E+01        -1.163395E+01        -1.176891E+01        -7.863934E+00        -8.762837E+00        -7.249706E+00        -4.463625E+00        -4.201411E+00        -3.753023E+00        -1.991624E+00         0.000000E+00        -2.152673E+00         0.000000E+00        -4.139884E+00                  NAN        -2.939884E+01        -3.271548E+01        -3.040391E+01        -3.152010E+01        -2.575328E+01                  NAN        -6.072165E+00        -5.268973E+00        -6.002066E+00        -6.592396E+00        -5.598287E+00                  NAN        -6.301474E+00         0.000000E+00        -1.092184E+01         0.000000E+00        -5.963432E+00         0.000000E+00        -2.331677E+01        -2.929558E+01        -2.116612E+01        -2.692681E+01        -2.149772E+01        -2.252034E+01        -5.959848E+00        -5.545468E+00        -5.645584E+00        -7.783625E+00        -6.269596E+00        -8.348105E+00        -2.123287E+00         0.000000E+00        -1.787926E+00         0.000000E+00        -3.343932E+00         0.000000E+00        -2.975635E+01        -3.210549E+01        -3.118759E+01        -3.284071E+01        -2.669111E+01        -2.799540E+01        -5.305844E-01        -7.179001E-01        -6.639129E-01        -8.588055E-01        -5.299667E-01        -4.912915E-02         8.800000E+01         3.100000E+01         3.700000E+02         2.590000E+02         2.600000E+01         0.000000E+00         1.150000E+02         2.000000E+00         2.600000E+01         3.000000E+00         3.390000E+02         2.700000E+01         7.300000E+01         3.100000E+01         1.840000E+02         1.970000E+02         5.500000E+01         4.000000E+00
        5.062800E+07         8.350059E+00         1.874228E-01         4.624652E-01         3.501120E-01         4.858150E-02        -3.276205E-02         3.229113E-01        -1.597974E+00        -1.813302E+00        -1.247887E+00         4.700000E+02         5.780000E+02         1.022000E+03        -1.204709E+01        -1.149136E+01        -1.132590E+01        -7.898206E+00        -8.666756E+00        -7.114282E+00        -4.338386E+00        -4.142328E+00        -4.014018E+00        -2.078963E+00         0.000000E+00        -2.299578E+00         0.000000E+00        -3.559550E+00                  NAN        -2.970903E+01        -3.166501E+01        -3.028404E+01        -3.155428E+01        -2.570184E+01                  NAN        -5.790125E+00        -6.321711E+00        -5.917067E+00        -6.456329E+00        -5.673968E+00                  NAN        -6.747686E+00         0.000000E+00        -9.859627E+00         0.000000E+00        -5.625281E+00         0.000000E+00        -2.281184E+01        -3.024002E+01        -2.174406E+01        -2.780329E+01        -2.182968E+01        -2.532647E+01        -6.166551E+00        -8.811053E+00        -5.478434E+00        -5.763301E+00        -6.118744E+00        -7.171804E+00        -2.314158E+00         0.000000E+00        -1.711275E+00         0.000000E+00        -2.928835E+00         0.000000E+00        -2.928554E+01        -3.165409E+01        -3.116512E+01        -3.287378E+01        -2.689803E+01        -2.830992E+01        -5.229580E-01        -8.338699E-01        -6.384855E-01        -9.127210E-01        -5.298740E-01        -5.940565E-01         9.000000E+01         2.100000E+01         3.560000E+02         2.800000E+02         2.700000E+01         0.000000E+00         1.090000E+02         1.000000E+00         2.800000E+01         3.000000E+00         3.390000E+02         3.200000E+01         7.600000E+01         3.200000E+01         1.730000E+02         2.070000E+02         5.000000E+01         5.000000E+00
        5.065800E+07         8.351492E+00         1.860049E-01         4.628058E-01         3.511893E-01         1.267447E-02        -5.918720E-02         3.232290E-01        -1.620360E+00        -1.855166E+00        -1.225533E+00         4.740000E+02         5.810000E+02         1.015000E+03        -1.170872E+01        -1.182287E+01        -1.124534E+01        -7.907822E+00        -8.564385E+00        -7.061972E+00        -4.706065E+00        -4.337583E+00        -3.892439E+00        -2.350418E+00         0.000000E+00        -2.363165E+00         0.000000E+00        -2.771798E+00         0.000000E+00        -2.965245E+01        -3.200063E+01        -3.017466E+01        -3.186110E+01        -2.642490E+01        -2.736054E+01        -5.613281E+00        -5.576064E+00        -5.818495E+00        -6.312796E+00        -5.681448E+00        -7.319369E+00        -6.027078E+00         0.000000E+00        -1.019668E+01         0.000000E+00        -5.624167E+00         0.000000E+00        -2.351689E+01        -3.062184E+01        -2.323970E+01        -2.771756E+01        -2.178868E+01        -2.302646E+01        -6.032265E+00        -4.455962E+00        -5.084352E+00        -7.517085E+00        -6.162647E+00        -8.332792E+00        -2.007743E+00         0.000000E+00        -1.464000E+00         0.000000E+00        -1.998856E+00         0.000000E+00        -3.001914E+01        -3.171871E+01        -3.135848E+01        -3.317748E+01        -2.758861E+01        -2.650446E+01        -7.269694E-01        -7.392421E-01        -6.363099E-01        -8.349875E-01        -4.930826E-01        -5.858301E-01         8.600000E+01         2.400000E+01         3.630000E+02         2.760000E+02         2.400000E+01         1.000000E+00         1.110000E+02         2.000000E+00         3.100000E+01         4.000000E+00         3.490000E+02         1.500000E+01         7.100000E+01         3.400000E+01         1.860000E+02         1.970000E+02         5.200000E+01         1.000000E+01
        5.068800E+07         8.543129E+00         1.843136E-01         4.638070E-01         3.518794E-01         3.521707E-02        -6.060983E-02         3.135765E-01        -1.624184E+00        -1.840114E+00        -1.200114E+00         4.810000E+02         5.790000E+02         1.010000E+03        -1.140460E+01        -1.212245E+01        -1.158259E+01        -7.839117E+00        -8.670754E+00        -7.326837E+00        -4.567477E+00        -3.979274E+00        -3.789572E+00        -2.220968E+00         0.000000E+00        -2.351295E+00         0.000000E+00        -3.807738E+00         0.000000E+00        -2.942570E+01        -3.175412E+01        -3.031767E+01        -3.155130E+01        -2.376578E+01        -3.088095E+01        -5.871954E+00        -5.269626E+00        -5.839536E+00        -6.379820E+00        -6.858744E+00        -6.262550E+00        -6.337333E+00         0.000000E+00        -9.009524E+00         0.000000E+00        -5.577513E+00         0.000000E+00        -2.318663E+01        -2.305872E+01        -2.392008E+01        -2.799839E+01        -2.166149E+01        -2.325287E+01        -6.031802E+00        -8.608400E+00        -4.632604E+00        -6.685910E+00        -6.288843E+00        -8.390667E+00        -1.859506E+00         0.000000E+00        -1.735859E+00         0.000000E+00        -3.170221E+00         0.000000E+00        -2.988884E+01        -3.192229E+01        -3.114239E+01        -3.276506E+01        -2.638654E+01        -2.897845E+01        -6.150545E-01        -6.151951E-01        -6.888417E-01        -8.736330E-01        -5.859646E-01        -4.901786E-01         9.000000E+01         2.100000E+01         3.710000E+02         2.660000E+02         2.400000E+01         2.000000E+00         1.060000E+02         2.000000E+00         3.000000E+01         5.000000E+00         3.520000E+02         1.700000E+01         7.500000E+01         1.900000E+01         1.840000E+02         1.990000E+02         5.500000E+01         9.000000E+00
        5.071800E+07         8.699077E+00         1.853828E-01         4.636612E-01         3.509560E-01         3.993162E-02        -7.867074E-02         3.215805E-01        -1.586285E+00        -1.845121E+00        -1.216085E+00         4.920000E+02         5.790000E+02         9.990000E+02        -1.153847E+01        -1.161634E+01        -1.156582E+01        -7.948074E+00        -8.769521E+00        -7.511477E+00        -4.663580E+00        -4.187844E+00        -3.739065E+00        -2.351187E+00         0.000000E+00        -2.313075E+00         0.000000E+00        -4.953400E+00         0.000000E+00        -2.968264E+01        -3.148202E+01        -3.023841E+01        -3.179493E+01        -2.256728E+01        -2.789612E+01        -5.588462E+00        -5.824119E+00        -5.860520E+00        -6.266281E+00        -6.358768E+00        -6.523253E+00        -6.635129E+00         0.000000E+00        -9.306898E+00         0.000000E+00        -5.379060E+00         0.000000E+00        -2.349968E+01        -2.760388E+01        -2.263593E+01        -2.788780E+01        -2.133846E+01        -2.508829E+01        -5.775961E+00        -7.640541E+00        -5.085440E+00        -7.264994E+00        -6.504743E+00        -7.082257E+00        -1.834914E+00         0.000000E+00        -1.695837E+00         0.000000E+00        -3.392250E+00         0.000000E+00        -2.957589E+01        -3.155609E+01        -3.140452E+01        -3.313749E+01        -2.608490E+01        -2.887787E+01        -6.627997E-01        -6.657086E-01        -5.938702E-01        -7.836326E-01        -5.676480E-01        -3.734923E-01         9.300000E+01         2.300000E+01         3.620000E+02         2.720000E+02         2.000000E+01         4.000000E+00         1.090000E+02         1.000000E+00         3.000000E+01         7.000000E+00         3.540000E+02         1.100000E+01         7.800000E+01         2.800000E+01         1.680000E+02         2.150000E+02         4.800000E+01         1.300000E+01
        5.074800E+07         8.257693E+00         1.817864E-01         4.650609E-01         3.531527E-01         1.718662E-03        -6.550067E-02         3.484667E-01        -1.645362E+00        -1.840755E+00        -1.203030E+00         4.670000E+02         5.840000E+02         1.019000E+03        -1.179025E+01        -1.191416E+01        -1.142756E+01        -8.061423E+00        -8.953712E+00        -7.110800E+00        -4.209699E+00        -4.123544E+00        -4.007502E+00        -2.561902E+00         0.000000E+00        -2.325403E+00         0.000000E+00        -4.328026E+00                  NAN        -2.982367E+01        -3.266877E+01        -2.999404E+01        -3.203897E+01        -2.452395E+01                  NAN        -5.077777E+00        -5.621296E+00        -5.954812E+00        -6.212160E+00        -5.758015E+00                  NAN        -5.832339E+00         0.000000E+00        -1.078587E+01         0.000000E+00        -5.661840E+00         0.000000E+00        -2.378743E+01        -2.995198E+01        -2.222841E+01        -2.957498E+01        -2.151987E+01        -2.400980E+01        -5.485800E+00        -6.110586E+00        -4.776544E+00        -5.771894E+00        -6.499398E+00        -7.660516E+00        -1.780017E+00         0.000000E+00        -1.819735E+00         0.000000E+00        -2.454645E+00         0.000000E+00        -2.961720E+01        -3.286405E+01        -3.133309E+01        -3.315878E+01        -2.682513E+01        -2.734608E+01        -5.012422E-01        -6.426144E-01        -6.680919E-01        -8.112135E-01        -6.159228E-01        -6.367214E-01         8.300000E+01         2.700000E+01         3.700000E+02         2.710000E+02         2.300000E+01         0.000000E+00         1.150000E+02         1.000000E+00         2.900000E+01         4.000000E+00         3.440000E+02         1.900000E+01         6.600000E+01         2.700000E+01         1.710000E+02         2.130000E+02         5.200000E+01         6.000000E+00
        5.077800E+07         8.507696E+00         1.766250E-01         4.701543E-01         3.532208E-01         7.301327E-03        -5.313703E-02         3.224549E-01        -1.628909E+00        -1.823068E+00        -1.218367E+00         4.520000E+02         5.790000E+02         1.039000E+03        -1.184305E+01        -1.150889E+01        -1.146409E+01        -7.789834E+00        -8.767153E+00        -7.257586E+00        -4.581057E+00        -4.136746E+00        -3.744948E+00        -2.424772E+00         0.000000E+00        -2.226398E+00         0.000000E+00        -3.154725E+00         0.000000E+00        -2.978727E+01        -3.029159E+01        -3.015829E+01        -3.175416E+01        -2.487007E+01        -3.207273E+01        -5.576540E+00        -6.392854E+00        -5.915030E+00        -6.319147E+00        -6.411423E+00        -4.476347E+00        -6.583292E+00                  NAN        -8.474637E+00         0.000000E+00        -5.669747E+00         0.000000E+00        -2.313668E+01                  NAN        -2.407566E+01        -3.115951E+01        -2.125332E+01        -2.379667E+01        -6.004060E+00                  NAN        -5.089954E+00        -6.753829E+00        -6.335353E+00        -7.473660E+00        -1.687267E+00         0.000000E+00        -1.805537E+00         0.000000E+00        -1.872260E+00         0.000000E+00        -2.992347E+01        -3.119927E+01        -3.130732E+01        -3.290683E+01        -2.714034E+01        -2.854303E+01        -7.115430E-01        -9.163193E-01        -6.161105E-01        -8.071230E-01        -5.933417E-01        -6.361225E-01         7.900000E+01         2.300000E+01         3.660000E+02         2.810000E+02         2.400000E+01         1.000000E+00         1.100000E+02         0.000000E+00         3.400000E+01         3.000000E+00         3.520000E+02         1.300000E+01         6.900000E+01         2.000000E+01         1.740000E+02         2.180000E+02         5.200000E+01         9.000000E+00
        5.080800E+07         8.289183E+00         1.842567E-01         4.667387E-01         3.490046E-01         4.073022E-02        -4.460408E-02         3.263968E-01        -1.600349E+00        -1.814757E+00        -1.219017E+00         4.480000E+02         5.830000E+02         1.039000E+03        -1.186461E+01        -1.156062E+01        -1.154768E+01        -7.957911E+00        -8.652492E+00        -7.077685E+00        -4.161807E+00        -4.141295E+00        -4.032878E+00        -2.017713E+00         0.000000E+00        -2.309826E+00         0.000000E+00        -2.829453E+00                  NAN        -2.910585E+01        -3.138745E+01        -3.030307E+01        -3.184764E+01        -2.516096E+01                  NAN        -6.042421E+00        -5.903006E+00        -5.801422E+00        -6.265294E+00        -6.101235E+00                  NAN        -6.646382E+00         0.000000E+00        -8.701224E+00         0.000000E+00        -5.718190E+00         0.000000E+00        -2.335780E+01        -2.636799E+01        -2.299059E+01        -2.971134E+01        -2.183504E+01        -2.435737E+01        -5.721651E+00        -6.988046E+00        -5.705351E+00        -5.972392E+00        -6.131364E+00        -7.278674E+00        -2.256790E+00         0.000000E+00        -1.886192E+00         0.000000E+00        -2.639165E+00         0.000000E+00        -2.946588E+01        -3.271576E+01        -3.097473E+01        -3.313739E+01        -2.723017E+01        -2.745117E+01        -7.790122E-01        -7.965600E-01        -6.433846E-01        -8.869553E-01        -4.950415E-01        -4.933973E-01         8.600000E+01         2.400000E+01         3.590000E+02         2.820000E+02         2.300000E+01         0.000000E+00         1.050000E+02         5.000000E+00         3.200000E+01         4.000000E+00         3.500000E+02         1.600000E+01         7.300000E+01         2.400000E+01         1.760000E+02         2.070000E+02         5.200000E+01         8.000000E+00
        5.083800E+07         8.433166E+00         1.884933E-01         4.611048E-01         3.504019E-01         2.133516E-02        -5.854516E-02         3.315724E-01        -1.616237E+00        -1.842042E+00        -1.201700E+00         4.740000E+02         5.820000E+02         1.014000E+03        -1.199266E+01        -1.151193E+01        -1.151680E+01        -7.899445E+00        -9.096426E+00        -7.138198E+00        -4.461896E+00        -4.224171E+00        -4.021809E+00        -2.441987E+00         0.000000E+00        -2.250338E+00         0.000000E+00        -3.296353E+00         0.000000E+00        -2.885084E+01        -3.225495E+01        -3.026750E+01        -3.160986E+01        -2.498124E+01        -2.895294E+01        -5.891606E+00        -5.196189E+00        -5.945377E+00        -6.316649E+00        -6.562015E+00        -5.495450E+00        -6.353902E+00         0.000000E+00        -1.013286E+01         0.000000E+00        -5.534888E+00         0.000000E+00        -2.346578E+01        -2.888418E+01        -2.251536E+01        -2.952771E+01        -2.163986E+01        -2.535174E+01        -5.980267E+00        -5.343900E+00        -5.110351E+00        -5.992368E+00        -6.328902E+00        -7.052180E+00        -1.865026E+00         0.000000E+00        -1.821103E+00         0.000000E+00        -2.912126E+00         0.000000E+00        -2.997667E+01        -3.158209E+01        -3.110130E+01        -3.279369E+01        -2.643981E+01        -2.900771E+01        -5.609271E-01        -7.327349E-01        -6.075133E-01        -8.226325E-01        -6.137009E-01        -6.903184E-01         8.500000E+01         2.800000E+01         3.600000E+02         2.770000E+02         2.200000E+01         2.000000E+00         1.150000E+02         2.000000E+00         2.900000E+01         5.000000E+00         3.490000E+02         1.200000E+01         6.600000E+01         3.100000E+01         1.830000E+02         1.950000E+02         5.600000E+01         8.000000E+00
        5.086800E+07         8.456803E+00         1.907336E-01         4.611481E-01         3.481183E-01         5.243391E-02        -3.530285E-02         3.222812E-01        -1.605220E+00        -1.822813E+00        -1.228084E+00         4.780000E+02         5.800000E+02         1.012000E+03        -1.179171E+01        -1.195001E+01        -1.153812E+01        -7.925443E+00        -8.523390E+00        -7.261590E+00        -4.404687E+00        -4.228272E+00        -3.846959E+00        -2.291326E+00         0.000000E+00        -2.345307E+00         0.000000E+00        -3.119774E+00         0.000000E+00        -2.905700E+01        -3.172676E+01        -3.025575E+01        -3.175124E+01        -2.500359E+01        -2.983782E+01        -5.663321E+00        -5.951103E+00        -5.843602E+00        -6.270541E+00        -5.993594E+00        -3.218922E+00        -6.576341E+00         0.000000E+00        -9.798855E+00         0.000000E+00        -5.658764E+00         0.000000E+00        -2.306355E+01        -2.777683E+01        -2.261719E+01        -2.781182E+01        -2.173053E+01        -2.375292E+01        -5.928454E+00        -6.437152E+00        -5.462514E+00        -7.485141E+00        -6.160193E+00        -7.636042E+00        -1.862606E+00         0.000000E+00        -1.979581E+00         0.000000E+00        -2.836842E+00         0.000000E+00        -2.968141E+01        -3.178996E+01        -3.111718E+01        -3.295326E+01        -2.684698E+01        -2.818754E+01        -5.638068E-01        -1.098110E+00        -6.030708E-01        -8.009679E-01        -4.493694E-01        -2.314109E-01         1.030000E+02         1.900000E+01         3.490000E+02         2.800000E+02         2.200000E+01         1.000000E+00         1.140000E+02         4.000000E+00         2.900000E+01         5.000000E+00         3.410000E+02         1.900000E+01         7.000000E+01         2.400000E+01         1.720000E+02         2.040000E+02         5.300000E+01         6.000000E+00
        5.089800E+07         8.377034E+00         1.840414E-01         4.649734E-01         3.509851E-01        -5.446562E-03        -8.694035E-02         3.541416E-01        -1.599350E+00        -1.884314E+00        -1.188717E+00         4.630000E+02         5.820000E+02         1.025000E+03        -1.089983E+01        -1.150524E+01        -1.176466E+01        -8.041285E+00        -8.601737E+00        -7.100997E+00        -4.859963E+00        -4.336977E+00        -3.945855E+00        -1.788606E+00         0.000000E+00        -2.348844E+00         0.000000E+00        -3.563531E+00                  NAN        -2.973104E+01        -3.216274E+01        -3.040270E+01        -3.177591E+01        -2.442388E+01                  NAN        -5.863686E+00        -5.781871E+00        -5.831363E+00        -6.194349E+00        -6.259965E+00                  NAN        -6.264892E+00         0.000000E+00        -8.021267E+00         0.000000E+00        -5.812856E+00         0.000000E+00        -2.299112E+01        -2.583127E+01        -2.373812E+01        -2.919611E+01        -2.176454E+01        -2.365984E+01        -6.147912E+00        -7.308090E+00        -5.393124E+00        -5.672480E+00        -6.342137E+00        -8.976171E+00        -1.663735E+00         0.000000E+00        -1.730258E+00         0.000000E+00        -3.156553E+00         0.000000E+00        -2.961879E+01        -3.196997E+01        -3.137010E+01        -3.299136E+01        -2.574592E+01        -2.869152E+01        -6.279255E-01        -6.501155E-01        -6.178633E-01        -7.818110E-01        -4.596844E-01        -5.646811E-01         8.800000E+01         2.300000E+01         3.510000E+02         2.890000E+02         2.300000E+01         0.000000E+00         1.030000E+02         5.000000E+00         3.500000E+01         5.000000E+00         3.530000E+02         1.100000E+01         6.300000E+01         2.900000E+01         1.690000E+02         2.160000E+02         5.200000E+01         1.100000E+01
        5.092800E+07         8.439017E+00         1.867437E-01         4.657996E-01         3.474567E-01         6.222780E-02        -8.341824E-02         3.577096E-01        -1.589112E+00        -1.849815E+00        -1.196984E+00         4.600000E+02         5.810000E+02         1.029000E+03        -1.154560E+01        -1.145204E+01        -1.174006E+01        -8.086455E+00        -8.752122E+00        -6.823887E+00        -4.365687E+00        -4.270927E+00        -4.025723E+00        -1.838314E+00         0.000000E+00        -2.228468E+00         0.000000E+00        -4.058638E+00         0.000000E+00        -2.973110E+01        -3.096438E+01        -3.055361E+01        -3.138367E+01        -2.391143E+01        -2.704198E+01        -5.834460E+00        -5.514107E+00        -5.759276E+00        -6.571236E+00        -6.604254E+00        -6.427591E+00        -6.823433E+00         0.000000E+00        -9.211647E+00         0.000000E+00        -5.892520E+00         0.000000E+00        -2.299937E+01        -2.402702E+01        -2.247805E+01        -2.893081E+01        -2.166209E+01        -2.424607E+01        -5.679759E+00        -7.995042E+00        -5.678404E+00        -8.127226E+00        -6.193302E+00        -7.120693E+00        -1.888992E+00         0.000000E+00        -1.798584E+00         0.000000E+00        -2.933600E+00         0.000000E+00        -2.936833E+01        -3.144245E+01        -3.123245E+01        -3.276200E+01        -2.673924E+01        -2.882695E+01        -6.335205E-01        -7.144459E-01        -7.076377E-01        -8.414978E-01        -5.238029E-01        -9.012366E-01         9.100000E+01         1.800000E+01         3.590000E+02         2.840000E+02         2.000000E+01         2.000000E+00         1.180000E+02         5.000000E+00         3.100000E+01         3.000000E+00         3.300000E+02         2.500000E+01         6.600000E+01         2.600000E+01         1.730000E+02         2.140000E+02         4.900000E+01         1.000000E+01
        5.095800E+07         8.307646E+00         1.830302E-01         4.640485E-01         3.529213E-01        -7.085347E-03        -5.190963E-02         3.224591E-01        -1.649862E+00        -1.839023E+00        -1.224290E+00         4.590000E+02         5.790000E+02         1.032000E+03        -1.135878E+01        -1.149545E+01        -1.151848E+01        -8.158770E+00        -8.680167E+00        -7.112013E+00        -4.595287E+00        -4.287184E+00        -3.845331E+00        -1.983256E+00         0.000000E+00        -2.226563E+00         0.000000E+00        -4.251709E+00         0.000000E+00        -2.936913E+01        -3.156344E+01        -3.054993E+01        -3.149978E+01        -2.448869E+01        -2.606615E+01        -5.928674E+00        -6.580286E+00        -5.803535E+00        -6.351024E+00        -5.807964E+00        -6.631238E+00        -6.970909E+00         0.000000E+00        -9.086881E+00         0.000000E+00        -5.531919E+00         0.000000E+00        -2.301514E+01        -2.698926E+01        -2.353839E+01        -3.185068E+01        -2.158643E+01        -2.491432E+01        -5.788046E+00        -6.779994E+00        -5.181574E+00        -5.239852E+00        -6.249200E+00        -6.880745E+00        -1.799886E+00         0.000000E+00        -1.771332E+00         0.000000E+00        -3.271011E+00         0.000000E+00        -2.982551E+01        -3.212322E+01        -3.111971E+01        -3.278040E+01        -2.618965E+01        -2.888537E+01        -7.174502E-01        -7.156712E-01        -5.485407E-01        -8.309301E-01        -6.303717E-01        -8.263845E-01         8.500000E+01         2.000000E+01         3.620000E+02         2.820000E+02         2.200000E+01         3.000000E+00         1.100000E+02         6.000000E+00         3.100000E+01         4.000000E+00         3.450000E+02         1.600000E+01         7.100000E+01         2.000000E+01         1.680000E+02         2.220000E+02         4.600000E+01         1.000000E+01
        5.098800E+07         8.639420E+00         2.009059E-01         4.540091E-01         3.450850E-01         3.853275E-02        -9.849539E-02         3.507040E-01        -1.614545E+00        -1.882110E+00        -1.213787E+00         5.550000E+02         5.190000E+02         9.960000E+02        -1.127264E+01        -1.133570E+01        -1.172939E+01        -7.918543E+00        -9.121192E+00        -7.075321E+00        -4.647671E+00        -4.139670E+00        -3.859805E+00        -2.614890E+00         0.000000E+00        -2.271200E+00         0.000000E+00        -4.217091E+00         0.000000E+00        -2.836872E+01        -3.250323E+01        -3.031957E+01        -3.158487E+01        -2.521795E+01        -2.857869E+01        -6.114729E+00        -5.212786E+00        -5.992336E+00        -6.283471E+00        -5.858968E+00        -7.737702E+00        -6.953333E+00         0.000000E+00        -7.809436E+00         0.000000E+00        -5.591052E+00         0.000000E+00        -2.262530E+01        -2.611837E+01        -2.455240E+01        -2.751237E+01        -2.181942E+01        -2.431391E+01        -5.882030E+00        -6.871131E+00        -5.120629E+00        -6.281134E+00        -6.268887E+00        -8.148157E+00        -1.817765E+00         0.000000E+00        -1.669330E+00         0.000000E+00        -3.688027E+00         0.000000E+00        -2.993189E+01        -3.223595E+01        -3.138848E+01        -3.290636E+01        -2.582449E+01        -2.843973E+01        -5.688622E-01        -6.426223E-01        -6.072689E-01        -7.923617E-01        -6.117333E-01        -6.794122E-01         9.000000E+01         2.500000E+01         3.410000E+02         2.940000E+02         2.000000E+01         4.000000E+00         1.170000E+02         4.000000E+00         2.800000E+01         4.000000E+00         3.430000E+02         1.600000E+01         6.600000E+01         2.400000E+01         1.770000E+02         2.140000E+02         4.100000E+01         1.700000E+01
        5.101800E+07         8.642334E+00         2.013142E-01         4.514235E-01         3.472623E-01         2.779453E-02        -9.003797E-02         2.901448E-01        -1.630689E+00        -1.882410E+00        -1.253643E+00         5.410000E+02         5.210000E+02         1.008000E+03        -1.149360E+01        -1.182185E+01        -1.133025E+01        -8.135534E+00        -8.941416E+00        -7.102208E+00        -4.447748E+00        -4.248564E+00        -4.099231E+00        -2.168486E+00         0.000000E+00        -2.384989E+00         0.000000E+00        -3.228686E+00         0.000000E+00        -2.888629E+01        -3.089200E+01        -3.019290E+01        -3.181209E+01        -2.499280E+01        -2.847889E+01        -5.735332E+00        -5.719244E+00        -5.938104E+00        -6.242564E+00        -6.211072E+00        -4.689539E+00        -6.898001E+00         0.000000E+00        -8.539893E+00         0.000000E+00        -5.513495E+00         0.000000E+00        -2.203558E+01        -2.549668E+01        -2.364462E+01        -3.153562E+01        -2.181415E+01        -2.424900E+01        -6.280955E+00        -6.880376E+00        -5.387999E+00        -4.383066E+00        -6.222355E+00        -7.221233E+00        -1.646332E+00         0.000000E+00        -1.722815E+00         0.000000E+00        -2.893253E+00         0.000000E+00        -2.993434E+01        -3.182334E+01        -3.141723E+01        -3.307462E+01        -2.700472E+01        -2.870855E+01        -4.981113E-01        -7.235834E-01        -6.747605E-01        -8.543059E-01        -5.090167E-01        -2.893014E-01         9.500000E+01         2.500000E+01         3.470000E+02         2.830000E+02         2.200000E+01         2.000000E+00         1.230000E+02         4.000000E+00         2.700000E+01         2.000000E+00         3.370000E+02         1.900000E+01         6.100000E+01         2.500000E+01         1.760000E+02         2.080000E+02         5.600000E+01         6.000000E+00
        5.104800E+07         8.719106E+00         2.026944E-01         4.448624E-01         3.524432E-01         2.088266E-02        -1.406944E-02         3.563390E-01        -1.635758E+00        -1.805087E+00        -1.200095E+00         5.250000E+02         5.270000E+02         1.018000E+03        -1.140225E+01        -1.224690E+01        -1.150274E+01        -7.633236E+00        -8.429858E+00        -7.234683E+00        -4.579025E+00        -4.185827E+00        -3.940967E+00        -2.071243E+00         0.000000E+00        -2.337094E+00         0.000000E+00        -3.613831E+00         0.000000E+00        -2.927894E+01        -3.123028E+01        -3.049437E+01        -3.167200E+01        -2.485196E+01        -2.759224E+01        -5.640110E+00        -6.552360E+00        -5.911228E+00        -6.206420E+00        -6.049426E+00        -5.659985E+00        -6.616275E+00         0.000000E+00        -1.051627E+01         0.000000E+00        -5.659613E+00         0.000000E+00        -2.347100E+01        -2.393509E+01        -2.236733E+01        -3.477304E+01        -2.146003E+01        -2.433232E+01        -5.617195E+00        -9.034120E+00        -5.504871E+00        -4.259120E+00        -6.479746E+00        -7.533825E+00        -1.507070E+00         0.000000E+00        -1.953548E+00         0.000000E+00        -3.109523E+00         0.000000E+00        -2.995953E+01        -3.109512E+01        -3.115322E+01        -3.303793E+01        -2.654954E+01        -2.763913E+01        -6.866256E-01        -6.680410E-01        -6.911328E-01        -8.106098E-01        -6.164229E-01        -7.978264E-01         1.120000E+02         1.900000E+01         3.310000E+02         2.860000E+02         2.500000E+01         1.000000E+00         1.200000E+02         7.000000E+00         2.300000E+01         1.000000E+00         3.430000E+02         1.800000E+01         7.800000E+01         2.300000E+01         1.770000E+02         2.020000E+02         4.600000E+01         1.100000E+01
        5.107800E+07         8.618782E+00         2.125425E-01         4.380117E-01         3.494459E-01         3.242512E-02        -2.773152E-02         3.410223E-01        -1.628405E+00        -1.836550E+00        -1.201304E+00         6.130000E+02         4.710000E+02         9.860000E+02        -1.124347E+01        -1.228731E+01        -1.110515E+01        -7.954400E+00        -8.761846E+00        -7.187954E+00        -4.637812E+00        -4.052348E+00        -3.939659E+00        -1.926319E+00         0.000000E+00        -2.305175E+00         0.000000E+00        -3.202839E+00                  NAN        -2.962890E+01        -3.102450E+01        -3.016449E+01        -3.146845E+01        -2.427305E+01                  NAN        -5.547988E+00        -6.559574E+00        -6.019635E+00        -6.594838E+00        -6.253181E+00                  NAN        -6.764311E+00         0.000000E+00        -9.017157E+00                  NAN        -5.563742E+00         0.000000E+00        -2.319773E+01        -2.876593E+01        -2.338292E+01                  NAN        -2.168711E+01        -2.441952E+01        -5.781251E+00        -5.568321E+00        -5.185602E+00                  NAN        -6.441679E+00        -7.818533E+00        -2.188046E+00         0.000000E+00        -1.701866E+00         0.000000E+00        -2.642632E+00         0.000000E+00        -2.941043E+01        -3.182260E+01        -3.118884E+01        -3.313070E+01        -2.659137E+01        -2.841337E+01        -4.927550E-01        -6.569087E-01        -6.838640E-01        -8.158711E-01        -7.724964E-01        -1.221469E+00         1.000000E+02         2.400000E+01         3.500000E+02         2.760000E+02         2.400000E+01         0.000000E+00         1.200000E+02         7.000000E+00         2.500000E+01         0.000000E+00         3.380000E+02         2.200000E+01         6.900000E+01         3.400000E+01         1.660000E+02         2.090000E+02         4.900000E+01         1.100000E+01
        5.110800E+07         8.456083E+00         1.892709E-01         4.602105E-01         3.505186E-01         3.736695E-02        -9.522741E-02         3.156405E-01        -1.615907E+00        -1.877201E+00        -1.223680E+00         5.020000E+02         5.710000E+02         9.970000E+02        -1.139434E+01        -1.131325E+01        -1.149025E+01        -7.972744E+00        -9.105239E+00        -7.297797E+00        -4.607681E+00        -4.276938E+00        -3.898927E+00        -2.003336E+00         0.000000E+00        -2.343954E+00         0.000000E+00        -3.694812E+00         0.000000E+00        -2.917617E+01        -3.135314E+01        -3.032144E+01        -3.173970E+01        -2.496539E+01        -2.420696E+01        -5.810142E+00        -6.065650E+00        -5.979655E+00        -6.267083E+00        -6.303759E+00        -8.047949E+00        -7.086006E+00         0.000000E+00        -8.577783E+00                  NAN        -5.427934E+00         0.000000E+00        -2.231820E+01        -2.869576E+01        -2.294735E+01                  NAN        -2.208166E+01        -2.424552E+01        -6.088975E+00        -5.990118E+00        -5.428699E+00                  NAN        -6.232138E+00        -7.704102E+00        -1.549106E+00         0.000000E+00        -1.616649E+00         0.000000E+00        -3.384831E+00         0.000000E+00        -2.948213E+01        -3.135917E+01        -3.134846E+01        -3.300909E+01        -2.657399E+01        -2.773878E+01        -7.404549E-01        -9.362742E-01        -6.831300E-01        -8.090013E-01        -6.169375E-01        -5.500670E-01         8.500000E+01         2.900000E+01         3.600000E+02         2.740000E+02         2.200000E+01         4.000000E+00         1.040000E+02         1.100000E+01         3.300000E+01         0.000000E+00         3.500000E+02         1.400000E+01         5.500000E+01         3.000000E+01         1.780000E+02         2.080000E+02         5.900000E+01         1.100000E+01
        5.113800E+07         8.722363E+00         2.157766E-01         4.326344E-01         3.515890E-01         2.046552E-02        -5.590890E-02         3.481070E-01        -1.637441E+00        -1.867818E+00        -1.207815E+00         6.340000E+02         4.560000E+02         9.800000E+02        -1.149609E+01        -1.194127E+01        -1.101039E+01        -8.053039E+00        -8.806482E+00        -7.239932E+00        -4.508999E+00        -4.247162E+00        -4.079776E+00        -2.426916E+00         0.000000E+00        -2.257410E+00         0.000000E+00        -3.338944E+00         0.000000E+00        -2.902522E+01        -3.082544E+01        -3.028837E+01        -3.183843E+01        -2.525991E+01        -2.779582E+01        -5.561249E+00        -6.631569E+00        -5.826785E+00        -6.174891E+00        -6.407880E+00        -6.143354E+00        -7.407631E+00         0.000000E+00        -9.066113E+00         0.000000E+00        -5.273712E+00         0.000000E+00        -2.219445E+01        -2.019220E+01        -2.266386E+01        -2.383931E+01        -2.172624E+01        -2.528846E+01        -6.029507E+00        -9.866611E+00        -5.467134E+00        -7.438015E+00        -6.592085E+00        -7.247459E+00        -1.997980E+00         0.000000E+00        -1.707416E+00         0.000000E+00        -2.223897E+00         0.000000E+00        -2.934011E+01        -3.154728E+01        -3.127588E+01        -3.304363E+01        -2.662670E+01        -2.890395E+01        -6.361234E-01        -6.021300E-01        -6.959110E-01        -7.330725E-01        -5.233124E-01        -6.759160E-01         9.800000E+01         2.200000E+01         3.370000E+02         2.900000E+02         2.500000E+01         2.000000E+00         1.220000E+02         2.000000E+00         2.200000E+01         1.000000E+00         3.430000E+02         2.200000E+01         7.400000E+01         3.200000E+01         1.670000E+02         2.090000E+02         5.600000E+01         1.300000E+01
        5.116800E+07         8.459131E+00         2.036567E-01         4.456692E-01         3.506741E-01         5.856711E-02        -6.296272E-02         3.295750E-01        -1.612669E+00        -1.873540E+00        -1.221348E+00         5.710000E+02         5.290000E+02         9.700000E+02        -1.153328E+01        -1.174369E+01        -1.166947E+01        -8.122500E+00        -8.837014E+00        -7.236381E+00        -4.331368E+00        -4.287410E+00        -3.781843E+00        -2.436064E+00         0.000000E+00        -2.265950E+00         0.000000E+00        -3.846191E+00         0.000000E+00        -2.909334E+01        -3.147475E+01        -3.051407E+01        -3.162012E+01        -2.587532E+01        -2.466355E+01        -5.891646E+00        -6.314491E+00        -5.862824E+00        -6.400629E+00        -6.387235E+00        -6.342992E+00        -7.080395E+00         0.000000E+00        -9.864886E+00         0.000000E+00        -5.473143E+00         0.000000E+00        -2.275191E+01        -2.724251E+01        -2.351395E+01        -2.637904E+01        -2.167967E+01        -2.336749E+01        -5.749669E+00        -5.979652E+00        -4.680961E+00        -9.753175E+00        -6.563557E+00        -8.461984E+00        -1.670201E+00         0.000000E+00        -1.723181E+00         0.000000E+00        -2.315578E+00         0.000000E+00        -2.969701E+01        -3.142944E+01        -3.140978E+01        -3.305384E+01        -2.698860E+01        -2.825418E+01        -6.394837E-01        -5.383690E-01        -6.398977E-01        -8.292289E-01        -5.347598E-01        -6.406375E-01         1.070000E+02         1.600000E+01         3.400000E+02         2.850000E+02         2.500000E+01         1.000000E+00         1.120000E+02         4.000000E+00         2.600000E+01         1.000000E+00         3.540000E+02         1.500000E+01         7.700000E+01         2.200000E+01         1.750000E+02         2.030000E+02         5.500000E+01         1.200000E+01
        5.119800E+07         8.664474E+00         2.056688E-01         4.449207E-01         3.494105E-01         6.386447E-02        -3.106332E-02         3.546452E-01        -1.605482E+00        -1.813811E+00        -1.206550E+00         5.730000E+02         5.190000E+02         9.780000E+02        -1.135680E+01        -1.237423E+01        -1.172127E+01        -7.478531E+00        -8.814586E+00        -7.285962E+00        -4.806357E+00        -3.973561E+00        -3.728654E+00        -2.232664E+00         0.000000E+00        -2.403424E+00         0.000000E+00        -3.297596E+00                  NAN        -2.914950E+01        -3.025266E+01        -3.027264E+01        -3.164812E+01        -2.545909E+01                  NAN        -5.507533E+00        -5.700989E+00        -5.985437E+00        -6.248750E+00        -6.824213E+00                  NAN        -7.227973E+00         0.000000E+00        -9.900546E+00         0.000000E+00        -5.578039E+00         0.000000E+00        -2.248270E+01        -2.829370E+01        -2.264802E+01        -2.986217E+01        -2.183378E+01        -2.497651E+01        -5.716354E+00        -6.369387E+00        -5.189858E+00        -5.306372E+00        -6.346625E+00        -7.349027E+00        -2.194852E+00         0.000000E+00        -1.894008E+00         0.000000E+00        -1.866652E+00         0.000000E+00        -2.962851E+01        -3.179106E+01        -3.117557E+01        -3.293177E+01        -2.749239E+01        -2.858146E+01        -5.848340E-01        -8.975979E-01        -6.991102E-01        -8.242851E-01        -5.596690E-01        -4.230703E-01         1.040000E+02         2.200000E+01         3.350000E+02         2.880000E+02         2.500000E+01         0.000000E+00         1.130000E+02         4.000000E+00         2.300000E+01         2.000000E+00         3.490000E+02         2.100000E+01         7.200000E+01         1.700000E+01         1.780000E+02         2.020000E+02         6.000000E+01         9.000000E+00
        5.122800E+07         8.855296E+00         2.225923E-01         4.347534E-01         3.426543E-01        -3.418439E-02        -3.592965E-02         3.058772E-01        -1.687480E+00        -1.845579E+00        -1.222429E+00         6.240000E+02         4.630000E+02         9.830000E+02        -1.104626E+01        -1.229045E+01        -1.158138E+01        -8.255187E+00        -9.323204E+00        -7.357688E+00        -4.511478E+00        -3.782619E+00        -3.896300E+00        -1.901047E+00         0.000000E+00        -2.261870E+00         0.000000E+00        -4.041895E+00                  NAN        -2.953702E+01        -3.084045E+01        -3.032319E+01        -3.154456E+01        -2.463806E+01                  NAN        -5.877328E+00        -6.089567E+00        -5.892035E+00        -6.355084E+00        -5.992461E+00                  NAN        -6.872332E+00         0.000000E+00        -8.704479E+00         0.000000E+00        -5.494631E+00         0.000000E+00        -2.247375E+01        -2.732165E+01        -2.346102E+01        -2.762314E+01        -2.198235E+01        -2.372028E+01        -5.850314E+00        -6.919372E+00        -5.713700E+00        -7.854192E+00        -6.216702E+00        -7.569398E+00        -2.296887E+00         0.000000E+00        -1.749035E+00         0.000000E+00        -2.862431E+00         0.000000E+00        -2.943466E+01        -3.134720E+01        -3.125267E+01        -3.297076E+01        -2.670401E+01        -2.840065E+01        -5.071979E-01        -7.392168E-01        -7.045704E-01        -8.300191E-01        -5.276379E-01        -3.967841E-01         1.060000E+02         2.200000E+01         3.530000E+02         2.670000E+02         2.600000E+01         0.000000E+00         1.250000E+02         6.000000E+00         2.500000E+01         2.000000E+00         3.390000E+02         1.500000E+01         7.400000E+01         3.500000E+01         1.670000E+02         2.010000E+02         5.800000E+01         5.000000E+00
        5.125800E+07         8.967693E+00         2.110538E-01         4.420922E-01         3.468541E-01         8.570729E-02        -2.564398E-02         3.425865E-01        -1.594674E+00        -1.838148E+00        -1.206085E+00         5.410000E+02         5.190000E+02         1.010000E+03        -1.149623E+01        -1.225405E+01        -1.145081E+01        -7.866502E+00        -9.020116E+00        -7.009888E+00        -4.328968E+00        -3.795473E+00        -3.969885E+00        -1.683067E+00         0.000000E+00        -2.387173E+00         0.000000E+00        -2.644845E+00         0.000000E+00        -2.984193E+01        -3.140224E+01        -3.025782E+01        -3.182037E+01        -2.662618E+01        -2.353940E+01        -5.753210E+00        -5.862009E+00        -5.876417E+00        -6.216084E+00        -6.015566E+00        -6.970947E+00        -6.653654E+00         0.000000E+00        -1.013913E+01         0.000000E+00        -5.647894E+00         0.000000E+00        -2.297028E+01        -2.717767E+01        -2.205003E+01        -3.092650E+01        -2.146267E+01        -2.445316E+01        -5.958375E+00        -7.032899E+00        -5.009391E+00        -3.841067E+00        -6.437792E+00        -6.881186E+00        -2.162483E+00         0.000000E+00        -1.949734E+00         0.000000E+00        -2.643457E+00         0.000000E+00        -2.957815E+01        -3.178438E+01        -3.107052E+01        -3.291403E+01        -2.652231E+01        -2.787630E+01        -6.219435E-01        -8.086634E-01        -6.684467E-01        -8.980795E-01        -6.993781E-01        -2.316741E-01         9.000000E+01         3.700000E+01         3.450000E+02         2.750000E+02         2.500000E+01         2.000000E+00         1.190000E+02         6.000000E+00         2.700000E+01         1.000000E+00         3.470000E+02         1.200000E+01         7.600000E+01         3.500000E+01         1.710000E+02         1.940000E+02         4.800000E+01         8.000000E+00
        5.128800E+07         8.910363E+00         2.130928E-01         4.424718E-01         3.444354E-01         3.613220E-02        -1.582771E-02         3.234334E-01        -1.623026E+00        -1.796766E+00        -1.231942E+00         5.730000E+02         5.300000E+02         9.670000E+02        -1.146139E+01        -1.226081E+01        -1.155509E+01        -8.275717E+00        -8.421118E+00        -7.054602E+00        -4.082004E+00        -4.111219E+00        -3.801623E+00        -2.101847E+00         0.000000E+00        -2.302181E+00         0.000000E+00        -2.787427E+00                  NAN        -2.937278E+01        -3.100121E+01        -3.025898E+01        -3.148610E+01        -2.606476E+01                  NAN        -5.764664E+00        -6.122334E+00        -5.875339E+00        -6.342398E+00        -5.858317E+00                  NAN        -7.367333E+00         0.000000E+00        -1.099667E+01         0.000000E+00        -5.497182E+00         0.000000E+00        -2.227451E+01        -2.807075E+01        -2.144700E+01        -2.566876E+01        -2.170599E+01        -2.475093E+01        -5.789703E+00        -8.001189E+00        -4.926603E+00        -8.221453E+00        -6.288692E+00        -7.866340E+00        -1.510455E+00         0.000000E+00        -1.823307E+00         0.000000E+00        -2.559446E+00         0.000000E+00        -2.982345E+01        -3.150669E+01        -3.127733E+01        -3.300505E+01        -2.690914E+01        -2.704035E+01        -5.886221E-01        -9.532387E-01        -6.490988E-01        -8.994294E-01        -6.705894E-01        -4.168475E-01         9.700000E+01         2.600000E+01         3.510000E+02         2.730000E+02         2.700000E+01         0.000000E+00         1.250000E+02         7.000000E+00         2.500000E+01         1.000000E+00         3.340000E+02         2.000000E+01         8.600000E+01         2.900000E+01         1.620000E+02         2.050000E+02         5.500000E+01         1.000000E+01
        5.131800E+07         9.005655E+00         2.101676E-01         4.404445E-01         3.493879E-01         9.861046E-02        -2.838820E-02         3.428304E-01        -1.553509E+00        -1.842535E+00        -1.213238E+00         5.770000E+02         5.230000E+02         9.700000E+02        -1.173822E+01        -1.226237E+01        -1.138069E+01        -8.097846E+00        -8.824540E+00        -7.169011E+00        -4.214744E+00        -3.891631E+00        -3.912166E+00        -2.346408E+00         0.000000E+00        -2.325400E+00         0.000000E+00        -3.289786E+00         0.000000E+00        -2.885172E+01        -3.141735E+01        -3.033994E+01        -3.205707E+01        -2.526323E+01        -2.303356E+01        -5.764281E+00        -6.539837E+00        -5.739957E+00        -6.100712E+00        -5.744884E+00        -7.890416E+00        -7.139412E+00         0.000000E+00        -1.030654E+01         0.000000E+00        -5.242905E+00         0.000000E+00        -2.281606E+01        -2.757141E+01        -2.246430E+01        -3.000647E+01        -2.200286E+01        -2.393493E+01        -5.882863E+00        -6.332002E+00        -4.566578E+00        -5.323071E+00        -6.433273E+00        -6.848851E+00        -1.970796E+00         0.000000E+00        -2.010371E+00         0.000000E+00        -2.832167E+00         0.000000E+00        -2.976464E+01        -3.211743E+01        -3.130303E+01        -3.315527E+01        -2.676769E+01        -2.806144E+01        -6.363389E-01        -8.657255E-01        -5.815164E-01        -8.547030E-01        -5.449116E-01        -6.687984E-01         9.200000E+01         2.300000E+01         3.500000E+02         2.790000E+02         2.800000E+01         2.000000E+00         1.180000E+02         4.000000E+00         2.400000E+01         2.000000E+00         3.500000E+02         1.400000E+01         7.600000E+01         2.900000E+01         1.630000E+02         2.040000E+02         6.200000E+01         6.000000E+00
        5.134800E+07         8.974135E+00         2.094791E-01         4.413826E-01         3.491383E-01         6.872801E-02        -1.826338E-02         3.362343E-01        -1.607372E+00        -1.819530E+00        -1.220602E+00         5.630000E+02         5.330000E+02         9.740000E+02        -1.139154E+01        -1.218459E+01        -1.127636E+01        -7.992922E+00        -8.734620E+00        -7.407611E+00        -4.289740E+00        -4.109677E+00        -3.932653E+00        -2.174062E+00         0.000000E+00        -2.266497E+00         0.000000E+00        -3.920405E+00         0.000000E+00        -2.973975E+01        -3.202995E+01        -3.041451E+01        -3.195277E+01        -2.470755E+01        -2.833709E+01        -5.787918E+00        -5.768819E+00        -5.848026E+00        -6.151833E+00        -5.641577E+00        -3.584991E+00        -6.471154E+00         0.000000E+00        -1.121931E+01         0.000000E+00        -5.286368E+00         0.000000E+00        -2.330719E+01        -2.464814E+01        -2.193605E+01        -3.057446E+01        -2.186075E+01        -2.392348E+01        -5.930650E+00        -8.981209E+00        -4.793057E+00        -5.477378E+00        -6.349821E+00        -8.136893E+00        -1.893196E+00         0.000000E+00        -1.977977E+00         0.000000E+00        -2.717592E+00         0.000000E+00        -2.979842E+01        -3.225412E+01        -3.128172E+01        -3.300018E+01        -2.700814E+01        -2.733259E+01        -5.717376E-01        -6.874837E-01        -6.254888E-01        -7.885922E-01        -6.097459E-01        -1.316968E+00         1.030000E+02         2.500000E+01         3.490000E+02         2.700000E+02         2.600000E+01         1.000000E+00         1.240000E+02         2.000000E+00         2.300000E+01         1.000000E+00         3.520000E+02         1.000000E+01         8.400000E+01         2.900000E+01         1.670000E+02         2.060000E+02         4.700000E+01         8.000000E+00
        5.137800E+07         8.408593E+00         1.869381E-01         4.561670E-01         3.568950E-01         4.827027E-02        -4.935736E-02         3.073025E-01        -1.591928E+00        -1.857384E+00        -1.238526E+00         4.750000E+02         5.830000E+02         1.012000E+03        -1.206894E+01        -1.165916E+01        -1.117445E+01        -8.195907E+00        -8.833431E+00        -7.432210E+00        -3.984108E+00        -4.250746E+00        -4.038121E+00        -2.274144E+00         0.000000E+00        -2.444999E+00         0.000000E+00        -3.134989E+00                  NAN        -2.953088E+01        -3.147409E+01        -3.032555E+01        -3.164600E+01        -2.586298E+01                  NAN        -5.687814E+00        -6.034454E+00        -5.751088E+00        -6.417495E+00        -5.827067E+00                  NAN        -6.559487E+00         0.000000E+00        -9.504199E+00         0.000000E+00        -5.379191E+00         0.000000E+00        -2.322191E+01        -2.676894E+01        -2.256261E+01        -3.006818E+01        -2.212581E+01        -2.352126E+01        -6.099583E+00        -6.931701E+00        -5.584818E+00        -5.772402E+00        -6.184739E+00        -6.899877E+00        -1.543131E+00         0.000000E+00        -2.015493E+00         0.000000E+00        -2.833286E+00         0.000000E+00        -2.973285E+01        -3.217306E+01        -3.109713E+01        -3.305186E+01        -2.670880E+01        -2.802537E+01        -5.298730E-01        -6.526242E-01        -5.900844E-01        -9.430070E-01        -4.609272E-01        -6.057169E-01         9.100000E+01         2.600000E+01         3.290000E+02         2.960000E+02         3.200000E+01         0.000000E+00         1.090000E+02         3.000000E+00         2.900000E+01         1.000000E+00         3.540000E+02         1.600000E+01         8.200000E+01         2.100000E+01         1.640000E+02         2.120000E+02         6.100000E+01         3.000000E+00
        5.140800E+07         8.563393E+00         1.877254E-01         4.578097E-01         3.544650E-01         6.843650E-02        -4.622230E-02         3.226406E-01        -1.568165E+00        -1.834961E+00        -1.207612E+00         4.720000E+02         5.900000E+02         1.008000E+03        -1.231433E+01        -1.179973E+01        -1.123458E+01        -8.209900E+00        -8.561739E+00        -7.181616E+00        -4.079997E+00        -4.416817E+00        -3.994417E+00        -2.179027E+00         0.000000E+00        -2.328108E+00         0.000000E+00        -4.524442E+00         0.000000E+00        -2.964328E+01        -3.190387E+01        -3.027875E+01        -3.185282E+01        -2.430141E+01        -2.957354E+01        -5.648874E+00        -6.389311E+00        -5.809652E+00        -6.392829E+00        -5.481398E+00        -6.472607E+00        -6.724661E+00         0.000000E+00        -1.116918E+01         0.000000E+00        -5.390119E+00         0.000000E+00        -2.284920E+01        -2.709927E+01        -2.193553E+01        -3.129376E+01        -2.197487E+01        -2.505182E+01        -5.759625E+00        -6.273102E+00        -5.234279E+00        -3.579929E+00        -6.364805E+00        -6.306985E+00        -1.936201E+00         0.000000E+00        -1.866649E+00         0.000000E+00        -2.260925E+00         0.000000E+00        -2.989461E+01        -3.199911E+01        -3.141740E+01        -3.307121E+01        -2.734447E+01        -2.885647E+01        -5.622892E-01        -8.652661E-01        -6.476138E-01        -7.775714E-01        -4.724206E-01        -6.142062E-01         9.600000E+01         2.100000E+01         3.410000E+02         2.870000E+02         2.600000E+01         3.000000E+00         1.110000E+02         6.000000E+00         2.900000E+01         1.000000E+00         3.510000E+02         1.400000E+01         7.000000E+01         2.200000E+01         1.800000E+02         2.080000E+02         5.300000E+01         1.100000E+01
        5.143800E+07         8.490204E+00         1.889674E-01         4.585168E-01         3.525158E-01         1.135926E-01        -3.698666E-02         3.483136E-01        -1.540738E+00        -1.832029E+00        -1.199130E+00         4.970000E+02         5.870000E+02         9.860000E+02        -1.244598E+01        -1.181222E+01        -1.143852E+01        -7.929593E+00        -8.811740E+00        -6.896231E+00        -3.730759E+00        -4.195215E+00        -3.917170E+00        -2.228448E+00         0.000000E+00        -2.336749E+00         0.000000E+00        -3.036526E+00         0.000000E+00        -2.971594E+01        -3.096743E+01        -3.050793E+01        -3.176921E+01        -2.521318E+01        -2.616463E+01        -6.045963E+00        -5.917761E+00        -5.862754E+00        -6.365864E+00        -6.136655E+00        -5.252600E+00        -7.217772E+00         0.000000E+00        -1.076513E+01         0.000000E+00        -5.464205E+00         0.000000E+00        -2.266207E+01        -2.615988E+01        -2.288351E+01        -3.034145E+01        -2.160082E+01        -2.314419E+01        -5.967258E+00        -6.808156E+00        -4.894015E+00        -8.169272E+00        -6.320546E+00        -8.173195E+00        -2.735924E+00         0.000000E+00        -1.902617E+00         0.000000E+00        -3.453677E+00         0.000000E+00        -2.954856E+01        -3.219590E+01        -3.128215E+01        -3.305160E+01        -2.653449E+01        -2.813247E+01        -5.938717E-01        -8.720549E-01        -6.589725E-01        -8.849290E-01        -5.202029E-01        -8.012109E-01         8.700000E+01         2.700000E+01         3.480000E+02         2.830000E+02         2.800000E+01         1.000000E+00         1.080000E+02         5.000000E+00         3.100000E+01         2.000000E+00         3.420000E+02         2.400000E+01         7.400000E+01         2.100000E+01         1.800000E+02         2.120000E+02         4.300000E+01         1.000000E+01
        5.146800E+07         8.508235E+00         1.880170E-01         4.574597E-01         3.545233E-01         1.097615E-01        -5.557104E-02         3.417495E-01        -1.555985E+00        -1.833398E+00        -1.204820E+00         5.040000E+02         5.900000E+02         9.760000E+02        -1.223980E+01        -1.173163E+01        -1.148284E+01        -7.475009E+00        -8.659881E+00        -7.115652E+00        -4.359727E+00        -4.257517E+00        -3.975852E+00        -2.424019E+00         0.000000E+00        -2.313707E+00         0.000000E+00        -3.083100E+00                  NAN        -2.920343E+01        -3.066137E+01        -3.053129E+01        -3.193149E+01        -2.627156E+01                  NAN        -5.719359E+00        -6.818290E+00        -5.806774E+00        -6.407504E+00        -5.619088E+00                  NAN        -7.011496E+00         0.000000E+00        -1.112409E+01         0.000000E+00        -5.471361E+00         0.000000E+00        -2.287145E+01        -2.221705E+01        -2.168547E+01        -2.880011E+01        -2.181331E+01        -2.411689E+01        -5.913660E+00        -9.988953E+00        -5.278626E+00        -6.312991E+00        -6.450197E+00        -7.085213E+00        -2.675000E+00         0.000000E+00        -1.840842E+00         0.000000E+00        -2.809514E+00         0.000000E+00        -2.939935E+01        -3.139874E+01        -3.124190E+01        -3.302831E+01        -2.672172E+01        -2.976872E+01        -5.706871E-01        -8.178638E-01        -6.476530E-01        -8.452044E-01        -5.591218E-01        -7.394444E-01         9.200000E+01         2.300000E+01         3.600000E+02         2.690000E+02         3.000000E+01         0.000000E+00         1.110000E+02         1.000000E+00         2.800000E+01         2.000000E+00         3.420000E+02         2.800000E+01         6.500000E+01         2.900000E+01         1.710000E+02         2.180000E+02         4.700000E+01         1.400000E+01
        5.149800E+07         8.727214E+00         2.030249E-01         4.431808E-01         3.537943E-01         9.082598E-02        -1.111695E-01         3.304396E-01        -1.573516E+00        -1.897347E+00        -1.219902E+00         6.030000E+02         5.180000E+02         9.490000E+02        -1.195890E+01        -1.159829E+01        -1.130734E+01        -7.905896E+00        -9.055047E+00        -7.408098E+00        -4.124977E+00        -4.056321E+00        -3.887710E+00        -2.679611E+00         0.000000E+00        -2.208266E+00         0.000000E+00        -2.906130E+00         0.000000E+00        -2.952043E+01        -3.141689E+01        -3.063007E+01        -3.192549E+01        -2.599584E+01        -2.798204E+01        -5.521463E+00        -6.367316E+00        -5.800926E+00        -6.306544E+00        -6.002411E+00        -7.082200E+00        -7.279297E+00         0.000000E+00        -1.005269E+01         0.000000E+00        -5.491910E+00         0.000000E+00        -2.221388E+01        -2.540548E+01        -2.219904E+01        -2.848545E+01        -2.164173E+01        -2.366552E+01        -6.090716E+00        -8.139062E+00        -5.187758E+00        -6.260942E+00        -6.379722E+00        -7.918818E+00        -2.207996E+00         0.000000E+00        -1.646400E+00         0.000000E+00        -2.497133E+00         0.000000E+00        -2.993517E+01        -3.145551E+01        -3.149753E+01        -3.326534E+01        -2.696394E+01        -2.833206E+01        -3.993560E-01        -1.156798E+00        -5.503196E-01        -8.108898E-01        -5.221437E-01        -4.711126E-01         1.000000E+02         1.600000E+01         3.620000E+02         2.650000E+02         2.900000E+01         2.000000E+00         1.150000E+02         2.000000E+00         2.400000E+01         2.000000E+00         3.350000E+02         3.400000E+01         7.400000E+01         2.100000E+01         1.670000E+02         2.130000E+02         5.100000E+01         1.500000E+01
        5.152800E+07         8.458791E+00         1.967457E-01         4.509181E-01         3.523362E-01         5.154213E-02        -5.594596E-02         3.519946E-01        -1.606347E+00        -1.834959E+00        -1.218394E+00         5.790000E+02         5.280000E+02         9.630000E+02        -1.175934E+01        -1.191938E+01        -1.146301E+01        -7.899941E+00        -8.888259E+00        -7.101512E+00        -4.080852E+00        -4.146497E+00        -3.959261E+00        -2.611862E+00         0.000000E+00        -2.285164E+00         0.000000E+00        -2.200000E+00         0.000000E+00        -2.966284E+01        -3.083172E+01        -3.060801E+01        -3.191295E+01        -2.634262E+01        -2.670914E+01        -5.473609E+00        -6.717246E+00        -5.737662E+00        -6.326927E+00        -5.882116E+00        -8.250745E+00        -7.167487E+00         0.000000E+00        -1.017305E+01         0.000000E+00        -5.661698E+00         0.000000E+00        -2.265436E+01        -2.681374E+01        -2.301088E+01        -2.901005E+01        -2.183223E+01        -2.363529E+01        -5.920553E+00        -6.995755E+00        -4.758437E+00        -6.976244E+00        -6.150770E+00        -7.322982E+00        -1.698477E+00         0.000000E+00        -1.838418E+00         0.000000E+00        -2.710144E+00         0.000000E+00        -2.996079E+01        -3.219804E+01        -3.124024E+01        -3.288172E+01        -2.698694E+01        -2.857351E+01        -5.499080E-01        -6.585655E-01        -6.377954E-01        -8.696716E-01        -6.446879E-01        -1.279967E+00         9.200000E+01         1.700000E+01         3.560000E+02         2.800000E+02         2.500000E+01         4.000000E+00         1.110000E+02         3.000000E+00         2.600000E+01         1.000000E+00         3.410000E+02         3.000000E+01         7.100000E+01         1.900000E+01         1.740000E+02         2.140000E+02         4.700000E+01         1.000000E+01
        5.155800E+07         8.716831E+00         2.075934E-01         4.485561E-01         3.438505E-01         1.096896E-01        -3.580912E-02         3.368804E-01        -1.552375E+00        -1.827146E+00        -1.216634E+00         5.930000E+02         5.160000E+02         9.610000E+02        -1.205303E+01        -1.199089E+01        -1.133575E+01        -7.740735E+00        -8.705195E+00        -7.173679E+00        -4.080638E+00        -4.208815E+00        -4.021212E+00        -2.799165E+00         0.000000E+00        -2.259884E+00         0.000000E+00        -2.653272E+00         0.000000E+00        -2.933105E+01        -3.181401E+01        -3.041152E+01        -3.149824E+01        -2.544401E+01        -2.783074E+01        -5.624688E+00        -5.961473E+00        -5.779139E+00        -6.654571E+00        -6.075558E+00        -6.062787E+00        -7.071749E+00         0.000000E+00        -1.043064E+01         0.000000E+00        -5.633166E+00         0.000000E+00        -2.245530E+01        -2.607963E+01        -2.200503E+01        -2.779097E+01        -2.146300E+01        -2.404961E+01        -6.037335E+00        -7.040879E+00        -5.108881E+00        -6.092901E+00        -6.306996E+00        -6.995486E+00        -2.215150E+00         0.000000E+00        -1.842058E+00         0.000000E+00        -3.448204E+00         0.000000E+00        -2.995105E+01        -3.136883E+01        -3.089477E+01        -3.312227E+01        -2.529053E+01        -2.875568E+01        -4.744637E-01        -7.081640E-01        -7.612930E-01        -8.782765E-01        -7.337322E-01        -5.240861E-01         9.800000E+01         2.100000E+01         3.510000E+02         2.780000E+02         2.000000E+01         6.000000E+00         1.200000E+02         3.000000E+00         2.500000E+01         1.000000E+00         3.340000E+02         2.900000E+01         7.500000E+01         2.600000E+01         1.630000E+02         2.110000E+02         3.500000E+01         1.200000E+01
        5.158800E+07         8.839882E+00         2.074573E-01         4.522303E-01         3.403124E-01         3.877593E-02        -5.156236E-02         3.230658E-01        -1.610875E+00        -1.835843E+00        -1.210473E+00         6.210000E+02         5.230000E+02         9.260000E+02        -1.213117E+01        -1.197552E+01        -1.117667E+01        -8.183223E+00        -8.609836E+00        -7.153959E+00        -3.973793E+00        -4.127155E+00        -4.044376E+00        -2.920265E+00         0.000000E+00        -2.314840E+00         0.000000E+00        -2.257343E+00         0.000000E+00        -2.901338E+01        -3.242367E+01        -3.033221E+01        -3.199166E+01        -2.582878E+01        -2.830190E+01        -5.638830E+00        -5.834580E+00        -5.940698E+00        -6.257141E+00        -6.026191E+00        -4.894219E+00        -7.208470E+00         0.000000E+00        -1.109744E+01         0.000000E+00        -5.558319E+00         0.000000E+00        -2.264461E+01        -2.735603E+01        -2.178904E+01        -2.754370E+01        -2.190847E+01        -2.472301E+01        -5.805942E+00        -5.888393E+00        -5.312318E+00        -8.712472E+00        -6.142686E+00        -7.027191E+00        -2.872019E+00         0.000000E+00        -1.745947E+00         0.000000E+00        -3.030423E+00         0.000000E+00        -2.877087E+01        -3.190790E+01        -3.118638E+01        -3.306129E+01        -2.633756E+01        -2.869895E+01        -5.951031E-01        -8.288232E-01        -6.530972E-01        -7.988877E-01        -6.532036E-01        -3.543926E-01         9.400000E+01         2.100000E+01         3.540000E+02         2.810000E+02         2.000000E+01         4.000000E+00         1.220000E+02         4.000000E+00         2.400000E+01         4.000000E+00         3.220000E+02         3.600000E+01         7.100000E+01         3.000000E+01         1.730000E+02         2.080000E+02         4.300000E+01         1.300000E+01
        5.161800E+07         8.652970E+00         1.962888E-01         4.637487E-01         3.399625E-01         8.442726E-02        -7.194796E-02         3.167840E-01        -1.562252E+00        -1.844608E+00        -1.215925E+00         5.410000E+02         5.910000E+02         9.380000E+02        -1.233489E+01        -1.178478E+01        -1.137883E+01        -7.899572E+00        -8.841768E+00        -7.246399E+00        -3.845561E+00        -4.095626E+00        -3.899821E+00        -2.886239E+00         0.000000E+00        -2.440916E+00         0.000000E+00        -3.128449E+00         0.000000E+00        -2.900422E+01        -3.275151E+01        -3.061780E+01        -3.182832E+01        -2.437679E+01        -2.832485E+01        -5.591589E+00        -5.140050E+00        -5.732940E+00        -6.183244E+00        -6.462149E+00        -5.938318E+00        -6.968962E+00         0.000000E+00        -9.827785E+00         0.000000E+00        -5.683393E+00         0.000000E+00        -2.277241E+01        -2.872982E+01        -2.261064E+01        -3.010703E+01        -2.163044E+01        -2.376484E+01        -5.781818E+00        -6.444078E+00        -5.641227E+00        -6.636394E+00        -6.265690E+00        -7.898052E+00        -2.227089E+00         0.000000E+00        -1.868775E+00         0.000000E+00        -2.544181E+00         0.000000E+00        -2.958857E+01        -3.235879E+01        -3.135378E+01        -3.296657E+01        -2.679629E+01        -2.884813E+01        -4.852428E-01        -4.874225E-01        -6.848124E-01        -8.229147E-01        -5.185908E-01        -6.191638E-01         9.200000E+01         2.200000E+01         3.430000E+02         2.940000E+02         2.000000E+01         3.000000E+00         1.160000E+02         4.000000E+00         3.100000E+01         2.000000E+00         3.230000E+02         3.600000E+01         7.800000E+01         2.500000E+01         1.740000E+02         2.090000E+02         4.300000E+01         1.200000E+01
        5.164800E+07         8.730128E+00         1.948503E-01         4.612895E-01         3.438603E-01         7.144266E-02        -5.699241E-02         3.281472E-01        -1.598470E+00        -1.835206E+00        -1.206140E+00         5.220000E+02         5.880000E+02         9.600000E+02        -1.220860E+01        -1.170616E+01        -1.133899E+01        -7.978072E+00        -9.038793E+00        -7.139515E+00        -3.817330E+00        -4.015507E+00        -3.972289E+00        -2.677222E+00         0.000000E+00        -2.260326E+00         0.000000E+00        -1.843895E+00         0.000000E+00        -2.924272E+01        -3.144712E+01        -3.048355E+01        -3.190951E+01        -2.520451E+01        -3.048477E+01        -5.831451E+00        -5.749836E+00        -5.891779E+00        -6.322947E+00        -6.657191E+00        -5.876023E+00        -6.619599E+00         0.000000E+00        -9.887199E+00         0.000000E+00        -5.481309E+00         0.000000E+00        -2.281710E+01        -2.594931E+01        -2.195666E+01        -3.092727E+01        -2.195277E+01        -2.448065E+01        -5.958604E+00        -8.363998E+00        -5.596589E+00        -3.950721E+00        -6.227542E+00        -7.154921E+00        -2.261329E+00         0.000000E+00        -1.831404E+00         0.000000E+00        -2.414994E+00         0.000000E+00        -2.990193E+01        -3.174194E+01        -3.118889E+01        -3.314747E+01        -2.696102E+01        -2.895284E+01        -5.493718E-01        -7.135914E-01        -5.989946E-01        -7.947403E-01        -6.082734E-01        -4.862903E-01         9.200000E+01         2.000000E+01         3.670000E+02         2.710000E+02         1.900000E+01         5.000000E+00         1.130000E+02         2.000000E+00         3.200000E+01         1.000000E+00         3.500000E+02         1.400000E+01         6.800000E+01         2.300000E+01         1.790000E+02         2.060000E+02         4.500000E+01         1.700000E+01
        5.167800E+07         9.037036E+00         2.132216E-01         4.487018E-01         3.380765E-01         1.309500E-01        -2.807112E-02         3.002139E-01        -1.532635E+00        -1.816522E+00        -1.242846E+00         6.160000E+02         5.340000E+02         9.200000E+02        -1.170523E+01        -1.241567E+01        -1.097312E+01        -7.659986E+00        -8.832376E+00        -7.465445E+00        -4.203090E+00        -3.954330E+00        -3.940715E+00        -2.965723E+00         0.000000E+00        -2.306862E+00         0.000000E+00        -2.747832E+00         0.000000E+00        -2.909325E+01        -3.187371E+01        -3.042727E+01        -3.172069E+01        -2.487536E+01        -2.996269E+01        -5.917572E+00        -6.157661E+00        -5.914947E+00        -6.305088E+00        -5.880541E+00        -6.316843E+00        -7.035526E+00         0.000000E+00        -1.001638E+01         0.000000E+00        -5.064245E+00         0.000000E+00        -2.235299E+01        -2.794257E+01        -2.268831E+01        -2.780554E+01        -2.186897E+01        -2.482411E+01        -5.859882E+00        -6.972160E+00        -5.261335E+00        -6.993016E+00        -6.535326E+00        -7.948370E+00        -2.030013E+00         0.000000E+00        -1.904943E+00         0.000000E+00        -2.717142E+00         0.000000E+00        -2.947325E+01        -3.159287E+01        -3.121382E+01        -3.299471E+01        -2.690906E+01        -2.872605E+01        -5.840950E-01        -9.063989E-01        -6.000312E-01        -8.096200E-01        -6.605912E-01        -4.689815E-01         1.020000E+02         2.200000E+01         3.510000E+02         2.760000E+02         1.800000E+01         5.000000E+00         1.180000E+02         3.000000E+00         2.900000E+01         1.000000E+00         3.460000E+02         1.500000E+01         8.100000E+01         2.600000E+01         1.840000E+02         1.960000E+02         4.400000E+01         1.700000E+01
        5.170800E+07         8.966664E+00         2.190632E-01         4.335093E-01         3.474276E-01         9.896858E-02        -4.661113E-02         3.088589E-01        -1.586093E+00        -1.839083E+00        -1.230579E+00         6.600000E+02         4.560000E+02         9.540000E+02        -1.189167E+01        -1.216017E+01        -1.145466E+01        -7.569053E+00        -8.941593E+00        -7.158327E+00        -4.438098E+00        -4.145728E+00        -3.865076E+00        -2.882687E+00         0.000000E+00        -2.189365E+00         0.000000E+00        -1.983017E+00         0.000000E+00        -2.897332E+01        -3.195042E+01        -3.065770E+01        -3.178334E+01        -2.569793E+01        -2.747138E+01        -5.860484E+00        -5.659658E+00        -5.800297E+00        -6.448309E+00        -6.576275E+00        -6.101626E+00        -7.196456E+00         0.000000E+00        -1.051898E+01                  NAN        -5.587893E+00         0.000000E+00        -2.270861E+01        -3.018911E+01        -2.315398E+01                  NAN        -2.176137E+01        -2.459600E+01        -5.770091E+00        -4.298579E+00        -4.937681E+00                  NAN        -6.242258E+00        -7.093737E+00        -2.582332E+00         0.000000E+00        -1.957793E+00         0.000000E+00        -2.990273E+00         0.000000E+00        -2.933892E+01        -3.197952E+01        -3.123986E+01        -3.317787E+01        -2.682237E+01        -2.850926E+01        -5.563673E-01        -8.857576E-01        -6.811707E-01        -8.899326E-01        -4.528022E-01        -6.361829E-01         9.300000E+01         2.500000E+01         3.490000E+02         2.800000E+02         2.300000E+01         4.000000E+00         1.220000E+02         2.000000E+00         2.200000E+01         0.000000E+00         3.400000E+02         2.600000E+01         8.600000E+01         3.000000E+01         1.600000E+02         2.100000E+02         4.300000E+01         1.300000E+01
        5.173800E+07         9.057911E+00         2.131922E-01         4.469814E-01         3.398264E-01         6.889375E-02        -6.026571E-02         3.022504E-01        -1.577433E+00        -1.843407E+00        -1.244013E+00         5.930000E+02         5.250000E+02         9.520000E+02        -1.190497E+01        -1.206630E+01        -1.132198E+01        -7.905233E+00        -8.776426E+00        -7.354385E+00        -4.296402E+00        -4.172138E+00        -3.883336E+00        -2.727459E+00         0.000000E+00        -2.227586E+00         0.000000E+00        -2.029834E+00         0.000000E+00        -2.945600E+01        -3.115291E+01        -3.060149E+01        -3.163021E+01        -2.683258E+01        -2.940703E+01        -5.309881E+00        -6.382000E+00        -5.801265E+00        -6.480474E+00        -5.025122E+00        -7.943539E+00        -6.852071E+00         0.000000E+00        -1.053987E+01         0.000000E+00        -5.534536E+00         0.000000E+00        -2.266346E+01        -2.606786E+01        -2.171549E+01        -2.481561E+01        -2.179153E+01        -2.558488E+01        -5.821916E+00        -7.924620E+00        -5.167378E+00        -6.453397E+00        -6.302659E+00        -6.829387E+00        -2.492621E+00         0.000000E+00        -1.934855E+00         0.000000E+00        -2.624275E+00         0.000000E+00        -2.968868E+01        -3.176575E+01        -3.108219E+01        -3.303179E+01        -2.670360E+01        -2.983125E+01        -5.823087E-01        -7.216522E-01        -7.389045E-01        -8.423475E-01        -5.036898E-01        -6.649958E-01         9.800000E+01         2.000000E+01         3.600000E+02         2.720000E+02         2.300000E+01         1.000000E+00         1.200000E+02         5.000000E+00         2.500000E+01         1.000000E+00         3.350000E+02         2.600000E+01         7.600000E+01         2.900000E+01         1.760000E+02         2.010000E+02         4.900000E+01         9.000000E+00
        5.176800E+07         9.030574E+00         2.106455E-01         4.430059E-01         3.463486E-01         1.816964E-01        -8.898275E-03         2.518070E-01        -1.453458E+00        -1.802236E+00        -1.277577E+00         6.710000E+02         4.680000E+02         9.310000E+02        -1.143817E+01        -1.225829E+01        -1.157909E+01        -7.804248E+00        -8.741574E+00        -7.350784E+00        -4.418594E+00        -4.044255E+00        -3.763821E+00        -3.115356E+00         0.000000E+00        -2.272937E+00         0.000000E+00        -3.005307E+00         0.000000E+00        -2.858317E+01        -3.108729E+01        -3.038255E+01        -3.152211E+01        -2.581351E+01        -2.788371E+01        -5.818497E+00        -6.430288E+00        -6.033080E+00        -6.371506E+00        -5.292345E+00        -5.339845E+00        -7.092696E+00         0.000000E+00        -1.017085E+01         0.000000E+00        -5.223988E+00         0.000000E+00        -2.275718E+01        -2.495064E+01        -2.299267E+01        -2.608923E+01        -2.199170E+01        -2.529539E+01        -5.875773E+00        -7.255604E+00        -5.354365E+00        -6.223057E+00        -6.315372E+00        -7.717210E+00        -2.254830E+00         0.000000E+00        -1.838192E+00         0.000000E+00        -2.338496E+00         0.000000E+00        -2.988918E+01        -3.158306E+01        -3.131699E+01        -3.307259E+01        -2.707743E+01        -2.905724E+01        -5.943335E-01        -7.322761E-01        -7.010750E-01        -8.503131E-01        -5.721237E-01        -6.556574E-01         1.010000E+02         1.600000E+01         3.450000E+02         2.860000E+02         2.300000E+01         3.000000E+00         1.100000E+02         3.000000E+00         2.300000E+01         1.000000E+00         3.610000E+02         1.400000E+01         7.900000E+01         2.100000E+01         1.760000E+02         2.030000E+02         5.300000E+01         9.000000E+00
        5.179800E+07         8.666875E+00         1.998950E-01         4.530079E-01         3.470971E-01         8.587992E-02        -2.438669E-02         2.819098E-01        -1.563786E+00        -1.810322E+00        -1.247087E+00         5.920000E+02         5.240000E+02         9.540000E+02        -1.165463E+01        -1.219194E+01        -1.117574E+01        -7.737861E+00        -8.761365E+00        -7.277380E+00        -4.449510E+00        -4.141011E+00        -4.051966E+00        -2.689118E+00         0.000000E+00        -2.204352E+00         0.000000E+00        -2.410982E+00         0.000000E+00        -2.897692E+01        -3.139128E+01        -3.078692E+01        -3.142307E+01        -2.491427E+01        -2.871782E+01        -5.621207E+00        -6.502253E+00        -5.736591E+00        -6.601435E+00        -6.677307E+00        -7.692514E+00        -7.051656E+00         0.000000E+00        -1.129955E+01         0.000000E+00        -5.354033E+00         0.000000E+00        -2.240360E+01        -2.825430E+01        -2.126096E+01        -2.772745E+01        -2.205678E+01        -2.437414E+01        -5.680480E+00        -7.610531E+00        -5.239585E+00        -7.639911E+00        -6.356678E+00        -7.509553E+00        -1.939710E+00         0.000000E+00        -1.821288E+00         0.000000E+00        -2.676733E+00         0.000000E+00        -2.970879E+01        -3.213346E+01        -3.131463E+01        -3.300466E+01        -2.612744E+01        -2.893594E+01        -5.150950E-01        -9.964946E-01        -5.551645E-01        -9.014457E-01        -6.692568E-01        -4.956543E-01         1.040000E+02         1.600000E+01         3.620000E+02         2.670000E+02         1.900000E+01         6.000000E+00         1.170000E+02         2.000000E+00         2.300000E+01         3.000000E+00         3.430000E+02         2.400000E+01         6.700000E+01         2.300000E+01         1.850000E+02         2.010000E+02         4.400000E+01         1.600000E+01
        5.182800E+07         9.008044E+00         2.017127E-01         4.527357E-01         3.455516E-01         1.036581E-01        -3.220510E-02         3.072228E-01        -1.541646E+00        -1.834161E+00        -1.225988E+00         6.000000E+02         5.370000E+02         9.330000E+02        -1.169897E+01        -1.197360E+01        -1.099366E+01        -7.914722E+00        -8.700714E+00        -7.398442E+00        -4.321212E+00        -4.184890E+00        -4.037782E+00        -2.570715E+00         0.000000E+00        -2.139332E+00         0.000000E+00        -2.118541E+00         0.000000E+00        -2.925243E+01        -3.267158E+01        -3.049855E+01        -3.146732E+01        -2.483436E+01        -2.919247E+01        -5.751715E+00        -5.712529E+00        -5.893104E+00        -6.478362E+00        -6.487617E+00        -5.588260E+00        -7.215227E+00                  NAN        -1.094020E+01         0.000000E+00        -5.329809E+00         0.000000E+00        -2.255022E+01                  NAN        -2.149423E+01        -3.008051E+01        -2.169693E+01        -2.490872E+01        -5.789706E+00                  NAN        -5.169984E+00        -6.024976E+00        -6.392572E+00        -7.117248E+00        -2.362188E+00         0.000000E+00        -1.947238E+00         0.000000E+00        -2.501952E+00         0.000000E+00        -2.930725E+01        -3.175116E+01        -3.117907E+01        -3.303400E+01        -2.722106E+01        -2.957105E+01        -5.050351E-01        -6.680998E-01        -6.818243E-01        -7.967348E-01        -8.041873E-01        -6.363477E-01         9.800000E+01         1.800000E+01         3.520000E+02         2.820000E+02         2.000000E+01         4.000000E+00         1.210000E+02         0.000000E+00         2.700000E+01         1.000000E+00         3.320000E+02         3.100000E+01         6.500000E+01         2.600000E+01         1.790000E+02         2.090000E+02         5.000000E+01         1.100000E+01
        5.185800E+07         8.937122E+00         2.042983E-01         4.470203E-01         3.486815E-01         1.610891E-01        -4.280430E-02         2.458090E-01        -1.519812E+00        -1.858264E+00        -1.276884E+00         6.220000E+02         5.220000E+02         9.260000E+02        -1.168532E+01        -1.224353E+01        -1.138912E+01        -7.449029E+00        -8.536636E+00        -7.568580E+00        -4.441167E+00        -4.103737E+00        -3.916078E+00        -2.686518E+00         0.000000E+00        -2.283048E+00         0.000000E+00        -2.443908E+00         0.000000E+00        -2.861422E+01        -3.010108E+01        -3.020881E+01        -3.174200E+01        -2.559251E+01        -2.971943E+01        -5.835002E+00        -6.767600E+00        -5.902881E+00        -6.471031E+00        -6.083445E+00        -4.494700E+00        -7.545056E+00         0.000000E+00        -1.061093E+01         0.000000E+00        -5.280797E+00         0.000000E+00        -2.237708E+01        -2.385794E+01        -2.209413E+01        -2.679290E+01        -2.172711E+01        -2.418158E+01        -5.666434E+00        -8.867504E+00        -4.672460E+00        -8.394517E+00        -6.462263E+00        -7.122187E+00        -1.832169E+00         0.000000E+00        -1.875262E+00         0.000000E+00        -3.362945E+00         0.000000E+00        -3.001682E+01        -3.177006E+01        -3.122693E+01        -3.290663E+01        -2.623681E+01        -2.827989E+01        -4.317563E-01        -6.403777E-01        -6.384287E-01        -8.812789E-01        -5.839236E-01        -4.642385E-01         1.070000E+02         1.500000E+01         3.500000E+02         2.780000E+02         2.200000E+01         2.000000E+00         1.150000E+02         1.000000E+00         2.400000E+01         2.000000E+00         3.440000E+02         2.600000E+01         8.000000E+01         1.500000E+01         1.700000E+02         2.060000E+02         4.900000E+01         6.000000E+00
        5.188800E+07         9.213303E+00         2.088008E-01         4.484864E-01         3.427127E-01         1.906195E-01        -1.543553E-06         2.263585E-01        -1.473428E+00        -1.832826E+00        -1.300604E+00         6.010000E+02         5.180000E+02         9.510000E+02        -1.152853E+01        -1.224582E+01        -1.139463E+01        -7.741770E+00        -8.726606E+00        -7.409578E+00        -4.345183E+00        -4.179990E+00        -3.899123E+00        -2.545365E+00         0.000000E+00        -2.179137E+00         0.000000E+00        -2.785867E+00         0.000000E+00        -2.913345E+01        -3.013253E+01        -3.051191E+01        -3.153908E+01        -2.525578E+01        -2.706476E+01        -5.518757E+00        -6.918249E+00        -5.841931E+00        -6.223867E+00        -7.023523E+00        -6.032022E+00        -7.060083E+00         0.000000E+00        -1.086227E+01         0.000000E+00        -5.405812E+00         0.000000E+00        -2.279516E+01        -2.846346E+01        -2.227340E+01        -3.149483E+01        -2.179458E+01        -2.469780E+01        -5.612703E+00        -6.129050E+00        -5.020919E+00        -5.983948E+00        -6.495571E+00        -7.273137E+00        -2.037447E+00         0.000000E+00        -2.323358E+00         0.000000E+00        -2.368484E+00         0.000000E+00        -3.010391E+01        -3.094477E+01        -3.074206E+01        -3.313142E+01        -2.726828E+01        -2.809427E+01        -5.611965E-01        -8.259926E-01        -6.610077E-01        -8.374120E-01        -5.038631E-01        -3.802412E-01         1.050000E+02         1.400000E+01         3.530000E+02         2.800000E+02         1.800000E+01         4.000000E+00         1.230000E+02         4.000000E+00         2.200000E+01         2.000000E+00         3.430000E+02         1.800000E+01         8.600000E+01         2.200000E+01         1.630000E+02         2.070000E+02         4.700000E+01         1.400000E+01
        5.191800E+07         9.211450E+00         2.077100E-01         4.431711E-01         3.491189E-01         2.211618E-01        -6.722216E-02         2.403393E-01        -1.454118E+00        -1.872467E+00        -1.290685E+00         5.930000E+02         5.110000E+02         9.660000E+02        -1.203620E+01        -1.169673E+01        -1.121003E+01        -7.327563E+00        -9.102900E+00        -7.443183E+00        -4.251202E+00        -3.994952E+00        -4.105657E+00        -2.434326E+00         0.000000E+00        -2.093356E+00         0.000000E+00        -4.044327E+00         0.000000E+00        -2.896537E+01        -3.056562E+01        -3.027168E+01        -3.171741E+01        -2.566537E+01        -2.717555E+01        -6.022690E+00        -5.965619E+00        -5.919112E+00        -6.326054E+00        -6.031714E+00        -6.638331E+00        -7.655174E+00         0.000000E+00        -1.039900E+01         0.000000E+00        -5.421429E+00         0.000000E+00        -2.212658E+01        -2.670541E+01        -2.232848E+01        -3.057991E+01        -2.187359E+01        -2.496474E+01        -5.831738E+00        -5.993764E+00        -5.070759E+00        -5.711451E+00        -6.222601E+00        -7.948521E+00        -1.793890E+00         0.000000E+00        -1.940007E+00         0.000000E+00        -1.834579E+00         0.000000E+00        -3.006273E+01        -3.225869E+01        -3.109802E+01        -3.314057E+01        -2.730396E+01        -2.913532E+01        -5.989866E-01        -6.943424E-01        -6.190890E-01        -8.499251E-01        -5.858778E-01        -6.713577E-01         1.070000E+02         2.000000E+01         3.510000E+02         2.750000E+02         1.700000E+01         4.000000E+00         1.120000E+02         4.000000E+00         2.200000E+01         3.000000E+00         3.520000E+02         1.900000E+01         8.600000E+01         1.800000E+01         1.740000E+02         2.010000E+02         5.100000E+01         1.500000E+01
        5.194800E+07         9.471684E+00         2.092891E-01         4.364477E-01         3.542632E-01         1.720725E-01        -5.009031E-02         2.618878E-01        -1.498026E+00        -1.853204E+00        -1.246361E+00         5.860000E+02         5.090000E+02         9.750000E+02        -1.180642E+01        -1.192689E+01        -1.120804E+01        -7.749905E+00        -8.855280E+00        -7.463059E+00        -4.414273E+00        -3.950107E+00        -3.861116E+00        -2.586489E+00         0.000000E+00        -2.225814E+00         0.000000E+00        -2.803084E+00         0.000000E+00        -2.908578E+01        -3.104207E+01        -3.041597E+01        -3.182038E+01        -2.526897E+01        -2.753439E+01        -5.795771E+00        -5.838451E+00        -5.923914E+00        -6.271246E+00        -6.312078E+00        -6.461436E+00        -7.044486E+00         0.000000E+00        -1.068046E+01         0.000000E+00        -5.404639E+00         0.000000E+00        -2.277096E+01        -2.690753E+01        -2.249265E+01        -3.125615E+01        -2.161531E+01        -2.404488E+01        -5.874644E+00        -7.024415E+00        -5.105807E+00        -3.110039E+00        -6.487333E+00        -7.846510E+00        -1.691864E+00         0.000000E+00        -1.892838E+00         0.000000E+00        -2.333969E+00         0.000000E+00        -3.013005E+01        -3.130629E+01        -3.121179E+01        -3.312813E+01        -2.652105E+01        -2.822326E+01        -7.179021E-01        -9.348701E-01        -6.166661E-01        -8.086824E-01        -6.820988E-01        -4.445506E-01         1.120000E+02         2.000000E+01         3.470000E+02         2.730000E+02         1.800000E+01         4.000000E+00         1.190000E+02         2.000000E+00         2.100000E+01         2.000000E+00         3.460000E+02         2.200000E+01         8.100000E+01         2.300000E+01         1.630000E+02         2.040000E+02         5.600000E+01         1.700000E+01
        5.197800E+07         9.380313E+00         2.073893E-01         4.451443E-01         3.474664E-01         2.048939E-01        -3.280460E-02         2.872503E-01        -1.453384E+00        -1.846314E+00        -1.248990E+00         5.760000E+02         5.190000E+02         9.750000E+02        -1.172844E+01        -1.215056E+01        -1.157930E+01        -7.564995E+00        -8.590009E+00        -7.512441E+00        -4.226453E+00        -4.220301E+00        -3.859135E+00        -2.324813E+00         0.000000E+00        -2.297657E+00         0.000000E+00        -3.671337E+00         0.000000E+00        -2.895735E+01        -3.117805E+01        -3.023227E+01        -3.171409E+01        -2.584249E+01        -2.613736E+01        -5.784841E+00        -5.621893E+00        -5.879064E+00        -6.403485E+00        -5.753093E+00        -6.965440E+00        -7.218323E+00         0.000000E+00        -9.770811E+00                  NAN        -5.591474E+00         0.000000E+00        -2.257635E+01        -2.685142E+01        -2.335179E+01                  NAN        -2.204639E+01        -2.548440E+01        -5.913991E+00        -5.674753E+00        -4.893343E+00                  NAN        -6.298902E+00        -7.165055E+00        -1.562180E+00         0.000000E+00        -1.846942E+00         0.000000E+00        -2.194169E+00         0.000000E+00        -3.002482E+01        -3.121504E+01        -3.123936E+01        -3.319681E+01        -2.666998E+01        -2.819340E+01        -5.647812E-01        -7.895806E-01        -6.834704E-01        -8.337542E-01        -6.246022E-01        -4.007413E-01         1.040000E+02         1.500000E+01         3.510000E+02         2.810000E+02         1.900000E+01         4.000000E+00         1.200000E+02         2.000000E+00         2.300000E+01         0.000000E+00         3.480000E+02         1.900000E+01         8.000000E+01         1.500000E+01         1.730000E+02         2.030000E+02         5.400000E+01         1.400000E+01
        5.200800E+07         9.590143E+00         2.075514E-01         4.430317E-01         3.494169E-01         2.077740E-01        -4.133415E-02         2.805063E-01        -1.445498E+00        -1.843382E+00        -1.257278E+00         5.740000E+02         5.180000E+02         9.780000E+02        -1.173937E+01        -1.159181E+01        -1.140899E+01        -7.480820E+00        -8.968196E+00        -7.116747E+00        -4.302909E+00        -4.073930E+00        -3.977800E+00        -2.782860E+00         0.000000E+00        -2.085899E+00         0.000000E+00        -2.074968E+00         0.000000E+00        -2.869836E+01        -3.098113E+01        -3.034954E+01        -3.166023E+01        -2.543556E+01        -2.638175E+01        -6.051046E+00        -6.023936E+00        -5.914041E+00        -6.437897E+00        -6.649433E+00        -6.064014E+00        -6.869656E+00         0.000000E+00        -9.581690E+00         0.000000E+00        -5.539155E+00         0.000000E+00        -2.261455E+01        -2.436241E+01        -2.321978E+01        -2.985242E+01        -2.194783E+01        -2.338190E+01        -5.742986E+00        -7.166861E+00        -4.547705E+00        -7.212853E+00        -6.280198E+00        -7.534147E+00        -1.664952E+00         0.000000E+00        -2.144057E+00         0.000000E+00        -2.764731E+00         0.000000E+00        -2.964015E+01        -3.200999E+01        -3.069357E+01        -3.291305E+01        -2.695328E+01        -2.881893E+01        -6.226346E-01        -8.627148E-01        -6.339516E-01        -8.482614E-01        -5.781171E-01        -5.615064E-01         9.800000E+01         2.500000E+01         3.540000E+02         2.740000E+02         1.800000E+01         5.000000E+00         1.270000E+02         2.000000E+00         2.300000E+01         1.000000E+00         3.410000E+02         1.800000E+01         6.900000E+01         2.400000E+01         1.620000E+02         2.120000E+02         5.400000E+01         9.000000E+00
        5.203800E+07         9.276042E+00         2.069227E-01         4.448624E-01         3.482149E-01         1.638102E-01        -6.189246E-02         2.273938E-01        -1.500765E+00        -1.847602E+00        -1.307677E+00         5.610000E+02         5.180000E+02         9.910000E+02        -1.135338E+01        -1.180435E+01        -1.115996E+01        -7.775812E+00        -8.956269E+00        -7.621879E+00        -4.418140E+00        -4.200686E+00        -4.011100E+00        -2.765256E+00         0.000000E+00        -2.125934E+00         0.000000E+00        -1.753539E+00         0.000000E+00        -2.866106E+01        -3.208676E+01        -3.043078E+01        -3.169290E+01        -2.699282E+01        -2.792962E+01        -5.976683E+00        -5.746996E+00        -5.797577E+00        -6.419112E+00        -6.002874E+00        -4.989265E+00        -6.548903E+00         0.000000E+00        -1.027186E+01         0.000000E+00        -5.580910E+00         0.000000E+00        -2.260060E+01        -2.842933E+01        -2.272390E+01        -2.933487E+01        -2.219577E+01        -2.407496E+01        -5.831679E+00        -6.475010E+00        -4.813700E+00        -3.490811E+00        -6.198830E+00        -8.112696E+00        -1.511364E+00         0.000000E+00        -2.134191E+00         0.000000E+00        -2.520822E+00         0.000000E+00        -3.017615E+01        -3.154706E+01        -3.087657E+01        -3.300356E+01        -2.733861E+01        -2.941088E+01        -7.732142E-01        -6.640162E-01        -6.428988E-01        -8.366572E-01        -5.034705E-01        -5.699902E-01         9.800000E+01         2.300000E+01         3.480000E+02         2.810000E+02         2.000000E+01         4.000000E+00         1.170000E+02         4.000000E+00         2.300000E+01         1.000000E+00         3.460000E+02         2.100000E+01         6.500000E+01         2.800000E+01         1.630000E+02         2.110000E+02         6.000000E+01         1.100000E+01
        5.206800E+07         8.809726E+00         2.103592E-01         4.438795E-01         3.457613E-01         6.569724E-02        -4.025623E-02         2.734574E-01        -1.583023E+00        -1.836009E+00        -1.246514E+00         5.410000E+02         5.160000E+02         1.013000E+03        -1.146039E+01        -1.200367E+01        -1.101260E+01        -8.045179E+00        -8.966975E+00        -7.361519E+00        -4.382293E+00        -4.048470E+00        -3.984499E+00        -2.351242E+00         0.000000E+00        -2.271178E+00         0.000000E+00        -2.847278E+00         0.000000E+00        -2.915131E+01        -3.107471E+01        -3.029419E+01        -3.160668E+01        -2.620167E+01        -3.018304E+01        -5.789272E+00        -5.855656E+00        -5.967396E+00        -6.378924E+00        -6.173905E+00        -5.706445E+00        -6.411496E+00         0.000000E+00        -9.349437E+00                  NAN        -5.558303E+00         0.000000E+00        -2.266614E+01        -3.103477E+01        -2.292472E+01                  NAN        -2.206806E+01        -2.370653E+01        -6.026967E+00        -4.817668E+00        -4.899391E+00                  NAN        -6.191642E+00        -7.816543E+00        -1.444065E+00         0.000000E+00        -1.886844E+00         0.000000E+00        -2.439516E+00         0.000000E+00        -3.009918E+01        -3.222300E+01        -3.128235E+01        -3.296915E+01        -2.685511E+01        -2.915037E+01        -6.216471E-01        -7.929122E-01        -5.987388E-01        -9.361620E-01        -4.484064E-01        -5.112132E-01         1.060000E+02         2.400000E+01         3.470000E+02         2.770000E+02         1.700000E+01         3.000000E+00         1.240000E+02         2.000000E+00         2.700000E+01         0.000000E+00         3.380000E+02         2.100000E+01         7.200000E+01         2.600000E+01         1.660000E+02         2.070000E+02         5.500000E+01         1.100000E+01
        5.209800E+07         8.994343E+00         2.180646E-01         4.401838E-01         3.417516E-01         9.431494E-02        -5.004484E-02         3.472384E-01        -1.586330E+00        -1.848447E+00        -1.205678E+00         5.650000E+02         5.160000E+02         9.890000E+02        -1.182858E+01        -1.178801E+01        -1.143016E+01        -7.760718E+00        -8.872006E+00        -7.104002E+00        -4.202736E+00        -4.016960E+00        -4.131931E+00        -2.399862E+00         0.000000E+00        -2.125625E+00         0.000000E+00        -1.818473E+00         0.000000E+00        -2.897531E+01        -3.169069E+01        -3.051324E+01        -3.159230E+01        -2.609020E+01        -2.923646E+01        -6.004735E+00        -6.184215E+00        -5.843346E+00        -6.391729E+00        -6.021999E+00        -5.343718E+00        -6.612127E+00         0.000000E+00        -1.061122E+01         0.000000E+00        -5.747113E+00         0.000000E+00        -2.230936E+01        -2.747086E+01        -2.161541E+01        -2.736188E+01        -2.169645E+01        -2.398903E+01        -6.270759E+00        -8.092013E+00        -4.734856E+00        -4.885374E+00        -6.279204E+00        -7.579436E+00        -2.002773E+00         0.000000E+00        -1.882575E+00         0.000000E+00        -2.537375E+00         0.000000E+00        -3.006929E+01        -3.189600E+01        -3.108285E+01        -3.292271E+01        -2.655688E+01        -2.929737E+01        -6.763799E-01        -8.478082E-01        -6.666756E-01        -8.257474E-01        -6.519599E-01        -2.565289E-01         1.160000E+02         2.400000E+01         3.420000E+02         2.710000E+02         1.900000E+01         2.000000E+00         1.300000E+02         3.000000E+00         2.400000E+01         1.000000E+00         3.330000E+02         2.100000E+01         6.900000E+01         2.900000E+01         1.750000E+02         1.970000E+02         5.200000E+01         6.000000E+00
        5.212800E+07         9.159953E+00         2.113137E-01         4.479118E-01         3.407745E-01         9.624178E-02        -5.739240E-02         2.898345E-01        -1.523682E+00        -1.866781E+00        -1.241864E+00         5.600000E+02         5.170000E+02         9.930000E+02        -1.195013E+01        -1.188277E+01        -1.111274E+01        -7.942862E+00        -8.787877E+00        -7.315614E+00        -4.292716E+00        -4.275663E+00        -4.025047E+00        -2.672385E+00         0.000000E+00        -2.194526E+00         0.000000E+00        -2.899097E+00         0.000000E+00        -2.853299E+01        -3.207228E+01        -3.056022E+01        -3.182285E+01        -2.699333E+01        -2.760057E+01        -5.908865E+00        -6.331635E+00        -5.990051E+00        -6.150018E+00        -5.606234E+00        -9.070909E+00        -6.500555E+00         0.000000E+00        -1.012532E+01                  NAN        -5.691697E+00         0.000000E+00        -2.269044E+01        -2.882729E+01        -2.282870E+01                  NAN        -2.186300E+01        -2.648361E+01        -5.850685E+00        -6.226064E+00        -5.069023E+00                  NAN        -6.243858E+00        -6.595611E+00        -1.182001E+00         0.000000E+00        -1.995989E+00         0.000000E+00        -2.485480E+00         0.000000E+00        -3.080048E+01        -3.184260E+01        -3.143612E+01        -3.311556E+01        -2.712064E+01        -2.740018E+01        -7.065979E-01        -9.995785E-01        -6.370025E-01        -8.091397E-01        -6.472626E-01        -4.247608E-01         9.200000E+01         3.100000E+01         3.450000E+02         2.860000E+02         1.800000E+01         2.000000E+00         1.290000E+02         2.000000E+00         2.700000E+01         0.000000E+00         3.380000E+02         1.600000E+01         6.400000E+01         2.600000E+01         1.670000E+02         2.080000E+02         4.700000E+01         1.600000E+01
        5.215800E+07         9.409940E+00         2.115398E-01         4.427434E-01         3.457168E-01         1.073870E-01        -5.658067E-02         2.918566E-01        -1.546629E+00        -1.849441E+00        -1.233226E+00         5.600000E+02         5.150000E+02         9.950000E+02        -1.170292E+01        -1.174597E+01        -1.104099E+01        -7.946413E+00        -8.897991E+00        -7.453545E+00        -4.325058E+00        -4.254357E+00        -3.840939E+00        -2.223208E+00         0.000000E+00        -2.096281E+00         0.000000E+00        -3.259023E+00         0.000000E+00        -2.876488E+01        -3.087961E+01        -3.036853E+01        -3.197980E+01        -2.582791E+01        -2.147014E+01        -5.611513E+00        -6.790000E+00        -5.814556E+00        -6.184277E+00        -6.090547E+00        -8.373233E+00        -6.813914E+00                  NAN        -1.039117E+01         0.000000E+00        -5.315478E+00         0.000000E+00        -2.294341E+01                  NAN        -2.229302E+01        -3.083663E+01        -2.179777E+01        -2.507778E+01        -5.927073E+00                  NAN        -4.870461E+00        -5.286737E+00        -6.379265E+00        -7.918992E+00        -1.622523E+00         0.000000E+00        -1.951663E+00         0.000000E+00        -2.641697E+00         0.000000E+00        -2.983217E+01        -3.157860E+01        -3.109435E+01        -3.313026E+01        -2.717500E+01        -2.713984E+01        -6.914792E-01        -6.640248E-01        -6.125379E-01        -7.550269E-01        -6.049389E-01        -6.802251E-01         1.080000E+02         2.500000E+01         3.510000E+02         2.690000E+02         1.900000E+01         2.000000E+00         1.270000E+02         0.000000E+00         2.400000E+01         2.000000E+00         3.490000E+02         1.000000E+01         6.900000E+01         3.000000E+01         1.750000E+02         2.020000E+02         4.300000E+01         2.000000E+01
        5.218800E+07         9.721379E+00         2.143003E-01         4.379125E-01         3.477872E-01         5.027559E-02        -4.801438E-02         3.286007E-01        -1.609970E+00        -1.836541E+00        -1.233283E+00         5.270000E+02         5.080000E+02         1.035000E+03        -1.204835E+01        -1.201772E+01        -1.121924E+01        -7.951556E+00        -8.647190E+00        -7.127118E+00        -4.203854E+00        -4.287627E+00        -3.990893E+00        -2.382356E+00         0.000000E+00        -2.208012E+00         0.000000E+00        -3.418846E+00         0.000000E+00        -2.895062E+01        -3.000216E+01        -3.034024E+01        -3.130969E+01        -2.487747E+01        -2.817755E+01        -5.796148E+00        -6.596604E+00        -5.987720E+00        -6.338718E+00        -5.471433E+00        -6.892817E+00        -6.334061E+00         0.000000E+00        -1.131399E+01         0.000000E+00        -5.779963E+00         0.000000E+00        -2.318192E+01        -2.703197E+01        -2.294379E+01        -3.222452E+01        -2.177169E+01        -2.361633E+01        -6.032381E+00        -7.740756E+00        -5.066545E+00        -4.138366E+00        -6.162168E+00        -7.862121E+00        -1.522349E+00         0.000000E+00        -1.956421E+00         0.000000E+00        -2.003480E+00         0.000000E+00        -3.033771E+01        -3.101566E+01        -3.103051E+01        -3.281803E+01        -2.689529E+01        -2.845421E+01        -5.719900E-01        -8.713840E-01        -6.751238E-01        -8.629755E-01        -5.407561E-01        -1.014618E-04         1.150000E+02         2.000000E+01         3.390000E+02         2.740000E+02         2.500000E+01         1.000000E+00         1.320000E+02         5.000000E+00         2.300000E+01         2.000000E+00         3.300000E+02         2.000000E+01         8.000000E+01         2.300000E+01         1.610000E+02         2.020000E+02         5.700000E+01         7.000000E+00
        5.221800E+07         9.501104E+00         2.078558E-01         4.448235E-01         3.473206E-01         8.368322E-02        -5.690644E-02         3.164054E-01        -1.570059E+00        -1.849874E+00        -1.211065E+00         5.380000E+02         5.250000E+02         1.007000E+03        -1.185846E+01        -1.187932E+01        -1.128210E+01        -8.182099E+00        -8.903517E+00        -7.396037E+00        -4.320223E+00        -4.171310E+00        -3.890141E+00        -2.154633E+00         0.000000E+00        -2.243313E+00         0.000000E+00        -3.241573E+00         0.000000E+00        -2.884965E+01        -3.137217E+01        -3.040377E+01        -3.131910E+01        -2.543475E+01        -2.873564E+01        -5.842672E+00        -6.403964E+00        -5.823645E+00        -6.612625E+00        -6.151586E+00        -6.125061E+00        -6.582415E+00         0.000000E+00        -9.317833E+00         0.000000E+00        -5.655794E+00         0.000000E+00        -2.243246E+01        -2.489220E+01        -2.344766E+01        -2.980549E+01        -2.141840E+01        -2.333247E+01        -6.301902E+00        -7.673811E+00        -4.602500E+00        -6.139696E+00        -6.258138E+00        -8.262123E+00        -1.779764E+00         0.000000E+00        -1.947191E+00         0.000000E+00        -2.799274E+00         0.000000E+00        -2.940760E+01        -3.129941E+01        -3.107854E+01        -3.294619E+01        -2.656713E+01        -2.799402E+01        -7.386424E-01        -8.087454E-01        -6.250897E-01        -8.187394E-01        -5.960878E-01        -3.450288E-01         1.020000E+02         2.000000E+01         3.560000E+02         2.700000E+02         2.300000E+01         3.000000E+00         1.210000E+02         3.000000E+00         2.700000E+01         2.000000E+00         3.430000E+02         1.600000E+01         6.500000E+01         3.200000E+01         1.630000E+02         2.090000E+02         4.600000E+01         1.200000E+01
        5.224800E+07         9.522765E+00         2.119383E-01         4.380486E-01         3.500131E-01         7.959781E-02        -7.095539E-02         3.488049E-01        -1.589550E+00        -1.877305E+00        -1.196121E+00         5.560000E+02         5.100000E+02         1.004000E+03        -1.189352E+01        -1.160427E+01        -1.132608E+01        -8.123767E+00        -8.802318E+00        -7.198209E+00        -4.184639E+00        -4.181555E+00        -4.007439E+00        -2.104842E+00         0.000000E+00        -2.308521E+00         0.000000E+00        -3.493870E+00         0.000000E+00        -2.900657E+01        -3.042619E+01        -3.021858E+01        -3.147621E+01        -2.400454E+01        -2.563505E+01        -5.783633E+00        -5.807993E+00        -5.894586E+00        -6.288643E+00        -6.247103E+00        -9.777232E+00        -6.898797E+00         0.000000E+00        -9.458887E+00         0.000000E+00        -5.583828E+00         0.000000E+00        -2.283237E+01        -2.963107E+01        -2.295891E+01        -3.320998E+01        -2.186644E+01        -2.469538E+01        -5.999855E+00        -7.575552E+00        -5.212815E+00        -2.636860E+00        -6.287981E+00        -6.436061E+00        -1.468114E+00         0.000000E+00        -1.715967E+00         0.000000E+00        -3.563548E+00         0.000000E+00        -3.006289E+01        -3.188703E+01        -3.119169E+01        -3.284115E+01        -2.594100E+01        -2.812836E+01        -5.858085E-01        -6.393117E-01        -7.005720E-01        -8.441256E-01        -7.425011E-01        -6.173521E-01         1.130000E+02         2.200000E+01         3.350000E+02         2.830000E+02         2.000000E+01         1.000000E+00         1.270000E+02         1.000000E+00         2.400000E+01         1.000000E+00         3.350000E+02         2.400000E+01         7.700000E+01         3.100000E+01         1.640000E+02         1.980000E+02         5.100000E+01         1.300000E+01
        5.227800E+07         9.675816E+00         2.215697E-01         4.356202E-01         3.428101E-01         7.103963E-02        -3.818104E-02         2.991437E-01        -1.577439E+00        -1.832157E+00        -1.237798E+00         5.640000E+02         5.080000E+02         9.980000E+02        -1.195673E+01        -1.174219E+01        -1.116875E+01        -8.168338E+00        -8.701321E+00        -7.254557E+00        -4.072285E+00        -4.368795E+00        -3.957005E+00        -1.966276E+00         0.000000E+00        -2.201531E+00         0.000000E+00        -3.652232E+00         0.000000E+00        -2.892767E+01        -3.067125E+01        -3.030649E+01        -3.170234E+01        -2.478833E+01        -2.611318E+01        -5.983045E+00        -6.715461E+00        -5.943190E+00        -6.261872E+00        -6.385380E+00        -7.728757E+00        -6.896898E+00         0.000000E+00        -9.947125E+00                  NAN        -5.747385E+00         0.000000E+00        -2.341610E+01        -2.832719E+01        -2.257526E+01                  NAN        -2.189802E+01        -2.467526E+01        -5.698620E+00        -5.469956E+00        -5.109413E+00                  NAN        -6.178806E+00        -8.077232E+00        -1.496254E+00         0.000000E+00        -1.795665E+00         0.000000E+00        -2.501977E+00         0.000000E+00        -2.995394E+01        -3.196003E+01        -3.123182E+01        -3.297794E+01        -2.736826E+01        -2.915492E+01        -7.016792E-01        -9.629549E-01        -5.969263E-01        -8.423325E-01        -4.439394E-01        -5.599537E-01         1.110000E+02         2.600000E+01         3.350000E+02         2.820000E+02         1.700000E+01         3.000000E+00         1.310000E+02         4.000000E+00         2.500000E+01         0.000000E+00         3.330000E+02         1.900000E+01         8.300000E+01         2.600000E+01         1.620000E+02         2.040000E+02         4.600000E+01         1.200000E+01
        5.230800E+07         1.006084E+01         2.211433E-01         4.347048E-01         3.441519E-01         9.900764E-02        -5.984183E-02         3.254097E-01        -1.557600E+00        -1.857051E+00        -1.227651E+00         5.610000E+02         5.120000E+02         9.970000E+02        -1.199139E+01        -1.158281E+01        -1.130571E+01        -7.708039E+00        -9.032121E+00        -7.082681E+00        -4.098956E+00        -4.244990E+00        -3.838501E+00        -2.247374E+00         0.000000E+00        -2.270161E+00         0.000000E+00        -3.666631E+00         0.000000E+00        -2.929163E+01        -3.166517E+01        -3.045536E+01        -3.152758E+01        -2.544788E+01        -2.768814E+01        -5.387798E+00        -6.353231E+00        -5.854828E+00        -6.209827E+00        -5.473905E+00        -5.974348E+00        -6.119716E+00         0.000000E+00        -9.396332E+00                  NAN        -5.829468E+00         0.000000E+00        -2.304619E+01        -2.641798E+01        -2.317115E+01                  NAN        -2.187182E+01        -2.398220E+01        -6.008929E+00        -6.791431E+00        -5.148041E+00                  NAN        -6.309912E+00        -7.077774E+00        -1.249640E+00         0.000000E+00        -1.861012E+00         0.000000E+00        -2.774726E+00         0.000000E+00        -3.047949E+01        -3.196373E+01        -3.124654E+01        -3.301589E+01        -2.716327E+01        -2.900383E+01        -6.637319E-01        -6.030546E-01        -6.599972E-01        -7.846911E-01        -6.150668E-01        -6.786051E-01         1.130000E+02         2.500000E+01         3.290000E+02         2.830000E+02         2.300000E+01         1.000000E+00         1.340000E+02         2.000000E+00         2.500000E+01         0.000000E+00         3.320000E+02         1.900000E+01         7.800000E+01         2.400000E+01         1.700000E+02         2.020000E+02         4.900000E+01         1.400000E+01
        5.233800E+07         9.822800E+00         2.114912E-01         4.374168E-01         3.510921E-01         6.148108E-02        -5.610844E-02         3.263542E-01        -1.595364E+00        -1.846077E+00        -1.234904E+00         5.410000E+02         5.130000E+02         1.016000E+03        -1.170357E+01        -1.120577E+01        -1.125685E+01        -7.925108E+00        -8.908700E+00        -7.334652E+00        -4.444326E+00        -4.446596E+00        -3.899241E+00        -2.204380E+00         0.000000E+00        -2.314735E+00         0.000000E+00        -3.457700E+00         0.000000E+00        -2.914959E+01        -3.087986E+01        -3.021127E+01        -3.183015E+01        -2.491938E+01        -2.622023E+01        -5.599449E+00        -6.431021E+00        -5.872109E+00        -6.290028E+00        -6.440254E+00        -5.803538E+00        -6.488128E+00         0.000000E+00        -8.884586E+00                  NAN        -5.647402E+00         0.000000E+00        -2.323433E+01        -2.641128E+01        -2.343070E+01                  NAN        -2.192344E+01        -2.382792E+01        -5.781821E+00        -7.768424E+00        -5.103026E+00                  NAN        -6.126085E+00        -8.160751E+00        -1.535168E+00         0.000000E+00        -1.833273E+00         0.000000E+00        -2.780227E+00         0.000000E+00        -3.031488E+01        -3.149519E+01        -3.101012E+01        -3.308255E+01        -2.690839E+01        -2.840332E+01        -6.833772E-01        -8.822940E-01        -6.316223E-01        -8.274581E-01        -5.042666E-01        -7.590464E-01         1.000000E+02         3.000000E+01         3.210000E+02         2.970000E+02         2.300000E+01         3.000000E+00         1.240000E+02         2.000000E+00         2.600000E+01         0.000000E+00         3.400000E+02         2.000000E+01         7.000000E+01         2.800000E+01         1.590000E+02         2.010000E+02         5.400000E+01         9.000000E+00
        5.236800E+07         9.851674E+00         2.201227E-01         4.390498E-01         3.408276E-01         1.346166E-01        -5.727985E-02         3.395263E-01        -1.537095E+00        -1.863029E+00        -1.228877E+00         5.790000E+02         5.120000E+02         9.790000E+02        -1.206249E+01        -1.142958E+01        -1.111036E+01        -7.729623E+00        -9.108996E+00        -7.164066E+00        -4.398136E+00        -4.342121E+00        -4.062975E+00        -1.872695E+00         0.000000E+00        -2.341418E+00         0.000000E+00        -4.317547E+00         0.000000E+00        -2.898578E+01        -3.027950E+01        -3.031968E+01        -3.146349E+01        -2.440145E+01        -2.732853E+01        -6.061558E+00        -6.407778E+00        -5.841747E+00        -6.538649E+00        -5.818059E+00        -6.760998E+00        -6.953553E+00         0.000000E+00        -8.925814E+00                  NAN        -5.405713E+00         0.000000E+00        -2.294113E+01        -2.820141E+01        -2.297334E+01                  NAN        -2.162845E+01        -2.381127E+01        -5.696826E+00        -4.711123E+00        -5.605042E+00                  NAN        -6.366993E+00        -7.503428E+00        -1.248803E+00         0.000000E+00        -1.830908E+00         0.000000E+00        -3.079295E+00         0.000000E+00        -3.031421E+01        -3.172943E+01        -3.102053E+01        -3.291753E+01        -2.681315E+01        -2.819732E+01        -6.853053E-01        -9.125584E-01        -7.045785E-01        -8.884761E-01        -5.994564E-01        -9.604324E-01         1.220000E+02         1.700000E+01         3.270000E+02         2.880000E+02         1.800000E+01         2.000000E+00         1.380000E+02         1.000000E+00         2.500000E+01         0.000000E+00         3.310000E+02         1.700000E+01         8.300000E+01         2.100000E+01         1.620000E+02         2.050000E+02         4.600000E+01         8.000000E+00
        5.239800E+07         9.416449E+00         2.043887E-01         4.403050E-01         3.553062E-01         7.191656E-02        -7.395798E-02         3.422503E-01        -1.575530E+00        -1.865041E+00        -1.202980E+00         5.440000E+02         5.160000E+02         1.010000E+03        -1.147615E+01        -1.176214E+01        -1.117392E+01        -7.782213E+00        -8.936753E+00        -7.238970E+00        -4.717107E+00        -4.346512E+00        -4.090491E+00        -1.969442E+00         0.000000E+00        -2.369261E+00         0.000000E+00        -3.012370E+00         0.000000E+00        -2.956645E+01        -3.122501E+01        -3.045469E+01        -3.185800E+01        -2.662828E+01        -2.804688E+01        -6.127287E+00        -6.166503E+00        -5.691593E+00        -6.336205E+00        -6.110672E+00        -4.945034E+00        -7.004349E+00         0.000000E+00        -8.664079E+00                  NAN        -5.437639E+00         0.000000E+00        -2.322556E+01        -2.928332E+01        -2.462192E+01                  NAN        -2.188685E+01        -2.517199E+01        -5.606523E+00        -5.000015E+00        -4.693947E+00                  NAN        -6.234283E+00        -7.086344E+00        -1.396112E+00         0.000000E+00        -1.968584E+00         0.000000E+00        -2.488487E+00         0.000000E+00        -3.010059E+01        -3.166469E+01        -3.107767E+01        -3.317786E+01        -2.703859E+01        -2.873277E+01        -5.555267E-01        -1.009433E+00        -6.488442E-01        -8.817169E-01        -5.551999E-01        -8.114650E-01         1.040000E+02         2.500000E+01         3.280000E+02         2.930000E+02         2.100000E+01         3.000000E+00         1.250000E+02         2.000000E+00         2.300000E+01         0.000000E+00         3.450000E+02         1.700000E+01         8.100000E+01         2.000000E+01         1.630000E+02         2.060000E+02         5.100000E+01         1.500000E+01
        5.242800E+07         9.684820E+00         2.067283E-01         4.414312E-01         3.518405E-01         1.007421E-01        -5.558746E-02         3.575844E-01        -1.538110E+00        -1.846970E+00        -1.177220E+00         5.520000E+02         5.160000E+02         1.002000E+03        -1.125892E+01        -1.175569E+01        -1.140713E+01        -7.741955E+00        -9.025334E+00        -7.224748E+00        -4.618921E+00        -4.393805E+00        -3.970500E+00        -1.949371E+00         0.000000E+00        -2.213954E+00         0.000000E+00        -3.189164E+00         0.000000E+00        -2.949964E+01        -3.189234E+01        -3.049990E+01        -3.185169E+01        -2.531398E+01        -3.170802E+01        -5.674095E+00        -5.494239E+00        -5.809232E+00        -6.333029E+00        -6.567196E+00        -5.963885E+00        -7.037814E+00         0.000000E+00        -9.446684E+00                  NAN        -5.476334E+00         0.000000E+00        -2.289682E+01        -2.738087E+01        -2.337544E+01                  NAN        -2.198962E+01        -2.476115E+01        -5.853521E+00        -8.015012E+00        -5.068361E+00                  NAN        -6.301429E+00        -7.232793E+00        -1.329035E+00         0.000000E+00        -2.031866E+00         0.000000E+00        -2.938280E+00         0.000000E+00        -2.998982E+01        -3.174080E+01        -3.093352E+01        -3.316370E+01        -2.669177E+01        -2.828921E+01        -5.659363E-01        -7.273799E-01        -6.935617E-01        -8.441759E-01        -5.868984E-01        -4.387785E-01         1.010000E+02         2.100000E+01         3.330000E+02         2.920000E+02         2.500000E+01         2.000000E+00         1.230000E+02         3.000000E+00         2.400000E+01         0.000000E+00         3.450000E+02         1.700000E+01         7.500000E+01         2.100000E+01         1.590000E+02         2.140000E+02         5.900000E+01         1.300000E+01
        5.245800E+07         9.443454E+00         2.164873E-01         4.266857E-01         3.568270E-01         4.453140E-02        -5.944466E-02         3.512305E-01        -1.621722E+00        -1.861796E+00        -1.203965E+00         6.110000E+02         4.550000E+02         1.004000E+03        -1.125170E+01        -1.171507E+01        -1.101621E+01        -7.989400E+00        -9.138784E+00        -7.128123E+00        -4.532363E+00        -4.261350E+00        -4.058273E+00        -2.227868E+00         0.000000E+00        -2.195839E+00         0.000000E+00        -2.231545E+00         0.000000E+00        -2.933565E+01        -3.148440E+01        -3.071715E+01        -3.185317E+01        -2.600835E+01        -2.563555E+01        -5.521682E+00        -5.787321E+00        -5.693912E+00        -6.281733E+00        -6.177327E+00        -8.767669E+00        -6.685493E+00         0.000000E+00        -9.083956E+00                  NAN        -5.381607E+00         0.000000E+00        -2.299257E+01        -2.768851E+01        -2.288353E+01                  NAN        -2.196873E+01        -2.334537E+01        -6.050017E+00        -6.041913E+00        -5.148807E+00                  NAN        -6.087348E+00        -8.362213E+00        -1.980541E+00         0.000000E+00        -1.947691E+00         0.000000E+00        -2.900616E+00         0.000000E+00        -2.970128E+01        -3.156568E+01        -3.145646E+01        -3.331200E+01        -2.673582E+01        -2.885514E+01        -6.408248E-01        -6.774899E-01        -7.197872E-01        -8.540448E-01        -6.424239E-01        -9.159829E-01         1.090000E+02         2.500000E+01         3.270000E+02         2.830000E+02         2.800000E+01         2.000000E+00         1.230000E+02         1.000000E+00         2.000000E+01         0.000000E+00         3.480000E+02         2.000000E+01         8.000000E+01         2.700000E+01         1.550000E+02         2.060000E+02         6.100000E+01         1.100000E+01
        5.248800E+07         9.581990E+00         2.160985E-01         4.316722E-01         3.522293E-01         1.012441E-01        -5.588173E-02         3.496632E-01        -1.577448E+00        -1.861171E+00        -1.192901E+00         5.590000E+02         5.090000E+02         1.002000E+03        -1.210192E+01        -1.180885E+01        -1.096601E+01        -7.812249E+00        -9.046028E+00        -7.169868E+00        -4.306534E+00        -4.254032E+00        -4.135071E+00        -2.156788E+00         0.000000E+00        -2.200350E+00         0.000000E+00        -3.621099E+00         0.000000E+00        -2.899538E+01        -3.178526E+01        -3.062494E+01        -3.166992E+01        -2.496318E+01        -2.482329E+01        -6.136627E+00        -6.212355E+00        -5.810365E+00        -6.264823E+00        -5.837869E+00        -6.386742E+00        -6.740927E+00         0.000000E+00        -9.591858E+00                  NAN        -5.407437E+00         0.000000E+00        -2.287401E+01        -2.471088E+01        -2.360301E+01                  NAN        -2.170859E+01        -2.497901E+01        -5.684981E+00        -8.565769E+00        -4.731707E+00                  NAN        -6.334433E+00        -7.687350E+00        -2.014195E+00         0.000000E+00        -2.002051E+00         0.000000E+00        -2.863455E+00         0.000000E+00        -2.972331E+01        -3.170859E+01        -3.113782E+01        -3.339586E+01        -2.654888E+01        -2.718398E+01        -6.415307E-01        -9.033311E-01        -6.053727E-01        -8.014172E-01        -4.895732E-01        -4.990802E-01         1.040000E+02         2.400000E+01         3.310000E+02         2.850000E+02         2.700000E+01         3.000000E+00         1.290000E+02         2.000000E+00         2.300000E+01         0.000000E+00         3.390000E+02         1.900000E+01         8.200000E+01         2.800000E+01         1.700000E+02         1.940000E+02         5.000000E+01         1.200000E+01
        5.251800E+07         9.307854E+00         2.169831E-01         4.362601E-01         3.467569E-01         9.705892E-02        -5.202709E-02         3.985315E-01        -1.577636E+00        -1.837700E+00        -1.172887E+00         5.820000E+02         5.080000E+02         9.800000E+02        -1.217565E+01        -1.179274E+01        -1.109983E+01        -7.850916E+00        -8.837011E+00        -7.210406E+00        -4.352738E+00        -4.292271E+00        -4.131376E+00        -2.067506E+00         0.000000E+00        -2.312629E+00         0.000000E+00        -2.477810E+00         0.000000E+00        -2.924993E+01        -3.134451E+01        -3.031788E+01        -3.153890E+01        -2.620424E+01        -2.804205E+01        -5.956389E+00        -5.915603E+00        -5.852216E+00        -6.464286E+00        -6.340122E+00        -5.791310E+00        -7.101937E+00         0.000000E+00        -9.034184E+00                  NAN        -5.534671E+00         0.000000E+00        -2.315531E+01        -2.458751E+01        -2.374651E+01                  NAN        -2.165695E+01        -2.520424E+01        -5.651917E+00        -7.397533E+00        -5.042135E+00                  NAN        -6.384194E+00        -7.592658E+00        -1.857027E+00         0.000000E+00        -2.049058E+00         0.000000E+00        -2.523994E+00         0.000000E+00        -3.002843E+01        -3.199284E+01        -3.090884E+01        -3.292307E+01        -2.688630E+01        -2.854059E+01        -7.065289E-01        -6.532488E-01        -6.341807E-01        -8.006829E-01        -7.069471E-01        -4.924303E-01         1.140000E+02         1.900000E+01         3.250000E+02         2.900000E+02         2.300000E+01         3.000000E+00         1.230000E+02         4.000000E+00         2.500000E+01         0.000000E+00         3.390000E+02         2.100000E+01         8.200000E+01         2.300000E+01         1.680000E+02         2.060000E+02         5.300000E+01         1.200000E+01
        5.254800E+07         9.416594E+00         2.166429E-01         4.344230E-01         3.489342E-01         7.530197E-02        -4.794851E-02         3.586181E-01        -1.575463E+00        -1.851717E+00        -1.201480E+00         5.820000E+02         5.100000E+02         9.780000E+02        -1.205327E+01        -1.114843E+01        -1.101861E+01        -7.678885E+00        -8.944634E+00        -7.150126E+00        -4.338602E+00        -4.448576E+00        -4.123874E+00        -2.012797E+00         0.000000E+00        -2.177906E+00         0.000000E+00        -2.826942E+00         0.000000E+00        -2.920449E+01        -3.130874E+01        -3.057869E+01        -3.159970E+01        -2.523712E+01        -2.783746E+01        -5.911167E+00        -6.202093E+00        -5.792753E+00        -6.394793E+00        -5.932448E+00        -3.853930E+00        -7.371737E+00         0.000000E+00        -9.088945E+00         0.000000E+00        -5.232148E+00         0.000000E+00        -2.282131E+01        -2.231695E+01        -2.313053E+01        -3.148735E+01        -2.184882E+01        -2.403183E+01        -5.631059E+00        -9.609513E+00        -5.065266E+00        -4.198873E+00        -6.219903E+00        -7.864194E+00        -1.877141E+00         0.000000E+00        -1.860517E+00         0.000000E+00        -3.353368E+00         0.000000E+00        -2.953581E+01        -3.214861E+01        -3.122751E+01        -3.302007E+01        -2.639873E+01        -2.820992E+01        -5.998796E-01        -7.309469E-01        -6.598385E-01        -8.199251E-01        -5.509365E-01        -1.266018E+00         1.130000E+02         2.100000E+01         3.290000E+02         2.840000E+02         2.600000E+01         1.000000E+00         1.270000E+02         3.000000E+00         2.300000E+01         1.000000E+00         3.450000E+02         1.300000E+01         7.900000E+01         2.600000E+01         1.560000E+02         2.110000E+02         4.600000E+01         1.400000E+01
        5.257800E+07         9.636265E+00         2.252744E-01         4.269968E-01         3.477289E-01         6.916621E-02        -2.025420E-02         3.387176E-01        -1.600268E+00        -1.815827E+00        -1.217085E+00         6.570000E+02         4.520000E+02         9.610000E+02        -1.177830E+01        -1.168981E+01        -1.107233E+01        -7.963073E+00        -8.957284E+00        -7.338193E+00        -4.270825E+00        -4.401699E+00        -4.101901E+00        -1.957464E+00         0.000000E+00        -2.283151E+00         0.000000E+00        -3.290511E+00                  NAN        -2.987677E+01        -3.079880E+01        -3.028362E+01        -3.181231E+01        -2.466308E+01                  NAN        -5.487005E+00        -5.873646E+00        -5.888210E+00        -6.343422E+00        -6.457330E+00                  NAN        -7.500449E+00         0.000000E+00        -8.402898E+00                  NAN        -5.207990E+00         0.000000E+00        -2.266967E+01        -2.577820E+01        -2.341613E+01                  NAN        -2.166171E+01        -2.342958E+01        -5.786890E+00        -6.390961E+00        -4.671985E+00                  NAN        -6.364764E+00        -8.103725E+00        -2.245071E+00         0.000000E+00        -1.726269E+00         0.000000E+00        -2.489385E+00         0.000000E+00        -2.975884E+01        -3.207041E+01        -3.140110E+01        -3.299807E+01        -2.673104E+01        -2.741788E+01        -5.021919E-01        -5.890081E-01        -6.519036E-01        -7.942427E-01        -7.170049E-01        -1.068426E-01         1.090000E+02         2.800000E+01         3.270000E+02         2.820000E+02         2.800000E+01         0.000000E+00         1.350000E+02         2.000000E+00         2.100000E+01         0.000000E+00         3.400000E+02         1.400000E+01         8.900000E+01         2.300000E+01         1.450000E+02         2.170000E+02         4.600000E+01         9.000000E+00
        5.260800E+07         9.647653E+00         2.399226E-01         4.186471E-01         3.414302E-01         7.130837E-02        -5.667198E-02         3.417001E-01        -1.590867E+00        -1.851119E+00        -1.207738E+00         6.420000E+02         4.510000E+02         9.770000E+02        -1.173163E+01        -1.174057E+01        -1.124223E+01        -8.060423E+00        -8.982352E+00        -7.242016E+00        -4.202953E+00        -4.344552E+00        -4.002869E+00        -2.259036E+00         0.000000E+00        -2.396199E+00         0.000000E+00        -2.659726E+00         0.000000E+00        -2.947563E+01        -3.200630E+01        -3.038342E+01        -3.169749E+01        -2.586714E+01        -2.736374E+01        -5.717732E+00        -6.221135E+00        -5.852337E+00        -6.398921E+00        -5.797791E+00        -7.175386E+00        -7.202434E+00         0.000000E+00        -9.715413E+00                  NAN        -5.284208E+00         0.000000E+00        -2.259382E+01        -2.845555E+01        -2.348616E+01                  NAN        -2.170536E+01        -2.335525E+01        -6.041960E+00        -5.071127E+00        -4.499792E+00                  NAN        -6.325258E+00        -8.286592E+00        -1.935499E+00         0.000000E+00        -1.515421E+00         0.000000E+00        -3.365036E+00         0.000000E+00        -2.959206E+01        -3.210346E+01        -3.171053E+01        -3.297151E+01        -2.636687E+01        -2.895994E+01        -7.224046E-01        -8.835704E-01        -5.785468E-01        -8.731641E-01        -4.878485E-01        -2.499628E-01         1.120000E+02         3.100000E+01         3.130000E+02         2.930000E+02         2.400000E+01         1.000000E+00         1.340000E+02         3.000000E+00         2.000000E+01         0.000000E+00         3.440000E+02         1.100000E+01         9.800000E+01         2.700000E+01         1.480000E+02         2.020000E+02         4.800000E+01         7.000000E+00
        5.263800E+07         9.787006E+00         2.358596E-01         4.275897E-01         3.365507E-01         4.777696E-02         2.717111E-03         3.258575E-01        -1.604220E+00        -1.789952E+00        -1.207105E+00         6.530000E+02         4.460000E+02         9.710000E+02        -1.155136E+01        -1.179037E+01        -1.078244E+01        -8.218441E+00        -8.766581E+00        -7.394986E+00        -4.217309E+00        -4.468103E+00        -3.925772E+00        -2.117121E+00         0.000000E+00        -2.242075E+00         0.000000E+00        -3.149242E+00         0.000000E+00        -2.870477E+01        -3.136864E+01        -3.039274E+01        -3.172565E+01        -2.508757E+01        -2.560934E+01        -6.251814E+00        -5.895081E+00        -5.923021E+00        -6.409799E+00        -5.998982E+00        -7.413216E+00        -6.967371E+00         0.000000E+00        -1.072608E+01         0.000000E+00        -5.246004E+00         0.000000E+00        -2.292344E+01        -2.860380E+01        -2.218729E+01        -2.793634E+01        -2.216714E+01        -2.579209E+01        -6.001731E+00        -5.711595E+00        -5.172796E+00        -9.175562E+00        -6.139638E+00        -6.412119E+00        -1.898429E+00         0.000000E+00        -1.722114E+00         0.000000E+00        -2.995460E+00         0.000000E+00        -2.995582E+01        -3.213466E+01        -3.133753E+01        -3.323057E+01        -2.671234E+01        -2.901369E+01        -5.287236E-01        -8.583769E-01        -6.630639E-01        -8.833599E-01        -4.641638E-01        -7.225884E-01         1.110000E+02         2.700000E+01         3.230000E+02         2.900000E+02         1.900000E+01         4.000000E+00         1.300000E+02         5.000000E+00         2.100000E+01         1.000000E+00         3.450000E+02         1.000000E+01         9.700000E+01         2.800000E+01         1.480000E+02         2.060000E+02         3.700000E+01         1.400000E+01
        5.266800E+07         9.525961E+00         2.395824E-01         4.272300E-01         3.331875E-01         5.706566E-02        -4.733897E-02         3.883810E-01        -1.606573E+00        -1.841313E+00        -1.161099E+00         6.870000E+02         4.480000E+02         9.350000E+02        -1.155094E+01        -1.187986E+01        -1.129956E+01        -7.905291E+00        -9.015857E+00        -7.029691E+00        -4.268162E+00        -4.306258E+00        -3.909094E+00        -2.314706E+00         0.000000E+00        -2.284523E+00         0.000000E+00        -4.121813E+00         0.000000E+00        -2.914962E+01        -3.146588E+01        -3.028829E+01        -3.168862E+01        -2.403742E+01        -2.719822E+01        -5.768489E+00        -5.753600E+00        -5.892828E+00        -6.340364E+00        -6.372976E+00        -5.725857E+00        -6.933470E+00         0.000000E+00        -9.983768E+00                  NAN        -5.347777E+00         0.000000E+00        -2.295367E+01        -2.537660E+01        -2.225240E+01                  NAN        -2.173344E+01        -2.603111E+01        -5.834269E+00        -7.509881E+00        -5.782818E+00                  NAN        -6.289451E+00        -5.870547E+00        -2.074522E+00         0.000000E+00        -1.615553E+00         0.000000E+00        -3.520977E+00         0.000000E+00        -2.985440E+01        -3.130926E+01        -3.135679E+01        -3.291077E+01        -2.547772E+01        -2.817860E+01        -6.484559E-01        -5.846683E-01        -6.769841E-01        -8.351148E-01        -5.450405E-01        -5.692309E-01         1.180000E+02         2.400000E+01         3.190000E+02         2.930000E+02         1.400000E+01         6.000000E+00         1.350000E+02         5.000000E+00         2.100000E+01         0.000000E+00         3.420000E+02         9.000000E+00         8.900000E+01         3.200000E+01         1.600000E+02         2.000000E+02         3.600000E+01         9.000000E+00
        5.269800E+07         9.750438E+00         2.432372E-01         4.242265E-01         3.325363E-01         2.288981E-02        -3.957367E-02         3.826815E-01        -1.628637E+00        -1.823306E+00        -1.171611E+00         6.960000E+02         4.470000E+02         9.270000E+02        -1.141922E+01        -1.200263E+01        -1.120946E+01        -8.019251E+00        -9.079255E+00        -7.154562E+00        -4.450066E+00        -4.116773E+00        -4.033303E+00        -2.249030E+00         0.000000E+00        -2.284328E+00         0.000000E+00        -4.086716E+00         0.000000E+00        -2.936533E+01        -3.033393E+01        -3.045252E+01        -3.199076E+01        -2.372294E+01        -2.681452E+01        -5.717009E+00        -6.419600E+00        -5.759334E+00        -6.200247E+00        -6.689933E+00        -5.925065E+00        -7.150172E+00         0.000000E+00        -9.126395E+00         0.000000E+00        -5.321312E+00         0.000000E+00        -2.265272E+01        -2.565420E+01        -2.318974E+01        -2.856059E+01        -2.174534E+01        -2.383123E+01        -5.822551E+00        -6.945913E+00        -5.185685E+00        -4.969567E+00        -6.371894E+00        -7.492918E+00        -1.762816E+00         0.000000E+00        -1.537706E+00         0.000000E+00        -2.523861E+00         0.000000E+00        -2.983069E+01        -3.208579E+01        -3.157374E+01        -3.315295E+01        -2.656299E+01        -2.905016E+01        -6.380424E-01        -8.015276E-01        -6.216123E-01        -8.159390E-01        -6.189486E-01        -2.467579E-01         1.230000E+02         2.200000E+01         3.220000E+02         2.850000E+02         2.000000E+01         2.000000E+00         1.370000E+02         8.000000E+00         2.100000E+01         1.000000E+00         3.310000E+02         1.400000E+01         9.500000E+01         2.200000E+01         1.610000E+02         2.010000E+02         5.200000E+01         1.100000E+01
        5.272800E+07         9.569546E+00         2.331794E-01         4.323185E-01         3.345021E-01         4.291683E-02        -6.953499E-02         3.656494E-01        -1.614978E+00        -1.864569E+00        -1.209385E+00         6.030000E+02         5.160000E+02         9.510000E+02        -1.182093E+01        -1.172846E+01        -1.089758E+01        -8.123538E+00        -8.722327E+00        -7.215361E+00        -4.148958E+00        -4.540620E+00        -4.091349E+00        -2.012242E+00         0.000000E+00        -2.207697E+00         0.000000E+00        -3.215186E+00         0.000000E+00        -2.929299E+01        -3.084020E+01        -3.041148E+01        -3.154416E+01        -2.443922E+01        -2.904812E+01        -5.757745E+00        -5.842125E+00        -5.720255E+00        -6.350250E+00        -6.411951E+00        -5.889323E+00        -6.609595E+00         0.000000E+00        -9.198654E+00         0.000000E+00        -5.537349E+00         0.000000E+00        -2.322093E+01        -2.730562E+01        -2.332212E+01        -2.587947E+01        -2.202801E+01        -2.424269E+01        -5.538189E+00        -7.870081E+00        -5.254563E+00        -8.058217E+00        -6.314452E+00        -7.767100E+00        -1.918789E+00         0.000000E+00        -2.049940E+00         0.000000E+00        -2.828686E+00         0.000000E+00        -2.972752E+01        -3.187201E+01        -3.105921E+01        -3.291457E+01        -2.691895E+01        -2.740705E+01        -6.480182E-01        -7.003507E-01        -6.285179E-01        -7.913734E-01        -6.656170E-01        -3.717928E-01         1.200000E+02         2.700000E+01         3.300000E+02         2.730000E+02         2.200000E+01         2.000000E+00         1.420000E+02         3.000000E+00         2.400000E+01         1.000000E+00         3.180000E+02         2.400000E+01         8.600000E+01         3.100000E+01         1.530000E+02         2.070000E+02         5.300000E+01         1.400000E+01
        5.275800E+07         9.484921E+00         2.404940E-01         4.250818E-01         3.344242E-01         3.887335E-02        -1.741087E-02         3.333692E-01        -1.606816E+00        -1.809653E+00        -1.213951E+00         6.720000E+02         4.540000E+02         9.440000E+02        -1.172176E+01        -1.200658E+01        -1.123204E+01        -7.850392E+00        -8.941963E+00        -7.274983E+00        -4.453466E+00        -4.169501E+00        -3.850505E+00        -2.277386E+00         0.000000E+00        -2.221049E+00         0.000000E+00        -3.430379E+00         0.000000E+00        -2.916409E+01        -3.132563E+01        -3.032858E+01        -3.172780E+01        -2.502077E+01        -2.755957E+01        -5.822563E+00        -5.485927E+00        -5.786304E+00        -6.407909E+00        -6.186116E+00        -6.190385E+00        -7.050689E+00         0.000000E+00        -1.002845E+01                  NAN        -5.474667E+00         0.000000E+00        -2.291634E+01        -2.853105E+01        -2.234862E+01                  NAN        -2.187683E+01        -2.487052E+01        -5.694277E+00        -6.425696E+00        -4.985164E+00                  NAN        -6.205962E+00        -7.270544E+00        -2.093627E+00         0.000000E+00        -1.825035E+00         0.000000E+00        -2.489994E+00         0.000000E+00        -3.014538E+01        -3.221135E+01        -3.139579E+01        -3.305781E+01        -2.679544E+01        -3.055158E+01        -5.284471E-01        -7.513510E-01        -6.184427E-01        -8.919447E-01        -6.399170E-01        -3.969818E-01         1.160000E+02         2.800000E+01         3.260000E+02         2.780000E+02         2.100000E+01         5.000000E+00         1.410000E+02         2.000000E+00         2.100000E+01         0.000000E+00         3.280000E+02         2.000000E+01         8.800000E+01         3.100000E+01         1.490000E+02         2.040000E+02         5.200000E+01         7.000000E+00
        5.278800E+07         9.935507E+00         2.432275E-01         4.233906E-01         3.333819E-01         9.169805E-02        -5.627616E-02         3.664686E-01        -1.562957E+00        -1.854668E+00        -1.167683E+00         6.570000E+02         4.790000E+02         9.340000E+02        -1.183620E+01        -1.142307E+01        -1.126058E+01        -7.946617E+00        -8.853920E+00        -7.286940E+00        -4.270364E+00        -4.463418E+00        -3.940839E+00        -2.364127E+00         0.000000E+00        -2.192276E+00         0.000000E+00        -3.816807E+00         0.000000E+00        -2.927367E+01        -3.102606E+01        -3.036540E+01        -3.179418E+01        -2.436081E+01        -2.487354E+01        -5.734090E+00        -6.231009E+00        -5.939090E+00        -6.288244E+00        -7.095022E+00        -8.203706E+00        -6.796209E+00         0.000000E+00        -9.416457E+00                  NAN        -5.478055E+00         0.000000E+00        -2.292619E+01        -2.679018E+01        -2.391928E+01                  NAN        -2.173981E+01        -2.389807E+01        -5.852358E+00        -7.947291E+00        -4.833199E+00                  NAN        -6.425488E+00        -8.145290E+00        -1.790680E+00         0.000000E+00        -2.047769E+00         0.000000E+00        -3.376798E+00         0.000000E+00        -3.006218E+01        -3.203605E+01        -3.116313E+01        -3.321990E+01        -2.594133E+01        -2.898700E+01        -6.647903E-01        -6.298568E-01        -6.422771E-01        -8.551873E-01        -6.896279E-01        -5.898373E-01         1.170000E+02         3.100000E+01         3.300000E+02         2.750000E+02         1.700000E+01         4.000000E+00         1.390000E+02         3.000000E+00         2.000000E+01         0.000000E+00         3.290000E+02         2.100000E+01         9.200000E+01         2.900000E+01         1.590000E+02         2.020000E+02         3.900000E+01         1.300000E+01
        5.281800E+07         9.779857E+00         2.398935E-01         4.269190E-01         3.331875E-01         2.466498E-02        -5.267016E-03         3.840561E-01        -1.619977E+00        -1.819961E+00        -1.189435E+00         6.810000E+02         4.600000E+02         9.290000E+02        -1.162573E+01        -1.176783E+01        -1.147410E+01        -8.106719E+00        -9.145265E+00        -6.989961E+00        -4.282214E+00        -4.184401E+00        -3.729807E+00        -2.885982E+00         0.000000E+00        -2.343062E+00         0.000000E+00        -4.036463E+00         0.000000E+00        -2.882097E+01        -3.067172E+01        -3.029481E+01        -3.183347E+01        -2.419571E+01        -2.672213E+01        -5.772864E+00        -6.343444E+00        -5.910664E+00        -6.188498E+00        -6.123943E+00        -7.991941E+00        -6.462493E+00                  NAN        -9.023082E+00                  NAN        -5.688203E+00         0.000000E+00        -2.272573E+01                  NAN        -2.320588E+01                  NAN        -2.174311E+01        -2.567683E+01        -5.815353E+00                  NAN        -5.627209E+00                  NAN        -6.330403E+00        -7.517814E+00        -1.831186E+00         0.000000E+00        -1.792365E+00         0.000000E+00        -2.566433E+00         0.000000E+00        -2.971367E+01        -3.210741E+01        -3.137053E+01        -3.320493E+01        -2.676438E+01        -2.869529E+01        -5.810640E-01        -8.510761E-01        -6.587622E-01        -8.394252E-01        -6.048766E-01        -6.238964E-01         1.170000E+02         3.400000E+01         3.110000E+02         2.920000E+02         1.700000E+01         3.000000E+00         1.410000E+02         0.000000E+00         2.200000E+01         0.000000E+00         3.260000E+02         2.300000E+01         8.100000E+01         2.500000E+01         1.550000E+02         2.130000E+02         4.400000E+01         1.300000E+01
        5.284800E+07         1.036574E+01         2.571587E-01         4.169978E-01         3.258435E-01         7.273020E-02        -6.522838E-03         3.624178E-01        -1.599619E+00        -1.824101E+00        -1.193566E+00         7.250000E+02         4.170000E+02         9.280000E+02        -1.174533E+01        -1.250834E+01        -1.131826E+01        -7.760815E+00        -8.517952E+00        -7.291241E+00        -4.251095E+00        -4.241528E+00        -4.061188E+00        -2.716348E+00         0.000000E+00        -2.390414E+00         0.000000E+00        -2.310157E+00         0.000000E+00        -2.865415E+01        -3.110390E+01        -3.049410E+01        -3.159088E+01        -2.468872E+01        -2.928058E+01        -5.619274E+00        -6.461514E+00        -5.794032E+00        -6.430581E+00        -6.710767E+00        -6.822229E+00        -6.770989E+00         0.000000E+00        -1.046218E+01         0.000000E+00        -5.628468E+00         0.000000E+00        -2.279644E+01        -2.773867E+01        -2.249267E+01        -3.056674E+01        -2.152840E+01        -2.441258E+01        -5.732801E+00        -7.490055E+00        -4.747735E+00        -5.744478E+00        -6.382212E+00        -7.333209E+00        -2.366734E+00         0.000000E+00        -1.543008E+00         0.000000E+00        -2.977853E+00         0.000000E+00        -2.934988E+01        -3.182219E+01        -3.159070E+01        -3.328517E+01        -2.720225E+01        -2.894597E+01        -5.340920E-01        -9.200135E-01        -6.559300E-01        -8.438759E-01        -5.110753E-01        -8.022663E-01         1.150000E+02         2.900000E+01         3.270000E+02         2.820000E+02         1.700000E+01         4.000000E+00         1.450000E+02         2.000000E+00         1.500000E+01         2.000000E+00         3.300000E+02         1.800000E+01         8.700000E+01         3.800000E+01         1.550000E+02         1.970000E+02         4.100000E+01         7.000000E+00
        5.287800E+07         9.920091E+00         2.530546E-01         4.167226E-01         3.302229E-01         6.832523E-02        -4.184003E-02         3.547109E-01        -1.602008E+00        -1.830930E+00        -1.200395E+00         7.280000E+02         4.070000E+02         9.350000E+02        -1.196806E+01        -1.179764E+01        -1.133447E+01        -7.692408E+00        -9.219825E+00        -7.174232E+00        -4.316689E+00        -4.240699E+00        -3.879480E+00        -2.846027E+00         0.000000E+00        -2.166547E+00         0.000000E+00        -3.097034E+00         0.000000E+00        -2.882970E+01        -3.142880E+01        -3.038300E+01        -3.131934E+01        -2.560891E+01        -2.781770E+01        -5.529621E+00        -6.264218E+00        -5.758542E+00        -6.569527E+00        -6.579247E+00        -5.871795E+00        -6.723725E+00         0.000000E+00        -8.916038E+00         0.000000E+00        -5.730827E+00         0.000000E+00        -2.309300E+01        -2.785396E+01        -2.331391E+01        -2.410803E+01        -2.154043E+01        -2.628257E+01        -5.764784E+00        -6.334933E+00        -5.205331E+00        -6.604262E+00        -6.411817E+00        -7.417335E+00        -2.916163E+00         0.000000E+00        -1.568852E+00         0.000000E+00        -2.827991E+00         0.000000E+00        -2.912817E+01        -3.135373E+01        -3.168021E+01        -3.301707E+01        -2.663516E+01        -2.884890E+01        -6.513760E-01        -8.174959E-01        -6.108726E-01        -9.067453E-01        -5.512269E-01        -5.811805E-01         1.180000E+02         2.300000E+01         3.320000E+02         2.780000E+02         2.200000E+01         1.000000E+00         1.390000E+02         6.000000E+00         1.800000E+01         1.000000E+00         3.240000E+02         2.400000E+01         8.800000E+01         3.100000E+01         1.460000E+02         2.040000E+02         4.800000E+01         1.500000E+01
        5.290800E+07         1.033655E+01         2.549238E-01         4.211132E-01         3.239630E-01         7.361810E-02        -3.375135E-03         3.783791E-01        -1.573948E+00        -1.808922E+00        -1.177959E+00         7.190000E+02         4.480000E+02         9.030000E+02        -1.167405E+01        -1.181082E+01        -1.153714E+01        -7.922606E+00        -8.756469E+00        -7.123155E+00        -4.291048E+00        -4.504096E+00        -3.830957E+00        -2.709327E+00         0.000000E+00        -2.148998E+00         0.000000E+00        -3.087724E+00         0.000000E+00        -2.901484E+01        -3.071296E+01        -3.039548E+01        -3.176338E+01        -2.364071E+01        -2.974537E+01        -5.677005E+00        -5.736147E+00        -5.751260E+00        -6.448289E+00        -6.974079E+00        -6.165196E+00        -6.870420E+00         0.000000E+00        -1.027606E+01                  NAN        -5.723201E+00         0.000000E+00        -2.286758E+01        -2.709314E+01        -2.263276E+01                  NAN        -2.117781E+01        -2.468752E+01        -5.799541E+00        -6.297051E+00        -5.358114E+00                  NAN        -6.377312E+00        -7.017027E+00        -2.435085E+00         0.000000E+00        -1.488860E+00         0.000000E+00        -3.120055E+00         0.000000E+00        -2.955300E+01        -3.108325E+01        -3.177864E+01        -3.314849E+01        -2.643199E+01        -2.890845E+01        -6.540976E-01        -1.079497E+00        -7.130938E-01        -8.160921E-01        -6.453385E-01        -5.848515E-01         1.250000E+02         2.500000E+01         3.300000E+02         2.750000E+02         1.600000E+01         3.000000E+00         1.420000E+02         4.000000E+00         2.200000E+01         0.000000E+00         3.150000E+02         2.900000E+01         8.800000E+01         3.200000E+01         1.530000E+02         2.030000E+02         4.200000E+01         1.500000E+01
        5.293800E+07         1.011986E+01         2.448896E-01         4.317305E-01         3.233799E-01         7.711719E-02        -1.094313E-02         3.804533E-01        -1.590762E+00        -1.810010E+00        -1.201150E+00         7.160000E+02         4.620000E+02         8.920000E+02        -1.172585E+01        -1.217145E+01        -1.165627E+01        -7.944792E+00        -8.615830E+00        -7.051197E+00        -4.303605E+00        -4.366138E+00        -3.756734E+00        -3.071367E+00         0.000000E+00        -2.266267E+00         0.000000E+00        -3.064698E+00                  NAN        -2.873579E+01        -3.167346E+01        -3.021416E+01        -3.189695E+01        -2.501619E+01                  NAN        -5.710758E+00        -5.952968E+00        -5.837291E+00        -6.330202E+00        -6.823456E+00                  NAN        -6.795372E+00         0.000000E+00        -9.990195E+00         0.000000E+00        -5.462786E+00         0.000000E+00        -2.318594E+01        -2.662695E+01        -2.398080E+01        -2.902785E+01        -2.171174E+01        -2.387063E+01        -5.696469E+00        -8.308298E+00        -4.730842E+00        -7.560403E+00        -6.409833E+00        -7.590734E+00        -2.746924E+00         0.000000E+00        -1.518626E+00         0.000000E+00        -2.659875E+00         0.000000E+00        -2.935943E+01        -3.167945E+01        -3.139117E+01        -3.292955E+01        -2.683707E+01        -2.786939E+01        -4.853781E-01        -8.127079E-01        -6.452903E-01        -8.892299E-01        -7.310120E-01        -6.923400E-01         1.060000E+02         2.700000E+01         3.420000E+02         2.790000E+02         2.000000E+01         0.000000E+00         1.390000E+02         2.000000E+00         2.200000E+01         3.000000E+00         3.340000E+02         1.200000E+01         9.500000E+01         3.200000E+01         1.460000E+02         2.030000E+02         4.100000E+01         1.100000E+01
        5.296800E+07         9.896111E+00         2.402434E-01         4.258984E-01         3.338582E-01         5.406851E-02        -3.932780E-02         4.002058E-01        -1.597316E+00        -1.818542E+00        -1.170669E+00         7.040000E+02         4.430000E+02         9.230000E+02        -1.191216E+01        -1.214833E+01        -1.124708E+01        -8.167532E+00        -8.700228E+00        -7.088491E+00        -4.252261E+00        -4.275351E+00        -3.891954E+00        -2.855511E+00         0.000000E+00        -2.301783E+00         0.000000E+00        -3.390821E+00         0.000000E+00        -2.864939E+01        -3.201287E+01        -3.026974E+01        -3.156367E+01        -2.457603E+01        -2.834318E+01        -5.663311E+00        -5.838377E+00        -5.959061E+00        -6.564735E+00        -6.365239E+00        -4.003587E+00        -6.910810E+00         0.000000E+00        -8.233772E+00                  NAN        -5.437162E+00         0.000000E+00        -2.256539E+01        -2.767836E+01        -2.454071E+01                  NAN        -2.178701E+01        -2.454942E+01        -6.122145E+00        -8.101644E+00        -5.245945E+00                  NAN        -6.141281E+00        -7.179131E+00        -2.639910E+00         0.000000E+00        -1.566906E+00         0.000000E+00        -3.150142E+00         0.000000E+00        -2.937061E+01        -3.139068E+01        -3.153178E+01        -3.313437E+01        -2.653411E+01        -2.747792E+01        -6.125164E-01        -7.263437E-01        -6.072624E-01        -8.591341E-01        -7.163970E-01        -5.311407E-01         1.100000E+02         2.600000E+01         3.450000E+02         2.710000E+02         2.000000E+01         2.000000E+00         1.310000E+02         3.000000E+00         2.200000E+01         0.000000E+00         3.330000E+02         2.300000E+01         8.900000E+01         3.400000E+01         1.530000E+02         2.010000E+02         4.800000E+01         7.000000E+00
        5.299800E+07         9.436409E+00         2.284237E-01         4.261705E-01         3.454058E-01         8.992601E-02        -2.943152E-02         3.469745E-01        -1.548096E+00        -1.825285E+00        -1.212616E+00         6.990000E+02         4.460000E+02         9.250000E+02        -1.164413E+01        -1.199465E+01        -1.150815E+01        -7.697875E+00        -8.573427E+00        -7.413817E+00        -4.529012E+00        -4.207425E+00        -3.611491E+00        -2.866412E+00         0.000000E+00        -2.250136E+00         0.000000E+00        -4.030908E+00         0.000000E+00        -2.898180E+01        -3.138075E+01        -3.024734E+01        -3.174000E+01        -2.508706E+01        -2.828547E+01        -5.751334E+00        -5.337577E+00        -5.728952E+00        -6.435912E+00        -6.142339E+00        -4.998715E+00        -7.201211E+00         0.000000E+00        -8.867401E+00         0.000000E+00        -5.312844E+00         0.000000E+00        -2.279211E+01        -2.873218E+01        -2.390718E+01        -3.046847E+01        -2.178104E+01        -2.425294E+01        -5.673215E+00        -5.048779E+00        -4.813823E+00        -4.507487E+00        -6.366070E+00        -7.401733E+00        -2.393907E+00         0.000000E+00        -1.651906E+00         0.000000E+00        -2.437672E+00         0.000000E+00        -2.981914E+01        -3.196328E+01        -3.154160E+01        -3.311535E+01        -2.640711E+01        -2.868273E+01        -4.746018E-01        -6.953302E-01        -6.193946E-01        -8.601332E-01        -5.486863E-01        -5.876251E-01         1.120000E+02         2.100000E+01         3.430000E+02         2.700000E+02         2.700000E+01         1.000000E+00         1.240000E+02         3.000000E+00         1.900000E+01         1.000000E+00         3.470000E+02         1.800000E+01         7.600000E+01         2.700000E+01         1.640000E+02         1.990000E+02         5.100000E+01         1.100000E+01
        5.302800E+07         1.000577E+01         2.367636E-01         4.225838E-01         3.406526E-01         1.052437E-01        -2.000252E-02         3.024457E-01        -1.529079E+00        -1.804843E+00        -1.222627E+00         7.050000E+02         4.410000E+02         9.240000E+02        -1.190869E+01        -1.151467E+01        -1.092587E+01        -7.592293E+00        -8.935808E+00        -7.677565E+00        -4.508056E+00        -4.436422E+00        -3.822147E+00        -2.589273E+00         0.000000E+00        -2.225043E+00         0.000000E+00        -2.292492E+00         0.000000E+00        -2.870912E+01        -3.099264E+01        -3.014395E+01        -3.190349E+01        -2.617405E+01        -2.879753E+01        -6.003716E+00        -6.474837E+00        -5.919038E+00        -6.418011E+00        -6.042511E+00        -5.710014E+00        -7.293977E+00         0.000000E+00        -1.014429E+01         0.000000E+00        -5.095788E+00         0.000000E+00        -2.234151E+01        -2.662430E+01        -2.252954E+01        -3.424149E+01        -2.208492E+01        -2.494009E+01        -5.827077E+00        -8.861446E+00        -4.654567E+00        -2.788273E+00        -6.333904E+00        -7.066670E+00        -2.695443E+00         0.000000E+00        -1.540977E+00         0.000000E+00        -2.309299E+00         0.000000E+00        -2.907969E+01        -3.232774E+01        -3.142406E+01        -3.321370E+01        -2.695321E+01        -2.782431E+01        -6.250088E-01        -8.458817E-01        -6.177459E-01        -7.855774E-01        -5.084679E-01        -8.693552E-01         1.090000E+02         2.000000E+01         3.360000E+02         2.800000E+02         2.600000E+01         3.000000E+00         1.310000E+02         5.000000E+00         2.000000E+01         2.000000E+00         3.410000E+02         1.300000E+01         8.900000E+01         2.400000E+01         1.640000E+02         2.050000E+02         4.900000E+01         1.600000E+01
        5.305800E+07         9.696405E+00         2.283070E-01         4.348312E-01         3.368618E-01         2.985158E-02        -1.671981E-02         3.503659E-01        -1.635338E+00        -1.810014E+00        -1.198576E+00         6.860000E+02         4.470000E+02         9.370000E+02        -1.110665E+01        -1.211667E+01        -1.129971E+01        -8.102326E+00        -8.733548E+00        -7.181880E+00        -4.514220E+00        -4.180979E+00        -3.845371E+00        -2.534688E+00         0.000000E+00        -2.215377E+00         0.000000E+00        -2.972199E+00         0.000000E+00        -2.901773E+01        -3.018609E+01        -3.047034E+01        -3.132384E+01        -2.547432E+01        -2.949918E+01        -5.862585E+00        -6.401999E+00        -5.733735E+00        -6.615434E+00        -6.108631E+00        -4.323585E+00        -7.118066E+00         0.000000E+00        -8.593657E+00         0.000000E+00        -5.398246E+00         0.000000E+00        -2.287498E+01        -2.905645E+01        -2.300428E+01        -2.999173E+01        -2.177099E+01        -2.594488E+01        -5.921321E+00        -5.414731E+00        -5.810691E+00        -5.925232E+00        -6.397017E+00        -6.825351E+00        -2.413315E+00         0.000000E+00        -1.543249E+00         0.000000E+00        -2.039307E+00         0.000000E+00        -2.949668E+01        -3.186444E+01        -3.161079E+01        -3.294457E+01        -2.728523E+01        -2.998950E+01        -5.167929E-01        -7.091044E-01        -6.189587E-01        -9.197656E-01        -4.480939E-01        -6.285881E-01         1.140000E+02         2.100000E+01         3.280000E+02         2.890000E+02         2.100000E+01         1.000000E+00         1.220000E+02         3.000000E+00         2.500000E+01         2.000000E+00         3.410000E+02         1.900000E+01         7.800000E+01         2.700000E+01         1.720000E+02         2.000000E+02         5.900000E+01         7.000000E+00
        5.308800E+07         9.505051E+00         2.201227E-01         4.387582E-01         3.411192E-01         3.048819E-02        -5.186319E-02         3.387501E-01        -1.620215E+00        -1.833266E+00        -1.204560E+00         6.690000E+02         4.590000E+02         9.420000E+02        -1.122691E+01        -1.196418E+01        -1.121716E+01        -8.152726E+00        -8.805062E+00        -7.383197E+00        -4.389022E+00        -4.184302E+00        -3.892477E+00        -2.455999E+00         0.000000E+00        -2.307201E+00         0.000000E+00        -3.813767E+00         0.000000E+00        -2.892953E+01        -3.082275E+01        -3.014488E+01        -3.173263E+01        -2.465109E+01        -2.626688E+01        -5.698868E+00        -6.209177E+00        -5.864683E+00        -6.272918E+00        -6.791443E+00        -8.355352E+00        -7.202181E+00         0.000000E+00        -8.604920E+00         0.000000E+00        -5.278821E+00         0.000000E+00        -2.246490E+01        -2.578992E+01        -2.384810E+01        -3.115006E+01        -2.188986E+01        -2.407769E+01        -5.911712E+00        -8.989966E+00        -5.451812E+00        -3.720239E+00        -6.153731E+00        -7.042550E+00        -1.837654E+00         0.000000E+00        -1.849626E+00         0.000000E+00        -2.808416E+00         0.000000E+00        -2.967920E+01        -3.150912E+01        -3.124537E+01        -3.299470E+01        -2.674339E+01        -2.922480E+01        -5.239132E-01        -9.070290E-01        -6.147907E-01        -7.612223E-01        -7.550590E-01        -4.381451E-01         9.700000E+01         2.800000E+01         3.260000E+02         3.000000E+02         2.100000E+01         2.000000E+00         1.260000E+02         2.000000E+00         2.500000E+01         2.000000E+00         3.400000E+02         1.700000E+01         8.500000E+01         1.900000E+01         1.570000E+02         2.170000E+02         5.000000E+01         6.000000E+00
        5.311800E+07         9.911648E+00         2.258187E-01         4.445319E-01         3.296494E-01         5.725061E-02         1.854767E-02         3.400085E-01        -1.585688E+00        -1.783476E+00        -1.203765E+00         6.860000E+02         4.600000E+02         9.240000E+02        -1.171621E+01        -1.215117E+01        -1.113834E+01        -8.000234E+00        -8.522730E+00        -7.309165E+00        -4.439878E+00        -4.234540E+00        -3.821097E+00        -3.077499E+00         0.000000E+00        -2.259122E+00         0.000000E+00        -2.575500E+00         0.000000E+00        -2.864921E+01        -2.950400E+01        -3.041360E+01        -3.156614E+01        -2.464851E+01        -2.640184E+01        -5.582035E+00        -7.201224E+00        -5.894129E+00        -6.531780E+00        -6.820071E+00        -6.320946E+00        -6.884502E+00         0.000000E+00        -7.877023E+00         0.000000E+00        -5.381474E+00         0.000000E+00        -2.251290E+01        -2.934218E+01        -2.415436E+01        -3.093257E+01        -2.177990E+01        -2.417899E+01        -6.017545E+00        -7.858651E+00        -5.447772E+00        -4.042868E+00        -6.211341E+00        -7.892176E+00        -2.430551E+00         0.000000E+00        -2.104340E+00         0.000000E+00        -2.540974E+00         0.000000E+00        -2.927939E+01        -3.190966E+01        -3.099355E+01        -3.288239E+01        -2.687844E+01        -2.906150E+01        -5.878584E-01        -7.408488E-01        -6.809348E-01        -8.229726E-01        -5.342022E-01        -6.487358E-01         1.010000E+02         2.500000E+01         3.350000E+02         2.940000E+02         1.700000E+01         2.000000E+00         1.300000E+02         1.000000E+00         2.400000E+01         3.000000E+00         3.360000E+02         1.800000E+01         8.700000E+01         2.000000E+01         1.610000E+02         2.170000E+02         4.500000E+01         9.000000E+00
        5.314800E+07         9.498305E+00         2.297553E-01         4.401579E-01         3.300868E-01         5.478155E-02        -1.068387E-02         3.219659E-01        -1.605459E+00        -1.802440E+00        -1.238261E+00         6.890000E+02         4.470000E+02         9.340000E+02        -1.175423E+01        -1.214589E+01        -1.125771E+01        -7.969186E+00        -8.826633E+00        -7.177861E+00        -4.311752E+00        -4.237625E+00        -3.914054E+00        -2.930975E+00         0.000000E+00        -2.319838E+00         0.000000E+00        -3.366322E+00         0.000000E+00        -2.873886E+01        -2.957353E+01        -3.037759E+01        -3.142691E+01        -2.591693E+01        -2.757888E+01        -5.917338E+00        -6.708479E+00        -5.754540E+00        -6.492990E+00        -5.338301E+00        -8.336909E+00        -7.421657E+00         0.000000E+00        -7.633391E+00         0.000000E+00        -5.377162E+00         0.000000E+00        -2.206617E+01        -2.583668E+01        -2.460171E+01        -2.767217E+01        -2.208858E+01        -2.423841E+01        -6.086302E+00        -9.706453E+00        -5.593987E+00        -7.563812E+00        -6.071813E+00        -7.490054E+00        -2.336883E+00         0.000000E+00        -1.736628E+00         0.000000E+00        -2.536430E+00         0.000000E+00        -2.940446E+01        -3.198725E+01        -3.133319E+01        -3.302649E+01        -2.684123E+01        -2.807088E+01        -6.493289E-01        -9.403201E-01        -6.478525E-01        -8.416279E-01        -5.007855E-01        -4.323790E-01         1.050000E+02         2.300000E+01         3.270000E+02         2.980000E+02         1.900000E+01         2.000000E+00         1.280000E+02         4.000000E+00         2.800000E+01         2.000000E+00         3.280000E+02         2.200000E+01         8.300000E+01         2.200000E+01         1.680000E+02         2.020000E+02         4.900000E+01         1.400000E+01
        5.317800E+07         9.862103E+00         2.400274E-01         4.269675E-01         3.330051E-01         5.961146E-02        -1.144554E-03         3.330124E-01        -1.598609E+00        -1.776995E+00        -1.217552E+00         6.910000E+02         4.410000E+02         9.380000E+02        -1.192559E+01        -1.198522E+01        -1.145862E+01        -7.550360E+00        -8.577402E+00        -7.108285E+00        -4.148460E+00        -4.269109E+00        -3.978884E+00        -3.043385E+00         0.000000E+00        -2.249087E+00         0.000000E+00        -2.542834E+00         0.000000E+00        -2.898657E+01        -3.013614E+01        -3.047500E+01        -3.137632E+01        -2.706702E+01        -3.240852E+01        -5.613714E+00        -6.579280E+00        -5.869020E+00        -6.430946E+00        -5.931767E+00        -4.386939E+00        -7.104244E+00         0.000000E+00        -8.266753E+00                  NAN        -5.389458E+00         0.000000E+00        -2.279820E+01        -2.573074E+01        -2.395070E+01                  NAN        -2.206414E+01        -2.460148E+01        -5.813814E+00        -6.804723E+00        -5.359316E+00                  NAN        -6.352275E+00        -7.259404E+00        -1.950161E+00         0.000000E+00        -1.701897E+00         0.000000E+00        -2.657706E+00         0.000000E+00        -3.053187E+01        -3.106115E+01        -3.097914E+01        -3.289502E+01        -2.692735E+01        -2.978111E+01        -4.804451E-01        -9.097162E-01        -6.120443E-01        -9.328551E-01        -5.939725E-01        -5.380781E-01         1.110000E+02         2.700000E+01         3.250000E+02         2.870000E+02         2.300000E+01         1.000000E+00         1.380000E+02         2.000000E+00         2.500000E+01         0.000000E+00         3.350000E+02         1.200000E+01         8.400000E+01         2.600000E+01         1.610000E+02         1.950000E+02         5.600000E+01         1.100000E+01
        5.320800E+07         9.842225E+00         2.353542E-01         4.291741E-01         3.354718E-01         8.484161E-02        -4.231348E-02         3.586820E-01        -1.587501E+00        -1.847419E+00        -1.209732E+00         6.530000E+02         4.400000E+02         9.770000E+02        -1.154373E+01        -1.170555E+01        -1.158751E+01        -7.686508E+00        -9.021594E+00        -7.250977E+00        -4.459312E+00        -4.183480E+00        -3.829341E+00        -2.741891E+00         0.000000E+00        -2.112745E+00         0.000000E+00        -3.008802E+00                  NAN        -2.907394E+01        -2.982226E+01        -3.037171E+01        -3.139842E+01        -2.573922E+01                  NAN        -5.645092E+00        -6.467205E+00        -5.814578E+00        -6.631111E+00        -6.159998E+00                  NAN        -6.710416E+00         0.000000E+00        -7.280520E+00         0.000000E+00        -5.668251E+00         0.000000E+00        -2.260836E+01        -2.611237E+01        -2.564243E+01        -3.177001E+01        -2.197869E+01        -2.434547E+01        -6.239480E+00        -7.013343E+00        -4.505425E+00        -5.992592E+00        -6.165563E+00        -7.762395E+00        -2.207864E+00         0.000000E+00        -1.707764E+00         0.000000E+00        -3.331776E+00         0.000000E+00        -2.970070E+01        -3.138583E+01        -3.140361E+01        -3.286400E+01        -2.631082E+01        -2.882293E+01        -6.444508E-01        -9.428058E-01        -6.115537E-01        -9.524268E-01        -5.744634E-01        -6.455718E-01         1.090000E+02         2.400000E+01         3.390000E+02         2.810000E+02         2.100000E+01         0.000000E+00         1.360000E+02         5.000000E+00         2.300000E+01         1.000000E+00         3.330000E+02         1.400000E+01         9.200000E+01         2.600000E+01         1.510000E+02         2.030000E+02         5.000000E+01         1.000000E+01
        5.323800E+07         1.000659E+01         2.430817E-01         4.324012E-01         3.245172E-01         5.094467E-02         1.697202E-02         3.679607E-01        -1.624120E+00        -1.779688E+00        -1.206072E+00         6.830000E+02         4.440000E+02         9.430000E+02        -1.183543E+01        -1.194453E+01        -1.138558E+01        -7.920810E+00        -8.664372E+00        -7.271066E+00        -4.282070E+00        -4.136610E+00        -3.708084E+00        -2.750578E+00         0.000000E+00        -2.321263E+00         0.000000E+00        -4.045991E+00         0.000000E+00        -2.924740E+01        -3.052822E+01        -3.010771E+01        -3.178283E+01        -2.566526E+01        -2.996886E+01        -5.724281E+00        -6.439354E+00        -5.941389E+00        -6.319600E+00        -5.791573E+00        -5.949820E+00        -6.848662E+00         0.000000E+00        -7.587988E+00         0.000000E+00        -5.412911E+00         0.000000E+00        -2.273900E+01        -2.699161E+01        -2.466438E+01        -2.909599E+01        -2.192945E+01        -2.483153E+01        -5.996238E+00        -6.728203E+00        -5.638350E+00        -5.316454E+00        -6.216088E+00        -7.050966E+00        -2.672728E+00         0.000000E+00        -1.756273E+00         0.000000E+00        -2.967003E+00         0.000000E+00        -2.905115E+01        -3.222677E+01        -3.114113E+01        -3.303307E+01        -2.662257E+01        -2.833807E+01        -7.643556E-01        -7.005624E-01        -6.778971E-01        -8.678909E-01        -5.873560E-01        -6.411137E-01         1.010000E+02         3.600000E+01         3.320000E+02         2.860000E+02         1.600000E+01         3.000000E+00         1.320000E+02         6.000000E+00         2.700000E+01         1.000000E+00         3.410000E+02         5.000000E+00         8.900000E+01         3.000000E+01         1.540000E+02         2.030000E+02         4.300000E+01         1.000000E+01
        5.326800E+07         9.918540E+00         2.398157E-01         4.333246E-01         3.268597E-01         1.484332E-02         1.993197E-02         3.572504E-01        -1.611945E+00        -1.776128E+00        -1.187791E+00         6.690000E+02         4.480000E+02         9.530000E+02        -1.128403E+01        -1.216845E+01        -1.129066E+01        -7.971451E+00        -8.540938E+00        -7.158271E+00        -4.494992E+00        -4.399922E+00        -3.887696E+00        -2.315296E+00         0.000000E+00        -2.337882E+00         0.000000E+00        -3.741156E+00         0.000000E+00        -2.930591E+01        -3.173155E+01        -3.028350E+01        -3.144985E+01        -2.504437E+01        -3.034982E+01        -5.953291E+00        -5.517297E+00        -5.919187E+00        -6.358280E+00        -5.519751E+00        -6.805009E+00        -6.690234E+00         0.000000E+00        -8.295697E+00         0.000000E+00        -5.613449E+00         0.000000E+00        -2.274946E+01        -2.639347E+01        -2.378477E+01        -3.070405E+01        -2.165265E+01        -2.582640E+01        -5.958676E+00        -7.056114E+00        -5.759151E+00        -4.453467E+00        -6.199512E+00        -6.651525E+00        -1.788126E+00         0.000000E+00        -1.488441E+00         0.000000E+00        -2.752768E+00         0.000000E+00        -3.006962E+01        -3.202082E+01        -3.146737E+01        -3.283667E+01        -2.617309E+01        -2.878641E+01        -6.598928E-01        -6.825666E-01        -6.832020E-01        -8.699908E-01        -5.892051E-01        -5.583615E-01         1.110000E+02         2.700000E+01         3.360000E+02         2.810000E+02         1.700000E+01         2.000000E+00         1.370000E+02         3.000000E+00         2.300000E+01         3.000000E+00         3.290000E+02         1.700000E+01         9.400000E+01         2.700000E+01         1.560000E+02         2.010000E+02         4.600000E+01         9.000000E+00
        5.329800E+07         1.033221E+01         2.411076E-01         4.321431E-01         3.267493E-01         4.749293E-02         7.446256E-03         3.298588E-01        -1.604449E+00        -1.792485E+00        -1.241437E+00         6.480000E+02         4.560000E+02         9.660000E+02        -1.128490E+01        -1.185675E+01        -1.090948E+01        -7.999250E+00        -8.579998E+00        -7.303713E+00        -4.364747E+00        -4.470549E+00        -4.029120E+00        -2.407225E+00         0.000000E+00        -2.270912E+00         0.000000E+00        -2.907119E+00         0.000000E+00        -2.883875E+01        -3.131079E+01        -3.059136E+01        -3.185228E+01        -2.707074E+01        -2.695793E+01        -5.736269E+00        -5.958210E+00        -5.740530E+00        -6.252085E+00        -5.627646E+00        -6.506754E+00        -6.721265E+00         0.000000E+00        -7.586621E+00                  NAN        -5.457068E+00         0.000000E+00        -2.291857E+01        -2.503294E+01        -2.493489E+01                  NAN        -2.192715E+01        -2.350675E+01        -5.670849E+00        -5.548356E+00        -5.155677E+00                  NAN        -6.247517E+00        -7.777798E+00        -1.562596E+00         0.000000E+00        -1.461334E+00         0.000000E+00        -2.589730E+00         0.000000E+00        -2.988702E+01        -3.150574E+01        -3.163250E+01        -3.308828E+01        -2.685385E+01        -2.862144E+01        -5.845734E-01        -9.056887E-01        -4.956785E-01        -7.878391E-01        -4.689543E-01        -6.528962E-01         1.110000E+02         2.800000E+01         3.320000E+02         2.860000E+02         1.600000E+01         1.000000E+00         1.430000E+02         1.000000E+00         2.400000E+01         0.000000E+00         3.270000E+02         1.700000E+01         8.800000E+01         3.100000E+01         1.690000E+02         1.940000E+02         4.400000E+01         1.000000E+01
        5.332800E+07         9.964166E+00         2.396509E-01         4.277205E-01         3.326286E-01         7.785020E-02        -2.256925E-02         3.807421E-01        -1.581185E+00        -1.828697E+00        -1.184382E+00         6.780000E+02         4.440000E+02         9.480000E+02        -1.129166E+01        -1.176738E+01        -1.140865E+01        -7.881798E+00        -8.860156E+00        -7.150017E+00        -4.481281E+00        -4.432571E+00        -3.961749E+00        -2.322662E+00         0.000000E+00        -2.173388E+00         0.000000E+00        -3.930980E+00         0.000000E+00        -2.907308E+01        -3.157115E+01        -3.033172E+01        -3.172098E+01        -2.428892E+01        -2.583721E+01        -5.952210E+00        -6.146592E+00        -5.893247E+00        -6.290020E+00        -6.201821E+00        -9.271957E+00        -6.893424E+00         0.000000E+00        -8.243724E+00         0.000000E+00        -5.514785E+00         0.000000E+00        -2.262813E+01        -2.392418E+01        -2.431448E+01        -2.694298E+01        -2.174249E+01        -2.504040E+01        -5.601676E+00        -7.553663E+00        -5.268665E+00        -8.785987E+00        -6.382663E+00        -7.465040E+00        -1.962868E+00         0.000000E+00        -1.654408E+00         0.000000E+00        -2.492095E+00         0.000000E+00        -2.977895E+01        -3.235250E+01        -3.163875E+01        -3.300903E+01        -2.658592E+01        -2.818442E+01        -5.399796E-01        -8.129275E-01        -6.383958E-01        -8.857398E-01        -5.488655E-01        -3.924222E-01         1.150000E+02         2.400000E+01         3.430000E+02         2.730000E+02         1.600000E+01         3.000000E+00         1.360000E+02         3.000000E+00         2.400000E+01         1.000000E+00         3.300000E+02         1.800000E+01         9.500000E+01         2.500000E+01         1.570000E+02         2.060000E+02         4.700000E+01         9.000000E+00
        5.335800E+07         1.021061E+01         2.603491E-01         4.266586E-01         3.129924E-01         1.371011E-01        -2.247790E-02         3.767837E-01        -1.537885E+00        -1.804262E+00        -1.162200E+00         7.370000E+02         4.380000E+02         8.950000E+02        -1.204924E+01        -1.210119E+01        -1.130746E+01        -7.514011E+00        -8.809716E+00        -6.983545E+00        -4.372489E+00        -4.219206E+00        -4.112468E+00        -2.332831E+00         0.000000E+00        -2.483812E+00         0.000000E+00        -4.469160E+00         0.000000E+00        -2.915064E+01        -3.113883E+01        -3.010160E+01        -3.182424E+01        -2.306150E+01        -2.647877E+01        -5.925492E+00        -6.044057E+00        -5.771570E+00        -6.430870E+00        -6.893926E+00        -5.862814E+00        -7.292609E+00         0.000000E+00        -8.318396E+00         0.000000E+00        -5.481740E+00         0.000000E+00        -2.219444E+01        -2.973063E+01        -2.326628E+01        -2.817301E+01        -2.182497E+01        -2.457358E+01        -6.067263E+00        -7.333396E+00        -5.572263E+00        -1.057238E+01        -6.239409E+00        -7.880271E+00        -2.156792E+00         0.000000E+00        -1.572704E+00         0.000000E+00        -2.450761E+00         0.000000E+00        -2.955837E+01        -3.176260E+01        -3.172844E+01        -3.293922E+01        -2.662320E+01        -2.761343E+01        -5.958442E-01        -8.808233E-01        -6.688582E-01        -9.026420E-01        -4.393252E-01        -4.791136E-01         1.290000E+02         2.600000E+01         3.100000E+02         2.960000E+02         1.200000E+01         1.000000E+00         1.480000E+02         3.000000E+00         2.200000E+01         1.000000E+00         3.220000E+02         1.600000E+01         9.700000E+01         2.500000E+01         1.610000E+02         2.030000E+02         3.600000E+01         9.000000E+00
        5.338800E+07         1.000305E+01         2.475141E-01         4.292130E-01         3.232730E-01         1.019181E-01        -2.327400E-02         3.432755E-01        -1.557575E+00        -1.806892E+00        -1.207590E+00         7.010000E+02         4.460000E+02         9.230000E+02        -1.198547E+01        -1.174866E+01        -1.144989E+01        -7.615629E+00        -8.668255E+00        -7.281644E+00        -4.482154E+00        -4.104652E+00        -3.735673E+00        -2.627656E+00         0.000000E+00        -2.206898E+00         0.000000E+00        -4.042544E+00                  NAN        -2.915819E+01        -3.160254E+01        -3.029145E+01        -3.179442E+01        -2.493962E+01                  NAN        -5.765715E+00        -6.281102E+00        -5.848665E+00        -6.376399E+00        -6.295906E+00                  NAN        -6.980197E+00         0.000000E+00        -8.436608E+00         0.000000E+00        -5.423814E+00         0.000000E+00        -2.319958E+01        -2.692530E+01        -2.311927E+01        -2.641594E+01        -2.171149E+01        -2.370129E+01        -5.644841E+00        -7.085035E+00        -5.543213E+00        -9.919100E+00        -6.475720E+00        -7.737490E+00        -2.099635E+00         0.000000E+00        -1.659470E+00         0.000000E+00        -3.003374E+00         0.000000E+00        -2.985177E+01        -3.158617E+01        -3.161212E+01        -3.304290E+01        -2.665858E+01        -2.804268E+01        -5.394291E-01        -5.625048E-01        -6.488399E-01        -8.147796E-01        -6.942009E-01        -7.202606E-01         1.240000E+02         2.200000E+01         3.260000E+02         2.860000E+02         1.600000E+01         0.000000E+00         1.410000E+02         3.000000E+00         2.500000E+01         1.000000E+00         3.290000E+02         1.300000E+01         9.900000E+01         2.300000E+01         1.500000E+02         2.130000E+02         5.400000E+01         5.000000E+00
        5.341800E+07         9.808102E+00         2.399019E-01         4.278943E-01         3.322038E-01         6.730889E-02        -4.176747E-02         3.207183E-01        -1.596343E+00        -1.817507E+00        -1.205244E+00         7.010000E+02         4.460000E+02         9.230000E+02        -1.191685E+01        -1.170419E+01        -1.104900E+01        -7.827096E+00        -9.037522E+00        -7.341940E+00        -4.559124E+00        -4.227202E+00        -3.802178E+00        -3.184711E+00         0.000000E+00        -2.052152E+00         0.000000E+00        -4.104487E+00                  NAN        -2.872491E+01        -3.090731E+01        -3.055172E+01        -3.202556E+01        -2.426695E+01                  NAN        -5.585033E+00        -5.717857E+00        -5.806415E+00        -6.200997E+00        -5.511933E+00                  NAN        -6.742638E+00         0.000000E+00        -8.424627E+00         0.000000E+00        -5.336395E+00         0.000000E+00        -2.296590E+01        -2.604974E+01        -2.350075E+01        -2.851882E+01        -2.166215E+01        -2.380060E+01        -5.976605E+00        -8.143204E+00        -5.049405E+00        -5.972362E+00        -6.419440E+00        -7.408610E+00        -1.945548E+00         0.000000E+00        -1.827239E+00         0.000000E+00        -2.372743E+00         0.000000E+00        -2.974145E+01        -3.186657E+01        -3.134341E+01        -3.291864E+01        -2.699887E+01        -2.846062E+01        -7.288280E-01        -8.679971E-01        -5.814911E-01        -8.579908E-01        -5.794838E-01        -5.279869E-01         1.170000E+02         2.300000E+01         3.410000E+02         2.730000E+02         2.000000E+01         0.000000E+00         1.370000E+02         2.000000E+00         2.400000E+01         1.000000E+00         3.290000E+02         1.900000E+01         9.600000E+01         2.600000E+01         1.530000E+02         2.040000E+02         5.000000E+01         1.200000E+01
        5.344800E+07         9.552791E+00         2.407765E-01         4.388538E-01         3.203697E-01         9.864623E-02         2.386810E-02         3.131738E-01        -1.554564E+00        -1.786771E+00        -1.226383E+00         6.650000E+02         5.140000E+02         8.910000E+02        -1.170227E+01        -1.200295E+01        -1.107884E+01        -7.921906E+00        -8.306618E+00        -7.470391E+00        -4.335978E+00        -4.342406E+00        -3.862570E+00        -2.766391E+00         0.000000E+00        -2.418993E+00         0.000000E+00        -4.307947E+00         0.000000E+00        -2.892164E+01        -3.169415E+01        -3.019863E+01        -3.168556E+01        -2.431556E+01        -2.225574E+01        -5.707314E+00        -5.975288E+00        -5.792817E+00        -6.329181E+00        -6.581465E+00        -8.561343E+00        -6.595162E+00         0.000000E+00        -8.696581E+00                  NAN        -5.240060E+00         0.000000E+00        -2.258341E+01        -3.172532E+01        -2.274642E+01                  NAN        -2.205503E+01        -2.413204E+01        -6.128643E+00        -5.252999E+00        -5.258979E+00                  NAN        -6.292190E+00        -7.561750E+00        -1.607724E+00         0.000000E+00        -1.806729E+00         0.000000E+00        -3.189825E+00         0.000000E+00        -2.988341E+01        -3.222123E+01        -3.097362E+01        -3.304564E+01        -2.638501E+01        -2.986888E+01        -6.554109E-01        -6.928924E-01        -6.467003E-01        -8.471228E-01        -6.921253E-01        -8.497427E-01         1.230000E+02         2.200000E+01         3.260000E+02         2.870000E+02         1.400000E+01         2.000000E+00         1.450000E+02         3.000000E+00         2.600000E+01         0.000000E+00         3.170000E+02         2.100000E+01         8.900000E+01         2.500000E+01         1.550000E+02         2.090000E+02         5.100000E+01         5.000000E+00
        5.347800E+07         9.593521E+00         2.280174E-01         4.383766E-01         3.336060E-01         6.712203E-02        -2.460487E-02         3.386051E-01        -1.581708E+00        -1.817406E+00        -1.209420E+00         6.220000E+02         5.250000E+02         9.230000E+02        -1.141472E+01        -1.198815E+01        -1.141327E+01        -8.201249E+00        -8.074874E+00        -7.102563E+00        -4.473343E+00        -4.258513E+00        -3.902264E+00        -2.754976E+00         0.000000E+00        -2.332921E+00         0.000000E+00        -3.455929E+00         0.000000E+00        -2.932146E+01        -3.127736E+01        -3.045862E+01        -3.150786E+01        -2.526740E+01        -2.433644E+01        -5.724378E+00        -6.825234E+00        -5.686767E+00        -6.415821E+00        -6.523772E+00        -6.821781E+00        -6.392653E+00         0.000000E+00        -9.882389E+00         0.000000E+00        -5.487486E+00         0.000000E+00        -2.355932E+01        -2.851888E+01        -2.353654E+01        -3.313269E+01        -2.183135E+01        -2.476136E+01        -5.594706E+00        -5.855590E+00        -4.571407E+00        -4.230174E+00        -6.314870E+00        -7.031822E+00        -1.514540E+00         0.000000E+00        -1.645887E+00         0.000000E+00        -3.145375E+00         0.000000E+00        -3.021050E+01        -3.181942E+01        -3.126868E+01        -3.304033E+01        -2.640087E+01        -2.808311E+01        -6.791810E-01        -6.233234E-01        -5.908262E-01        -8.435474E-01        -5.716753E-01        -7.072342E-01         1.170000E+02         2.300000E+01         3.410000E+02         2.690000E+02         2.300000E+01         1.000000E+00         1.300000E+02         6.000000E+00         2.400000E+01         2.000000E+00         3.290000E+02         2.100000E+01         9.400000E+01         1.800000E+01         1.530000E+02         2.120000E+02         5.300000E+01         1.000000E+01
        5.350800E+07         9.597284E+00         2.261766E-01         4.392142E-01         3.346092E-01         7.590200E-02        -4.480788E-02         3.538273E-01        -1.578510E+00        -1.820169E+00        -1.205452E+00         6.100000E+02         5.160000E+02         9.440000E+02        -1.198018E+01        -1.153158E+01        -1.132300E+01        -7.964891E+00        -8.624796E+00        -7.139517E+00        -4.350183E+00        -4.489094E+00        -4.012505E+00        -2.801509E+00         0.000000E+00        -2.292581E+00         0.000000E+00        -3.886870E+00                  NAN        -2.901283E+01        -3.109309E+01        -3.028314E+01        -3.182118E+01        -2.564049E+01                  NAN        -5.612472E+00        -6.226944E+00        -5.891994E+00        -6.369005E+00        -5.825886E+00                  NAN        -6.723861E+00         0.000000E+00        -8.980390E+00         0.000000E+00        -5.363522E+00         0.000000E+00        -2.282666E+01        -2.868987E+01        -2.402771E+01        -2.719194E+01        -2.184609E+01        -2.372158E+01        -5.785822E+00        -6.170966E+00        -5.030399E+00        -6.158955E+00        -6.386756E+00        -7.235340E+00        -2.090303E+00         0.000000E+00        -1.543424E+00         0.000000E+00        -3.032310E+00         0.000000E+00        -2.975865E+01        -3.223777E+01        -3.146061E+01        -3.310870E+01        -2.666367E+01        -2.832653E+01        -6.271689E-01        -7.701140E-01        -6.199271E-01        -7.719777E-01        -8.133326E-01        -7.262352E-01         1.120000E+02         2.500000E+01         3.260000E+02         2.860000E+02         2.500000E+01         0.000000E+00         1.300000E+02         3.000000E+00         2.500000E+01         3.000000E+00         3.350000E+02         1.600000E+01         8.700000E+01         2.400000E+01         1.700000E+02         1.960000E+02         5.100000E+01         1.200000E+01
[truncated: 935,656 more chars]
