# Supplementary material for: Localization Preference of Antimicrobial Peptides on Liquid-Disordered Membrane Domains
Source: Front Cell Dev Biol. 2020 May 19;8:350. doi: 10.3389/fcell.2020.00350 (PMC7248343; doi:10.3389/fcell.2020.00350)
Supplement: Supplementary file 2 [file Data_Sheet_2.zip › data_and_scripts/mag2_200m_epot.dat]

#               Time            Perimeter              If area              Lo area              Ld area         If depth PO4         Lo depth PO4         Ld depth PO4       If depth tails       Lo depth tails       Ld depth tails              nIf res              nLo res              nLd res          If prot-lip          Lo prot-lip          Ld prot-lip          If prot-sol          Lo prot-sol          Ld prot-sol         If prot-prot         Lo prot-prot         Ld prot-prot    DPPC If prot near     DPPC If prot far    DPPC Lo prot near     DPPC Lo prot far    DPPC Ld prot near     DPPC Ld prot far     DPPC If lip near      DPPC If lip far     DPPC Lo lip near      DPPC Lo lip far     DPPC Ld lip near      DPPC Ld lip far     DPPC If sol near      DPPC If sol far     DPPC Lo sol near      DPPC Lo sol far     DPPC Ld sol near      DPPC Ld sol far    DUPC If prot near     DUPC If prot far    DUPC Lo prot near     DUPC Lo prot far    DUPC Ld prot near     DUPC Ld prot far     DUPC If lip near      DUPC If lip far     DUPC Lo lip near      DUPC Lo lip far     DUPC Ld lip near      DUPC Ld lip far     DUPC If sol near      DUPC If sol far     DUPC Lo sol near      DUPC Lo sol far     DUPC Ld sol near      DUPC Ld sol far    CHOL If prot near     CHOL If prot far    CHOL Lo prot near     CHOL Lo prot far    CHOL Ld prot near     CHOL Ld prot far     CHOL If lip near      CHOL If lip far     CHOL Lo lip near      CHOL Lo lip far     CHOL Ld lip near      CHOL Ld lip far     CHOL If sol near      CHOL If sol far     CHOL Lo sol near      CHOL Lo sol far     CHOL Ld sol near      CHOL Ld sol far        nDPPC If near         nDPPC If far        nDPPC Lo near         nDPPC Lo far        nDPPC Ld near         nDPPC Ld far        nDUPC If near         nDUPC If far        nDUPC Lo near         nDUPC Lo far        nDUPC Ld near         nDUPC Ld far        nCHOL If near         nCHOL If far        nCHOL Lo near         nCHOL Lo far        nCHOL Ld near         nCHOL Ld far
#          Averages:         8.697993E+00         2.040261E-01         4.621831E-01         3.337908E-01        -1.289002E-01        -1.407923E-01        -1.483533E-01         1.559564E+00         1.746113E+00         1.404638E+00         1.092523E+02         1.031532E+00         3.037162E+02        -1.321573E+01        -2.860591E+01        -1.225238E+01        -8.300378E+00        -1.284614E+01        -7.826982E+00        -3.052369E+00        -1.247842E-02        -3.826971E+00        -1.599385E+00         0.000000E+00        -4.716765E-01         0.000000E+00        -2.167382E+00         0.000000E+00        -2.883062E+01        -2.973476E+01        -3.078059E+01        -3.113699E+01        -2.599997E+01        -2.650983E+01        -6.281942E+00        -6.769564E+00        -6.376481E+00        -6.751350E+00        -6.514272E+00        -7.249354E+00        -3.756727E+00         0.000000E+00        -2.051078E+00         0.000000E+00        -3.348920E+00         0.000000E+00        -2.381028E+01        -2.517523E+01        -2.602905E+01        -2.716704E+01        -2.328894E+01        -2.431501E+01        -6.828373E+00        -7.926727E+00        -7.093258E+00        -7.769508E+00        -6.715285E+00        -7.726482E+00        -1.316512E+00         0.000000E+00        -4.283086E-01         0.000000E+00        -1.568520E+00         0.000000E+00        -2.983113E+01        -3.111463E+01        -3.208772E+01        -3.282385E+01        -2.805591E+01        -2.892532E+01        -7.813816E-01        -1.028374E+00        -9.535222E-01        -1.032088E+00        -7.167552E-01        -8.753745E-01         3.191291E+01         9.072222E+01         6.465465E+00         6.058559E+02         1.385285E+01         1.519069E+01         5.208859E+01         7.346697E+01         3.993994E-01         1.295646E+01         1.902282E+02         1.728604E+02         2.315616E+01         7.280030E+01         2.114114E+00         3.659715E+02         3.086186E+01         4.187538E+01
#         Conf.Int.:         4.224595E-02         1.824924E-03         1.211003E-03         1.221228E-03         5.102381E-03         3.715934E-02         3.757900E-03         4.767440E-03         3.517035E-02         3.222404E-03         2.196697E+00         2.972973E-01         2.201201E+00         7.865419E-02         2.448188E+00         3.642846E-02         4.236448E-02         1.438521E+00         2.223399E-02         5.475603E-02         1.597045E-02         2.124098E-02         3.194162E-02         0.000000E+00         4.268192E-02         0.000000E+00         6.696944E-02         0.000000E+00         5.784455E-02         2.861461E-02         1.317465E-01         9.102384E-03         9.055377E-02         6.719022E-02         2.678776E-02         1.839433E-02         8.371573E-02         5.642000E-03         4.419055E-02         4.343035E-02         4.097175E-02         0.000000E+00         4.581005E-01         0.000000E+00         1.743284E-02         0.000000E+00         4.287533E-02         3.053269E-02         5.687902E-01         9.657050E-02         2.303291E-02         2.203623E-02         2.606807E-02         2.222059E-02         3.428438E-01         6.249390E-02         1.375131E-02         1.331595E-02         3.758683E-02         0.000000E+00         6.984431E-02         0.000000E+00         3.627389E-02         0.000000E+00         4.455849E-02         1.903930E-02         1.230271E-01         8.814322E-03         4.065961E-02         2.333334E-02         1.268846E-02         7.456561E-03         5.008295E-02         2.670804E-03         1.146431E-02         1.096412E-02         5.750751E-01         1.102102E+00         3.993994E-01         1.304805E+00         3.633634E-01         4.519520E-01         7.687688E-01         1.105105E+00         7.357357E-02         5.315315E-01         1.328829E+00         1.126126E+00         4.714715E-01         8.663664E-01         1.771772E-01         1.060060E+00         3.903904E-01         5.210210E-01
        5.883090E+07         8.599223E+00         1.778695E-01         4.676791E-01         3.544514E-01         1.509871E-01                  NAN        -7.935981E-02         1.814208E+00                  NAN         1.451709E+00         5.300000E+01         0.000000E+00         3.610000E+02        -9.594362E+00                  NAN        -1.213829E+01        -9.290516E+00                  NAN        -7.873014E+00        -4.658539E+00                  NAN        -3.894237E+00        -9.244359E-01         0.000000E+00        -4.988740E-04         0.000000E+00        -1.961131E+00         0.000000E+00        -3.039277E+01        -2.946601E+01        -3.078866E+01        -3.125650E+01        -2.740338E+01        -2.785792E+01        -6.047970E+00        -6.790157E+00        -6.090746E+00        -6.619003E+00        -6.411377E+00        -6.985758E+00        -3.582766E+00         0.000000E+00        -2.899326E-01         0.000000E+00        -3.407656E+00         0.000000E+00        -2.414010E+01        -2.522430E+01        -2.585723E+01        -2.820510E+01        -2.312962E+01        -2.446565E+01        -6.494508E+00        -7.852518E+00        -8.597729E+00        -7.960191E+00        -6.593275E+00        -7.571564E+00        -7.990121E-01         0.000000E+00        -1.484394E-02         0.000000E+00        -2.544188E+00         0.000000E+00        -3.014990E+01        -3.111355E+01        -3.151681E+01        -3.284266E+01        -2.776082E+01        -2.887564E+01        -5.681546E-01        -9.156784E-01        -1.459817E+00        -9.961154E-01        -5.577981E-01        -6.225135E-01         1.800000E+01         8.800000E+01         2.000000E+00         6.250000E+02         1.700000E+01         1.400000E+01         2.600000E+01         8.300000E+01         1.000000E+00         7.000000E+00         2.070000E+02         1.780000E+02         1.400000E+01         7.200000E+01         2.000000E+00         3.700000E+02         3.600000E+01         4.600000E+01
        5.886090E+07         8.527732E+00         1.883709E-01         4.655136E-01         3.461154E-01        -3.155265E-02                  NAN        -1.872155E-01         1.605419E+00                  NAN         1.373460E+00         6.100000E+01         0.000000E+00         3.530000E+02        -1.186043E+01                  NAN        -1.206672E+01        -8.469694E+00                  NAN        -7.748497E+00        -4.106630E+00                  NAN        -3.843625E+00        -1.646342E+00         0.000000E+00        -5.298035E-01         0.000000E+00        -1.880183E+00         0.000000E+00        -2.882971E+01        -3.011364E+01        -2.910446E+01        -3.112743E+01        -2.705470E+01        -2.863891E+01        -6.146267E+00        -6.323053E+00        -6.416815E+00        -6.757745E+00        -6.821972E+00        -6.309416E+00        -3.600504E+00         0.000000E+00                  NAN         0.000000E+00        -3.386904E+00         0.000000E+00        -2.384501E+01        -2.527505E+01                  NAN        -2.671651E+01        -2.336362E+01        -2.445597E+01        -7.068580E+00        -8.031157E+00                  NAN        -8.326227E+00        -6.625905E+00        -7.684398E+00        -1.830057E-01         0.000000E+00        -3.374887E-02         0.000000E+00        -1.265618E+00         0.000000E+00        -2.997720E+01        -3.173818E+01        -3.183936E+01        -3.270999E+01        -2.872033E+01        -2.917203E+01        -6.567859E-01        -8.858281E-01        -1.333078E+00        -1.042289E+00        -8.119241E-01        -9.911767E-01         1.900000E+01         9.300000E+01         3.000000E+00         6.240000E+02         1.500000E+01         1.000000E+01         3.400000E+01         8.500000E+01         0.000000E+00         5.000000E+00         2.120000E+02         1.660000E+02         8.000000E+00         7.700000E+01         1.000000E+00         3.700000E+02         4.100000E+01         4.200000E+01
        5.889090E+07         8.551564E+00         1.854939E-01         4.608247E-01         3.536814E-01        -2.113755E-02                  NAN        -1.111453E-01         1.645193E+00                  NAN         1.461614E+00         8.500000E+01         0.000000E+00         3.290000E+02        -1.181689E+01                  NAN        -1.205080E+01        -8.985809E+00                  NAN        -7.926199E+00        -3.834134E+00                  NAN        -3.763225E+00        -1.037325E+00         0.000000E+00        -1.442557E+00         0.000000E+00        -2.190350E+00         0.000000E+00        -2.978813E+01        -2.952584E+01        -2.983917E+01        -3.098599E+01        -2.666359E+01        -2.748407E+01        -6.960764E+00        -6.792912E+00        -6.570266E+00        -6.828267E+00        -6.657675E+00        -7.410210E+00        -3.874718E+00         0.000000E+00                  NAN         0.000000E+00        -3.310611E+00         0.000000E+00        -2.462062E+01        -2.549570E+01                  NAN        -2.477102E+01        -2.311996E+01        -2.439855E+01        -6.373407E+00        -8.224533E+00                  NAN        -9.478076E+00        -6.745122E+00        -7.886671E+00        -2.135089E+00         0.000000E+00        -4.959354E-02         0.000000E+00        -8.796680E-01         0.000000E+00        -2.877871E+01        -3.085576E+01        -3.106743E+01        -3.287351E+01        -2.862436E+01        -2.936236E+01        -7.730066E-01        -1.151568E+00        -1.679785E+00        -1.055458E+00        -9.391071E-01        -9.986978E-01         1.900000E+01         9.800000E+01         3.000000E+00         6.080000E+02         1.500000E+01         2.100000E+01         3.200000E+01         8.100000E+01         0.000000E+00         6.000000E+00         2.160000E+02         1.670000E+02         1.300000E+01         7.000000E+01         3.000000E+00         3.680000E+02         3.500000E+01         4.300000E+01
        5.892090E+07         8.225568E+00         1.703289E-01         4.655576E-01         3.641135E-01        -1.299597E-01        -2.782364E-02        -1.793281E-01         1.572531E+00         1.843895E+00         1.403865E+00         9.500000E+01         1.000000E+00         3.180000E+02        -1.134392E+01        -4.344712E+01        -1.280692E+01        -8.523502E+00        -1.583479E+01        -7.738473E+00        -4.171025E+00         0.000000E+00        -3.523771E+00        -1.866781E+00         0.000000E+00        -1.141124E+00         0.000000E+00        -2.760506E+00         0.000000E+00        -2.902653E+01        -2.951177E+01        -3.128063E+01        -3.103419E+01        -2.545548E+01        -2.793423E+01        -6.317983E+00        -6.729532E+00        -4.925928E+00        -6.791365E+00        -6.085397E+00        -7.043247E+00        -3.781675E+00         0.000000E+00        -1.518447E-01         0.000000E+00        -2.891031E+00         0.000000E+00        -2.273693E+01        -2.534779E+01        -2.935646E+01        -2.510794E+01        -2.346615E+01        -2.493679E+01        -7.124365E+00        -8.076443E+00        -6.035674E+00        -8.757229E+00        -6.819658E+00        -7.267511E+00        -2.613471E+00         0.000000E+00        -5.219214E-01         0.000000E+00        -2.885013E+00         0.000000E+00        -2.856585E+01        -3.125613E+01        -3.095343E+01        -3.287335E+01        -2.734042E+01        -2.907992E+01        -5.259316E-01        -9.740031E-01        -6.089428E-01        -9.632338E-01        -7.718161E-01        -9.099192E-01         1.800000E+01         8.300000E+01         9.000000E+00         6.120000E+02         2.200000E+01         2.000000E+01         3.000000E+01         7.400000E+01         1.000000E+00         5.000000E+00         2.310000E+02         1.610000E+02         1.000000E+01         6.800000E+01         2.000000E+00         3.660000E+02         3.600000E+01         5.900000E+01
        5.895090E+07         8.231472E+00         1.709987E-01         4.599462E-01         3.690551E-01        -1.227157E-01                  NAN        -2.159197E-01         1.611813E+00                  NAN         1.350706E+00         8.400000E+01         0.000000E+00         3.300000E+02        -1.144603E+01                  NAN        -1.244046E+01        -7.521939E+00                  NAN        -7.973033E+00        -4.437661E+00                  NAN        -3.655510E+00        -2.180246E+00         0.000000E+00        -3.226912E-02         0.000000E+00        -2.926677E+00         0.000000E+00        -2.900919E+01        -2.971332E+01        -3.019873E+01        -3.118211E+01        -2.697866E+01        -2.726676E+01        -5.694224E+00        -6.592714E+00        -6.612182E+00        -6.662086E+00        -6.221312E+00        -6.653133E+00        -3.491019E+00         0.000000E+00                  NAN         0.000000E+00        -3.243662E+00         0.000000E+00        -2.233987E+01        -2.467401E+01                  NAN        -2.691215E+01        -2.339487E+01        -2.436780E+01        -6.978753E+00        -8.250788E+00                  NAN        -7.733110E+00        -6.681986E+00        -7.758688E+00        -1.761745E+00         0.000000E+00        -7.403018E-03         0.000000E+00        -1.497329E+00         0.000000E+00        -3.005240E+01        -3.084915E+01        -3.214708E+01        -3.288707E+01        -2.841425E+01        -2.901233E+01        -8.746801E-01        -1.193992E+00        -1.329333E+00        -9.919217E-01        -6.587353E-01        -8.097283E-01         2.000000E+01         8.200000E+01         7.000000E+00         6.120000E+02         2.100000E+01         2.200000E+01         3.500000E+01         7.300000E+01         0.000000E+00         6.000000E+00         2.070000E+02         1.810000E+02         1.200000E+01         6.000000E+01         1.000000E+00         3.690000E+02         3.900000E+01         5.500000E+01
        5.898090E+07         8.738346E+00         1.925218E-01         4.594740E-01         3.480042E-01        -1.341067E-01                  NAN        -1.312868E-01         1.536381E+00                  NAN         1.441711E+00         1.010000E+02         0.000000E+00         3.130000E+02        -1.295872E+01                  NAN        -1.285835E+01        -7.786304E+00                  NAN        -7.658737E+00        -3.906383E+00                  NAN        -3.770887E+00        -1.406091E+00         0.000000E+00        -2.421773E-02         0.000000E+00        -2.266232E+00         0.000000E+00        -2.911045E+01        -2.963968E+01        -3.389691E+01        -3.119438E+01        -2.716910E+01        -2.653713E+01        -6.170308E+00        -6.806465E+00        -5.159511E+00        -6.655648E+00        -6.302533E+00        -7.474599E+00        -4.307371E+00         0.000000E+00        -2.064202E-02         0.000000E+00        -3.484985E+00         0.000000E+00        -2.309879E+01        -2.521012E+01        -2.845441E+01        -2.664274E+01        -2.329744E+01        -2.397106E+01        -6.864291E+00        -8.367028E+00        -6.687007E+00        -8.449880E+00        -6.704449E+00        -7.792168E+00        -1.561170E+00         0.000000E+00                  NAN         0.000000E+00        -1.796835E+00         0.000000E+00        -2.987189E+01        -3.120951E+01                  NAN        -3.284275E+01        -2.797312E+01        -2.876330E+01        -4.589629E-01        -1.112742E+00                  NAN        -1.092507E+00        -6.817260E-01        -7.766620E-01         2.500000E+01         9.200000E+01         3.000000E+00         6.130000E+02         1.900000E+01         1.200000E+01         3.800000E+01         7.900000E+01         2.000000E+00         6.000000E+00         2.010000E+02         1.760000E+02         1.600000E+01         8.000000E+01         0.000000E+00         3.620000E+02         3.500000E+01         3.900000E+01
        5.901090E+07         8.190900E+00         1.771542E-01         4.736767E-01         3.491691E-01        -4.703116E-02                  NAN        -1.024361E-01         1.684691E+00                  NAN         1.441793E+00         8.900000E+01         0.000000E+00         3.250000E+02        -1.066104E+01                  NAN        -1.253777E+01        -8.200251E+00                  NAN        -7.714662E+00        -4.427802E+00                  NAN        -3.777710E+00        -1.203772E+00         0.000000E+00        -1.008151E-01         0.000000E+00        -2.373773E+00         0.000000E+00        -2.830329E+01        -3.017869E+01        -2.963085E+01        -3.100411E+01        -2.542971E+01        -2.775274E+01        -6.227128E+00        -6.754299E+00        -6.812475E+00        -6.858526E+00        -6.904527E+00        -6.716063E+00        -4.794505E+00         0.000000E+00                  NAN         0.000000E+00        -3.100448E+00         0.000000E+00        -2.297759E+01        -2.565429E+01                  NAN        -2.598384E+01        -2.342718E+01        -2.399944E+01        -6.670365E+00        -7.346240E+00                  NAN        -8.736894E+00        -6.498673E+00        -7.661218E+00        -1.060058E+00         0.000000E+00        -2.396987E-02         0.000000E+00        -1.581518E+00         0.000000E+00        -2.952340E+01        -3.115944E+01        -3.322560E+01        -3.271480E+01        -2.773341E+01        -2.845663E+01        -9.288954E-01        -1.069087E+00        -4.280676E-01        -1.046591E+00        -9.371167E-01        -9.312353E-01         2.000000E+01         8.500000E+01         4.000000E+00         6.240000E+02         1.700000E+01         1.400000E+01         3.600000E+01         7.800000E+01         0.000000E+00         1.000000E+01         2.090000E+02         1.690000E+02         1.500000E+01         6.900000E+01         2.000000E+00         3.800000E+02         4.400000E+01         3.700000E+01
        5.904090E+07         8.042377E+00         1.765662E-01         4.706089E-01         3.528249E-01        -1.738836E-02                  NAN        -6.150672E-02         1.620699E+00                  NAN         1.484802E+00         6.800000E+01         0.000000E+00         3.460000E+02        -1.229603E+01                  NAN        -1.189230E+01        -7.943117E+00                  NAN        -8.348849E+00        -3.760251E+00                  NAN        -3.872321E+00        -1.954445E+00         0.000000E+00        -1.351839E-02         0.000000E+00        -2.663977E+00         0.000000E+00        -3.015413E+01        -2.980665E+01        -3.321654E+01        -3.106412E+01        -2.738631E+01        -2.662064E+01        -5.348017E+00        -6.619460E+00        -5.472407E+00        -6.909656E+00        -5.816776E+00        -7.440795E+00        -2.823337E+00         0.000000E+00                  NAN         0.000000E+00        -3.247985E+00         0.000000E+00        -2.451128E+01        -2.517350E+01                  NAN        -2.536587E+01        -2.370726E+01        -2.448816E+01        -6.440682E+00        -8.169970E+00                  NAN        -9.073577E+00        -6.528265E+00        -7.475213E+00        -1.601603E+00         0.000000E+00        -1.035470E+00         0.000000E+00        -1.826042E+00         0.000000E+00        -3.021099E+01        -3.090217E+01        -3.295110E+01        -3.280430E+01        -2.824148E+01        -2.911024E+01        -3.670925E-01        -9.291558E-01        -6.342994E-01        -1.073956E+00        -6.645197E-01        -9.064577E-01         1.900000E+01         9.100000E+01         3.000000E+00         6.170000E+02         1.800000E+01         1.600000E+01         3.600000E+01         7.500000E+01         0.000000E+00         8.000000E+00         2.100000E+02         1.730000E+02         1.300000E+01         7.000000E+01         1.000000E+00         3.760000E+02         3.900000E+01         4.800000E+01
        5.907090E+07         8.286515E+00         1.987152E-01         4.675891E-01         3.336957E-01        -1.078475E-01                  NAN        -1.362678E-01         1.562172E+00                  NAN         1.418852E+00         9.700000E+01         0.000000E+00         3.170000E+02        -1.254330E+01                  NAN        -1.267891E+01        -8.052961E+00                  NAN        -7.902286E+00        -4.375046E+00                  NAN        -3.736071E+00        -1.361755E+00         0.000000E+00        -4.012520E-02         0.000000E+00        -4.085384E+00         0.000000E+00        -2.948927E+01        -2.964445E+01        -3.249763E+01        -3.120386E+01        -2.512020E+01        -2.726098E+01        -5.963379E+00        -7.115362E+00        -5.483825E+00        -6.737365E+00        -6.157796E+00        -7.509287E+00        -4.421445E+00         0.000000E+00                  NAN         0.000000E+00        -3.244349E+00         0.000000E+00        -2.352946E+01        -2.540038E+01                  NAN        -2.700125E+01        -2.333238E+01        -2.443842E+01        -6.697758E+00        -7.834458E+00                  NAN        -8.873195E+00        -6.804737E+00        -7.453073E+00        -2.156353E+00         0.000000E+00        -2.220098E-02         0.000000E+00        -2.171328E+00         0.000000E+00        -2.878242E+01        -3.071927E+01        -3.540256E+01        -3.283726E+01        -2.740089E+01        -2.834916E+01        -5.514526E-01        -1.128356E+00        -1.322009E-01        -9.963540E-01        -5.959395E-01        -9.150199E-01         2.500000E+01         9.500000E+01         6.000000E+00         6.170000E+02         1.700000E+01         4.000000E+00         4.100000E+01         8.300000E+01         0.000000E+00         7.000000E+00         1.920000E+02         1.790000E+02         1.700000E+01         8.000000E+01         1.000000E+00         3.780000E+02         3.500000E+01         3.100000E+01
        5.910090E+07         8.347807E+00         1.880745E-01         4.598034E-01         3.521221E-01        -7.917722E-02                  NAN        -1.138582E-01         1.599775E+00                  NAN         1.473070E+00         7.600000E+01         0.000000E+00         3.380000E+02        -1.229278E+01                  NAN        -1.295217E+01        -7.029361E+00                  NAN        -7.873669E+00        -4.542729E+00                  NAN        -3.564272E+00        -8.543389E-01         0.000000E+00        -3.193880E-01         0.000000E+00        -3.731211E+00         0.000000E+00        -2.904576E+01        -2.989986E+01        -2.981085E+01        -3.127757E+01        -2.596103E+01        -2.714036E+01        -6.240991E+00        -6.550544E+00        -7.159563E+00        -6.735697E+00        -6.005586E+00        -7.178030E+00        -4.235078E+00         0.000000E+00                  NAN         0.000000E+00        -3.391456E+00         0.000000E+00        -2.329967E+01        -2.500516E+01                  NAN        -2.666752E+01        -2.357692E+01        -2.420991E+01        -7.276257E+00        -8.409853E+00                  NAN        -8.610874E+00        -6.827591E+00        -7.891007E+00        -9.057488E-01         0.000000E+00        -3.326544E-03         0.000000E+00        -2.134224E+00         0.000000E+00        -2.918985E+01        -3.127831E+01        -3.222933E+01        -3.296001E+01        -2.761744E+01        -2.903015E+01        -1.195653E+00        -9.051507E-01        -7.744933E-02        -1.027452E+00        -5.114866E-01        -6.926591E-01         2.200000E+01         9.300000E+01         3.000000E+00         6.140000E+02         1.900000E+01         1.300000E+01         3.400000E+01         7.800000E+01         0.000000E+00         6.000000E+00         2.070000E+02         1.770000E+02         1.300000E+01         7.600000E+01         1.000000E+00         3.720000E+02         3.800000E+01         4.300000E+01
        5.913090E+07         8.821810E+00         2.129907E-01         4.540054E-01         3.330039E-01        -6.761692E-02                  NAN        -1.611474E-01         1.634313E+00                  NAN         1.419429E+00         8.800000E+01         0.000000E+00         3.260000E+02        -1.110009E+01                  NAN        -1.267885E+01        -7.861462E+00                  NAN        -7.631418E+00        -4.771841E+00                  NAN        -3.599826E+00        -1.023906E+00         0.000000E+00        -9.481200E-04         0.000000E+00        -2.349839E+00         0.000000E+00        -2.978928E+01        -2.965497E+01        -3.239037E+01        -3.121013E+01        -2.653485E+01        -2.635551E+01        -6.484868E+00        -7.032426E+00        -6.545880E+00        -6.612576E+00        -6.312293E+00        -7.724513E+00        -3.833420E+00         0.000000E+00                  NAN         0.000000E+00        -3.350212E+00         0.000000E+00        -2.401961E+01        -2.507313E+01                  NAN        -2.380227E+01        -2.339487E+01        -2.422995E+01        -6.722757E+00        -8.111070E+00                  NAN        -1.052665E+01        -6.665445E+00        -7.766235E+00        -5.036569E-01         0.000000E+00                  NAN         0.000000E+00        -1.876203E+00         0.000000E+00        -3.049249E+01        -3.106380E+01                  NAN        -3.287060E+01        -2.801402E+01        -2.911380E+01        -8.936067E-01        -1.231458E+00                  NAN        -9.940846E-01        -5.607422E-01        -8.594741E-01         2.400000E+01         1.100000E+02         2.000000E+00         6.030000E+02         1.700000E+01         8.000000E+00         4.100000E+01         8.800000E+01         0.000000E+00         6.000000E+00         2.070000E+02         1.600000E+02         1.900000E+01         8.500000E+01         0.000000E+00         3.660000E+02         3.200000E+01         3.700000E+01
        5.916090E+07         8.487113E+00         2.005710E-01         4.598583E-01         3.395706E-01        -3.888261E-02                  NAN        -1.252198E-01         1.658835E+00                  NAN         1.427553E+00         9.600000E+01         0.000000E+00         3.180000E+02        -1.212543E+01                  NAN        -1.218772E+01        -8.731443E+00                  NAN        -8.100550E+00        -3.900124E+00                  NAN        -3.538662E+00        -1.108112E+00         0.000000E+00        -6.581327E-01         0.000000E+00        -2.016060E+00         0.000000E+00        -2.925475E+01        -2.956398E+01        -3.522621E+01        -3.131226E+01        -2.621766E+01        -2.779308E+01        -5.784241E+00        -6.731571E+00        -2.855112E+00        -6.664817E+00        -6.140562E+00        -5.958909E+00        -3.432708E+00         0.000000E+00                  NAN         0.000000E+00        -3.419639E+00         0.000000E+00        -2.347073E+01        -2.504994E+01                  NAN        -2.788552E+01        -2.274995E+01        -2.402033E+01        -7.202574E+00        -8.247690E+00                  NAN        -8.079679E+00        -6.655890E+00        -7.658259E+00        -1.864533E+00         0.000000E+00        -1.886639E-03         0.000000E+00        -1.778345E+00         0.000000E+00        -2.998674E+01        -3.125665E+01        -3.351967E+01        -3.300278E+01        -2.790312E+01        -2.867338E+01        -5.731292E-01        -9.961910E-01        -4.378551E-02        -9.717070E-01        -5.189986E-01        -8.509344E-01         1.900000E+01         1.040000E+02         2.000000E+00         6.140000E+02         1.600000E+01         9.000000E+00         5.400000E+01         7.300000E+01         0.000000E+00         6.000000E+00         1.900000E+02         1.790000E+02         1.800000E+01         7.700000E+01         2.000000E+00         3.710000E+02         2.900000E+01         3.100000E+01
        5.919090E+07         8.384848E+00         1.938189E-01         4.669152E-01         3.392660E-01        -7.602978E-03                  NAN        -1.284271E-01         1.690213E+00                  NAN         1.459423E+00         8.800000E+01         0.000000E+00         3.260000E+02        -1.087813E+01                  NAN        -1.293349E+01        -8.499564E+00                  NAN        -7.526460E+00        -4.610120E+00                  NAN        -3.286473E+00        -1.111006E+00         0.000000E+00        -4.962394E-03         0.000000E+00        -3.310962E+00         0.000000E+00        -2.993964E+01        -2.933213E+01        -3.255638E+01        -3.128862E+01        -2.479837E+01        -2.675199E+01        -6.228410E+00        -6.838930E+00        -5.476278E+00        -6.628967E+00        -6.148942E+00        -7.453162E+00        -3.298230E+00         0.000000E+00                  NAN         0.000000E+00        -3.164610E+00         0.000000E+00        -2.357315E+01        -2.519188E+01                  NAN        -2.580080E+01        -2.333746E+01        -2.464310E+01        -7.135500E+00        -7.837590E+00                  NAN        -9.085035E+00        -6.777921E+00        -7.530918E+00        -1.361895E+00         0.000000E+00                  NAN         0.000000E+00        -1.045431E+00         0.000000E+00        -2.893022E+01        -3.146209E+01                  NAN        -3.292009E+01        -2.829562E+01        -2.887037E+01        -9.581775E-01        -9.956747E-01                  NAN        -1.016622E+00        -4.856462E-01        -1.031194E+00         1.800000E+01         9.300000E+01         3.000000E+00         6.260000E+02         1.100000E+01         1.300000E+01         5.000000E+01         7.700000E+01         0.000000E+00         8.000000E+00         2.230000E+02         1.440000E+02         2.400000E+01         6.800000E+01         0.000000E+00         3.740000E+02         3.300000E+01         4.500000E+01
        5.922090E+07         8.917850E+00         2.145483E-01         4.649499E-01         3.205018E-01         1.902876E-02                  NAN        -9.349584E-02         1.636803E+00                  NAN         1.451538E+00         1.040000E+02         0.000000E+00         3.100000E+02        -1.057743E+01                  NAN        -1.173992E+01        -9.675822E+00                  NAN        -8.232565E+00        -4.194948E+00                  NAN        -3.750332E+00        -1.206568E+00         0.000000E+00                  NAN         0.000000E+00        -1.554534E+00         0.000000E+00        -2.851416E+01        -2.958851E+01                  NAN        -3.122681E+01        -2.704026E+01        -2.671276E+01        -6.874938E+00        -6.484607E+00                  NAN        -6.789760E+00        -6.154706E+00        -7.278366E+00        -2.916818E+00         0.000000E+00                  NAN         0.000000E+00        -3.336481E+00         0.000000E+00        -2.515347E+01        -2.472256E+01                  NAN        -2.570543E+01        -2.286387E+01        -2.431853E+01        -6.199579E+00        -7.937810E+00                  NAN        -9.228140E+00        -6.749531E+00        -7.707910E+00        -6.196402E-01         0.000000E+00                  NAN         0.000000E+00        -1.095175E+00         0.000000E+00        -2.978365E+01        -3.086283E+01                  NAN        -3.292019E+01        -2.830057E+01        -2.893925E+01        -8.353130E-01        -1.067313E+00                  NAN        -9.946655E-01        -6.092079E-01        -8.971211E-01         2.200000E+01         1.110000E+02         0.000000E+00         6.130000E+02         1.300000E+01         5.000000E+00         5.900000E+01         8.200000E+01         0.000000E+00         1.000000E+01         1.940000E+02         1.570000E+02         1.800000E+01         8.000000E+01         0.000000E+00         3.730000E+02         2.500000E+01         4.200000E+01
        5.925090E+07         8.444465E+00         1.939164E-01         4.672267E-01         3.388569E-01         2.052621E-03                  NAN        -1.200039E-01         1.583442E+00                  NAN         1.458412E+00         8.500000E+01         0.000000E+00         3.290000E+02        -1.158910E+01                  NAN        -1.249636E+01        -8.835250E+00                  NAN        -7.919779E+00        -4.253040E+00                  NAN        -3.655629E+00        -7.241924E-01         0.000000E+00                  NAN         0.000000E+00        -2.687429E+00         0.000000E+00        -2.956418E+01        -3.054450E+01                  NAN        -3.122136E+01        -2.652018E+01        -2.776184E+01        -6.520441E+00        -6.418740E+00                  NAN        -6.677574E+00        -6.092595E+00        -6.098964E+00        -3.960514E+00         0.000000E+00                  NAN         0.000000E+00        -3.312426E+00         0.000000E+00        -2.316349E+01        -2.520761E+01                  NAN        -2.536115E+01        -2.262021E+01        -2.380253E+01        -6.958468E+00        -8.468305E+00                  NAN        -9.568445E+00        -6.898215E+00        -7.708422E+00        -6.386720E-01         0.000000E+00                  NAN         0.000000E+00        -1.458882E+00         0.000000E+00        -2.972832E+01        -3.120395E+01                  NAN        -3.289180E+01        -2.826476E+01        -2.814633E+01        -8.712841E-01        -9.937028E-01                  NAN        -9.614929E-01        -8.550790E-01        -7.045937E-01         2.100000E+01         9.900000E+01         0.000000E+00         6.200000E+02         1.300000E+01         1.100000E+01         4.700000E+01         6.600000E+01         0.000000E+00         1.200000E+01         2.070000E+02         1.700000E+02         1.600000E+01         8.700000E+01         0.000000E+00         3.720000E+02         3.100000E+01         3.100000E+01
        5.928090E+07         8.560769E+00         1.982540E-01         4.688849E-01         3.328611E-01         8.660166E-05                  NAN        -1.071339E-01         1.692500E+00                  NAN         1.465912E+00         9.500000E+01         0.000000E+00         3.190000E+02        -1.356606E+01                  NAN        -1.247712E+01        -8.425236E+00                  NAN        -8.171222E+00        -3.663768E+00                  NAN        -3.283136E+00        -1.343093E+00         0.000000E+00        -4.866626E-05         0.000000E+00        -3.359481E+00         0.000000E+00        -2.871415E+01        -3.007036E+01        -3.234553E+01        -3.107830E+01        -2.430969E+01        -2.659356E+01        -6.344480E+00        -6.770269E+00        -6.290930E+00        -6.701853E+00        -7.335686E+00        -6.068543E+00        -3.828581E+00         0.000000E+00                  NAN         0.000000E+00        -3.145671E+00         0.000000E+00        -2.453743E+01        -2.451142E+01                  NAN        -2.793439E+01        -2.371564E+01        -2.426110E+01        -6.109537E+00        -8.504572E+00                  NAN        -9.555736E+00        -6.604845E+00        -7.659534E+00        -1.494706E+00         0.000000E+00                  NAN         0.000000E+00        -2.829202E+00         0.000000E+00        -3.009442E+01        -3.131749E+01                  NAN        -3.274371E+01        -2.738208E+01        -2.848694E+01        -9.251177E-01        -1.056190E+00                  NAN        -1.030155E+00        -5.364660E-01        -9.971427E-01         2.500000E+01         9.200000E+01         1.000000E+00         6.250000E+02         1.300000E+01         8.000000E+00         5.100000E+01         7.700000E+01         0.000000E+00         9.000000E+00         2.060000E+02         1.590000E+02         2.300000E+01         7.400000E+01         0.000000E+00         3.710000E+02         2.500000E+01         4.100000E+01
        5.931090E+07         8.181291E+00         1.843953E-01         4.699351E-01         3.456696E-01        -1.743137E-01                  NAN        -1.030375E-01         1.512707E+00                  NAN         1.461851E+00         7.400000E+01         0.000000E+00         3.400000E+02        -1.244818E+01                  NAN        -1.232537E+01        -8.154551E+00                  NAN        -8.487423E+00        -3.902974E+00                  NAN        -3.436568E+00        -1.283444E+00         0.000000E+00                  NAN         0.000000E+00        -2.345785E+00         0.000000E+00        -2.884968E+01        -3.004564E+01                  NAN        -3.119704E+01        -2.707786E+01        -2.705882E+01        -6.970391E+00        -6.548569E+00                  NAN        -6.705742E+00        -5.527898E+00        -7.721331E+00        -2.568565E+00         0.000000E+00                  NAN         0.000000E+00        -3.217954E+00         0.000000E+00        -2.390465E+01        -2.526576E+01                  NAN        -2.351188E+01        -2.341273E+01        -2.439290E+01        -7.390023E+00        -8.278347E+00                  NAN        -1.048789E+01        -6.915763E+00        -7.730962E+00        -1.800668E+00         0.000000E+00                  NAN         0.000000E+00        -2.187155E+00         0.000000E+00        -2.965454E+01        -3.085885E+01                  NAN        -3.299065E+01        -2.713419E+01        -2.875865E+01        -7.158149E-01        -1.111853E+00                  NAN        -1.034847E+00        -6.551197E-01        -1.063321E+00         2.100000E+01         8.600000E+01         0.000000E+00         6.310000E+02         1.400000E+01         1.200000E+01         4.600000E+01         6.700000E+01         0.000000E+00         8.000000E+00         2.240000E+02         1.570000E+02         1.300000E+01         7.600000E+01         0.000000E+00         3.740000E+02         3.200000E+01         4.700000E+01
        5.934090E+07         8.473063E+00         1.952561E-01         4.614286E-01         3.433152E-01        -1.945534E-01                  NAN        -1.065923E-01         1.492142E+00                  NAN         1.437293E+00         1.100000E+02         0.000000E+00         3.040000E+02        -1.237180E+01                  NAN        -1.212786E+01        -7.926838E+00                  NAN        -8.046455E+00        -3.910559E+00                  NAN        -3.799126E+00        -1.276501E+00         0.000000E+00        -6.327138E-03         0.000000E+00        -2.337019E+00         0.000000E+00        -2.794226E+01        -3.045988E+01        -2.763845E+01        -3.118768E+01        -2.552548E+01        -2.466916E+01        -7.160507E+00        -6.499029E+00        -7.891709E+00        -6.882420E+00        -6.366684E+00        -7.341694E+00        -4.135977E+00         0.000000E+00                  NAN         0.000000E+00        -3.121766E+00         0.000000E+00        -2.425236E+01        -2.524785E+01                  NAN        -2.607937E+01        -2.331975E+01        -2.374972E+01        -6.267042E+00        -7.673181E+00                  NAN        -9.569422E+00        -6.750231E+00        -7.862886E+00        -7.773847E-01         0.000000E+00                  NAN         0.000000E+00        -1.309967E+00         0.000000E+00        -2.942108E+01        -3.164275E+01                  NAN        -3.293604E+01        -2.877576E+01        -2.850101E+01        -9.399054E-01        -1.042868E+00                  NAN        -1.050816E+00        -5.085016E-01        -1.042471E+00         2.700000E+01         9.600000E+01         2.000000E+00         6.130000E+02         1.500000E+01         1.100000E+01         5.000000E+01         7.300000E+01         0.000000E+00         7.000000E+00         2.030000E+02         1.690000E+02         2.000000E+01         7.700000E+01         0.000000E+00         3.690000E+02         3.300000E+01         3.800000E+01
        5.937090E+07         8.036084E+00         1.862845E-01         4.620875E-01         3.516280E-01        -7.212053E-02                  NAN        -1.153799E-01         1.568012E+00                  NAN         1.451498E+00         1.200000E+02         0.000000E+00         2.940000E+02        -1.188108E+01                  NAN        -1.229801E+01        -8.331014E+00                  NAN        -8.176763E+00        -4.080489E+00                  NAN        -3.497760E+00        -1.839913E+00         0.000000E+00        -4.913168E-01         0.000000E+00        -2.665806E+00         0.000000E+00        -2.855016E+01        -3.037125E+01        -3.137578E+01        -3.103028E+01        -2.631391E+01        -2.634005E+01        -5.824017E+00        -6.550316E+00        -5.302866E+00        -6.900226E+00        -5.627005E+00        -7.988765E+00        -3.725415E+00         0.000000E+00                  NAN         0.000000E+00        -3.130637E+00         0.000000E+00        -2.368317E+01        -2.544821E+01                  NAN        -2.385837E+01        -2.321663E+01        -2.410690E+01        -6.859628E+00        -7.767672E+00                  NAN        -9.628574E+00        -6.872650E+00        -7.754464E+00        -9.184726E-01         0.000000E+00        -6.379191E-02         0.000000E+00        -1.437712E+00         0.000000E+00        -3.100511E+01        -3.186823E+01        -3.527522E+01        -3.277885E+01        -2.757026E+01        -2.881876E+01        -1.159353E+00        -8.790406E-01        -1.176777E-02        -1.059461E+00        -5.734384E-01        -8.587010E-01         2.700000E+01         8.900000E+01         7.000000E+00         6.060000E+02         1.800000E+01         1.700000E+01         4.000000E+01         7.400000E+01         0.000000E+00         7.000000E+00         2.100000E+02         1.710000E+02         1.300000E+01         7.000000E+01         1.000000E+00         3.690000E+02         3.200000E+01         4.800000E+01
        5.940090E+07         8.311464E+00         1.979904E-01         4.616263E-01         3.403832E-01        -1.495077E-01                  NAN        -1.501731E-01         1.512331E+00                  NAN         1.397177E+00         1.140000E+02         0.000000E+00         3.000000E+02        -1.188251E+01                  NAN        -1.260409E+01        -8.066357E+00                  NAN        -7.746647E+00        -4.107144E+00                  NAN        -3.492722E+00        -1.306203E+00         0.000000E+00        -2.699258E-02         0.000000E+00        -2.285482E+00         0.000000E+00        -2.971241E+01        -3.042189E+01        -2.835024E+01        -3.120178E+01        -2.610624E+01        -2.664556E+01        -6.578237E+00        -6.621500E+00        -7.308984E+00        -6.766048E+00        -5.891358E+00        -7.279801E+00        -3.683209E+00         0.000000E+00                  NAN         0.000000E+00        -3.175170E+00         0.000000E+00        -2.396183E+01        -2.517922E+01                  NAN        -2.799534E+01        -2.369079E+01        -2.413363E+01        -6.528685E+00        -7.886665E+00                  NAN        -8.010355E+00        -6.594128E+00        -8.081723E+00        -1.028531E+00         0.000000E+00                  NAN         0.000000E+00        -1.558680E+00         0.000000E+00        -2.960181E+01        -3.184512E+01                  NAN        -3.291596E+01        -2.809045E+01        -2.908870E+01        -8.550344E-01        -8.664510E-01                  NAN        -1.078715E+00        -7.071987E-01        -7.311684E-01         2.700000E+01         9.000000E+01         3.000000E+00         6.130000E+02         1.900000E+01         1.200000E+01         4.200000E+01         8.400000E+01         0.000000E+00         8.000000E+00         2.140000E+02         1.540000E+02         2.100000E+01         7.200000E+01         0.000000E+00         3.690000E+02         3.600000E+01         4.400000E+01
        5.943090E+07         8.115655E+00         1.826168E-01         4.622413E-01         3.551419E-01        -1.403581E-01                  NAN        -1.190853E-01         1.525500E+00                  NAN         1.413207E+00         8.700000E+01         0.000000E+00         3.270000E+02        -1.062083E+01                  NAN        -1.192868E+01        -8.099818E+00                  NAN        -8.117410E+00        -4.452568E+00                  NAN        -3.671652E+00        -2.080247E+00         0.000000E+00        -1.136574E-02         0.000000E+00        -2.394105E+00         0.000000E+00        -2.854447E+01        -3.025092E+01        -3.233999E+01        -3.112219E+01        -2.644629E+01        -2.582106E+01        -6.405045E+00        -6.384381E+00        -5.993374E+00        -6.758594E+00        -6.307100E+00        -7.029289E+00        -3.377123E+00         0.000000E+00                  NAN         0.000000E+00        -3.074005E+00         0.000000E+00        -2.421940E+01        -2.522812E+01                  NAN        -2.463300E+01        -2.309616E+01        -2.454842E+01        -7.148048E+00        -8.023975E+00                  NAN        -9.319959E+00        -6.977316E+00        -7.763999E+00        -1.999883E+00         0.000000E+00                  NAN         0.000000E+00        -8.836217E-01         0.000000E+00        -2.999155E+01        -3.097956E+01                  NAN        -3.275615E+01        -2.800260E+01        -2.889555E+01        -8.520529E-01        -9.889931E-01                  NAN        -1.052465E+00        -8.874324E-01        -8.807946E-01         1.900000E+01         8.800000E+01         3.000000E+00         6.160000E+02         2.100000E+01         1.700000E+01         3.500000E+01         7.800000E+01         0.000000E+00         1.000000E+01         2.150000E+02         1.640000E+02         1.300000E+01         7.300000E+01         0.000000E+00         3.660000E+02         3.700000E+01         4.500000E+01
        5.946090E+07         8.151445E+00         1.784659E-01         4.610443E-01         3.604898E-01        -1.303241E-01                  NAN        -7.688361E-02         1.508983E+00                  NAN         1.453181E+00         1.050000E+02         0.000000E+00         3.090000E+02        -1.304933E+01                  NAN        -1.209841E+01        -8.184951E+00                  NAN        -8.177118E+00        -3.946354E+00                  NAN        -3.560886E+00        -1.641599E+00         0.000000E+00        -3.072169E-01         0.000000E+00        -1.182131E+00         0.000000E+00        -2.867576E+01        -3.006849E+01        -2.894650E+01        -3.127882E+01        -2.822444E+01        -2.763330E+01        -5.987338E+00        -6.495177E+00        -6.683574E+00        -6.595360E+00        -5.524014E+00        -6.973005E+00        -3.885972E+00         0.000000E+00                  NAN         0.000000E+00        -3.167520E+00         0.000000E+00        -2.386591E+01        -2.487657E+01                  NAN        -2.709150E+01        -2.287237E+01        -2.482816E+01        -6.635534E+00        -8.100981E+00                  NAN        -8.052551E+00        -6.992301E+00        -7.390121E+00        -1.840234E+00         0.000000E+00                  NAN         0.000000E+00        -1.406383E+00         0.000000E+00        -2.910872E+01        -3.145889E+01                  NAN        -3.290394E+01        -2.805515E+01        -2.891378E+01        -9.147609E-01        -8.388943E-01                  NAN        -1.019442E+00        -6.662690E-01        -1.054783E+00         2.800000E+01         7.700000E+01         4.000000E+00         6.150000E+02         1.300000E+01         2.700000E+01         3.800000E+01         7.000000E+01         0.000000E+00         7.000000E+00         2.190000E+02         1.680000E+02         2.200000E+01         6.500000E+01         0.000000E+00         3.700000E+02         3.100000E+01         4.800000E+01
        5.949090E+07         8.647217E+00         2.089167E-01         4.598693E-01         3.312140E-01        -1.079530E-01                  NAN        -9.454777E-02         1.555851E+00                  NAN         1.447863E+00         1.210000E+02         0.000000E+00         2.930000E+02        -1.262274E+01                  NAN        -1.276594E+01        -9.033538E+00                  NAN        -7.865074E+00        -3.371836E+00                  NAN        -3.563319E+00        -1.406531E+00         0.000000E+00        -5.370511E-03         0.000000E+00        -4.394114E-01         0.000000E+00        -2.853709E+01        -3.000645E+01        -2.908563E+01        -3.141255E+01        -2.813052E+01        -2.659472E+01        -6.536514E+00        -6.604898E+00        -6.539800E+00        -6.641152E+00        -6.643452E+00        -7.537872E+00        -4.445182E+00         0.000000E+00                  NAN         0.000000E+00        -3.528555E+00         0.000000E+00        -2.338208E+01        -2.577499E+01                  NAN        -2.589025E+01        -2.314486E+01        -2.432961E+01        -6.678115E+00        -7.914012E+00                  NAN        -9.132283E+00        -6.822353E+00        -7.868138E+00        -8.259304E-01         0.000000E+00        -5.492182E-04         0.000000E+00        -8.364382E-01         0.000000E+00        -3.011650E+01        -3.138440E+01        -3.270086E+01        -3.297833E+01        -2.908979E+01        -2.937107E+01        -1.041430E+00        -1.062611E+00        -1.089649E+00        -1.002647E+00        -4.742849E-01        -9.724464E-01         3.500000E+01         8.700000E+01         4.000000E+00         6.100000E+02         1.100000E+01         1.700000E+01         5.000000E+01         8.100000E+01         0.000000E+00         9.000000E+00         1.940000E+02         1.680000E+02         1.900000E+01         8.000000E+01         1.000000E+00         3.710000E+02         3.500000E+01         4.000000E+01
        5.952090E+07         8.484054E+00         1.915814E-01         4.628480E-01         3.455706E-01        -5.580759E-02                  NAN        -9.559353E-02         1.622594E+00                  NAN         1.455849E+00         1.050000E+02         0.000000E+00         3.090000E+02        -1.185026E+01                  NAN        -1.214625E+01        -8.543323E+00                  NAN        -8.449138E+00        -3.643047E+00                  NAN        -3.527302E+00        -7.923961E-01         0.000000E+00                  NAN         0.000000E+00        -2.037776E+00         0.000000E+00        -2.956703E+01        -3.009255E+01                  NAN        -3.138324E+01        -2.721592E+01        -2.833779E+01        -6.673180E+00        -6.580008E+00                  NAN        -6.602339E+00        -5.635070E+00        -6.341770E+00        -3.351070E+00         0.000000E+00                  NAN         0.000000E+00        -3.220483E+00         0.000000E+00        -2.395716E+01        -2.493499E+01                  NAN        -2.623719E+01        -2.320820E+01        -2.446254E+01        -6.480086E+00        -8.004937E+00                  NAN        -7.682393E+00        -6.888533E+00        -7.645913E+00        -1.550390E+00         0.000000E+00                  NAN         0.000000E+00        -1.524469E+00         0.000000E+00        -2.949699E+01        -3.165662E+01                  NAN        -3.294764E+01        -2.773705E+01        -2.906130E+01        -6.939846E-01        -9.392146E-01                  NAN        -9.996329E-01        -7.218552E-01        -8.758779E-01         2.300000E+01         8.800000E+01         0.000000E+00         6.180000E+02         1.800000E+01         1.700000E+01         4.500000E+01         7.800000E+01         0.000000E+00         6.000000E+00         2.140000E+02         1.590000E+02         1.400000E+01         7.100000E+01         0.000000E+00         3.730000E+02         3.100000E+01         4.600000E+01
        5.955090E+07         7.925805E+00         1.802685E-01         4.686805E-01         3.510510E-01        -1.509587E-01                  NAN        -6.477131E-02         1.516164E+00                  NAN         1.443751E+00         9.300000E+01         0.000000E+00         3.210000E+02        -1.300158E+01                  NAN        -1.159979E+01        -8.078740E+00                  NAN        -8.125862E+00        -3.355161E+00                  NAN        -3.780441E+00        -1.302706E+00         0.000000E+00                  NAN         0.000000E+00        -1.687765E+00         0.000000E+00        -2.862312E+01        -3.014682E+01                  NAN        -3.121736E+01        -2.732419E+01        -2.670078E+01        -6.759184E+00        -6.597307E+00                  NAN        -6.584495E+00        -5.761282E+00        -6.827203E+00        -4.180083E+00         0.000000E+00                  NAN         0.000000E+00        -3.090018E+00         0.000000E+00        -2.270391E+01        -2.532051E+01                  NAN        -2.568402E+01        -2.344947E+01        -2.427176E+01        -7.145512E+00        -7.722957E+00                  NAN        -8.648717E+00        -6.748196E+00        -7.727360E+00        -9.129776E-01         0.000000E+00                  NAN         0.000000E+00        -1.302638E+00         0.000000E+00        -2.881026E+01        -3.121395E+01                  NAN        -3.292926E+01        -2.806144E+01        -2.879739E+01        -1.210151E+00        -9.290048E-01                  NAN        -1.019223E+00        -6.907741E-01        -1.080831E+00         2.800000E+01         8.400000E+01         0.000000E+00         6.150000E+02         2.100000E+01         1.600000E+01         3.700000E+01         6.900000E+01         0.000000E+00         1.200000E+01         2.150000E+02         1.690000E+02         1.600000E+01         6.300000E+01         0.000000E+00         3.770000E+02         3.100000E+01         3.300000E+01
        5.958090E+07         7.879272E+00         1.751496E-01         4.736287E-01         3.512217E-01         2.838274E-02                  NAN        -8.318127E-02         1.693133E+00                  NAN         1.446821E+00         8.600000E+01         0.000000E+00         3.280000E+02        -1.188739E+01                  NAN        -1.162872E+01        -8.464995E+00                  NAN        -8.435796E+00        -3.229752E+00                  NAN        -3.456725E+00        -1.472977E+00         0.000000E+00                  NAN         0.000000E+00        -1.352503E+00         0.000000E+00        -2.979625E+01        -3.041337E+01                  NAN        -3.112047E+01        -2.702785E+01        -2.685623E+01        -5.772051E+00        -6.456795E+00                  NAN        -6.945784E+00        -6.078908E+00        -6.296738E+00        -3.672242E+00         0.000000E+00                  NAN         0.000000E+00        -3.097003E+00         0.000000E+00        -2.371264E+01        -2.566603E+01                  NAN        -2.556103E+01        -2.296477E+01        -2.413150E+01        -6.966182E+00        -7.635637E+00                  NAN        -9.031143E+00        -6.737784E+00        -7.843598E+00        -6.891807E-01         0.000000E+00                  NAN         0.000000E+00        -2.234101E+00         0.000000E+00        -2.998629E+01        -3.117288E+01                  NAN        -3.286777E+01        -2.742079E+01        -2.872578E+01        -8.176334E-01        -1.136791E+00                  NAN        -1.121692E+00        -1.027258E+00        -1.046937E+00         2.100000E+01         8.700000E+01         0.000000E+00         6.220000E+02         1.700000E+01         1.700000E+01         4.100000E+01         6.500000E+01         0.000000E+00         1.000000E+01         2.120000E+02         1.740000E+02         2.000000E+01         6.200000E+01         0.000000E+00         3.810000E+02         2.700000E+01         4.500000E+01
        5.961090E+07         7.998108E+00         1.647724E-01         4.652501E-01         3.699775E-01        -9.157006E-02                  NAN        -1.625820E-01         1.580500E+00                  NAN         1.409490E+00         6.100000E+01         0.000000E+00         3.530000E+02        -1.151140E+01                  NAN        -1.250130E+01        -8.227990E+00                  NAN        -7.878590E+00        -3.759052E+00                  NAN        -3.467059E+00        -9.201194E-01         0.000000E+00        -3.859850E-02         0.000000E+00        -3.028983E+00         0.000000E+00        -2.912826E+01        -3.032224E+01        -2.832000E+01        -3.119441E+01        -2.558488E+01        -2.656655E+01        -6.382911E+00        -6.754006E+00        -6.100499E+00        -6.753248E+00        -5.793346E+00        -6.627948E+00        -2.852956E+00         0.000000E+00                  NAN         0.000000E+00        -3.254504E+00         0.000000E+00        -2.459236E+01        -2.551242E+01                  NAN        -2.526864E+01        -2.336471E+01        -2.450014E+01        -6.917933E+00        -7.593188E+00                  NAN        -9.563025E+00        -6.679160E+00        -7.603129E+00        -1.995508E+00         0.000000E+00                  NAN         0.000000E+00        -8.911500E-01         0.000000E+00        -2.898822E+01        -3.132491E+01                  NAN        -3.282594E+01        -2.891881E+01        -2.915496E+01        -1.108119E+00        -1.127751E+00                  NAN        -1.061441E+00        -6.013340E-01        -9.880502E-01         1.800000E+01         8.200000E+01         1.000000E+00         6.170000E+02         1.900000E+01         2.700000E+01         3.900000E+01         6.500000E+01         0.000000E+00         9.000000E+00         2.250000E+02         1.640000E+02         1.600000E+01         6.300000E+01         0.000000E+00         3.760000E+02         3.900000E+01         4.100000E+01
        5.964090E+07         7.678353E+00         1.566745E-01         4.741273E-01         3.691983E-01        -1.421959E-01                  NAN        -9.904405E-02         1.564874E+00                  NAN         1.460327E+00         6.100000E+01         0.000000E+00         3.530000E+02        -1.296476E+01                  NAN        -1.215254E+01        -7.576367E+00                  NAN        -8.259730E+00        -3.257562E+00                  NAN        -3.718044E+00        -1.244419E+00         0.000000E+00                  NAN         0.000000E+00        -2.802556E+00         0.000000E+00        -3.023130E+01        -2.948717E+01                  NAN        -3.111762E+01        -2.550334E+01        -2.808437E+01        -6.879747E+00        -7.156845E+00                  NAN        -6.706348E+00        -6.640983E+00        -6.525388E+00        -3.031558E+00         0.000000E+00                  NAN         0.000000E+00        -3.273805E+00         0.000000E+00        -2.422110E+01        -2.491667E+01                  NAN        -2.515711E+01        -2.323120E+01        -2.460253E+01        -7.111245E+00        -7.788727E+00                  NAN        -8.619030E+00        -7.023325E+00        -7.520179E+00        -1.480497E+00         0.000000E+00                  NAN         0.000000E+00        -1.703826E+00         0.000000E+00        -2.903400E+01        -3.110405E+01                  NAN        -3.286154E+01        -2.824465E+01        -2.902408E+01        -9.810612E-01        -1.110593E+00                  NAN        -1.050875E+00        -6.787638E-01        -8.693618E-01         1.300000E+01         7.900000E+01         0.000000E+00         6.290000E+02         1.800000E+01         2.500000E+01         4.100000E+01         5.800000E+01         0.000000E+00         1.300000E+01         2.170000E+02         1.730000E+02         1.700000E+01         5.600000E+01         0.000000E+00         3.770000E+02         3.100000E+01         5.000000E+01
        5.967090E+07         7.877070E+00         1.703618E-01         4.715533E-01         3.580849E-01        -1.399487E-01                  NAN        -1.249714E-01         1.499665E+00                  NAN         1.425885E+00         6.300000E+01         0.000000E+00         3.510000E+02        -1.362423E+01                  NAN        -1.223185E+01        -8.984631E+00                  NAN        -8.137834E+00        -2.751026E+00                  NAN        -3.550232E+00        -5.451113E-01         0.000000E+00        -2.425044E-01         0.000000E+00        -1.930380E+00         0.000000E+00        -2.948108E+01        -2.892582E+01        -3.048800E+01        -3.114050E+01        -2.690460E+01        -2.599252E+01        -6.280840E+00        -7.384212E+00        -6.317262E+00        -6.793795E+00        -6.168184E+00        -7.010218E+00        -3.407598E+00         0.000000E+00        -2.910093E-01         0.000000E+00        -3.099500E+00         0.000000E+00        -2.304248E+01        -2.497519E+01        -3.093072E+01        -2.631911E+01        -2.315928E+01        -2.439807E+01        -7.543726E+00        -8.086381E+00        -8.463812E+00        -8.698449E+00        -6.881410E+00        -7.608556E+00        -1.560715E+00         0.000000E+00        -6.028115E-02         0.000000E+00        -1.722574E+00         0.000000E+00        -3.012090E+01        -3.113079E+01        -3.314090E+01        -3.274315E+01        -2.843605E+01        -2.861668E+01        -7.121061E-01        -1.052754E+00        -1.096984E+00        -1.037588E+00        -4.613620E-01        -7.827682E-01         2.200000E+01         7.900000E+01         8.000000E+00         6.190000E+02         2.600000E+01         1.000000E+01         4.200000E+01         6.400000E+01         1.000000E+00         1.100000E+01         2.270000E+02         1.570000E+02         1.400000E+01         7.200000E+01         3.000000E+00         3.710000E+02         3.600000E+01         4.700000E+01
        5.970090E+07         8.343721E+00         1.993192E-01         4.654807E-01         3.352001E-01        -1.237099E-01                  NAN        -1.921924E-01         1.522603E+00                  NAN         1.400130E+00         8.500000E+01         0.000000E+00         3.290000E+02        -1.283321E+01                  NAN        -1.238127E+01        -9.858185E+00                  NAN        -7.790838E+00        -2.216802E+00                  NAN        -3.656407E+00        -1.444433E+00         0.000000E+00        -6.414961E-01         0.000000E+00        -1.688101E+00         0.000000E+00        -2.843081E+01        -2.961600E+01        -2.835705E+01        -3.125781E+01        -2.602768E+01        -2.586469E+01        -6.542369E+00        -7.052897E+00        -7.461997E+00        -6.680332E+00        -6.791166E+00        -7.479972E+00        -3.506785E+00         0.000000E+00                  NAN         0.000000E+00        -3.004257E+00         0.000000E+00        -2.435084E+01        -2.554714E+01                  NAN        -2.467195E+01        -2.338464E+01        -2.446157E+01        -6.466434E+00        -7.821896E+00                  NAN        -9.078236E+00        -6.933681E+00        -7.846069E+00        -1.243632E+00         0.000000E+00        -5.226453E-03         0.000000E+00        -2.265996E+00         0.000000E+00        -2.966264E+01        -3.116488E+01        -3.187015E+01        -3.275720E+01        -2.754570E+01        -2.891324E+01        -8.491655E-01        -1.037218E+00        -1.763365E+00        -1.039220E+00        -6.754699E-01        -1.039642E+00         2.700000E+01         8.900000E+01         6.000000E+00         6.120000E+02         1.700000E+01         1.300000E+01         4.900000E+01         7.600000E+01         0.000000E+00         1.100000E+01         2.160000E+02         1.500000E+02         2.400000E+01         7.200000E+01         1.000000E+00         3.700000E+02         3.700000E+01         4.100000E+01
        5.973090E+07         7.811785E+00         1.738868E-01         4.615055E-01         3.646077E-01        -1.343261E-01                  NAN        -1.380717E-01         1.546191E+00                  NAN         1.396765E+00         6.500000E+01         0.000000E+00         3.490000E+02        -1.274269E+01                  NAN        -1.223859E+01        -8.933765E+00                  NAN        -8.283711E+00        -2.175159E+00                  NAN        -3.694516E+00        -9.334048E-01         0.000000E+00        -7.437761E-01         0.000000E+00        -2.320504E+00         0.000000E+00        -2.961547E+01        -2.895041E+01        -3.054039E+01        -3.131899E+01        -2.843080E+01        -2.717386E+01        -5.915827E+00        -7.398365E+00        -6.067659E+00        -6.654665E+00        -5.607297E+00        -7.271280E+00        -4.043611E+00         0.000000E+00        -1.411903E-01         0.000000E+00        -3.072854E+00         0.000000E+00        -2.283515E+01        -2.592390E+01        -3.363248E+01        -2.651910E+01        -2.326976E+01        -2.477367E+01        -7.472562E+00        -7.563722E+00        -4.551953E+00        -8.350497E+00        -6.920645E+00        -7.522981E+00        -1.417422E+00         0.000000E+00        -4.264930E+00         0.000000E+00        -1.208543E+00         0.000000E+00        -2.972562E+01        -3.109437E+01        -2.920383E+01        -3.293057E+01        -2.880825E+01        -2.929305E+01        -1.005309E+00        -1.004006E+00        -1.707876E+00        -1.019845E+00        -6.342836E-01        -8.701129E-01         2.100000E+01         8.500000E+01         4.000000E+00         6.130000E+02         2.200000E+01         1.900000E+01         2.900000E+01         7.300000E+01         1.000000E+00         1.000000E+01         2.340000E+02         1.550000E+02         1.300000E+01         6.800000E+01         2.000000E+00         3.750000E+02         3.700000E+01         4.500000E+01
        5.976090E+07         8.119184E+00         1.934003E-01         4.626476E-01         3.439521E-01        -1.461883E-01                  NAN        -2.038226E-01         1.515993E+00                  NAN         1.385096E+00         1.050000E+02         0.000000E+00         3.090000E+02        -1.167828E+01                  NAN        -1.293231E+01        -8.298245E+00                  NAN        -7.696113E+00        -3.766578E+00                  NAN        -3.545450E+00        -1.506946E+00         0.000000E+00        -3.288728E-02         0.000000E+00        -8.097521E-01         0.000000E+00        -2.836385E+01        -2.981764E+01        -3.149208E+01        -3.102310E+01        -2.776351E+01        -2.708708E+01        -6.481969E+00        -6.841379E+00        -5.781508E+00        -6.776500E+00        -5.842440E+00        -7.502049E+00        -3.119215E+00         0.000000E+00                  NAN         0.000000E+00        -3.422887E+00         0.000000E+00        -2.337879E+01        -2.487177E+01                  NAN        -2.951575E+01        -2.359059E+01        -2.440554E+01        -7.032241E+00        -8.057708E+00                  NAN        -7.211413E+00        -6.700534E+00        -7.658679E+00        -2.481790E+00         0.000000E+00                  NAN         0.000000E+00        -1.218573E+00         0.000000E+00        -2.923506E+01        -3.105097E+01                  NAN        -3.279938E+01        -2.853123E+01        -2.922746E+01        -7.879023E-01        -9.418970E-01                  NAN        -1.084369E+00        -7.463093E-01        -7.602387E-01         3.300000E+01         8.300000E+01         2.000000E+00         6.160000E+02         1.800000E+01         1.200000E+01         5.100000E+01         6.300000E+01         0.000000E+00         1.000000E+01         2.050000E+02         1.730000E+02         1.400000E+01         7.000000E+01         0.000000E+00         3.710000E+02         3.700000E+01         4.900000E+01
        5.979090E+07         8.266846E+00         1.917927E-01         4.602564E-01         3.479509E-01        -7.070843E-02                  NAN        -1.946475E-01         1.590982E+00                  NAN         1.362266E+00         9.200000E+01         0.000000E+00         3.220000E+02        -1.278927E+01                  NAN        -1.259513E+01        -7.884126E+00                  NAN        -7.865266E+00        -3.524958E+00                  NAN        -3.467958E+00        -2.390871E+00         0.000000E+00        -1.227938E-02         0.000000E+00        -2.600335E+00         0.000000E+00        -2.879333E+01        -2.908660E+01        -3.191405E+01        -3.123687E+01        -2.615502E+01        -2.670048E+01        -5.632890E+00        -6.852392E+00        -5.037919E+00        -6.724731E+00        -6.774769E+00        -7.672512E+00        -3.139049E+00         0.000000E+00                  NAN         0.000000E+00        -3.278062E+00         0.000000E+00        -2.412249E+01        -2.507928E+01                  NAN        -2.492235E+01        -2.349291E+01        -2.455199E+01        -7.260164E+00        -8.263247E+00                  NAN        -7.952156E+00        -6.692843E+00        -7.509935E+00        -1.695418E+00         0.000000E+00        -4.224448E-02         0.000000E+00        -1.242942E+00         0.000000E+00        -2.990970E+01        -3.090974E+01        -3.193008E+01        -3.281169E+01        -2.843122E+01        -2.887063E+01        -8.339584E-01        -1.252928E+00        -9.095699E-02        -1.025831E+00        -5.465664E-01        -8.873249E-01         2.400000E+01         8.800000E+01         4.000000E+00         6.130000E+02         1.800000E+01         1.700000E+01         4.600000E+01         6.700000E+01         0.000000E+00         8.000000E+00         2.080000E+02         1.730000E+02         1.700000E+01         6.600000E+01         1.000000E+00         3.700000E+02         3.500000E+01         4.900000E+01
        5.982090E+07         8.448429E+00         1.951573E-01         4.640312E-01         3.408115E-01        -1.023718E-01                  NAN        -1.410556E-01         1.553982E+00                  NAN         1.422602E+00         1.390000E+02         0.000000E+00         2.750000E+02        -1.253271E+01                  NAN        -1.237588E+01        -8.517855E+00                  NAN        -7.926341E+00        -3.236047E+00                  NAN        -3.527617E+00        -1.480832E+00         0.000000E+00        -2.876010E-02         0.000000E+00        -3.882643E+00         0.000000E+00        -2.895537E+01        -2.979325E+01        -3.209996E+01        -3.119425E+01        -2.547502E+01        -2.630044E+01        -6.404979E+00        -6.721708E+00        -5.390728E+00        -6.733797E+00        -6.100676E+00        -6.343911E+00        -3.920061E+00         0.000000E+00                  NAN         0.000000E+00        -3.077605E+00         0.000000E+00        -2.311061E+01        -2.497826E+01                  NAN        -2.629670E+01        -2.342561E+01        -2.416097E+01        -7.011447E+00        -7.892518E+00                  NAN        -8.691366E+00        -6.646686E+00        -7.819406E+00        -1.532314E+00         0.000000E+00                  NAN         0.000000E+00        -1.168784E+00         0.000000E+00        -3.020933E+01        -3.128771E+01                  NAN        -3.286855E+01        -2.904944E+01        -2.856637E+01        -8.259128E-01        -9.706718E-01                  NAN        -1.040613E+00        -5.883100E-01        -1.030292E+00         3.800000E+01         7.900000E+01         3.000000E+00         6.150000E+02         1.700000E+01         1.200000E+01         4.600000E+01         6.700000E+01         0.000000E+00         8.000000E+00         1.980000E+02         1.830000E+02         3.000000E+01         6.500000E+01         0.000000E+00         3.710000E+02         2.900000E+01         4.500000E+01
        5.985090E+07         8.038223E+00         1.842091E-01         4.599572E-01         3.558337E-01        -6.549432E-02                  NAN        -1.760868E-01         1.619019E+00                  NAN         1.395422E+00         1.150000E+02         0.000000E+00         2.990000E+02        -1.295273E+01                  NAN        -1.274628E+01        -8.133104E+00                  NAN        -7.598735E+00        -3.494627E+00                  NAN        -3.713724E+00        -1.880245E+00         0.000000E+00                  NAN         0.000000E+00        -1.754008E+00         0.000000E+00        -2.829593E+01        -3.013757E+01                  NAN        -3.116702E+01        -2.702355E+01        -2.599130E+01        -6.450555E+00        -6.459930E+00                  NAN        -6.712412E+00        -5.867122E+00        -7.283685E+00        -3.956314E+00         0.000000E+00        -7.168935E-01         0.000000E+00        -3.244068E+00         0.000000E+00        -2.321277E+01        -2.374183E+01        -2.408437E+01        -2.762323E+01        -2.347122E+01        -2.386165E+01        -6.727095E+00        -8.508708E+00        -1.112533E+01        -7.749642E+00        -6.756610E+00        -8.080390E+00        -2.549262E+00         0.000000E+00                  NAN         0.000000E+00        -2.100574E+00         0.000000E+00        -2.912902E+01        -3.088768E+01                  NAN        -3.293244E+01        -2.792541E+01        -2.877981E+01        -7.839260E-01        -1.101547E+00                  NAN        -9.973846E-01        -7.315885E-01        -9.665695E-01         2.900000E+01         8.000000E+01         0.000000E+00         6.130000E+02         1.600000E+01         2.600000E+01         4.500000E+01         6.600000E+01         1.000000E+00         8.000000E+00         2.010000E+02         1.810000E+02         2.300000E+01         6.000000E+01         0.000000E+00         3.660000E+02         3.000000E+01         4.300000E+01
        5.988090E+07         8.679593E+00         1.965300E-01         4.634272E-01         3.400428E-01        -1.285369E-01                  NAN        -1.295019E-01         1.537108E+00                  NAN         1.437037E+00         1.190000E+02         0.000000E+00         2.950000E+02        -1.269004E+01                  NAN        -1.235559E+01        -8.158856E+00                  NAN        -8.166615E+00        -3.275135E+00                  NAN        -3.313717E+00        -1.873254E+00         0.000000E+00        -5.254435E-01         0.000000E+00        -2.381664E+00         0.000000E+00        -2.934111E+01        -2.950416E+01        -2.800341E+01        -3.127189E+01        -2.676173E+01        -2.640472E+01        -5.335105E+00        -6.970783E+00        -6.146287E+00        -6.669555E+00        -6.551666E+00        -7.749361E+00        -4.046213E+00         0.000000E+00                  NAN         0.000000E+00        -2.910035E+00         0.000000E+00        -2.339775E+01        -2.436897E+01                  NAN        -2.663311E+01        -2.369948E+01        -2.436647E+01        -7.054258E+00        -7.964323E+00                  NAN        -8.122858E+00        -6.654074E+00        -7.752964E+00        -1.623334E+00         0.000000E+00                  NAN         0.000000E+00        -1.341787E+00         0.000000E+00        -2.951810E+01        -3.114217E+01                  NAN        -3.291220E+01        -2.839930E+01        -2.895072E+01        -8.164745E-01        -9.735770E-01                  NAN        -1.026258E+00        -6.498383E-01        -6.197548E-01         2.800000E+01         8.400000E+01         4.000000E+00         6.150000E+02         1.500000E+01         1.800000E+01         5.000000E+01         7.200000E+01         0.000000E+00         9.000000E+00         2.130000E+02         1.580000E+02         2.400000E+01         6.400000E+01         0.000000E+00         3.710000E+02         3.400000E+01         4.200000E+01
        5.991090E+07         8.713113E+00         2.041158E-01         4.618576E-01         3.340266E-01        -8.209666E-02                  NAN        -1.459802E-01         1.560066E+00                  NAN         1.426879E+00         9.500000E+01         0.000000E+00         3.190000E+02        -1.227867E+01                  NAN        -1.202475E+01        -9.042295E+00                  NAN        -8.225737E+00        -3.234447E+00                  NAN        -3.708010E+00        -1.304805E+00         0.000000E+00                  NAN         0.000000E+00        -2.093466E+00         0.000000E+00        -2.909717E+01        -2.978474E+01                  NAN        -3.118619E+01        -2.570988E+01        -2.719483E+01        -5.775268E+00        -6.833254E+00                  NAN        -6.765915E+00        -7.343953E+00        -7.511605E+00        -2.828393E+00         0.000000E+00        -1.268126E-03         0.000000E+00        -3.221107E+00         0.000000E+00        -2.435094E+01        -2.465757E+01        -2.612158E+01        -2.964935E+01        -2.365718E+01        -2.446913E+01        -7.147113E+00        -7.826718E+00        -1.103083E+01        -6.798153E+00        -6.630344E+00        -7.560315E+00        -1.157921E+00         0.000000E+00                  NAN         0.000000E+00        -8.413496E-01         0.000000E+00        -2.988718E+01        -3.113339E+01                  NAN        -3.297336E+01        -2.871642E+01        -2.907469E+01        -7.542031E-01        -1.048139E+00                  NAN        -1.044333E+00        -6.151975E-01        -8.710583E-01         3.100000E+01         8.600000E+01         0.000000E+00         6.130000E+02         1.500000E+01         1.900000E+01         5.200000E+01         7.500000E+01         1.000000E+00         9.000000E+00         2.130000E+02         1.520000E+02         1.900000E+01         7.300000E+01         0.000000E+00         3.680000E+02         3.700000E+01         4.400000E+01
        5.994090E+07         8.363801E+00         2.011775E-01         4.679982E-01         3.308243E-01         2.998995E-02                  NAN        -9.481053E-02         1.663740E+00                  NAN         1.464661E+00         1.250000E+02         0.000000E+00         2.890000E+02        -1.199099E+01                  NAN        -1.163082E+01        -8.438393E+00                  NAN        -8.427040E+00        -4.253144E+00                  NAN        -3.469922E+00        -1.468801E+00         0.000000E+00                  NAN         0.000000E+00        -8.879806E-01         0.000000E+00        -2.878751E+01        -2.986403E+01                  NAN        -3.104445E+01        -2.848319E+01        -2.572997E+01        -6.520490E+00        -6.431809E+00                  NAN        -6.824485E+00        -6.311349E+00        -6.649825E+00        -3.557139E+00         0.000000E+00                  NAN         0.000000E+00        -3.180082E+00         0.000000E+00        -2.403370E+01        -2.476686E+01                  NAN        -2.754828E+01        -2.307743E+01        -2.471971E+01        -7.279290E+00        -8.548256E+00                  NAN        -8.222690E+00        -6.848775E+00        -7.375862E+00        -1.265171E+00         0.000000E+00                  NAN         0.000000E+00        -7.314443E-01         0.000000E+00        -3.003647E+01        -3.111925E+01                  NAN        -3.283909E+01        -2.915222E+01        -2.909481E+01        -9.908096E-01        -1.033691E+00                  NAN        -1.043268E+00        -6.789568E-01        -5.559203E-01         3.500000E+01         8.500000E+01         0.000000E+00         6.190000E+02         1.400000E+01         1.100000E+01         6.100000E+01         6.300000E+01         0.000000E+00         1.000000E+01         1.880000E+02         1.800000E+02         2.700000E+01         6.600000E+01         0.000000E+00         3.710000E+02         2.500000E+01         4.000000E+01
        5.997090E+07         7.987339E+00         1.753253E-01         4.654258E-01         3.592489E-01        -1.831304E-01                  NAN        -1.251178E-01         1.504557E+00                  NAN         1.443829E+00         8.600000E+01         0.000000E+00         3.280000E+02        -1.386434E+01                  NAN        -1.219286E+01        -7.859877E+00                  NAN        -7.929918E+00        -3.214334E+00                  NAN        -3.966960E+00        -1.487344E+00         0.000000E+00        -4.460209E-02         0.000000E+00        -1.162610E+00         0.000000E+00        -2.871854E+01        -2.995970E+01        -3.453605E+01        -3.112707E+01        -2.680670E+01        -2.770064E+01        -6.311356E+00        -6.901961E+00        -5.354670E+00        -6.690359E+00        -6.341032E+00        -6.480489E+00        -3.527550E+00         0.000000E+00                  NAN         0.000000E+00        -3.335398E+00         0.000000E+00        -2.318646E+01        -2.472857E+01                  NAN        -2.503208E+01        -2.333184E+01        -2.445029E+01        -7.072303E+00        -8.130092E+00                  NAN        -9.573596E+00        -6.743050E+00        -7.518706E+00        -1.271913E+00         0.000000E+00        -6.455679E-03         0.000000E+00        -1.019018E+00         0.000000E+00        -2.972385E+01        -3.144218E+01        -3.378886E+01        -3.291260E+01        -2.847557E+01        -2.885499E+01        -7.770756E-01        -1.018748E+00        -2.204012E-01        -1.034769E+00        -9.188788E-01        -8.206527E-01         2.200000E+01         8.400000E+01         1.000000E+00         6.160000E+02         3.100000E+01         1.000000E+01         5.300000E+01         5.500000E+01         0.000000E+00         1.200000E+01         2.020000E+02         1.800000E+02         2.200000E+01         6.000000E+01         1.000000E+00         3.680000E+02         4.100000E+01         4.000000E+01
        6.000090E+07         8.563249E+00         2.000329E-01         4.635590E-01         3.364081E-01        -1.386695E-01                  NAN        -1.780117E-01         1.558838E+00                  NAN         1.387658E+00         1.260000E+02         0.000000E+00         2.880000E+02        -1.298482E+01                  NAN        -1.282474E+01        -8.883278E+00                  NAN        -7.376077E+00        -3.155121E+00                  NAN        -3.478009E+00        -1.834169E+00         0.000000E+00        -3.682831E-02         0.000000E+00        -2.366289E+00         0.000000E+00        -2.834548E+01        -2.947818E+01        -3.065406E+01        -3.112000E+01        -2.531591E+01        -2.646856E+01        -6.634167E+00        -6.913370E+00        -6.247901E+00        -6.697970E+00        -6.505561E+00        -7.675390E+00        -3.717341E+00         0.000000E+00                  NAN         0.000000E+00        -3.052958E+00         0.000000E+00        -2.398878E+01        -2.516625E+01                  NAN        -2.641528E+01        -2.393611E+01        -2.453281E+01        -6.906346E+00        -7.953050E+00                  NAN        -8.370236E+00        -6.830468E+00        -7.749382E+00        -1.101893E+00         0.000000E+00                  NAN         0.000000E+00        -1.824876E+00         0.000000E+00        -3.027429E+01        -3.081802E+01                  NAN        -3.276133E+01        -2.807665E+01        -2.929826E+01        -1.007728E+00        -1.075068E+00                  NAN        -1.085545E+00        -6.878184E-01        -1.066100E+00         3.700000E+01         8.700000E+01         2.000000E+00         6.090000E+02         1.400000E+01         1.500000E+01         6.000000E+01         6.200000E+01         0.000000E+00         1.400000E+01         2.030000E+02         1.630000E+02         2.800000E+01         7.100000E+01         0.000000E+00         3.640000E+02         3.000000E+01         4.500000E+01
        6.003090E+07         8.092039E+00         1.778180E-01         4.632625E-01         3.589195E-01        -1.028917E-01                  NAN        -1.423122E-01         1.598560E+00                  NAN         1.412785E+00         1.150000E+02         0.000000E+00         2.990000E+02        -1.296411E+01                  NAN        -1.239257E+01        -8.573707E+00                  NAN        -7.965749E+00        -2.835956E+00                  NAN        -3.968387E+00        -1.647884E+00         0.000000E+00        -4.504112E-01         0.000000E+00        -1.635376E+00         0.000000E+00        -2.807076E+01        -3.016466E+01        -3.051036E+01        -3.117881E+01        -2.655888E+01        -2.734117E+01        -6.224382E+00        -6.181992E+00        -5.688194E+00        -6.660722E+00        -5.952706E+00        -7.352035E+00        -3.989185E+00         0.000000E+00                  NAN         0.000000E+00        -3.214652E+00         0.000000E+00        -2.376669E+01        -2.570277E+01                  NAN        -2.656785E+01        -2.334501E+01        -2.429791E+01        -7.101125E+00        -7.736903E+00                  NAN        -8.147128E+00        -6.842770E+00        -7.797082E+00        -1.611521E+00         0.000000E+00        -3.964077E-02         0.000000E+00        -1.335925E+00         0.000000E+00        -2.832569E+01        -3.096147E+01        -3.264165E+01        -3.298207E+01        -2.857700E+01        -2.877762E+01        -1.173480E+00        -9.585341E-01        -1.199887E+00        -9.839842E-01        -7.763623E-01        -8.286880E-01         2.800000E+01         7.600000E+01         6.000000E+00         6.130000E+02         1.900000E+01         2.200000E+01         4.900000E+01         5.900000E+01         0.000000E+00         1.200000E+01         2.000000E+02         1.820000E+02         2.500000E+01         6.500000E+01         2.000000E+00         3.630000E+02         3.400000E+01         4.600000E+01
        6.006090E+07         8.288300E+00         1.817211E-01         4.634313E-01         3.548476E-01        -4.127514E-02        -7.046814E-02        -1.505065E-01         1.639837E+00         1.857195E+00         1.444289E+00         1.080000E+02         1.000000E+00         3.050000E+02        -1.213723E+01        -3.110125E+01        -1.247255E+01        -9.163590E+00        -1.324734E+01        -8.197129E+00        -2.735606E+00         0.000000E+00        -3.834542E+00        -1.637666E+00         0.000000E+00        -7.110281E-01         0.000000E+00        -1.345329E+00         0.000000E+00        -2.798760E+01        -3.033313E+01        -2.973497E+01        -3.105810E+01        -2.699159E+01        -2.721028E+01        -6.047417E+00        -6.423089E+00        -6.130968E+00        -6.716846E+00        -6.462661E+00        -6.956457E+00        -3.534725E+00         0.000000E+00                  NAN         0.000000E+00        -3.048560E+00         0.000000E+00        -2.313267E+01        -2.589328E+01                  NAN        -2.423703E+01        -2.413325E+01        -2.439842E+01        -7.738573E+00        -7.823472E+00                  NAN        -9.630318E+00        -6.625798E+00        -7.834335E+00        -1.187278E+00         0.000000E+00        -8.252341E-02         0.000000E+00        -1.393578E+00         0.000000E+00        -2.999805E+01        -3.117873E+01        -3.212802E+01        -3.279793E+01        -2.893434E+01        -2.898596E+01        -7.859584E-01        -1.116498E+00        -1.209121E+00        -1.039642E+00        -6.159149E-01        -8.683942E-01         2.800000E+01         7.500000E+01         9.000000E+00         6.100000E+02         2.800000E+01         1.400000E+01         4.900000E+01         6.100000E+01         0.000000E+00         1.100000E+01         2.110000E+02         1.700000E+02         2.500000E+01         6.400000E+01         3.000000E+00         3.580000E+02         4.300000E+01         4.700000E+01
        6.009090E+07         8.009201E+00         1.839016E-01         4.614945E-01         3.546039E-01        -1.000287E-01                  NAN        -1.255258E-01         1.609151E+00                  NAN         1.415141E+00         1.260000E+02         0.000000E+00         2.880000E+02        -1.305724E+01                  NAN        -1.211196E+01        -8.662618E+00                  NAN        -7.954567E+00        -2.818946E+00                  NAN        -3.697059E+00        -1.205022E+00         0.000000E+00        -7.704766E-01         0.000000E+00        -2.046811E+00         0.000000E+00        -2.850342E+01        -3.019166E+01        -3.209386E+01        -3.128601E+01        -2.642838E+01        -2.604503E+01        -6.668240E+00        -6.792034E+00        -5.826262E+00        -6.665700E+00        -6.799471E+00        -7.344998E+00        -5.522649E+00         0.000000E+00                  NAN         0.000000E+00        -2.795556E+00         0.000000E+00        -2.273618E+01        -2.503139E+01                  NAN        -2.576168E+01        -2.339273E+01        -2.434646E+01        -6.838128E+00        -8.184821E+00                  NAN        -9.081689E+00        -7.001676E+00        -7.687932E+00        -9.448287E-01         0.000000E+00        -3.846027E-01         0.000000E+00        -9.505287E-01         0.000000E+00        -3.011548E+01        -3.140417E+01        -3.241113E+01        -3.292826E+01        -2.865644E+01        -2.900873E+01        -1.026533E+00        -9.418182E-01        -4.181397E-01        -1.013467E+00        -5.075307E-01        -9.271214E-01         3.500000E+01         7.400000E+01         1.200000E+01         6.010000E+02         1.800000E+01         2.400000E+01         4.100000E+01         6.400000E+01         0.000000E+00         1.200000E+01         2.200000E+02         1.650000E+02         2.400000E+01         6.400000E+01         5.000000E+00         3.610000E+02         3.000000E+01         5.100000E+01
        6.012090E+07         8.040913E+00         1.865371E-01         4.612530E-01         3.522100E-01        -1.369437E-01                  NAN        -1.283915E-01         1.531435E+00                  NAN         1.419393E+00         1.200000E+02         0.000000E+00         2.940000E+02        -1.345040E+01                  NAN        -1.240414E+01        -8.386349E+00                  NAN        -7.808739E+00        -2.762348E+00                  NAN        -3.784534E+00        -1.387925E+00         0.000000E+00        -6.876687E-01         0.000000E+00        -2.655164E+00         0.000000E+00        -2.979393E+01        -3.054715E+01        -3.181813E+01        -3.113283E+01        -2.600899E+01        -2.719133E+01        -5.812434E+00        -6.502079E+00        -6.525349E+00        -6.672528E+00        -6.148257E+00        -7.013493E+00        -4.195273E+00         0.000000E+00                  NAN         0.000000E+00        -3.079571E+00         0.000000E+00        -2.310328E+01        -2.523889E+01                  NAN        -2.645334E+01        -2.322913E+01        -2.422486E+01        -7.451170E+00        -7.932292E+00                  NAN        -8.241144E+00        -6.815533E+00        -7.825785E+00        -1.928886E+00         0.000000E+00        -2.300116E-01         0.000000E+00        -1.040152E+00         0.000000E+00        -2.963521E+01        -3.112172E+01        -3.346816E+01        -3.286246E+01        -2.857361E+01        -2.946590E+01        -4.775613E-01        -1.090808E+00        -7.947542E-01        -9.725125E-01        -5.525670E-01        -7.105153E-01         3.300000E+01         8.300000E+01         1.000000E+01         5.990000E+02         1.600000E+01         2.300000E+01         4.800000E+01         6.400000E+01         0.000000E+00         1.100000E+01         2.060000E+02         1.730000E+02         2.400000E+01         6.700000E+01         6.000000E+00         3.580000E+02         3.700000E+01         4.900000E+01
        6.015090E+07         8.715996E+00         2.129306E-01         4.528887E-01         3.341807E-01        -9.170074E-02                  NAN        -1.826490E-01         1.563711E+00                  NAN         1.406000E+00         1.240000E+02         0.000000E+00         2.900000E+02        -1.332767E+01                  NAN        -1.173350E+01        -9.073825E+00                  NAN        -7.510018E+00        -2.687229E+00                  NAN        -4.242891E+00        -1.567585E+00         0.000000E+00        -3.414604E-01         0.000000E+00        -2.216973E+00         0.000000E+00        -2.960741E+01        -2.977404E+01        -2.931455E+01        -3.119310E+01        -2.675606E+01        -2.647306E+01        -6.308907E+00        -6.668682E+00        -6.986053E+00        -6.662317E+00        -6.707214E+00        -7.138256E+00        -3.626816E+00         0.000000E+00                  NAN         0.000000E+00        -2.985156E+00         0.000000E+00        -2.388138E+01        -2.475184E+01                  NAN        -2.705088E+01        -2.337916E+01        -2.442485E+01        -6.906503E+00        -8.158442E+00                  NAN        -8.227917E+00        -7.030134E+00        -7.740364E+00        -1.908436E+00         0.000000E+00        -1.934383E+00         0.000000E+00        -1.470792E+00         0.000000E+00        -2.973626E+01        -3.093060E+01        -3.111390E+01        -3.292363E+01        -2.844196E+01        -2.923346E+01        -8.276751E-01        -1.003247E+00        -5.952727E-01        -9.921996E-01        -6.936710E-01        -9.875297E-01         4.500000E+01         8.700000E+01         8.000000E+00         5.950000E+02         2.100000E+01         8.000000E+00         5.800000E+01         6.900000E+01         0.000000E+00         9.000000E+00         1.830000E+02         1.830000E+02         2.800000E+01         7.400000E+01         2.000000E+00         3.540000E+02         3.500000E+01         4.100000E+01
        6.018090E+07         9.092350E+00         2.300429E-01         4.493012E-01         3.206559E-01        -1.258628E-01                  NAN        -7.897320E-02         1.559184E+00                  NAN         1.467412E+00         1.440000E+02         0.000000E+00         2.700000E+02        -1.349575E+01                  NAN        -1.137729E+01        -9.095747E+00                  NAN        -7.733449E+00        -2.977987E+00                  NAN        -3.860134E+00        -1.506138E+00         0.000000E+00        -4.828661E-01         0.000000E+00        -2.733559E+00         0.000000E+00        -2.856053E+01        -2.946234E+01        -2.997661E+01        -3.121066E+01        -2.558931E+01        -2.774559E+01        -6.222921E+00        -7.046690E+00        -5.970964E+00        -6.725551E+00        -5.889053E+00        -6.954301E+00        -3.502326E+00         0.000000E+00                  NAN         0.000000E+00        -3.049701E+00         0.000000E+00        -2.399828E+01        -2.511669E+01                  NAN        -2.820836E+01        -2.371932E+01        -2.447524E+01        -6.870279E+00        -8.020388E+00                  NAN        -7.771759E+00        -6.492503E+00        -7.815655E+00        -1.768940E+00         0.000000E+00        -3.754654E-04         0.000000E+00        -1.044756E+00         0.000000E+00        -2.920349E+01        -3.123028E+01        -3.555076E+01        -3.288268E+01        -2.849390E+01        -2.896418E+01        -7.752650E-01        -1.015096E+00        -8.056568E-01        -1.018978E+00        -6.224748E-01        -9.660847E-01         4.400000E+01         9.300000E+01         8.000000E+00         5.940000E+02         1.400000E+01         1.100000E+01         6.400000E+01         7.000000E+01         0.000000E+00         1.000000E+01         1.820000E+02         1.760000E+02         2.500000E+01         7.700000E+01         1.000000E+00         3.550000E+02         3.800000E+01         4.200000E+01
        6.021090E+07         8.143915E+00         1.948828E-01         4.571460E-01         3.479712E-01        -8.520882E-02                  NAN        -1.324101E-01         1.603359E+00                  NAN         1.454131E+00         1.320000E+02         0.000000E+00         2.820000E+02        -1.327551E+01                  NAN        -1.213174E+01        -8.901527E+00                  NAN        -7.768063E+00        -2.634370E+00                  NAN        -3.927031E+00        -1.601828E+00         0.000000E+00        -2.087789E-01         0.000000E+00        -2.779513E+00         0.000000E+00        -2.766660E+01        -2.957658E+01        -3.209934E+01        -3.124474E+01        -2.560664E+01        -2.800356E+01        -7.012885E+00        -6.654229E+00        -6.009603E+00        -6.622650E+00        -6.951236E+00        -7.157176E+00        -3.720520E+00         0.000000E+00                  NAN         0.000000E+00        -3.016080E+00         0.000000E+00        -2.306563E+01        -2.555006E+01                  NAN        -2.638173E+01        -2.374817E+01        -2.435507E+01        -7.201776E+00        -8.143771E+00                  NAN        -8.228000E+00        -6.800586E+00        -7.780029E+00        -6.878680E-01         0.000000E+00        -4.708473E-02         0.000000E+00        -1.054887E+00         0.000000E+00        -3.067900E+01        -3.133728E+01        -3.391508E+01        -3.273968E+01        -2.867404E+01        -2.905347E+01        -8.533250E-01        -1.110194E+00        -3.826246E-01        -1.033571E+00        -7.061684E-01        -1.039880E+00         3.100000E+01         8.000000E+01         1.200000E+01         6.010000E+02         1.700000E+01         2.300000E+01         6.800000E+01         4.900000E+01         0.000000E+00         1.100000E+01         1.950000E+02         1.790000E+02         2.800000E+01         5.700000E+01         2.000000E+00         3.600000E+02         2.900000E+01         5.100000E+01
        6.024090E+07         8.104756E+00         2.027563E-01         4.613298E-01         3.359139E-01        -1.907943E-01                  NAN        -1.510291E-01         1.493206E+00                  NAN         1.428588E+00         1.460000E+02         0.000000E+00         2.680000E+02        -1.417886E+01                  NAN        -1.193934E+01        -7.815069E+00                  NAN        -7.900014E+00        -3.121078E+00                  NAN        -3.866263E+00        -1.582951E+00         0.000000E+00        -1.427560E-01         0.000000E+00        -2.281945E+00         0.000000E+00        -2.839271E+01        -2.958323E+01        -3.297826E+01        -3.124770E+01        -2.533847E+01        -2.869037E+01        -6.363884E+00        -6.912117E+00        -5.378097E+00        -6.714626E+00        -6.769136E+00        -5.959757E+00        -3.524163E+00         0.000000E+00                  NAN         0.000000E+00        -3.275085E+00         0.000000E+00        -2.354706E+01        -2.524764E+01                  NAN        -2.678449E+01        -2.324380E+01        -2.410605E+01        -6.662048E+00        -8.064896E+00                  NAN        -8.278753E+00        -6.806207E+00        -7.717594E+00        -1.510815E+00         0.000000E+00        -2.501359E-02         0.000000E+00        -1.850630E+00         0.000000E+00        -3.078211E+01        -3.118855E+01        -3.357702E+01        -3.293161E+01        -2.768332E+01        -2.872984E+01        -6.164967E-01        -1.010138E+00        -1.646315E+00        -1.014255E+00        -8.613715E-01        -8.231341E-01         4.600000E+01         7.700000E+01         5.000000E+00         6.090000E+02         1.400000E+01         1.300000E+01         6.700000E+01         5.300000E+01         0.000000E+00         1.200000E+01         1.780000E+02         1.920000E+02         2.500000E+01         5.800000E+01         2.000000E+00         3.690000E+02         3.300000E+01         4.900000E+01
        6.027090E+07         8.338562E+00         2.078735E-01         4.598034E-01         3.323231E-01        -1.123009E-01                  NAN        -2.130007E-01         1.557565E+00                  NAN         1.348204E+00         1.230000E+02         0.000000E+00         2.910000E+02        -1.346008E+01                  NAN        -1.271817E+01        -8.365301E+00                  NAN        -7.685086E+00        -3.042005E+00                  NAN        -3.758302E+00        -1.812778E+00         0.000000E+00        -2.230355E-02         0.000000E+00        -3.070906E+00         0.000000E+00        -2.947506E+01        -2.941679E+01        -3.361498E+01        -3.115000E+01        -2.499605E+01        -2.673648E+01        -5.891714E+00        -6.779326E+00        -5.602383E+00        -6.817146E+00        -5.854078E+00        -7.147670E+00        -3.789652E+00         0.000000E+00                  NAN         0.000000E+00        -3.124444E+00         0.000000E+00        -2.316944E+01        -2.486347E+01                  NAN        -2.694000E+01        -2.315113E+01        -2.453192E+01        -7.290374E+00        -7.959668E+00                  NAN        -8.655924E+00        -6.996923E+00        -7.584139E+00        -1.539244E+00         0.000000E+00        -3.058555E-02         0.000000E+00        -1.698581E+00         0.000000E+00        -2.974069E+01        -3.115533E+01        -3.290157E+01        -3.289687E+01        -2.782322E+01        -2.884985E+01        -1.016569E+00        -9.202806E-01        -8.864170E-01        -9.857171E-01        -5.081490E-01        -8.659207E-01         3.600000E+01         9.200000E+01         5.000000E+00         5.990000E+02         2.100000E+01         1.100000E+01         5.400000E+01         7.500000E+01         0.000000E+00         1.000000E+01         1.950000E+02         1.680000E+02         2.400000E+01         6.600000E+01         3.000000E+00         3.600000E+02         3.400000E+01         4.300000E+01
        6.030090E+07         8.099016E+00         1.858123E-01         4.654148E-01         3.487729E-01        -1.438500E-01                  NAN        -1.716427E-01         1.567930E+00                  NAN         1.370053E+00         1.220000E+02         0.000000E+00         2.920000E+02        -1.200753E+01                  NAN        -1.226555E+01        -8.468516E+00                  NAN        -7.522291E+00        -3.186521E+00                  NAN        -3.942745E+00        -1.962196E+00         0.000000E+00        -7.841055E-02         0.000000E+00        -1.664131E+00         0.000000E+00        -2.905357E+01        -2.934994E+01        -3.136190E+01        -3.111889E+01        -2.781093E+01        -2.624625E+01        -5.802727E+00        -6.888877E+00        -5.228593E+00        -6.790188E+00        -6.265790E+00        -7.359598E+00        -3.259525E+00         0.000000E+00                  NAN         0.000000E+00        -3.112548E+00         0.000000E+00        -2.334226E+01        -2.511967E+01                  NAN        -2.693074E+01        -2.314551E+01        -2.415044E+01        -7.609280E+00        -7.894047E+00                  NAN        -8.293090E+00        -6.765812E+00        -7.661908E+00        -1.261605E+00         0.000000E+00        -3.225778E-02         0.000000E+00        -1.310506E+00         0.000000E+00        -3.006108E+01        -3.086112E+01        -3.317127E+01        -3.269990E+01        -2.793464E+01        -2.910651E+01        -1.052038E+00        -9.317422E-01        -8.458309E-01        -1.084838E+00        -7.649744E-01        -9.016265E-01         3.800000E+01         7.700000E+01         5.000000E+00         6.090000E+02         1.200000E+01         2.300000E+01         5.200000E+01         6.200000E+01         0.000000E+00         1.000000E+01         2.030000E+02         1.750000E+02         2.600000E+01         5.800000E+01         1.000000E+00         3.700000E+02         3.400000E+01         4.300000E+01
        6.033090E+07         8.406002E+00         1.956185E-01         4.617251E-01         3.426563E-01        -1.064114E-01                  NAN        -1.093434E-01         1.610530E+00                  NAN         1.421688E+00         1.310000E+02         0.000000E+00         2.830000E+02        -1.163824E+01                  NAN        -1.226873E+01        -8.418787E+00                  NAN        -7.695495E+00        -3.604067E+00                  NAN        -3.813211E+00        -1.842197E+00         0.000000E+00        -3.055298E-01         0.000000E+00        -2.953259E+00         0.000000E+00        -2.814495E+01        -2.967900E+01        -3.137720E+01        -3.126977E+01        -2.570118E+01        -2.696564E+01        -6.079787E+00        -6.483067E+00        -5.863884E+00        -6.708258E+00        -6.457951E+00        -6.677580E+00        -3.563909E+00         0.000000E+00                  NAN         0.000000E+00        -3.228884E+00         0.000000E+00        -2.214144E+01        -2.482976E+01                  NAN        -2.556773E+01        -2.357215E+01        -2.425692E+01        -7.530111E+00        -8.191376E+00                  NAN        -8.349321E+00        -6.530535E+00        -7.750653E+00        -1.415085E+00         0.000000E+00        -5.795777E-01         0.000000E+00        -6.862659E-01         0.000000E+00        -3.020948E+01        -3.112811E+01        -3.178647E+01        -3.282883E+01        -2.878910E+01        -2.940412E+01        -5.077840E-01        -1.042962E+00        -9.619864E-01        -1.041496E+00        -6.521642E-01        -7.989573E-01         3.100000E+01         8.100000E+01         9.000000E+00         6.080000E+02         1.000000E+01         2.500000E+01         5.900000E+01         6.200000E+01         0.000000E+00         1.000000E+01         1.870000E+02         1.840000E+02         2.200000E+01         6.000000E+01         5.000000E+00         3.680000E+02         2.900000E+01         5.000000E+01
        6.036090E+07         8.648478E+00         2.179981E-01         4.599462E-01         3.220557E-01        -1.121707E-01                  NAN        -1.132131E-01         1.578094E+00                  NAN         1.454879E+00         1.280000E+02         0.000000E+00         2.860000E+02        -1.373403E+01                  NAN        -1.199251E+01        -9.106289E+00                  NAN        -7.711918E+00        -2.827624E+00                  NAN        -3.838813E+00        -1.865392E+00         0.000000E+00        -1.022331E-02         0.000000E+00        -2.597132E+00         0.000000E+00        -2.832393E+01        -2.989589E+01        -2.918047E+01        -3.128071E+01        -2.793805E+01        -2.567497E+01        -6.587888E+00        -6.622696E+00        -6.925655E+00        -6.770912E+00        -5.264421E+00        -7.655804E+00        -3.527898E+00         0.000000E+00                  NAN         0.000000E+00        -3.118929E+00         0.000000E+00        -2.360315E+01        -2.496805E+01                  NAN        -2.655075E+01        -2.334189E+01        -2.471052E+01        -7.122275E+00        -8.254800E+00                  NAN        -8.766799E+00        -6.798095E+00        -7.473372E+00        -1.115145E+00         0.000000E+00        -9.192410E-02         0.000000E+00        -9.874107E-01         0.000000E+00        -2.992952E+01        -3.111774E+01        -3.260649E+01        -3.273706E+01        -2.897533E+01        -2.875638E+01        -7.264405E-01        -1.065480E+00        -1.109702E+00        -1.044084E+00        -6.509992E-01        -9.871953E-01         4.200000E+01         8.900000E+01         5.000000E+00         6.030000E+02         1.000000E+01         1.500000E+01         6.600000E+01         6.300000E+01         0.000000E+00         9.000000E+00         1.920000E+02         1.720000E+02         2.900000E+01         6.900000E+01         2.000000E+00         3.640000E+02         2.600000E+01         3.900000E+01
        6.039090E+07         8.488621E+00         2.016472E-01         4.569154E-01         3.414374E-01        -1.354633E-01                  NAN        -1.002264E-01         1.538681E+00                  NAN         1.469745E+00         1.400000E+02         0.000000E+00         2.740000E+02        -1.375682E+01                  NAN        -1.165129E+01        -8.278739E+00                  NAN        -8.080287E+00        -2.657635E+00                  NAN        -3.890775E+00        -2.337572E+00         0.000000E+00        -4.342284E-02         0.000000E+00        -3.293901E+00         0.000000E+00        -2.858067E+01        -2.976735E+01        -3.023335E+01        -3.118513E+01        -2.562305E+01        -2.609809E+01        -6.055503E+00        -6.840922E+00        -7.113920E+00        -6.715412E+00        -5.812815E+00        -7.069015E+00        -3.855515E+00         0.000000E+00                  NAN         0.000000E+00        -3.103822E+00         0.000000E+00        -2.317079E+01        -2.511743E+01                  NAN        -2.750746E+01        -2.297380E+01        -2.408885E+01        -7.521115E+00        -7.764943E+00                  NAN        -8.276860E+00        -7.069399E+00        -7.699137E+00        -1.432129E+00         0.000000E+00        -4.412101E-02         0.000000E+00        -6.498978E-01         0.000000E+00        -3.001326E+01        -3.117742E+01        -3.227704E+01        -3.282055E+01        -2.855006E+01        -2.850672E+01        -7.021852E-01        -9.173658E-01        -1.414842E+00        -9.735450E-01        -8.730234E-01        -9.061725E-01         4.000000E+01         8.100000E+01         1.100000E+01         5.980000E+02         1.400000E+01         2.000000E+01         5.100000E+01         6.400000E+01         0.000000E+00         9.000000E+00         1.900000E+02         1.880000E+02         2.400000E+01         6.600000E+01         3.000000E+00         3.620000E+02         2.700000E+01         4.500000E+01
        6.042090E+07         8.407447E+00         2.013617E-01         4.563993E-01         3.422391E-01        -1.499897E-01                  NAN        -1.227072E-01         1.513359E+00                  NAN         1.423060E+00         1.410000E+02         0.000000E+00         2.730000E+02        -1.406135E+01                  NAN        -1.219625E+01        -8.640813E+00                  NAN        -7.657312E+00        -2.580945E+00                  NAN        -3.835333E+00        -2.471151E+00         0.000000E+00        -6.549401E-02         0.000000E+00        -2.639466E+00         0.000000E+00        -2.826573E+01        -2.999670E+01        -3.076623E+01        -3.110109E+01        -2.614297E+01        -2.666765E+01        -6.317097E+00        -6.565339E+00        -6.260194E+00        -6.765227E+00        -7.013293E+00        -7.663215E+00        -3.830648E+00         0.000000E+00                  NAN         0.000000E+00        -3.039500E+00         0.000000E+00        -2.360032E+01        -2.475533E+01                  NAN        -2.851206E+01        -2.376213E+01        -2.410763E+01        -7.425548E+00        -8.019333E+00                  NAN        -6.546498E+00        -6.711957E+00        -7.784349E+00        -1.759588E+00         0.000000E+00        -2.165461E-02         0.000000E+00        -1.586822E+00         0.000000E+00        -2.972634E+01        -3.110813E+01        -3.240450E+01        -3.289089E+01        -2.805667E+01        -2.920826E+01        -8.513453E-01        -9.592186E-01        -8.858968E-01        -1.048158E+00        -7.768675E-01        -9.672953E-01         3.800000E+01         7.500000E+01         1.600000E+01         5.990000E+02         1.500000E+01         2.100000E+01         5.800000E+01         6.300000E+01         0.000000E+00         1.000000E+01         1.890000E+02         1.820000E+02         2.900000E+01         7.200000E+01         1.000000E+00         3.560000E+02         3.200000E+01         4.500000E+01
        6.045090E+07         8.688331E+00         2.019546E-01         4.580135E-01         3.400318E-01        -1.426097E-01                  NAN        -1.587221E-01         1.554477E+00                  NAN         1.397906E+00         1.150000E+02         0.000000E+00         2.990000E+02        -1.448571E+01                  NAN        -1.192023E+01        -8.563622E+00                  NAN        -7.747825E+00        -2.118735E+00                  NAN        -4.049267E+00        -1.947188E+00         0.000000E+00        -4.456587E-02         0.000000E+00        -1.535223E+00         0.000000E+00        -2.872447E+01        -2.963695E+01        -3.081455E+01        -3.100396E+01        -2.599195E+01        -2.673707E+01        -6.090216E+00        -6.865781E+00        -6.486844E+00        -6.828253E+00        -8.023508E+00        -7.349642E+00        -4.492190E+00         0.000000E+00                  NAN         0.000000E+00        -2.942295E+00         0.000000E+00        -2.228248E+01        -2.520359E+01                  NAN        -2.803824E+01        -2.351737E+01        -2.463806E+01        -7.744981E+00        -7.917925E+00                  NAN        -7.033273E+00        -6.612695E+00        -7.637554E+00        -1.187624E+00         0.000000E+00        -1.501756E-03         0.000000E+00        -1.889116E+00         0.000000E+00        -3.036624E+01        -3.120626E+01        -3.415428E+01        -3.288131E+01        -2.822469E+01        -2.916178E+01        -8.643720E-01        -1.164687E+00        -5.874118E-01        -1.079921E+00        -5.772974E-01        -7.877512E-01         4.000000E+01         8.100000E+01         1.000000E+01         6.000000E+02         1.400000E+01         1.900000E+01         5.200000E+01         6.800000E+01         0.000000E+00         1.000000E+01         1.980000E+02         1.740000E+02         2.900000E+01         6.400000E+01         1.000000E+00         3.620000E+02         3.300000E+01         4.800000E+01
        6.048090E+07         8.211272E+00         1.915665E-01         4.528963E-01         3.555373E-01        -8.896866E-02                  NAN        -1.530483E-01         1.626720E+00                  NAN         1.420745E+00         1.150000E+02         0.000000E+00         2.990000E+02        -1.424658E+01                  NAN        -1.264485E+01        -8.087052E+00                  NAN        -7.726547E+00        -2.152746E+00                  NAN        -3.608611E+00        -2.007073E+00         0.000000E+00        -4.627948E-02         0.000000E+00        -2.884731E+00         0.000000E+00        -2.940969E+01        -2.995534E+01        -3.081255E+01        -3.112517E+01        -2.587004E+01        -2.816716E+01        -5.965922E+00        -6.749018E+00        -5.642950E+00        -6.755686E+00        -6.014762E+00        -6.803314E+00        -4.418774E+00         0.000000E+00        -1.647633E-02         0.000000E+00        -3.052127E+00         0.000000E+00        -2.314231E+01        -2.474671E+01        -2.345076E+01        -2.761357E+01        -2.337227E+01        -2.429433E+01        -6.604574E+00        -8.235706E+00        -7.360996E+00        -8.254497E+00        -6.865323E+00        -7.803107E+00        -1.575272E+00         0.000000E+00                  NAN         0.000000E+00        -1.853594E+00         0.000000E+00        -3.033366E+01        -3.126230E+01                  NAN        -3.279958E+01        -2.754487E+01        -2.892056E+01        -7.549191E-01        -1.127496E+00                  NAN        -1.019453E+00        -9.256802E-01        -8.835564E-01         3.500000E+01         8.600000E+01         9.000000E+00         5.910000E+02         2.400000E+01         1.900000E+01         4.800000E+01         6.300000E+01         1.000000E+00         1.100000E+01         1.930000E+02         1.860000E+02         2.800000E+01         6.400000E+01         0.000000E+00         3.550000E+02         3.900000E+01         5.500000E+01
        6.051090E+07         8.220562E+00         1.884039E-01         4.487454E-01         3.628507E-01        -1.355895E-01                  NAN        -1.426353E-01         1.562098E+00                  NAN         1.419438E+00         8.900000E+01         0.000000E+00         3.250000E+02        -1.492294E+01                  NAN        -1.232415E+01        -9.334457E+00                  NAN        -7.701921E+00        -1.025485E+00                  NAN        -4.154742E+00        -1.603585E+00         0.000000E+00        -2.953691E-03         0.000000E+00        -1.837520E+00         0.000000E+00        -2.935458E+01        -3.002936E+01        -3.038027E+01        -3.117405E+01        -2.647491E+01        -2.683963E+01        -6.459039E+00        -6.525861E+00        -6.789789E+00        -6.772431E+00        -6.428391E+00        -6.671295E+00        -3.567886E+00         0.000000E+00        -7.874946E-03         0.000000E+00        -3.496978E+00         0.000000E+00        -2.334277E+01        -2.528031E+01        -3.319967E+01        -2.609230E+01        -2.313379E+01        -2.405753E+01        -7.124422E+00        -7.983569E+00        -3.666468E+00        -7.829579E+00        -6.770597E+00        -7.654806E+00        -8.403032E-01         0.000000E+00                  NAN         0.000000E+00        -1.645001E+00         0.000000E+00        -3.057228E+01        -3.153494E+01                  NAN        -3.292232E+01        -2.813794E+01        -2.874375E+01        -9.942400E-01        -9.257863E-01                  NAN        -1.004780E+00        -6.510798E-01        -1.007210E+00         3.000000E+01         8.800000E+01         5.000000E+00         5.940000E+02         2.700000E+01         2.000000E+01         5.100000E+01         6.000000E+01         1.000000E+00         9.000000E+00         1.920000E+02         1.890000E+02         2.200000E+01         7.600000E+01         0.000000E+00         3.500000E+02         3.700000E+01         4.900000E+01
        6.054090E+07         8.082794E+00         1.856586E-01         4.525229E-01         3.618185E-01        -1.664298E-01                  NAN        -7.947426E-02         1.505033E+00                  NAN         1.506600E+00         9.300000E+01         0.000000E+00         3.210000E+02        -1.576586E+01                  NAN        -1.202465E+01        -8.846540E+00                  NAN        -7.896977E+00        -1.203837E+00                  NAN        -4.194913E+00        -1.319290E+00         0.000000E+00        -2.193105E-01         0.000000E+00        -3.179870E+00         0.000000E+00        -2.948858E+01        -3.092882E+01        -3.133650E+01        -3.108730E+01        -2.606749E+01        -2.714245E+01        -6.236427E+00        -6.316906E+00        -6.279661E+00        -6.660196E+00        -6.219217E+00        -6.556567E+00        -4.090168E+00         0.000000E+00                  NAN         0.000000E+00        -3.133011E+00         0.000000E+00        -2.376213E+01        -2.539948E+01                  NAN        -2.508548E+01        -2.340285E+01        -2.442004E+01        -7.035027E+00        -8.022476E+00                  NAN        -8.511098E+00        -6.739534E+00        -7.646430E+00        -7.047148E-01         0.000000E+00        -6.706567E-03         0.000000E+00        -2.107403E+00         0.000000E+00        -3.086548E+01        -3.168883E+01        -3.449531E+01        -3.282423E+01        -2.762847E+01        -2.873611E+01        -7.214374E-01        -9.754555E-01        -1.156941E-01        -1.011714E+00        -7.883768E-01        -8.788304E-01         2.700000E+01         8.700000E+01         5.000000E+00         5.990000E+02         2.100000E+01         2.500000E+01         5.400000E+01         5.700000E+01         0.000000E+00         9.000000E+00         1.970000E+02         1.850000E+02         2.200000E+01         7.400000E+01         1.000000E+00         3.550000E+02         3.500000E+01         5.100000E+01
        6.057090E+07         8.160055E+00         1.907209E-01         4.534453E-01         3.558337E-01        -2.466847E-01                  NAN        -1.044035E-01         1.430490E+00                  NAN         1.480685E+00         7.700000E+01         0.000000E+00         3.370000E+02        -1.468683E+01                  NAN        -1.223483E+01        -8.426824E+00                  NAN        -7.766996E+00        -1.486473E+00                  NAN        -4.127978E+00        -1.431993E+00         0.000000E+00        -2.096903E-01         0.000000E+00        -1.573267E+00         0.000000E+00        -2.830115E+01        -2.980640E+01        -3.188714E+01        -3.120042E+01        -2.636259E+01        -2.692439E+01        -6.882773E+00        -6.947312E+00        -7.209872E+00        -6.670691E+00        -6.583257E+00        -7.275217E+00        -4.115418E+00         0.000000E+00        -5.435098E-02         0.000000E+00        -3.341678E+00         0.000000E+00        -2.243994E+01        -2.487443E+01        -2.806039E+01        -2.708796E+01        -2.344915E+01        -2.435437E+01        -7.697760E+00        -8.092071E+00        -7.996033E+00        -7.638891E+00        -6.538695E+00        -7.759855E+00        -1.899385E+00         0.000000E+00        -4.805185E-01         0.000000E+00        -1.488557E+00         0.000000E+00        -2.951580E+01        -3.075788E+01        -3.181217E+01        -3.281187E+01        -2.801337E+01        -2.885275E+01        -1.154141E+00        -1.368585E+00        -1.208409E+00        -1.054619E+00        -8.051659E-01        -1.015643E+00         2.600000E+01         8.600000E+01         8.000000E+00         6.000000E+02         2.300000E+01         2.100000E+01         4.200000E+01         7.200000E+01         1.000000E+00         9.000000E+00         2.020000E+02         1.760000E+02         1.900000E+01         6.700000E+01         3.000000E+00         3.590000E+02         3.900000E+01         4.400000E+01
        6.060090E+07         8.315391E+00         1.977049E-01         4.498984E-01         3.523966E-01        -1.599362E-01                  NAN        -1.122407E-01         1.571291E+00                  NAN         1.474169E+00         7.800000E+01         0.000000E+00         3.360000E+02        -1.422684E+01                  NAN        -1.182659E+01        -9.080991E+00                  NAN        -8.016533E+00        -1.731975E+00                  NAN        -4.153546E+00        -1.728106E+00         0.000000E+00        -4.872501E-01         0.000000E+00        -1.989120E+00         0.000000E+00        -2.771240E+01        -2.961950E+01        -2.997726E+01        -3.103217E+01        -2.573165E+01        -2.827539E+01        -6.790179E+00        -6.807891E+00        -7.245838E+00        -6.788480E+00        -6.752885E+00        -7.062432E+00        -2.626656E+00         0.000000E+00                  NAN         0.000000E+00        -3.208441E+00         0.000000E+00        -2.381364E+01        -2.567341E+01                  NAN        -2.524993E+01        -2.333930E+01        -2.411657E+01        -7.442701E+00        -7.616478E+00                  NAN        -8.284201E+00        -6.978351E+00        -7.878853E+00        -1.423838E+00         0.000000E+00        -7.248874E-02         0.000000E+00        -1.321302E+00         0.000000E+00        -3.005049E+01        -3.116854E+01        -3.443185E+01        -3.287622E+01        -2.775029E+01        -2.892603E+01        -9.196438E-01        -9.834580E-01        -8.665897E-01        -1.065712E+00        -8.425635E-01        -6.315364E-01         2.500000E+01         9.600000E+01         8.000000E+00         5.930000E+02         2.300000E+01         1.900000E+01         5.600000E+01         7.200000E+01         0.000000E+00         1.000000E+01         2.070000E+02         1.570000E+02         2.100000E+01         6.900000E+01         1.000000E+00         3.550000E+02         3.700000E+01         4.600000E+01
        6.063090E+07         8.031285E+00         1.812002E-01         4.601548E-01         3.586449E-01        -1.701049E-01                  NAN        -8.704857E-02         1.480551E+00                  NAN         1.458977E+00         5.600000E+01         0.000000E+00         3.580000E+02        -1.378232E+01                  NAN        -1.166788E+01        -8.373067E+00                  NAN        -8.619684E+00        -2.168222E+00                  NAN        -3.577371E+00        -1.085136E+00         0.000000E+00        -8.033986E-02         0.000000E+00        -1.559141E+00         0.000000E+00        -2.864933E+01        -2.964285E+01        -3.107211E+01        -3.107408E+01        -2.725068E+01        -2.687162E+01        -6.815051E+00        -6.465583E+00        -8.308809E+00        -6.740227E+00        -6.524852E+00        -6.790471E+00        -3.125643E+00         0.000000E+00                  NAN         0.000000E+00        -3.336823E+00         0.000000E+00        -2.368051E+01        -2.529226E+01                  NAN        -2.650361E+01        -2.345114E+01        -2.448501E+01        -6.981841E+00        -7.361770E+00                  NAN        -7.629939E+00        -6.830836E+00        -7.598129E+00        -9.264975E-01         0.000000E+00        -1.466125E-01         0.000000E+00        -1.324395E+00         0.000000E+00        -2.973148E+01        -3.081489E+01        -3.257113E+01        -3.285330E+01        -2.865219E+01        -2.909107E+01        -7.684787E-01        -9.201264E-01        -1.144641E+00        -1.033944E+00        -9.389921E-01        -6.011844E-01         2.300000E+01         8.900000E+01         3.000000E+00         6.080000E+02         2.200000E+01         1.900000E+01         4.000000E+01         7.500000E+01         0.000000E+00         1.000000E+01         2.090000E+02         1.680000E+02         1.900000E+01         7.000000E+01         1.000000E+00         3.590000E+02         4.300000E+01         5.000000E+01
        6.066090E+07         8.342993E+00         1.854500E-01         4.534234E-01         3.611267E-01        -8.237682E-02                  NAN        -6.826865E-02         1.586090E+00                  NAN         1.474658E+00         7.400000E+01         0.000000E+00         3.400000E+02        -1.299928E+01                  NAN        -1.178549E+01        -9.475350E+00                  NAN        -8.306311E+00        -2.736668E+00                  NAN        -3.574180E+00        -1.521960E+00         0.000000E+00        -5.213158E-02         0.000000E+00        -2.453364E+00         0.000000E+00        -2.845309E+01        -2.959238E+01        -3.077758E+01        -3.119827E+01        -2.741005E+01        -2.596725E+01        -6.023407E+00        -6.886072E+00        -5.478009E+00        -6.649930E+00        -5.703373E+00        -7.011720E+00        -2.836935E+00         0.000000E+00                  NAN         0.000000E+00        -3.382945E+00         0.000000E+00        -2.388449E+01        -2.479502E+01                  NAN        -2.786411E+01        -2.334916E+01        -2.426679E+01        -7.221560E+00        -7.946756E+00                  NAN        -7.811963E+00        -6.682579E+00        -7.845273E+00        -1.250899E+00         0.000000E+00        -3.295398E-02         0.000000E+00        -1.271359E+00         0.000000E+00        -2.960435E+01        -3.118283E+01        -3.301808E+01        -3.278604E+01        -2.911308E+01        -2.885625E+01        -7.004379E-01        -9.368325E-01        -1.480513E+00        -1.019884E+00        -7.470861E-01        -9.834922E-01         2.400000E+01         8.800000E+01         7.000000E+00         6.010000E+02         2.500000E+01         1.900000E+01         4.600000E+01         6.700000E+01         0.000000E+00         1.000000E+01         1.950000E+02         1.840000E+02         2.000000E+01         6.800000E+01         3.000000E+00         3.540000E+02         3.500000E+01         5.000000E+01
        6.069090E+07         7.956822E+00         1.695602E-01         4.625927E-01         3.678471E-01        -1.617084E-01                  NAN        -1.079022E-01         1.607281E+00                  NAN         1.453246E+00         7.800000E+01         0.000000E+00         3.360000E+02        -1.345652E+01                  NAN        -1.232100E+01        -7.862930E+00                  NAN        -8.309766E+00        -3.012014E+00                  NAN        -3.633891E+00        -2.169613E+00         0.000000E+00        -8.139958E-01         0.000000E+00        -2.615110E+00         0.000000E+00        -2.814747E+01        -3.062956E+01        -2.928893E+01        -3.091256E+01        -2.539414E+01        -2.732569E+01        -6.717255E+00        -6.427866E+00        -6.655013E+00        -6.896296E+00        -6.128219E+00        -6.383687E+00        -3.337122E+00         0.000000E+00                  NAN         0.000000E+00        -3.213056E+00         0.000000E+00        -2.302527E+01        -2.526037E+01                  NAN        -2.673270E+01        -2.306965E+01        -2.422756E+01        -7.278856E+00        -8.044854E+00                  NAN        -7.800726E+00        -6.783766E+00        -7.921514E+00        -1.405018E+00         0.000000E+00        -4.820256E-02         0.000000E+00        -4.758755E-01         0.000000E+00        -2.987021E+01        -3.133296E+01        -3.248871E+01        -3.273963E+01        -2.909063E+01        -2.862205E+01        -7.569603E-01        -1.073331E+00        -6.691284E-01        -1.099664E+00        -7.545451E-01        -8.598272E-01         2.800000E+01         7.300000E+01         1.100000E+01         6.070000E+02         2.500000E+01         2.000000E+01         3.800000E+01         6.100000E+01         0.000000E+00         1.000000E+01         2.140000E+02         1.790000E+02         2.000000E+01         6.800000E+01         4.000000E+00         3.570000E+02         2.400000E+01         5.400000E+01
        6.072090E+07         8.070221E+00         1.732389E-01         4.602537E-01         3.665074E-01        -1.808354E-01                  NAN        -1.408213E-01         1.531245E+00                  NAN         1.432408E+00         8.200000E+01         0.000000E+00         3.320000E+02        -1.363473E+01                  NAN        -1.258052E+01        -8.264031E+00                  NAN        -7.743743E+00        -2.292925E+00                  NAN        -3.911406E+00        -3.041400E+00         0.000000E+00         3.542626E-04         0.000000E+00        -2.645974E+00         0.000000E+00        -2.707341E+01        -3.035733E+01        -2.945964E+01        -3.111521E+01        -2.615650E+01        -2.759731E+01        -6.712567E+00        -6.422578E+00        -5.942413E+00        -6.800328E+00        -5.999923E+00        -6.425400E+00        -2.676839E+00         0.000000E+00                  NAN         0.000000E+00        -3.293701E+00         0.000000E+00        -2.402210E+01        -2.582230E+01                  NAN        -2.650295E+01        -2.279784E+01        -2.421123E+01        -7.174163E+00        -7.709897E+00                  NAN        -8.020058E+00        -6.970493E+00        -7.849748E+00        -1.023949E+00         0.000000E+00        -6.224112E-02         0.000000E+00        -1.514835E+00         0.000000E+00        -3.007209E+01        -3.116014E+01        -3.010839E+01        -3.282797E+01        -2.817077E+01        -2.899982E+01        -9.303257E-01        -1.008431E+00        -1.306017E+00        -1.040037E+00        -4.078839E-01        -7.877086E-01         2.800000E+01         7.900000E+01         5.000000E+00         6.060000E+02         2.500000E+01         2.100000E+01         4.100000E+01         6.400000E+01         0.000000E+00         1.000000E+01         2.090000E+02         1.780000E+02         2.100000E+01         6.600000E+01         1.000000E+00         3.640000E+02         3.100000E+01         5.300000E+01
        6.075090E+07         7.953316E+00         1.692857E-01         4.636468E-01         3.670675E-01        -1.278381E-01                  NAN        -1.304146E-01         1.569061E+00                  NAN         1.448503E+00         8.400000E+01         0.000000E+00         3.300000E+02        -1.410747E+01                  NAN        -1.259352E+01        -8.590540E+00                  NAN        -7.986663E+00        -2.282304E+00                  NAN        -3.407209E+00        -2.444267E+00         0.000000E+00        -3.874690E-01         0.000000E+00        -2.586479E+00         0.000000E+00        -2.780991E+01        -2.933081E+01        -3.046688E+01        -3.107663E+01        -2.658920E+01        -2.716229E+01        -6.611345E+00        -7.015507E+00        -6.256074E+00        -6.807703E+00        -6.068359E+00        -7.100229E+00        -3.509803E+00         0.000000E+00        -7.696459E-01         0.000000E+00        -3.265845E+00         0.000000E+00        -2.335085E+01        -2.448120E+01        -3.235042E+01        -2.594841E+01        -2.366199E+01        -2.428893E+01        -7.230209E+00        -8.423188E+00        -3.704274E+00        -8.585855E+00        -6.575821E+00        -7.564902E+00        -1.599422E+00         0.000000E+00        -9.807387E-02         0.000000E+00        -1.136529E+00         0.000000E+00        -3.042566E+01        -3.110587E+01        -3.327872E+01        -3.286537E+01        -2.865869E+01        -2.918692E+01        -7.448539E-01        -8.738501E-01        -7.106541E-01        -1.016701E+00        -7.102727E-01        -1.152251E+00         2.700000E+01         6.900000E+01         1.400000E+01         6.060000E+02         2.400000E+01         2.400000E+01         3.400000E+01         7.000000E+01         1.000000E+00         1.200000E+01         2.130000E+02         1.720000E+02         2.200000E+01         6.200000E+01         3.000000E+00         3.630000E+02         4.300000E+01         4.700000E+01
        6.078090E+07         8.358277E+00         1.842201E-01         4.648218E-01         3.509581E-01        -1.742013E-01                  NAN        -1.771257E-01         1.542686E+00                  NAN         1.383523E+00         8.800000E+01         0.000000E+00         3.260000E+02        -1.462529E+01                  NAN        -1.256356E+01        -8.100793E+00                  NAN        -7.669547E+00        -2.503315E+00                  NAN        -3.491089E+00        -1.327755E+00         0.000000E+00        -2.985945E-01         0.000000E+00        -2.388648E+00         0.000000E+00        -2.887920E+01        -2.912615E+01        -3.005073E+01        -3.104560E+01        -2.757657E+01        -2.642524E+01        -6.491914E+00        -6.913751E+00        -6.750856E+00        -6.806381E+00        -5.071024E+00        -7.087582E+00        -3.973267E+00         0.000000E+00                  NAN         0.000000E+00        -3.316042E+00         0.000000E+00        -2.369767E+01        -2.519826E+01                  NAN        -2.557959E+01        -2.369667E+01        -2.462082E+01        -6.664068E+00        -7.983268E+00                  NAN        -8.769584E+00        -6.382545E+00        -7.449300E+00        -1.280648E+00         0.000000E+00                  NAN         0.000000E+00        -1.207332E+00         0.000000E+00        -3.038555E+01        -3.133974E+01                  NAN        -3.286477E+01        -2.863944E+01        -2.923310E+01        -8.173582E-01        -9.759092E-01                  NAN        -1.064774E+00        -6.893123E-01        -8.093959E-01         3.000000E+01         7.800000E+01         1.200000E+01         6.030000E+02         2.100000E+01         2.000000E+01         4.800000E+01         7.000000E+01         0.000000E+00         1.200000E+01         2.030000E+02         1.690000E+02         2.700000E+01         6.500000E+01         0.000000E+00         3.630000E+02         3.800000E+01         4.100000E+01
        6.081090E+07         7.807463E+00         1.686158E-01         4.591006E-01         3.722835E-01        -8.951050E-02                  NAN        -1.519011E-01         1.601144E+00                  NAN         1.430926E+00         9.400000E+01         0.000000E+00         3.200000E+02        -1.333704E+01                  NAN        -1.268440E+01        -8.691463E+00                  NAN        -7.921369E+00        -2.678723E+00                  NAN        -3.633983E+00        -1.851095E+00         0.000000E+00        -8.609825E-02         0.000000E+00        -1.644992E+00         0.000000E+00        -2.963036E+01        -3.019839E+01        -3.217066E+01        -3.103260E+01        -2.524921E+01        -2.647311E+01        -6.186017E+00        -6.537474E+00        -5.929582E+00        -6.818375E+00        -6.320899E+00        -7.546606E+00        -4.586255E+00         0.000000E+00                  NAN         0.000000E+00        -3.080260E+00         0.000000E+00        -2.345892E+01        -2.529199E+01                  NAN        -2.675264E+01        -2.337094E+01        -2.453644E+01        -6.767033E+00        -7.648173E+00                  NAN        -8.516758E+00        -6.919348E+00        -7.557787E+00        -1.295498E+00         0.000000E+00        -2.165582E-01         0.000000E+00        -1.939411E+00         0.000000E+00        -3.051892E+01        -3.140093E+01        -3.271254E+01        -3.288147E+01        -2.758024E+01        -2.928690E+01        -5.374882E-01        -1.092165E+00        -3.626751E-01        -1.095348E+00        -9.197157E-01        -8.256126E-01         3.100000E+01         7.400000E+01         9.000000E+00         6.020000E+02         1.900000E+01         2.900000E+01         3.700000E+01         6.800000E+01         0.000000E+00         9.000000E+00         2.160000E+02         1.720000E+02         2.400000E+01         6.000000E+01         4.000000E+00         3.600000E+02         4.200000E+01         5.100000E+01
        6.084090E+07         7.770925E+00         1.657681E-01         4.617905E-01         3.724414E-01        -1.772362E-01                  NAN        -7.019638E-02         1.580489E+00                  NAN         1.480595E+00         8.200000E+01         0.000000E+00         3.320000E+02        -1.389977E+01                  NAN        -1.159313E+01        -8.317248E+00                  NAN        -8.061483E+00        -2.520933E+00                  NAN        -3.957270E+00        -1.811220E+00         0.000000E+00        -6.323589E-01         0.000000E+00        -2.507304E+00         0.000000E+00        -2.840421E+01        -3.010359E+01        -3.066279E+01        -3.113084E+01        -2.738561E+01        -2.598557E+01        -6.281828E+00        -6.569666E+00        -7.396210E+00        -6.820555E+00        -6.094085E+00        -7.194426E+00        -3.893831E+00         0.000000E+00                  NAN         0.000000E+00        -3.164355E+00         0.000000E+00        -2.389354E+01        -2.541206E+01                  NAN        -2.646855E+01        -2.335680E+01        -2.387013E+01        -7.013065E+00        -7.672368E+00                  NAN        -8.542756E+00        -6.906290E+00        -7.771143E+00        -1.101396E+00         0.000000E+00        -8.670241E-01         0.000000E+00        -1.402446E+00         0.000000E+00        -3.013844E+01        -3.124944E+01        -3.228366E+01        -3.303115E+01        -2.870417E+01        -2.907435E+01        -9.218443E-01        -1.220359E+00        -9.234109E-01        -9.883731E-01        -6.927161E-01        -1.135191E+00         2.700000E+01         7.800000E+01         1.000000E+01         6.040000E+02         2.000000E+01         2.500000E+01         4.000000E+01         6.600000E+01         0.000000E+00         1.000000E+01         1.990000E+02         1.870000E+02         1.800000E+01         5.800000E+01         2.000000E+00         3.690000E+02         3.500000E+01         5.600000E+01
        6.087090E+07         8.097142E+00         1.730083E-01         4.576292E-01         3.693625E-01        -8.084150E-02                  NAN        -6.766629E-02         1.618290E+00                  NAN         1.492993E+00         8.400000E+01         0.000000E+00         3.300000E+02        -1.295164E+01                  NAN        -1.140087E+01        -7.899906E+00                  NAN        -8.178900E+00        -2.654158E+00                  NAN        -3.921600E+00        -2.766760E+00         0.000000E+00        -4.708462E-01         0.000000E+00        -2.609088E+00         0.000000E+00        -2.863783E+01        -2.999603E+01        -3.238098E+01        -3.099933E+01        -2.607326E+01        -2.573821E+01        -6.073881E+00        -6.505867E+00        -4.729933E+00        -6.703221E+00        -6.073573E+00        -7.259483E+00        -3.474298E+00         0.000000E+00                  NAN         0.000000E+00        -2.831557E+00         0.000000E+00        -2.395014E+01        -2.484592E+01                  NAN        -2.580131E+01        -2.371512E+01        -2.459963E+01        -7.156860E+00        -7.796531E+00                  NAN        -8.730296E+00        -6.595754E+00        -7.429913E+00        -8.380772E-01         0.000000E+00        -2.044410E-02         0.000000E+00        -1.792149E+00         0.000000E+00        -3.004965E+01        -3.114049E+01        -3.496356E+01        -3.265681E+01        -2.787411E+01        -2.933862E+01        -7.337945E-01        -8.958124E-01        -2.173713E-01        -1.027613E+00        -5.680793E-01        -9.541746E-01         2.300000E+01         8.300000E+01         1.100000E+01         6.000000E+02         1.800000E+01         2.900000E+01         4.700000E+01         5.700000E+01         0.000000E+00         9.000000E+00         2.040000E+02         1.850000E+02         2.800000E+01         5.900000E+01         1.000000E+00         3.610000E+02         3.400000E+01         5.600000E+01
        6.090090E+07         8.211838E+00         1.848899E-01         4.577170E-01         3.573931E-01        -9.327654E-02                  NAN        -7.681929E-02         1.601181E+00                  NAN         1.491558E+00         7.800000E+01         0.000000E+00         3.360000E+02        -1.416020E+01                  NAN        -1.163233E+01        -9.588489E+00                  NAN        -8.231154E+00        -1.927714E+00                  NAN        -3.950973E+00        -1.491683E+00         0.000000E+00        -2.429421E-02         0.000000E+00        -1.839540E+00         0.000000E+00        -2.938208E+01        -2.984038E+01        -3.114968E+01        -3.101530E+01        -2.611070E+01        -2.561839E+01        -6.500435E+00        -6.673518E+00        -6.745300E+00        -6.821954E+00        -6.292833E+00        -7.229363E+00        -3.722649E+00         0.000000E+00        -1.118276E-02         0.000000E+00        -3.270132E+00         0.000000E+00        -2.486704E+01        -2.504885E+01        -2.969550E+01        -2.695243E+01        -2.341101E+01        -2.433569E+01        -6.461569E+00        -8.075526E+00        -5.523420E+00        -7.430929E+00        -6.800129E+00        -7.724838E+00        -1.309607E+00         0.000000E+00        -1.945043E-01         0.000000E+00        -1.322532E+00         0.000000E+00        -2.960552E+01        -3.073365E+01        -3.212233E+01        -3.278767E+01        -2.807265E+01        -2.911217E+01        -9.124703E-01        -1.132347E+00        -1.939241E+00        -1.045735E+00        -9.115214E-01        -9.946968E-01         3.400000E+01         7.500000E+01         6.000000E+00         6.070000E+02         1.900000E+01         2.300000E+01         4.100000E+01         6.200000E+01         1.000000E+00         9.000000E+00         1.980000E+02         1.910000E+02         2.700000E+01         6.900000E+01         1.000000E+00         3.620000E+02         3.700000E+01         4.400000E+01
        6.093090E+07         9.005123E+00         2.009424E-01         4.541311E-01         3.449266E-01        -1.766551E-01                  NAN        -1.463822E-01         1.492200E+00                  NAN         1.430828E+00         9.600000E+01         0.000000E+00         3.180000E+02        -1.431774E+01                  NAN        -1.208014E+01        -7.641435E+00                  NAN        -8.249956E+00        -2.200626E+00                  NAN        -3.833151E+00        -1.582269E+00         0.000000E+00        -4.075267E-03         0.000000E+00        -2.464028E+00         0.000000E+00        -2.890525E+01        -2.922477E+01        -3.195839E+01        -3.124696E+01        -2.581170E+01        -2.619950E+01        -6.144835E+00        -6.974578E+00        -7.278020E+00        -6.655242E+00        -6.879349E+00        -7.277524E+00        -3.555447E+00         0.000000E+00                  NAN         0.000000E+00        -3.025642E+00         0.000000E+00        -2.368282E+01        -2.458446E+01                  NAN        -2.537326E+01        -2.364435E+01        -2.406416E+01        -6.762530E+00        -7.668698E+00                  NAN        -8.232734E+00        -6.811250E+00        -8.009168E+00        -9.265538E-01         0.000000E+00                  NAN         0.000000E+00        -1.907018E+00         0.000000E+00        -3.024301E+01        -3.084429E+01                  NAN        -3.277601E+01        -2.801008E+01        -2.856661E+01        -7.545100E-01        -1.012817E+00                  NAN        -1.021108E+00        -6.318007E-01        -1.015940E+00         3.600000E+01         8.700000E+01         2.000000E+00         6.040000E+02         1.600000E+01         1.900000E+01         5.800000E+01         7.400000E+01         0.000000E+00         9.000000E+00         2.050000E+02         1.560000E+02         2.500000E+01         6.600000E+01         0.000000E+00         3.630000E+02         3.100000E+01         5.200000E+01
        6.096090E+07         9.234540E+00         2.165706E-01         4.517103E-01         3.317191E-01        -2.421423E-02                  NAN        -1.455236E-01         1.587829E+00                  NAN         1.423035E+00         9.800000E+01         0.000000E+00         3.160000E+02        -1.222367E+01                  NAN        -1.223402E+01        -9.153868E+00                  NAN        -7.895906E+00        -3.191678E+00                  NAN        -3.700368E+00        -1.151127E+00         0.000000E+00        -6.415173E-05         0.000000E+00        -3.817766E+00         0.000000E+00        -2.957428E+01        -2.898111E+01        -2.922272E+01        -3.118146E+01        -2.590645E+01        -2.789792E+01        -6.030316E+00        -6.918769E+00        -7.929830E+00        -6.761056E+00        -6.406158E+00        -6.734876E+00        -3.182156E+00         0.000000E+00                  NAN         0.000000E+00        -3.111352E+00         0.000000E+00        -2.367340E+01        -2.509120E+01                  NAN        -2.535884E+01        -2.349332E+01        -2.449156E+01        -6.930837E+00        -7.942244E+00                  NAN        -8.657074E+00        -6.637593E+00        -7.586457E+00        -1.088833E+00         0.000000E+00                  NAN         0.000000E+00        -1.988109E+00         0.000000E+00        -3.099707E+01        -3.122121E+01                  NAN        -3.289550E+01        -2.786296E+01        -2.923328E+01        -7.944481E-01        -1.037022E+00                  NAN        -9.948360E-01        -7.643807E-01        -9.904802E-01         3.700000E+01         9.100000E+01         1.000000E+00         6.070000E+02         2.000000E+01         8.000000E+00         6.400000E+01         8.100000E+01         0.000000E+00         6.000000E+00         1.820000E+02         1.690000E+02         2.200000E+01         7.700000E+01         0.000000E+00         3.540000E+02         3.600000E+01         3.900000E+01
        6.099090E+07         8.420309E+00         2.018668E-01         4.557624E-01         3.423708E-01        -1.880396E-01                  NAN        -7.854006E-02         1.524450E+00                  NAN         1.435103E+00         6.400000E+01         0.000000E+00         3.500000E+02        -1.608824E+01                  NAN        -1.181949E+01        -8.144231E+00                  NAN        -7.971053E+00        -2.088584E+00                  NAN        -4.035810E+00        -1.236590E+00         0.000000E+00        -1.505970E-02         0.000000E+00        -2.334331E+00         0.000000E+00        -2.952912E+01        -2.926659E+01        -3.056351E+01        -3.127358E+01        -2.653903E+01        -2.578650E+01        -6.709871E+00        -6.987241E+00        -6.795084E+00        -6.792323E+00        -6.335862E+00        -7.347765E+00        -3.138754E+00         0.000000E+00                  NAN         0.000000E+00        -3.540992E+00         0.000000E+00        -2.516583E+01        -2.551151E+01                  NAN        -2.642381E+01        -2.399116E+01        -2.458611E+01        -6.453108E+00        -7.427235E+00                  NAN        -7.533907E+00        -6.230981E+00        -7.861921E+00        -1.485113E+00         0.000000E+00        -2.627031E-03         0.000000E+00        -1.351532E+00         0.000000E+00        -2.960074E+01        -3.133464E+01        -3.314276E+01        -3.272975E+01        -2.856572E+01        -2.867060E+01        -6.887235E-01        -1.030940E+00        -1.053241E+00        -1.026539E+00        -6.296340E-01        -1.019886E+00         2.300000E+01         9.800000E+01         5.000000E+00         6.010000E+02         1.900000E+01         1.800000E+01         4.500000E+01         8.300000E+01         0.000000E+00         9.000000E+00         1.980000E+02         1.670000E+02         2.700000E+01         7.300000E+01         2.000000E+00         3.540000E+02         3.200000E+01         5.400000E+01
        6.102090E+07         8.207197E+00         1.807390E-01         4.514138E-01         3.678471E-01        -2.759361E-01                  NAN        -1.684942E-01         1.470402E+00                  NAN         1.396319E+00         6.500000E+01         0.000000E+00         3.490000E+02        -1.536891E+01                  NAN        -1.263381E+01        -8.079022E+00                  NAN        -7.617871E+00        -2.303754E+00                  NAN        -3.834625E+00        -1.612104E+00         0.000000E+00        -1.240590E-02         0.000000E+00        -2.149197E+00         0.000000E+00        -2.920607E+01        -2.968603E+01        -3.203095E+01        -3.124612E+01        -2.715721E+01        -2.734270E+01        -6.209953E+00        -6.746503E+00        -7.171917E+00        -6.801374E+00        -6.030832E+00        -7.462479E+00        -3.465971E+00         0.000000E+00                  NAN         0.000000E+00        -3.781239E+00         0.000000E+00        -2.332536E+01        -2.587626E+01                  NAN        -2.668009E+01        -2.289499E+01        -2.453487E+01        -7.357752E+00        -7.599346E+00                  NAN        -7.817197E+00        -6.816209E+00        -7.667490E+00        -1.949752E+00         0.000000E+00        -1.070961E-02         0.000000E+00        -1.347807E+00         0.000000E+00        -2.983748E+01        -3.142227E+01        -3.307764E+01        -3.292141E+01        -2.815024E+01        -2.945950E+01        -9.888217E-01        -1.007178E+00        -7.220332E-01        -1.006813E+00        -9.555010E-01        -7.991671E-01         2.900000E+01         8.300000E+01         5.000000E+00         5.980000E+02         1.900000E+01         3.000000E+01         3.800000E+01         7.300000E+01         0.000000E+00         8.000000E+00         1.930000E+02         1.900000E+02         2.500000E+01         6.400000E+01         2.000000E+00         3.580000E+02         3.400000E+01         5.800000E+01
        6.105090E+07         8.680940E+00         1.837589E-01         4.534673E-01         3.627738E-01        -1.612121E-01                  NAN        -1.653686E-01         1.580600E+00                  NAN         1.378095E+00         7.500000E+01         0.000000E+00         3.390000E+02        -1.444753E+01                  NAN        -1.282717E+01        -7.831556E+00                  NAN        -7.569752E+00        -2.843799E+00                  NAN        -3.619686E+00        -1.700330E+00         0.000000E+00        -8.400291E-03         0.000000E+00        -3.572263E+00         0.000000E+00        -3.040645E+01        -2.962231E+01        -3.099728E+01        -3.125784E+01        -2.600589E+01        -2.616646E+01        -5.827072E+00        -6.842688E+00        -6.324682E+00        -6.790848E+00        -6.348967E+00        -7.245266E+00        -3.489358E+00         0.000000E+00                  NAN         0.000000E+00        -3.524592E+00         0.000000E+00        -2.416364E+01        -2.555302E+01                  NAN        -2.539168E+01        -2.302819E+01        -2.424573E+01        -6.919811E+00        -7.540076E+00                  NAN        -9.801674E+00        -6.886403E+00        -7.768397E+00        -1.763518E+00         0.000000E+00        -9.340321E-03         0.000000E+00        -1.760342E+00         0.000000E+00        -3.022266E+01        -3.119191E+01        -3.454778E+01        -3.284487E+01        -2.824964E+01        -2.929473E+01        -7.446663E-01        -1.065909E+00        -1.379017E-01        -1.041128E+00        -7.563052E-01        -1.082817E+00         2.500000E+01         8.200000E+01         9.000000E+00         6.000000E+02         1.700000E+01         3.100000E+01         3.600000E+01         8.600000E+01         0.000000E+00         6.000000E+00         2.030000E+02         1.710000E+02         2.200000E+01         6.400000E+01         2.000000E+00         3.620000E+02         3.800000E+01         4.600000E+01
        6.108090E+07         8.298082E+00         1.776972E-01         4.481414E-01         3.741613E-01        -1.778065E-01                  NAN        -1.315953E-01         1.509093E+00                  NAN         1.426942E+00         6.000000E+01         0.000000E+00         3.540000E+02        -1.414165E+01                  NAN        -1.268000E+01        -9.222732E+00                  NAN        -7.815797E+00        -1.812990E+00                  NAN        -3.759654E+00        -1.795432E+00         0.000000E+00        -1.158492E-02         0.000000E+00        -2.377404E+00         0.000000E+00        -2.862757E+01        -2.974386E+01        -3.084865E+01        -3.119022E+01        -2.651416E+01        -2.740935E+01        -6.564552E+00        -6.696748E+00        -6.166429E+00        -6.735734E+00        -6.366153E+00        -7.157919E+00        -3.745486E+00         0.000000E+00                  NAN         0.000000E+00        -3.703234E+00         0.000000E+00        -2.404320E+01        -2.477415E+01                  NAN        -2.416268E+01        -2.360783E+01        -2.455358E+01        -6.952996E+00        -8.122607E+00                  NAN        -9.328163E+00        -6.360892E+00        -7.565657E+00        -1.360712E+00         0.000000E+00        -6.140112E-02         0.000000E+00        -1.845002E+00         0.000000E+00        -2.992050E+01        -3.157155E+01        -3.305800E+01        -3.293234E+01        -2.841965E+01        -2.927121E+01        -8.918804E-01        -9.875558E-01        -8.998366E-01        -9.705551E-01        -5.652334E-01        -9.402185E-01         2.200000E+01         8.500000E+01         9.000000E+00         5.930000E+02         2.800000E+01         2.700000E+01         3.200000E+01         7.400000E+01         0.000000E+00         7.000000E+00         1.910000E+02         1.980000E+02         2.100000E+01         6.600000E+01         2.000000E+00         3.500000E+02         4.100000E+01         6.500000E+01
        6.111090E+07         8.879792E+00         2.044913E-01         4.475594E-01         3.479493E-01        -1.073008E-01                  NAN        -1.594488E-01         1.568543E+00                  NAN         1.435116E+00         1.060000E+02         0.000000E+00         3.080000E+02        -1.382751E+01                  NAN        -1.185760E+01        -8.768297E+00                  NAN        -7.748572E+00        -2.737385E+00                  NAN        -3.940409E+00        -2.085122E+00         0.000000E+00        -1.496322E+00         0.000000E+00        -2.369326E+00         0.000000E+00        -2.819185E+01        -3.001188E+01        -3.023044E+01        -3.116254E+01        -2.632767E+01        -2.695882E+01        -6.388169E+00        -6.665026E+00        -6.009919E+00        -6.817131E+00        -6.346984E+00        -7.292618E+00        -3.554247E+00         0.000000E+00                  NAN         0.000000E+00        -3.507073E+00         0.000000E+00        -2.302981E+01        -2.518985E+01                  NAN        -2.720650E+01        -2.345601E+01        -2.469520E+01        -7.195666E+00        -8.132288E+00                  NAN        -8.590478E+00        -6.585920E+00        -7.671004E+00        -9.595032E-01         0.000000E+00        -1.345828E+00         0.000000E+00        -1.957303E+00         0.000000E+00        -3.026444E+01        -3.153384E+01        -3.019969E+01        -3.274043E+01        -2.763309E+01        -2.900602E+01        -8.965606E-01        -8.448255E-01        -9.263525E-01        -1.043659E+00        -8.428606E-01        -9.256258E-01         3.000000E+01         9.000000E+01         1.100000E+01         5.900000E+02         1.700000E+01         2.600000E+01         4.600000E+01         7.600000E+01         0.000000E+00         7.000000E+00         1.770000E+02         1.960000E+02         2.400000E+01         6.200000E+01         4.000000E+00         3.570000E+02         3.000000E+01         6.200000E+01
        6.114090E+07         8.720317E+00         1.954318E-01         4.451655E-01         3.594026E-01        -9.036096E-02                  NAN        -1.739207E-01         1.645848E+00                  NAN         1.362197E+00         7.900000E+01         0.000000E+00         3.350000E+02        -1.307169E+01                  NAN        -1.233944E+01        -9.416663E+00                  NAN        -7.638611E+00        -2.545490E+00                  NAN        -3.964299E+00        -1.401188E+00         0.000000E+00        -1.440975E+00         0.000000E+00        -1.695190E+00         0.000000E+00        -2.881900E+01        -2.960689E+01        -3.100215E+01        -3.119756E+01        -2.683055E+01        -2.654106E+01        -6.697741E+00        -6.731945E+00        -5.514760E+00        -6.709443E+00        -6.592587E+00        -7.112333E+00        -3.341484E+00         0.000000E+00                  NAN         0.000000E+00        -3.698209E+00         0.000000E+00        -2.381542E+01        -2.525742E+01                  NAN        -2.541023E+01        -2.346097E+01        -2.384318E+01        -6.675205E+00        -7.820569E+00                  NAN        -7.790018E+00        -6.635928E+00        -7.998101E+00        -1.714323E+00         0.000000E+00        -6.677915E-04         0.000000E+00        -1.503348E+00         0.000000E+00        -2.985299E+01        -3.046248E+01        -3.280751E+01        -3.290146E+01        -2.846215E+01        -2.911549E+01        -8.048275E-01        -8.574018E-01        -9.980353E-01        -9.788511E-01        -7.027364E-01        -8.509707E-01         2.600000E+01         8.400000E+01         1.000000E+01         5.930000E+02         2.200000E+01         2.900000E+01         4.100000E+01         8.400000E+01         0.000000E+00         7.000000E+00         1.840000E+02         1.860000E+02         1.800000E+01         6.600000E+01         3.000000E+00         3.570000E+02         4.400000E+01         4.600000E+01
        6.117090E+07         9.089229E+00         2.034188E-01         4.429432E-01         3.536380E-01        -9.784617E-02                  NAN        -1.415190E-01         1.615167E+00                  NAN         1.393537E+00         9.800000E+01         0.000000E+00         3.160000E+02        -1.315715E+01                  NAN        -1.248946E+01        -9.491341E+00                  NAN        -7.467717E+00        -2.778423E+00                  NAN        -3.782897E+00        -2.192781E+00         0.000000E+00        -9.009802E-03         0.000000E+00        -1.434860E+00         0.000000E+00        -2.732995E+01        -2.970143E+01        -3.040214E+01        -3.109537E+01        -2.789953E+01        -2.585452E+01        -6.711860E+00        -7.212995E+00        -7.918618E+00        -6.893943E+00        -6.096764E+00        -7.584141E+00        -3.320941E+00         0.000000E+00                  NAN         0.000000E+00        -3.556682E+00         0.000000E+00        -2.368403E+01        -2.551519E+01                  NAN        -2.761004E+01        -2.316867E+01        -2.373993E+01        -7.137036E+00        -7.607117E+00                  NAN        -8.173265E+00        -6.626610E+00        -7.971277E+00        -1.361795E+00         0.000000E+00        -4.678722E-02         0.000000E+00        -2.057425E+00         0.000000E+00        -2.932772E+01        -3.117714E+01        -3.279418E+01        -3.284290E+01        -2.746354E+01        -2.906916E+01        -1.049034E+00        -1.127860E+00        -1.034583E+00        -1.067438E+00        -8.592490E-01        -9.663057E-01         3.500000E+01         8.500000E+01         5.000000E+00         5.950000E+02         1.700000E+01         2.700000E+01         4.500000E+01         7.700000E+01         0.000000E+00         8.000000E+00         1.870000E+02         1.850000E+02         2.200000E+01         7.300000E+01         5.000000E+00         3.540000E+02         3.500000E+01         4.300000E+01
        6.120090E+07         9.002925E+00         2.176138E-01         4.444408E-01         3.379454E-01        -1.532428E-01                  NAN        -1.595451E-01         1.523705E+00                  NAN         1.377470E+00         1.390000E+02         0.000000E+00         2.750000E+02        -1.300093E+01                  NAN        -1.246763E+01        -7.793974E+00                  NAN        -7.668282E+00        -3.667518E+00                  NAN        -3.655781E+00        -2.223879E+00         0.000000E+00        -2.799020E-02         0.000000E+00        -2.141159E+00         0.000000E+00        -2.825169E+01        -2.964892E+01        -3.156157E+01        -3.101335E+01        -2.607335E+01        -2.724789E+01        -6.356761E+00        -7.129929E+00        -6.312394E+00        -6.804311E+00        -7.443314E+00        -6.528761E+00        -3.266985E+00         0.000000E+00                  NAN         0.000000E+00        -3.402242E+00         0.000000E+00        -2.371990E+01        -2.485697E+01                  NAN        -2.790830E+01        -2.311241E+01        -2.405511E+01        -7.001604E+00        -7.987198E+00                  NAN        -7.477801E+00        -6.613592E+00        -7.809214E+00        -2.072108E+00         0.000000E+00        -9.725857E-04         0.000000E+00        -2.535402E+00         0.000000E+00        -2.925879E+01        -3.067371E+01        -3.239955E+01        -3.302202E+01        -2.734797E+01        -2.901647E+01        -6.308539E-01        -1.061857E+00        -1.590274E+00        -1.029136E+00        -7.477153E-01        -9.083433E-01         4.100000E+01         8.300000E+01         7.000000E+00         5.920000E+02         1.600000E+01         2.500000E+01         5.300000E+01         8.200000E+01         0.000000E+00         8.000000E+00         1.730000E+02         1.860000E+02         2.700000E+01         7.400000E+01         2.000000E+00         3.530000E+02         3.400000E+01         4.300000E+01
        6.123090E+07         8.636188E+00         2.025147E-01         4.470433E-01         3.504420E-01        -2.017335E-01                  NAN        -1.125984E-01         1.489930E+00                  NAN         1.398290E+00         1.210000E+02         0.000000E+00         2.930000E+02        -1.358677E+01                  NAN        -1.177898E+01        -7.859699E+00                  NAN        -7.740964E+00        -3.204610E+00                  NAN        -4.014916E+00        -1.881424E+00         0.000000E+00        -1.817755E-02         0.000000E+00        -1.600907E+00         0.000000E+00        -2.935501E+01        -2.939735E+01        -3.140022E+01        -3.108597E+01        -2.568640E+01        -2.652411E+01        -6.528940E+00        -6.966201E+00        -7.795681E+00        -6.873614E+00        -7.052079E+00        -7.135571E+00        -3.310604E+00         0.000000E+00                  NAN         0.000000E+00        -3.621512E+00         0.000000E+00        -2.387876E+01        -2.542157E+01                  NAN        -2.586145E+01        -2.306374E+01        -2.411183E+01        -7.008838E+00        -7.803859E+00                  NAN        -8.469505E+00        -6.485450E+00        -7.898268E+00        -1.116221E+00         0.000000E+00                  NAN         0.000000E+00        -2.164705E+00         0.000000E+00        -3.022137E+01        -3.130728E+01                  NAN        -3.308594E+01        -2.756713E+01        -2.897050E+01        -5.951826E-01        -9.822283E-01                  NAN        -1.033526E+00        -6.476875E-01        -7.964255E-01         3.700000E+01         8.900000E+01         6.000000E+00         5.900000E+02         1.600000E+01         2.600000E+01         5.900000E+01         6.600000E+01         0.000000E+00         7.000000E+00         1.650000E+02         2.050000E+02         3.200000E+01         6.300000E+01         0.000000E+00         3.590000E+02         2.900000E+01         4.700000E+01
        6.126090E+07         8.851013E+00         2.015187E-01         4.452515E-01         3.532299E-01        -9.584631E-02                  NAN        -1.923351E-01         1.574820E+00                  NAN         1.380371E+00         9.100000E+01         0.000000E+00         3.230000E+02        -1.439601E+01                  NAN        -1.243608E+01        -8.823615E+00                  NAN        -7.488454E+00        -2.645095E+00                  NAN        -3.896497E+00        -1.583222E+00         0.000000E+00        -3.300996E-02         0.000000E+00        -1.763121E+00         0.000000E+00        -2.984590E+01        -3.018246E+01        -3.198101E+01        -3.127885E+01        -2.649446E+01        -2.679201E+01        -5.998775E+00        -6.729251E+00        -6.672332E+00        -6.693407E+00        -5.446264E+00        -7.150540E+00        -3.632360E+00         0.000000E+00                  NAN         0.000000E+00        -3.617772E+00         0.000000E+00        -2.419063E+01        -2.534382E+01                  NAN        -2.507796E+01        -2.336647E+01        -2.464625E+01        -6.711997E+00        -7.656438E+00                  NAN        -8.749144E+00        -6.686482E+00        -7.464180E+00        -1.399815E+00         0.000000E+00        -2.084062E-04         0.000000E+00        -1.733598E+00         0.000000E+00        -3.007521E+01        -3.102333E+01        -3.113161E+01        -3.309768E+01        -2.821076E+01        -2.941121E+01        -6.482043E-01        -1.061225E+00        -1.027222E+00        -9.855320E-01        -5.288716E-01        -7.381029E-01         3.900000E+01         8.300000E+01         3.000000E+00         5.910000E+02         1.500000E+01         3.300000E+01         5.700000E+01         6.900000E+01         0.000000E+00         7.000000E+00         1.790000E+02         1.900000E+02         2.500000E+01         7.900000E+01         2.000000E+00         3.520000E+02         2.800000E+01         5.000000E+01
        6.129090E+07         8.798014E+00         2.013177E-01         4.456926E-01         3.529896E-01        -1.423869E-01                  NAN        -1.062929E-01         1.553994E+00                  NAN         1.425113E+00         9.900000E+01         0.000000E+00         3.150000E+02        -1.391633E+01                  NAN        -1.204814E+01        -8.618794E+00                  NAN        -7.332780E+00        -2.514729E+00                  NAN        -4.108292E+00        -1.847536E+00         0.000000E+00        -6.627076E-01         0.000000E+00        -2.675699E+00         0.000000E+00        -2.747597E+01        -2.926243E+01        -3.139746E+01        -3.123121E+01        -2.523116E+01        -2.712149E+01        -6.599368E+00        -6.989191E+00        -6.709220E+00        -6.756677E+00        -7.074045E+00        -7.201134E+00        -3.469609E+00         0.000000E+00                  NAN         0.000000E+00        -3.913177E+00         0.000000E+00        -2.344031E+01        -2.534458E+01                  NAN        -2.355993E+01        -2.302134E+01        -2.441335E+01        -7.056924E+00        -7.710807E+00                  NAN        -9.609699E+00        -6.616698E+00        -7.613116E+00        -1.015427E+00         0.000000E+00        -2.098517E-01         0.000000E+00        -1.418802E+00         0.000000E+00        -2.934508E+01        -3.126882E+01        -3.184783E+01        -3.289887E+01        -2.827181E+01        -2.948064E+01        -7.863015E-01        -1.060686E+00        -8.240174E-01        -9.583550E-01        -8.414035E-01        -9.022941E-01         3.300000E+01         8.700000E+01         9.000000E+00         5.860000E+02         1.100000E+01         3.800000E+01         5.100000E+01         7.300000E+01         0.000000E+00         7.000000E+00         1.690000E+02         2.020000E+02         2.000000E+01         7.900000E+01         4.000000E+00         3.540000E+02         2.400000E+01         5.100000E+01
        6.132090E+07         9.080162E+00         2.243892E-01         4.460550E-01         3.295558E-01        -2.120177E-01                  NAN        -2.032457E-01         1.492471E+00                  NAN         1.368548E+00         8.300000E+01         0.000000E+00         3.310000E+02        -1.504775E+01                  NAN        -1.225001E+01        -8.265606E+00                  NAN        -7.644974E+00        -2.455752E+00                  NAN        -3.907790E+00        -2.363758E+00         0.000000E+00        -2.742232E-01         0.000000E+00        -1.866693E+00         0.000000E+00        -2.808207E+01        -2.946722E+01        -3.312424E+01        -3.123722E+01        -2.538296E+01        -2.814327E+01        -6.892964E+00        -7.046899E+00        -6.719336E+00        -6.746604E+00        -6.413674E+00        -7.005858E+00        -2.998499E+00         0.000000E+00                  NAN         0.000000E+00        -3.702166E+00         0.000000E+00        -2.464638E+01        -2.577211E+01                  NAN        -2.395599E+01        -2.278670E+01        -2.429764E+01        -6.282991E+00        -7.343621E+00                  NAN        -1.022629E+01        -6.778437E+00        -7.977002E+00        -1.419824E+00         0.000000E+00        -1.437220E-02         0.000000E+00        -2.487758E+00         0.000000E+00        -2.993125E+01        -3.088740E+01        -3.321872E+01        -3.298205E+01        -2.679882E+01        -2.893099E+01        -6.568154E-01        -1.089255E+00        -1.140343E+00        -1.016643E+00        -7.226839E-01        -9.744406E-01         3.000000E+01         1.070000E+02         6.000000E+00         5.880000E+02         1.800000E+01         1.500000E+01         5.200000E+01         9.500000E+01         0.000000E+00         7.000000E+00         1.790000E+02         1.690000E+02         2.000000E+01         8.800000E+01         4.000000E+00         3.550000E+02         3.100000E+01         4.200000E+01
        6.135090E+07         8.366683E+00         1.823203E-01         4.498655E-01         3.678142E-01        -1.773698E-01                  NAN        -1.749967E-01         1.553703E+00                  NAN         1.374529E+00         8.700000E+01         0.000000E+00         3.270000E+02        -1.424156E+01                  NAN        -1.232017E+01        -7.832434E+00                  NAN        -7.730820E+00        -2.911762E+00                  NAN        -3.782042E+00        -2.189053E+00         0.000000E+00        -8.401425E-01         0.000000E+00        -2.199595E+00         0.000000E+00        -2.880428E+01        -3.000277E+01        -3.122199E+01        -3.114476E+01        -2.672550E+01        -2.695468E+01        -6.694158E+00        -6.841408E+00        -5.309662E+00        -6.786636E+00        -6.607636E+00        -7.223610E+00        -3.439951E+00         0.000000E+00                  NAN         0.000000E+00        -3.510414E+00         0.000000E+00        -2.374769E+01        -2.565608E+01                  NAN        -2.690292E+01        -2.386522E+01        -2.400249E+01        -7.286379E+00        -7.704859E+00                  NAN        -7.837451E+00        -6.560646E+00        -7.859055E+00        -1.303664E+00         0.000000E+00        -4.774776E-02         0.000000E+00        -1.346956E+00         0.000000E+00        -3.002663E+01        -3.107159E+01        -3.181810E+01        -3.292698E+01        -2.833996E+01        -2.965759E+01        -6.241493E-01        -1.203428E+00        -6.039440E-01        -1.063621E+00        -5.549464E-01        -7.636084E-01         2.800000E+01         8.700000E+01         1.700000E+01         5.840000E+02         1.900000E+01         2.900000E+01         4.000000E+01         7.000000E+01         0.000000E+00         7.000000E+00         1.930000E+02         1.920000E+02         2.200000E+01         7.000000E+01         5.000000E+00         3.580000E+02         3.900000E+01         4.100000E+01
        6.138090E+07         8.263291E+00         1.699116E-01         4.553780E-01         3.747104E-01        -2.024644E-01         2.945549E-01        -2.534530E-01         1.519457E+00         2.129057E+00         1.322790E+00         9.000000E+01         1.000000E+00         3.230000E+02        -1.423777E+01        -1.801554E+01        -1.264499E+01        -7.869691E+00        -2.876951E+01        -7.723940E+00        -2.324750E+00         0.000000E+00        -3.807134E+00        -1.682330E+00         0.000000E+00        -5.475851E-01         0.000000E+00        -2.567699E+00         0.000000E+00        -2.928791E+01        -2.965382E+01        -3.002634E+01        -3.116809E+01        -2.445343E+01        -2.633999E+01        -5.885931E+00        -6.707604E+00        -6.207398E+00        -6.793966E+00        -7.458655E+00        -7.382154E+00        -3.299910E+00         0.000000E+00        -4.017408E+00         0.000000E+00        -3.768920E+00         0.000000E+00        -2.371673E+01        -2.507194E+01        -2.611187E+01        -2.517686E+01        -2.347069E+01        -2.432766E+01        -7.115451E+00        -8.027422E+00        -2.982977E+00        -9.413159E+00        -6.866628E+00        -7.792489E+00        -2.743703E+00         0.000000E+00        -3.315053E-02         0.000000E+00        -1.572874E+00         0.000000E+00        -2.862752E+01        -3.113507E+01        -3.270447E+01        -3.286204E+01        -2.840178E+01        -2.947975E+01        -4.945004E-01        -1.037891E+00        -5.213877E-01        -1.037291E+00        -6.448197E-01        -7.873213E-01         2.800000E+01         7.600000E+01         1.300000E+01         5.950000E+02         1.800000E+01         3.400000E+01         4.500000E+01         5.800000E+01         1.000000E+00         8.000000E+00         1.820000E+02         2.080000E+02         1.700000E+01         6.300000E+01         3.000000E+00         3.640000E+02         3.400000E+01         4.800000E+01
        6.141090E+07         8.625230E+00         1.882062E-01         4.560479E-01         3.557459E-01        -1.221245E-01        -2.035502E-01        -1.663193E-01         1.581250E+00         1.736081E+00         1.394589E+00         8.200000E+01         3.000000E+00         3.290000E+02        -1.471794E+01        -2.424475E+01        -1.177211E+01        -8.456580E+00        -1.354283E+01        -8.052965E+00        -2.418729E+00         0.000000E+00        -3.717628E+00        -2.738585E+00         0.000000E+00        -5.331134E-01         0.000000E+00        -2.638128E+00         0.000000E+00        -2.891083E+01        -3.020375E+01        -3.154397E+01        -3.117037E+01        -2.609249E+01        -2.710579E+01        -5.896420E+00        -6.477133E+00        -6.051388E+00        -6.871015E+00        -6.443658E+00        -6.516013E+00        -2.860487E+00         0.000000E+00        -4.176865E+00         0.000000E+00        -3.401283E+00         0.000000E+00        -2.389838E+01        -2.486003E+01        -2.787092E+01        -2.601025E+01        -2.359853E+01        -2.425751E+01        -7.268232E+00        -7.834112E+00        -3.843613E+00        -9.472570E+00        -6.407234E+00        -7.838781E+00        -1.932055E+00         0.000000E+00        -9.730791E-01         0.000000E+00        -9.434166E-01         0.000000E+00        -3.010304E+01        -3.167765E+01        -3.163226E+01        -3.292986E+01        -2.839825E+01        -2.909321E+01        -4.440133E-01        -1.002939E+00        -9.804171E-01        -1.047985E+00        -8.547184E-01        -7.696926E-01         2.600000E+01         9.400000E+01         1.300000E+01         5.870000E+02         2.000000E+01         2.400000E+01         4.300000E+01         7.400000E+01         1.000000E+00         8.000000E+00         1.930000E+02         1.830000E+02         1.900000E+01         6.900000E+01         7.000000E+00         3.570000E+02         3.300000E+01         4.100000E+01
        6.144090E+07         8.345818E+00         1.767089E-01         4.599023E-01         3.633888E-01        -1.585187E-01         9.972267E-02        -1.228059E-01         1.574298E+00         1.945995E+00         1.442255E+00         9.000000E+01         2.000000E+00         3.220000E+02        -1.481469E+01        -2.144257E+01        -1.241099E+01        -8.388191E+00        -1.106879E+01        -7.552676E+00        -2.432027E+00         0.000000E+00        -4.077276E+00        -1.975831E+00         0.000000E+00        -7.355767E-01         0.000000E+00        -2.604862E+00         0.000000E+00        -2.977256E+01        -2.961053E+01        -3.213337E+01        -3.132579E+01        -2.579146E+01        -2.608993E+01        -5.625676E+00        -6.789421E+00        -5.195055E+00        -6.664669E+00        -6.415043E+00        -7.422697E+00        -4.081691E+00         0.000000E+00        -3.165071E+00         0.000000E+00        -3.581559E+00         0.000000E+00        -2.294786E+01        -2.470033E+01        -2.636132E+01        -2.635464E+01        -2.273569E+01        -2.442924E+01        -7.404183E+00        -8.074093E+00        -7.143336E+00        -8.174006E+00        -6.691403E+00        -7.708230E+00        -1.741912E+00         0.000000E+00        -9.432514E-01         0.000000E+00        -1.446410E+00         0.000000E+00        -3.069253E+01        -3.084596E+01        -3.112605E+01        -3.283349E+01        -2.840091E+01        -2.857643E+01        -5.659218E-01        -9.895435E-01        -7.681171E-01        -9.811360E-01        -6.938516E-01        -8.481801E-01         3.100000E+01         7.200000E+01         1.700000E+01         5.980000E+02         2.100000E+01         2.500000E+01         3.500000E+01         6.800000E+01         1.000000E+00         8.000000E+00         1.880000E+02         2.020000E+02         2.000000E+01         6.400000E+01         6.000000E+00         3.690000E+02         3.500000E+01         4.600000E+01
        6.147090E+07         9.116252E+00         1.943667E-01         4.596058E-01         3.460276E-01        -8.991996E-02         1.596882E-01        -1.258346E-01         1.662577E+00         2.070971E+00         1.441112E+00         6.300000E+01         2.000000E+00         3.490000E+02        -1.484293E+01        -2.480311E+01        -1.206503E+01        -8.742222E+00        -1.654572E+01        -7.966285E+00        -2.252277E+00         0.000000E+00        -3.765379E+00        -1.822928E+00         0.000000E+00        -6.150419E-01         0.000000E+00        -2.104856E+00         0.000000E+00        -2.815147E+01        -2.996228E+01        -3.064669E+01        -3.117290E+01        -2.611546E+01        -2.700224E+01        -6.602263E+00        -6.658351E+00        -6.570021E+00        -6.803248E+00        -6.257627E+00        -6.563566E+00        -3.705558E+00         0.000000E+00        -6.614916E-02         0.000000E+00        -3.298805E+00         0.000000E+00        -2.440731E+01        -2.496471E+01        -2.530024E+01        -2.667387E+01        -2.291105E+01        -2.440336E+01        -6.514611E+00        -7.841089E+00        -8.161069E+00        -8.966200E+00        -6.975767E+00        -7.737476E+00        -2.083234E+00         0.000000E+00        -1.673935E+00         0.000000E+00        -2.176741E+00         0.000000E+00        -2.985563E+01        -3.083464E+01        -2.979719E+01        -3.267289E+01        -2.739961E+01        -2.917450E+01        -7.610082E-01        -1.054731E+00        -9.253314E-01        -1.026637E+00        -4.421398E-01        -6.941871E-01         2.500000E+01         9.500000E+01         1.200000E+01         5.920000E+02         1.800000E+01         2.200000E+01         3.700000E+01         8.900000E+01         1.000000E+00         7.000000E+00         2.060000E+02         1.620000E+02         1.800000E+01         7.300000E+01         4.000000E+00         3.710000E+02         2.600000E+01         4.400000E+01
        6.150090E+07         8.831957E+00         1.990666E-01         4.533904E-01         3.475430E-01        -2.146329E-01                  NAN        -2.059166E-01         1.501917E+00                  NAN         1.362644E+00         8.900000E+01         0.000000E+00         3.250000E+02        -1.490678E+01                  NAN        -1.248010E+01        -7.904071E+00                  NAN        -7.167616E+00        -2.287233E+00                  NAN        -3.832396E+00        -1.904757E+00         0.000000E+00        -8.903951E-01         0.000000E+00        -2.520249E+00         0.000000E+00        -2.841431E+01        -2.912079E+01        -3.075283E+01        -3.123961E+01        -2.548048E+01        -2.555418E+01        -6.388591E+00        -7.006853E+00        -6.214299E+00        -6.800484E+00        -6.451254E+00        -7.528948E+00        -3.341881E+00         0.000000E+00        -2.450159E-02         0.000000E+00        -3.588822E+00         0.000000E+00        -2.271220E+01        -2.457622E+01        -2.576684E+01        -2.549742E+01        -2.347667E+01        -2.420295E+01        -7.224978E+00        -7.845696E+00        -8.890467E+00        -9.647697E+00        -6.534075E+00        -7.644441E+00        -1.461248E+00         0.000000E+00        -1.817396E-02         0.000000E+00        -1.517050E+00         0.000000E+00        -3.004151E+01        -3.101118E+01        -3.291035E+01        -3.290815E+01        -2.851986E+01        -2.919186E+01        -7.650606E-01        -1.002940E+00        -1.306480E+00        -9.881284E-01        -7.024499E-01        -8.223981E-01         2.600000E+01         9.200000E+01         1.500000E+01         5.910000E+02         1.500000E+01         2.500000E+01         4.100000E+01         8.200000E+01         1.000000E+00         7.000000E+00         1.980000E+02         1.730000E+02         1.900000E+01         6.600000E+01         2.000000E+00         3.660000E+02         4.000000E+01         4.000000E+01
        6.153090E+07         8.840098E+00         1.887223E-01         4.597156E-01         3.515621E-01        -1.616521E-01        -2.275993E-01        -1.796955E-01         1.544218E+00         1.613742E+00         1.375332E+00         8.600000E+01         4.000000E+00         3.240000E+02        -1.400799E+01        -2.925108E+01        -1.264014E+01        -9.189575E+00        -6.497083E+00        -7.420727E+00        -2.356161E+00         0.000000E+00        -3.834864E+00        -1.308170E+00         0.000000E+00        -1.456928E+00         0.000000E+00        -1.788034E+00         0.000000E+00        -2.952241E+01        -2.953358E+01        -3.047044E+01        -3.136515E+01        -2.703787E+01        -2.642391E+01        -6.198863E+00        -7.038317E+00        -5.519010E+00        -6.741393E+00        -6.493624E+00        -7.654420E+00        -4.043741E+00         0.000000E+00        -1.671901E-01         0.000000E+00        -3.454922E+00         0.000000E+00        -2.352817E+01        -2.507833E+01        -3.025606E+01        -2.676928E+01        -2.311379E+01        -2.435731E+01        -6.926562E+00        -7.838497E+00        -1.025140E+01        -7.629995E+00        -6.818742E+00        -7.579616E+00        -1.456176E+00         0.000000E+00        -2.262843E-01         0.000000E+00        -1.372765E+00         0.000000E+00        -3.039426E+01        -3.146924E+01        -3.290823E+01        -3.285444E+01        -2.834088E+01        -2.912003E+01        -9.317265E-01        -1.073493E+00        -7.375792E-01        -1.085340E+00        -9.528766E-01        -9.519864E-01         3.100000E+01         8.400000E+01         1.600000E+01         5.940000E+02         1.600000E+01         2.300000E+01         4.200000E+01         7.200000E+01         1.000000E+00         9.000000E+00         2.040000E+02         1.740000E+02         1.800000E+01         6.300000E+01         7.000000E+00         3.670000E+02         3.400000E+01         4.200000E+01
        6.156090E+07         9.203875E+00         1.962853E-01         4.537475E-01         3.499671E-01        -2.122377E-01        -2.526812E-01        -2.015197E-01         1.520462E+00         1.720742E+00         1.342024E+00         9.500000E+01         4.000000E+00         3.150000E+02        -1.468503E+01        -2.208452E+01        -1.245288E+01        -8.264902E+00        -1.545195E+01        -7.387672E+00        -2.167483E+00         0.000000E+00        -3.670083E+00        -1.275055E+00         0.000000E+00        -9.700337E-01         0.000000E+00        -1.912465E+00         0.000000E+00        -2.914932E+01        -2.987213E+01        -3.038733E+01        -3.100529E+01        -2.513813E+01        -2.611141E+01        -5.874116E+00        -6.751571E+00        -5.958478E+00        -6.818986E+00        -7.174670E+00        -7.124092E+00        -4.621877E+00         0.000000E+00        -2.667451E-04         0.000000E+00        -3.384237E+00         0.000000E+00        -2.301050E+01        -2.490228E+01        -2.918148E+01        -2.479582E+01        -2.311524E+01        -2.396968E+01        -7.134908E+00        -7.654419E+00        -5.469046E+00        -9.205015E+00        -6.831186E+00        -8.173397E+00        -1.536486E+00         0.000000E+00        -1.776021E+00         0.000000E+00        -1.499670E+00         0.000000E+00        -2.996393E+01        -3.097008E+01        -3.120591E+01        -3.275532E+01        -2.821947E+01        -2.912194E+01        -5.238059E-01        -1.174420E+00        -6.102132E-01        -1.009193E+00        -7.286180E-01        -6.108764E-01         3.700000E+01         8.300000E+01         1.700000E+01         5.910000E+02         1.900000E+01         1.700000E+01         3.800000E+01         8.400000E+01         1.000000E+00         8.000000E+00         2.000000E+02         1.710000E+02         2.100000E+01         6.500000E+01         8.000000E+00         3.610000E+02         2.900000E+01         4.300000E+01
        6.159090E+07         9.537805E+00         2.203375E-01         4.576485E-01         3.220140E-01        -2.275172E-01        -3.568540E-01        -2.095519E-01         1.480076E+00         1.592322E+00         1.369818E+00         7.800000E+01         6.000000E+00         3.300000E+02        -1.400850E+01        -2.363345E+01        -1.229244E+01        -8.607072E+00        -1.013999E+01        -7.368105E+00        -2.019049E+00         0.000000E+00        -4.079003E+00        -1.402578E+00         0.000000E+00        -8.644992E-01         0.000000E+00        -9.518596E-01         0.000000E+00        -2.876462E+01        -2.977019E+01        -3.191217E+01        -3.102178E+01        -2.567940E+01        -2.608779E+01        -6.141224E+00        -6.708781E+00        -5.621306E+00        -6.935577E+00        -6.903792E+00        -6.627727E+00        -3.416983E+00         0.000000E+00        -1.176200E+00         0.000000E+00        -3.605718E+00         0.000000E+00        -2.394293E+01        -2.511882E+01        -3.019072E+01        -2.713279E+01        -2.326088E+01        -2.424739E+01        -6.872314E+00        -7.578305E+00        -5.776534E+00        -8.616502E+00        -6.424087E+00        -7.520456E+00        -1.266988E+00         0.000000E+00        -2.676560E+00         0.000000E+00        -1.301915E+00         0.000000E+00        -2.933906E+01        -3.119109E+01        -3.002688E+01        -3.292899E+01        -2.790539E+01        -2.905769E+01        -6.772630E-01        -9.691799E-01        -9.693884E-01        -1.028463E+00        -6.360341E-01        -9.943661E-01         2.700000E+01         1.000000E+02         1.300000E+01         5.950000E+02         2.000000E+01         9.000000E+00         4.300000E+01         9.400000E+01         1.000000E+00         9.000000E+00         2.000000E+02         1.550000E+02         1.900000E+01         8.500000E+01         6.000000E+00         3.640000E+02         3.000000E+01         3.400000E+01
        6.162090E+07         9.724963E+00         2.109467E-01         4.512492E-01         3.378041E-01        -2.753086E-01        -3.579678E-01        -2.176618E-01         1.463468E+00         1.605169E+00         1.345524E+00         7.500000E+01         6.000000E+00         3.330000E+02        -1.547857E+01        -1.751596E+01        -1.170096E+01        -8.153414E+00        -1.328011E+01        -7.511710E+00        -1.272655E+00         0.000000E+00        -4.087974E+00        -1.453633E+00         0.000000E+00        -1.312402E+00         0.000000E+00        -9.034037E-01         0.000000E+00        -2.842148E+01        -2.959045E+01        -2.991874E+01        -3.109855E+01        -2.669213E+01        -2.721836E+01        -6.521014E+00        -6.862404E+00        -6.554933E+00        -6.804116E+00        -6.261430E+00        -6.435340E+00        -3.646673E+00         0.000000E+00                  NAN         0.000000E+00        -3.377141E+00         0.000000E+00        -2.350833E+01        -2.517679E+01                  NAN        -2.762036E+01        -2.290120E+01        -2.432215E+01        -7.254635E+00        -7.784146E+00                  NAN        -8.191059E+00        -6.800333E+00        -7.785222E+00        -1.597439E+00         0.000000E+00        -2.110144E+00         0.000000E+00        -1.925184E+00         0.000000E+00        -2.946599E+01        -3.089677E+01        -3.073682E+01        -3.287488E+01        -2.776780E+01        -2.868533E+01        -9.641220E-01        -9.194977E-01        -1.086032E+00        -1.083346E+00        -7.260020E-01        -1.179024E+00         2.800000E+01         9.700000E+01         1.500000E+01         5.920000E+02         1.900000E+01         1.300000E+01         4.400000E+01         9.500000E+01         0.000000E+00         7.000000E+00         1.960000E+02         1.600000E+02         1.900000E+01         7.600000E+01         7.000000E+00         3.630000E+02         2.800000E+01         3.400000E+01
        6.165090E+07         8.562619E+00         1.901828E-01         4.573546E-01         3.524625E-01        -1.996218E-01        -2.054312E-01        -1.848837E-01         1.516705E+00         1.769212E+00         1.366161E+00         6.800000E+01         1.200000E+01         3.340000E+02        -1.356368E+01        -1.969187E+01        -1.276430E+01        -9.394913E+00        -6.498866E+00        -7.552823E+00        -1.890716E+00         0.000000E+00        -3.825346E+00        -1.634779E+00         0.000000E+00        -1.738101E+00         0.000000E+00        -1.479964E+00         0.000000E+00        -2.945800E+01        -2.986385E+01        -3.058083E+01        -3.117397E+01        -2.678767E+01        -2.615890E+01        -6.267852E+00        -6.573242E+00        -5.090519E+00        -6.718734E+00        -6.058952E+00        -7.353612E+00        -3.150741E+00         0.000000E+00        -8.014464E+00         0.000000E+00        -3.517612E+00         0.000000E+00        -2.342570E+01        -2.512095E+01        -2.136146E+01        -2.722813E+01        -2.322419E+01        -2.402120E+01        -7.445421E+00        -8.075192E+00        -6.670084E+00        -7.941370E+00        -6.638299E+00        -7.950119E+00        -1.629372E+00         0.000000E+00        -1.820878E+00         0.000000E+00        -1.755225E+00         0.000000E+00        -2.988296E+01        -3.087702E+01        -3.137016E+01        -3.291496E+01        -2.802869E+01        -2.905741E+01        -6.024481E-01        -1.086210E+00        -3.464143E-01        -1.048745E+00        -8.438143E-01        -9.010540E-01         2.500000E+01         8.900000E+01         1.800000E+01         5.900000E+02         2.000000E+01         2.200000E+01         4.200000E+01         8.500000E+01         1.000000E+00         9.000000E+00         1.980000E+02         1.670000E+02         1.800000E+01         7.100000E+01         7.000000E+00         3.620000E+02         4.300000E+01         3.600000E+01
        6.168090E+07         8.472631E+00         1.948389E-01         4.534783E-01         3.516829E-01        -2.453994E-01        -9.191837E-02        -1.837629E-01         1.491902E+00         1.805031E+00         1.369315E+00         9.100000E+01         8.000000E+00         3.150000E+02        -1.431694E+01        -2.368919E+01        -1.240221E+01        -8.194216E+00        -7.548687E+00        -7.592356E+00        -2.450657E+00         0.000000E+00        -3.650576E+00        -1.546421E+00         0.000000E+00        -1.101585E+00         0.000000E+00        -1.752946E+00         0.000000E+00        -2.919493E+01        -2.981882E+01        -3.064005E+01        -3.139063E+01        -2.657711E+01        -2.612456E+01        -6.535819E+00        -6.819737E+00        -5.936452E+00        -6.657980E+00        -6.456216E+00        -7.545098E+00        -3.890848E+00         0.000000E+00        -6.169527E-03         0.000000E+00        -3.156812E+00         0.000000E+00        -2.316611E+01        -2.563215E+01        -3.193040E+01        -2.376223E+01        -2.298775E+01        -2.383698E+01        -7.050241E+00        -7.716271E+00        -3.930606E+00        -1.017357E+01        -6.822553E+00        -7.955952E+00        -1.805514E+00         0.000000E+00        -2.752623E+00         0.000000E+00        -1.558708E+00         0.000000E+00        -2.984205E+01        -3.100160E+01        -3.063503E+01        -3.307860E+01        -2.759620E+01        -2.885200E+01        -9.734428E-01        -9.027826E-01        -4.347557E-01        -1.009449E+00        -8.323077E-01        -7.556101E-01         2.900000E+01         8.500000E+01         1.600000E+01         5.960000E+02         2.200000E+01         1.600000E+01         4.900000E+01         7.500000E+01         1.000000E+00         6.000000E+00         2.060000E+02         1.650000E+02         2.200000E+01         8.400000E+01         7.000000E+00         3.580000E+02         2.900000E+01         3.600000E+01
        6.171090E+07         8.157020E+00         1.788063E-01         4.599682E-01         3.612255E-01        -2.089882E-01        -2.967989E-01        -1.444651E-01         1.467613E+00         1.579682E+00         1.407723E+00         8.700000E+01         2.200000E+01         3.050000E+02        -1.362492E+01        -1.780331E+01        -1.202890E+01        -8.322256E+00        -8.819687E+00        -8.374508E+00        -2.799728E+00         0.000000E+00        -3.693684E+00        -1.384710E+00         0.000000E+00        -1.524971E+00         0.000000E+00        -1.262995E+00         0.000000E+00        -2.971544E+01        -2.969710E+01        -2.988490E+01        -3.118269E+01        -2.621947E+01        -2.676863E+01        -6.198379E+00        -6.892485E+00        -6.240935E+00        -6.718884E+00        -6.914909E+00        -7.693775E+00        -3.651267E+00         0.000000E+00        -9.936839E+00         0.000000E+00        -3.054267E+00         0.000000E+00        -2.408503E+01        -2.486872E+01        -1.915060E+01        -2.592743E+01        -2.359253E+01        -2.462140E+01        -6.913336E+00        -8.356211E+00        -6.059230E+00        -8.279382E+00        -6.661185E+00        -7.581887E+00        -1.451910E+00         0.000000E+00        -1.899914E+00         0.000000E+00        -1.921349E+00         0.000000E+00        -2.979817E+01        -3.116217E+01        -3.096703E+01        -3.289868E+01        -2.809185E+01        -2.857468E+01        -6.780078E-01        -1.014630E+00        -5.893434E-01        -1.028878E+00        -7.690605E-01        -8.550522E-01         3.000000E+01         7.300000E+01         2.300000E+01         5.930000E+02         2.000000E+01         2.500000E+01         4.900000E+01         6.400000E+01         1.000000E+00         7.000000E+00         2.010000E+02         1.800000E+02         2.300000E+01         7.000000E+01         9.000000E+00         3.580000E+02         3.800000E+01         4.900000E+01
        6.174090E+07         9.125144E+00         2.158229E-01         4.537585E-01         3.304186E-01        -2.117556E-01        -3.358968E-01        -1.633293E-01         1.472377E+00         1.603076E+00         1.389255E+00         8.400000E+01         1.800000E+01         3.120000E+02        -1.440128E+01        -1.686605E+01        -1.186843E+01        -8.479924E+00        -9.281115E+00        -7.684587E+00        -2.617240E+00         0.000000E+00        -4.198757E+00        -1.577903E+00         0.000000E+00        -1.327995E+00         0.000000E+00        -1.627486E+00         0.000000E+00        -2.984132E+01        -2.906534E+01        -3.015537E+01        -3.105277E+01        -2.616033E+01        -2.665044E+01        -6.790142E+00        -6.982691E+00        -5.956227E+00        -6.857847E+00        -6.226623E+00        -7.153799E+00        -3.631875E+00         0.000000E+00        -3.514444E+00         0.000000E+00        -3.273589E+00         0.000000E+00        -2.452933E+01        -2.534983E+01        -2.614016E+01        -2.553868E+01        -2.334841E+01        -2.400279E+01        -6.667350E+00        -7.746929E+00        -5.483285E+00        -9.246737E+00        -6.807272E+00        -8.063291E+00        -9.557414E-01         0.000000E+00        -2.420660E+00         0.000000E+00        -1.472593E+00         0.000000E+00        -3.012780E+01        -3.132229E+01        -3.062696E+01        -3.291711E+01        -2.764713E+01        -2.901349E+01        -1.151595E+00        -9.180458E-01        -6.310775E-01        -1.032725E+00        -9.162014E-01        -8.317909E-01         2.600000E+01         1.020000E+02         2.500000E+01         5.820000E+02         1.700000E+01         1.200000E+01         5.000000E+01         8.800000E+01         1.000000E+00         8.000000E+00         1.920000E+02         1.630000E+02         2.500000E+01         7.900000E+01         9.000000E+00         3.540000E+02         3.400000E+01         3.600000E+01
        6.177090E+07         9.064141E+00         2.198320E-01         4.501290E-01         3.300390E-01        -1.367363E-01        -1.213880E-01        -9.756311E-02         1.527619E+00         1.826313E+00         1.447767E+00         7.300000E+01         1.500000E+01         3.260000E+02        -1.421508E+01        -1.629620E+01        -1.206893E+01        -8.314721E+00        -1.133935E+01        -7.779573E+00        -2.709248E+00         0.000000E+00        -3.737584E+00        -1.319471E+00         0.000000E+00        -1.485514E+00         0.000000E+00        -3.464654E+00         0.000000E+00        -2.915416E+01        -2.959587E+01        -3.000036E+01        -3.116103E+01        -2.629380E+01        -2.745646E+01        -6.242741E+00        -6.843751E+00        -6.220320E+00        -6.671071E+00        -4.913286E+00        -6.973811E+00        -3.359535E+00         0.000000E+00        -7.217953E+00         0.000000E+00        -3.554709E+00         0.000000E+00        -2.354256E+01        -2.568336E+01        -2.486296E+01        -2.526513E+01        -2.314204E+01        -2.409585E+01        -7.220744E+00        -7.695576E+00        -8.907260E+00        -9.874175E+00        -6.548105E+00        -7.675879E+00        -7.968833E-01         0.000000E+00        -1.513477E+00         0.000000E+00        -1.065935E+00         0.000000E+00        -3.110986E+01        -3.109356E+01        -3.156080E+01        -3.296992E+01        -2.840816E+01        -2.888092E+01        -6.540930E-01        -9.974645E-01        -8.798105E-01        -9.520908E-01        -6.267305E-01        -8.806417E-01         2.800000E+01         1.050000E+02         1.900000E+01         5.800000E+02         1.400000E+01         1.800000E+01         5.000000E+01         9.700000E+01         1.000000E+00         7.000000E+00         1.830000E+02         1.640000E+02         2.200000E+01         8.500000E+01         6.000000E+00         3.510000E+02         3.300000E+01         4.000000E+01
        6.180090E+07         8.769202E+00         1.936748E-01         4.538187E-01         3.525065E-01        -9.459462E-02        -7.157381E-02        -1.523468E-01         1.587843E+00         1.829726E+00         1.388721E+00         7.200000E+01         2.300000E+01         3.190000E+02        -1.312853E+01        -1.590268E+01        -1.208262E+01        -7.722957E+00        -9.547097E+00        -8.056313E+00        -3.364236E+00         0.000000E+00        -3.549969E+00        -4.138970E-01         0.000000E+00        -1.712081E+00         0.000000E+00        -1.484964E+00         0.000000E+00        -2.944497E+01        -2.962096E+01        -2.983795E+01        -3.122581E+01        -2.733285E+01        -2.734045E+01        -6.215408E+00        -6.912542E+00        -5.981466E+00        -6.699921E+00        -5.969799E+00        -6.933054E+00        -3.442440E+00         0.000000E+00        -8.050652E+00         0.000000E+00        -3.505426E+00         0.000000E+00        -2.359559E+01        -2.563261E+01        -2.185416E+01        -2.868157E+01        -2.287210E+01        -2.437919E+01        -7.080062E+00        -7.585031E+00        -7.601305E+00        -8.997254E+00        -6.688495E+00        -7.569963E+00        -4.088265E-01         0.000000E+00        -1.546653E+00         0.000000E+00        -2.483898E+00         0.000000E+00        -3.084896E+01        -3.088135E+01        -3.122844E+01        -3.277826E+01        -2.731608E+01        -2.921616E+01        -1.196348E+00        -9.421853E-01        -9.030621E-01        -1.053175E+00        -5.304829E-01        -9.908155E-01         2.500000E+01         9.600000E+01         2.000000E+01         5.790000E+02         1.900000E+01         2.500000E+01         4.700000E+01         7.400000E+01         3.000000E+00         7.000000E+00         1.850000E+02         1.860000E+02         1.200000E+01         8.200000E+01         1.000000E+01         3.500000E+02         2.900000E+01         5.100000E+01
        6.183090E+07         8.224400E+00         1.808379E-01         4.552792E-01         3.638829E-01        -2.134537E-01        -3.219618E-01        -1.346676E-01         1.431793E+00         1.543704E+00         1.419475E+00         5.700000E+01         2.300000E+01         3.340000E+02        -1.347209E+01        -1.848467E+01        -1.229200E+01        -8.718063E+00        -8.760376E+00        -7.652806E+00        -2.683422E+00         0.000000E+00        -3.815569E+00        -9.033194E-01         0.000000E+00        -2.247798E+00         0.000000E+00        -2.197530E+00         0.000000E+00        -2.839602E+01        -2.926114E+01        -2.947124E+01        -3.121334E+01        -2.649414E+01        -2.709817E+01        -6.925176E+00        -6.686775E+00        -6.384020E+00        -6.682327E+00        -5.873826E+00        -6.419692E+00        -3.654092E+00         0.000000E+00        -7.845499E+00         0.000000E+00        -3.724307E+00         0.000000E+00        -2.392984E+01        -2.527506E+01        -2.151449E+01        -2.769738E+01        -2.322946E+01        -2.414628E+01        -7.024945E+00        -7.729021E+00        -6.707320E+00        -7.865182E+00        -6.792096E+00        -7.677200E+00        -1.439405E+00         0.000000E+00        -2.347859E+00         0.000000E+00        -1.230570E+00         0.000000E+00        -2.961328E+01        -3.095551E+01        -3.024440E+01        -3.295503E+01        -2.860082E+01        -2.924956E+01        -6.376236E-01        -9.235137E-01        -8.551334E-01        -1.022287E+00        -8.760704E-01        -8.757595E-01         2.300000E+01         9.100000E+01         2.000000E+01         5.820000E+02         2.600000E+01         2.200000E+01         3.700000E+01         7.300000E+01         2.000000E+00         9.000000E+00         1.770000E+02         2.040000E+02         1.600000E+01         6.800000E+01         1.200000E+01         3.550000E+02         3.400000E+01         4.700000E+01
        6.186090E+07         9.125027E+00         2.148246E-01         4.582331E-01         3.269423E-01        -3.026541E-01        -2.220096E-01        -1.894228E-01         1.365144E+00         1.639099E+00         1.387957E+00         7.700000E+01         1.800000E+01         3.190000E+02        -1.625332E+01        -1.879501E+01        -1.211900E+01        -7.053406E+00        -8.419832E+00        -7.576475E+00        -2.385108E+00         0.000000E+00        -3.789208E+00        -1.423704E+00         0.000000E+00        -1.458660E+00         0.000000E+00        -1.374214E+00         0.000000E+00        -2.794490E+01        -2.899006E+01        -3.056171E+01        -3.125148E+01        -2.477233E+01        -2.584050E+01        -6.837753E+00        -7.178187E+00        -5.941845E+00        -6.732989E+00        -7.266516E+00        -7.852670E+00        -3.779324E+00         0.000000E+00                  NAN         0.000000E+00        -3.322758E+00         0.000000E+00        -2.388230E+01        -2.557536E+01                  NAN        -2.643105E+01        -2.332803E+01        -2.429585E+01        -6.888539E+00        -7.757620E+00                  NAN        -9.379347E+00        -6.781152E+00        -7.748936E+00        -1.109900E+00         0.000000E+00        -2.301920E+00         0.000000E+00        -1.309667E+00         0.000000E+00        -2.979688E+01        -3.082898E+01        -3.075402E+01        -3.288114E+01        -2.818538E+01        -2.857687E+01        -7.798622E-01        -1.119344E+00        -7.252030E-01        -1.048393E+00        -6.794289E-01        -7.397464E-01         3.700000E+01         9.000000E+01         2.000000E+01         5.880000E+02         1.400000E+01         1.500000E+01         5.800000E+01         7.800000E+01         0.000000E+00         8.000000E+00         1.930000E+02         1.650000E+02         2.800000E+01         7.200000E+01         1.200000E+01         3.570000E+02         2.400000E+01         4.000000E+01
        6.189090E+07         7.973251E+00         1.647491E-01         4.609467E-01         3.743042E-01        -2.159479E-01        -1.563491E-01        -1.175515E-01         1.453040E+00         1.776499E+00         1.405751E+00         6.400000E+01         1.900000E+01         3.310000E+02        -1.521843E+01        -1.478772E+01        -1.191071E+01        -9.214996E+00        -1.012692E+01        -7.836957E+00        -2.065566E+00         0.000000E+00        -4.144477E+00        -2.111129E+00         0.000000E+00        -1.263450E+00         0.000000E+00        -1.866807E+00         0.000000E+00        -2.923081E+01        -2.948362E+01        -3.003609E+01        -3.103859E+01        -2.547113E+01        -2.783675E+01        -6.323517E+00        -6.935271E+00        -6.389990E+00        -6.782528E+00        -6.924069E+00        -6.752019E+00        -3.211137E+00         0.000000E+00        -7.641910E+00         0.000000E+00        -3.219187E+00         0.000000E+00        -2.404156E+01        -2.499387E+01        -2.135149E+01        -2.765711E+01        -2.307138E+01        -2.433091E+01        -6.753224E+00        -8.235384E+00        -7.711998E+00        -7.937023E+00        -6.693505E+00        -7.751820E+00        -1.673856E+00         0.000000E+00        -2.360423E+00         0.000000E+00        -1.201183E+00         0.000000E+00        -3.004333E+01        -3.084272E+01        -2.960876E+01        -3.274625E+01        -2.831651E+01        -2.894711E+01        -9.718296E-01        -1.100598E+00        -9.647689E-01        -1.046062E+00        -7.294067E-01        -8.248001E-01         2.300000E+01         7.900000E+01         1.600000E+01         5.930000E+02         2.600000E+01         2.700000E+01         4.300000E+01         5.200000E+01         2.000000E+00         1.000000E+01         2.000000E+02         1.950000E+02         1.700000E+01         5.800000E+01         1.000000E+01         3.620000E+02         3.000000E+01         4.900000E+01
        6.192090E+07         7.966324E+00         1.729644E-01         4.600121E-01         3.670236E-01        -1.553352E-01        -7.760571E-02        -1.874148E-01         1.523863E+00         1.798350E+00         1.385587E+00         6.700000E+01         2.300000E+01         3.240000E+02        -1.294559E+01        -1.694106E+01        -1.225466E+01        -8.431381E+00        -1.006632E+01        -7.357890E+00        -2.887018E+00         0.000000E+00        -4.145564E+00        -2.219054E+00         0.000000E+00        -1.617067E+00         0.000000E+00        -2.239807E+00         0.000000E+00        -2.921475E+01        -3.030610E+01        -3.034657E+01        -3.136982E+01        -2.596137E+01        -2.686077E+01        -6.080680E+00        -6.479707E+00        -5.918812E+00        -6.617608E+00        -6.647075E+00        -7.238583E+00        -3.646273E+00         0.000000E+00        -4.906541E+00         0.000000E+00        -3.229766E+00         0.000000E+00        -2.407517E+01        -2.586570E+01        -2.062260E+01        -2.776878E+01        -2.327876E+01        -2.457259E+01        -6.452271E+00        -7.947671E+00        -9.093595E+00        -6.783433E+00        -6.913307E+00        -7.826290E+00        -1.424361E+00         0.000000E+00        -1.702541E+00         0.000000E+00        -1.503811E+00         0.000000E+00        -3.021485E+01        -3.126485E+01        -3.191228E+01        -3.308419E+01        -2.778014E+01        -2.916872E+01        -7.083167E-01        -1.040842E+00        -5.767789E-01        -9.095761E-01        -9.392301E-01        -8.358803E-01         1.800000E+01         8.500000E+01         2.200000E+01         5.900000E+02         1.800000E+01         3.100000E+01         4.000000E+01         6.800000E+01         4.000000E+00         9.000000E+00         1.970000E+02         1.840000E+02         1.700000E+01         6.100000E+01         1.200000E+01         3.620000E+02         2.900000E+01         5.600000E+01
        6.195090E+07         8.696394E+00         1.911382E-01         4.616702E-01         3.471916E-01        -1.950537E-01        -1.662832E-01        -1.629210E-01         1.479026E+00         1.713135E+00         1.378468E+00         9.900000E+01         2.300000E+01         2.920000E+02        -1.297671E+01        -1.588921E+01        -1.209026E+01        -6.845262E+00        -1.067207E+01        -8.001682E+00        -3.593086E+00         0.000000E+00        -3.999677E+00        -1.830022E+00         0.000000E+00        -1.717665E+00         0.000000E+00        -1.123187E+00         0.000000E+00        -2.843026E+01        -3.038706E+01        -2.959621E+01        -3.103456E+01        -2.586783E+01        -2.653030E+01        -6.049967E+00        -6.390773E+00        -6.195976E+00        -6.841431E+00        -7.483062E+00        -7.362120E+00        -3.459571E+00         0.000000E+00        -6.307267E+00         0.000000E+00        -3.143529E+00         0.000000E+00        -2.430711E+01        -2.540330E+01        -2.012898E+01        -2.613122E+01        -2.353358E+01        -2.472584E+01        -6.527475E+00        -7.826309E+00        -9.238407E+00        -8.031355E+00        -6.748599E+00        -7.523110E+00        -1.442443E+00         0.000000E+00        -2.398571E+00         0.000000E+00        -1.716757E+00         0.000000E+00        -2.972377E+01        -3.141863E+01        -3.136785E+01        -3.284062E+01        -2.803466E+01        -2.906735E+01        -7.671899E-01        -8.578468E-01        -5.448078E-01        -1.057364E+00        -6.043087E-01        -8.769791E-01         2.500000E+01         8.700000E+01         2.200000E+01         5.880000E+02         2.200000E+01         2.000000E+01         4.700000E+01         7.000000E+01         3.000000E+00         8.000000E+00         1.950000E+02         1.790000E+02         2.100000E+01         6.800000E+01         8.000000E+00         3.570000E+02         2.900000E+01         5.000000E+01
        6.198090E+07         8.690164E+00         1.963949E-01         4.590511E-01         3.445540E-01        -2.383161E-01        -6.332722E-02        -1.467782E-01         1.431641E+00         1.867166E+00         1.404465E+00         6.700000E+01         2.300000E+01         3.240000E+02        -1.243009E+01        -1.492453E+01        -1.172427E+01        -7.669622E+00        -1.008901E+01        -8.056368E+00        -3.454144E+00         0.000000E+00        -3.895155E+00        -1.497514E+00         0.000000E+00        -1.434516E+00         0.000000E+00        -2.167687E+00         0.000000E+00        -3.043091E+01        -2.949243E+01        -3.037197E+01        -3.123325E+01        -2.581652E+01        -2.690557E+01        -5.998580E+00        -6.962069E+00        -6.114315E+00        -6.760631E+00        -7.028231E+00        -7.359020E+00        -2.987892E+00         0.000000E+00        -4.254705E+00         0.000000E+00        -3.266425E+00         0.000000E+00        -2.400055E+01        -2.492886E+01        -2.112858E+01        -2.520711E+01        -2.317817E+01        -2.458305E+01        -6.830675E+00        -8.057881E+00        -9.578537E+00        -8.106682E+00        -6.736901E+00        -7.633933E+00        -2.013210E+00         0.000000E+00        -1.667356E+00         0.000000E+00        -1.822791E+00         0.000000E+00        -2.932707E+01        -3.095740E+01        -3.093293E+01        -3.284373E+01        -2.841343E+01        -2.925607E+01        -8.466918E-01        -1.074502E+00        -9.775416E-01        -1.051851E+00        -6.868494E-01        -8.773183E-01         2.000000E+01         9.700000E+01         2.100000E+01         5.840000E+02         1.600000E+01         2.600000E+01         4.700000E+01         8.000000E+01         5.000000E+00         9.000000E+00         1.860000E+02         1.750000E+02         1.400000E+01         7.000000E+01         1.200000E+01         3.600000E+02         3.100000E+01         4.400000E+01
        6.201090E+07         8.742998E+00         2.063032E-01         4.588591E-01         3.348378E-01        -1.479868E-01        -2.881963E-01        -1.385731E-01         1.488389E+00         1.633041E+00         1.409216E+00         1.130000E+02         2.300000E+01         2.780000E+02        -1.338336E+01        -1.852229E+01        -1.176856E+01        -7.713034E+00        -9.269826E+00        -8.269429E+00        -3.415663E+00         0.000000E+00        -4.082496E+00        -1.401310E+00         0.000000E+00        -1.506188E+00         0.000000E+00        -1.020274E+00         0.000000E+00        -2.823484E+01        -2.979368E+01        -3.017329E+01        -3.136004E+01        -2.756500E+01        -2.715951E+01        -6.215379E+00        -6.476566E+00        -5.858652E+00        -6.726482E+00        -6.545192E+00        -7.189066E+00        -3.613401E+00         0.000000E+00        -6.768326E+00         0.000000E+00        -3.124237E+00         0.000000E+00        -2.413416E+01        -2.507692E+01        -2.094768E+01        -2.611874E+01        -2.305190E+01        -2.486745E+01        -6.227287E+00        -7.746662E+00        -9.201476E+00        -8.140959E+00        -7.103370E+00        -7.494924E+00        -1.534281E+00         0.000000E+00        -2.028315E+00         0.000000E+00        -2.232104E+00         0.000000E+00        -3.064051E+01        -3.091677E+01        -3.023142E+01        -3.305615E+01        -2.739695E+01        -2.908421E+01        -4.694867E-01        -1.100391E+00        -7.758085E-01        -1.030005E+00        -1.009429E+00        -9.485581E-01         3.300000E+01         8.500000E+01         2.400000E+01         5.830000E+02         1.400000E+01         2.500000E+01         5.400000E+01         8.100000E+01         4.000000E+00         1.000000E+01         1.860000E+02         1.670000E+02         1.900000E+01         6.900000E+01         1.100000E+01         3.570000E+02         3.000000E+01         4.900000E+01
        6.204090E+07         9.182508E+00         2.125954E-01         4.591775E-01         3.282271E-01        -1.718057E-01        -1.758111E-01        -1.640862E-01         1.498167E+00         1.703921E+00         1.399773E+00         8.100000E+01         2.300000E+01         3.100000E+02        -1.512627E+01        -1.608976E+01        -1.201402E+01        -8.059345E+00        -9.078660E+00        -7.939716E+00        -2.675682E+00         0.000000E+00        -3.896907E+00        -1.666525E+00         0.000000E+00        -1.564392E+00         0.000000E+00        -8.293280E-01         0.000000E+00        -2.831975E+01        -2.947926E+01        -2.942022E+01        -3.120302E+01        -2.737491E+01        -2.685169E+01        -6.498205E+00        -6.656543E+00        -6.303275E+00        -6.814009E+00        -6.969774E+00        -7.430548E+00        -3.581760E+00         0.000000E+00        -5.003088E+00         0.000000E+00        -3.508556E+00         0.000000E+00        -2.341181E+01        -2.541310E+01        -2.274132E+01        -2.749525E+01        -2.366677E+01        -2.407349E+01        -6.682072E+00        -7.564168E+00        -7.418757E+00        -8.231148E+00        -6.652918E+00        -7.808564E+00        -8.917160E-01         0.000000E+00        -2.612045E+00         0.000000E+00        -1.525106E+00         0.000000E+00        -2.961016E+01        -3.082059E+01        -2.953755E+01        -3.284129E+01        -2.864509E+01        -2.901795E+01        -8.431731E-01        -8.553378E-01        -5.802078E-01        -1.104041E+00        -7.059153E-01        -9.588943E-01         2.900000E+01         1.000000E+02         1.800000E+01         5.850000E+02         1.800000E+01         1.400000E+01         4.900000E+01         8.500000E+01         5.000000E+00         6.000000E+00         1.830000E+02         1.740000E+02         2.000000E+01         7.100000E+01         8.000000E+00         3.620000E+02         3.800000E+01         3.400000E+01
        6.207090E+07         8.639326E+00         1.964750E-01         4.546862E-01         3.488387E-01        -1.497051E-01        -2.162325E-01        -1.329568E-01         1.512262E+00         1.651503E+00         1.439511E+00         8.200000E+01         2.200000E+01         3.100000E+02        -1.439750E+01        -1.647421E+01        -1.195458E+01        -8.755721E+00        -7.667275E+00        -7.383561E+00        -2.358802E+00         0.000000E+00        -4.334007E+00        -9.659653E-01         0.000000E+00        -1.385664E+00         0.000000E+00        -1.813493E+00         0.000000E+00        -2.899480E+01        -2.985097E+01        -2.907573E+01        -3.134398E+01        -2.669131E+01        -2.701624E+01        -5.968219E+00        -6.719222E+00        -6.207230E+00        -6.737560E+00        -6.204307E+00        -7.150997E+00        -3.235614E+00         0.000000E+00        -6.893014E+00         0.000000E+00        -3.326451E+00         0.000000E+00        -2.432723E+01        -2.525259E+01        -2.059224E+01        -2.728966E+01        -2.311811E+01        -2.413587E+01        -6.584176E+00        -8.042767E+00        -8.321648E+00        -8.284536E+00        -6.605448E+00        -7.765721E+00        -1.129852E+00         0.000000E+00        -1.938948E+00         0.000000E+00        -1.401851E+00         0.000000E+00        -2.967770E+01        -3.112432E+01        -2.968966E+01        -3.291910E+01        -2.855286E+01        -2.855869E+01        -8.630012E-01        -9.122777E-01        -8.833443E-01        -1.048785E+00        -5.799731E-01        -9.804192E-01         2.900000E+01         9.400000E+01         1.900000E+01         5.830000E+02         1.800000E+01         2.100000E+01         5.200000E+01         7.000000E+01         4.000000E+00         5.000000E+00         1.970000E+02         1.740000E+02         1.200000E+01         7.100000E+01         8.000000E+00         3.580000E+02         3.200000E+01         4.700000E+01
        6.210090E+07         9.277336E+00         2.139163E-01         4.573745E-01         3.287092E-01        -2.162773E-01        -1.240226E-01        -1.753227E-01         1.483501E+00         1.724719E+00         1.410985E+00         1.040000E+02         2.200000E+01         2.880000E+02        -1.344348E+01        -1.430230E+01        -1.195036E+01        -7.897397E+00        -1.080796E+01        -7.767257E+00        -3.011374E+00         0.000000E+00        -3.718135E+00        -1.325539E+00         0.000000E+00        -1.568460E+00         0.000000E+00        -2.414046E+00         0.000000E+00        -2.903250E+01        -2.961993E+01        -3.014875E+01        -3.117735E+01        -2.481742E+01        -2.704499E+01        -6.049719E+00        -6.852213E+00        -6.228627E+00        -6.765922E+00        -6.465301E+00        -6.900898E+00        -3.767981E+00         0.000000E+00        -2.973945E+00         0.000000E+00        -3.125306E+00         0.000000E+00        -2.453027E+01        -2.560977E+01        -2.217132E+01        -2.826027E+01        -2.309887E+01        -2.440640E+01        -6.568428E+00        -7.797460E+00        -1.030769E+01        -7.731663E+00        -6.903682E+00        -7.723097E+00        -2.914553E-01         0.000000E+00        -1.061181E+00         0.000000E+00        -1.459461E+00         0.000000E+00        -3.053407E+01        -3.067954E+01        -3.108877E+01        -3.285517E+01        -2.789656E+01        -2.872244E+01        -9.609964E-01        -1.161728E+00        -1.021793E+00        -1.002648E+00        -7.553775E-01        -1.170397E+00         3.100000E+01         9.500000E+01         2.200000E+01         5.840000E+02         1.200000E+01         2.000000E+01         6.200000E+01         7.500000E+01         4.000000E+00         6.000000E+00         1.850000E+02         1.700000E+02         2.600000E+01         7.100000E+01         1.100000E+01         3.600000E+02         2.800000E+01         4.300000E+01
        6.213090E+07         9.211917E+00         2.210289E-01         4.468457E-01         3.321254E-01        -2.279918E-01        -1.393761E-01        -1.456984E-01         1.455348E+00         1.783707E+00         1.399908E+00         1.380000E+02         4.000000E+00         2.720000E+02        -1.269759E+01        -2.508370E+01        -1.255808E+01        -7.326826E+00        -9.014956E+00        -8.213541E+00        -3.447646E+00         0.000000E+00        -3.627505E+00        -1.286395E+00         0.000000E+00        -1.515669E+00         0.000000E+00        -2.464273E+00         0.000000E+00        -2.908287E+01        -2.956524E+01        -3.240838E+01        -3.122173E+01        -2.502489E+01        -2.684821E+01        -5.802030E+00        -6.849981E+00        -5.312095E+00        -6.667047E+00        -6.806668E+00        -6.299762E+00        -3.727651E+00         0.000000E+00                  NAN         0.000000E+00        -2.981847E+00         0.000000E+00        -2.357132E+01        -2.497253E+01                  NAN        -2.487097E+01        -2.268925E+01        -2.412801E+01        -6.684354E+00        -8.004747E+00                  NAN        -8.894545E+00        -7.108544E+00        -7.856383E+00        -1.891928E+00         0.000000E+00        -1.159104E+00         0.000000E+00        -8.368521E-01         0.000000E+00        -2.898682E+01        -3.117619E+01        -3.257738E+01        -3.297112E+01        -2.853787E+01        -2.908008E+01        -9.560022E-01        -1.121456E+00        -7.824298E-01        -9.387000E-01        -6.681041E-01        -9.112471E-01         3.900000E+01         8.600000E+01         1.500000E+01         5.910000E+02         1.300000E+01         2.000000E+01         5.600000E+01         8.600000E+01         0.000000E+00         5.000000E+00         2.100000E+02         1.450000E+02         2.400000E+01         7.300000E+01         5.000000E+00         3.590000E+02         2.900000E+01         3.800000E+01
        6.216090E+07         8.871325E+00         2.129358E-01         4.514248E-01         3.356394E-01        -1.836270E-01        -1.649645E-01        -9.986826E-02         1.566960E+00         1.735096E+00         1.417798E+00         9.100000E+01         1.200000E+01         3.110000E+02        -1.336637E+01        -1.721624E+01        -1.192549E+01        -8.282126E+00        -9.884727E+00        -7.985206E+00        -3.348792E+00         0.000000E+00        -3.989001E+00        -1.926735E+00         0.000000E+00        -1.303418E+00         0.000000E+00        -1.521009E+00         0.000000E+00        -2.714141E+01        -2.954796E+01        -3.043378E+01        -3.120806E+01        -2.585673E+01        -2.442520E+01        -6.671748E+00        -6.897544E+00        -6.192247E+00        -6.844262E+00        -6.800796E+00        -8.299293E+00        -3.693547E+00         0.000000E+00        -4.263851E+00         0.000000E+00        -3.072659E+00         0.000000E+00        -2.405440E+01        -2.477211E+01        -2.206898E+01        -2.643768E+01        -2.342773E+01        -2.431587E+01        -6.445014E+00        -8.159472E+00        -1.022504E+01        -8.764461E+00        -6.787705E+00        -7.622493E+00        -1.162062E+00         0.000000E+00        -2.583276E+00         0.000000E+00        -1.714055E+00         0.000000E+00        -2.971883E+01        -3.121764E+01        -2.960909E+01        -3.283643E+01        -2.823365E+01        -2.877731E+01        -6.004910E-01        -9.613762E-01        -1.285980E+00        -1.014496E+00        -5.883208E-01        -6.047157E-01         3.000000E+01         9.800000E+01         1.400000E+01         5.870000E+02         1.900000E+01         1.600000E+01         4.500000E+01         7.800000E+01         3.000000E+00         6.000000E+00         2.030000E+02         1.670000E+02         1.300000E+01         7.800000E+01         9.000000E+00         3.610000E+02         2.700000E+01         3.700000E+01
        6.219090E+07         8.404931E+00         1.789491E-01         4.470982E-01         3.739527E-01        -2.232395E-01        -2.905809E-01        -1.493577E-01         1.527942E+00         1.574068E+00         1.424048E+00         9.900000E+01         4.000000E+00         3.110000E+02        -1.447400E+01        -2.063376E+01        -1.192521E+01        -7.689471E+00        -1.336696E+01        -7.535255E+00        -2.844555E+00         0.000000E+00        -4.185929E+00        -2.221227E+00         0.000000E+00        -8.695390E-01         0.000000E+00        -2.549932E+00         0.000000E+00        -2.868582E+01        -2.961966E+01        -3.053365E+01        -3.151781E+01        -2.481463E+01        -2.733117E+01        -6.286689E+00        -6.774505E+00        -6.406803E+00        -6.725692E+00        -6.965946E+00        -7.243029E+00        -4.288627E+00         0.000000E+00        -1.132412E-02         0.000000E+00        -3.012055E+00         0.000000E+00        -2.361615E+01        -2.501635E+01        -2.685035E+01        -2.461867E+01        -2.344655E+01        -2.436679E+01        -6.321164E+00        -8.374434E+00        -7.596400E+00        -9.099807E+00        -6.564748E+00        -7.706870E+00        -1.388895E+00         0.000000E+00        -1.053950E+00         0.000000E+00        -1.415437E+00         0.000000E+00        -2.974197E+01        -3.078376E+01        -3.188185E+01        -3.305931E+01        -2.802585E+01        -2.928350E+01        -6.640721E-01        -1.053522E+00        -8.801016E-01        -1.018534E+00        -7.397425E-01        -8.890895E-01         2.900000E+01         7.700000E+01         1.200000E+01         5.950000E+02         2.100000E+01         3.000000E+01         4.200000E+01         6.000000E+01         1.000000E+00         5.000000E+00         2.050000E+02         1.890000E+02         2.700000E+01         6.600000E+01         6.000000E+00         3.570000E+02         2.600000E+01         5.600000E+01
        6.222090E+07         8.544164E+00         1.805172E-01         4.515231E-01         3.679597E-01        -2.461219E-01        -1.660004E-01        -1.366317E-01         1.480167E+00         1.724642E+00         1.408080E+00         9.100000E+01         7.000000E+00         3.160000E+02        -1.462485E+01        -1.456596E+01        -1.157141E+01        -8.319095E+00        -1.324293E+01        -7.818221E+00        -2.531085E+00         0.000000E+00        -3.961769E+00        -1.731267E+00         0.000000E+00        -1.133653E+00         0.000000E+00        -1.624169E+00         0.000000E+00        -2.959956E+01        -2.939813E+01        -3.186564E+01        -3.133736E+01        -2.542082E+01        -2.765681E+01        -6.080575E+00        -6.861012E+00        -5.304393E+00        -6.715519E+00        -7.186121E+00        -7.412535E+00        -3.497236E+00         0.000000E+00        -8.375774E+00         0.000000E+00        -3.223311E+00         0.000000E+00        -2.436794E+01        -2.560024E+01        -2.342545E+01        -2.619167E+01        -2.280948E+01        -2.457717E+01        -6.899484E+00        -7.743019E+00        -5.437580E+00        -8.832612E+00        -6.852986E+00        -7.529930E+00        -2.673049E+00         0.000000E+00        -6.102364E-01         0.000000E+00        -1.231182E+00         0.000000E+00        -2.900955E+01        -3.107185E+01        -3.291488E+01        -3.291098E+01        -2.795906E+01        -2.956589E+01        -6.822551E-01        -1.102229E+00        -7.263857E-01        -1.006221E+00        -2.817979E-01        -7.885812E-01         2.600000E+01         7.800000E+01         1.800000E+01         5.920000E+02         1.300000E+01         3.700000E+01         4.500000E+01         6.100000E+01         1.000000E+00         6.000000E+00         1.970000E+02         1.920000E+02         2.700000E+01         6.500000E+01         6.000000E+00         3.620000E+02         2.200000E+01         4.900000E+01
        6.225090E+07         9.010089E+00         2.042717E-01         4.520617E-01         3.436666E-01        -1.505967E-01         2.312943E-01        -9.830624E-02         1.545335E+00         2.158721E+00         1.438039E+00         1.160000E+02         3.000000E+00         2.950000E+02        -1.285634E+01        -1.839284E+01        -1.198581E+01        -8.751565E+00        -2.193532E+01        -8.291385E+00        -3.033707E+00         0.000000E+00        -3.682794E+00        -1.576475E+00         0.000000E+00        -6.707221E-01         0.000000E+00        -2.539153E+00         0.000000E+00        -2.854381E+01        -2.955708E+01        -3.126246E+01        -3.118703E+01        -2.604664E+01        -2.764553E+01        -6.729223E+00        -6.847843E+00        -6.383075E+00        -6.819263E+00        -5.898370E+00        -7.590867E+00        -4.009951E+00         0.000000E+00        -4.332266E+00         0.000000E+00        -3.123875E+00         0.000000E+00        -2.396875E+01        -2.622066E+01        -2.452711E+01        -2.719198E+01        -2.320396E+01        -2.438540E+01        -6.337125E+00        -7.272333E+00        -9.458945E+00        -7.813072E+00        -6.894534E+00        -7.829474E+00        -1.632793E+00         0.000000E+00        -1.709648E+00         0.000000E+00        -1.388163E+00         0.000000E+00        -2.952901E+01        -3.091444E+01        -3.190554E+01        -3.284165E+01        -2.833830E+01        -2.869307E+01        -7.534990E-01        -1.212429E+00        -9.464838E-01        -9.711390E-01        -6.626418E-01        -1.012540E+00         3.700000E+01         8.400000E+01         1.000000E+01         5.950000E+02         1.400000E+01         2.400000E+01         4.900000E+01         8.800000E+01         2.000000E+00         6.000000E+00         1.890000E+02         1.680000E+02         2.600000E+01         6.900000E+01         6.000000E+00         3.610000E+02         2.700000E+01         5.200000E+01
        6.228090E+07         8.737921E+00         1.986383E-01         4.524241E-01         3.489376E-01        -1.440735E-01                  NAN        -1.481427E-01         1.551757E+00                  NAN         1.368692E+00         1.210000E+02         0.000000E+00         2.930000E+02        -1.381522E+01                  NAN        -1.185131E+01        -7.797970E+00                  NAN        -7.887287E+00        -3.012982E+00                  NAN        -3.998441E+00        -1.841383E+00         0.000000E+00        -3.734626E-01         0.000000E+00        -2.078364E+00         0.000000E+00        -2.958868E+01        -2.993821E+01        -3.045362E+01        -3.132485E+01        -2.479728E+01        -2.842093E+01        -5.667619E+00        -6.822866E+00        -6.640981E+00        -6.789768E+00        -7.030524E+00        -6.651424E+00        -3.734706E+00         0.000000E+00        -2.065447E+00         0.000000E+00        -3.116478E+00         0.000000E+00        -2.331133E+01        -2.587804E+01        -2.528671E+01        -2.861931E+01        -2.313165E+01        -2.433814E+01        -6.929635E+00        -7.739683E+00        -9.788031E+00        -7.114219E+00        -6.685875E+00        -7.754868E+00        -1.588335E+00         0.000000E+00        -6.925383E-01         0.000000E+00        -1.969690E+00         0.000000E+00        -2.991205E+01        -3.075476E+01        -3.062140E+01        -3.291047E+01        -2.675496E+01        -2.927225E+01        -6.417930E-01        -1.164820E+00        -1.932671E+00        -1.035321E+00        -9.349058E-01        -8.897434E-01         3.400000E+01         7.700000E+01         1.000000E+01         6.020000E+02         1.700000E+01         2.400000E+01         4.900000E+01         7.100000E+01         3.000000E+00         6.000000E+00         1.950000E+02         1.780000E+02         2.500000E+01         6.900000E+01         3.000000E+00         3.640000E+02         2.900000E+01         4.900000E+01
        6.231090E+07         8.323918E+00         1.789381E-01         4.524570E-01         3.686048E-01        -1.434466E-01                  NAN        -1.754924E-01         1.555623E+00                  NAN         1.375528E+00         1.070000E+02         0.000000E+00         3.070000E+02        -1.357783E+01                  NAN        -1.242832E+01        -7.889349E+00                  NAN        -7.508749E+00        -2.359628E+00                  NAN        -3.958236E+00        -1.805281E+00         0.000000E+00        -1.445013E-01         0.000000E+00        -1.618516E+00         0.000000E+00        -2.849755E+01        -2.986167E+01        -3.131518E+01        -3.115203E+01        -2.619889E+01        -2.711758E+01        -5.975564E+00        -6.837017E+00        -6.275333E+00        -6.730551E+00        -6.554665E+00        -7.371961E+00        -4.211256E+00         0.000000E+00        -2.998129E+00         0.000000E+00        -3.146031E+00         0.000000E+00        -2.454471E+01        -2.487705E+01        -2.332170E+01        -2.734319E+01        -2.317128E+01        -2.464585E+01        -6.620816E+00        -8.443891E+00        -1.042342E+01        -8.515109E+00        -7.004570E+00        -7.691786E+00        -1.561528E+00         0.000000E+00        -6.746597E-02         0.000000E+00        -1.007174E+00         0.000000E+00        -2.974610E+01        -3.114606E+01        -3.210418E+01        -3.275366E+01        -2.862014E+01        -2.921633E+01        -5.466418E-01        -1.089825E+00        -8.137889E-01        -1.048913E+00        -7.194529E-01        -9.332162E-01         3.100000E+01         7.600000E+01         1.100000E+01         5.950000E+02         1.600000E+01         3.500000E+01         4.300000E+01         5.900000E+01         2.000000E+00         7.000000E+00         2.130000E+02         1.780000E+02         2.600000E+01         6.100000E+01         3.000000E+00         3.620000E+02         3.100000E+01         5.100000E+01
        6.234090E+07         7.964815E+00         1.693625E-01         4.533026E-01         3.773349E-01        -3.121424E-01        -4.759502E-02        -1.343829E-01         1.378976E+00         1.907489E+00         1.415058E+00         8.100000E+01         4.000000E+00         3.290000E+02        -1.495960E+01        -1.814626E+01        -1.195083E+01        -7.383154E+00        -1.309758E+01        -8.062798E+00        -1.835776E+00         0.000000E+00        -4.012367E+00        -2.133003E+00         0.000000E+00        -5.503433E-01         0.000000E+00        -1.738098E+00         0.000000E+00        -2.875142E+01        -2.989553E+01        -2.875515E+01        -3.114093E+01        -2.600446E+01        -2.668840E+01        -6.195750E+00        -6.673939E+00        -7.562403E+00        -6.698154E+00        -6.686568E+00        -6.721697E+00        -3.908407E+00         0.000000E+00        -3.918950E+00         0.000000E+00        -3.492552E+00         0.000000E+00        -2.418536E+01        -2.524331E+01        -2.625397E+01        -2.640829E+01        -2.368143E+01        -2.438791E+01        -6.691702E+00        -7.955432E+00        -8.006496E+00        -7.222998E+00        -6.529239E+00        -7.636746E+00        -1.701549E+00         0.000000E+00        -2.291953E+00         0.000000E+00        -1.007165E+00         0.000000E+00        -2.969282E+01        -3.133490E+01        -3.001472E+01        -3.292165E+01        -2.887645E+01        -2.940075E+01        -8.389526E-01        -1.041032E+00        -1.670516E+00        -9.897858E-01        -8.454109E-01        -7.386783E-01         2.500000E+01         7.800000E+01         1.000000E+01         5.950000E+02         1.900000E+01         3.700000E+01         3.900000E+01         6.400000E+01         1.000000E+00         5.000000E+00         1.970000E+02         1.960000E+02         1.700000E+01         6.500000E+01         4.000000E+00         3.610000E+02         2.900000E+01         5.800000E+01
        6.237090E+07         8.142469E+00         1.749616E-01         4.476879E-01         3.773504E-01        -2.237467E-01         4.929886E-01        -2.392384E-01         1.508107E+00         2.349524E+00         1.310998E+00         8.800000E+01         3.000000E+00         3.230000E+02        -1.504762E+01        -1.051460E+01        -1.263804E+01        -7.229839E+00        -2.472445E+01        -7.261295E+00        -2.103172E+00         0.000000E+00        -4.078803E+00        -1.870134E+00         0.000000E+00        -5.324294E-01         0.000000E+00        -2.378602E+00         0.000000E+00        -2.931825E+01        -2.951605E+01        -3.073089E+01        -3.115131E+01        -2.572769E+01        -2.618376E+01        -6.074441E+00        -7.117308E+00        -6.202777E+00        -6.821833E+00        -6.733012E+00        -7.194777E+00        -3.278012E+00         0.000000E+00        -6.873039E+00         0.000000E+00        -3.263974E+00         0.000000E+00        -2.453663E+01        -2.485913E+01        -2.323877E+01        -2.570979E+01        -2.336633E+01        -2.408685E+01        -6.870069E+00        -7.952549E+00        -7.360850E+00        -8.222461E+00        -6.692271E+00        -7.873869E+00        -1.992951E+00         0.000000E+00        -3.245585E-01         0.000000E+00        -1.816331E+00         0.000000E+00        -2.990583E+01        -3.116473E+01        -3.045519E+01        -3.285126E+01        -2.852746E+01        -2.891016E+01        -8.882002E-01        -1.087646E+00        -1.759342E+00        -1.016191E+00        -6.946258E-01        -9.729473E-01         2.600000E+01         8.000000E+01         1.200000E+01         5.890000E+02         2.300000E+01         3.400000E+01         4.600000E+01         5.700000E+01         1.000000E+00         5.000000E+00         2.080000E+02         1.850000E+02         2.200000E+01         6.200000E+01         5.000000E+00         3.570000E+02         3.500000E+01         5.400000E+01
        6.240090E+07         8.041677E+00         1.728139E-01         4.533092E-01         3.738768E-01        -4.079129E-01         9.979146E-02        -1.583258E-01         1.353184E+00         1.987854E+00         1.401241E+00         8.900000E+01         3.000000E+00         3.220000E+02        -1.645492E+01        -1.545773E+01        -1.165331E+01        -6.295970E+00        -2.073298E+01        -7.682989E+00        -2.268695E+00         0.000000E+00        -4.059554E+00        -1.804295E+00         0.000000E+00        -1.536830E+00         0.000000E+00        -2.468901E+00         0.000000E+00        -2.765801E+01        -2.924504E+01        -2.977928E+01        -3.119278E+01        -2.588579E+01        -2.688107E+01        -6.775336E+00        -6.911176E+00        -7.043506E+00        -6.803850E+00        -6.117605E+00        -7.083483E+00        -4.377301E+00         0.000000E+00                  NAN         0.000000E+00        -3.044291E+00         0.000000E+00        -2.259137E+01        -2.442946E+01                  NAN        -2.603070E+01        -2.346775E+01        -2.377980E+01        -6.766976E+00        -8.132066E+00                  NAN        -8.205096E+00        -6.585080E+00        -7.895641E+00        -1.730678E+00         0.000000E+00        -3.187266E-01         0.000000E+00        -2.050789E+00         0.000000E+00        -2.925538E+01        -3.120578E+01        -3.093127E+01        -3.283207E+01        -2.748983E+01        -2.861988E+01        -7.541422E-01        -1.028437E+00        -1.495742E+00        -9.781773E-01        -7.036726E-01        -1.050437E+00         3.200000E+01         7.000000E+01         1.200000E+01         5.990000E+02         2.200000E+01         2.900000E+01         3.900000E+01         6.400000E+01         0.000000E+00         7.000000E+00         2.000000E+02         1.920000E+02         2.200000E+01         5.600000E+01         6.000000E+00         3.630000E+02         3.800000E+01         4.300000E+01
        6.243090E+07         8.369873E+00         1.846044E-01         4.499671E-01         3.654284E-01        -2.326889E-01        -2.111877E-01        -1.501049E-01         1.500277E+00         1.619278E+00         1.415446E+00         8.100000E+01         1.000000E+00         3.320000E+02        -1.599939E+01        -4.290984E+01        -1.186351E+01        -7.693718E+00        -9.458556E+00        -7.910828E+00        -1.770084E+00         0.000000E+00        -4.053159E+00        -1.462984E+00         0.000000E+00        -1.091846E+00         0.000000E+00        -2.272089E+00         0.000000E+00        -2.990142E+01        -2.892255E+01        -3.116249E+01        -3.133974E+01        -2.563329E+01        -2.658614E+01        -5.636099E+00        -7.316239E+00        -5.783033E+00        -6.670172E+00        -6.893240E+00        -7.295182E+00        -4.760862E+00         0.000000E+00                  NAN         0.000000E+00        -3.205460E+00         0.000000E+00        -2.353269E+01        -2.466956E+01                  NAN        -2.771421E+01        -2.338139E+01        -2.457496E+01        -6.921583E+00        -8.103470E+00                  NAN        -7.464204E+00        -6.731093E+00        -7.793165E+00        -1.470847E+00         0.000000E+00        -4.120963E-01         0.000000E+00        -1.497573E+00         0.000000E+00        -2.972427E+01        -3.076945E+01        -3.171777E+01        -3.295790E+01        -2.791496E+01        -2.909087E+01        -7.509837E-01        -1.170404E+00        -5.464303E-01        -1.026273E+00        -6.181928E-01        -8.977037E-01         3.200000E+01         7.900000E+01         1.600000E+01         5.890000E+02         2.700000E+01         2.100000E+01         4.100000E+01         7.000000E+01         0.000000E+00         7.000000E+00         1.910000E+02         1.930000E+02         2.500000E+01         6.200000E+01         4.000000E+00         3.570000E+02         3.100000E+01         4.700000E+01
        6.246090E+07         8.183542E+00         1.784000E-01         4.516444E-01         3.699555E-01        -1.385980E-01        -4.486033E-02        -1.451222E-01         1.602872E+00         1.807014E+00         1.431831E+00         8.000000E+01         3.000000E+00         3.310000E+02        -1.414944E+01        -1.560595E+01        -1.240043E+01        -8.290087E+00        -1.676799E+01        -7.567020E+00        -2.003440E+00         0.000000E+00        -3.912201E+00        -1.815263E+00         0.000000E+00        -7.898241E-01         0.000000E+00        -2.332568E+00         0.000000E+00        -2.881566E+01        -2.999670E+01        -3.060024E+01        -3.127549E+01        -2.644148E+01        -2.653810E+01        -5.975990E+00        -6.469485E+00        -6.102936E+00        -6.717426E+00        -6.834325E+00        -7.349180E+00        -3.224342E+00         0.000000E+00                  NAN         0.000000E+00        -3.351836E+00         0.000000E+00        -2.473717E+01        -2.517893E+01                  NAN        -2.582844E+01        -2.352626E+01        -2.455642E+01        -7.089543E+00        -7.601517E+00                  NAN        -7.310508E+00        -6.473320E+00        -7.863275E+00        -1.752629E+00         0.000000E+00        -4.181446E-01         0.000000E+00        -1.709846E+00         0.000000E+00        -3.013005E+01        -3.154335E+01        -3.325753E+01        -3.277200E+01        -2.855697E+01        -2.930807E+01        -5.736798E-01        -8.280303E-01        -8.327480E-01        -1.034185E+00        -6.582126E-01        -8.405284E-01         2.600000E+01         8.100000E+01         1.700000E+01         5.880000E+02         2.900000E+01         2.300000E+01         4.000000E+01         7.100000E+01         0.000000E+00         5.000000E+00         2.000000E+02         1.860000E+02         1.800000E+01         5.700000E+01         5.000000E+00         3.600000E+02         3.800000E+01         5.200000E+01
        6.249090E+07         8.338703E+00         1.810355E-01         4.501839E-01         3.687805E-01        -2.045999E-01                  NAN        -9.961440E-02         1.532738E+00                  NAN         1.436436E+00         8.500000E+01         0.000000E+00         3.290000E+02        -1.444099E+01                  NAN        -1.203278E+01        -8.301971E+00                  NAN        -8.003121E+00        -1.947939E+00                  NAN        -3.694079E+00        -1.553476E+00         0.000000E+00        -5.847964E-01         0.000000E+00        -2.708959E+00         0.000000E+00        -2.928797E+01        -2.866768E+01        -3.203814E+01        -3.122446E+01        -2.607751E+01        -2.749857E+01        -6.030742E+00        -7.541649E+00        -5.233632E+00        -6.773207E+00        -5.908882E+00        -7.134336E+00        -3.911933E+00         0.000000E+00         2.088282E-02         0.000000E+00        -3.122420E+00         0.000000E+00        -2.293470E+01        -2.501823E+01        -2.663693E+01        -2.717826E+01        -2.369764E+01        -2.457182E+01        -7.277954E+00        -7.862209E+00        -7.843685E+00        -7.428019E+00        -6.340139E+00        -7.752143E+00        -2.115212E+00         0.000000E+00        -4.911468E-02         0.000000E+00        -1.893863E+00         0.000000E+00        -3.019939E+01        -3.067013E+01        -3.091109E+01        -3.284001E+01        -2.802435E+01        -2.895401E+01        -4.936111E-01        -1.152578E+00        -1.858205E+00        -9.864843E-01        -7.625779E-01        -1.239121E+00         2.900000E+01         8.200000E+01         1.400000E+01         5.910000E+02         2.200000E+01         2.600000E+01         3.400000E+01         7.100000E+01         1.000000E+00         7.000000E+00         2.120000E+02         1.770000E+02         2.000000E+01         6.400000E+01         1.000000E+00         3.600000E+02         3.100000E+01         5.900000E+01
        6.252090E+07         8.945754E+00         2.037256E-01         4.440500E-01         3.522244E-01        -1.809058E-01                  NAN        -1.626544E-01         1.560324E+00                  NAN         1.387651E+00         7.900000E+01         0.000000E+00         3.350000E+02        -1.464461E+01                  NAN        -1.225900E+01        -8.142300E+00                  NAN        -7.900037E+00        -1.874928E+00                  NAN        -3.903973E+00        -1.378116E+00         0.000000E+00        -4.335338E-03         0.000000E+00        -1.685420E+00         0.000000E+00        -2.981704E+01        -2.905251E+01        -3.083405E+01        -3.115623E+01        -2.583925E+01        -2.690299E+01        -6.099099E+00        -7.055129E+00        -6.017814E+00        -6.630982E+00        -6.626409E+00        -6.833522E+00        -3.324823E+00         0.000000E+00        -5.564732E-04         0.000000E+00        -3.457156E+00         0.000000E+00        -2.356462E+01        -2.467710E+01        -1.646966E+01        -2.870355E+01        -2.368775E+01        -2.411529E+01        -7.118188E+00        -7.984662E+00        -1.348026E+01        -7.890943E+00        -6.589473E+00        -7.852620E+00        -1.184770E+00         0.000000E+00                  NAN         0.000000E+00        -1.260396E+00         0.000000E+00        -3.046808E+01        -3.133699E+01                  NAN        -3.289524E+01        -2.847558E+01        -2.923879E+01        -7.457048E-01        -1.117774E+00                  NAN        -9.220021E-01        -6.292748E-01        -6.641652E-01         3.300000E+01         9.800000E+01         4.000000E+00         5.900000E+02         1.500000E+01         2.400000E+01         5.100000E+01         7.800000E+01         1.000000E+00         6.000000E+00         2.000000E+02         1.660000E+02         2.600000E+01         6.100000E+01         0.000000E+00         3.570000E+02         4.000000E+01         4.400000E+01
        6.255090E+07         9.019141E+00         2.047100E-01         4.445582E-01         3.507318E-01        -2.226087E-01         4.940033E-02        -1.387903E-01         1.575181E+00         2.075892E+00         1.404726E+00         7.400000E+01         1.000000E+00         3.390000E+02        -1.558020E+01        -2.396292E+01        -1.223965E+01        -7.257720E+00        -2.413118E+01        -7.569950E+00        -1.502468E+00         0.000000E+00        -4.025285E+00        -1.094226E+00         0.000000E+00        -6.567708E-01         0.000000E+00        -2.679967E+00         0.000000E+00        -2.972252E+01        -2.894823E+01        -3.090110E+01        -3.119638E+01        -2.563711E+01        -2.611246E+01        -6.263337E+00        -7.068492E+00        -6.351228E+00        -6.837942E+00        -6.129128E+00        -7.273453E+00        -3.377488E+00         0.000000E+00                  NAN         0.000000E+00        -3.339321E+00         0.000000E+00        -2.375355E+01        -2.507493E+01                  NAN        -2.621424E+01        -2.361886E+01        -2.462080E+01        -7.332607E+00        -8.076031E+00                  NAN        -7.323849E+00        -6.584378E+00        -7.439827E+00        -7.310927E-01         0.000000E+00        -1.435278E+00         0.000000E+00        -9.708851E-01         0.000000E+00        -3.027287E+01        -3.085754E+01        -3.061754E+01        -3.297552E+01        -2.868543E+01        -2.889459E+01        -6.799465E-01        -1.031614E+00        -5.073073E-01        -1.009940E+00        -5.617350E-01        -9.564582E-01         2.700000E+01         9.600000E+01         1.100000E+01         5.860000E+02         2.000000E+01         2.400000E+01         4.900000E+01         7.000000E+01         0.000000E+00         6.000000E+00         2.120000E+02         1.650000E+02         2.000000E+01         6.900000E+01         5.000000E+00         3.500000E+02         3.600000E+01         5.100000E+01
        6.258090E+07         8.989999E+00         1.996486E-01         4.523911E-01         3.479602E-01        -2.933110E-01        -1.277706E-01        -1.128808E-01         1.469152E+00         1.804598E+00         1.452259E+00         7.900000E+01         4.000000E+00         3.310000E+02        -1.599059E+01        -1.779892E+01        -1.180313E+01        -8.228803E+00        -1.401414E+01        -7.965275E+00        -1.322201E+00         0.000000E+00        -3.744300E+00        -1.093509E+00         0.000000E+00        -8.848876E-01         0.000000E+00        -8.816386E-01         0.000000E+00        -2.929421E+01        -2.896697E+01        -3.078168E+01        -3.108696E+01        -2.607525E+01        -2.568263E+01        -6.177428E+00        -6.964040E+00        -5.631458E+00        -6.823188E+00        -6.856760E+00        -7.377733E+00        -3.320845E+00         0.000000E+00                  NAN         0.000000E+00        -3.344335E+00         0.000000E+00        -2.374842E+01        -2.466269E+01                  NAN        -2.670879E+01        -2.333232E+01        -2.481454E+01        -6.621257E+00        -7.837565E+00                  NAN        -7.820575E+00        -6.891091E+00        -7.554950E+00        -7.185558E-01         0.000000E+00        -9.792088E-01         0.000000E+00        -1.860429E+00         0.000000E+00        -3.046020E+01        -3.096761E+01        -3.165515E+01        -3.285490E+01        -2.786690E+01        -2.933104E+01        -8.157927E-01        -1.288521E+00        -7.993251E-01        -1.074736E+00        -5.595482E-01        -1.152288E+00         3.000000E+01         8.700000E+01         1.100000E+01         5.950000E+02         1.600000E+01         2.500000E+01         6.000000E+01         7.000000E+01         0.000000E+00         5.000000E+00         2.030000E+02         1.640000E+02         2.500000E+01         5.700000E+01         5.000000E+00         3.570000E+02         2.800000E+01         4.900000E+01
        6.261090E+07         9.213719E+00         2.123868E-01         4.467358E-01         3.408774E-01        -2.159789E-01        -1.979475E-01        -1.385105E-01         1.460924E+00         1.750060E+00         1.418081E+00         8.500000E+01         5.000000E+00         3.240000E+02        -1.435071E+01        -2.003621E+01        -1.186615E+01        -8.549701E+00        -1.119125E+01        -7.661758E+00        -2.023976E+00         0.000000E+00        -4.269963E+00        -1.820853E+00         0.000000E+00        -7.524915E-01         0.000000E+00        -1.875281E+00         0.000000E+00        -2.852515E+01        -2.929126E+01        -3.023368E+01        -3.142908E+01        -2.676791E+01        -2.594436E+01        -6.118266E+00        -7.033340E+00        -5.907284E+00        -6.646523E+00        -6.283346E+00        -7.109564E+00        -3.917219E+00         0.000000E+00                  NAN         0.000000E+00        -3.221442E+00         0.000000E+00        -2.350595E+01        -2.479726E+01                  NAN        -2.496523E+01        -2.310249E+01        -2.449776E+01        -6.887924E+00        -8.141845E+00                  NAN        -8.229532E+00        -6.718688E+00        -7.733692E+00        -1.112943E+00         0.000000E+00        -1.594137E+00         0.000000E+00        -9.308794E-01         0.000000E+00        -2.939586E+01        -3.062848E+01        -3.122966E+01        -3.300437E+01        -2.862845E+01        -2.890384E+01        -9.161519E-01        -1.304049E+00        -5.151074E-01        -1.028346E+00        -9.414219E-01        -8.469747E-01         2.800000E+01         9.400000E+01         1.400000E+01         5.900000E+02         1.700000E+01         2.100000E+01         5.300000E+01         7.700000E+01         0.000000E+00         7.000000E+00         1.950000E+02         1.700000E+02         2.100000E+01         6.300000E+01         5.000000E+00         3.570000E+02         3.500000E+01         4.300000E+01
        6.264090E+07         8.776955E+00         1.867787E-01         4.501949E-01         3.630264E-01        -2.417850E-01        -3.128754E-01        -1.894047E-01         1.497229E+00         1.644366E+00         1.383832E+00         8.300000E+01         1.000000E+00         3.300000E+02        -1.594691E+01        -3.773086E+01        -1.231031E+01        -7.544463E+00        -6.797053E+00        -7.679135E+00        -2.004551E+00         0.000000E+00        -3.825424E+00        -2.500472E+00         0.000000E+00        -8.208920E-01         0.000000E+00        -1.605743E+00         0.000000E+00        -2.777030E+01        -2.932417E+01        -3.115332E+01        -3.111875E+01        -2.652305E+01        -2.736988E+01        -6.810322E+00        -6.852625E+00        -5.833431E+00        -6.748588E+00        -6.366180E+00        -7.027520E+00        -3.563307E+00         0.000000E+00                  NAN         0.000000E+00        -3.565562E+00         0.000000E+00        -2.426684E+01        -2.543699E+01                  NAN        -2.668447E+01        -2.310119E+01        -2.420841E+01        -6.997745E+00        -8.220338E+00                  NAN        -7.093546E+00        -6.810483E+00        -7.758407E+00        -2.318198E+00         0.000000E+00        -1.393491E+00         0.000000E+00        -8.997771E-01         0.000000E+00        -2.879128E+01        -3.123510E+01        -3.174304E+01        -3.286592E+01        -2.824969E+01        -2.936980E+01        -1.134627E+00        -9.581127E-01        -1.080508E+00        -1.075070E+00        -8.317769E-01        -8.019631E-01         2.400000E+01         8.900000E+01         1.200000E+01         5.940000E+02         2.200000E+01         2.300000E+01         4.600000E+01         6.400000E+01         0.000000E+00         7.000000E+00         1.940000E+02         1.910000E+02         2.200000E+01         6.000000E+01         5.000000E+00         3.590000E+02         3.100000E+01         4.800000E+01
        6.267090E+07         9.323175E+00         2.010871E-01         4.547631E-01         3.441498E-01        -1.329242E-01         2.160713E-01        -1.267414E-01         1.569996E+00         2.160425E+00         1.420556E+00         1.030000E+02         1.000000E+00         3.100000E+02        -1.454729E+01        -1.010454E+01        -1.192716E+01        -8.519028E+00        -4.126999E+01        -7.996345E+00        -2.126664E+00         0.000000E+00        -4.233914E+00        -1.719002E+00         0.000000E+00        -3.320568E-01         0.000000E+00        -2.410210E+00         0.000000E+00        -2.892026E+01        -2.881970E+01        -3.074600E+01        -3.119547E+01        -2.500339E+01        -2.600014E+01        -6.098784E+00        -7.157729E+00        -6.177022E+00        -6.757013E+00        -6.736652E+00        -6.644917E+00        -3.705212E+00         0.000000E+00                  NAN         0.000000E+00        -3.241158E+00         0.000000E+00        -2.412628E+01        -2.477070E+01                  NAN        -2.430484E+01        -2.348165E+01        -2.419206E+01        -6.751935E+00        -8.108372E+00                  NAN        -7.753536E+00        -6.587863E+00        -7.750169E+00        -2.294303E+00         0.000000E+00        -7.068837E-01         0.000000E+00        -2.407637E+00         0.000000E+00        -2.973388E+01        -3.074941E+01        -3.202568E+01        -3.288907E+01        -2.717266E+01        -2.887420E+01        -9.455485E-01        -1.121322E+00        -7.200989E-01        -1.038233E+00        -6.792030E-01        -7.100424E-01         3.300000E+01         8.400000E+01         1.800000E+01         5.950000E+02         2.200000E+01         1.200000E+01         4.600000E+01         7.500000E+01         0.000000E+00         7.000000E+00         1.840000E+02         1.900000E+02         2.600000E+01         7.300000E+01         4.000000E+00         3.550000E+02         3.400000E+01         3.900000E+01
        6.270090E+07         9.030504E+00         2.009993E-01         4.582551E-01         3.407456E-01        -7.017805E-02                  NAN        -1.336915E-01         1.665415E+00                  NAN         1.441024E+00         8.400000E+01         0.000000E+00         3.300000E+02        -1.311073E+01                  NAN        -1.214857E+01        -1.030299E+01                  NAN        -7.690345E+00        -1.763520E+00                  NAN        -4.059267E+00        -1.406465E+00         0.000000E+00        -4.702823E-01         0.000000E+00        -2.592095E+00         0.000000E+00        -2.848101E+01        -2.970835E+01        -3.013524E+01        -3.096396E+01        -2.645296E+01        -2.621190E+01        -6.612903E+00        -6.752067E+00        -6.880625E+00        -6.708260E+00        -6.058500E+00        -7.400097E+00        -3.393900E+00         0.000000E+00                  NAN         0.000000E+00        -3.361914E+00         0.000000E+00        -2.321227E+01        -2.524358E+01                  NAN        -2.582912E+01        -2.370102E+01        -2.425947E+01        -7.170129E+00        -7.956061E+00                  NAN        -7.571198E+00        -6.651964E+00        -7.731255E+00        -1.279930E+00         0.000000E+00        -1.171998E+00         0.000000E+00        -1.322259E+00         0.000000E+00        -2.994495E+01        -3.053603E+01        -3.169871E+01        -3.263548E+01        -2.809726E+01        -2.917698E+01        -7.646005E-01        -1.309182E+00        -6.538994E-01        -1.001570E+00        -6.921090E-01        -8.780753E-01         3.100000E+01         8.400000E+01         1.400000E+01         5.980000E+02         1.900000E+01         1.800000E+01         4.200000E+01         8.600000E+01         0.000000E+00         8.000000E+00         1.980000E+02         1.680000E+02         1.900000E+01         7.000000E+01         5.000000E+00         3.580000E+02         3.900000E+01         4.100000E+01
        6.273090E+07         8.648008E+00         1.880195E-01         4.548729E-01         3.571076E-01        -2.253028E-01                  NAN        -8.434375E-02         1.484124E+00                  NAN         1.483112E+00         7.400000E+01         0.000000E+00         3.400000E+02        -1.635732E+01                  NAN        -1.180767E+01        -8.261264E+00                  NAN        -8.131029E+00        -9.458994E-01                  NAN        -3.618459E+00        -1.720513E+00         0.000000E+00        -4.696768E-01         0.000000E+00        -2.223013E+00         0.000000E+00        -2.893343E+01        -2.968192E+01        -2.894414E+01        -3.117940E+01        -2.679614E+01        -2.741534E+01        -6.447477E+00        -6.621900E+00        -7.138599E+00        -6.733011E+00        -6.179548E+00        -6.215743E+00        -3.340952E+00         0.000000E+00        -7.596607E-01         0.000000E+00        -3.325945E+00         0.000000E+00        -2.441966E+01        -2.482041E+01        -2.492298E+01        -2.516996E+01        -2.346178E+01        -2.399139E+01        -7.288244E+00        -7.668764E+00        -9.362200E+00        -7.913489E+00        -6.629982E+00        -7.814375E+00        -1.787611E+00         0.000000E+00        -1.034176E-01         0.000000E+00        -1.387373E+00         0.000000E+00        -2.925740E+01        -3.090807E+01        -3.280373E+01        -3.284048E+01        -2.855625E+01        -2.932445E+01        -9.800903E-01        -1.009850E+00        -6.064144E-01        -1.035650E+00        -9.307737E-01        -8.144774E-01         3.100000E+01         8.900000E+01         7.000000E+00         5.950000E+02         2.400000E+01         1.800000E+01         4.500000E+01         6.900000E+01         2.000000E+00         7.000000E+00         1.970000E+02         1.820000E+02         2.400000E+01         6.400000E+01         5.000000E+00         3.550000E+02         3.900000E+01         3.900000E+01
        6.276090E+07         8.723213E+00         1.933893E-01         4.610992E-01         3.455114E-01        -2.210870E-01         1.755266E-01        -1.645784E-01         1.461631E+00         2.016157E+00         1.422715E+00         1.090000E+02         5.000000E+00         3.000000E+02        -1.496975E+01        -1.635210E+01        -1.191608E+01        -8.160096E+00        -1.390974E+01        -7.375081E+00        -2.489945E+00         0.000000E+00        -4.315024E+00        -1.463154E+00         0.000000E+00        -1.552939E+00         0.000000E+00        -3.200110E+00         0.000000E+00        -2.806844E+01        -2.953187E+01        -2.861807E+01        -3.135283E+01        -2.669393E+01        -2.719658E+01        -6.535348E+00        -6.859867E+00        -6.016887E+00        -6.622995E+00        -5.684695E+00        -6.609559E+00        -4.376214E+00         0.000000E+00        -2.211514E+00         0.000000E+00        -3.519875E+00         0.000000E+00        -2.279894E+01        -2.530865E+01        -2.420197E+01        -2.539509E+01        -2.292775E+01        -2.439835E+01        -7.039612E+00        -7.454162E+00        -8.654316E+00        -7.859732E+00        -7.062561E+00        -7.696565E+00        -2.186601E+00         0.000000E+00        -2.322606E-02         0.000000E+00        -1.188277E+00         0.000000E+00        -2.942440E+01        -3.091995E+01        -3.064379E+01        -3.289864E+01        -2.828759E+01        -2.883727E+01        -7.840312E-01        -8.934239E-01        -1.220621E+00        -9.884827E-01        -9.127013E-01        -7.994083E-01         3.100000E+01         8.300000E+01         7.000000E+00         6.080000E+02         1.600000E+01         1.900000E+01         5.100000E+01         7.400000E+01         4.000000E+00         6.000000E+00         1.690000E+02         1.980000E+02         2.300000E+01         6.700000E+01         2.000000E+00         3.610000E+02         3.200000E+01         5.000000E+01
        6.279090E+07         8.926126E+00         2.001977E-01         4.595838E-01         3.402185E-01        -1.741606E-01        -4.757767E-02        -8.723875E-02         1.558246E+00         1.785724E+00         1.468277E+00         7.200000E+01         3.000000E+00         3.390000E+02        -1.671566E+01        -3.006927E+01        -1.142342E+01        -8.592979E+00        -6.811201E+00        -8.303167E+00        -1.104293E+00         0.000000E+00        -4.080543E+00        -1.751086E+00         0.000000E+00        -6.992885E-01         0.000000E+00        -2.723840E+00         0.000000E+00        -2.841068E+01        -2.941611E+01        -2.987316E+01        -3.098845E+01        -2.561899E+01        -2.724342E+01        -6.225438E+00        -6.931036E+00        -6.117760E+00        -6.831201E+00        -6.462850E+00        -6.906713E+00        -3.811679E+00         0.000000E+00        -4.370815E+00         0.000000E+00        -3.329775E+00         0.000000E+00        -2.338644E+01        -2.550555E+01        -2.301299E+01        -2.652711E+01        -2.349136E+01        -2.419031E+01        -6.829888E+00        -7.624463E+00        -9.145949E+00        -7.956181E+00        -6.466420E+00        -7.655750E+00        -1.962686E+00         0.000000E+00        -4.721386E-02         0.000000E+00        -2.059102E+00         0.000000E+00        -2.903359E+01        -3.106487E+01        -3.295996E+01        -3.266744E+01        -2.799735E+01        -2.856042E+01        -6.636474E-01        -1.083284E+00        -1.087425E-01        -1.082690E+00        -6.477590E-01        -9.990122E-01         2.700000E+01         9.400000E+01         9.000000E+00         6.030000E+02         1.500000E+01         1.600000E+01         5.600000E+01         6.600000E+01         2.000000E+00         8.000000E+00         1.740000E+02         1.960000E+02         1.900000E+01         7.200000E+01         1.000000E+00         3.620000E+02         3.300000E+01         3.900000E+01
        6.282090E+07         8.967686E+00         2.046461E-01         4.563226E-01         3.390313E-01        -2.106477E-01                  NAN        -1.917660E-01         1.483661E+00                  NAN         1.379291E+00         8.100000E+01         0.000000E+00         3.330000E+02        -1.628914E+01                  NAN        -1.157528E+01        -8.904952E+00                  NAN        -7.502675E+00        -1.579976E+00                  NAN        -3.971459E+00        -1.519326E+00         0.000000E+00        -1.255824E+00         0.000000E+00        -2.574630E+00         0.000000E+00        -2.796818E+01        -2.966740E+01        -3.031009E+01        -3.117116E+01        -2.534329E+01        -2.773061E+01        -6.690268E+00        -6.744832E+00        -5.414087E+00        -6.803774E+00        -6.514953E+00        -7.073434E+00        -3.935011E+00         0.000000E+00        -1.677901E-07         0.000000E+00        -3.371745E+00         0.000000E+00        -2.263163E+01        -2.521302E+01        -3.066033E+01        -2.547892E+01        -2.325346E+01        -2.424140E+01        -7.004716E+00        -7.829072E+00        -6.884985E+00        -8.141572E+00        -6.819781E+00        -7.913227E+00        -1.075749E+00         0.000000E+00        -3.918545E-02         0.000000E+00        -1.243964E+00         0.000000E+00        -2.874227E+01        -3.069743E+01        -3.270561E+01        -3.300992E+01        -2.828239E+01        -2.882136E+01        -7.587562E-01        -1.004957E+00        -8.938925E-01        -9.996558E-01        -6.445578E-01        -9.255957E-01         3.100000E+01         9.600000E+01         8.000000E+00         6.000000E+02         2.200000E+01         7.000000E+00         5.600000E+01         7.700000E+01         1.000000E+00         7.000000E+00         1.780000E+02         1.830000E+02         1.500000E+01         7.300000E+01         6.000000E+00         3.580000E+02         2.800000E+01         4.700000E+01
        6.285090E+07         8.730951E+00         1.952232E-01         4.573766E-01         3.474002E-01        -1.284100E-01        -7.176437E-02        -1.669054E-01         1.591098E+00         1.807405E+00         1.382433E+00         7.200000E+01         1.000000E+00         3.410000E+02        -1.382182E+01        -5.754253E+01        -1.188390E+01        -9.277679E+00        -1.668603E+01        -7.465541E+00        -1.784463E+00         0.000000E+00        -4.232097E+00        -1.638034E+00         0.000000E+00        -1.090479E+00         0.000000E+00        -1.861711E+00         0.000000E+00        -2.790393E+01        -2.942536E+01        -3.014084E+01        -3.120499E+01        -2.664341E+01        -2.593372E+01        -6.278021E+00        -6.932235E+00        -6.798433E+00        -6.832942E+00        -6.350880E+00        -7.305844E+00        -3.335514E+00         0.000000E+00                  NAN         0.000000E+00        -3.514459E+00         0.000000E+00        -2.393523E+01        -2.466117E+01                  NAN        -2.834002E+01        -2.320298E+01        -2.431780E+01        -6.975491E+00        -7.867557E+00                  NAN        -6.219832E+00        -6.738001E+00        -7.664090E+00        -1.007230E+00         0.000000E+00        -5.015989E-01         0.000000E+00        -1.387398E+00         0.000000E+00        -3.009197E+01        -3.091588E+01        -3.214737E+01        -3.278581E+01        -2.873953E+01        -2.862558E+01        -5.157084E-01        -1.036706E+00        -7.911894E-01        -1.078178E+00        -5.377862E-01        -1.410875E+00         2.900000E+01         9.100000E+01         7.000000E+00         6.060000E+02         1.600000E+01         1.500000E+01         4.500000E+01         7.800000E+01         0.000000E+00         8.000000E+00         1.900000E+02         1.810000E+02         1.400000E+01         7.100000E+01         4.000000E+00         3.630000E+02         4.100000E+01         3.800000E+01
        6.288090E+07         8.621369E+00         1.951353E-01         4.617251E-01         3.431395E-01        -1.086649E-01         1.025291E-01        -1.493095E-01         1.520488E+00         2.046658E+00         1.395023E+00         1.110000E+02         1.000000E+00         3.020000E+02        -1.327004E+01        -2.618553E+01        -1.190244E+01        -9.457097E+00        -3.108682E+01        -7.877939E+00        -2.302376E+00         0.000000E+00        -4.025433E+00        -2.175435E+00         0.000000E+00        -4.425403E-01         0.000000E+00        -2.811935E+00         0.000000E+00        -2.882682E+01        -2.925165E+01        -3.005269E+01        -3.106897E+01        -2.562310E+01        -2.650180E+01        -5.859628E+00        -6.914474E+00        -6.913257E+00        -6.667706E+00        -6.547501E+00        -7.004705E+00        -2.895043E+00         0.000000E+00        -1.868255E-02         0.000000E+00        -3.281786E+00         0.000000E+00        -2.416413E+01        -2.464116E+01        -3.181526E+01        -2.579615E+01        -2.334715E+01        -2.415642E+01        -7.113067E+00        -7.907411E+00        -3.273053E+00        -8.705977E+00        -6.576432E+00        -7.764386E+00        -1.970500E+00         0.000000E+00        -5.372335E-02         0.000000E+00        -1.466567E+00         0.000000E+00        -2.935754E+01        -3.146018E+01        -3.263113E+01        -3.275515E+01        -2.842832E+01        -2.890024E+01        -7.139472E-01        -1.094629E+00        -7.735846E-01        -1.021152E+00        -7.338833E-01        -6.385891E-01         3.700000E+01         7.700000E+01         1.000000E+01         6.070000E+02         1.600000E+01         1.700000E+01         5.600000E+01         7.500000E+01         1.000000E+00         8.000000E+00         1.840000E+02         1.780000E+02         2.200000E+01         5.600000E+01         3.000000E+00         3.630000E+02         3.200000E+01         5.000000E+01
        6.291090E+07         8.157850E+00         1.887882E-01         4.631417E-01         3.480701E-01        -1.179167E-01        -1.047722E-01        -1.364739E-01         1.538348E+00         1.786833E+00         1.421914E+00         1.050000E+02         2.000000E+00         3.070000E+02        -1.284984E+01        -3.556521E+01        -1.175160E+01        -8.402781E+00        -5.415391E+00        -8.157963E+00        -2.855224E+00         0.000000E+00        -3.851725E+00        -2.386978E+00         0.000000E+00        -1.601520E+00         0.000000E+00        -1.991669E+00         0.000000E+00        -2.792803E+01        -3.055010E+01        -2.889486E+01        -3.108355E+01        -2.676588E+01        -2.671934E+01        -5.891980E+00        -6.698825E+00        -6.417003E+00        -6.924501E+00        -6.383254E+00        -7.416193E+00        -2.586812E+00         0.000000E+00        -1.066060E+01         0.000000E+00        -3.187568E+00         0.000000E+00        -2.472362E+01        -2.549111E+01        -1.909118E+01        -2.711791E+01        -2.353187E+01        -2.427740E+01        -6.252355E+00        -8.162832E+00        -7.827921E+00        -6.919212E+00        -6.808101E+00        -7.761149E+00        -3.346783E+00         0.000000E+00        -6.734401E-01         0.000000E+00        -1.104351E+00         0.000000E+00        -2.809618E+01        -3.121678E+01        -3.054482E+01        -3.273304E+01        -2.858730E+01        -2.942770E+01        -9.530741E-01        -9.707074E-01        -1.431624E+00        -1.121823E+00        -6.330464E-01        -8.130279E-01         2.600000E+01         8.300000E+01         1.000000E+01         6.080000E+02         1.800000E+01         1.900000E+01         5.100000E+01         7.100000E+01         1.000000E+00         8.000000E+00         1.930000E+02         1.780000E+02         1.800000E+01         7.100000E+01         3.000000E+00         3.620000E+02         3.600000E+01         4.300000E+01
        6.294090E+07         7.902468E+00         1.697908E-01         4.659749E-01         3.642343E-01        -1.823296E-01        -1.755600E-02        -1.078261E-01         1.533165E+00         1.831865E+00         1.422592E+00         7.000000E+01         1.000000E+00         3.430000E+02        -1.595407E+01        -4.444916E+01        -1.186941E+01        -9.281819E+00        -1.933764E+01        -7.973348E+00        -1.343573E+00         0.000000E+00        -3.884984E+00        -1.494687E+00         0.000000E+00        -1.006623E+00         0.000000E+00        -4.073811E+00         0.000000E+00        -2.923769E+01        -2.982564E+01        -2.957551E+01        -3.109730E+01        -2.453124E+01        -2.689199E+01        -5.771550E+00        -6.555962E+00        -7.040283E+00        -6.712866E+00        -6.718835E+00        -7.115494E+00        -4.241278E+00         0.000000E+00                  NAN         0.000000E+00        -3.002271E+00         0.000000E+00        -2.417157E+01        -2.534145E+01                  NAN        -2.561475E+01        -2.351735E+01        -2.476080E+01        -7.299688E+00        -7.734446E+00                  NAN        -8.919851E+00        -6.779023E+00        -7.565766E+00        -8.163529E-01         0.000000E+00        -1.000351E+00         0.000000E+00        -2.508344E+00         0.000000E+00        -3.063984E+01        -3.096208E+01        -3.177401E+01        -3.264116E+01        -2.745660E+01        -2.895265E+01        -8.017391E-01        -9.491335E-01        -5.570416E-01        -1.010560E+00        -8.702200E-01        -8.631766E-01         2.200000E+01         7.900000E+01         7.000000E+00         6.170000E+02         1.800000E+01         2.100000E+01         3.900000E+01         6.400000E+01         0.000000E+00         9.000000E+00         2.110000E+02         1.790000E+02         1.900000E+01         6.700000E+01         2.000000E+00         3.610000E+02         3.300000E+01         5.300000E+01
        6.297090E+07         8.714500E+00         2.059738E-01         4.655576E-01         3.284687E-01        -1.661252E-01         1.369574E-01        -1.089627E-01         1.481403E+00         1.962768E+00         1.436907E+00         1.090000E+02         4.000000E+00         3.010000E+02        -1.431006E+01        -2.042624E+01        -1.164940E+01        -9.597735E+00        -1.320154E+01        -7.987108E+00        -1.096560E+00         0.000000E+00        -4.083123E+00        -1.512320E+00         0.000000E+00        -1.414537E+00         0.000000E+00        -3.263285E+00         0.000000E+00        -2.872743E+01        -3.001885E+01        -3.014799E+01        -3.099926E+01        -2.392967E+01        -2.619409E+01        -6.711929E+00        -6.637740E+00        -6.014800E+00        -6.806451E+00        -6.912376E+00        -7.423606E+00        -3.593880E+00         0.000000E+00                  NAN         0.000000E+00        -3.038923E+00         0.000000E+00        -2.379090E+01        -2.553367E+01                  NAN        -2.633791E+01        -2.317907E+01        -2.438296E+01        -7.229128E+00        -7.670301E+00                  NAN        -7.331859E+00        -6.678185E+00        -7.740953E+00        -2.070486E+00         0.000000E+00        -5.196058E-02         0.000000E+00        -1.877132E+00         0.000000E+00        -2.930971E+01        -3.135684E+01        -3.207238E+01        -3.266495E+01        -2.781318E+01        -2.898110E+01        -6.346625E-01        -1.105700E+00        -1.142357E+00        -1.085340E+00        -7.930471E-01        -9.094402E-01         3.800000E+01         7.600000E+01         1.000000E+01         6.140000E+02         9.000000E+00         1.700000E+01         5.800000E+01         6.800000E+01         0.000000E+00         9.000000E+00         1.930000E+02         1.740000E+02         3.100000E+01         6.700000E+01         4.000000E+00         3.620000E+02         2.300000E+01         4.400000E+01
        6.300090E+07         8.596760E+00         1.939823E-01         4.675232E-01         3.384945E-01        -1.745460E-01        -1.141449E-01        -1.196662E-01         1.528388E+00         1.824837E+00         1.488025E+00         8.700000E+01         3.000000E+00         3.240000E+02        -1.468883E+01        -3.534935E+01        -1.178746E+01        -9.308422E+00        -1.143592E+01        -7.773984E+00        -1.600415E+00         0.000000E+00        -4.064633E+00        -1.639746E+00         0.000000E+00        -1.075968E+00         0.000000E+00        -2.779126E+00         0.000000E+00        -2.919080E+01        -2.954763E+01        -3.072339E+01        -3.105780E+01        -2.551426E+01        -2.495410E+01        -6.069074E+00        -6.775127E+00        -6.562731E+00        -6.860214E+00        -6.933167E+00        -8.357715E+00        -3.466019E+00         0.000000E+00                  NAN         0.000000E+00        -3.161194E+00         0.000000E+00        -2.424332E+01        -2.477158E+01                  NAN        -2.693507E+01        -2.365645E+01        -2.414131E+01        -6.872289E+00        -8.556657E+00                  NAN        -7.033431E+00        -6.552155E+00        -7.914616E+00        -1.334390E+00         0.000000E+00        -1.272416E+00         0.000000E+00        -1.776587E+00         0.000000E+00        -2.965543E+01        -3.115362E+01        -3.306452E+01        -3.290638E+01        -2.806064E+01        -2.871949E+01        -7.595903E-01        -9.855059E-01        -5.613829E-01        -1.039970E+00        -5.990052E-01        -9.505387E-01         3.100000E+01         8.200000E+01         1.400000E+01         6.100000E+02         1.400000E+01         1.300000E+01         5.300000E+01         6.800000E+01         0.000000E+00         8.000000E+00         1.950000E+02         1.780000E+02         3.100000E+01         6.800000E+01         1.000000E+00         3.660000E+02         3.300000E+01         3.400000E+01
        6.303090E+07         8.448773E+00         1.945863E-01         4.665019E-01         3.389118E-01        -1.339020E-01        -8.479233E-02        -1.407840E-01         1.550449E+00         1.764907E+00         1.437990E+00         1.020000E+02         2.000000E+00         3.100000E+02        -1.427257E+01        -3.322339E+01        -1.138221E+01        -8.475262E+00        -8.164929E+00        -7.879888E+00        -2.070438E+00         0.000000E+00        -4.038772E+00        -1.598213E+00         0.000000E+00        -7.163864E-01         0.000000E+00        -2.988703E+00         0.000000E+00        -2.930358E+01        -2.997025E+01        -2.967979E+01        -3.104456E+01        -2.694946E+01        -2.549579E+01        -5.595771E+00        -6.394454E+00        -6.933010E+00        -6.790611E+00        -6.263212E+00        -8.099961E+00        -3.544212E+00         0.000000E+00                  NAN         0.000000E+00        -3.005503E+00         0.000000E+00        -2.374259E+01        -2.511620E+01                  NAN        -2.567214E+01        -2.324589E+01        -2.400493E+01        -7.085644E+00        -7.902036E+00                  NAN        -8.032697E+00        -6.821475E+00        -7.695534E+00        -1.114127E+00         0.000000E+00        -2.872898E-01         0.000000E+00        -1.004573E+00         0.000000E+00        -2.961705E+01        -3.119300E+01        -3.261854E+01        -3.277714E+01        -2.907860E+01        -2.855867E+01        -7.724758E-01        -9.521706E-01        -1.033574E+00        -1.116502E+00        -7.688643E-01        -8.432731E-01         3.500000E+01         8.100000E+01         9.000000E+00         6.120000E+02         1.500000E+01         1.200000E+01         5.500000E+01         6.800000E+01         0.000000E+00         8.000000E+00         1.990000E+02         1.720000E+02         2.500000E+01         6.400000E+01         4.000000E+00         3.690000E+02         3.500000E+01         3.200000E+01
        6.306090E+07         8.635497E+00         1.943996E-01         4.685444E-01         3.370559E-01        -6.604667E-02         5.572205E-02        -1.306773E-01         1.617467E+00         2.001342E+00         1.438915E+00         9.900000E+01         1.000000E+00         3.140000E+02        -1.324724E+01        -3.566195E+01        -1.220671E+01        -8.932385E+00        -3.071548E+01        -8.120550E+00        -2.040387E+00         0.000000E+00        -3.777675E+00        -7.288639E-01         0.000000E+00        -1.031643E+00         0.000000E+00        -2.651200E+00         0.000000E+00        -2.904224E+01        -3.033398E+01        -2.927926E+01        -3.088826E+01        -2.500223E+01        -2.560554E+01        -6.361980E+00        -6.545489E+00        -6.744479E+00        -6.913783E+00        -7.358889E+00        -7.555066E+00        -3.236687E+00         0.000000E+00                  NAN         0.000000E+00        -3.389934E+00         0.000000E+00        -2.388935E+01        -2.562260E+01                  NAN        -2.606571E+01        -2.350207E+01        -2.425788E+01        -6.897461E+00        -7.558592E+00                  NAN        -8.229870E+00        -6.446313E+00        -7.765491E+00        -1.479551E+00         0.000000E+00        -5.827956E-02         0.000000E+00        -1.562541E+00         0.000000E+00        -2.952645E+01        -3.128141E+01        -3.314227E+01        -3.260258E+01        -2.755002E+01        -2.884696E+01        -1.005603E+00        -7.824892E-01        -8.337074E-01        -1.072879E+00        -9.841865E-01        -8.175688E-01         3.500000E+01         8.400000E+01         7.000000E+00         6.130000E+02         8.000000E+00         1.700000E+01         6.500000E+01         5.600000E+01         0.000000E+00         8.000000E+00         1.960000E+02         1.770000E+02         1.800000E+01         6.900000E+01         2.000000E+00         3.710000E+02         2.500000E+01         4.700000E+01
        6.309090E+07         8.639192E+00         2.005161E-01         4.630319E-01         3.364520E-01        -1.616465E-01                  NAN        -1.192742E-01         1.515814E+00                  NAN         1.466498E+00         1.000000E+02         0.000000E+00         3.140000E+02        -1.336097E+01                  NAN        -1.245776E+01        -8.522119E+00                  NAN        -7.537961E+00        -2.369392E+00                  NAN        -3.905312E+00        -1.484081E+00         0.000000E+00        -2.009645E-01         0.000000E+00        -2.811684E+00         0.000000E+00        -2.764554E+01        -3.012224E+01        -2.963401E+01        -3.112037E+01        -2.513417E+01        -2.668802E+01        -6.714759E+00        -6.617312E+00        -6.444885E+00        -6.773833E+00        -6.739533E+00        -7.394978E+00        -3.861469E+00         0.000000E+00                  NAN         0.000000E+00        -3.500120E+00         0.000000E+00        -2.333947E+01        -2.574990E+01                  NAN        -2.724606E+01        -2.281446E+01        -2.444763E+01        -7.011419E+00        -7.392894E+00                  NAN        -7.908812E+00        -6.729254E+00        -7.584032E+00        -1.504936E+00         0.000000E+00        -4.775590E-01         0.000000E+00        -6.373429E-01         0.000000E+00        -2.910656E+01        -3.079242E+01        -3.096911E+01        -3.279212E+01        -2.753845E+01        -2.925582E+01        -9.170531E-01        -1.027989E+00        -1.070990E+00        -1.038128E+00        -8.765305E-01        -1.078210E+00         3.300000E+01         8.600000E+01         9.000000E+00         6.080000E+02         9.000000E+00         1.900000E+01         5.400000E+01         7.300000E+01         0.000000E+00         8.000000E+00         1.910000E+02         1.760000E+02         2.000000E+01         7.200000E+01         2.000000E+00         3.630000E+02         3.000000E+01         4.400000E+01
        6.312090E+07         8.782117E+00         2.068852E-01         4.593203E-01         3.337945E-01        -1.912030E-01                  NAN        -1.161950E-01         1.482629E+00                  NAN         1.416335E+00         1.170000E+02         0.000000E+00         2.970000E+02        -1.432982E+01                  NAN        -1.239242E+01        -7.770578E+00                  NAN        -7.840287E+00        -2.739809E+00                  NAN        -3.849552E+00        -1.956246E+00         0.000000E+00        -2.382183E-01         0.000000E+00        -1.333797E+00         0.000000E+00        -2.901669E+01        -3.028600E+01        -3.116051E+01        -3.113641E+01        -2.621087E+01        -2.460657E+01        -6.135910E+00        -6.491528E+00        -6.789247E+00        -6.852836E+00        -6.568109E+00        -8.322812E+00        -4.092840E+00         0.000000E+00                  NAN         0.000000E+00        -3.237931E+00         0.000000E+00        -2.348240E+01        -2.474733E+01                  NAN        -2.839565E+01        -2.368758E+01        -2.431273E+01        -7.184597E+00        -8.101108E+00                  NAN        -7.203554E+00        -6.750852E+00        -7.537001E+00        -1.363126E+00         0.000000E+00        -4.175458E-02         0.000000E+00        -1.169482E+00         0.000000E+00        -2.922460E+01        -3.079813E+01        -3.273784E+01        -3.276099E+01        -2.798040E+01        -2.940780E+01        -8.879715E-01        -1.064897E+00        -1.224622E+00        -1.087981E+00        -1.083501E+00        -5.178683E-01         3.500000E+01         8.700000E+01         6.000000E+00         6.070000E+02         1.200000E+01         1.700000E+01         5.400000E+01         7.600000E+01         0.000000E+00         4.000000E+00         1.980000E+02         1.700000E+02         3.000000E+01         7.500000E+01         3.000000E+00         3.580000E+02         3.200000E+01         3.900000E+01
        6.315090E+07         8.620620E+00         1.963543E-01         4.537858E-01         3.498600E-01        -1.787263E-01                  NAN        -1.436346E-01         1.528672E+00                  NAN         1.451719E+00         1.040000E+02         0.000000E+00         3.100000E+02        -1.458988E+01                  NAN        -1.162926E+01        -7.912707E+00                  NAN        -8.543928E+00        -2.376138E+00                  NAN        -3.867448E+00        -2.309574E+00         0.000000E+00        -1.479992E-01         0.000000E+00        -2.024986E+00         0.000000E+00        -2.935969E+01        -2.995529E+01        -3.301741E+01        -3.134404E+01        -2.422580E+01        -2.603884E+01        -5.839290E+00        -7.166852E+00        -5.802742E+00        -6.781493E+00        -7.000204E+00        -7.967798E+00        -3.800952E+00         0.000000E+00                  NAN         0.000000E+00        -2.787664E+00         0.000000E+00        -2.410375E+01        -2.537618E+01                  NAN        -2.531511E+01        -2.302780E+01        -2.378356E+01        -6.928144E+00        -7.441491E+00                  NAN        -8.559361E+00        -7.015561E+00        -7.584613E+00        -1.087900E+00         0.000000E+00        -7.652604E-01         0.000000E+00        -1.920544E+00         0.000000E+00        -2.974146E+01        -3.112120E+01        -3.186890E+01        -3.292732E+01        -2.756921E+01        -2.921410E+01        -7.633824E-01        -1.018153E+00        -1.406996E+00        -1.077792E+00        -8.231974E-01        -8.350784E-01         3.100000E+01         8.200000E+01         1.200000E+01         6.010000E+02         1.700000E+01         2.100000E+01         5.900000E+01         6.500000E+01         0.000000E+00         4.000000E+00         2.030000E+02         1.710000E+02         2.900000E+01         7.500000E+01         2.000000E+00         3.590000E+02         3.300000E+01         3.300000E+01
        6.318090E+07         8.176942E+00         1.929611E-01         4.595179E-01         3.475210E-01        -9.963494E-02         1.513303E-01        -1.514686E-01         1.571156E+00         2.107121E+00         1.422165E+00         1.100000E+02         5.000000E+00         2.990000E+02        -1.342348E+01        -1.505362E+01        -1.221829E+01        -8.475760E+00        -1.410695E+01        -7.635565E+00        -2.771148E+00         0.000000E+00        -3.942721E+00        -1.743998E+00         0.000000E+00        -1.168767E+00         0.000000E+00        -2.701744E+00         0.000000E+00        -2.948637E+01        -2.939901E+01        -2.967485E+01        -3.120638E+01        -2.573935E+01        -2.637681E+01        -6.159812E+00        -6.942180E+00        -7.537695E+00        -6.756907E+00        -6.148848E+00        -7.386376E+00        -3.771987E+00         0.000000E+00                  NAN         0.000000E+00        -2.986226E+00         0.000000E+00        -2.448583E+01        -2.495770E+01                  NAN        -2.788891E+01        -2.313888E+01        -2.459604E+01        -6.285302E+00        -8.249082E+00                  NAN        -5.617810E+00        -6.971547E+00        -7.807308E+00        -1.824373E+00         0.000000E+00        -3.693429E-02         0.000000E+00        -1.517878E+00         0.000000E+00        -2.948246E+01        -3.108439E+01        -3.208334E+01        -3.301348E+01        -2.760902E+01        -2.864613E+01        -8.087479E-01        -1.121348E+00        -1.064855E+00        -9.594132E-01        -8.443758E-01        -8.345844E-01         3.200000E+01         8.000000E+01         1.000000E+01         6.080000E+02         1.700000E+01         1.700000E+01         5.700000E+01         6.400000E+01         0.000000E+00         3.000000E+00         1.960000E+02         1.820000E+02         2.600000E+01         6.700000E+01         7.000000E+00         3.620000E+02         3.300000E+01         4.700000E+01
        6.321090E+07         8.339696E+00         1.922747E-01         4.641246E-01         3.436007E-01        -1.951158E-01        -2.047920E-03        -1.187339E-01         1.498118E+00         1.864516E+00         1.431570E+00         1.010000E+02         4.000000E+00         3.090000E+02        -1.343881E+01        -1.624535E+01        -1.220794E+01        -7.894764E+00        -1.423158E+01        -8.060807E+00        -3.264156E+00         0.000000E+00        -3.754612E+00        -1.685357E+00         0.000000E+00        -8.045490E-01         0.000000E+00        -2.104962E+00         0.000000E+00        -2.897050E+01        -2.978043E+01        -3.048238E+01        -3.121773E+01        -2.644472E+01        -2.711955E+01        -5.798380E+00        -6.895336E+00        -7.077860E+00        -6.780454E+00        -6.607505E+00        -7.249853E+00        -3.830113E+00         0.000000E+00                  NAN         0.000000E+00        -3.131928E+00         0.000000E+00        -2.405268E+01        -2.492982E+01                  NAN        -2.780382E+01        -2.345023E+01        -2.431767E+01        -6.341837E+00        -8.289376E+00                  NAN        -7.031191E+00        -6.719895E+00        -7.754740E+00        -1.576793E+00         0.000000E+00        -6.806151E-01         0.000000E+00        -1.419726E+00         0.000000E+00        -2.981177E+01        -3.045695E+01        -3.168425E+01        -3.284164E+01        -2.795125E+01        -2.907071E+01        -6.792206E-01        -1.047953E+00        -9.156490E-01        -1.024282E+00        -9.288495E-01        -8.477021E-01         3.600000E+01         7.500000E+01         1.300000E+01         6.070000E+02         2.200000E+01         1.100000E+01         5.400000E+01         6.600000E+01         0.000000E+00         4.000000E+00         1.910000E+02         1.870000E+02         1.600000E+01         6.700000E+01         4.000000E+00         3.700000E+02         3.700000E+01         4.200000E+01
        6.324090E+07         8.341774E+00         1.949923E-01         4.604865E-01         3.445211E-01        -2.922134E-01        -1.612137E-01        -1.420601E-01         1.415271E+00         1.755757E+00         1.401038E+00         9.400000E+01         2.000000E+00         3.180000E+02        -1.426754E+01        -3.847531E+01        -1.213222E+01        -7.680641E+00        -4.409892E+00        -7.686438E+00        -2.681618E+00         0.000000E+00        -3.729138E+00        -1.814848E+00         0.000000E+00        -1.100562E+00         0.000000E+00        -1.965180E+00         0.000000E+00        -2.878777E+01        -3.001750E+01        -3.062060E+01        -3.112655E+01        -2.570746E+01        -2.541550E+01        -6.439740E+00        -6.322771E+00        -6.654093E+00        -6.885469E+00        -5.797885E+00        -7.244183E+00        -3.988263E+00         0.000000E+00                  NAN         0.000000E+00        -2.999970E+00         0.000000E+00        -2.286001E+01        -2.534364E+01                  NAN        -2.888601E+01        -2.305730E+01        -2.456286E+01        -7.143016E+00        -7.919771E+00                  NAN        -7.398207E+00        -6.922624E+00        -7.743708E+00        -1.738642E+00         0.000000E+00        -1.361142E+00         0.000000E+00        -1.524852E+00         0.000000E+00        -2.999193E+01        -3.107611E+01        -3.136605E+01        -3.260554E+01        -2.724427E+01        -2.880379E+01        -6.637927E-01        -9.064213E-01        -1.165859E+00        -1.007616E+00        -7.120137E-01        -7.985417E-01         3.800000E+01         8.600000E+01         8.000000E+00         6.050000E+02         1.400000E+01         1.300000E+01         5.300000E+01         7.200000E+01         0.000000E+00         5.000000E+00         2.040000E+02         1.680000E+02         2.200000E+01         7.100000E+01         5.000000E+00         3.590000E+02         2.700000E+01         4.500000E+01
        6.327090E+07         8.378623E+00         1.844067E-01         4.600560E-01         3.555373E-01        -5.903979E-02                  NAN        -1.778741E-01         1.610412E+00                  NAN         1.394846E+00         8.000000E+01         0.000000E+00         3.340000E+02        -1.309232E+01                  NAN        -1.234733E+01        -8.661221E+00                  NAN        -7.433813E+00        -2.685240E+00                  NAN        -3.870913E+00        -1.143790E+00         0.000000E+00        -1.430538E-01         0.000000E+00        -1.119668E+00         0.000000E+00        -2.856916E+01        -3.056772E+01        -3.144622E+01        -3.105598E+01        -2.745527E+01        -2.718111E+01        -6.138525E+00        -6.528245E+00        -5.719474E+00        -6.779992E+00        -6.386816E+00        -7.167377E+00        -3.446751E+00         0.000000E+00                  NAN         0.000000E+00        -3.467376E+00         0.000000E+00        -2.387734E+01        -2.476850E+01                  NAN        -2.957075E+01        -2.331378E+01        -2.429868E+01        -6.749192E+00        -8.346537E+00                  NAN        -7.182856E+00        -6.786265E+00        -7.696675E+00        -1.836670E+00         0.000000E+00                  NAN         0.000000E+00        -9.050977E-01         0.000000E+00        -3.023307E+01        -3.122263E+01                  NAN        -3.275775E+01        -2.819195E+01        -2.949894E+01        -7.526978E-01        -9.972191E-01                  NAN        -1.058615E+00        -7.594259E-01        -8.988333E-01         2.800000E+01         7.500000E+01         5.000000E+00         6.170000E+02         1.700000E+01         2.200000E+01         4.800000E+01         6.200000E+01         0.000000E+00         4.000000E+00         2.030000E+02         1.850000E+02         1.900000E+01         6.400000E+01         0.000000E+00         3.660000E+02         4.000000E+01         4.400000E+01
        6.330090E+07         9.004555E+00         2.055565E-01         4.618020E-01         3.326415E-01        -4.302094E-02                  NAN        -1.638303E-01         1.646810E+00                  NAN         1.397941E+00         9.700000E+01         0.000000E+00         3.170000E+02        -1.238198E+01                  NAN        -1.254409E+01        -8.336911E+00                  NAN        -7.777820E+00        -3.069825E+00                  NAN        -3.805137E+00        -1.310144E+00         0.000000E+00        -2.394955E-01         0.000000E+00        -1.147380E+00         0.000000E+00        -2.923959E+01        -3.014102E+01        -2.996917E+01        -3.107851E+01        -2.741551E+01        -2.858739E+01        -5.839284E+00        -6.536120E+00        -5.979387E+00        -6.853119E+00        -6.036331E+00        -6.581448E+00        -3.985588E+00         0.000000E+00                  NAN         0.000000E+00        -3.326671E+00         0.000000E+00        -2.295482E+01        -2.542469E+01                  NAN        -2.760738E+01        -2.307384E+01        -2.436731E+01        -6.762078E+00        -7.933829E+00                  NAN        -8.061779E+00        -6.822973E+00        -7.707820E+00        -5.171776E-01         0.000000E+00        -1.415408E-02         0.000000E+00        -1.610200E+00         0.000000E+00        -3.026886E+01        -3.132520E+01        -3.390471E+01        -3.278067E+01        -2.823994E+01        -2.939039E+01        -1.009614E+00        -8.750313E-01        -8.682228E-01        -1.022033E+00        -6.551044E-01        -9.878485E-01         3.400000E+01         8.600000E+01         4.000000E+00         6.130000E+02         1.100000E+01         1.600000E+01         4.700000E+01         8.400000E+01         0.000000E+00         7.000000E+00         2.060000E+02         1.580000E+02         2.100000E+01         7.500000E+01         2.000000E+00         3.640000E+02         3.300000E+01         3.900000E+01
        6.333090E+07         8.503379E+00         1.926756E-01         4.537199E-01         3.536046E-01        -9.196839E-02        -1.019470E-01        -1.119754E-01         1.605478E+00         1.616947E+00         1.450528E+00         7.200000E+01         1.000000E+00         3.410000E+02        -1.375490E+01        -5.395629E+01        -1.193471E+01        -8.592116E+00        -1.107228E+01        -7.984768E+00        -2.372669E+00         0.000000E+00        -4.047766E+00        -1.756199E+00         0.000000E+00        -4.954298E-01         0.000000E+00        -2.145599E+00         0.000000E+00        -2.821115E+01        -2.960893E+01        -2.966712E+01        -3.104082E+01        -2.676859E+01        -2.617135E+01        -6.182810E+00        -6.679494E+00        -5.998104E+00        -6.834264E+00        -5.472734E+00        -6.869749E+00        -3.087093E+00         0.000000E+00                  NAN         0.000000E+00        -3.324116E+00         0.000000E+00        -2.415496E+01        -2.514183E+01                  NAN        -2.808942E+01        -2.334060E+01        -2.451948E+01        -6.993824E+00        -8.013265E+00                  NAN        -7.790470E+00        -6.659157E+00        -7.715711E+00        -5.533429E-01         0.000000E+00        -7.550538E-02         0.000000E+00        -1.697595E+00         0.000000E+00        -3.037395E+01        -3.082876E+01        -2.949500E+01        -3.286117E+01        -2.792753E+01        -2.858090E+01        -8.523814E-01        -1.194369E+00        -4.976217E-01        -1.034048E+00        -7.994100E-01        -9.492611E-01         2.300000E+01         9.000000E+01         6.000000E+00         6.100000E+02         2.000000E+01         1.500000E+01         4.300000E+01         7.100000E+01         0.000000E+00         6.000000E+00         2.090000E+02         1.730000E+02         1.400000E+01         8.400000E+01         2.000000E+00         3.540000E+02         3.100000E+01         4.700000E+01
        6.336090E+07         8.240114E+00         1.887882E-01         4.553670E-01         3.558447E-01        -1.748313E-01                  NAN        -1.346615E-01         1.483527E+00                  NAN         1.386649E+00         9.000000E+01         0.000000E+00         3.240000E+02        -1.378529E+01                  NAN        -1.219921E+01        -7.708542E+00                  NAN        -7.604292E+00        -3.045259E+00                  NAN        -3.885711E+00        -2.033910E+00         0.000000E+00        -2.543512E-01         0.000000E+00        -3.326092E+00         0.000000E+00        -2.799629E+01        -2.959808E+01        -3.321845E+01        -3.109409E+01        -2.405681E+01        -2.615860E+01        -6.217913E+00        -6.649943E+00        -6.430630E+00        -6.809371E+00        -6.303994E+00        -7.106682E+00        -3.837337E+00         0.000000E+00                  NAN         0.000000E+00        -3.360425E+00         0.000000E+00        -2.357421E+01        -2.505878E+01                  NAN        -2.951346E+01        -2.325003E+01        -2.423752E+01        -6.613990E+00        -8.020097E+00                  NAN        -7.769842E+00        -6.631191E+00        -7.694935E+00        -1.209563E+00         0.000000E+00        -1.201038E-01         0.000000E+00        -1.459972E+00         0.000000E+00        -2.990770E+01        -3.078387E+01        -3.257129E+01        -3.288841E+01        -2.849360E+01        -2.872967E+01        -9.737493E-01        -1.186105E+00        -6.673208E-01        -1.089689E+00        -7.860062E-01        -9.037731E-01         2.800000E+01         8.800000E+01         4.000000E+00         6.080000E+02         1.100000E+01         2.500000E+01         4.300000E+01         7.100000E+01         0.000000E+00         7.000000E+00         2.020000E+02         1.790000E+02         1.500000E+01         7.500000E+01         2.000000E+00         3.560000E+02         2.600000E+01         4.600000E+01
        6.339090E+07         8.518348E+00         1.989129E-01         4.570362E-01         3.440510E-01        -1.098609E-01                  NAN        -1.345153E-01         1.568700E+00                  NAN         1.447136E+00         8.300000E+01         0.000000E+00         3.310000E+02        -1.278105E+01                  NAN        -1.238129E+01        -8.564618E+00                  NAN        -8.035337E+00        -3.145229E+00                  NAN        -3.572266E+00        -1.649864E+00         0.000000E+00        -5.402385E-01         0.000000E+00        -2.460295E+00         0.000000E+00        -2.926710E+01        -2.989027E+01        -2.987407E+01        -3.122781E+01        -2.635472E+01        -2.662597E+01        -6.412029E+00        -6.895542E+00        -5.028386E+00        -6.779969E+00        -5.956474E+00        -7.365745E+00        -3.453085E+00         0.000000E+00                  NAN         0.000000E+00        -3.437238E+00         0.000000E+00        -2.370953E+01        -2.516368E+01                  NAN        -2.664123E+01        -2.281402E+01        -2.456523E+01        -6.825969E+00        -8.042628E+00                  NAN        -7.006603E+00        -7.059567E+00        -7.564316E+00        -1.009735E+00         0.000000E+00        -5.735071E-03         0.000000E+00        -2.043728E+00         0.000000E+00        -3.015399E+01        -3.128174E+01        -2.974106E+01        -3.287062E+01        -2.775742E+01        -2.919025E+01        -8.538395E-01        -1.089690E+00        -1.458204E+00        -1.055952E+00        -8.576933E-01        -7.906101E-01         3.200000E+01         8.800000E+01         4.000000E+00         6.100000E+02         1.000000E+01         2.000000E+01         4.600000E+01         7.900000E+01         0.000000E+00         4.000000E+00         1.970000E+02         1.760000E+02         1.800000E+01         7.800000E+01         1.000000E+00         3.570000E+02         3.000000E+01         5.400000E+01
        6.342090E+07         8.568086E+00         2.146928E-01         4.575962E-01         3.277110E-01        -1.205412E-01                  NAN        -1.327486E-01         1.487269E+00                  NAN         1.413350E+00         9.900000E+01         0.000000E+00         3.150000E+02        -1.211082E+01                  NAN        -1.228822E+01        -8.911218E+00                  NAN        -8.199858E+00        -2.888372E+00                  NAN        -3.571295E+00        -1.683105E+00         0.000000E+00        -3.750595E-02         0.000000E+00        -1.049813E+00         0.000000E+00        -2.841347E+01        -2.966737E+01        -3.219519E+01        -3.117751E+01        -2.487880E+01        -2.705594E+01        -6.313370E+00        -6.585626E+00        -7.255152E+00        -6.752435E+00        -6.968862E+00        -7.378507E+00        -3.599567E+00         0.000000E+00                  NAN         0.000000E+00        -3.200595E+00         0.000000E+00        -2.341652E+01        -2.552751E+01                  NAN        -3.052277E+01        -2.346089E+01        -2.423289E+01        -7.033867E+00        -7.817742E+00                  NAN        -6.531218E+00        -6.931983E+00        -7.856113E+00        -8.472132E-01         0.000000E+00        -5.113454E-03         0.000000E+00        -1.136693E+00         0.000000E+00        -3.076732E+01        -3.089161E+01        -3.226140E+01        -3.286408E+01        -2.833647E+01        -2.899650E+01        -5.471983E-01        -9.327345E-01        -1.344537E+00        -1.059800E+00        -7.031678E-01        -7.934617E-01         3.300000E+01         9.500000E+01         2.000000E+00         6.140000E+02         6.000000E+00         1.400000E+01         5.100000E+01         8.300000E+01         0.000000E+00         6.000000E+00         2.100000E+02         1.520000E+02         1.800000E+01         8.300000E+01         2.000000E+00         3.580000E+02         3.400000E+01         4.400000E+01
        6.345090E+07         8.347881E+00         1.897656E-01         4.537471E-01         3.564873E-01        -7.912455E-02                  NAN        -1.595734E-01         1.564295E+00                  NAN         1.434201E+00         9.700000E+01         0.000000E+00         3.170000E+02        -1.329073E+01                  NAN        -1.261607E+01        -8.005122E+00                  NAN        -7.943586E+00        -2.764837E+00                  NAN        -3.767919E+00        -1.791527E+00         0.000000E+00        -6.971218E-01         0.000000E+00        -1.933781E+00         0.000000E+00        -2.776247E+01        -2.974995E+01        -3.218894E+01        -3.115325E+01        -2.738495E+01        -2.737826E+01        -6.249362E+00        -6.454737E+00        -5.931682E+00        -6.741945E+00        -5.762915E+00        -6.377205E+00        -3.886719E+00         0.000000E+00                  NAN         0.000000E+00        -3.216806E+00         0.000000E+00        -2.384178E+01        -2.582729E+01                  NAN        -2.840854E+01        -2.372874E+01        -2.422718E+01        -6.937992E+00        -7.757267E+00                  NAN        -6.843018E+00        -6.668672E+00        -7.958667E+00        -7.012396E-01         0.000000E+00        -5.041204E-04         0.000000E+00        -1.217046E+00         0.000000E+00        -3.078704E+01        -3.128053E+01        -3.314074E+01        -3.298498E+01        -2.848772E+01        -2.913770E+01        -6.319370E-01        -9.626996E-01        -6.877331E-01        -9.778631E-01        -5.900084E-01        -9.503417E-01         3.000000E+01         8.800000E+01         6.000000E+00         6.040000E+02         1.400000E+01         2.200000E+01         5.000000E+01         6.700000E+01         0.000000E+00         5.000000E+00         2.090000E+02         1.710000E+02         2.000000E+01         6.500000E+01         2.000000E+00         3.540000E+02         3.800000E+01         5.000000E+01
        6.348090E+07         8.550907E+00         2.083457E-01         4.542250E-01         3.374293E-01        -1.089639E-01                  NAN        -1.120604E-01         1.560497E+00                  NAN         1.446290E+00         1.320000E+02         0.000000E+00         2.820000E+02        -1.298592E+01                  NAN        -1.155168E+01        -8.866282E+00                  NAN        -8.379177E+00        -3.221022E+00                  NAN        -3.704306E+00        -2.051933E+00         0.000000E+00        -1.170786E-02         0.000000E+00        -1.694131E+00         0.000000E+00        -2.884628E+01        -2.986640E+01        -3.489708E+01        -3.122531E+01        -2.761080E+01        -2.780117E+01        -6.131116E+00        -6.577503E+00        -5.002011E+00        -6.787194E+00        -6.392662E+00        -7.352023E+00        -3.100701E+00         0.000000E+00                  NAN         0.000000E+00        -2.983761E+00         0.000000E+00        -2.424050E+01        -2.504727E+01                  NAN        -2.987938E+01        -2.307467E+01        -2.478190E+01        -6.673230E+00        -8.253456E+00                  NAN        -7.561765E+00        -6.912462E+00        -7.694663E+00        -1.604031E+00         0.000000E+00        -2.580520E-03         0.000000E+00        -1.268994E+00         0.000000E+00        -2.926401E+01        -3.099461E+01        -3.208666E+01        -3.288162E+01        -2.824025E+01        -2.885308E+01        -9.024507E-01        -9.530183E-01        -1.171620E+00        -1.050193E+00        -6.754004E-01        -7.750394E-01         3.600000E+01         9.400000E+01         1.000000E+00         6.030000E+02         1.200000E+01         1.800000E+01         6.700000E+01         6.300000E+01         0.000000E+00         5.000000E+00         1.930000E+02         1.740000E+02         2.700000E+01         6.600000E+01         1.000000E+00         3.560000E+02         3.200000E+01         5.800000E+01
        6.351090E+07         8.520345E+00         2.121781E-01         4.499863E-01         3.378356E-01        -1.348976E-01                  NAN        -1.646690E-01         1.540293E+00                  NAN         1.380963E+00         1.180000E+02         0.000000E+00         2.960000E+02        -1.414575E+01                  NAN        -1.190837E+01        -7.452243E+00                  NAN        -8.062112E+00        -3.031762E+00                  NAN        -3.882415E+00        -1.673323E+00         0.000000E+00        -1.637926E-01         0.000000E+00        -6.117751E-01         0.000000E+00        -2.934730E+01        -3.026114E+01        -3.389434E+01        -3.095850E+01        -2.809647E+01        -2.915022E+01        -5.912359E+00        -6.422008E+00        -5.631031E+00        -6.863700E+00        -6.611422E+00        -6.763735E+00        -3.783748E+00         0.000000E+00                  NAN         0.000000E+00        -3.324317E+00         0.000000E+00        -2.383979E+01        -2.563054E+01                  NAN        -2.771908E+01        -2.333350E+01        -2.478172E+01        -6.385322E+00        -7.927148E+00                  NAN        -6.949675E+00        -6.855479E+00        -7.593406E+00        -1.420530E+00         0.000000E+00        -2.377240E-02         0.000000E+00        -1.071955E+00         0.000000E+00        -2.974961E+01        -3.130815E+01        -3.374637E+01        -3.260696E+01        -2.843323E+01        -2.954673E+01        -5.672199E-01        -9.120889E-01        -8.446604E-01        -1.090451E+00        -7.039913E-01        -9.364211E-01         3.800000E+01         8.700000E+01         4.000000E+00         6.060000E+02         1.200000E+01         1.700000E+01         6.100000E+01         6.900000E+01         0.000000E+00         6.000000E+00         1.860000E+02         1.800000E+02         2.800000E+01         7.300000E+01         2.000000E+00         3.480000E+02         3.700000E+01         5.600000E+01
        6.354090E+07         8.892613E+00         2.293009E-01         4.456060E-01         3.250931E-01        -2.623860E-01                  NAN        -1.022182E-01         1.419816E+00                  NAN         1.425214E+00         1.420000E+02         0.000000E+00         2.720000E+02        -1.401382E+01                  NAN        -1.125086E+01        -7.265215E+00                  NAN        -8.367610E+00        -3.143644E+00                  NAN        -3.627000E+00        -1.200945E+00         0.000000E+00        -1.284064E-01         0.000000E+00        -1.912873E+00         0.000000E+00        -2.834664E+01        -2.972375E+01        -3.153056E+01        -3.091458E+01        -2.718010E+01        -2.655449E+01        -6.459339E+00        -6.565575E+00        -6.892173E+00        -6.780601E+00        -6.399832E+00        -7.993167E+00        -3.689830E+00         0.000000E+00                  NAN         0.000000E+00        -3.012924E+00         0.000000E+00        -2.312597E+01        -2.508705E+01                  NAN        -2.987003E+01        -2.302309E+01        -2.459934E+01        -7.258076E+00        -7.442368E+00                  NAN        -7.339346E+00        -7.045657E+00        -7.710541E+00        -1.797197E+00         0.000000E+00        -3.475096E-02         0.000000E+00        -2.256055E+00         0.000000E+00        -2.913356E+01        -3.138101E+01        -3.402384E+01        -3.276655E+01        -2.738158E+01        -2.912240E+01        -8.111898E-01        -9.814853E-01        -4.465410E-01        -1.014593E+00        -9.295402E-01        -8.846786E-01         4.100000E+01         8.800000E+01         9.000000E+00         6.010000E+02         6.000000E+00         1.900000E+01         7.800000E+01         7.000000E+01         0.000000E+00         4.000000E+00         1.710000E+02         1.790000E+02         3.200000E+01         6.800000E+01         3.000000E+00         3.530000E+02         2.900000E+01         4.900000E+01
        6.357090E+07         8.782367E+00         2.262779E-01         4.505134E-01         3.232087E-01        -1.535344E-01                  NAN        -1.981181E-01         1.496089E+00                  NAN         1.362877E+00         1.260000E+02         0.000000E+00         2.880000E+02        -1.417300E+01                  NAN        -1.255730E+01        -7.998867E+00                  NAN        -7.912191E+00        -3.193260E+00                  NAN        -3.552825E+00        -1.444209E+00         0.000000E+00        -5.167467E-02         0.000000E+00        -1.504026E+00         0.000000E+00        -2.994353E+01        -2.972172E+01        -3.070886E+01        -3.106146E+01        -2.605175E+01        -2.799951E+01        -5.929633E+00        -6.971262E+00        -5.671754E+00        -6.751306E+00        -6.520750E+00        -6.449358E+00        -3.897736E+00         0.000000E+00                  NAN         0.000000E+00        -3.130660E+00         0.000000E+00        -2.319360E+01        -2.504760E+01                  NAN        -2.676228E+01        -2.349187E+01        -2.451731E+01        -6.857312E+00        -7.497298E+00                  NAN        -8.741091E+00        -6.800767E+00        -7.495697E+00        -1.189707E+00         0.000000E+00        -2.176162E-05         0.000000E+00        -1.816165E+00         0.000000E+00        -2.975743E+01        -3.099264E+01        -3.381372E+01        -3.279027E+01        -2.821792E+01        -2.928955E+01        -4.923454E-01        -1.025052E+00        -1.124916E+00        -9.726913E-01        -7.676243E-01        -7.634647E-01         4.700000E+01         8.200000E+01         1.000000E+00         6.100000E+02         6.000000E+00         1.800000E+01         7.000000E+01         7.900000E+01         0.000000E+00         4.000000E+00         1.920000E+02         1.570000E+02         3.300000E+01         7.400000E+01         1.000000E+00         3.570000E+02         2.900000E+01         4.900000E+01
        6.360090E+07         8.836119E+00         2.225773E-01         4.522594E-01         3.251633E-01        -1.362619E-01                  NAN        -2.377741E-01         1.521879E+00                  NAN         1.328511E+00         1.370000E+02         0.000000E+00         2.770000E+02        -1.401207E+01                  NAN        -1.229126E+01        -8.535609E+00                  NAN        -7.816915E+00        -2.598043E+00                  NAN        -3.875081E+00        -1.562697E+00         0.000000E+00        -1.004558E+00         0.000000E+00        -1.068999E+00         0.000000E+00        -2.835528E+01        -2.997108E+01        -3.184183E+01        -3.127510E+01        -2.776268E+01        -2.812696E+01        -6.439328E+00        -6.306731E+00        -5.877382E+00        -6.726126E+00        -6.307822E+00        -6.635535E+00        -3.490391E+00         0.000000E+00                  NAN         0.000000E+00        -3.361232E+00         0.000000E+00        -2.467405E+01        -2.449195E+01                  NAN        -2.872045E+01        -2.307110E+01        -2.421654E+01        -6.383274E+00        -8.411943E+00                  NAN        -7.157228E+00        -7.095808E+00        -7.900630E+00        -1.548742E+00         0.000000E+00        -1.324111E+00         0.000000E+00        -1.701029E+00         0.000000E+00        -2.991385E+01        -3.111108E+01        -3.436033E+01        -3.303248E+01        -2.766387E+01        -2.870700E+01        -7.969609E-01        -8.068702E-01        -5.783166E-02        -1.020912E+00        -8.774977E-01        -1.125145E+00         4.400000E+01         8.400000E+01         1.000000E+01         6.050000E+02         9.000000E+00         1.200000E+01         7.100000E+01         7.200000E+01         0.000000E+00         4.000000E+00         1.750000E+02         1.800000E+02         3.100000E+01         7.700000E+01         2.000000E+00         3.570000E+02         3.000000E+01         4.300000E+01
        6.363090E+07         8.848031E+00         2.221271E-01         4.556745E-01         3.221984E-01        -1.481046E-01                  NAN        -2.339669E-01         1.557814E+00                  NAN         1.355971E+00         1.440000E+02         0.000000E+00         2.700000E+02        -1.332035E+01                  NAN        -1.275793E+01        -7.885621E+00                  NAN        -7.444358E+00        -3.032561E+00                  NAN        -3.708563E+00        -1.860446E+00         0.000000E+00        -2.727637E-01         0.000000E+00        -2.732961E+00         0.000000E+00        -2.810935E+01        -2.959368E+01        -3.032694E+01        -3.110113E+01        -2.650571E+01        -2.575276E+01        -6.361719E+00        -6.709207E+00        -5.277559E+00        -6.790276E+00        -5.993945E+00        -6.854320E+00        -4.126356E+00         0.000000E+00                  NAN         0.000000E+00        -3.078895E+00         0.000000E+00        -2.368130E+01        -2.447320E+01                  NAN        -2.950910E+01        -2.367191E+01        -2.425196E+01        -6.712225E+00        -7.993367E+00                  NAN        -6.101900E+00        -6.698404E+00        -7.620379E+00        -1.542397E+00         0.000000E+00        -3.714341E-03         0.000000E+00        -1.998856E+00         0.000000E+00        -2.945746E+01        -3.107539E+01        -3.115950E+01        -3.270117E+01        -2.763981E+01        -2.932377E+01        -7.764922E-01        -1.003188E+00        -2.726944E-01        -1.065507E+00        -8.663266E-01        -6.584358E-01         4.600000E+01         8.000000E+01         6.000000E+00         6.100000E+02         6.000000E+00         1.600000E+01         6.100000E+01         7.500000E+01         0.000000E+00         5.000000E+00         1.870000E+02         1.740000E+02         3.100000E+01         6.700000E+01         1.000000E+00         3.580000E+02         3.100000E+01         3.700000E+01
        6.366090E+07         8.698374E+00         2.159654E-01         4.505041E-01         3.335306E-01        -1.382244E-01                  NAN        -1.785038E-01         1.533980E+00                  NAN         1.383282E+00         1.390000E+02         0.000000E+00         2.750000E+02        -1.248212E+01                  NAN        -1.219797E+01        -8.357055E+00                  NAN        -7.683722E+00        -3.498816E+00                  NAN        -3.701010E+00        -1.773973E+00         0.000000E+00        -8.011258E-02         0.000000E+00        -1.112112E+00         0.000000E+00        -2.837071E+01        -2.997302E+01        -3.126238E+01        -3.096790E+01        -2.577845E+01        -2.702603E+01        -6.578913E+00        -6.906663E+00        -6.235239E+00        -6.812608E+00        -6.750099E+00        -7.252964E+00        -3.149253E+00         0.000000E+00        -8.876784E-05         0.000000E+00        -3.110370E+00         0.000000E+00        -2.409764E+01        -2.474426E+01        -2.074429E+01        -2.876816E+01        -2.348582E+01        -2.432491E+01        -7.120308E+00        -8.184717E+00        -1.275358E+01        -6.279315E+00        -6.854832E+00        -7.719639E+00        -1.971479E+00         0.000000E+00        -1.156785E-02         0.000000E+00        -1.729135E+00         0.000000E+00        -2.890107E+01        -3.127516E+01        -2.942731E+01        -3.267419E+01        -2.806636E+01        -2.942562E+01        -6.680372E-01        -1.021244E+00        -1.870525E+00        -1.103258E+00        -6.424791E-01        -7.852149E-01         3.600000E+01         8.600000E+01         3.000000E+00         6.110000E+02         1.500000E+01         1.300000E+01         6.100000E+01         7.100000E+01         1.000000E+00         4.000000E+00         1.950000E+02         1.700000E+02         2.600000E+01         7.400000E+01         1.000000E+00         3.530000E+02         3.300000E+01         4.600000E+01
        6.369090E+07         8.967073E+00         2.291440E-01         4.411574E-01         3.296986E-01        -3.496971E-02                  NAN        -1.393708E-01         1.671821E+00                  NAN         1.401206E+00         8.700000E+01         0.000000E+00         3.270000E+02        -1.292930E+01                  NAN        -1.215991E+01        -8.124051E+00                  NAN        -7.974897E+00        -3.154229E+00                  NAN        -3.470037E+00        -1.953461E+00         0.000000E+00        -3.398245E-03         0.000000E+00        -1.546936E+00         0.000000E+00        -2.791118E+01        -2.984021E+01        -3.202919E+01        -3.115608E+01        -2.785265E+01        -2.622988E+01        -6.702421E+00        -6.649113E+00        -5.364280E+00        -6.818830E+00        -5.885427E+00        -6.965986E+00        -2.943673E+00         0.000000E+00                  NAN         0.000000E+00        -3.121966E+00         0.000000E+00        -2.431796E+01        -2.568690E+01                  NAN        -2.626641E+01        -2.303491E+01        -2.410058E+01        -7.065816E+00        -7.468634E+00                  NAN        -6.918234E+00        -6.918272E+00        -7.916192E+00        -1.283386E+00         0.000000E+00        -1.293609E-02         0.000000E+00        -1.453627E+00         0.000000E+00        -2.952045E+01        -3.115862E+01        -3.270973E+01        -3.280555E+01        -2.768172E+01        -2.873445E+01        -8.843396E-01        -9.866382E-01        -1.542864E+00        -1.104171E+00        -9.398287E-01        -7.049147E-01         2.600000E+01         1.160000E+02         4.000000E+00         5.930000E+02         1.300000E+01         1.200000E+01         5.600000E+01         8.800000E+01         0.000000E+00         3.000000E+00         2.120000E+02         1.430000E+02         2.200000E+01         9.100000E+01         1.000000E+00         3.430000E+02         3.800000E+01         3.500000E+01
        6.372090E+07         8.990376E+00         2.273870E-01         4.443200E-01         3.282930E-01        -1.550965E-01                  NAN        -1.532440E-01         1.526722E+00                  NAN         1.414667E+00         1.050000E+02         0.000000E+00         3.090000E+02        -1.275490E+01                  NAN        -1.275606E+01        -8.245857E+00                  NAN        -7.735868E+00        -3.894276E+00                  NAN        -3.494454E+00        -1.650351E+00         0.000000E+00        -1.179964E-02         0.000000E+00        -9.432888E-01         0.000000E+00        -2.980127E+01        -3.004517E+01        -3.161703E+01        -3.086852E+01        -2.600158E+01        -2.716831E+01        -6.366986E+00        -6.577233E+00        -6.915448E+00        -6.829540E+00        -7.542091E+00        -6.591174E+00        -3.417552E+00         0.000000E+00                  NAN         0.000000E+00        -3.307286E+00         0.000000E+00        -2.385431E+01        -2.528372E+01                  NAN        -3.033514E+01        -2.345965E+01        -2.431183E+01        -6.710193E+00        -7.972665E+00                  NAN        -6.043120E+00        -6.811463E+00        -7.655558E+00        -1.632294E+00         0.000000E+00        -4.501033E-05         0.000000E+00        -1.082646E+00         0.000000E+00        -3.009265E+01        -3.147417E+01        -3.370786E+01        -3.262043E+01        -2.890634E+01        -2.912161E+01        -7.606611E-01        -1.046494E+00        -1.322663E+00        -1.094287E+00        -5.994711E-01        -1.061895E+00         3.400000E+01         1.050000E+02         3.000000E+00         5.910000E+02         1.400000E+01         1.700000E+01         6.100000E+01         8.200000E+01         0.000000E+00         3.000000E+00         2.010000E+02         1.550000E+02         2.300000E+01         8.800000E+01         1.000000E+00         3.410000E+02         3.300000E+01         4.200000E+01
        6.375090E+07         8.971625E+00         2.167902E-01         4.417943E-01         3.414155E-01        -7.425179E-03                  NAN        -1.505618E-01         1.672814E+00                  NAN         1.377546E+00         1.000000E+02         0.000000E+00         3.140000E+02        -1.081629E+01                  NAN        -1.216755E+01        -9.254220E+00                  NAN        -8.295391E+00        -3.427720E+00                  NAN        -3.508063E+00        -1.792050E+00         0.000000E+00        -5.226434E-02         0.000000E+00        -1.176867E+00         0.000000E+00        -2.843123E+01        -3.002404E+01        -2.753518E+01        -3.107927E+01        -2.618258E+01        -2.706921E+01        -6.390241E+00        -6.638913E+00        -9.318453E+00        -6.825066E+00        -6.836045E+00        -6.507054E+00        -2.881741E+00         0.000000E+00                  NAN         0.000000E+00        -3.031399E+00         0.000000E+00        -2.450120E+01        -2.550914E+01                  NAN        -3.017539E+01        -2.311767E+01        -2.407363E+01        -6.954844E+00        -7.850664E+00                  NAN        -6.580611E+00        -6.866297E+00        -7.799500E+00        -7.539781E-01         0.000000E+00        -5.195201E-06         0.000000E+00        -1.241618E+00         0.000000E+00        -3.104492E+01        -3.099364E+01        -3.088926E+01        -3.295425E+01        -2.815273E+01        -2.892818E+01        -7.807434E-01        -9.030401E-01        -1.061361E+00        -1.058940E+00        -1.014685E+00        -9.191007E-01         3.100000E+01         1.060000E+02         2.000000E+00         5.960000E+02         1.300000E+01         1.600000E+01         5.400000E+01         8.000000E+01         0.000000E+00         3.000000E+00         2.150000E+02         1.500000E+02         2.000000E+01         8.300000E+01         1.000000E+00         3.520000E+02         3.700000E+01         4.300000E+01
        6.378090E+07         8.421241E+00         2.020974E-01         4.538736E-01         3.440290E-01        -1.157262E-01        -1.735004E-01        -1.484586E-01         1.529574E+00         1.776067E+00         1.400042E+00         1.110000E+02         2.000000E+00         3.010000E+02        -1.274709E+01        -3.356309E+01        -1.311562E+01        -8.094740E+00        -8.202056E+00        -8.017503E+00        -2.877339E+00         0.000000E+00        -3.463943E+00        -1.602083E+00         0.000000E+00        -1.591434E+00         0.000000E+00        -8.594964E-01         0.000000E+00        -2.869991E+01        -2.999771E+01        -3.004259E+01        -3.101892E+01        -2.604590E+01        -2.630237E+01        -6.129569E+00        -6.718990E+00        -7.153281E+00        -6.819901E+00        -7.258223E+00        -7.796529E+00        -3.935463E+00         0.000000E+00         2.672510E-04         0.000000E+00        -3.312181E+00         0.000000E+00        -2.373583E+01        -2.498757E+01        -3.147212E+01        -3.027947E+01        -2.317629E+01        -2.413291E+01        -6.877286E+00        -7.850699E+00        -6.755008E+00        -6.184196E+00        -7.032265E+00        -7.592303E+00        -1.040396E+00         0.000000E+00        -8.073860E-01         0.000000E+00        -8.702339E-01         0.000000E+00        -2.959379E+01        -3.151979E+01        -3.114014E+01        -3.272500E+01        -2.888971E+01        -2.912529E+01        -4.406202E-01        -8.934320E-01        -1.501859E+00        -1.093060E+00        -7.848897E-01        -9.583748E-01         2.500000E+01         9.100000E+01         7.000000E+00         6.100000E+02         1.700000E+01         1.400000E+01         5.800000E+01         8.000000E+01         1.000000E+00         4.000000E+00         2.060000E+02         1.530000E+02         2.000000E+01         7.400000E+01         3.000000E+00         3.590000E+02         4.300000E+01         4.300000E+01
        6.381090E+07         8.793013E+00         2.244441E-01         4.435623E-01         3.319936E-01        -2.185120E-01                  NAN        -1.825748E-01         1.480518E+00                  NAN         1.393085E+00         8.800000E+01         0.000000E+00         3.260000E+02        -1.416575E+01                  NAN        -1.255483E+01        -8.376965E+00                  NAN        -7.572241E+00        -2.919448E+00                  NAN        -3.630133E+00        -2.102900E+00         0.000000E+00        -1.192812E+00         0.000000E+00        -2.341726E+00         0.000000E+00        -2.943360E+01        -2.994452E+01        -2.894690E+01        -3.120734E+01        -2.756150E+01        -2.680174E+01        -5.956671E+00        -6.862905E+00        -5.903869E+00        -6.777668E+00        -5.448008E+00        -7.953070E+00        -3.079741E+00         0.000000E+00                  NAN         0.000000E+00        -3.279583E+00         0.000000E+00        -2.489143E+01        -2.521287E+01                  NAN        -2.985587E+01        -2.297514E+01        -2.487814E+01        -6.672691E+00        -7.793133E+00                  NAN        -6.165371E+00        -6.884555E+00        -7.353357E+00        -1.413534E+00         0.000000E+00        -1.699685E-02         0.000000E+00        -1.603906E+00         0.000000E+00        -3.014173E+01        -3.106773E+01        -3.264164E+01        -3.286535E+01        -2.876115E+01        -2.839883E+01        -9.536923E-01        -1.128892E+00        -5.567707E-01        -1.045689E+00        -6.672504E-01        -1.107318E+00         2.200000E+01         1.140000E+02         5.000000E+00         5.970000E+02         1.900000E+01         7.000000E+00         6.800000E+01         7.400000E+01         0.000000E+00         3.000000E+00         1.940000E+02         1.630000E+02         2.000000E+01         8.400000E+01         2.000000E+00         3.510000E+02         3.400000E+01         4.200000E+01
        6.384090E+07         8.769904E+00         2.177895E-01         4.446824E-01         3.375281E-01        -1.838324E-01                  NAN        -1.181449E-01         1.470091E+00                  NAN         1.405940E+00         7.500000E+01         0.000000E+00         3.390000E+02        -1.498184E+01                  NAN        -1.199814E+01        -7.629567E+00                  NAN        -8.106748E+00        -2.472337E+00                  NAN        -3.995219E+00        -1.663271E+00         0.000000E+00        -2.815922E-02         0.000000E+00        -4.020894E+00         0.000000E+00        -2.868666E+01        -2.923766E+01        -3.152192E+01        -3.107235E+01        -2.439273E+01        -2.535543E+01        -6.446996E+00        -7.055515E+00        -5.483637E+00        -6.722840E+00        -6.420992E+00        -7.506505E+00        -3.591706E+00         0.000000E+00                  NAN         0.000000E+00        -3.140108E+00         0.000000E+00        -2.356589E+01        -2.553298E+01                  NAN        -2.806440E+01        -2.346929E+01        -2.431133E+01        -7.023157E+00        -7.794205E+00                  NAN        -7.073037E+00        -6.869763E+00        -7.820197E+00        -1.052122E+00         0.000000E+00        -1.385352E+00         0.000000E+00        -1.748552E+00         0.000000E+00        -2.922858E+01        -3.096022E+01        -2.929639E+01        -3.295467E+01        -2.755927E+01        -2.854561E+01        -9.897154E-01        -9.861159E-01        -1.514345E+00        -1.006914E+00        -7.719353E-01        -8.544581E-01         2.600000E+01         1.080000E+02         4.000000E+00         6.000000E+02         1.700000E+01         9.000000E+00         5.300000E+01         8.800000E+01         0.000000E+00         3.000000E+00         1.960000E+02         1.620000E+02         2.400000E+01         9.000000E+01         1.000000E+00         3.500000E+02         3.400000E+01         4.200000E+01
        6.387090E+07         8.619136E+00         2.118487E-01         4.419700E-01         3.461813E-01        -1.520682E-01                  NAN        -9.535994E-02         1.488867E+00                  NAN         1.437037E+00         1.020000E+02         0.000000E+00         3.120000E+02        -1.420610E+01                  NAN        -1.192755E+01        -8.540833E+00                  NAN        -7.968219E+00        -2.955339E+00                  NAN        -3.963405E+00        -1.817438E+00         0.000000E+00        -4.959159E-01         0.000000E+00        -1.689520E+00         0.000000E+00        -2.718010E+01        -3.009169E+01        -3.165327E+01        -3.098814E+01        -2.744014E+01        -2.643180E+01        -6.706960E+00        -6.667734E+00        -6.008307E+00        -6.807565E+00        -5.904563E+00        -6.787867E+00        -3.830734E+00         0.000000E+00                  NAN         0.000000E+00        -3.025660E+00         0.000000E+00        -2.336601E+01        -2.550680E+01                  NAN        -2.950882E+01        -2.409823E+01        -2.406535E+01        -6.967781E+00        -7.680044E+00                  NAN        -6.793469E+00        -6.711073E+00        -7.815392E+00        -1.740007E+00         0.000000E+00        -4.211027E-02         0.000000E+00        -1.656353E+00         0.000000E+00        -2.896805E+01        -3.102478E+01        -3.121189E+01        -3.287381E+01        -2.881659E+01        -2.915454E+01        -7.507839E-01        -9.967669E-01        -2.276299E+00        -1.083940E+00        -6.438476E-01        -6.796009E-01         2.900000E+01         1.020000E+02         4.000000E+00         5.930000E+02         2.300000E+01         1.300000E+01         5.600000E+01         7.500000E+01         0.000000E+00         3.000000E+00         1.980000E+02         1.700000E+02         1.700000E+01         8.200000E+01         2.000000E+00         3.510000E+02         4.000000E+01         4.900000E+01
        6.390090E+07         8.970347E+00         2.263548E-01         4.381486E-01         3.354966E-01        -2.865056E-02                  NAN        -1.743919E-01         1.590671E+00                  NAN         1.398952E+00         1.250000E+02         0.000000E+00         2.890000E+02        -1.226873E+01                  NAN        -1.324211E+01        -9.125008E+00                  NAN        -7.630064E+00        -3.311224E+00                  NAN        -3.479155E+00        -1.771169E+00         0.000000E+00        -2.132391E-01         0.000000E+00        -2.169256E+00         0.000000E+00        -2.870353E+01        -2.973142E+01        -3.225324E+01        -3.116934E+01        -2.695465E+01        -2.694133E+01        -6.474421E+00        -6.958388E+00        -5.618852E+00        -6.603597E+00        -6.014964E+00        -6.727175E+00        -3.877398E+00         0.000000E+00                  NAN         0.000000E+00        -3.200564E+00         0.000000E+00        -2.419603E+01        -2.493864E+01                  NAN        -2.827122E+01        -2.341540E+01        -2.397278E+01        -6.584599E+00        -8.285684E+00                  NAN        -5.217465E+00        -6.799549E+00        -7.988584E+00        -1.355839E+00         0.000000E+00                  NAN         0.000000E+00        -2.175137E+00         0.000000E+00        -2.937995E+01        -3.120119E+01                  NAN        -3.298937E+01        -2.811732E+01        -2.880011E+01        -8.717696E-01        -9.929375E-01                  NAN        -9.864697E-01        -4.840455E-01        -8.604702E-01         3.300000E+01         1.040000E+02         5.000000E+00         5.930000E+02         1.100000E+01         1.800000E+01         5.800000E+01         8.100000E+01         0.000000E+00         4.000000E+00         1.970000E+02         1.620000E+02         2.700000E+01         8.700000E+01         0.000000E+00         3.440000E+02         3.100000E+01         5.000000E+01
        6.393090E+07         8.790908E+00         2.192417E-01         4.426255E-01         3.381328E-01        -1.487012E-01                  NAN        -1.818975E-01         1.462021E+00                  NAN         1.405357E+00         1.190000E+02         0.000000E+00         2.950000E+02        -1.396756E+01                  NAN        -1.185822E+01        -7.866180E+00                  NAN        -8.020868E+00        -3.276562E+00                  NAN        -3.824158E+00        -1.408930E+00         0.000000E+00        -4.341569E-01         0.000000E+00        -2.314046E+00         0.000000E+00        -2.819454E+01        -3.002868E+01        -2.748831E+01        -3.087695E+01        -2.680794E+01        -2.573137E+01        -6.937497E+00        -6.804253E+00        -7.089299E+00        -6.835756E+00        -6.091984E+00        -6.574845E+00        -3.997373E+00         0.000000E+00                  NAN         0.000000E+00        -3.067880E+00         0.000000E+00        -2.328938E+01        -2.499884E+01                  NAN        -2.964005E+01        -2.342330E+01        -2.428856E+01        -7.060347E+00        -8.055853E+00                  NAN        -6.371548E+00        -6.866536E+00        -7.850932E+00        -1.495762E+00         0.000000E+00                  NAN         0.000000E+00        -9.877898E-01         0.000000E+00        -2.927952E+01        -3.121940E+01                  NAN        -3.273550E+01        -2.838787E+01        -2.886155E+01        -5.061306E-01        -1.231255E+00                  NAN        -1.040345E+00        -8.022617E-01        -9.761911E-01         4.100000E+01         9.300000E+01         1.000000E+00         5.990000E+02         1.700000E+01         1.300000E+01         5.500000E+01         7.400000E+01         0.000000E+00         3.000000E+00         1.970000E+02         1.730000E+02         2.600000E+01         7.800000E+01         0.000000E+00         3.500000E+02         3.300000E+01         5.000000E+01
        6.396090E+07         8.629235E+00         2.123428E-01         4.430572E-01         3.446000E-01        -1.163725E-01                  NAN        -1.783278E-01         1.553852E+00                  NAN         1.367791E+00         1.290000E+02         0.000000E+00         2.850000E+02        -1.263606E+01                  NAN        -1.283269E+01        -8.399076E+00                  NAN        -7.853087E+00        -3.573472E+00                  NAN        -3.530776E+00        -1.452795E+00         0.000000E+00        -4.881739E-01         0.000000E+00        -1.563640E+00         0.000000E+00        -2.839151E+01        -2.973619E+01        -3.249763E+01        -3.113632E+01        -2.796180E+01        -2.721891E+01        -6.918928E+00        -6.697751E+00        -6.012501E+00        -6.760894E+00        -6.432002E+00        -7.330951E+00        -4.193934E+00         0.000000E+00                  NAN         0.000000E+00        -2.968261E+00         0.000000E+00        -2.396218E+01        -2.524324E+01                  NAN        -2.904391E+01        -2.310123E+01        -2.457829E+01        -6.759594E+00        -7.531639E+00                  NAN        -6.973434E+00        -6.855951E+00        -7.915571E+00        -9.320191E-01         0.000000E+00        -1.435746E+00         0.000000E+00        -1.977632E+00         0.000000E+00        -2.987098E+01        -3.100606E+01        -2.943350E+01        -3.293533E+01        -2.750166E+01        -2.933737E+01        -7.387251E-01        -9.339756E-01        -1.753645E+00        -1.022571E+00        -5.496963E-01        -8.969983E-01         4.000000E+01         8.800000E+01         5.000000E+00         5.970000E+02         2.100000E+01         1.300000E+01         5.300000E+01         7.200000E+01         0.000000E+00         3.000000E+00         2.040000E+02         1.700000E+02         2.300000E+01         7.600000E+01         2.000000E+00         3.510000E+02         4.100000E+01         4.500000E+01
        6.399090E+07         8.511734E+00         2.124856E-01         4.450997E-01         3.424148E-01        -2.222092E-01                  NAN        -1.985279E-01         1.472416E+00                  NAN         1.384458E+00         9.200000E+01         0.000000E+00         3.220000E+02        -1.360259E+01                  NAN        -1.300203E+01        -7.933650E+00                  NAN        -7.499561E+00        -3.005504E+00                  NAN        -3.601293E+00        -1.050832E+00         0.000000E+00                  NAN         0.000000E+00        -2.282975E+00         0.000000E+00        -2.917820E+01        -3.010301E+01                  NAN        -3.094092E+01        -2.582589E+01        -2.697106E+01        -6.481153E+00        -6.792876E+00                  NAN        -6.825825E+00        -6.572606E+00        -7.420309E+00        -3.710144E+00         0.000000E+00                  NAN         0.000000E+00        -3.403207E+00         0.000000E+00        -2.500888E+01        -2.528099E+01                  NAN        -2.755099E+01        -2.328720E+01        -2.483928E+01        -6.594908E+00        -8.102350E+00                  NAN        -6.721913E+00        -6.824164E+00        -7.830449E+00        -1.518422E+00         0.000000E+00                  NAN         0.000000E+00        -1.030482E+00         0.000000E+00        -2.949934E+01        -3.117256E+01                  NAN        -3.271331E+01        -2.864575E+01        -2.906065E+01        -9.403809E-01        -1.059069E+00                  NAN        -1.053835E+00        -5.592348E-01        -1.108331E+00         3.200000E+01         1.010000E+02         0.000000E+00         5.980000E+02         2.000000E+01         1.300000E+01         5.700000E+01         7.000000E+01         0.000000E+00         4.000000E+00         2.010000E+02         1.700000E+02         2.300000E+01         7.900000E+01         0.000000E+00         3.540000E+02         3.700000E+01         5.000000E+01
        6.402090E+07         8.704610E+00         2.139900E-01         4.410586E-01         3.449514E-01        -5.700317E-02                  NAN        -2.088010E-01         1.622551E+00                  NAN         1.373063E+00         1.250000E+02         0.000000E+00         2.890000E+02        -1.194425E+01                  NAN        -1.323806E+01        -8.752231E+00                  NAN        -7.680775E+00        -3.722514E+00                  NAN        -3.607332E+00        -7.049980E-01         0.000000E+00         6.049396E-03         0.000000E+00        -1.498864E+00         0.000000E+00        -3.003492E+01        -3.009747E+01        -3.308121E+01        -3.125671E+01        -2.635375E+01        -2.719700E+01        -6.438298E+00        -6.572433E+00        -4.880090E+00        -6.716065E+00        -6.867769E+00        -6.978692E+00        -3.759620E+00         0.000000E+00                  NAN         0.000000E+00        -3.369565E+00         0.000000E+00        -2.393734E+01        -2.458764E+01                  NAN        -2.736542E+01        -2.326149E+01        -2.454480E+01        -7.055392E+00        -8.390656E+00                  NAN        -6.562359E+00        -6.791849E+00        -7.609407E+00        -1.137978E+00         0.000000E+00        -1.457873E-04         0.000000E+00        -1.075313E+00         0.000000E+00        -2.966304E+01        -3.116322E+01        -3.250637E+01        -3.302120E+01        -2.850096E+01        -2.885896E+01        -1.022927E+00        -1.192024E+00        -1.922965E-01        -9.828006E-01        -6.514679E-01        -7.539310E-01         4.000000E+01         9.200000E+01         1.000000E+00         5.950000E+02         2.100000E+01         1.500000E+01         5.900000E+01         6.800000E+01         0.000000E+00         3.000000E+00         1.990000E+02         1.730000E+02         2.700000E+01         7.600000E+01         1.000000E+00         3.530000E+02         3.700000E+01         5.100000E+01
        6.405090E+07         9.107576E+00         2.292099E-01         4.444737E-01         3.263164E-01        -8.271033E-02                  NAN        -1.321885E-01         1.555531E+00                  NAN         1.417636E+00         1.400000E+02         0.000000E+00         2.740000E+02        -1.238622E+01                  NAN        -1.271961E+01        -8.422392E+00                  NAN        -7.899979E+00        -3.596182E+00                  NAN        -3.422629E+00        -9.336782E-01         0.000000E+00        -1.731804E-02         0.000000E+00        -2.376383E+00         0.000000E+00        -2.907252E+01        -3.034433E+01        -2.867447E+01        -3.104625E+01        -2.497420E+01        -2.792476E+01        -6.320161E+00        -6.795373E+00        -9.688140E+00        -6.842009E+00        -7.100035E+00        -6.071878E+00        -3.946927E+00         0.000000E+00                  NAN         0.000000E+00        -3.235961E+00         0.000000E+00        -2.375588E+01        -2.550449E+01                  NAN        -2.897064E+01        -2.254923E+01        -2.446354E+01        -6.805213E+00        -7.584047E+00                  NAN        -5.794436E+00        -6.983272E+00        -7.456031E+00        -1.095970E+00         0.000000E+00                  NAN         0.000000E+00        -1.385394E+00         0.000000E+00        -3.006110E+01        -3.145101E+01                  NAN        -3.289097E+01        -2.764300E+01        -2.877571E+01        -7.516448E-01        -1.176338E+00                  NAN        -9.876484E-01        -8.363559E-01        -8.014931E-01         4.400000E+01         1.050000E+02         1.000000E+00         5.880000E+02         1.300000E+01         1.300000E+01         6.500000E+01         7.700000E+01         0.000000E+00         3.000000E+00         1.870000E+02         1.700000E+02         2.900000E+01         8.500000E+01         0.000000E+00         3.480000E+02         2.900000E+01         4.400000E+01
        6.408090E+07         9.038434E+00         2.321748E-01         4.466700E-01         3.211552E-01        -1.525308E-01                  NAN        -1.242455E-01         1.516315E+00                  NAN         1.431551E+00         1.750000E+02         0.000000E+00         2.390000E+02        -1.274036E+01                  NAN        -1.188469E+01        -7.986096E+00                  NAN        -8.395010E+00        -3.444477E+00                  NAN        -3.618055E+00        -1.151127E+00         0.000000E+00        -1.574033E-02         0.000000E+00        -2.792480E+00         0.000000E+00        -2.866134E+01        -3.001657E+01        -2.657866E+01        -3.105178E+01        -2.635205E+01        -2.765760E+01        -6.496401E+00        -6.534856E+00        -7.754201E+00        -6.776944E+00        -5.593313E+00        -6.914246E+00        -4.202981E+00         0.000000E+00                  NAN         0.000000E+00        -2.751082E+00         0.000000E+00        -2.384404E+01        -2.564313E+01                  NAN        -2.806243E+01        -2.336498E+01        -2.437939E+01        -6.787509E+00        -7.777832E+00                  NAN        -7.550369E+00        -6.919111E+00        -7.983785E+00        -1.443183E+00         0.000000E+00                  NAN         0.000000E+00        -1.779168E+00         0.000000E+00        -2.974972E+01        -3.087948E+01                  NAN        -3.291082E+01        -2.803983E+01        -2.886273E+01        -7.088835E-01        -9.445526E-01                  NAN        -1.020518E+00        -6.467176E-01        -1.056464E+00         5.600000E+01         8.900000E+01         1.000000E+00         5.980000E+02         8.000000E+00         1.200000E+01         6.600000E+01         7.000000E+01         0.000000E+00         4.000000E+00         1.920000E+02         1.700000E+02         3.400000E+01         7.700000E+01         0.000000E+00         3.550000E+02         2.400000E+01         4.700000E+01
        6.411090E+07         8.830990E+00         2.323835E-01         4.483940E-01         3.192225E-01        -3.989105E-02                  NAN        -9.552799E-02         1.607367E+00                  NAN         1.476557E+00         1.650000E+02         0.000000E+00         2.490000E+02        -1.185209E+01                  NAN        -1.252401E+01        -8.430819E+00                  NAN        -7.802543E+00        -3.785806E+00                  NAN        -3.594460E+00        -1.082456E+00         0.000000E+00        -3.547943E-02         0.000000E+00        -1.727401E+00         0.000000E+00        -2.962199E+01        -2.940727E+01        -3.114089E+01        -3.124169E+01        -2.746651E+01        -2.520970E+01        -6.131074E+00        -6.878880E+00        -5.590481E+00        -6.663293E+00        -6.072000E+00        -7.753714E+00        -3.733015E+00         0.000000E+00                  NAN         0.000000E+00        -3.126009E+00         0.000000E+00        -2.404178E+01        -2.527275E+01                  NAN        -2.607810E+01        -2.304555E+01        -2.429113E+01        -6.661029E+00        -7.969888E+00                  NAN        -7.984998E+00        -7.027720E+00        -7.618483E+00        -2.090127E+00         0.000000E+00                  NAN         0.000000E+00        -1.607973E+00         0.000000E+00        -2.926460E+01        -3.081032E+01                  NAN        -3.284077E+01        -2.790628E+01        -2.844788E+01        -8.004816E-01        -1.053853E+00                  NAN        -1.047544E+00        -8.319539E-01        -9.191338E-01         4.200000E+01         9.500000E+01         3.000000E+00         6.010000E+02         1.300000E+01         1.000000E+01         7.200000E+01         7.100000E+01         0.000000E+00         6.000000E+00         1.770000E+02         1.760000E+02         3.000000E+01         8.000000E+01         0.000000E+00         3.600000E+02         2.100000E+01         4.300000E+01
        6.414090E+07         8.537246E+00         2.049525E-01         4.508099E-01         3.442376E-01        -2.059141E-01                  NAN        -1.350717E-01         1.486105E+00                  NAN         1.452611E+00         1.200000E+02         0.000000E+00         2.940000E+02        -1.411822E+01                  NAN        -1.259456E+01        -8.010284E+00                  NAN        -7.503989E+00        -2.847660E+00                  NAN        -3.899757E+00        -1.476522E+00         0.000000E+00        -9.469170E-02         0.000000E+00        -2.897121E+00         0.000000E+00        -2.835569E+01        -2.936672E+01        -3.062165E+01        -3.109525E+01        -2.665456E+01        -2.767912E+01        -6.845857E+00        -7.338535E+00        -6.920880E+00        -6.853916E+00        -6.208798E+00        -6.551853E+00        -4.325381E+00         0.000000E+00        -5.291050E-03         0.000000E+00        -3.238004E+00         0.000000E+00        -2.389341E+01        -2.530402E+01        -1.506319E+01        -2.525844E+01        -2.352508E+01        -2.466828E+01        -6.786545E+00        -8.065558E+00        -1.606646E+01        -9.039735E+00        -6.686826E+00        -7.609998E+00        -1.638636E+00         0.000000E+00                  NAN         0.000000E+00        -8.929411E-01         0.000000E+00        -2.967732E+01        -3.117337E+01                  NAN        -3.295245E+01        -2.900625E+01        -2.930153E+01        -8.479028E-01        -1.127792E+00                  NAN        -1.056873E+00        -6.283647E-01        -7.665697E-01         4.200000E+01         8.200000E+01         5.000000E+00         5.990000E+02         2.000000E+01         1.600000E+01         5.300000E+01         6.300000E+01         1.000000E+00         3.000000E+00         1.880000E+02         1.940000E+02         3.200000E+01         6.700000E+01         0.000000E+00         3.600000E+02         2.900000E+01         4.800000E+01
        6.417090E+07         8.505317E+00         2.057761E-01         4.492505E-01         3.449734E-01        -1.381034E-01                  NAN        -1.429682E-01         1.517761E+00                  NAN         1.421636E+00         1.350000E+02         0.000000E+00         2.790000E+02        -1.297521E+01                  NAN        -1.280973E+01        -7.624183E+00                  NAN        -7.628150E+00        -3.148975E+00                  NAN        -3.878926E+00        -1.309383E+00         0.000000E+00        -1.119955E-01         0.000000E+00        -2.909101E+00         0.000000E+00        -2.929272E+01        -2.945044E+01        -2.797313E+01        -3.094887E+01        -2.496478E+01        -2.667037E+01        -6.175256E+00        -6.974180E+00        -8.673120E+00        -6.818340E+00        -5.956277E+00        -7.374282E+00        -3.667771E+00         0.000000E+00                  NAN         0.000000E+00        -3.108914E+00         0.000000E+00        -2.344269E+01        -2.512250E+01                  NAN        -2.531306E+01        -2.359828E+01        -2.426138E+01        -7.139518E+00        -7.931415E+00                  NAN        -7.329843E+00        -6.941791E+00        -8.105798E+00        -1.520638E+00         0.000000E+00                  NAN         0.000000E+00        -1.555102E+00         0.000000E+00        -2.987611E+01        -3.100410E+01                  NAN        -3.265368E+01        -2.824179E+01        -2.901237E+01        -6.725406E-01        -1.030742E+00                  NAN        -1.095853E+00        -9.367130E-01        -8.583740E-01         3.600000E+01         8.600000E+01         5.000000E+00         6.040000E+02         1.300000E+01         2.000000E+01         6.000000E+01         6.200000E+01         0.000000E+00         3.000000E+00         2.060000E+02         1.710000E+02         2.800000E+01         6.800000E+01         0.000000E+00         3.610000E+02         2.700000E+01         5.600000E+01
        6.420090E+07         8.389967E+00         2.018339E-01         4.551364E-01         3.430297E-01        -1.101819E-01                  NAN        -1.611243E-01         1.579093E+00                  NAN         1.388640E+00         1.090000E+02         0.000000E+00         3.050000E+02        -1.247069E+01                  NAN        -1.225836E+01        -9.528997E+00                  NAN        -8.025294E+00        -2.980812E+00                  NAN        -3.608133E+00        -1.123136E+00         0.000000E+00        -2.100593E-02         0.000000E+00        -9.355901E-01         0.000000E+00        -2.910227E+01        -3.032630E+01        -3.192303E+01        -3.106901E+01        -2.648345E+01        -2.637176E+01        -6.411447E+00        -6.574938E+00        -6.749525E+00        -6.797126E+00        -6.636632E+00        -7.673764E+00        -3.664823E+00         0.000000E+00        -3.635216E-06         0.000000E+00        -3.096248E+00         0.000000E+00        -2.389597E+01        -2.569341E+01        -2.157825E+01        -2.748275E+01        -2.289012E+01        -2.409037E+01        -7.015903E+00        -7.795085E+00        -9.811335E+00        -7.081300E+00        -7.066125E+00        -7.982344E+00        -9.265113E-01         0.000000E+00                  NAN         0.000000E+00        -1.715399E+00         0.000000E+00        -3.081687E+01        -3.118029E+01                  NAN        -3.267392E+01        -2.855463E+01        -2.855071E+01        -6.804758E-01        -1.023679E+00                  NAN        -1.058146E+00        -5.517838E-01        -8.313924E-01         3.500000E+01         8.800000E+01         3.000000E+00         6.060000E+02         1.600000E+01         1.600000E+01         5.600000E+01         7.200000E+01         1.000000E+00         4.000000E+00         2.090000E+02         1.600000E+02         2.300000E+01         7.300000E+01         0.000000E+00         3.600000E+02         3.200000E+01         4.300000E+01
        6.423090E+07         8.663254E+00         2.160750E-01         4.488385E-01         3.350866E-01        -1.488943E-01                  NAN        -2.319324E-01         1.540241E+00                  NAN         1.334416E+00         1.210000E+02         0.000000E+00         2.930000E+02        -1.240827E+01                  NAN        -1.312825E+01        -8.326641E+00                  NAN        -7.355279E+00        -3.215053E+00                  NAN        -3.566611E+00        -1.477785E+00         0.000000E+00        -7.253339E-06         0.000000E+00        -1.409782E+00         0.000000E+00        -2.905933E+01        -2.915098E+01        -3.385810E+01        -3.096145E+01        -2.566830E+01        -2.651244E+01        -6.241318E+00        -7.065621E+00        -6.638749E+00        -6.839997E+00        -6.853863E+00        -7.511825E+00        -3.484692E+00         0.000000E+00                  NAN         0.000000E+00        -3.356354E+00         0.000000E+00        -2.310163E+01        -2.533194E+01                  NAN        -2.710502E+01        -2.295373E+01        -2.495710E+01        -7.338757E+00        -8.058748E+00                  NAN        -8.753860E+00        -6.831327E+00        -7.656418E+00        -4.013201E-01         0.000000E+00        -1.156605E-02         0.000000E+00        -1.323232E+00         0.000000E+00        -3.072775E+01        -3.069835E+01        -3.311291E+01        -3.267438E+01        -2.822599E+01        -2.872993E+01        -6.758571E-01        -9.796089E-01        -6.039656E-01        -1.031438E+00        -5.912609E-01        -9.109353E-01         3.700000E+01         9.300000E+01         1.000000E+00         6.060000E+02         8.000000E+00         1.900000E+01         6.300000E+01         6.800000E+01         0.000000E+00         3.000000E+00         2.040000E+02         1.640000E+02         3.000000E+01         7.400000E+01         1.000000E+00         3.570000E+02         2.500000E+01         4.600000E+01
        6.426090E+07         8.661219E+00         2.225773E-01         4.460660E-01         3.313567E-01        -1.361881E-01                  NAN        -1.687802E-01         1.547993E+00                  NAN         1.388306E+00         1.190000E+02         0.000000E+00         2.950000E+02        -1.328451E+01                  NAN        -1.269076E+01        -8.419523E+00                  NAN        -7.597990E+00        -3.350775E+00                  NAN        -3.743844E+00        -1.069430E+00         0.000000E+00        -1.278691E-02         0.000000E+00        -1.809852E+00         0.000000E+00        -2.978148E+01        -2.923898E+01        -3.412417E+01        -3.101211E+01        -2.707116E+01        -2.706896E+01        -6.640168E+00        -6.646149E+00        -4.267137E+00        -6.843276E+00        -6.016704E+00        -6.972311E+00        -3.353052E+00         0.000000E+00                  NAN         0.000000E+00        -3.498944E+00         0.000000E+00        -2.355500E+01        -2.515991E+01                  NAN        -2.655031E+01        -2.360414E+01        -2.430972E+01        -7.039016E+00        -7.853329E+00                  NAN        -6.902431E+00        -6.694733E+00        -7.752861E+00        -1.888562E+00         0.000000E+00                  NAN         0.000000E+00        -1.700702E+00         0.000000E+00        -2.954832E+01        -3.086631E+01                  NAN        -3.277676E+01        -2.788951E+01        -2.843249E+01        -8.637831E-01        -1.157742E+00                  NAN        -1.012732E+00        -7.870054E-01        -9.256805E-01         3.800000E+01         9.400000E+01         1.000000E+00         6.020000E+02         8.000000E+00         2.100000E+01         5.800000E+01         8.100000E+01         0.000000E+00         4.000000E+00         1.930000E+02         1.660000E+02         2.400000E+01         7.700000E+01         0.000000E+00         3.530000E+02         3.800000E+01         4.800000E+01
        6.429090E+07         8.433030E+00         2.093579E-01         4.472277E-01         3.434144E-01        -1.264430E-01                  NAN        -1.996462E-01         1.525782E+00                  NAN         1.351876E+00         1.310000E+02         0.000000E+00         2.830000E+02        -1.215857E+01                  NAN        -1.317914E+01        -8.093453E+00                  NAN        -7.621581E+00        -3.844751E+00                  NAN        -3.337547E+00        -1.403417E+00         0.000000E+00        -1.508735E-01         0.000000E+00        -1.218995E+00         0.000000E+00        -2.964222E+01        -2.950265E+01        -3.460212E+01        -3.113844E+01        -2.641699E+01        -2.641173E+01        -6.152861E+00        -6.974378E+00        -5.723982E+00        -6.908685E+00        -6.906978E+00        -7.247604E+00        -3.217303E+00         0.000000E+00                  NAN         0.000000E+00        -3.302544E+00         0.000000E+00        -2.472419E+01        -2.488146E+01                  NAN        -3.050777E+01        -2.346887E+01        -2.429846E+01        -6.834488E+00        -8.336587E+00                  NAN        -5.508009E+00        -6.543341E+00        -7.958943E+00        -1.765255E+00         0.000000E+00                  NAN         0.000000E+00        -2.286973E+00         0.000000E+00        -2.860622E+01        -3.111709E+01                  NAN        -3.279454E+01        -2.741252E+01        -2.901013E+01        -7.876200E-01        -1.031391E+00                  NAN        -1.078235E+00        -6.751888E-01        -1.166721E+00         3.900000E+01         8.700000E+01         2.000000E+00         6.050000E+02         9.000000E+00         2.200000E+01         6.200000E+01         6.400000E+01         0.000000E+00         3.000000E+00         1.950000E+02         1.780000E+02         3.000000E+01         7.100000E+01         0.000000E+00         3.580000E+02         3.500000E+01         4.800000E+01
        6.432090E+07         8.634267E+00         2.138802E-01         4.462746E-01         3.398452E-01        -6.131564E-02                  NAN        -1.615788E-01         1.638896E+00                  NAN         1.378802E+00         1.240000E+02         0.000000E+00         2.900000E+02        -1.152719E+01                  NAN        -1.282015E+01        -8.700346E+00                  NAN        -8.132781E+00        -3.408245E+00                  NAN        -3.425657E+00        -1.366381E+00         0.000000E+00        -6.298237E-02         0.000000E+00        -3.646219E-01         0.000000E+00        -2.836248E+01        -3.010186E+01        -2.779671E+01        -3.106739E+01        -2.619341E+01        -2.790788E+01        -6.605017E+00        -6.831563E+00        -9.862786E+00        -6.733587E+00        -7.548182E+00        -6.804315E+00        -3.942208E+00         0.000000E+00                  NAN         0.000000E+00        -3.277064E+00         0.000000E+00        -2.382717E+01        -2.528462E+01                  NAN        -2.719185E+01        -2.329250E+01        -2.432812E+01        -6.721680E+00        -8.071116E+00                  NAN        -6.538603E+00        -6.859058E+00        -7.877439E+00        -9.747287E-01         0.000000E+00                  NAN         0.000000E+00        -1.802320E+00         0.000000E+00        -2.959043E+01        -3.167716E+01                  NAN        -3.299349E+01        -2.742890E+01        -2.904050E+01        -7.690621E-01        -9.674255E-01                  NAN        -9.838307E-01        -7.583289E-01        -8.526460E-01         3.300000E+01         9.800000E+01         3.000000E+00         6.010000E+02         6.000000E+00         2.300000E+01         5.600000E+01         7.000000E+01         0.000000E+00         3.000000E+00         1.980000E+02         1.750000E+02         2.200000E+01         8.300000E+01         0.000000E+00         3.570000E+02         2.800000E+01         4.900000E+01
        6.435090E+07         8.722977E+00         2.118343E-01         4.436774E-01         3.444883E-01        -1.506146E-01                  NAN        -2.270298E-01         1.533401E+00                  NAN         1.311317E+00         1.130000E+02         0.000000E+00         3.010000E+02        -1.273502E+01                  NAN        -1.213437E+01        -7.753472E+00                  NAN        -7.500676E+00        -3.061122E+00                  NAN        -3.995817E+00        -1.591826E+00         0.000000E+00        -2.698067E-01         0.000000E+00        -1.940741E+00         0.000000E+00        -2.921386E+01        -2.930322E+01        -3.137505E+01        -3.123737E+01        -2.527067E+01        -2.684945E+01        -5.954241E+00        -6.905927E+00        -6.476069E+00        -6.771092E+00        -6.729576E+00        -7.247434E+00        -3.790291E+00         0.000000E+00                  NAN         0.000000E+00        -3.393119E+00         0.000000E+00        -2.345305E+01        -2.439606E+01                  NAN        -2.691730E+01        -2.305955E+01        -2.434800E+01        -7.174650E+00        -8.477217E+00                  NAN        -6.856452E+00        -6.836922E+00        -7.825685E+00        -1.167383E+00         0.000000E+00        -4.226903E-01         0.000000E+00        -7.882782E-01         0.000000E+00        -2.941985E+01        -3.113292E+01        -3.432867E+01        -3.269483E+01        -2.825877E+01        -2.912810E+01        -8.307493E-01        -8.880856E-01        -9.802816E-02        -1.038056E+00        -9.614455E-01        -9.172776E-01         3.000000E+01         1.020000E+02         7.000000E+00         5.960000E+02         9.000000E+00         2.000000E+01         5.100000E+01         7.600000E+01         0.000000E+00         4.000000E+00         1.940000E+02         1.770000E+02         2.700000E+01         8.100000E+01         2.000000E+00         3.520000E+02         2.900000E+01         4.700000E+01
        6.438090E+07         8.657101E+00         2.036787E-01         4.530171E-01         3.433042E-01        -6.685649E-02                  NAN        -1.192011E-01         1.584741E+00                  NAN         1.424067E+00         9.800000E+01         0.000000E+00         3.160000E+02        -1.255811E+01                  NAN        -1.241461E+01        -8.854663E+00                  NAN        -7.515885E+00        -3.328813E+00                  NAN        -3.692257E+00        -1.201182E+00         0.000000E+00        -1.184399E-01         0.000000E+00        -1.053248E+00         0.000000E+00        -2.900807E+01        -3.023729E+01        -3.008127E+01        -3.111981E+01        -2.805411E+01        -2.765912E+01        -6.021254E+00        -6.752664E+00        -7.365799E+00        -6.819891E+00        -5.754865E+00        -6.491492E+00        -3.904167E+00         0.000000E+00                  NAN         0.000000E+00        -3.547288E+00         0.000000E+00        -2.320282E+01        -2.492445E+01                  NAN        -2.965164E+01        -2.315441E+01        -2.475391E+01        -7.070042E+00        -8.178470E+00                  NAN        -5.812713E+00        -6.733746E+00        -7.760598E+00        -7.958553E-01         0.000000E+00                  NAN         0.000000E+00        -4.943800E-01         0.000000E+00        -3.022653E+01        -3.124501E+01                  NAN        -3.289350E+01        -2.836369E+01        -2.893746E+01        -9.014602E-01        -1.024260E+00                  NAN        -1.074652E+00        -6.565048E-01        -7.660187E-01         2.400000E+01         9.300000E+01         3.000000E+00         6.120000E+02         1.100000E+01         2.100000E+01         5.600000E+01         6.100000E+01         0.000000E+00         3.000000E+00         1.940000E+02         1.880000E+02         2.000000E+01         8.300000E+01         0.000000E+00         3.570000E+02         2.700000E+01         5.600000E+01
        6.441090E+07         8.764545E+00         1.965629E-01         4.533575E-01         3.500796E-01        -1.462311E-01        -2.490723E-01        -1.752466E-01         1.546904E+00         1.651200E+00         1.372868E+00         1.200000E+02         1.000000E+00         2.930000E+02        -1.285181E+01        -3.227596E+01        -1.287851E+01        -7.800418E+00        -1.439876E+01        -7.852989E+00        -3.756434E+00         0.000000E+00        -3.534177E+00        -1.752060E+00         0.000000E+00        -5.507767E-01         0.000000E+00        -1.525311E+00         0.000000E+00        -2.872923E+01        -2.994541E+01        -2.896555E+01        -3.110581E+01        -2.708584E+01        -2.816335E+01        -6.344582E+00        -6.552101E+00        -7.079319E+00        -6.918024E+00        -6.715929E+00        -6.911200E+00        -3.755225E+00         0.000000E+00                  NAN         0.000000E+00        -3.248437E+00         0.000000E+00        -2.336463E+01        -2.522432E+01                  NAN        -2.683271E+01        -2.328150E+01        -2.463182E+01        -6.780653E+00        -8.524563E+00                  NAN        -7.128386E+00        -6.851620E+00        -7.596289E+00        -2.217643E+00         0.000000E+00        -6.792785E-03         0.000000E+00        -1.126591E+00         0.000000E+00        -2.917261E+01        -3.095007E+01        -3.451155E+01        -3.290042E+01        -2.889086E+01        -2.937454E+01        -9.062548E-01        -9.745514E-01        -1.334408E+00        -1.022790E+00        -8.619081E-01        -8.321769E-01         3.100000E+01         8.300000E+01         8.000000E+00         6.090000E+02         1.500000E+01         1.800000E+01         5.400000E+01         6.200000E+01         0.000000E+00         3.000000E+00         2.030000E+02         1.800000E+02         2.300000E+01         7.100000E+01         1.000000E+00         3.620000E+02         3.100000E+01         5.200000E+01
        6.444090E+07         8.666271E+00         2.040105E-01         4.512163E-01         3.447732E-01        -1.253627E-01                  NAN        -1.875277E-01         1.505599E+00                  NAN         1.377549E+00         1.460000E+02         0.000000E+00         2.680000E+02        -1.185530E+01                  NAN        -1.270429E+01        -8.418062E+00                  NAN        -7.856854E+00        -4.117946E+00                  NAN        -3.399440E+00        -1.024607E+00         0.000000E+00        -1.005481E-02         0.000000E+00        -9.212037E-01         0.000000E+00        -2.966686E+01        -3.009617E+01        -3.243464E+01        -3.103274E+01        -2.709558E+01        -2.662745E+01        -5.852135E+00        -6.820078E+00        -7.130238E+00        -6.860888E+00        -6.210013E+00        -7.131958E+00        -3.758605E+00         0.000000E+00                  NAN         0.000000E+00        -3.589221E+00         0.000000E+00        -2.369234E+01        -2.453613E+01                  NAN        -2.655956E+01        -2.279419E+01        -2.450524E+01        -6.713050E+00        -8.438682E+00                  NAN        -5.725089E+00        -7.163368E+00        -7.602388E+00        -1.555520E+00         0.000000E+00                  NAN         0.000000E+00        -1.114167E+00         0.000000E+00        -2.949386E+01        -3.149227E+01                  NAN        -3.272321E+01        -2.812955E+01        -2.901328E+01        -7.586520E-01        -9.062666E-01                  NAN        -1.066788E+00        -9.204950E-01        -9.540242E-01         4.000000E+01         8.600000E+01         2.000000E+00         6.030000E+02         1.500000E+01         1.800000E+01         6.200000E+01         6.000000E+01         0.000000E+00         4.000000E+00         1.740000E+02         2.020000E+02         3.100000E+01         6.800000E+01         0.000000E+00         3.650000E+02         2.700000E+01         5.200000E+01
        6.447090E+07         8.817006E+00         2.026956E-01         4.490357E-01         3.482687E-01        -1.405850E-01                  NAN        -1.872813E-01         1.507166E+00                  NAN         1.376466E+00         1.320000E+02         0.000000E+00         2.820000E+02        -1.294732E+01                  NAN        -1.288613E+01        -9.078018E+00                  NAN        -7.483076E+00        -2.927663E+00                  NAN        -3.570755E+00        -1.183174E+00         0.000000E+00        -3.227772E-01         0.000000E+00        -5.692117E-01         0.000000E+00        -2.988433E+01        -2.970520E+01        -3.161159E+01        -3.135275E+01        -2.599705E+01        -2.596719E+01        -6.001051E+00        -6.727118E+00        -7.270528E+00        -6.719981E+00        -6.738402E+00        -7.262843E+00        -3.766233E+00         0.000000E+00                  NAN         0.000000E+00        -3.459986E+00         0.000000E+00        -2.433717E+01        -2.501957E+01                  NAN        -3.090164E+01        -2.299708E+01        -2.427630E+01        -6.606774E+00        -7.997316E+00                  NAN        -5.124312E+00        -6.902464E+00        -7.655262E+00        -1.015732E+00         0.000000E+00                  NAN         0.000000E+00        -1.310261E+00         0.000000E+00        -3.058096E+01        -3.143410E+01                  NAN        -3.303565E+01        -2.859302E+01        -2.861887E+01        -5.024715E-01        -8.505665E-01                  NAN        -9.923492E-01        -8.369095E-01        -1.078115E+00         3.800000E+01         8.600000E+01         3.000000E+00         6.050000E+02         1.300000E+01         1.900000E+01         6.100000E+01         6.400000E+01         0.000000E+00         3.000000E+00         1.940000E+02         1.800000E+02         3.500000E+01         7.000000E+01         0.000000E+00         3.630000E+02         3.000000E+01         5.100000E+01
        6.450090E+07         8.801954E+00         2.102344E-01         4.448141E-01         3.449514E-01        -1.255207E-01                  NAN        -2.160266E-01         1.518929E+00                  NAN         1.307988E+00         1.180000E+02         0.000000E+00         2.960000E+02        -1.256173E+01                  NAN        -1.238128E+01        -9.053924E+00                  NAN        -7.888158E+00        -3.188965E+00                  NAN        -3.606221E+00        -1.272223E+00         0.000000E+00         3.596070E-04         0.000000E+00        -2.165538E+00         0.000000E+00        -2.983108E+01        -2.996799E+01        -3.111389E+01        -3.134646E+01        -2.711920E+01        -2.759344E+01        -6.292595E+00        -6.615946E+00        -6.544741E+00        -6.655206E+00        -5.897062E+00        -6.917273E+00        -3.929887E+00         0.000000E+00                  NAN         0.000000E+00        -3.101134E+00         0.000000E+00        -2.399081E+01        -2.527335E+01                  NAN        -2.767151E+01        -2.346841E+01        -2.443664E+01        -6.269258E+00        -7.854069E+00                  NAN        -7.465293E+00        -6.687898E+00        -7.854038E+00        -1.684238E+00         0.000000E+00                  NAN         0.000000E+00        -1.553310E+00         0.000000E+00        -2.995451E+01        -3.113561E+01                  NAN        -3.298715E+01        -2.767987E+01        -2.893482E+01        -6.317623E-01        -8.796115E-01                  NAN        -9.573443E-01        -6.489230E-01        -1.194766E+00         3.400000E+01         9.700000E+01         2.000000E+00         5.960000E+02         1.200000E+01         2.300000E+01         6.300000E+01         6.900000E+01         0.000000E+00         5.000000E+00         1.890000E+02         1.760000E+02         2.500000E+01         8.200000E+01         0.000000E+00         3.620000E+02         3.300000E+01         4.400000E+01
        6.453090E+07         8.852967E+00         2.164388E-01         4.482732E-01         3.352880E-01        -2.053075E-01                  NAN        -1.825268E-01         1.492458E+00                  NAN         1.397964E+00         1.190000E+02         0.000000E+00         2.950000E+02        -1.410003E+01                  NAN        -1.218979E+01        -8.352550E+00                  NAN        -7.503237E+00        -2.636922E+00                  NAN        -3.921056E+00        -1.314767E+00         0.000000E+00        -6.345717E-02         0.000000E+00        -2.630866E+00         0.000000E+00        -2.986555E+01        -2.990723E+01        -3.192329E+01        -3.102118E+01        -2.386314E+01        -2.813223E+01        -6.139182E+00        -6.788588E+00        -7.179348E+00        -6.748186E+00        -7.562081E+00        -6.475706E+00        -4.053780E+00         0.000000E+00                  NAN         0.000000E+00        -3.155602E+00         0.000000E+00        -2.372147E+01        -2.514812E+01                  NAN        -2.532827E+01        -2.362977E+01        -2.428238E+01        -6.701371E+00        -7.589995E+00                  NAN        -7.126451E+00        -6.576470E+00        -7.690065E+00        -8.419173E-01         0.000000E+00                  NAN         0.000000E+00        -1.045615E+00         0.000000E+00        -3.066134E+01        -3.147117E+01                  NAN        -3.275978E+01        -2.821325E+01        -2.988904E+01        -9.944234E-01        -9.419644E-01                  NAN        -1.045188E+00        -7.664351E-01        -7.198027E-01         3.700000E+01         9.000000E+01         3.000000E+00         6.000000E+02         1.200000E+01         2.200000E+01         6.600000E+01         7.400000E+01         0.000000E+00         4.000000E+00         1.910000E+02         1.670000E+02         2.900000E+01         7.900000E+01         0.000000E+00         3.550000E+02         3.500000E+01         4.100000E+01
        6.456090E+07         8.709353E+00         2.117608E-01         4.446055E-01         3.436337E-01        -1.860539E-01                  NAN        -2.486625E-01         1.495331E+00                  NAN         1.310175E+00         1.060000E+02         0.000000E+00         3.080000E+02        -1.410741E+01                  NAN        -1.237650E+01        -7.928960E+00                  NAN        -7.613096E+00        -2.953897E+00                  NAN        -3.904944E+00        -1.609726E+00         0.000000E+00        -6.534367E-01         0.000000E+00        -1.020230E+00         0.000000E+00        -2.868230E+01        -3.005660E+01        -3.172858E+01        -3.118994E+01        -2.664889E+01        -2.787385E+01        -5.956685E+00        -6.928191E+00        -7.524905E+00        -6.651859E+00        -6.516143E+00        -6.287335E+00        -4.273234E+00         0.000000E+00                  NAN         0.000000E+00        -3.398135E+00         0.000000E+00        -2.314397E+01        -2.508801E+01                  NAN        -2.997205E+01        -2.319794E+01        -2.412996E+01        -6.879398E+00        -7.786594E+00                  NAN        -6.507445E+00        -6.784592E+00        -7.768280E+00        -4.753870E-01         0.000000E+00        -5.146357E-02         0.000000E+00        -1.595770E+00         0.000000E+00        -3.039706E+01        -3.125712E+01        -3.310412E+01        -3.312152E+01        -2.755042E+01        -2.950108E+01        -7.375338E-01        -1.119404E+00        -1.053309E+00        -9.639550E-01        -8.170170E-01        -7.171711E-01         3.200000E+01         9.400000E+01         6.000000E+00         5.980000E+02         9.000000E+00         2.500000E+01         6.300000E+01         6.500000E+01         0.000000E+00         4.000000E+00         1.840000E+02         1.860000E+02         2.600000E+01         7.600000E+01         2.000000E+00         3.530000E+02         2.600000E+01         5.000000E+01
        6.459090E+07         8.982869E+00         2.233569E-01         4.392577E-01         3.373854E-01        -1.228744E-01                  NAN        -1.740537E-01         1.517465E+00                  NAN         1.364732E+00         1.180000E+02         0.000000E+00         2.960000E+02        -1.331427E+01                  NAN        -1.225244E+01        -8.862263E+00                  NAN        -7.899155E+00        -2.844804E+00                  NAN        -3.799463E+00        -1.324995E+00         0.000000E+00        -3.519473E-02         0.000000E+00        -1.592087E+00         0.000000E+00        -2.937487E+01        -3.017613E+01        -3.057725E+01        -3.112584E+01        -2.707232E+01        -2.726804E+01        -6.636965E+00        -6.762024E+00        -7.563923E+00        -6.802942E+00        -5.521244E+00        -6.817809E+00        -4.161044E+00         0.000000E+00                  NAN         0.000000E+00        -3.131134E+00         0.000000E+00        -2.388488E+01        -2.502208E+01                  NAN        -3.054886E+01        -2.360478E+01        -2.430953E+01        -6.929946E+00        -8.231902E+00                  NAN        -4.979854E+00        -6.639557E+00        -7.771444E+00        -1.074054E+00         0.000000E+00        -7.142781E-04         0.000000E+00        -2.625281E+00         0.000000E+00        -2.984314E+01        -3.101548E+01        -2.877037E+01        -3.300255E+01        -2.798202E+01        -2.882125E+01        -8.757360E-01        -1.212734E+00        -2.639973E+00        -1.034900E+00        -5.228150E-01        -9.980002E-01         3.300000E+01         1.030000E+02         4.000000E+00         5.890000E+02         1.700000E+01         1.800000E+01         5.900000E+01         8.200000E+01         0.000000E+00         3.000000E+00         1.820000E+02         1.760000E+02         3.400000E+01         7.400000E+01         1.000000E+00         3.530000E+02         3.800000E+01         4.100000E+01
        6.462090E+07         8.683444E+00         2.016472E-01         4.443749E-01         3.539779E-01        -2.852682E-01                  NAN        -2.220078E-01         1.377122E+00                  NAN         1.347239E+00         1.310000E+02         0.000000E+00         2.830000E+02        -1.353473E+01                  NAN        -1.258282E+01        -7.538847E+00                  NAN        -7.373869E+00        -3.176221E+00                  NAN        -3.675781E+00        -1.293284E+00         0.000000E+00        -1.208595E-01         0.000000E+00        -1.596184E+00         0.000000E+00        -2.952835E+01        -2.967875E+01        -3.074259E+01        -3.132097E+01        -2.698301E+01        -2.633492E+01        -6.394883E+00        -6.998536E+00        -6.991597E+00        -6.604158E+00        -6.685133E+00        -7.596634E+00        -4.494100E+00         0.000000E+00                  NAN         0.000000E+00        -3.583369E+00         0.000000E+00        -2.365885E+01        -2.545951E+01                  NAN        -2.959572E+01        -2.302855E+01        -2.443392E+01        -6.659673E+00        -7.746177E+00                  NAN        -5.567496E+00        -7.050264E+00        -7.838838E+00        -1.008893E+00         0.000000E+00        -6.342606E-04         0.000000E+00        -6.253474E-01         0.000000E+00        -3.021562E+01        -3.140737E+01        -3.202181E+01        -3.308978E+01        -2.895536E+01        -2.880074E+01        -6.872275E-01        -9.647439E-01        -1.426286E+00        -9.439763E-01        -6.931131E-01        -8.952735E-01         3.500000E+01         8.000000E+01         6.000000E+00         6.040000E+02         2.200000E+01         1.700000E+01         5.700000E+01         6.600000E+01         0.000000E+00         3.000000E+00         1.740000E+02         2.020000E+02         3.100000E+01         7.500000E+01         1.000000E+00         3.530000E+02         4.200000E+01         4.400000E+01
        6.465090E+07         8.491825E+00         1.969209E-01         4.488714E-01         3.542078E-01        -1.350056E-01                  NAN        -2.009979E-01         1.554011E+00                  NAN         1.381360E+00         1.420000E+02         0.000000E+00         2.720000E+02        -1.156136E+01                  NAN        -1.300990E+01        -9.181556E+00                  NAN        -7.597838E+00        -3.677382E+00                  NAN        -3.496686E+00        -1.310540E+00         0.000000E+00        -3.470918E-01         0.000000E+00        -1.669087E+00         0.000000E+00        -2.907595E+01        -3.031519E+01        -2.984643E+01        -3.127118E+01        -2.818148E+01        -2.853945E+01        -6.310491E+00        -6.494183E+00        -7.386336E+00        -6.855015E+00        -6.316233E+00        -6.650780E+00        -4.112352E+00         0.000000E+00                  NAN         0.000000E+00        -3.366358E+00         0.000000E+00        -2.378788E+01        -2.471226E+01                  NAN        -2.852808E+01        -2.325549E+01        -2.401612E+01        -6.395660E+00        -7.912861E+00                  NAN        -6.770464E+00        -6.921281E+00        -8.006423E+00        -1.306831E+00         0.000000E+00        -1.181691E-02         0.000000E+00        -1.393358E+00         0.000000E+00        -2.978800E+01        -3.136395E+01        -3.160623E+01        -3.290236E+01        -2.863334E+01        -2.923523E+01        -9.384266E-01        -1.031715E+00        -1.326643E+00        -1.068929E+00        -6.950892E-01        -9.031142E-01         4.000000E+01         8.700000E+01         7.000000E+00         5.920000E+02         1.800000E+01         2.000000E+01         5.100000E+01         6.600000E+01         0.000000E+00         4.000000E+00         1.840000E+02         1.970000E+02         2.900000E+01         6.500000E+01         2.000000E+00         3.620000E+02         3.600000E+01         4.800000E+01
        6.468090E+07         8.686415E+00         2.116510E-01         4.473178E-01         3.410311E-01        -1.652527E-01        -3.087067E-01        -2.031816E-01         1.510789E+00         1.663457E+00         1.377388E+00         1.460000E+02         1.000000E+00         2.670000E+02        -1.281726E+01        -4.033302E+01        -1.265579E+01        -8.143833E+00        -1.765602E+01        -7.600789E+00        -3.256556E+00         0.000000E+00        -3.967680E+00        -1.881449E+00         0.000000E+00        -6.808933E-01         0.000000E+00        -2.640199E+00         0.000000E+00        -2.911461E+01        -2.990101E+01        -3.173840E+01        -3.140367E+01        -2.730452E+01        -2.661903E+01        -6.003172E+00        -6.676017E+00        -6.054003E+00        -6.662569E+00        -5.530323E+00        -7.491001E+00        -4.241005E+00         0.000000E+00        -5.347623E-03         0.000000E+00        -3.226032E+00         0.000000E+00        -2.348032E+01        -2.393479E+01        -3.116887E+01        -2.974960E+01        -2.361298E+01        -2.408383E+01        -7.144843E+00        -8.360711E+00        -5.244393E+00        -6.191070E+00        -6.612938E+00        -7.943576E+00        -2.079574E+00         0.000000E+00        -1.248028E+00         0.000000E+00        -3.269433E+00         0.000000E+00        -2.961374E+01        -3.138013E+01        -2.964635E+01        -3.297948E+01        -2.702153E+01        -2.908371E+01        -7.829565E-01        -1.008416E+00        -2.260811E+00        -9.772173E-01        -8.048235E-01        -7.229980E-01         3.900000E+01         8.600000E+01         8.000000E+00         5.980000E+02         1.300000E+01         2.000000E+01         5.400000E+01         6.800000E+01         1.000000E+00         3.000000E+00         1.700000E+02         2.060000E+02         2.200000E+01         7.100000E+01         1.000000E+00         3.630000E+02         3.100000E+01         4.400000E+01
        6.471090E+07         8.869893E+00         2.134889E-01         4.437541E-01         3.427570E-01        -1.557460E-01                  NAN        -1.488381E-01         1.448983E+00                  NAN         1.398488E+00         1.500000E+02         0.000000E+00         2.640000E+02        -1.353291E+01                  NAN        -1.226443E+01        -7.660090E+00                  NAN        -8.213503E+00        -3.573700E+00                  NAN        -3.658027E+00        -1.962789E+00         0.000000E+00        -3.465902E-01         0.000000E+00        -2.212218E+00         0.000000E+00        -2.936245E+01        -2.942553E+01        -3.135445E+01        -3.111319E+01        -2.574219E+01        -2.524785E+01        -6.177079E+00        -7.001834E+00        -6.889835E+00        -6.750511E+00        -6.754953E+00        -8.417276E+00        -4.318997E+00         0.000000E+00                  NAN         0.000000E+00        -3.219989E+00         0.000000E+00        -2.358166E+01        -2.480888E+01                  NAN        -2.912497E+01        -2.356500E+01        -2.394968E+01        -6.581488E+00        -8.085745E+00                  NAN        -5.933720E+00        -6.700242E+00        -7.911252E+00        -1.915376E+00         0.000000E+00        -1.384827E-02         0.000000E+00        -1.734352E+00         0.000000E+00        -2.918894E+01        -3.080474E+01        -3.297351E+01        -3.292967E+01        -2.818681E+01        -2.884920E+01        -6.398356E-01        -1.135899E+00        -1.102229E+00        -1.026623E+00        -7.155239E-01        -1.093825E+00         3.900000E+01         8.100000E+01         8.000000E+00         6.030000E+02         1.800000E+01         1.500000E+01         5.200000E+01         7.500000E+01         0.000000E+00         3.000000E+00         1.760000E+02         1.960000E+02         3.100000E+01         6.800000E+01         4.000000E+00         3.560000E+02         3.300000E+01         4.000000E+01
[truncated: 935,656 more chars]
