# Supplementary material for: Localization Preference of Antimicrobial Peptides on Liquid-Disordered Membrane Domains
Source: Front Cell Dev Biol. 2020 May 19;8:350. doi: 10.3389/fcell.2020.00350 (PMC7248343; doi:10.3389/fcell.2020.00350)
Supplement: Supplementary file 2 [file Data_Sheet_2.zip › data_and_scripts/clusters-mag2_20m.xvg]

1 0.0982
2 0.3806
3 0.1941
4 0.0750
5 0.0218
6 0.0152
7 0.0073
8 0.0045
9 0.0059
10 0.0107
11 0.0091
12 0.0112
13 0.0107
14 0.0074
15 0.0064
16 0.0044
17 0.0077
18 0.0077
19 0.0193
20 0.0210
21 0.0194
22 0.0178
23 0.0144
24 0.0102
25 0.0069
26 0.0048
27 0.0034
28 0.0009
29 0.0012
30 0.0003
31 0.0005
32 0.0005
33 0.0003
34 0.0003
35 0.0003
36 0.0000
37 0.0003
38 0.0000
39 0.0000
40 0.0000
41 0.0000
42 0.0000
43 0.0000
44 0.0000
45 0.0000
46 0.0000
47 0.0000
48 0.0000
49 0.0000
50 0.0004
