# Supplementary material for: Localization Preference of Antimicrobial Peptides on Liquid-Disordered Membrane Domains
Source: Front Cell Dev Biol. 2020 May 19;8:350. doi: 10.3389/fcell.2020.00350 (PMC7248343; doi:10.3389/fcell.2020.00350)
Supplement: Supplementary file 2 [file Data_Sheet_2.zip › data_and_scripts/bp100_20m_epot_top.dat]

#               Time            Perimeter              If area              Lo area              Ld area         If depth PO4         Lo depth PO4         Ld depth PO4       If depth tails       Lo depth tails       Ld depth tails              nIf res              nLo res              nLd res          If prot-lip          Lo prot-lip          Ld prot-lip          If prot-sol          Lo prot-sol          Ld prot-sol         If prot-prot         Lo prot-prot         Ld prot-prot    DPPC If prot near     DPPC If prot far    DPPC Lo prot near     DPPC Lo prot far    DPPC Ld prot near     DPPC Ld prot far     DPPC If lip near      DPPC If lip far     DPPC Lo lip near      DPPC Lo lip far     DPPC Ld lip near      DPPC Ld lip far     DPPC If sol near      DPPC If sol far     DPPC Lo sol near      DPPC Lo sol far     DPPC Ld sol near      DPPC Ld sol far    DUPC If prot near     DUPC If prot far    DUPC Lo prot near     DUPC Lo prot far    DUPC Ld prot near     DUPC Ld prot far     DUPC If lip near      DUPC If lip far     DUPC Lo lip near      DUPC Lo lip far     DUPC Ld lip near      DUPC Ld lip far     DUPC If sol near      DUPC If sol far     DUPC Lo sol near      DUPC Lo sol far     DUPC Ld sol near      DUPC Ld sol far    CHOL If prot near     CHOL If prot far    CHOL Lo prot near     CHOL Lo prot far    CHOL Ld prot near     CHOL Ld prot far     CHOL If lip near      CHOL If lip far     CHOL Lo lip near      CHOL Lo lip far     CHOL Ld lip near      CHOL Ld lip far     CHOL If sol near      CHOL If sol far     CHOL Lo sol near      CHOL Lo sol far     CHOL Ld sol near      CHOL Ld sol far        nDPPC If near         nDPPC If far        nDPPC Lo near         nDPPC Lo far        nDPPC Ld near         nDPPC Ld far        nDUPC If near         nDUPC If far        nDUPC Lo near         nDUPC Lo far        nDUPC Ld near         nDUPC Ld far        nCHOL If near         nCHOL If far        nCHOL Lo near         nCHOL Lo far        nCHOL Ld near         nCHOL Ld far
#          Averages:         9.805738E+00         2.403241E-01         4.498269E-01         3.098490E-01        -3.405981E-01        -2.977937E-01        -3.736726E-01         1.380658E+00         1.605288E+00         1.191681E+00         3.137883E+02         2.962402E+02         3.799715E+02        -1.842291E+01        -1.925114E+01        -1.806969E+01        -9.592552E+00        -9.895675E+00        -9.486877E+00        -5.685498E-01        -5.247597E-01        -4.847873E-01        -3.263737E+00         0.000000E+00        -2.422202E+00         0.000000E+00        -3.801017E+00         0.000000E+00        -2.749640E+01        -2.989583E+01        -2.954237E+01        -3.140109E+01        -2.444428E+01        -2.612385E+01        -6.532911E+00        -6.868768E+00        -6.449005E+00        -6.637702E+00        -6.908739E+00        -7.595995E+00        -5.111027E+00         0.000000E+00        -6.280695E+00         0.000000E+00        -4.369720E+00         0.000000E+00        -2.272419E+01        -2.546179E+01        -2.346818E+01        -2.734583E+01        -2.199936E+01        -2.375122E+01        -7.077095E+00        -7.715302E+00        -6.950782E+00        -7.776265E+00        -7.235682E+00        -8.032620E+00        -2.597327E+00         0.000000E+00        -1.981434E+00         0.000000E+00        -2.752824E+00         0.000000E+00        -2.895763E+01        -3.103042E+01        -3.091452E+01        -3.281795E+01        -2.713860E+01        -2.867762E+01        -8.156854E-01        -9.526617E-01        -8.195782E-01        -9.416523E-01        -8.433217E-01        -8.161982E-01         1.299670E+02         1.225526E+01         3.831742E+02         2.020075E+02         3.471772E+01         1.878378E+00         1.373498E+02         5.033033E+00         2.994444E+01         2.662162E+00         3.137402E+02         1.327027E+01         9.714865E+01         1.716967E+01         2.002853E+02         1.639730E+02         5.989039E+01         8.767267E+00
#         Conf.Int.:         6.648203E-02         2.072058E-03         1.251161E-03         1.554586E-03         2.003341E-03         1.945423E-03         1.701762E-03         2.195136E-03         1.806643E-03         1.831781E-03         3.480480E+00         2.136637E+00         2.336336E+00         3.781650E-02         3.744647E-02         3.032426E-02         2.250398E-02         2.032373E-02         1.965432E-02         1.546385E-02         1.664192E-02         1.150148E-02         2.392782E-02         0.000000E+00         1.033180E-02         0.000000E+00         5.241722E-02         0.000000E+00         3.388084E-02         8.084141E-02         1.460565E-02         1.651329E-02         5.469524E-02         2.141305E-01         1.433464E-02         5.626841E-02         8.074843E-03         1.093365E-02         2.800022E-02         1.361237E-01         3.027239E-02         0.000000E+00         6.045741E-02         0.000000E+00         1.547263E-02         0.000000E+00         2.571130E-02         1.516362E-01         6.895731E-02         2.120779E-01         1.816729E-02         7.667450E-02         1.635562E-02         1.016665E-01         3.236550E-02         1.609757E-01         1.009436E-02         5.481917E-02         2.429058E-02         0.000000E+00         1.366749E-02         0.000000E+00         3.148287E-02         0.000000E+00         2.758335E-02         4.910165E-02         1.577473E-02         1.325498E-02         3.043096E-02         5.407514E-02         5.850244E-03         1.593505E-02         3.744155E-03         4.214198E-03         9.096051E-03         2.606439E-02         1.126126E+00         3.873874E-01         1.740240E+00         1.253754E+00         6.891892E-01         1.336336E-01         1.324324E+00         2.597598E-01         5.180180E-01         1.591592E-01         1.333333E+00         4.174174E-01         9.819820E-01         3.693694E-01         1.091592E+00         7.582583E-01         6.381381E-01         2.612613E-01
        7.272000E+07         9.898439E+00         2.203873E-01         4.717936E-01         3.078190E-01        -3.367599E-01        -2.835450E-01        -4.061187E-01         1.411529E+00         1.620996E+00         1.162117E+00         3.020000E+02         3.200000E+02         3.680000E+02        -1.879847E+01        -1.861926E+01        -1.833052E+01        -9.625452E+00        -1.010473E+01        -9.410299E+00        -2.886825E-01        -6.527280E-01        -3.218994E-01        -3.620387E+00         0.000000E+00        -2.375989E+00         0.000000E+00        -3.670050E+00                  NAN        -2.741479E+01        -2.880880E+01        -2.937860E+01        -3.186533E+01        -2.518256E+01                  NAN        -6.878032E+00        -7.042354E+00        -6.470675E+00        -6.280176E+00        -6.747596E+00                  NAN        -5.008111E+00         0.000000E+00        -6.990274E+00         0.000000E+00        -4.439456E+00         0.000000E+00        -2.315764E+01        -2.803523E+01        -2.296340E+01        -2.665769E+01        -2.185703E+01        -2.266881E+01        -6.882021E+00        -6.688907E+00        -6.640025E+00        -6.456723E+00        -7.305618E+00        -9.248929E+00        -2.908871E+00         0.000000E+00        -1.812136E+00         0.000000E+00        -2.653158E+00         0.000000E+00        -2.874193E+01        -3.137569E+01        -3.069916E+01        -3.315171E+01        -2.711349E+01        -2.919557E+01        -8.524349E-01        -7.591519E-01        -8.319084E-01        -9.243606E-01        -9.875849E-01        -5.406581E-01         1.200000E+02         6.000000E+00         4.060000E+02         2.040000E+02         2.800000E+01         0.000000E+00         1.270000E+02         5.000000E+00         3.700000E+01         3.000000E+00         3.040000E+02         2.600000E+01         9.400000E+01         1.200000E+01         2.220000E+02         1.600000E+02         5.300000E+01         6.000000E+00
        7.275000E+07         9.980611E+00         2.164181E-01         4.697863E-01         3.137957E-01        -3.336083E-01        -3.576945E-01        -4.180027E-01         1.402613E+00         1.550231E+00         1.120889E+00         2.850000E+02         3.250000E+02         3.800000E+02        -1.873750E+01        -1.955561E+01        -1.864871E+01        -9.475637E+00        -9.547461E+00        -8.865215E+00        -4.038882E-01        -4.941153E-01        -5.349250E-01        -3.658662E+00         0.000000E+00        -2.448501E+00         0.000000E+00        -3.921989E+00         0.000000E+00        -2.727319E+01        -2.843646E+01        -2.934361E+01        -3.147090E+01        -2.513688E+01        -2.822145E+01        -6.545908E+00        -7.312285E+00        -6.561575E+00        -6.578684E+00        -6.737923E+00        -8.390148E+00        -5.162117E+00         0.000000E+00        -6.074429E+00         0.000000E+00        -4.297263E+00         0.000000E+00        -2.281557E+01        -2.808924E+01        -2.383587E+01        -3.071624E+01        -2.166340E+01        -2.403632E+01        -7.100148E+00        -7.848226E+00        -7.014383E+00        -5.654302E+00        -7.475421E+00        -8.615502E+00        -1.934094E+00         0.000000E+00        -2.162797E+00         0.000000E+00        -3.012713E+00         0.000000E+00        -2.967314E+01        -3.022691E+01        -3.078094E+01        -3.285094E+01        -2.691359E+01        -2.810389E+01        -7.948205E-01        -7.274348E-01        -7.885143E-01        -9.580581E-01        -7.008964E-01        -1.409045E+00         1.280000E+02         8.000000E+00         4.100000E+02         1.890000E+02         2.600000E+01         3.000000E+00         1.260000E+02         5.000000E+00         3.400000E+01         2.000000E+00         3.250000E+02         1.000000E+01         9.600000E+01         1.100000E+01         2.180000E+02         1.550000E+02         5.900000E+01         1.200000E+01
        7.278000E+07         1.036390E+01         2.310838E-01         4.608545E-01         3.080617E-01        -3.572172E-01        -3.205025E-01        -4.263959E-01         1.353768E+00         1.590910E+00         1.116086E+00         3.100000E+02         3.170000E+02         3.630000E+02        -1.868940E+01        -1.926158E+01        -1.795857E+01        -9.267289E+00        -9.558311E+00        -9.494101E+00        -7.074889E-01        -6.001435E-01        -4.715833E-01        -3.834430E+00         0.000000E+00        -2.519601E+00         0.000000E+00        -3.660503E+00         0.000000E+00        -2.693830E+01        -3.005786E+01        -2.923528E+01        -3.153078E+01        -2.369374E+01        -2.267804E+01        -6.463722E+00        -6.413416E+00        -6.418256E+00        -6.518950E+00        -7.390928E+00        -7.709910E+00        -4.634178E+00         0.000000E+00        -6.190043E+00         0.000000E+00        -3.984882E+00         0.000000E+00        -2.317107E+01        -2.397133E+01        -2.317045E+01        -2.890547E+01        -2.192986E+01        -2.282967E+01        -7.263106E+00        -8.640666E+00        -7.411689E+00        -7.655669E+00        -7.473159E+00        -8.547846E+00        -2.862746E+00         0.000000E+00        -2.011565E+00         0.000000E+00        -3.705356E+00         0.000000E+00        -2.853319E+01        -3.253398E+01        -3.094740E+01        -3.289816E+01        -2.671194E+01        -2.849206E+01        -7.741159E-01        -6.744034E-01        -8.794952E-01        -9.303473E-01        -7.471434E-01        -6.508399E-01         1.360000E+02         1.100000E+01         3.990000E+02         1.960000E+02         2.100000E+01         1.000000E+00         1.350000E+02         2.000000E+00         3.500000E+01         1.000000E+00         3.160000E+02         1.300000E+01         1.010000E+02         1.500000E+01         1.970000E+02         1.630000E+02         5.800000E+01         7.000000E+00
        7.281000E+07         1.012701E+01         2.326121E-01         4.661885E-01         3.011994E-01        -3.848554E-01        -2.894212E-01        -4.126796E-01         1.331216E+00         1.629484E+00         1.123982E+00         3.050000E+02         3.220000E+02         3.630000E+02        -1.932089E+01        -1.996524E+01        -1.807329E+01        -9.119532E+00        -9.910068E+00        -9.466662E+00        -4.027101E-01        -4.352831E-01        -2.784919E-01        -3.651733E+00         0.000000E+00        -2.589719E+00         0.000000E+00        -3.538973E+00                  NAN        -2.675342E+01        -2.927793E+01        -2.939203E+01        -3.143184E+01        -2.289889E+01                  NAN        -7.113454E+00        -7.115092E+00        -6.597196E+00        -6.463245E+00        -7.312685E+00                  NAN        -5.002840E+00         0.000000E+00        -6.578696E+00         0.000000E+00        -4.302349E+00         0.000000E+00        -2.254775E+01        -2.799984E+01        -2.286075E+01        -2.796517E+01        -2.177334E+01        -2.418177E+01        -7.299266E+00        -9.004353E+00        -6.949457E+00        -7.888873E+00        -7.311743E+00        -7.461591E+00        -2.525174E+00         0.000000E+00        -1.782686E+00         0.000000E+00        -3.143821E+00         0.000000E+00        -2.898262E+01        -2.991228E+01        -3.109553E+01        -3.290664E+01        -2.678470E+01        -2.794302E+01        -7.949990E-01        -8.316494E-01        -7.822035E-01        -9.460245E-01        -8.045341E-01        -3.066168E-01         1.240000E+02         7.000000E+00         4.170000E+02         1.910000E+02         2.500000E+01         0.000000E+00         1.340000E+02         3.000000E+00         3.700000E+01         2.000000E+00         3.150000E+02         1.100000E+01         9.600000E+01         1.300000E+01         2.090000E+02         1.640000E+02         5.200000E+01         7.000000E+00
        7.284000E+07         1.011466E+01         2.566699E-01         4.511210E-01         2.922091E-01        -3.423406E-01        -3.007493E-01        -3.782203E-01         1.377935E+00         1.622943E+00         1.151021E+00         3.480000E+02         2.920000E+02         3.500000E+02        -1.859926E+01        -1.927468E+01        -1.804640E+01        -9.700362E+00        -1.051607E+01        -9.526531E+00        -6.053818E-01        -4.613351E-01        -3.952490E-01        -3.518136E+00         0.000000E+00        -2.505918E+00         0.000000E+00        -3.853124E+00                  NAN        -2.737908E+01        -2.991735E+01        -2.945599E+01        -3.098476E+01        -2.388141E+01                  NAN        -6.630206E+00        -5.702390E+00        -6.467279E+00        -6.690440E+00        -6.642732E+00                  NAN        -4.796960E+00         0.000000E+00        -5.615176E+00         0.000000E+00        -4.299084E+00         0.000000E+00        -2.291377E+01        -2.431878E+01        -2.397534E+01        -3.061135E+01        -2.194179E+01        -2.301635E+01        -7.297957E+00        -8.135177E+00        -7.248427E+00        -3.810985E+00        -7.190605E+00        -8.005697E+00        -2.798038E+00         0.000000E+00        -1.817582E+00         0.000000E+00        -2.662694E+00         0.000000E+00        -2.838922E+01        -3.159806E+01        -3.091185E+01        -3.279941E+01        -2.669988E+01        -2.830393E+01        -8.949074E-01        -7.500911E-01        -8.165512E-01        -9.220015E-01        -9.969488E-01        -7.228463E-01         1.460000E+02         8.000000E+00         3.840000E+02         2.070000E+02         1.900000E+01         0.000000E+00         1.470000E+02         3.000000E+00         2.700000E+01         2.000000E+00         3.130000E+02         1.000000E+01         1.140000E+02         1.500000E+01         2.110000E+02         1.540000E+02         4.500000E+01         1.000000E+01
        7.287000E+07         9.152756E+00         2.173839E-01         4.692020E-01         3.134141E-01        -3.705413E-01        -3.238667E-01        -3.796454E-01         1.353974E+00         1.600273E+00         1.183335E+00         2.970000E+02         3.120000E+02         3.810000E+02        -1.916219E+01        -1.935595E+01        -1.777217E+01        -9.403348E+00        -9.935415E+00        -9.233307E+00        -3.945892E-01        -4.471567E-01        -4.980316E-01        -3.694635E+00         0.000000E+00        -2.583166E+00         0.000000E+00        -4.870701E+00                  NAN        -2.690714E+01        -2.805389E+01        -2.936991E+01        -3.131069E+01        -2.350077E+01                  NAN        -6.727621E+00        -6.966857E+00        -6.479404E+00        -6.335807E+00        -7.157676E+00                  NAN        -5.103819E+00         0.000000E+00        -5.015962E+00         0.000000E+00        -4.316213E+00         0.000000E+00        -2.267421E+01        -2.834485E+01        -2.410886E+01        -2.787223E+01        -2.200700E+01        -2.335420E+01        -7.231817E+00        -5.596367E+00        -7.182123E+00        -8.607323E+00        -7.088620E+00        -8.547195E+00        -2.818135E+00         0.000000E+00        -1.944504E+00         0.000000E+00        -2.755229E+00         0.000000E+00        -2.890668E+01        -3.047047E+01        -3.080064E+01        -3.267141E+01        -2.715658E+01        -2.795184E+01        -8.479304E-01        -9.974941E-01        -8.361232E-01        -9.075465E-01        -8.548001E-01        -7.068758E-01         1.200000E+02         7.000000E+00         3.960000E+02         2.140000E+02         2.700000E+01         0.000000E+00         1.210000E+02         3.000000E+00         3.600000E+01         2.000000E+00         3.180000E+02         2.200000E+01         9.400000E+01         1.000000E+01         2.120000E+02         1.650000E+02         5.600000E+01         9.000000E+00
        7.290000E+07         8.972079E+00         2.271242E-01         4.494366E-01         3.234392E-01        -3.375580E-01        -3.236873E-01        -3.541871E-01         1.368264E+00         1.587991E+00         1.200142E+00         3.070000E+02         2.820000E+02         4.010000E+02        -1.791534E+01        -1.906069E+01        -1.809518E+01        -1.004620E+01        -9.824940E+00        -9.597181E+00        -6.401438E-01        -4.357604E-01        -3.937661E-01        -3.672551E+00         0.000000E+00        -2.466725E+00         0.000000E+00        -3.565089E+00         0.000000E+00        -2.754184E+01        -2.941035E+01        -2.953937E+01        -3.124674E+01        -2.491347E+01        -2.660197E+01        -6.489620E+00        -7.340751E+00        -6.556513E+00        -6.501470E+00        -6.128254E+00        -6.239707E+00        -4.800667E+00         0.000000E+00        -6.664054E+00         0.000000E+00        -4.522652E+00         0.000000E+00        -2.293607E+01        -2.457581E+01        -2.370364E+01        -2.680814E+01        -2.200482E+01        -2.321988E+01        -7.308132E+00        -7.581112E+00        -6.666036E+00        -6.652859E+00        -7.125796E+00        -8.425129E+00        -2.494729E+00         0.000000E+00        -1.910619E+00         0.000000E+00        -2.731230E+00         0.000000E+00        -2.916899E+01        -3.118128E+01        -3.099191E+01        -3.277495E+01        -2.693286E+01        -2.887507E+01        -8.912020E-01        -1.013986E+00        -8.198291E-01        -1.015670E+00        -1.089645E+00        -1.034211E+00         1.180000E+02         1.000000E+01         3.890000E+02         2.140000E+02         2.900000E+01         4.000000E+00         1.300000E+02         4.000000E+00         2.200000E+01         2.000000E+00         3.180000E+02         2.600000E+01         9.800000E+01         7.000000E+00         2.080000E+02         1.630000E+02         6.000000E+01         1.300000E+01
        7.293000E+07         8.925402E+00         2.193728E-01         4.515931E-01         3.290341E-01        -3.509806E-01        -2.682503E-01        -3.692166E-01         1.363798E+00         1.646831E+00         1.195009E+00         2.850000E+02         2.890000E+02         4.160000E+02        -1.807449E+01        -1.905123E+01        -1.844615E+01        -9.285818E+00        -1.022310E+01        -9.567497E+00        -7.927396E-01        -6.371332E-01        -3.832806E-01        -3.421079E+00         0.000000E+00        -2.468637E+00         0.000000E+00        -3.730447E+00         0.000000E+00        -2.758528E+01        -2.966944E+01        -2.947987E+01        -3.139592E+01        -2.381281E+01        -2.553590E+01        -6.575603E+00        -6.259629E+00        -6.520024E+00        -6.677586E+00        -7.330822E+00        -8.537349E+00        -4.704480E+00         0.000000E+00        -7.137760E+00         0.000000E+00        -4.565776E+00         0.000000E+00        -2.260997E+01        -2.397950E+01        -2.415973E+01        -2.923595E+01        -2.181819E+01        -2.533786E+01        -7.495188E+00        -7.935857E+00        -6.118674E+00        -7.880017E+00        -7.249107E+00        -7.137229E+00        -2.635908E+00         0.000000E+00        -1.719944E+00         0.000000E+00        -2.656996E+00         0.000000E+00        -2.864252E+01        -3.108503E+01        -3.131269E+01        -3.279498E+01        -2.707238E+01        -2.799548E+01        -8.029472E-01        -9.815236E-01        -8.427334E-01        -9.157624E-01        -8.884833E-01        -4.197758E-01         1.240000E+02         1.200000E+01         3.880000E+02         2.090000E+02         3.000000E+01         1.000000E+00         1.180000E+02         3.000000E+00         2.300000E+01         3.000000E+00         3.380000E+02         1.700000E+01         9.600000E+01         1.200000E+01         2.080000E+02         1.610000E+02         7.000000E+01         6.000000E+00
        7.296000E+07         8.828232E+00         2.048779E-01         4.666908E-01         3.284314E-01        -3.277774E-01        -3.459211E-01        -3.913821E-01         1.380188E+00         1.566399E+00         1.166179E+00         2.600000E+02         3.060000E+02         4.240000E+02        -1.824150E+01        -1.913972E+01        -1.764701E+01        -9.524378E+00        -9.725212E+00        -9.268449E+00        -1.022218E+00        -6.424671E-01        -8.043801E-01        -3.348914E+00         0.000000E+00        -2.470137E+00         0.000000E+00        -3.892778E+00         0.000000E+00        -2.738054E+01        -3.139982E+01        -2.927498E+01        -3.106378E+01        -2.397631E+01        -2.451338E+01        -6.458046E+00        -6.285231E+00        -6.690418E+00        -6.686389E+00        -7.222791E+00        -9.229161E+00        -4.864589E+00         0.000000E+00        -6.011894E+00         0.000000E+00        -4.468816E+00         0.000000E+00        -2.247032E+01        -2.525308E+01        -2.374726E+01        -2.743634E+01        -2.215058E+01        -2.473624E+01        -7.268343E+00        -8.963331E+00        -6.981796E+00        -6.807027E+00        -7.271015E+00        -7.581231E+00        -2.888483E+00         0.000000E+00        -1.931029E+00         0.000000E+00        -2.213851E+00         0.000000E+00        -2.871609E+01        -3.090103E+01        -3.066385E+01        -3.274099E+01        -2.780059E+01        -2.914689E+01        -8.312377E-01        -8.067228E-01        -9.158930E-01        -9.343300E-01        -8.201815E-01        -1.073933E+00         1.140000E+02         9.000000E+00         3.900000E+02         2.190000E+02         3.100000E+01         1.000000E+00         1.120000E+02         5.000000E+00         3.100000E+01         2.000000E+00         3.410000E+02         1.100000E+01         7.300000E+01         2.000000E+01         2.050000E+02         1.720000E+02         6.900000E+01         1.000000E+01
        7.299000E+07         8.645181E+00         1.998855E-01         4.627230E-01         3.373915E-01        -3.082038E-01        -3.249281E-01        -4.263897E-01         1.429697E+00         1.571651E+00         1.155762E+00         2.300000E+02         3.100000E+02         4.500000E+02        -1.790267E+01        -1.960464E+01        -1.825050E+01        -1.002573E+01        -9.785392E+00        -8.967826E+00        -6.731810E-01        -6.302815E-01        -8.241914E-01        -3.362564E+00         0.000000E+00        -2.458594E+00         0.000000E+00        -4.855663E+00         0.000000E+00        -2.787266E+01        -3.078342E+01        -2.947246E+01        -3.111806E+01        -2.413034E+01        -2.648360E+01        -6.436393E+00        -7.367472E+00        -6.555148E+00        -6.480343E+00        -6.938613E+00        -7.315395E+00        -4.023544E+00         0.000000E+00        -6.401345E+00         0.000000E+00        -4.640085E+00         0.000000E+00        -2.364156E+01        -2.437238E+01        -2.273602E+01        -2.120162E+01        -2.173198E+01        -2.278554E+01        -7.242966E+00        -8.090798E+00        -7.062879E+00        -8.659482E+00        -7.462301E+00        -9.542955E+00        -2.136274E+00         0.000000E+00        -2.099960E+00         0.000000E+00        -3.227341E+00         0.000000E+00        -2.954257E+01        -3.191545E+01        -3.064672E+01        -3.293165E+01        -2.664230E+01        -2.978719E+01        -8.667642E-01        -1.151756E+00        -8.110027E-01        -9.305829E-01        -7.159280E-01        -6.377880E-01         1.090000E+02         1.500000E+01         4.060000E+02         2.000000E+02         3.200000E+01         2.000000E+00         1.070000E+02         1.100000E+01         2.600000E+01         1.000000E+00         3.470000E+02         1.000000E+01         8.600000E+01         1.400000E+01         2.150000E+02         1.610000E+02         6.900000E+01         1.000000E+01
        7.302000E+07         8.306190E+00         1.934534E-01         4.669283E-01         3.396183E-01        -3.318312E-01        -3.127870E-01        -3.784873E-01         1.416032E+00         1.596573E+00         1.171205E+00         2.480000E+02         2.970000E+02         4.450000E+02        -1.863240E+01        -1.888023E+01        -1.787777E+01        -9.671654E+00        -1.001417E+01        -9.384985E+00        -6.752570E-01        -6.264080E-01        -5.031291E-01        -3.996807E+00         0.000000E+00        -2.399156E+00         0.000000E+00        -3.198732E+00         0.000000E+00        -2.727178E+01        -3.157254E+01        -2.958707E+01        -3.145601E+01        -2.468417E+01        -2.447011E+01        -6.517149E+00        -6.224677E+00        -6.565953E+00        -6.373877E+00        -6.750401E+00        -8.901578E+00        -4.321771E+00         0.000000E+00        -6.280781E+00         0.000000E+00        -4.543901E+00         0.000000E+00        -2.364664E+01        -2.596794E+01        -2.291318E+01        -2.913466E+01        -2.207174E+01        -2.437314E+01        -7.332061E+00        -7.346439E+00        -7.205587E+00        -8.610263E+00        -7.169443E+00        -7.671339E+00        -2.107023E+00         0.000000E+00        -1.971021E+00         0.000000E+00        -3.048701E+00         0.000000E+00        -2.985015E+01        -3.086106E+01        -3.117539E+01        -3.284131E+01        -2.677450E+01        -2.886595E+01        -6.904073E-01        -1.058611E+00        -8.372028E-01        -9.003916E-01        -9.338697E-01        -1.414127E+00         1.090000E+02         8.000000E+00         3.950000E+02         2.160000E+02         3.500000E+01         1.000000E+00         9.700000E+01         7.000000E+00         3.100000E+01         2.000000E+00         3.530000E+02         1.200000E+01         8.100000E+01         1.600000E+01         2.190000E+02         1.580000E+02         6.900000E+01         8.000000E+00
        7.305000E+07         8.632209E+00         1.859101E-01         4.785997E-01         3.354902E-01        -3.757841E-01        -3.053082E-01        -3.623041E-01         1.356647E+00         1.579654E+00         1.189355E+00         2.040000E+02         3.400000E+02         4.460000E+02        -1.930467E+01        -1.880457E+01        -1.817629E+01        -8.968058E+00        -9.980083E+00        -9.284802E+00        -3.773018E-01        -8.271070E-01        -5.132519E-01        -3.200433E+00         0.000000E+00        -2.397464E+00         0.000000E+00        -3.937618E+00         0.000000E+00        -2.744948E+01        -3.193495E+01        -2.964003E+01        -3.136994E+01        -2.321590E+01        -2.608891E+01        -6.559577E+00        -6.505613E+00        -6.580059E+00        -6.574482E+00        -7.531898E+00        -8.058305E+00        -4.222196E+00         0.000000E+00        -7.534385E+00         0.000000E+00        -4.787232E+00         0.000000E+00        -2.317923E+01        -2.517863E+01        -2.250629E+01        -2.547305E+01        -2.178523E+01        -2.540632E+01        -7.308281E+00        -9.204560E+00        -6.973564E+00        -7.337276E+00        -7.168588E+00        -6.847469E+00        -2.343809E+00         0.000000E+00        -2.022359E+00         0.000000E+00        -2.626296E+00         0.000000E+00        -2.897492E+01        -3.233285E+01        -3.078624E+01        -3.255804E+01        -2.717099E+01        -2.780141E+01        -9.669741E-01        -8.627588E-01        -8.356187E-01        -8.536475E-01        -9.352600E-01        -7.427433E-01         1.100000E+02         1.100000E+01         3.950000E+02         2.130000E+02         3.200000E+01         3.000000E+00         1.050000E+02         4.000000E+00         3.700000E+01         2.000000E+00         3.420000E+02         1.200000E+01         6.500000E+01         2.000000E+01         2.210000E+02         1.720000E+02         7.200000E+01         5.000000E+00
        7.308000E+07         8.704019E+00         1.858024E-01         4.753897E-01         3.388079E-01        -3.520589E-01        -3.134136E-01        -3.355140E-01         1.402366E+00         1.568795E+00         1.229168E+00         2.320000E+02         3.210000E+02         4.370000E+02        -1.750428E+01        -1.959398E+01        -1.823267E+01        -9.415230E+00        -9.658891E+00        -9.692935E+00        -8.965511E-01        -6.279851E-01        -3.503341E-01        -3.007648E+00         0.000000E+00        -2.485247E+00         0.000000E+00        -3.714955E+00         0.000000E+00        -2.723720E+01        -3.043391E+01        -2.949393E+01        -3.132388E+01        -2.446148E+01        -2.666111E+01        -6.601204E+00        -7.215273E+00        -6.488647E+00        -6.779274E+00        -6.807533E+00        -7.800032E+00        -4.661679E+00         0.000000E+00        -6.913921E+00         0.000000E+00        -4.462284E+00         0.000000E+00        -2.298791E+01        -2.321571E+01        -2.305465E+01        -2.439561E+01        -2.223902E+01        -2.336861E+01        -7.136057E+00        -9.130211E+00        -6.849440E+00        -8.316591E+00        -7.190695E+00        -8.764296E+00        -2.443976E+00         0.000000E+00        -2.036326E+00         0.000000E+00        -2.808537E+00         0.000000E+00        -2.926995E+01        -3.217464E+01        -3.079111E+01        -3.272148E+01        -2.722472E+01        -2.914821E+01        -7.223627E-01        -6.787227E-01        -7.987273E-01        -1.006564E+00        -8.238994E-01        -7.675993E-01         1.050000E+02         1.200000E+01         3.990000E+02         2.110000E+02         3.600000E+01         1.000000E+00         1.030000E+02         3.000000E+00         3.500000E+01         2.000000E+00         3.550000E+02         4.000000E+00         6.800000E+01         1.700000E+01         2.090000E+02         1.640000E+02         7.900000E+01         8.000000E+00
        7.311000E+07         8.306875E+00         1.845468E-01         4.795785E-01         3.358747E-01        -3.453315E-01        -3.355982E-01        -3.716942E-01         1.399463E+00         1.571502E+00         1.197274E+00         2.500000E+02         3.300000E+02         4.100000E+02        -1.765895E+01        -1.971784E+01        -1.832583E+01        -9.918267E+00        -9.410733E+00        -9.514563E+00        -6.573685E-01        -5.005283E-01        -3.599455E-01        -3.160107E+00         0.000000E+00        -2.499104E+00         0.000000E+00        -3.703211E+00         0.000000E+00        -2.737359E+01        -3.226003E+01        -2.918866E+01        -3.113467E+01        -2.406837E+01        -2.324832E+01        -6.464786E+00        -5.830555E+00        -6.467406E+00        -6.753714E+00        -6.955942E+00        -9.181072E+00        -4.630633E+00         0.000000E+00        -5.848488E+00         0.000000E+00        -4.292775E+00         0.000000E+00        -2.291458E+01        -2.366149E+01        -2.306902E+01        -3.216366E+01        -2.215033E+01        -2.414519E+01        -6.973082E+00        -8.264524E+00        -7.082349E+00        -5.611216E+00        -7.360931E+00        -6.730061E+00        -2.947710E+00         0.000000E+00        -2.244201E+00         0.000000E+00        -2.987988E+00         0.000000E+00        -2.815390E+01        -3.117857E+01        -3.058645E+01        -3.273047E+01        -2.671222E+01        -2.803073E+01        -8.150351E-01        -9.710716E-01        -8.241179E-01        -9.758889E-01        -8.232141E-01        -6.317283E-01         9.700000E+01         9.000000E+00         4.170000E+02         2.010000E+02         3.600000E+01         4.000000E+00         1.020000E+02         1.000000E+00         3.700000E+01         2.000000E+00         3.540000E+02         6.000000E+00         7.400000E+01         1.500000E+01         2.130000E+02         1.710000E+02         7.800000E+01         2.000000E+00
        7.314000E+07         8.592654E+00         1.939589E-01         4.738127E-01         3.322284E-01        -3.320744E-01        -3.026064E-01        -3.815977E-01         1.386058E+00         1.588159E+00         1.182804E+00         2.730000E+02         3.160000E+02         4.010000E+02        -1.835394E+01        -1.975789E+01        -1.797531E+01        -9.308261E+00        -9.979573E+00        -9.470094E+00        -6.030408E-01        -3.618278E-01        -5.877171E-01        -3.588084E+00         0.000000E+00        -2.534315E+00         0.000000E+00        -4.303927E+00         0.000000E+00        -2.759852E+01        -2.691837E+01        -2.964198E+01        -3.144548E+01        -2.408083E+01        -2.992899E+01        -6.750293E+00        -7.796863E+00        -6.384603E+00        -6.419387E+00        -7.507275E+00        -1.073800E+01        -5.013749E+00         0.000000E+00        -6.286287E+00         0.000000E+00        -4.265944E+00         0.000000E+00        -2.255512E+01        -2.282234E+01        -2.329702E+01        -3.001453E+01        -2.176418E+01        -2.318984E+01        -7.290421E+00        -8.070095E+00        -6.801130E+00        -7.178226E+00        -7.371625E+00        -7.851239E+00        -2.459204E+00         0.000000E+00        -2.241019E+00         0.000000E+00        -2.730292E+00         0.000000E+00        -2.923598E+01        -3.139756E+01        -3.047783E+01        -3.310942E+01        -2.694249E+01        -2.923161E+01        -7.067638E-01        -7.610300E-01        -8.447493E-01        -8.826278E-01        -1.018533E+00        -2.944942E-01         1.030000E+02         9.000000E+00         4.030000E+02         2.090000E+02         3.900000E+01         1.000000E+00         1.080000E+02         4.000000E+00         3.400000E+01         4.000000E+00         3.360000E+02         1.600000E+01         8.200000E+01         1.400000E+01         2.160000E+02         1.640000E+02         6.200000E+01         9.000000E+00
        7.317000E+07         9.062122E+00         2.000462E-01         4.734511E-01         3.265027E-01        -3.048982E-01        -3.306289E-01        -3.403277E-01         1.420990E+00         1.559025E+00         1.211290E+00         2.460000E+02         3.430000E+02         4.010000E+02        -1.823159E+01        -1.927233E+01        -1.775643E+01        -9.993420E+00        -9.861938E+00        -9.850191E+00        -3.299895E-01        -4.116903E-01        -4.433763E-01        -3.308224E+00         0.000000E+00        -2.512685E+00         0.000000E+00        -3.413836E+00         0.000000E+00        -2.803613E+01        -3.065314E+01        -2.933748E+01        -3.127965E+01        -2.475256E+01        -2.746149E+01        -6.332202E+00        -6.966576E+00        -6.504281E+00        -6.673336E+00        -6.600226E+00        -5.979760E+00        -4.513230E+00         0.000000E+00        -6.242439E+00         0.000000E+00        -4.335142E+00         0.000000E+00        -2.366884E+01        -2.990142E+01        -2.339945E+01        -2.969593E+01        -2.221616E+01        -2.322213E+01        -7.173619E+00        -6.118134E+00        -7.268749E+00        -4.951593E+00        -7.242308E+00        -7.924462E+00        -2.412661E+00         0.000000E+00        -1.984495E+00         0.000000E+00        -2.389710E+00         0.000000E+00        -2.944946E+01        -3.092591E+01        -3.085530E+01        -3.277481E+01        -2.737777E+01        -2.822735E+01        -8.338720E-01        -8.887011E-01        -8.648913E-01        -9.597367E-01        -8.773703E-01        -6.120054E-01         1.110000E+02         1.500000E+01         4.070000E+02         1.950000E+02         3.500000E+01         1.000000E+00         1.150000E+02         1.000000E+00         3.700000E+01         2.000000E+00         3.340000E+02         1.300000E+01         9.100000E+01         1.800000E+01         2.200000E+02         1.520000E+02         7.200000E+01         9.000000E+00
        7.320000E+07         8.323827E+00         1.956816E-01         4.724723E-01         3.318461E-01        -3.128112E-01        -3.085812E-01        -3.580169E-01         1.408069E+00         1.583449E+00         1.205309E+00         2.240000E+02         3.590000E+02         4.070000E+02        -1.860818E+01        -1.947712E+01        -1.781253E+01        -9.420826E+00        -9.869747E+00        -9.849910E+00        -2.492671E-01        -4.274084E-01        -6.587285E-01        -2.885677E+00         0.000000E+00        -2.612094E+00         0.000000E+00        -4.588022E+00         0.000000E+00        -2.723387E+01        -3.005821E+01        -2.951306E+01        -3.142100E+01        -2.410303E+01        -2.922040E+01        -7.100284E+00        -6.693511E+00        -6.307010E+00        -6.667361E+00        -6.534060E+00        -5.191570E+00        -5.149964E+00         0.000000E+00        -6.684939E+00         0.000000E+00        -4.249461E+00         0.000000E+00        -2.303885E+01        -2.542940E+01        -2.381311E+01        -2.655012E+01        -2.227339E+01        -2.469988E+01        -7.232838E+00        -6.748160E+00        -6.747086E+00        -6.366572E+00        -7.135586E+00        -6.861770E+00        -2.496056E+00         0.000000E+00        -1.979709E+00         0.000000E+00        -2.256273E+00         0.000000E+00        -2.894031E+01        -3.063399E+01        -3.079508E+01        -3.277984E+01        -2.746787E+01        -2.992943E+01        -9.440769E-01        -8.568021E-01        -8.044566E-01        -9.844339E-01        -9.014637E-01        -1.828646E-01         1.030000E+02         1.800000E+01         4.180000E+02         1.890000E+02         3.400000E+01         2.000000E+00         1.010000E+02         8.000000E+00         3.400000E+01         2.000000E+00         3.460000E+02         1.100000E+01         8.000000E+01         2.000000E+01         2.340000E+02         1.480000E+02         6.600000E+01         5.000000E+00
        7.323000E+07         8.619927E+00         2.032003E-01         4.659474E-01         3.308522E-01        -3.751276E-01        -2.933404E-01        -3.402919E-01         1.367444E+00         1.620613E+00         1.217519E+00         2.460000E+02         3.430000E+02         4.010000E+02        -1.883020E+01        -1.925915E+01        -1.767281E+01        -9.623754E+00        -1.012080E+01        -9.789968E+00        -4.312506E-01        -4.550450E-01        -4.151303E-01        -3.199350E+00         0.000000E+00        -2.424641E+00         0.000000E+00        -4.443087E+00         0.000000E+00        -2.734663E+01        -2.978584E+01        -2.981998E+01        -3.137077E+01        -2.377149E+01        -2.512637E+01        -6.963306E+00        -6.626812E+00        -6.109636E+00        -6.744906E+00        -6.922906E+00        -6.395317E+00        -5.290737E+00         0.000000E+00        -6.836634E+00         0.000000E+00        -4.187973E+00         0.000000E+00        -2.234738E+01        -2.551465E+01        -2.412366E+01        -2.923270E+01        -2.209979E+01        -2.412539E+01        -7.274951E+00        -9.302166E+00        -6.588673E+00        -5.026900E+00        -7.289101E+00        -7.607910E+00        -2.641093E+00         0.000000E+00        -2.368154E+00         0.000000E+00        -2.355272E+00         0.000000E+00        -2.918265E+01        -3.087568E+01        -3.056513E+01        -3.282095E+01        -2.776673E+01        -2.891223E+01        -7.683314E-01        -9.409634E-01        -7.880300E-01        -9.710659E-01        -6.485737E-01        -9.387803E-01         1.100000E+02         1.700000E+01         4.120000E+02         1.860000E+02         3.800000E+01         1.000000E+00         1.010000E+02         8.000000E+00         3.400000E+01         3.000000E+00         3.420000E+02         1.400000E+01         7.400000E+01         2.100000E+01         2.160000E+02         1.640000E+02         6.400000E+01         1.200000E+01
        7.326000E+07         8.346615E+00         1.848783E-01         4.797493E-01         3.353725E-01        -3.431591E-01        -2.989853E-01        -3.449967E-01         1.383550E+00         1.609714E+00         1.237832E+00         2.160000E+02         3.440000E+02         4.300000E+02        -1.895188E+01        -1.881423E+01        -1.770481E+01        -9.756933E+00        -9.939856E+00        -9.659795E+00        -3.352083E-01        -4.770790E-01        -5.802128E-01        -3.279353E+00         0.000000E+00        -2.466485E+00         0.000000E+00        -4.675837E+00                  NAN        -2.684310E+01        -2.992726E+01        -2.957908E+01        -3.137333E+01        -2.414552E+01                  NAN        -6.811155E+00        -6.845734E+00        -6.452771E+00        -6.645404E+00        -6.555001E+00                  NAN        -4.851274E+00         0.000000E+00        -5.842385E+00         0.000000E+00        -4.160460E+00         0.000000E+00        -2.289877E+01        -2.562482E+01        -2.380556E+01        -2.666118E+01        -2.250529E+01        -2.432653E+01        -7.200366E+00        -6.951286E+00        -6.923457E+00        -7.917747E+00        -7.183277E+00        -7.922420E+00        -2.316728E+00         0.000000E+00        -1.993582E+00         0.000000E+00        -3.020353E+00         0.000000E+00        -2.887940E+01        -2.975842E+01        -3.058879E+01        -3.284256E+01        -2.720741E+01        -2.833433E+01        -8.871566E-01        -7.338320E-01        -8.445648E-01        -8.862492E-01        -8.738823E-01        -6.643779E-01         9.900000E+01         1.100000E+01         4.180000E+02         1.950000E+02         4.100000E+01         0.000000E+00         1.090000E+02         4.000000E+00         3.600000E+01         1.000000E+00         3.390000E+02         1.300000E+01         8.200000E+01         1.500000E+01         2.170000E+02         1.700000E+02         7.000000E+01         1.400000E+01
        7.329000E+07         8.349012E+00         1.993506E-01         4.714195E-01         3.292299E-01        -3.473674E-01        -2.780865E-01        -3.718459E-01         1.397539E+00         1.614890E+00         1.183997E+00         2.490000E+02         3.440000E+02         3.970000E+02        -1.920367E+01        -1.836915E+01        -1.831751E+01        -9.792437E+00        -1.044572E+01        -9.561737E+00        -2.868982E-01        -5.150557E-01        -3.438274E-01        -3.172352E+00         0.000000E+00        -2.298612E+00         0.000000E+00        -3.300707E+00         0.000000E+00        -2.765186E+01        -2.862872E+01        -2.966279E+01        -3.141475E+01        -2.498088E+01        -3.147660E+01        -6.398596E+00        -7.801213E+00        -6.446828E+00        -6.424540E+00        -6.505627E+00        -5.492561E+00        -5.465052E+00         0.000000E+00        -6.247654E+00         0.000000E+00        -4.446243E+00         0.000000E+00        -2.249325E+01        -2.453428E+01        -2.384306E+01        -2.665350E+01        -2.227448E+01        -2.401021E+01        -7.142280E+00        -6.874552E+00        -6.941884E+00        -7.501663E+00        -7.089268E+00        -7.531205E+00        -2.266155E+00         0.000000E+00        -2.200156E+00         0.000000E+00        -2.516796E+00         0.000000E+00        -2.966567E+01        -3.101911E+01        -3.043782E+01        -3.258238E+01        -2.771209E+01        -2.953191E+01        -7.950867E-01        -9.774596E-01        -8.159545E-01        -9.476006E-01        -7.598875E-01        -1.930006E-01         1.130000E+02         1.500000E+01         4.040000E+02         1.960000E+02         3.500000E+01         1.000000E+00         1.140000E+02         1.000000E+00         3.400000E+01         2.000000E+00         3.400000E+02         1.100000E+01         7.800000E+01         2.000000E+01         2.150000E+02         1.630000E+02         6.800000E+01         1.000000E+01
        7.332000E+07         7.919895E+00         1.816237E-01         4.761733E-01         3.422031E-01        -3.372000E-01        -2.814083E-01        -3.505563E-01         1.394594E+00         1.624407E+00         1.221327E+00         2.360000E+02         3.480000E+02         4.060000E+02        -1.796745E+01        -1.891231E+01        -1.790265E+01        -1.036929E+01        -1.056499E+01        -9.917254E+00        -4.021986E-01        -4.076069E-01        -3.823352E-01        -3.715539E+00         0.000000E+00        -2.499014E+00         0.000000E+00        -3.478296E+00         0.000000E+00        -2.693533E+01        -3.227290E+01        -2.953098E+01        -3.138201E+01        -2.490143E+01        -2.803366E+01        -6.519823E+00        -6.249399E+00        -6.450251E+00        -6.580967E+00        -6.453786E+00        -5.853692E+00        -4.611973E+00         0.000000E+00        -6.148246E+00         0.000000E+00        -4.125510E+00         0.000000E+00        -2.278576E+01        -2.896504E+01        -2.467561E+01        -2.820280E+01        -2.222097E+01        -2.575742E+01        -7.498022E+00        -8.715548E+00        -6.510398E+00        -8.198260E+00        -7.282580E+00        -7.076744E+00        -2.269034E+00         0.000000E+00        -1.984437E+00         0.000000E+00        -3.189500E+00         0.000000E+00        -2.918000E+01        -3.135759E+01        -3.083133E+01        -3.268144E+01        -2.660537E+01        -2.891647E+01        -8.271512E-01        -7.243358E-01        -8.482062E-01        -9.209809E-01        -1.016769E+00        -1.085500E+00         9.900000E+01         1.200000E+01         4.170000E+02         1.940000E+02         3.900000E+01         3.000000E+00         9.900000E+01         1.000000E+00         3.800000E+01         3.000000E+00         3.520000E+02         9.000000E+00         7.000000E+01         1.400000E+01         2.260000E+02         1.590000E+02         6.300000E+01         1.700000E+01
        7.335000E+07         8.250251E+00         1.883530E-01         4.745215E-01         3.371255E-01        -2.667359E-01        -2.749074E-01        -3.547811E-01         1.474589E+00         1.624800E+00         1.199530E+00         2.650000E+02         3.210000E+02         4.040000E+02        -1.806715E+01        -1.878829E+01        -1.839764E+01        -9.785208E+00        -1.023427E+01        -9.570374E+00        -5.395481E-01        -3.752399E-01        -4.416131E-01        -3.380526E+00         0.000000E+00        -2.422101E+00         0.000000E+00        -3.401692E+00         0.000000E+00        -2.736186E+01        -3.081689E+01        -2.949434E+01        -3.113792E+01        -2.529301E+01        -2.868423E+01        -6.549271E+00        -6.366630E+00        -6.490497E+00        -6.642540E+00        -7.152868E+00        -6.453634E+00        -5.477057E+00         0.000000E+00        -4.632953E+00         0.000000E+00        -4.401303E+00         0.000000E+00        -2.301521E+01        -2.985474E+01        -2.522051E+01        -2.869881E+01        -2.201537E+01        -2.437595E+01        -6.586328E+00        -5.454165E+00        -6.915674E+00        -8.330383E+00        -7.152658E+00        -8.110207E+00        -2.143899E+00         0.000000E+00        -1.844034E+00         0.000000E+00        -3.109258E+00         0.000000E+00        -2.939552E+01        -3.189136E+01        -3.104921E+01        -3.261737E+01        -2.686677E+01        -2.961023E+01        -7.217437E-01        -7.359584E-01        -7.966532E-01        -9.678050E-01        -6.936860E-01        -1.009241E+00         1.010000E+02         1.200000E+01         4.280000E+02         1.800000E+02         3.700000E+01         6.000000E+00         1.060000E+02         2.000000E+00         3.400000E+01         2.000000E+00         3.430000E+02         1.500000E+01         7.500000E+01         1.700000E+01         2.270000E+02         1.540000E+02         6.500000E+01         1.300000E+01
        7.338000E+07         8.424518E+00         1.994064E-01         4.657393E-01         3.348542E-01        -3.058232E-01        -2.796690E-01        -3.594530E-01         1.402144E+00         1.618729E+00         1.203459E+00         2.790000E+02         3.220000E+02         3.890000E+02        -1.767502E+01        -1.911826E+01        -1.789482E+01        -1.023402E+01        -9.818921E+00        -9.437017E+00        -6.360247E-01        -4.171404E-01        -4.346574E-01        -3.222086E+00         0.000000E+00        -2.423147E+00         0.000000E+00        -3.402447E+00         0.000000E+00        -2.749621E+01        -3.087963E+01        -2.958929E+01        -3.175792E+01        -2.590682E+01        -2.382808E+01        -6.348570E+00        -5.957451E+00        -6.503231E+00        -6.356781E+00        -6.152500E+00        -9.189199E+00        -5.328988E+00         0.000000E+00        -4.824785E+00         0.000000E+00        -4.135391E+00         0.000000E+00        -2.284292E+01        -2.276010E+01        -2.520607E+01        -2.890200E+01        -2.220294E+01        -2.401072E+01        -6.843040E+00        -8.353476E+00        -6.695957E+00        -6.333027E+00        -7.252675E+00        -8.235772E+00        -2.672748E+00         0.000000E+00        -1.896992E+00         0.000000E+00        -2.309344E+00         0.000000E+00        -2.891378E+01        -3.215995E+01        -3.094754E+01        -3.304425E+01        -2.728903E+01        -2.999288E+01        -6.862357E-01        -8.140193E-01        -8.077638E-01        -8.977363E-01        -9.046765E-01        -9.816845E-01         1.130000E+02         1.100000E+01         4.240000E+02         1.780000E+02         3.500000E+01         3.000000E+00         1.050000E+02         1.000000E+00         3.500000E+01         2.000000E+00         3.450000E+02         1.400000E+01         9.600000E+01         5.000000E+00         2.180000E+02         1.560000E+02         7.400000E+01         6.000000E+00
        7.341000E+07         8.078874E+00         1.887094E-01         4.704788E-01         3.408118E-01        -3.018216E-01        -3.085071E-01        -3.388537E-01         1.437423E+00         1.595269E+00         1.208963E+00         2.630000E+02         3.200000E+02         4.070000E+02        -1.788948E+01        -1.897836E+01        -1.786659E+01        -9.784976E+00        -9.721595E+00        -9.892280E+00        -7.520609E-01        -4.930702E-01        -3.009218E-01        -3.454198E+00         0.000000E+00        -2.306447E+00         0.000000E+00        -4.312619E+00         0.000000E+00        -2.752183E+01        -3.018391E+01        -2.940997E+01        -3.159030E+01        -2.478911E+01        -2.827045E+01        -6.601952E+00        -6.307089E+00        -6.648332E+00        -6.320645E+00        -6.792194E+00        -7.094185E+00        -5.385575E+00         0.000000E+00        -5.794843E+00         0.000000E+00        -3.987776E+00         0.000000E+00        -2.264149E+01        -2.474376E+01        -2.401248E+01        -2.812813E+01        -2.246600E+01        -2.472227E+01        -7.102575E+00        -5.211243E+00        -7.209374E+00        -7.904972E+00        -7.033341E+00        -8.028675E+00        -2.726227E+00         0.000000E+00        -1.876385E+00         0.000000E+00        -2.887243E+00         0.000000E+00        -2.898455E+01        -3.088350E+01        -3.103957E+01        -3.290596E+01        -2.717193E+01        -2.912010E+01        -9.116651E-01        -7.755121E-01        -8.113763E-01        -9.170516E-01        -7.835701E-01        -6.060588E-01         1.080000E+02         9.000000E+00         4.240000E+02         1.810000E+02         4.000000E+01         2.000000E+00         1.100000E+02         2.000000E+00         3.500000E+01         2.000000E+00         3.380000E+02         1.500000E+01         7.700000E+01         1.400000E+01         2.230000E+02         1.590000E+02         7.200000E+01         9.000000E+00
        7.344000E+07         8.008952E+00         1.781188E-01         4.748081E-01         3.470732E-01        -2.652504E-01        -3.097056E-01        -3.760689E-01         1.484726E+00         1.586641E+00         1.171103E+00         2.470000E+02         3.170000E+02         4.260000E+02        -1.769550E+01        -1.914944E+01        -1.846896E+01        -1.059516E+01        -9.426608E+00        -9.430048E+00        -5.100913E-01        -7.119523E-01        -2.645086E-01        -3.102812E+00         0.000000E+00        -2.341716E+00         0.000000E+00        -3.749331E+00         0.000000E+00        -2.745490E+01        -3.005824E+01        -2.936729E+01        -3.146195E+01        -2.497733E+01        -2.682334E+01        -6.489984E+00        -6.732159E+00        -6.333396E+00        -6.626035E+00        -6.440179E+00        -8.039525E+00        -5.909529E+00         0.000000E+00        -5.812993E+00         0.000000E+00        -4.361594E+00         0.000000E+00        -2.278005E+01        -2.651761E+01        -2.344270E+01        -2.714505E+01        -2.203820E+01        -2.578597E+01        -6.624471E+00        -8.046927E+00        -7.413725E+00        -8.473096E+00        -7.178283E+00        -7.073413E+00        -1.924337E+00         0.000000E+00        -1.897559E+00         0.000000E+00        -3.301539E+00         0.000000E+00        -2.954067E+01        -3.110586E+01        -3.076643E+01        -3.279680E+01        -2.726491E+01        -2.928940E+01        -9.163389E-01        -1.127237E+00        -7.995011E-01        -9.120317E-01        -7.813790E-01        -7.141853E-01         1.010000E+02         6.000000E+00         4.230000E+02         1.880000E+02         4.300000E+01         3.000000E+00         9.900000E+01         2.000000E+00         3.300000E+01         2.000000E+00         3.540000E+02         1.200000E+01         7.300000E+01         9.000000E+00         2.140000E+02         1.680000E+02         6.200000E+01         1.400000E+01
        7.347000E+07         8.611045E+00         1.946420E-01         4.648726E-01         3.404854E-01        -3.179452E-01        -3.136685E-01        -3.527899E-01         1.414625E+00         1.582049E+00         1.211045E+00         2.750000E+02         2.990000E+02         4.160000E+02        -1.821239E+01        -1.872977E+01        -1.786827E+01        -9.946667E+00        -9.688243E+00        -9.668136E+00        -5.882664E-01        -7.289442E-01        -4.762314E-01        -3.678939E+00         0.000000E+00        -2.399795E+00         0.000000E+00        -3.244713E+00         0.000000E+00        -2.767466E+01        -3.049197E+01        -2.941248E+01        -3.150377E+01        -2.522525E+01        -2.416103E+01        -6.428504E+00        -5.817599E+00        -6.559170E+00        -6.475879E+00        -6.833781E+00        -7.023553E+00        -5.267624E+00         0.000000E+00        -5.650934E+00         0.000000E+00        -4.461194E+00         0.000000E+00        -2.315928E+01        -2.483458E+01        -2.331558E+01        -2.602221E+01        -2.205592E+01        -2.284594E+01        -6.630122E+00        -8.554908E+00        -7.227220E+00        -7.233919E+00        -7.224244E+00        -8.004727E+00        -2.179875E+00         0.000000E+00        -1.738733E+00         0.000000E+00        -2.795752E+00         0.000000E+00        -2.934311E+01        -3.153720E+01        -3.117533E+01        -3.273423E+01        -2.700262E+01        -2.914428E+01        -9.128254E-01        -9.571636E-01        -8.079045E-01        -8.978876E-01        -8.708563E-01        -7.630646E-01         1.040000E+02         7.000000E+00         4.030000E+02         2.090000E+02         3.900000E+01         2.000000E+00         1.060000E+02         6.000000E+00         2.900000E+01         2.000000E+00         3.470000E+02         1.200000E+01         8.800000E+01         9.000000E+00         2.070000E+02         1.690000E+02         5.800000E+01         1.300000E+01
        7.350000E+07         8.551625E+00         1.975550E-01         4.803721E-01         3.220729E-01        -3.512293E-01        -2.962958E-01        -3.507010E-01         1.361151E+00         1.589412E+00         1.232378E+00         2.700000E+02         3.310000E+02         3.890000E+02        -1.750183E+01        -1.918227E+01        -1.792429E+01        -1.006597E+01        -9.979904E+00        -9.612084E+00        -5.270360E-01        -5.408462E-01        -5.618676E-01        -3.281186E+00         0.000000E+00        -2.440894E+00         0.000000E+00        -3.890418E+00         0.000000E+00        -2.727263E+01        -3.020009E+01        -2.950739E+01        -3.163374E+01        -2.421220E+01        -2.339618E+01        -6.783048E+00        -7.584487E+00        -6.517718E+00        -6.368909E+00        -6.900526E+00        -9.791362E+00        -5.423033E+00         0.000000E+00        -5.450512E+00         0.000000E+00        -4.202799E+00         0.000000E+00        -2.217460E+01        -2.623007E+01        -2.421715E+01        -2.985503E+01        -2.182989E+01        -2.566546E+01        -7.520425E+00        -6.680847E+00        -6.957137E+00        -7.340778E+00        -7.421834E+00        -6.211869E+00        -2.113550E+00         0.000000E+00        -2.037757E+00         0.000000E+00        -3.067708E+00         0.000000E+00        -2.945389E+01        -3.126118E+01        -3.097077E+01        -3.278089E+01        -2.669470E+01        -2.818516E+01        -9.415446E-01        -7.783549E-01        -8.095878E-01        -9.155423E-01        -1.090685E+00        -6.551248E-01         1.030000E+02         1.400000E+01         4.230000E+02         1.900000E+02         3.300000E+01         1.000000E+00         1.010000E+02         6.000000E+00         4.000000E+01         2.000000E+00         3.460000E+02         7.000000E+00         8.200000E+01         1.400000E+01         2.120000E+02         1.710000E+02         5.000000E+01         1.000000E+01
        7.353000E+07         8.440238E+00         1.914572E-01         4.689041E-01         3.396387E-01        -3.285407E-01        -3.018132E-01        -3.833358E-01         1.401309E+00         1.589090E+00         1.186663E+00         2.810000E+02         3.120000E+02         3.970000E+02        -1.749266E+01        -1.937721E+01        -1.808170E+01        -1.033592E+01        -9.617370E+00        -9.610366E+00        -5.006176E-01        -7.062076E-01        -3.878561E-01        -2.995618E+00         0.000000E+00        -2.488078E+00         0.000000E+00        -2.849653E+00         0.000000E+00        -2.776643E+01        -2.868246E+01        -2.929339E+01        -3.115893E+01        -2.548899E+01        -2.718311E+01        -6.376127E+00        -8.003246E+00        -6.520881E+00        -6.737367E+00        -6.767307E+00        -7.111166E+00        -5.212545E+00                  NAN        -5.709038E+00         0.000000E+00        -4.357808E+00         0.000000E+00        -2.255248E+01                  NAN        -2.408070E+01        -2.574694E+01        -2.214993E+01        -2.311613E+01        -7.069019E+00                  NAN        -7.026114E+00        -8.422319E+00        -7.219275E+00        -8.680063E+00        -2.130990E+00         0.000000E+00        -2.003106E+00         0.000000E+00        -2.806143E+00         0.000000E+00        -2.927860E+01        -3.196203E+01        -3.091507E+01        -3.263266E+01        -2.688148E+01        -2.993106E+01        -9.183592E-01        -7.976946E-01        -8.130772E-01        -9.288346E-01        -9.395627E-01        -1.826669E-01         1.140000E+02         8.000000E+00         3.990000E+02         2.030000E+02         3.900000E+01         1.000000E+00         1.040000E+02         0.000000E+00         3.300000E+01         3.000000E+00         3.500000E+02         1.200000E+01         8.200000E+01         1.200000E+01         2.150000E+02         1.570000E+02         7.200000E+01         8.000000E+00
        7.356000E+07         8.644086E+00         1.896195E-01         4.708394E-01         3.395411E-01        -3.217570E-01        -3.418367E-01        -3.868706E-01         1.397055E+00         1.576095E+00         1.162713E+00         2.770000E+02         3.160000E+02         3.970000E+02        -1.834976E+01        -1.940322E+01        -1.864789E+01        -9.284311E+00        -9.915691E+00        -8.970969E+00        -6.503701E-01        -4.013291E-01        -4.567443E-01        -3.271857E+00         0.000000E+00        -2.343605E+00         0.000000E+00        -3.773639E+00                  NAN        -2.766016E+01        -3.295524E+01        -2.970367E+01        -3.150083E+01        -2.510719E+01                  NAN        -6.433744E+00        -6.168244E+00        -6.624123E+00        -6.653370E+00        -6.573485E+00                  NAN        -5.521174E+00                  NAN        -6.492000E+00         0.000000E+00        -4.223068E+00         0.000000E+00        -2.249109E+01                  NAN        -2.356125E+01        -2.876371E+01        -2.203708E+01        -2.447615E+01        -7.092021E+00                  NAN        -7.161552E+00        -7.066278E+00        -7.188662E+00        -7.908203E+00        -2.907973E+00         0.000000E+00        -1.849764E+00         0.000000E+00        -3.211407E+00         0.000000E+00        -2.890464E+01        -3.151653E+01        -3.113906E+01        -3.298580E+01        -2.631818E+01        -2.908007E+01        -7.227549E-01        -9.093367E-01        -8.782293E-01        -1.012023E+00        -9.769858E-01        -8.267207E-01         1.130000E+02         5.000000E+00         4.290000E+02         1.740000E+02         4.300000E+01         0.000000E+00         1.050000E+02         0.000000E+00         2.900000E+01         6.000000E+00         3.500000E+02         1.200000E+01         7.800000E+01         1.000000E+01         2.340000E+02         1.500000E+02         6.000000E+01         1.400000E+01
        7.359000E+07         8.911406E+00         2.224867E-01         4.635166E-01         3.139967E-01        -3.422456E-01        -3.292737E-01        -3.617219E-01         1.374217E+00         1.587554E+00         1.177628E+00         3.110000E+02         3.170000E+02         3.620000E+02        -1.826686E+01        -1.958495E+01        -1.811630E+01        -9.393883E+00        -9.691536E+00        -9.483716E+00        -7.825426E-01        -5.117315E-01        -5.606996E-01        -3.089743E+00         0.000000E+00        -2.411975E+00         0.000000E+00        -2.619581E+00         0.000000E+00        -2.749503E+01        -3.074426E+01        -2.931196E+01        -3.174946E+01        -2.524224E+01        -2.759629E+01        -6.865264E+00        -6.344981E+00        -6.613984E+00        -6.435696E+00        -7.074009E+00        -7.260879E+00        -5.518549E+00         0.000000E+00        -6.351128E+00         0.000000E+00        -4.304891E+00         0.000000E+00        -2.251301E+01        -2.637330E+01        -2.333929E+01        -2.764242E+01        -2.189026E+01        -2.321691E+01        -6.966855E+00        -1.149139E+01        -7.227143E+00        -7.195987E+00        -7.208167E+00        -8.528311E+00        -2.429615E+00         0.000000E+00        -2.008411E+00         0.000000E+00        -3.792721E+00         0.000000E+00        -2.916365E+01        -3.077370E+01        -3.082057E+01        -3.281188E+01        -2.641554E+01        -2.839030E+01        -7.900805E-01        -8.266064E-01        -7.782799E-01        -9.473347E-01        -8.017534E-01        -1.345251E+00         1.280000E+02         1.000000E+01         4.100000E+02         1.870000E+02         2.500000E+01         4.000000E+00         1.240000E+02         1.000000E+00         3.300000E+01         2.000000E+00         3.240000E+02         1.800000E+01         1.020000E+02         1.300000E+01         2.130000E+02         1.580000E+02         5.000000E+01         1.200000E+01
        7.362000E+07         9.226658E+00         2.268764E-01         4.539939E-01         3.191297E-01        -3.444283E-01        -3.007996E-01        -3.786523E-01         1.382841E+00         1.604280E+00         1.183115E+00         3.100000E+02         2.960000E+02         3.840000E+02        -1.843448E+01        -1.966130E+01        -1.817332E+01        -9.134502E+00        -9.616150E+00        -9.345575E+00        -6.611790E-01        -5.102869E-01        -3.874286E-01        -3.150468E+00         0.000000E+00        -2.278682E+00         0.000000E+00        -3.208919E+00         0.000000E+00        -2.810370E+01        -2.949795E+01        -2.954810E+01        -3.163862E+01        -2.534466E+01        -2.408742E+01        -6.631374E+00        -7.092095E+00        -6.364236E+00        -6.584486E+00        -7.023629E+00        -7.594039E+00        -5.545539E+00         0.000000E+00        -6.815334E+00         0.000000E+00        -4.253442E+00         0.000000E+00        -2.241535E+01        -2.494529E+01        -2.266037E+01        -2.517881E+01        -2.227759E+01        -2.341156E+01        -6.725673E+00        -8.148317E+00        -6.747402E+00        -7.859548E+00        -7.124246E+00        -7.019028E+00        -2.691667E+00         0.000000E+00        -2.122574E+00         0.000000E+00        -2.378468E+00         0.000000E+00        -2.905993E+01        -3.191183E+01        -3.075950E+01        -3.270479E+01        -2.742106E+01        -2.836229E+01        -8.606605E-01        -8.163387E-01        -8.720925E-01        -9.019505E-01        -8.215896E-01        -6.486045E-01         1.250000E+02         9.000000E+00         3.970000E+02         1.950000E+02         3.500000E+01         3.000000E+00         1.300000E+02         1.000000E+00         2.700000E+01         2.000000E+00         3.380000E+02         4.000000E+00         1.010000E+02         1.100000E+01         2.050000E+02         1.600000E+02         6.300000E+01         7.000000E+00
        7.365000E+07         8.892200E+00         2.229589E-01         4.482381E-01         3.288030E-01        -3.478487E-01        -3.189124E-01        -3.706493E-01         1.387209E+00         1.576912E+00         1.181244E+00         2.840000E+02         2.830000E+02         4.230000E+02        -1.888249E+01        -2.009845E+01        -1.783143E+01        -9.282052E+00        -9.429812E+00        -9.767161E+00        -5.336840E-01        -5.496775E-01        -5.047299E-01        -3.341859E+00         0.000000E+00        -2.460291E+00         0.000000E+00        -3.148217E+00         0.000000E+00        -2.746829E+01        -3.026397E+01        -2.936245E+01        -3.162974E+01        -2.493653E+01        -1.799595E+01        -6.430664E+00        -7.438631E+00        -6.418626E+00        -6.455836E+00        -6.629008E+00        -1.105677E+01        -5.357121E+00                  NAN        -6.323710E+00         0.000000E+00        -4.424444E+00         0.000000E+00        -2.292934E+01                  NAN        -2.346705E+01        -3.169895E+01        -2.160998E+01        -2.170776E+01        -6.961451E+00                  NAN        -7.142498E+00        -7.604758E+00        -7.466804E+00        -8.613928E+00        -2.513766E+00         0.000000E+00        -1.942986E+00         0.000000E+00        -2.495796E+00         0.000000E+00        -2.912753E+01        -3.215836E+01        -3.105042E+01        -3.280706E+01        -2.758515E+01        -2.840063E+01        -7.103362E-01        -7.948872E-01        -8.121498E-01        -9.306934E-01        -8.570808E-01        -6.337944E-01         1.240000E+02         1.400000E+01         3.810000E+02         2.060000E+02         3.800000E+01         1.000000E+00         1.340000E+02         0.000000E+00         2.700000E+01         2.000000E+00         3.310000E+02         8.000000E+00         8.500000E+01         1.800000E+01         2.140000E+02         1.610000E+02         5.800000E+01         1.400000E+01
        7.368000E+07         9.135672E+00         2.376499E-01         4.433117E-01         3.190385E-01        -3.129609E-01        -3.485013E-01        -3.852866E-01         1.411818E+00         1.579161E+00         1.190655E+00         3.110000E+02         2.840000E+02         3.950000E+02        -1.827670E+01        -1.991709E+01        -1.823477E+01        -9.653525E+00        -9.644360E+00        -9.961921E+00        -2.937061E-01        -5.425547E-01        -2.384965E-01        -2.724286E+00         0.000000E+00        -2.394014E+00         0.000000E+00        -3.555247E+00                  NAN        -2.774010E+01        -2.959330E+01        -2.968930E+01        -3.154033E+01        -2.416113E+01                  NAN        -6.675537E+00        -6.897030E+00        -6.377060E+00        -6.658831E+00        -6.930020E+00                  NAN        -5.562691E+00         0.000000E+00        -6.835752E+00         0.000000E+00        -4.496107E+00         0.000000E+00        -2.269730E+01        -2.443575E+01        -2.360526E+01        -2.884394E+01        -2.145880E+01        -2.357526E+01        -6.801372E+00        -7.247308E+00        -6.436361E+00        -7.985945E+00        -7.480843E+00        -8.134119E+00        -2.528268E+00         0.000000E+00        -2.073234E+00         0.000000E+00        -2.920459E+00         0.000000E+00        -2.897094E+01        -3.112302E+01        -3.079167E+01        -3.299923E+01        -2.711187E+01        -2.917208E+01        -6.670315E-01        -1.304301E+00        -8.450985E-01        -9.266127E-01        -7.074354E-01        -4.504018E-01         1.260000E+02         1.100000E+01         3.970000E+02         1.960000E+02         3.400000E+01         0.000000E+00         1.320000E+02         4.000000E+00         2.500000E+01         2.000000E+00         3.250000E+02         1.400000E+01         9.200000E+01         1.800000E+01         1.990000E+02         1.710000E+02         6.500000E+01         7.000000E+00
        7.371000E+07         9.444317E+00         2.405213E-01         4.512134E-01         3.082654E-01        -3.074099E-01        -3.170322E-01        -3.925898E-01         1.431329E+00         1.575097E+00         1.185373E+00         3.190000E+02         2.850000E+02         3.860000E+02        -1.835154E+01        -1.915933E+01        -1.830993E+01        -9.492186E+00        -9.790962E+00        -9.327359E+00        -6.119215E-01        -4.729066E-01        -3.109030E-01        -3.090846E+00         0.000000E+00        -2.334816E+00         0.000000E+00        -3.180418E+00         0.000000E+00        -2.767281E+01        -3.125117E+01        -2.956965E+01        -3.190308E+01        -2.526263E+01        -2.803113E+01        -6.430690E+00        -5.793045E+00        -6.457260E+00        -6.433535E+00        -6.797491E+00        -5.432367E+00        -5.158969E+00         0.000000E+00        -5.564683E+00         0.000000E+00        -4.678593E+00         0.000000E+00        -2.274088E+01        -2.729617E+01        -2.375919E+01        -2.956280E+01        -2.186230E+01        -2.515809E+01        -6.986222E+00        -6.088066E+00        -6.692931E+00        -8.005356E+00        -7.243926E+00        -7.754253E+00        -2.520384E+00         0.000000E+00        -2.002120E+00         0.000000E+00        -2.586687E+00         0.000000E+00        -2.907213E+01        -3.143084E+01        -3.083313E+01        -3.297013E+01        -2.720094E+01        -2.960450E+01        -6.929771E-01        -8.112346E-01        -8.454542E-01        -8.738808E-01        -1.017201E+00        -1.068647E+00         1.310000E+02         1.100000E+01         3.870000E+02         2.050000E+02         2.800000E+01         2.000000E+00         1.350000E+02         3.000000E+00         3.100000E+01         1.000000E+00         3.190000E+02         1.300000E+01         1.120000E+02         1.600000E+01         1.930000E+02         1.700000E+02         5.500000E+01         5.000000E+00
        7.374000E+07         9.006585E+00         2.212311E-01         4.615779E-01         3.171910E-01        -3.481902E-01        -2.898345E-01        -3.745544E-01         1.384496E+00         1.618417E+00         1.194344E+00         3.070000E+02         2.970000E+02         3.860000E+02        -1.869314E+01        -1.954893E+01        -1.829709E+01        -9.683434E+00        -9.651557E+00        -9.465949E+00        -4.223094E-01        -4.335969E-01        -4.922140E-01        -3.247261E+00         0.000000E+00        -2.392420E+00         0.000000E+00        -4.461561E+00         0.000000E+00        -2.707158E+01        -3.177463E+01        -2.939820E+01        -3.134893E+01        -2.386143E+01        -2.685413E+01        -6.630774E+00        -6.443248E+00        -6.420805E+00        -6.716749E+00        -7.151033E+00        -6.063828E+00        -5.671771E+00         0.000000E+00        -4.994870E+00         0.000000E+00        -4.391278E+00         0.000000E+00        -2.251508E+01        -2.800999E+01        -2.364718E+01        -2.745046E+01        -2.207808E+01        -2.418340E+01        -7.176766E+00        -7.430480E+00        -6.921951E+00        -7.912924E+00        -7.154005E+00        -7.592003E+00        -2.881309E+00         0.000000E+00        -1.802063E+00         0.000000E+00        -2.773124E+00         0.000000E+00        -2.857461E+01        -3.098234E+01        -3.074886E+01        -3.237282E+01        -2.693996E+01        -2.820158E+01        -9.271249E-01        -8.226540E-01        -8.088219E-01        -9.896304E-01        -8.564328E-01        -5.849682E-01         1.140000E+02         1.300000E+01         4.140000E+02         1.870000E+02         3.500000E+01         1.000000E+00         1.300000E+02         3.000000E+00         3.100000E+01         2.000000E+00         3.220000E+02         1.400000E+01         8.600000E+01         2.000000E+01         2.100000E+02         1.630000E+02         6.100000E+01         5.000000E+00
        7.377000E+07         9.093903E+00         2.255806E-01         4.588356E-01         3.155838E-01        -3.295733E-01        -2.887784E-01        -3.533541E-01         1.401558E+00         1.607110E+00         1.175801E+00         3.460000E+02         2.780000E+02         3.660000E+02        -1.827953E+01        -1.904244E+01        -1.770254E+01        -9.571980E+00        -9.782299E+00        -9.518893E+00        -8.074188E-01        -6.217912E-01        -6.039798E-01        -3.615791E+00         0.000000E+00        -2.223680E+00         0.000000E+00        -3.672585E+00         0.000000E+00        -2.743258E+01        -3.060400E+01        -2.942927E+01        -3.142424E+01        -2.456782E+01        -2.646518E+01        -5.958781E+00        -6.897544E+00        -6.596449E+00        -6.678884E+00        -7.331928E+00        -8.528843E+00        -5.897938E+00                  NAN        -6.784189E+00         0.000000E+00        -4.203928E+00         0.000000E+00        -2.232718E+01                  NAN        -2.333166E+01        -2.735789E+01        -2.196012E+01        -2.464397E+01        -7.031040E+00                  NAN        -6.986099E+00        -7.476158E+00        -7.419802E+00        -7.873360E+00        -2.776474E+00         0.000000E+00        -1.984907E+00         0.000000E+00        -2.078429E+00         0.000000E+00        -2.887668E+01        -3.045098E+01        -3.090639E+01        -3.274160E+01        -2.759500E+01        -2.916369E+01        -6.432291E-01        -8.757492E-01        -8.725284E-01        -8.915591E-01        -9.021388E-01        -7.780280E-01         1.210000E+02         7.000000E+00         3.840000E+02         2.170000E+02         2.900000E+01         6.000000E+00         1.290000E+02         0.000000E+00         2.700000E+01         5.000000E+00         3.270000E+02         1.400000E+01         9.200000E+01         1.000000E+01         2.040000E+02         1.730000E+02         5.500000E+01         1.600000E+01
        7.380000E+07         8.569755E+00         2.004591E-01         4.540178E-01         3.455231E-01        -3.375888E-01        -2.925788E-01        -3.671109E-01         1.390071E+00         1.610691E+00         1.186596E+00         2.870000E+02         2.910000E+02         4.120000E+02        -1.838527E+01        -1.914115E+01        -1.773744E+01        -9.676324E+00        -1.023498E+01        -9.344809E+00        -7.034999E-01        -6.255027E-01        -5.916288E-01        -3.719463E+00         0.000000E+00        -2.321649E+00         0.000000E+00        -4.228041E+00         0.000000E+00        -2.675085E+01        -3.085659E+01        -2.960698E+01        -3.113408E+01        -2.449699E+01        -2.631569E+01        -6.500205E+00        -6.444296E+00        -6.461681E+00        -6.744135E+00        -7.055957E+00        -6.182360E+00        -5.591123E+00         0.000000E+00        -5.973668E+00                  NAN        -4.149825E+00         0.000000E+00        -2.269782E+01        -2.696081E+01        -2.342146E+01                  NAN        -2.182019E+01        -2.352020E+01        -7.045294E+00        -6.082550E+00        -6.890749E+00                  NAN        -7.541590E+00        -8.180827E+00        -2.922833E+00         0.000000E+00        -2.007163E+00         0.000000E+00        -2.113738E+00         0.000000E+00        -2.856366E+01        -3.195831E+01        -3.085366E+01        -3.275683E+01        -2.761093E+01        -2.915260E+01        -8.473066E-01        -8.587359E-01        -8.319903E-01        -1.004273E+00        -7.313885E-01        -7.340375E-01         1.090000E+02         1.400000E+01         4.030000E+02         1.950000E+02         4.000000E+01         3.000000E+00         1.080000E+02         4.000000E+00         3.100000E+01         0.000000E+00         3.430000E+02         1.600000E+01         8.000000E+01         1.600000E+01         2.020000E+02         1.660000E+02         6.600000E+01         1.300000E+01
        7.383000E+07         8.613958E+00         2.144526E-01         4.537178E-01         3.318295E-01        -3.399801E-01        -3.052287E-01        -3.593817E-01         1.390026E+00         1.602403E+00         1.214816E+00         3.010000E+02         2.850000E+02         4.040000E+02        -1.885840E+01        -1.930663E+01        -1.795874E+01        -9.483680E+00        -9.733097E+00        -9.615876E+00        -3.424619E-01        -4.688474E-01        -4.411571E-01        -3.775279E+00         0.000000E+00        -2.243521E+00         0.000000E+00        -4.980764E+00         0.000000E+00        -2.707345E+01        -2.928155E+01        -2.981620E+01        -3.148586E+01        -2.375209E+01        -2.489920E+01        -6.432470E+00        -6.947217E+00        -6.412719E+00        -6.482430E+00        -7.110785E+00        -7.125386E+00        -5.435428E+00         0.000000E+00        -6.850507E+00         0.000000E+00        -4.081069E+00         0.000000E+00        -2.273448E+01        -2.458718E+01        -2.268660E+01        -3.386582E+01        -2.231148E+01        -2.322344E+01        -7.086767E+00        -8.264565E+00        -7.321069E+00        -4.641982E+00        -7.138857E+00        -8.120139E+00        -2.755683E+00         0.000000E+00        -1.852899E+00         0.000000E+00        -3.309140E+00         0.000000E+00        -2.911604E+01        -3.058030E+01        -3.105969E+01        -3.256423E+01        -2.706170E+01        -2.948133E+01        -8.210429E-01        -7.683118E-01        -8.694686E-01        -1.009931E+00        -9.941499E-01        -6.000418E-01         1.130000E+02         1.300000E+01         4.120000E+02         1.830000E+02         4.000000E+01         3.000000E+00         1.220000E+02         3.000000E+00         2.900000E+01         1.000000E+00         3.260000E+02         2.100000E+01         8.200000E+01         2.500000E+01         2.110000E+02         1.520000E+02         7.100000E+01         5.000000E+00
        7.386000E+07         8.313486E+00         2.009893E-01         4.530199E-01         3.459908E-01        -3.395462E-01        -2.729867E-01        -3.628338E-01         1.409685E+00         1.631473E+00         1.219221E+00         2.860000E+02         2.900000E+02         4.140000E+02        -1.862758E+01        -1.892816E+01        -1.820382E+01        -9.356559E+00        -1.036268E+01        -9.386941E+00        -3.351559E-01        -5.312940E-01        -4.987754E-01        -3.437101E+00         0.000000E+00        -2.257123E+00         0.000000E+00        -3.794205E+00         0.000000E+00        -2.783072E+01        -2.868850E+01        -3.002089E+01        -3.138332E+01        -2.489071E+01        -2.912099E+01        -6.209766E+00        -7.188736E+00        -6.337720E+00        -6.436701E+00        -6.871329E+00        -5.110436E+00        -5.795965E+00         0.000000E+00        -6.235093E+00         0.000000E+00        -4.411575E+00         0.000000E+00        -2.230426E+01        -2.776519E+01        -2.217719E+01        -2.903814E+01        -2.240688E+01        -2.372425E+01        -7.130108E+00        -7.088576E+00        -7.644443E+00        -5.876943E+00        -6.883841E+00        -8.292115E+00        -2.728244E+00         0.000000E+00        -1.983097E+00         0.000000E+00        -2.788823E+00         0.000000E+00        -2.875408E+01        -3.046208E+01        -3.113197E+01        -3.262042E+01        -2.780323E+01        -2.906427E+01        -7.195204E-01        -8.659070E-01        -7.948894E-01        -8.652482E-01        -7.137477E-01        -4.036745E-01         1.090000E+02         9.000000E+00         3.950000E+02         2.000000E+02         4.700000E+01         4.000000E+00         1.020000E+02         6.000000E+00         3.100000E+01         2.000000E+00         3.410000E+02         2.000000E+01         8.900000E+01         1.800000E+01         2.000000E+02         1.680000E+02         7.100000E+01         1.300000E+01
        7.389000E+07         8.240755E+00         1.890634E-01         4.722894E-01         3.386472E-01        -3.637921E-01        -2.925505E-01        -3.837437E-01         1.374439E+00         1.602172E+00         1.195502E+00         2.490000E+02         3.240000E+02         4.170000E+02        -1.895224E+01        -1.940532E+01        -1.799570E+01        -9.210550E+00        -9.821667E+00        -9.561772E+00        -4.363724E-01        -6.330595E-01        -4.355049E-01        -3.971672E+00         0.000000E+00        -2.489360E+00         0.000000E+00        -4.648621E+00         0.000000E+00        -2.725576E+01        -3.020051E+01        -2.953582E+01        -3.122030E+01        -2.463638E+01        -2.575718E+01        -6.525065E+00        -6.501546E+00        -6.459951E+00        -6.559753E+00        -6.529214E+00        -8.836820E+00        -4.954697E+00         0.000000E+00        -5.976334E+00         0.000000E+00        -4.297989E+00         0.000000E+00        -2.236677E+01        -2.728551E+01        -2.335086E+01        -2.684125E+01        -2.202487E+01        -2.478413E+01        -7.025725E+00        -7.301037E+00        -6.788351E+00        -8.794884E+00        -7.360047E+00        -7.555400E+00        -2.880709E+00         0.000000E+00        -1.850495E+00         0.000000E+00        -2.937288E+00         0.000000E+00        -2.880732E+01        -3.085015E+01        -3.086206E+01        -3.256414E+01        -2.695289E+01        -2.984756E+01        -6.880135E-01        -8.367782E-01        -8.626703E-01        -9.773215E-01        -7.941670E-01        -6.346345E-01         1.000000E+02         1.100000E+01         4.090000E+02         2.000000E+02         4.000000E+01         4.000000E+00         1.090000E+02         3.000000E+00         3.600000E+01         1.000000E+00         3.310000E+02         2.200000E+01         7.400000E+01         1.700000E+01         2.210000E+02         1.580000E+02         6.700000E+01         9.000000E+00
        7.392000E+07         8.251274E+00         1.891415E-01         4.553711E-01         3.554874E-01        -3.537086E-01        -2.918472E-01        -3.773011E-01         1.408058E+00         1.627358E+00         1.171897E+00         2.470000E+02         3.000000E+02         4.430000E+02        -1.909998E+01        -1.910040E+01        -1.741113E+01        -9.446895E+00        -1.015290E+01        -9.554459E+00        -4.951869E-01        -7.560718E-01        -7.198714E-01        -3.064659E+00         0.000000E+00        -2.321569E+00         0.000000E+00        -4.242290E+00         0.000000E+00        -2.731758E+01        -3.008095E+01        -2.963783E+01        -3.163685E+01        -2.427296E+01        -2.451747E+01        -6.901777E+00        -6.680597E+00        -6.584827E+00        -6.468758E+00        -6.641130E+00        -9.212901E+00        -5.466294E+00         0.000000E+00        -6.018897E+00         0.000000E+00        -4.271663E+00         0.000000E+00        -2.269447E+01        -2.672274E+01        -2.396958E+01        -2.493535E+01        -2.162037E+01        -2.388020E+01        -6.955624E+00        -6.749865E+00        -6.473587E+00        -9.878802E+00        -7.459614E+00        -7.729316E+00        -2.308047E+00         0.000000E+00        -2.086032E+00         0.000000E+00        -2.420522E+00         0.000000E+00        -2.910054E+01        -3.080002E+01        -3.080154E+01        -3.299249E+01        -2.735366E+01        -2.852045E+01        -9.921119E-01        -1.302102E+00        -8.247432E-01        -8.952165E-01        -8.087489E-01        -9.340750E-01         1.060000E+02         7.000000E+00         4.090000E+02         1.900000E+02         5.000000E+01         2.000000E+00         1.110000E+02         4.000000E+00         3.100000E+01         2.000000E+00         3.340000E+02         2.000000E+01         8.000000E+01         1.300000E+01         2.120000E+02         1.600000E+02         7.600000E+01         5.000000E+00
        7.395000E+07         8.067006E+00         1.914477E-01         4.638681E-01         3.446842E-01        -3.084979E-01        -2.925228E-01        -3.852011E-01         1.431740E+00         1.582154E+00         1.186855E+00         2.570000E+02         3.120000E+02         4.210000E+02        -1.873957E+01        -1.940476E+01        -1.827675E+01        -9.706529E+00        -9.562994E+00        -9.807964E+00        -4.096032E-01        -8.481602E-01        -4.224711E-01        -3.046215E+00         0.000000E+00        -2.338704E+00         0.000000E+00        -3.303638E+00         0.000000E+00        -2.753386E+01        -3.147440E+01        -2.971121E+01        -3.127159E+01        -2.495846E+01        -2.419343E+01        -6.645550E+00        -6.917096E+00        -6.386705E+00        -6.838327E+00        -7.074528E+00        -8.649023E+00        -5.656048E+00         0.000000E+00        -5.482201E+00         0.000000E+00        -4.422566E+00         0.000000E+00        -2.238243E+01        -2.671179E+01        -2.347884E+01        -2.807539E+01        -2.195713E+01        -2.250052E+01        -6.930238E+00        -8.227506E+00        -7.070556E+00        -7.931919E+00        -7.352228E+00        -8.573953E+00        -2.288367E+00         0.000000E+00        -2.088469E+00         0.000000E+00        -3.143559E+00         0.000000E+00        -2.926773E+01        -3.055741E+01        -3.093442E+01        -3.280794E+01        -2.708359E+01        -2.935330E+01        -5.938484E-01        -8.829953E-01        -8.201834E-01        -9.873200E-01        -7.780868E-01        -8.884825E-01         1.070000E+02         4.000000E+00         4.250000E+02         1.800000E+02         4.400000E+01         4.000000E+00         1.090000E+02         1.000000E+00         3.100000E+01         3.000000E+00         3.440000E+02         1.400000E+01         8.300000E+01         9.000000E+00         2.080000E+02         1.660000E+02         7.500000E+01         5.000000E+00
        7.398000E+07         8.267190E+00         1.929143E-01         4.708193E-01         3.362665E-01        -3.269704E-01        -3.005552E-01        -3.634196E-01         1.396743E+00         1.606496E+00         1.211579E+00         2.540000E+02         3.170000E+02         4.190000E+02        -1.791837E+01        -1.927462E+01        -1.807822E+01        -9.721213E+00        -9.505923E+00        -9.551442E+00        -6.092892E-01        -7.035059E-01        -4.097435E-01        -2.636464E+00         0.000000E+00        -2.523424E+00         0.000000E+00        -3.515473E+00         0.000000E+00        -2.746090E+01        -3.078029E+01        -2.949870E+01        -3.141185E+01        -2.539205E+01        -2.750714E+01        -6.749018E+00        -6.570194E+00        -6.548593E+00        -6.505628E+00        -6.673014E+00        -8.426416E+00        -5.221071E+00                  NAN        -5.765935E+00         0.000000E+00        -4.458079E+00         0.000000E+00        -2.284297E+01                  NAN        -2.370160E+01        -2.560336E+01        -2.192278E+01        -2.405972E+01        -6.853596E+00                  NAN        -7.350016E+00        -9.147936E+00        -7.272596E+00        -7.779013E+00        -2.137466E+00         0.000000E+00        -1.830175E+00         0.000000E+00        -3.140208E+00         0.000000E+00        -2.930312E+01        -3.053811E+01        -3.120871E+01        -3.283104E+01        -2.696042E+01        -2.873108E+01        -8.137737E-01        -9.476564E-01        -7.602340E-01        -9.420630E-01        -9.553617E-01        -6.817312E-01         1.160000E+02         3.000000E+00         3.970000E+02         2.060000E+02         4.000000E+01         2.000000E+00         1.130000E+02         0.000000E+00         3.500000E+01         3.000000E+00         3.390000E+02         1.200000E+01         7.800000E+01         1.200000E+01         2.220000E+02         1.530000E+02         6.500000E+01         1.500000E+01
        7.401000E+07         8.636374E+00         2.096894E-01         4.744556E-01         3.158550E-01        -3.177498E-01        -3.191968E-01        -3.664856E-01         1.418564E+00         1.590405E+00         1.168641E+00         2.650000E+02         3.120000E+02         4.130000E+02        -1.875719E+01        -1.898468E+01        -1.707373E+01        -1.007902E+01        -9.508821E+00        -9.539277E+00        -2.877133E-01        -7.794340E-01        -9.108420E-01        -2.508311E+00         0.000000E+00        -2.405948E+00         0.000000E+00        -2.682601E+00         0.000000E+00        -2.805902E+01        -2.919575E+01        -2.938689E+01        -3.138240E+01        -2.515026E+01        -2.752926E+01        -6.430513E+00        -7.612469E+00        -6.418042E+00        -6.572632E+00        -6.698203E+00        -6.378478E+00        -5.283609E+00         0.000000E+00        -5.313961E+00         0.000000E+00        -4.480194E+00         0.000000E+00        -2.331398E+01        -2.780262E+01        -2.384677E+01        -2.848628E+01        -2.169100E+01        -2.290068E+01        -6.872151E+00        -7.038568E+00        -7.032738E+00        -7.019431E+00        -7.276646E+00        -8.777962E+00        -2.498898E+00         0.000000E+00        -2.108696E+00         0.000000E+00        -3.004645E+00         0.000000E+00        -2.909517E+01        -3.004966E+01        -3.090334E+01        -3.273609E+01        -2.692968E+01        -2.797738E+01        -8.056228E-01        -1.049223E+00        -8.272078E-01        -1.006822E+00        -7.007525E-01        -9.839860E-01         1.210000E+02         8.000000E+00         4.080000E+02         1.990000E+02         2.500000E+01         3.000000E+00         1.210000E+02         4.000000E+00         4.000000E+01         3.000000E+00         3.190000E+02         1.500000E+01         9.400000E+01         1.700000E+01         2.180000E+02         1.580000E+02         4.900000E+01         8.000000E+00
        7.404000E+07         8.649799E+00         2.010507E-01         4.783128E-01         3.206365E-01        -3.218929E-01        -2.993892E-01        -3.968544E-01         1.411482E+00         1.597302E+00         1.186304E+00         2.790000E+02         3.100000E+02         4.010000E+02        -1.826185E+01        -1.893900E+01        -1.785971E+01        -1.003640E+01        -9.914639E+00        -9.427542E+00        -6.376129E-01        -7.393701E-01        -5.558186E-01        -3.076072E+00         0.000000E+00        -2.302149E+00         0.000000E+00        -2.782684E+00         0.000000E+00        -2.793525E+01        -3.236725E+01        -2.959639E+01        -3.164224E+01        -2.612529E+01        -2.703741E+01        -6.301561E+00        -5.356194E+00        -6.425376E+00        -6.360894E+00        -7.132828E+00        -8.045245E+00        -5.300891E+00         0.000000E+00        -5.719479E+00         0.000000E+00        -4.649037E+00         0.000000E+00        -2.286149E+01        -2.118555E+01        -2.463706E+01        -2.290835E+01        -2.168649E+01        -2.320998E+01        -7.290289E+00        -8.672577E+00        -6.636637E+00        -1.090106E+01        -7.296762E+00        -9.080437E+00        -2.681565E+00         0.000000E+00        -1.841618E+00         0.000000E+00        -2.502839E+00         0.000000E+00        -2.877731E+01        -3.044003E+01        -3.111712E+01        -3.269143E+01        -2.746103E+01        -2.818559E+01        -8.155878E-01        -7.423581E-01        -8.247157E-01        -8.986033E-01        -8.259167E-01        -1.788280E+00         1.100000E+02         3.000000E+00         4.250000E+02         1.920000E+02         3.000000E+01         4.000000E+00         1.050000E+02         2.000000E+00         4.200000E+01         4.000000E+00         3.260000E+02         2.300000E+01         8.800000E+01         1.000000E+01         2.180000E+02         1.610000E+02         6.000000E+01         8.000000E+00
        7.407000E+07         9.588808E+00         2.291566E-01         4.872428E-01         2.836005E-01        -3.511973E-01        -2.759766E-01        -4.028116E-01         1.347710E+00         1.612095E+00         1.161695E+00         3.030000E+02         3.330000E+02         3.540000E+02        -1.865138E+01        -1.869422E+01        -1.847154E+01        -9.353468E+00        -1.037770E+01        -9.374080E+00        -4.949501E-01        -8.048986E-01        -3.656550E-01        -3.345872E+00         0.000000E+00        -2.338927E+00         0.000000E+00        -2.710497E+00                  NAN        -2.743787E+01        -3.020538E+01        -2.953457E+01        -3.102462E+01        -2.466915E+01                  NAN        -6.348958E+00        -6.512895E+00        -6.439327E+00        -6.856160E+00        -6.588907E+00                  NAN        -4.636825E+00         0.000000E+00        -6.773379E+00         0.000000E+00        -4.590498E+00         0.000000E+00        -2.289877E+01        -2.513803E+01        -2.340907E+01        -2.616984E+01        -2.200863E+01        -2.479573E+01        -7.254578E+00        -7.089761E+00        -6.822259E+00        -6.845545E+00        -7.049896E+00        -7.957400E+00        -2.954321E+00         0.000000E+00        -1.791276E+00         0.000000E+00        -3.265616E+00         0.000000E+00        -2.851054E+01        -3.101348E+01        -3.099610E+01        -3.267887E+01        -2.686446E+01        -2.826007E+01        -8.058797E-01        -8.321588E-01        -7.718360E-01        -9.357955E-01        -7.946216E-01        -1.081091E+00         1.200000E+02         8.000000E+00         4.210000E+02         1.990000E+02         1.600000E+01         0.000000E+00         1.450000E+02         1.000000E+00         4.200000E+01         2.000000E+00         2.960000E+02         1.600000E+01         1.000000E+02         1.600000E+01         2.140000E+02         1.610000E+02         4.800000E+01         1.000000E+01
        7.410000E+07         8.942799E+00         2.153046E-01         4.744857E-01         3.102097E-01        -3.436053E-01        -3.037207E-01        -4.061980E-01         1.384607E+00         1.589606E+00         1.178138E+00         2.860000E+02         3.240000E+02         3.800000E+02        -1.817279E+01        -1.920653E+01        -1.827045E+01        -1.015646E+01        -9.469632E+00        -9.180246E+00        -6.390699E-01        -7.224832E-01        -3.490818E-01        -3.067038E+00         0.000000E+00        -2.291591E+00         0.000000E+00        -2.539964E+00         0.000000E+00        -2.747102E+01        -3.035783E+01        -2.961299E+01        -3.153100E+01        -2.575025E+01        -2.582796E+01        -6.280907E+00        -7.791468E+00        -6.446298E+00        -6.852069E+00        -6.629765E+00        -8.240153E+00        -5.174163E+00         0.000000E+00        -6.806024E+00         0.000000E+00        -4.490147E+00         0.000000E+00        -2.225623E+01        -2.739778E+01        -2.295380E+01        -2.747965E+01        -2.186198E+01        -2.480376E+01        -7.285541E+00        -6.380557E+00        -6.938929E+00        -6.875534E+00        -7.262108E+00        -7.296157E+00        -2.227044E+00         0.000000E+00        -1.872287E+00         0.000000E+00        -2.868042E+00         0.000000E+00        -2.955801E+01        -3.089605E+01        -3.083933E+01        -3.299509E+01        -2.671497E+01        -2.883390E+01        -9.077976E-01        -8.029608E-01        -7.508655E-01        -1.099226E+00        -7.892790E-01        -8.575935E-01         1.210000E+02         3.000000E+00         4.170000E+02         1.960000E+02         2.300000E+01         4.000000E+00         1.260000E+02         3.000000E+00         4.300000E+01         1.000000E+00         3.180000E+02         1.100000E+01         8.900000E+01         1.000000E+01         2.200000E+02         1.580000E+02         6.500000E+01         9.000000E+00
        7.413000E+07         8.803233E+00         2.136572E-01         4.744556E-01         3.118873E-01        -3.518761E-01        -3.360245E-01        -3.741289E-01         1.372042E+00         1.551358E+00         1.171176E+00         2.810000E+02         3.220000E+02         3.870000E+02        -1.886441E+01        -1.976718E+01        -1.819510E+01        -9.572652E+00        -9.578375E+00        -9.433574E+00        -5.002304E-01        -6.045397E-01        -2.763623E-01        -2.922846E+00         0.000000E+00        -2.393562E+00         0.000000E+00        -3.354095E+00         0.000000E+00        -2.720083E+01        -2.800495E+01        -2.963603E+01        -3.118142E+01        -2.536665E+01        -2.584219E+01        -6.654751E+00        -9.107720E+00        -6.338871E+00        -6.835198E+00        -6.928318E+00        -5.426750E+00        -5.293071E+00                  NAN        -6.801274E+00         0.000000E+00        -4.462110E+00         0.000000E+00        -2.228808E+01                  NAN        -2.296271E+01        -2.736722E+01        -2.205417E+01        -2.491089E+01        -7.178785E+00                  NAN        -6.758267E+00        -7.010443E+00        -7.123958E+00        -7.044968E+00        -2.983310E+00         0.000000E+00        -2.256937E+00         0.000000E+00        -2.392825E+00         0.000000E+00        -2.807895E+01        -2.993935E+01        -3.078312E+01        -3.292766E+01        -2.765137E+01        -2.924423E+01        -8.062481E-01        -1.024168E+00        -8.134034E-01        -1.028637E+00        -8.939829E-01        -8.763736E-01         1.220000E+02         2.000000E+00         4.010000E+02         2.080000E+02         2.900000E+01         2.000000E+00         1.290000E+02         0.000000E+00         3.800000E+01         2.000000E+00         3.220000E+02         1.100000E+01         8.200000E+01         9.000000E+00         2.150000E+02         1.610000E+02         6.000000E+01         5.000000E+00
        7.416000E+07         9.035431E+00         2.075945E-01         4.788339E-01         3.135716E-01        -3.211908E-01        -3.018131E-01        -3.563580E-01         1.393794E+00         1.601806E+00         1.199300E+00         2.690000E+02         3.360000E+02         3.850000E+02        -1.855047E+01        -1.931332E+01        -1.781498E+01        -9.791415E+00        -9.630050E+00        -9.583383E+00        -3.085324E-01        -5.628771E-01        -4.142862E-01        -3.099117E+00         0.000000E+00        -2.409076E+00         0.000000E+00        -4.192981E+00         0.000000E+00        -2.736841E+01        -3.178276E+01        -2.931437E+01        -3.110936E+01        -2.586940E+01        -2.634154E+01        -6.472826E+00        -4.980822E+00        -6.418580E+00        -6.769248E+00        -6.515462E+00        -7.699552E+00        -4.662146E+00                  NAN        -6.440947E+00         0.000000E+00        -4.388800E+00         0.000000E+00        -2.296275E+01                  NAN        -2.404137E+01        -2.759543E+01        -2.217278E+01        -2.252236E+01        -7.026073E+00                  NAN        -6.442269E+00        -7.539464E+00        -7.119535E+00        -9.233302E+00        -1.860248E+00         0.000000E+00        -1.889419E+00         0.000000E+00        -3.052145E+00         0.000000E+00        -2.934786E+01        -3.020935E+01        -3.090211E+01        -3.275870E+01        -2.713412E+01        -2.901892E+01        -9.795280E-01        -8.294513E-01        -8.108514E-01        -9.601239E-01        -8.756018E-01        -1.029099E+00         1.150000E+02         5.000000E+00         4.260000E+02         1.840000E+02         3.300000E+01         1.000000E+00         1.250000E+02         0.000000E+00         4.100000E+01         4.000000E+00         3.160000E+02         1.600000E+01         8.700000E+01         9.000000E+00         2.300000E+02         1.450000E+02         6.500000E+01         1.100000E+01
        7.419000E+07         9.429636E+00         2.379761E-01         4.703773E-01         2.916466E-01        -3.749369E-01        -3.075203E-01        -3.974374E-01         1.356764E+00         1.592721E+00         1.134171E+00         3.030000E+02         3.340000E+02         3.530000E+02        -1.901515E+01        -1.879110E+01        -1.800168E+01        -9.885477E+00        -9.727630E+00        -9.126451E+00        -3.148092E-01        -4.769873E-01        -4.671962E-01        -3.129650E+00         0.000000E+00        -2.450188E+00         0.000000E+00        -3.001402E+00                  NAN        -2.726047E+01        -3.070048E+01        -2.960443E+01        -3.133485E+01        -2.467672E+01                  NAN        -6.776831E+00        -6.924067E+00        -6.347331E+00        -6.658434E+00        -7.008942E+00                  NAN        -5.326861E+00         0.000000E+00        -5.589753E+00                  NAN        -4.242361E+00         0.000000E+00        -2.267615E+01        -2.321745E+01        -2.378240E+01                  NAN        -2.207465E+01        -2.343914E+01        -7.081526E+00        -9.175366E+00        -7.106013E+00                  NAN        -7.262161E+00        -9.815684E+00        -2.288094E+00         0.000000E+00        -1.808677E+00         0.000000E+00        -3.200937E+00         0.000000E+00        -2.892976E+01        -3.168623E+01        -3.104674E+01        -3.278928E+01        -2.703445E+01        -2.802985E+01        -8.662092E-01        -8.985341E-01        -7.664277E-01        -9.755442E-01        -9.396572E-01        -2.462334E-01         1.290000E+02         6.000000E+00         4.070000E+02         2.000000E+02         2.200000E+01         0.000000E+00         1.490000E+02         4.000000E+00         3.800000E+01         0.000000E+00         3.040000E+02         7.000000E+00         9.500000E+01         1.500000E+01         2.220000E+02         1.450000E+02         5.500000E+01         5.000000E+00
        7.422000E+07         1.018426E+01         2.395331E-01         4.487604E-01         3.117064E-01        -3.659228E-01        -3.054818E-01        -3.850913E-01         1.360267E+00         1.587370E+00         1.164084E+00         3.240000E+02         2.960000E+02         3.700000E+02        -1.842358E+01        -1.984416E+01        -1.804475E+01        -9.425555E+00        -9.931892E+00        -9.193245E+00        -3.105213E-01        -3.855771E-01        -6.065639E-01        -3.190508E+00         0.000000E+00        -2.489626E+00         0.000000E+00        -3.597761E+00                  NAN        -2.722330E+01        -2.958511E+01        -2.953545E+01        -3.150775E+01        -2.502505E+01                  NAN        -6.626115E+00        -6.965925E+00        -6.326213E+00        -6.646853E+00        -6.899005E+00                  NAN        -5.256752E+00         0.000000E+00        -6.336268E+00         0.000000E+00        -4.461221E+00         0.000000E+00        -2.268049E+01        -2.670694E+01        -2.242868E+01        -2.587731E+01        -2.205755E+01        -2.394157E+01        -6.962603E+00        -6.611439E+00        -7.352255E+00        -1.050630E+01        -7.286188E+00        -8.255175E+00        -1.963214E+00         0.000000E+00        -2.249168E+00         0.000000E+00        -2.591158E+00         0.000000E+00        -2.934387E+01        -3.076172E+01        -3.056305E+01        -3.282374E+01        -2.713822E+01        -2.832046E+01        -8.215727E-01        -7.300368E-01        -8.678188E-01        -9.753580E-01        -8.004975E-01        -1.037018E+00         1.330000E+02         1.200000E+01         3.890000E+02         2.000000E+02         3.000000E+01         0.000000E+00         1.320000E+02         5.000000E+00         3.000000E+01         1.000000E+00         3.170000E+02         1.700000E+01         8.900000E+01         1.700000E+01         1.940000E+02         1.640000E+02         6.700000E+01         9.000000E+00
        7.425000E+07         1.006087E+01         2.420153E-01         4.640838E-01         2.939009E-01        -3.574039E-01        -3.175144E-01        -3.687335E-01         1.361859E+00         1.561130E+00         1.211009E+00         3.090000E+02         3.190000E+02         3.620000E+02        -1.803126E+01        -1.975490E+01        -1.778033E+01        -9.814392E+00        -9.454946E+00        -9.223472E+00        -4.368961E-01        -3.914071E-01        -6.052444E-01        -3.048274E+00         0.000000E+00        -2.538102E+00         0.000000E+00        -3.451347E+00         0.000000E+00        -2.730175E+01        -2.983517E+01        -2.946632E+01        -3.143761E+01        -2.384796E+01        -2.641935E+01        -6.642930E+00        -7.566079E+00        -6.325745E+00        -6.613408E+00        -7.649334E+00        -6.551288E+00        -5.164814E+00         0.000000E+00        -5.830094E+00                  NAN        -4.173600E+00         0.000000E+00        -2.233439E+01        -2.616867E+01        -2.443618E+01                  NAN        -2.208648E+01        -2.533680E+01        -7.245205E+00        -6.902581E+00        -7.001015E+00                  NAN        -7.301834E+00        -8.261988E+00        -2.891534E+00         0.000000E+00        -2.157848E+00         0.000000E+00        -2.136347E+00         0.000000E+00        -2.872748E+01        -3.111264E+01        -3.065641E+01        -3.300473E+01        -2.742982E+01        -2.889603E+01        -7.200370E-01        -8.867889E-01        -7.446508E-01        -8.922750E-01        -1.031153E+00        -5.825100E-01         1.260000E+02         8.000000E+00         3.960000E+02         2.060000E+02         2.700000E+01         1.000000E+00         1.400000E+02         1.000000E+00         3.900000E+01         0.000000E+00         3.140000E+02         8.000000E+00         9.200000E+01         1.800000E+01         1.990000E+02         1.650000E+02         5.000000E+01         1.000000E+01
        7.428000E+07         9.503736E+00         2.436350E-01         4.733312E-01         2.830338E-01        -3.458970E-01        -2.786202E-01        -3.172220E-01         1.331173E+00         1.602942E+00         1.251840E+00         3.220000E+02         3.250000E+02         3.430000E+02        -1.819879E+01        -1.943607E+01        -1.784262E+01        -9.582361E+00        -9.955834E+00        -9.895284E+00        -4.233429E-01        -2.452098E-01        -3.572257E-01        -3.426704E+00         0.000000E+00        -2.328713E+00         0.000000E+00        -4.107038E+00         0.000000E+00        -2.731217E+01        -2.880556E+01        -2.952630E+01        -3.136674E+01        -2.301688E+01        -2.697478E+01        -6.506440E+00        -7.773601E+00        -6.453996E+00        -6.742984E+00        -6.590823E+00        -5.069331E+00        -4.994067E+00         0.000000E+00        -6.581255E+00         0.000000E+00        -4.317337E+00         0.000000E+00        -2.266766E+01        -2.444639E+01        -2.271007E+01        -2.663344E+01        -2.227901E+01        -2.304066E+01        -7.096905E+00        -8.158068E+00        -7.481322E+00        -7.382117E+00        -7.101510E+00        -7.854083E+00        -2.951214E+00         0.000000E+00        -2.066665E+00         0.000000E+00        -1.972445E+00         0.000000E+00        -2.854837E+01        -3.033547E+01        -3.053661E+01        -3.287112E+01        -2.714137E+01        -2.884834E+01        -7.326490E-01        -1.073782E+00        -8.455664E-01        -9.760999E-01        -9.280912E-01        -3.202069E-01         1.280000E+02         1.700000E+01         4.000000E+02         1.980000E+02         1.900000E+01         2.000000E+00         1.450000E+02         1.000000E+00         4.200000E+01         2.000000E+00         3.000000E+02         1.200000E+01         9.000000E+01         2.000000E+01         2.120000E+02         1.650000E+02         5.400000E+01         1.400000E+01
        7.431000E+07         9.844506E+00         2.506550E-01         4.710452E-01         2.782998E-01        -3.314283E-01        -2.986809E-01        -3.317151E-01         1.371081E+00         1.590690E+00         1.228096E+00         3.490000E+02         3.140000E+02         3.270000E+02        -1.806679E+01        -1.898778E+01        -1.808251E+01        -9.511953E+00        -1.015539E+01        -9.643055E+00        -6.452954E-01        -3.395771E-01        -4.213709E-01        -3.287893E+00         0.000000E+00        -2.374871E+00         0.000000E+00        -4.364052E+00         0.000000E+00        -2.728624E+01        -3.098509E+01        -2.942780E+01        -3.155770E+01        -2.349043E+01        -2.436076E+01        -6.613168E+00        -6.009104E+00        -6.476183E+00        -6.663828E+00        -5.937504E+00        -8.143423E+00        -4.930360E+00         0.000000E+00        -5.964715E+00                  NAN        -4.129456E+00         0.000000E+00        -2.266489E+01        -2.353498E+01        -2.378872E+01                  NAN        -2.244021E+01        -2.454425E+01        -7.081796E+00        -8.943173E+00        -6.746733E+00                  NAN        -7.205718E+00        -7.751908E+00        -2.868542E+00         0.000000E+00        -1.751569E+00         0.000000E+00        -3.056024E+00         0.000000E+00        -2.846311E+01        -3.002258E+01        -3.088583E+01        -3.293087E+01        -2.675206E+01        -2.834376E+01        -7.681693E-01        -7.945029E-01        -9.036021E-01        -9.052642E-01        -7.507315E-01        -7.501860E-01         1.320000E+02         8.000000E+00         4.060000E+02         1.950000E+02         2.100000E+01         2.000000E+00         1.440000E+02         4.000000E+00         4.100000E+01         0.000000E+00         3.060000E+02         7.000000E+00         9.900000E+01         1.200000E+01         2.120000E+02         1.540000E+02         5.300000E+01         1.000000E+01
        7.434000E+07         9.294400E+00         2.405213E-01         4.751070E-01         2.843717E-01        -3.178046E-01        -3.232473E-01        -3.517893E-01         1.381598E+00         1.571243E+00         1.187376E+00         3.220000E+02         3.350000E+02         3.330000E+02        -1.886945E+01        -1.962788E+01        -1.789134E+01        -9.322755E+00        -9.682556E+00        -9.798138E+00        -4.710839E-01        -5.052839E-01        -4.929688E-01        -3.711217E+00         0.000000E+00        -2.347010E+00         0.000000E+00        -3.661452E+00                  NAN        -2.689803E+01        -3.009057E+01        -2.931191E+01        -3.153510E+01        -2.384132E+01                  NAN        -6.645661E+00        -6.673320E+00        -6.563968E+00        -6.606889E+00        -7.628466E+00                  NAN        -5.032006E+00         0.000000E+00        -6.656463E+00         0.000000E+00        -4.285089E+00         0.000000E+00        -2.305890E+01        -2.682167E+01        -2.304931E+01        -2.612487E+01        -2.234005E+01        -2.441027E+01        -6.843465E+00        -8.295593E+00        -6.708337E+00        -7.319646E+00        -6.989407E+00        -8.240683E+00        -2.497421E+00         0.000000E+00        -2.159337E+00         0.000000E+00        -2.220216E+00         0.000000E+00        -2.911271E+01        -3.200119E+01        -3.057591E+01        -3.288989E+01        -2.744710E+01        -2.890553E+01        -8.265916E-01        -6.645879E-01        -8.553750E-01        -9.084172E-01        -6.999152E-01        -5.708960E-01         1.210000E+02         1.400000E+01         4.250000E+02         1.800000E+02         2.400000E+01         0.000000E+00         1.410000E+02         5.000000E+00         3.900000E+01         3.000000E+00         3.020000E+02         1.200000E+01         9.300000E+01         1.700000E+01         2.250000E+02         1.550000E+02         5.400000E+01         7.000000E+00
        7.437000E+07         9.698029E+00         2.752316E-01         4.387506E-01         2.860179E-01        -3.135020E-01        -3.243608E-01        -3.800403E-01         1.420811E+00         1.581012E+00         1.174267E+00         3.700000E+02         2.740000E+02         3.460000E+02        -1.883208E+01        -1.952250E+01        -1.808498E+01        -9.498982E+00        -9.840681E+00        -9.624335E+00        -4.427890E-01        -4.176243E-01        -2.686918E-01        -3.642681E+00         0.000000E+00        -2.276907E+00         0.000000E+00        -3.467616E+00         0.000000E+00        -2.718322E+01        -3.053297E+01        -2.955555E+01        -3.136999E+01        -2.414918E+01        -1.840259E+01        -6.305921E+00        -6.541932E+00        -6.495902E+00        -6.633114E+00        -7.223738E+00        -9.918905E+00        -4.868246E+00         0.000000E+00        -6.181910E+00         0.000000E+00        -4.190906E+00         0.000000E+00        -2.282609E+01        -2.614980E+01        -2.394935E+01        -2.452687E+01        -2.186497E+01        -2.381939E+01        -7.012218E+00        -7.396197E+00        -6.618299E+00        -7.117827E+00        -7.261385E+00        -8.784519E+00        -3.303519E+00         0.000000E+00        -1.915444E+00         0.000000E+00        -3.089958E+00         0.000000E+00        -2.821313E+01        -3.124792E+01        -3.107458E+01        -3.298295E+01        -2.647563E+01        -2.853871E+01        -8.177710E-01        -5.774306E-01        -8.342653E-01        -9.882535E-01        -1.082710E+00        -1.393435E+00         1.490000E+02         1.600000E+01         4.060000E+02         1.700000E+02         2.200000E+01         1.000000E+00         1.560000E+02         9.000000E+00         2.600000E+01         2.000000E+00         3.020000E+02         7.000000E+00         1.090000E+02         2.100000E+01         2.100000E+02         1.470000E+02         5.300000E+01         3.000000E+00
        7.440000E+07         1.012041E+01         2.770128E-01         4.355972E-01         2.873900E-01        -3.323948E-01        -3.015358E-01        -3.292377E-01         1.370046E+00         1.618334E+00         1.205004E+00         4.050000E+02         2.550000E+02         3.300000E+02        -1.871930E+01        -1.911674E+01        -1.749541E+01        -9.194448E+00        -1.034447E+01        -9.958948E+00        -6.634105E-01        -3.924024E-01        -3.027684E-01        -3.821661E+00         0.000000E+00        -2.156642E+00         0.000000E+00        -3.059851E+00         0.000000E+00        -2.673521E+01        -2.949943E+01        -2.988136E+01        -3.126255E+01        -2.453479E+01        -2.953499E+01        -6.540852E+00        -6.650792E+00        -6.425352E+00        -6.862881E+00        -6.975050E+00        -3.858117E+00        -4.730266E+00         0.000000E+00        -6.028833E+00                  NAN        -4.203292E+00         0.000000E+00        -2.316904E+01        -2.512723E+01        -2.362314E+01                  NAN        -2.260295E+01        -2.194559E+01        -6.792799E+00        -7.382933E+00        -6.892188E+00                  NAN        -7.094783E+00        -9.438055E+00        -3.380350E+00         0.000000E+00        -1.614766E+00         0.000000E+00        -2.757690E+00         0.000000E+00        -2.825166E+01        -3.029540E+01        -3.124892E+01        -3.283159E+01        -2.752486E+01        -2.862483E+01        -7.121531E-01        -6.389523E-01        -8.047795E-01        -1.034945E+00        -8.605603E-01        -9.168074E-01         1.470000E+02         1.200000E+01         4.040000E+02         1.780000E+02         2.200000E+01         1.000000E+00         1.610000E+02         3.000000E+00         2.700000E+01         0.000000E+00         3.010000E+02         1.000000E+01         1.020000E+02         1.500000E+01         2.200000E+02         1.420000E+02         5.900000E+01         9.000000E+00
        7.443000E+07         9.842202E+00         2.612604E-01         4.510407E-01         2.876989E-01        -3.413124E-01        -3.097452E-01        -3.831785E-01         1.386889E+00         1.587965E+00         1.168588E+00         3.320000E+02         2.890000E+02         3.690000E+02        -1.858600E+01        -1.980703E+01        -1.779155E+01        -9.680615E+00        -9.648642E+00        -9.594625E+00        -5.924293E-01        -2.616607E-01        -5.559073E-01        -2.771795E+00         0.000000E+00        -2.326840E+00         0.000000E+00        -2.864144E+00                  NAN        -2.742119E+01        -3.076745E+01        -2.965094E+01        -3.125333E+01        -2.462273E+01                  NAN        -6.714109E+00        -6.419371E+00        -6.372439E+00        -6.588000E+00        -6.892978E+00                  NAN        -4.993179E+00         0.000000E+00        -6.459994E+00         0.000000E+00        -4.596901E+00         0.000000E+00        -2.333227E+01        -2.382858E+01        -2.264491E+01        -2.518603E+01        -2.197633E+01        -2.092074E+01        -6.952536E+00        -8.521098E+00        -7.118765E+00        -1.059063E+01        -7.162727E+00        -8.956499E+00        -2.559176E+00         0.000000E+00        -1.806559E+00         0.000000E+00        -3.442526E+00         0.000000E+00        -2.902817E+01        -3.126578E+01        -3.100673E+01        -3.267496E+01        -2.688725E+01        -2.827459E+01        -9.713439E-01        -7.924047E-01        -7.572245E-01        -9.338406E-01        -6.638486E-01        -7.899264E-01         1.450000E+02         1.600000E+01         4.000000E+02         1.800000E+02         2.300000E+01         0.000000E+00         1.530000E+02         2.000000E+00         3.100000E+01         1.000000E+00         3.030000E+02         1.200000E+01         9.900000E+01         2.300000E+01         2.160000E+02         1.470000E+02         5.800000E+01         5.000000E+00
        7.446000E+07         1.038694E+01         2.760065E-01         4.286504E-01         2.953431E-01        -3.205564E-01        -3.568244E-01        -3.512098E-01         1.423082E+00         1.565288E+00         1.206086E+00         3.630000E+02         2.460000E+02         3.810000E+02        -1.807929E+01        -2.048565E+01        -1.791760E+01        -9.509299E+00        -9.719423E+00        -9.664672E+00        -6.662409E-01        -2.877025E-01        -3.219566E-01        -3.183337E+00         0.000000E+00        -2.361252E+00         0.000000E+00        -3.996213E+00         0.000000E+00        -2.784186E+01        -3.110080E+01        -2.956197E+01        -3.119310E+01        -2.468095E+01        -2.722226E+01        -6.359695E+00        -6.533622E+00        -6.460155E+00        -6.695263E+00        -6.191999E+00        -7.026011E+00        -5.188718E+00         0.000000E+00        -6.035960E+00         0.000000E+00        -4.603829E+00         0.000000E+00        -2.298544E+01        -2.598031E+01        -2.246106E+01        -2.652715E+01        -2.174903E+01        -2.388281E+01        -6.918589E+00        -7.960051E+00        -7.120264E+00        -8.113857E+00        -7.078942E+00        -7.985017E+00        -1.967142E+00         0.000000E+00        -1.852253E+00         0.000000E+00        -3.111004E+00         0.000000E+00        -2.938019E+01        -3.152393E+01        -3.101363E+01        -3.279597E+01        -2.632572E+01        -2.862729E+01        -8.058012E-01        -8.446457E-01        -9.118261E-01        -9.715500E-01        -1.221212E+00        -1.119024E+00         1.570000E+02         1.200000E+01         3.760000E+02         1.930000E+02         2.400000E+01         2.000000E+00         1.610000E+02         2.000000E+00         2.000000E+01         2.000000E+00         2.950000E+02         2.200000E+01         1.220000E+02         2.000000E+01         1.970000E+02         1.500000E+02         5.500000E+01         5.000000E+00
        7.449000E+07         1.008502E+01         2.769545E-01         4.309586E-01         2.920869E-01        -3.238163E-01        -3.480875E-01        -3.490803E-01         1.399887E+00         1.569780E+00         1.207738E+00         3.600000E+02         2.490000E+02         3.810000E+02        -1.844059E+01        -1.951832E+01        -1.772159E+01        -9.744229E+00        -9.428631E+00        -9.360051E+00        -5.706613E-01        -6.170686E-01        -6.955502E-01        -3.210659E+00         0.000000E+00        -2.193525E+00         0.000000E+00        -3.490031E+00         0.000000E+00        -2.749736E+01        -2.926048E+01        -2.969784E+01        -3.119810E+01        -2.436887E+01        -2.807723E+01        -6.581339E+00        -6.421265E+00        -6.524488E+00        -6.949198E+00        -7.083628E+00        -5.104581E+00        -4.812126E+00         0.000000E+00        -6.214548E+00         0.000000E+00        -4.517697E+00         0.000000E+00        -2.327330E+01        -2.626156E+01        -2.326420E+01        -2.495277E+01        -2.188311E+01        -2.319147E+01        -6.800540E+00        -8.346990E+00        -6.927849E+00        -8.678840E+00        -7.060689E+00        -9.367658E+00        -2.371266E+00         0.000000E+00        -1.782592E+00         0.000000E+00        -3.220856E+00         0.000000E+00        -2.902916E+01        -3.032113E+01        -3.114344E+01        -3.290186E+01        -2.704839E+01        -2.776854E+01        -8.817369E-01        -6.826805E-01        -8.313189E-01        -9.943672E-01        -6.783839E-01        -1.613644E+00         1.580000E+02         1.100000E+01         3.980000E+02         1.740000E+02         2.200000E+01         1.000000E+00         1.590000E+02         3.000000E+00         2.300000E+01         2.000000E+00         3.050000E+02         1.000000E+01         1.110000E+02         1.300000E+01         2.020000E+02         1.530000E+02         5.100000E+01         6.000000E+00
        7.452000E+07         1.018077E+01         2.619536E-01         4.249638E-01         3.130826E-01        -3.509989E-01        -2.670995E-01        -3.406880E-01         1.368583E+00         1.648218E+00         1.187396E+00         3.460000E+02         2.550000E+02         3.890000E+02        -1.928410E+01        -1.888774E+01        -1.762936E+01        -9.335758E+00        -9.845254E+00        -9.601504E+00        -3.552562E-01        -5.696230E-01        -5.777043E-01        -3.475568E+00         0.000000E+00        -2.227032E+00         0.000000E+00        -3.615768E+00         0.000000E+00        -2.700295E+01        -3.049872E+01        -2.957586E+01        -3.123178E+01        -2.451862E+01        -2.519449E+01        -6.966785E+00        -6.144057E+00        -6.454421E+00        -6.820697E+00        -6.542744E+00        -6.055237E+00        -4.995344E+00         0.000000E+00        -7.735599E+00         0.000000E+00        -4.613172E+00         0.000000E+00        -2.273582E+01        -2.566371E+01        -2.125450E+01        -2.939586E+01        -2.176116E+01        -2.422250E+01        -7.034532E+00        -7.303471E+00        -6.781449E+00        -7.223052E+00        -7.156853E+00        -7.895925E+00        -2.847250E+00         0.000000E+00        -1.594160E+00         0.000000E+00        -2.292601E+00         0.000000E+00        -2.916158E+01        -3.144644E+01        -3.120670E+01        -3.281821E+01        -2.717626E+01        -2.836570E+01        -8.102991E-01        -6.596595E-01        -7.967382E-01        -1.032824E+00        -8.088109E-01        -6.034987E-01         1.500000E+02         9.000000E+00         3.780000E+02         1.950000E+02         3.100000E+01         1.000000E+00         1.420000E+02         5.000000E+00         1.800000E+01         5.000000E+00         3.190000E+02         1.300000E+01         1.150000E+02         2.000000E+01         1.850000E+02         1.560000E+02         5.300000E+01         1.000000E+01
        7.455000E+07         1.019264E+01         2.647353E-01         4.281365E-01         3.071282E-01        -3.333221E-01        -2.780895E-01        -3.937782E-01         1.398098E+00         1.627633E+00         1.177823E+00         3.430000E+02         2.480000E+02         3.990000E+02        -1.835187E+01        -1.923754E+01        -1.791565E+01        -9.739148E+00        -1.002447E+01        -9.474835E+00        -3.839513E-01        -3.995776E-01        -7.610693E-01        -3.238089E+00         0.000000E+00        -2.147136E+00         0.000000E+00        -3.946264E+00         0.000000E+00        -2.761201E+01        -3.048456E+01        -2.986829E+01        -3.147840E+01        -2.500285E+01        -2.762985E+01        -6.505133E+00        -6.638419E+00        -6.372448E+00        -6.639306E+00        -6.562395E+00        -5.572315E+00        -5.382303E+00         0.000000E+00        -7.069714E+00         0.000000E+00        -4.407186E+00         0.000000E+00        -2.245809E+01        -2.548944E+01        -2.210238E+01        -3.010965E+01        -2.230630E+01        -2.648084E+01        -7.027170E+00        -8.379506E+00        -7.147073E+00        -6.066258E+00        -7.112930E+00        -6.274703E+00        -2.474618E+00         0.000000E+00        -1.818697E+00         0.000000E+00        -2.959315E+00         0.000000E+00        -2.918570E+01        -3.173065E+01        -3.119345E+01        -3.283351E+01        -2.738346E+01        -2.884301E+01        -7.089583E-01        -9.468396E-01        -7.863633E-01        -9.427190E-01        -5.968444E-01        -8.972483E-01         1.450000E+02         1.400000E+01         3.870000E+02         1.860000E+02         3.000000E+01         2.000000E+00         1.450000E+02         7.000000E+00         1.800000E+01         5.000000E+00         3.190000E+02         8.000000E+00         1.090000E+02         2.200000E+01         1.880000E+02         1.630000E+02         5.900000E+01         1.000000E+01
        7.458000E+07         9.747037E+00         2.525863E-01         4.394523E-01         3.079614E-01        -3.788668E-01        -3.083114E-01        -3.568784E-01         1.371660E+00         1.592889E+00         1.191287E+00         3.240000E+02         2.580000E+02         4.080000E+02        -1.835027E+01        -1.994350E+01        -1.750713E+01        -9.795499E+00        -9.539381E+00        -9.858182E+00        -3.682703E-01        -5.122064E-01        -6.250389E-01        -3.082099E+00         0.000000E+00        -2.336835E+00         0.000000E+00        -4.184046E+00         0.000000E+00        -2.737536E+01        -2.924210E+01        -2.942325E+01        -3.133905E+01        -2.474722E+01        -2.407730E+01        -6.652053E+00        -7.097274E+00        -6.533714E+00        -6.705521E+00        -6.403373E+00        -8.097690E+00        -5.093036E+00         0.000000E+00        -5.045517E+00         0.000000E+00        -4.551343E+00         0.000000E+00        -2.259210E+01        -2.839310E+01        -2.469261E+01        -2.973292E+01        -2.209392E+01        -2.407586E+01        -7.412192E+00        -3.660039E+00        -6.750065E+00        -6.032615E+00        -7.120668E+00        -8.007278E+00        -2.591243E+00         0.000000E+00        -1.789018E+00         0.000000E+00        -3.121051E+00         0.000000E+00        -2.866060E+01        -3.041998E+01        -3.117399E+01        -3.283610E+01        -2.653383E+01        -2.971539E+01        -8.784182E-01        -8.715965E-01        -8.477388E-01        -1.044250E+00        -8.186769E-01        -4.538000E-01         1.430000E+02         6.000000E+00         3.840000E+02         1.960000E+02         3.200000E+01         3.000000E+00         1.410000E+02         2.000000E+00         2.500000E+01         5.000000E+00         3.070000E+02         2.200000E+01         1.100000E+02         1.300000E+01         1.930000E+02         1.670000E+02         6.000000E+01         9.000000E+00
        7.461000E+07         9.502803E+00         2.275092E-01         4.479669E-01         3.245239E-01        -3.172816E-01        -3.108876E-01        -3.811091E-01         1.416241E+00         1.575772E+00         1.177939E+00         2.890000E+02         2.790000E+02         4.220000E+02        -1.818563E+01        -1.919984E+01        -1.786460E+01        -1.021543E+01        -9.890249E+00        -9.282798E+00        -4.365794E-01        -5.510560E-01        -7.459266E-01        -2.729109E+00         0.000000E+00        -2.438344E+00         0.000000E+00        -4.214151E+00                  NAN        -2.803468E+01        -3.026120E+01        -2.943929E+01        -3.142218E+01        -2.352275E+01                  NAN        -6.426138E+00        -6.124236E+00        -6.508816E+00        -6.796807E+00        -7.096140E+00                  NAN        -4.942474E+00         0.000000E+00        -6.364699E+00         0.000000E+00        -4.664805E+00         0.000000E+00        -2.293907E+01        -2.669441E+01        -2.332003E+01        -2.923074E+01        -2.194871E+01        -2.381797E+01        -7.010930E+00        -7.162201E+00        -7.719309E+00        -6.701505E+00        -7.126767E+00        -7.774185E+00        -2.504090E+00         0.000000E+00        -1.712766E+00         0.000000E+00        -1.889914E+00         0.000000E+00        -2.935730E+01        -3.143370E+01        -3.101393E+01        -3.263940E+01        -2.796957E+01        -2.846175E+01        -7.692454E-01        -6.863315E-01        -8.622018E-01        -9.699029E-01        -8.010485E-01        -4.760706E-01         1.230000E+02         1.500000E+01         3.880000E+02         1.940000E+02         4.400000E+01         0.000000E+00         1.300000E+02         6.000000E+00         2.600000E+01         4.000000E+00         3.200000E+02         1.600000E+01         9.000000E+01         1.800000E+01         2.070000E+02         1.580000E+02         6.600000E+01         8.000000E+00
        7.464000E+07         9.712110E+00         2.437018E-01         4.488709E-01         3.074273E-01        -3.204852E-01        -3.229441E-01        -4.097838E-01         1.402990E+00         1.560622E+00         1.161418E+00         3.170000E+02         2.920000E+02         3.810000E+02        -1.844156E+01        -1.923851E+01        -1.864904E+01        -9.318648E+00        -9.455018E+00        -9.166903E+00        -4.920062E-01        -5.670970E-01        -4.151428E-01        -3.004300E+00         0.000000E+00        -2.516681E+00         0.000000E+00        -4.543059E+00         0.000000E+00        -2.764263E+01        -2.839374E+01        -2.949090E+01        -3.157466E+01        -2.459244E+01        -2.683560E+01        -6.219311E+00        -8.065921E+00        -6.467842E+00        -6.622726E+00        -6.674191E+00        -8.629395E+00        -5.561457E+00         0.000000E+00        -5.931151E+00         0.000000E+00        -4.324798E+00         0.000000E+00        -2.236719E+01        -2.883656E+01        -2.403107E+01        -2.851969E+01        -2.239751E+01        -2.440993E+01        -6.869926E+00        -6.063824E+00        -6.763440E+00        -5.024831E+00        -7.137692E+00        -7.804618E+00        -2.391237E+00         0.000000E+00        -1.853862E+00         0.000000E+00        -3.224384E+00         0.000000E+00        -2.930405E+01        -3.190455E+01        -3.109444E+01        -3.291667E+01        -2.671317E+01        -2.835698E+01        -7.575453E-01        -9.406777E-01        -8.691563E-01        -9.148474E-01        -9.300571E-01        -1.000856E+00         1.310000E+02         1.000000E+01         3.790000E+02         2.100000E+02         3.300000E+01         1.000000E+00         1.380000E+02         4.000000E+00         2.900000E+01         1.000000E+00         3.170000E+02         1.300000E+01         9.300000E+01         1.100000E+01         1.970000E+02         1.690000E+02         6.700000E+01         1.000000E+01
        7.467000E+07         8.501485E+00         2.070174E-01         4.646416E-01         3.283410E-01        -3.052142E-01        -3.155685E-01        -3.840383E-01         1.441224E+00         1.575475E+00         1.187617E+00         2.940000E+02         2.960000E+02         4.000000E+02        -1.836024E+01        -1.953528E+01        -1.848846E+01        -9.550550E+00        -9.988787E+00        -9.520084E+00        -4.129118E-01        -5.435077E-01        -1.727203E-01        -3.510486E+00         0.000000E+00        -2.330479E+00         0.000000E+00        -2.964209E+00                  NAN        -2.728982E+01        -3.062957E+01        -2.948419E+01        -3.159491E+01        -2.469169E+01                  NAN        -6.582681E+00        -6.447958E+00        -6.474914E+00        -6.833498E+00        -7.179137E+00                  NAN        -5.610288E+00                  NAN        -6.500418E+00         0.000000E+00        -4.412070E+00         0.000000E+00        -2.233642E+01                  NAN        -2.213651E+01        -2.686335E+01        -2.179362E+01        -2.506238E+01        -6.893663E+00                  NAN        -7.370549E+00        -6.727004E+00        -7.292355E+00        -7.833327E+00        -2.411030E+00         0.000000E+00        -1.985738E+00         0.000000E+00        -2.999437E+00         0.000000E+00        -2.913792E+01        -3.062499E+01        -3.096055E+01        -3.286802E+01        -2.683304E+01        -2.847600E+01        -8.562099E-01        -8.853750E-01        -8.072168E-01        -9.009692E-01        -9.107628E-01        -9.702334E-01         1.160000E+02         8.000000E+00         3.890000E+02         2.100000E+02         4.100000E+01         0.000000E+00         1.220000E+02         0.000000E+00         3.300000E+01         4.000000E+00         3.340000E+02         9.000000E+00         8.900000E+01         1.200000E+01         1.970000E+02         1.790000E+02         6.800000E+01         1.200000E+01
        7.470000E+07         9.056366E+00         2.339481E-01         4.599305E-01         3.061214E-01        -3.743483E-01        -3.089854E-01        -4.071483E-01         1.385651E+00         1.600136E+00         1.147361E+00         3.220000E+02         2.820000E+02         3.860000E+02        -1.772905E+01        -1.939136E+01        -1.851363E+01        -9.494209E+00        -9.807101E+00        -9.410265E+00        -8.299483E-01        -5.499083E-01        -3.038962E-01        -3.140984E+00         0.000000E+00        -2.363505E+00         0.000000E+00        -4.479337E+00         0.000000E+00        -2.762186E+01        -3.146231E+01        -2.979813E+01        -3.132418E+01        -2.400625E+01        -2.647062E+01        -6.924910E+00        -5.721493E+00        -6.359792E+00        -7.044965E+00        -6.795779E+00        -7.530524E+00        -4.932664E+00         0.000000E+00        -6.438788E+00         0.000000E+00        -4.544814E+00         0.000000E+00        -2.254762E+01        -2.700598E+01        -2.335484E+01        -2.939050E+01        -2.175181E+01        -2.359157E+01        -7.279146E+00        -7.162476E+00        -6.841866E+00        -6.255012E+00        -7.429556E+00        -8.465304E+00        -2.776153E+00         0.000000E+00        -2.087718E+00         0.000000E+00        -2.551867E+00         0.000000E+00        -2.873118E+01        -3.120394E+01        -3.077156E+01        -3.302155E+01        -2.710245E+01        -2.815298E+01        -8.406013E-01        -9.738937E-01        -8.478552E-01        -9.841346E-01        -7.921570E-01        -9.683986E-01         1.260000E+02         8.000000E+00         3.950000E+02         2.040000E+02         2.900000E+01         2.000000E+00         1.320000E+02         4.000000E+00         3.200000E+01         5.000000E+00         3.160000E+02         1.300000E+01         8.500000E+01         2.000000E+01         2.040000E+02         1.760000E+02         5.100000E+01         1.200000E+01
        7.473000E+07         9.291975E+00         2.292208E-01         4.702562E-01         3.005230E-01        -3.567041E-01        -3.422438E-01        -3.941303E-01         1.381410E+00         1.553171E+00         1.184071E+00         3.000000E+02         2.900000E+02         4.000000E+02        -1.926351E+01        -1.957056E+01        -1.797469E+01        -9.207467E+00        -1.003558E+01        -9.442746E+00        -2.626825E-01        -4.647924E-01        -5.562882E-01        -3.808208E+00         0.000000E+00        -2.314917E+00         0.000000E+00        -4.080319E+00         0.000000E+00        -2.778835E+01        -2.922943E+01        -2.960036E+01        -3.116220E+01        -2.392275E+01        -2.845693E+01        -6.120608E+00        -7.455842E+00        -6.248396E+00        -6.710078E+00        -7.181505E+00        -6.912686E+00        -4.967937E+00         0.000000E+00        -6.618704E+00         0.000000E+00        -4.473912E+00         0.000000E+00        -2.329388E+01        -2.295308E+01        -2.279991E+01        -2.939762E+01        -2.156235E+01        -2.142876E+01        -6.953861E+00        -8.214253E+00        -6.970337E+00        -7.214271E+00        -7.369673E+00        -8.903206E+00        -2.701356E+00         0.000000E+00        -1.954905E+00         0.000000E+00        -2.853931E+00         0.000000E+00        -2.895706E+01        -3.173817E+01        -3.094003E+01        -3.295594E+01        -2.680546E+01        -2.789945E+01        -7.636657E-01        -7.191423E-01        -9.099111E-01        -8.282274E-01        -7.058382E-01        -1.765258E+00         1.200000E+02         1.600000E+01         4.040000E+02         2.030000E+02         2.000000E+01         1.000000E+00         1.360000E+02         4.000000E+00         3.700000E+01         4.000000E+00         3.160000E+02         5.000000E+00         9.200000E+01         2.300000E+01         2.150000E+02         1.570000E+02         5.500000E+01         5.000000E+00
        7.476000E+07         9.318865E+00         2.396733E-01         4.585722E-01         3.017544E-01        -3.037911E-01        -3.441414E-01        -3.714857E-01         1.423557E+00         1.561487E+00         1.182283E+00         3.270000E+02         2.820000E+02         3.810000E+02        -1.821846E+01        -1.970847E+01        -1.784630E+01        -9.515868E+00        -9.510777E+00        -9.707228E+00        -6.199761E-01        -6.847785E-01        -4.927049E-01        -3.714430E+00         0.000000E+00        -2.461125E+00         0.000000E+00        -4.738262E+00         0.000000E+00        -2.735224E+01        -2.897939E+01        -2.936556E+01        -3.166755E+01        -2.434860E+01        -2.324675E+01        -6.494744E+00        -8.198491E+00        -6.618578E+00        -6.558448E+00        -6.884951E+00        -9.806029E+00        -4.530157E+00         0.000000E+00        -6.503960E+00         0.000000E+00        -4.375527E+00         0.000000E+00        -2.325491E+01        -2.263739E+01        -2.288094E+01        -2.742142E+01        -2.232425E+01        -2.187711E+01        -6.896828E+00        -8.964724E+00        -6.807525E+00        -7.526752E+00        -7.150479E+00        -8.352670E+00        -2.894032E+00         0.000000E+00        -1.820963E+00         0.000000E+00        -2.513920E+00         0.000000E+00        -2.860577E+01        -3.058977E+01        -3.100638E+01        -3.290134E+01        -2.753092E+01        -2.836973E+01        -9.172454E-01        -7.915517E-01        -8.447998E-01        -8.689211E-01        -7.703801E-01        -6.325753E-01         1.300000E+02         6.000000E+00         3.910000E+02         2.070000E+02         2.900000E+01         1.000000E+00         1.440000E+02         3.000000E+00         2.900000E+01         5.000000E+00         3.030000E+02         1.800000E+01         9.500000E+01         1.600000E+01         2.030000E+02         1.680000E+02         5.700000E+01         6.000000E+00
        7.479000E+07         9.494804E+00         2.251286E-01         4.555609E-01         3.193105E-01        -3.396597E-01        -3.602233E-01        -3.955001E-01         1.408796E+00         1.547716E+00         1.198393E+00         3.260000E+02         2.750000E+02         3.890000E+02        -1.840175E+01        -1.972385E+01        -1.813756E+01        -9.505734E+00        -9.297882E+00        -9.304613E+00        -6.029169E-01        -6.671026E-01        -5.051425E-01        -3.254738E+00         0.000000E+00        -2.561938E+00         0.000000E+00        -2.363063E+00         0.000000E+00        -2.720040E+01        -3.087363E+01        -2.941490E+01        -3.121463E+01        -2.532973E+01        -2.284912E+01        -6.788650E+00        -6.545613E+00        -6.568792E+00        -6.634374E+00        -7.235184E+00        -8.387188E+00        -5.257822E+00         0.000000E+00        -5.230893E+00         0.000000E+00        -4.635884E+00         0.000000E+00        -2.269068E+01        -2.317056E+01        -2.481660E+01        -2.523347E+01        -2.152067E+01        -2.384508E+01        -7.075111E+00        -9.877381E+00        -6.408258E+00        -7.565865E+00        -7.430234E+00        -7.846344E+00        -2.389052E+00         0.000000E+00        -1.796246E+00         0.000000E+00        -2.061593E+00         0.000000E+00        -2.930170E+01        -3.163872E+01        -3.099026E+01        -3.294749E+01        -2.736190E+01        -2.787686E+01        -7.846477E-01        -8.985942E-01        -8.908366E-01        -8.837821E-01        -9.167116E-01        -4.050325E-01         1.290000E+02         8.000000E+00         3.870000E+02         2.030000E+02         3.500000E+01         2.000000E+00         1.300000E+02         1.000000E+00         3.300000E+01         1.000000E+00         3.210000E+02         1.600000E+01         9.100000E+01         1.300000E+01         2.070000E+02         1.680000E+02         6.100000E+01         8.000000E+00
        7.482000E+07         9.766281E+00         2.249176E-01         4.730292E-01         3.020532E-01        -3.164443E-01        -3.141388E-01        -3.973002E-01         1.416034E+00         1.575385E+00         1.162109E+00         3.120000E+02         3.080000E+02         3.700000E+02        -1.807812E+01        -1.942423E+01        -1.849847E+01        -9.772279E+00        -9.840681E+00        -9.517682E+00        -4.919948E-01        -6.472240E-01        -4.274498E-01        -3.666855E+00         0.000000E+00        -2.267239E+00         0.000000E+00        -3.618043E+00         0.000000E+00        -2.712740E+01        -3.132683E+01        -2.941716E+01        -3.118869E+01        -2.482775E+01        -2.725886E+01        -6.623746E+00        -6.549919E+00        -6.559732E+00        -6.615598E+00        -6.905859E+00        -6.618074E+00        -4.952858E+00         0.000000E+00        -6.706600E+00         0.000000E+00        -4.511781E+00         0.000000E+00        -2.300239E+01        -2.284649E+01        -2.345541E+01        -3.004711E+01        -2.192676E+01        -2.335050E+01        -6.652337E+00        -1.040362E+01        -6.519158E+00        -5.564318E+00        -7.241057E+00        -7.750397E+00        -1.979429E+00         0.000000E+00        -1.938820E+00         0.000000E+00        -2.751027E+00         0.000000E+00        -2.954656E+01        -3.054779E+01        -3.082525E+01        -3.266368E+01        -2.650735E+01        -2.958447E+01        -8.469507E-01        -8.856969E-01        -7.923850E-01        -1.000938E+00        -8.929239E-01        -1.002571E+00         1.280000E+02         7.000000E+00         4.110000E+02         1.920000E+02         2.300000E+01         3.000000E+00         1.240000E+02         1.000000E+00         4.000000E+01         3.000000E+00         3.190000E+02         1.500000E+01         9.700000E+01         7.000000E+00         2.190000E+02         1.650000E+02         5.500000E+01         9.000000E+00
        7.485000E+07         9.204523E+00         2.238428E-01         4.725571E-01         3.036001E-01        -3.127517E-01        -2.820605E-01        -3.718630E-01         1.399617E+00         1.602770E+00         1.181535E+00         3.090000E+02         3.180000E+02         3.630000E+02        -1.837155E+01        -1.885093E+01        -1.774691E+01        -9.739337E+00        -9.847443E+00        -1.009793E+01        -5.114282E-01        -6.007821E-01        -4.242980E-01        -3.208033E+00         0.000000E+00        -2.410323E+00         0.000000E+00        -4.115768E+00         0.000000E+00        -2.738888E+01        -2.809997E+01        -2.957404E+01        -3.133006E+01        -2.460601E+01        -2.845632E+01        -6.338484E+00        -8.170468E+00        -6.599063E+00        -6.551847E+00        -6.585070E+00        -4.806638E+00        -5.000860E+00         0.000000E+00        -6.477162E+00         0.000000E+00        -4.343489E+00         0.000000E+00        -2.262583E+01        -2.625371E+01        -2.419832E+01        -2.811089E+01        -2.196779E+01        -2.463609E+01        -7.074767E+00        -8.300366E+00        -6.169221E+00        -7.570159E+00        -7.383300E+00        -7.955956E+00        -2.105948E+00         0.000000E+00        -2.020179E+00         0.000000E+00        -2.237697E+00         0.000000E+00        -2.932381E+01        -3.026054E+01        -3.094470E+01        -3.288884E+01        -2.721210E+01        -2.739838E+01        -7.567091E-01        -1.125481E+00        -8.121988E-01        -9.170487E-01        -9.193639E-01        -8.441650E-01         1.230000E+02         1.100000E+01         4.010000E+02         2.020000E+02         2.600000E+01         1.000000E+00         1.320000E+02         3.000000E+00         4.000000E+01         4.000000E+00         3.110000E+02         1.200000E+01         9.100000E+01         1.600000E+01         2.140000E+02         1.710000E+02         5.600000E+01         7.000000E+00
        7.488000E+07         9.782840E+00         2.372127E-01         4.703974E-01         2.923899E-01        -3.427936E-01        -2.950154E-01        -3.850994E-01         1.390885E+00         1.593791E+00         1.177329E+00         3.170000E+02         3.110000E+02         3.620000E+02        -1.830318E+01        -1.910709E+01        -1.817250E+01        -9.414833E+00        -9.869024E+00        -9.649228E+00        -4.870950E-01        -7.056243E-01        -5.359837E-01        -2.997683E+00         0.000000E+00        -2.570279E+00         0.000000E+00        -4.235008E+00         0.000000E+00        -2.839149E+01        -3.024113E+01        -2.928266E+01        -3.143638E+01        -2.260295E+01        -2.792832E+01        -6.483204E+00        -5.616564E+00        -6.460495E+00        -6.714898E+00        -6.909206E+00        -5.538899E+00        -5.148961E+00         0.000000E+00        -5.080172E+00         0.000000E+00        -4.468446E+00         0.000000E+00        -2.273367E+01        -2.729711E+01        -2.430229E+01        -2.825320E+01        -2.194964E+01        -2.289688E+01        -7.078244E+00        -8.031869E+00        -6.818064E+00        -6.939953E+00        -7.278580E+00        -7.868559E+00        -2.502263E+00         0.000000E+00        -2.006244E+00         0.000000E+00        -2.612789E+00         0.000000E+00        -2.900399E+01        -3.060163E+01        -3.091971E+01        -3.292326E+01        -2.686768E+01        -2.890213E+01        -8.633736E-01        -1.028513E+00        -8.561616E-01        -9.219911E-01        -5.430543E-01        -6.960722E-01         1.300000E+02         1.300000E+01         3.800000E+02         2.160000E+02         2.200000E+01         3.000000E+00         1.350000E+02         2.000000E+00         3.800000E+01         2.000000E+00         3.150000E+02         1.000000E+01         9.200000E+01         1.900000E+01         2.090000E+02         1.770000E+02         5.300000E+01         1.000000E+01
        7.491000E+07         9.025796E+00         2.165200E-01         4.814368E-01         3.020432E-01        -3.327169E-01        -2.936454E-01        -4.101630E-01         1.424804E+00         1.593483E+00         1.174484E+00         3.070000E+02         3.140000E+02         3.690000E+02        -1.819064E+01        -1.893818E+01        -1.836528E+01        -9.963790E+00        -1.002680E+01        -9.291718E+00        -4.655007E-01        -6.203197E-01        -5.521956E-01        -2.830864E+00         0.000000E+00        -2.428526E+00         0.000000E+00        -2.637046E+00                  NAN        -2.796806E+01        -3.087821E+01        -2.964304E+01        -3.121553E+01        -2.512652E+01                  NAN        -6.691651E+00        -6.607133E+00        -6.317641E+00        -6.969323E+00        -7.062232E+00                  NAN        -5.077655E+00         0.000000E+00        -5.353280E+00         0.000000E+00        -4.642463E+00         0.000000E+00        -2.246109E+01        -2.665018E+01        -2.419849E+01        -2.696053E+01        -2.143367E+01        -2.239863E+01        -7.234144E+00        -6.827099E+00        -6.975216E+00        -8.980296E+00        -7.284861E+00        -8.826700E+00        -2.533922E+00         0.000000E+00        -2.046260E+00         0.000000E+00        -3.289103E+00         0.000000E+00        -2.915747E+01        -3.159382E+01        -3.068089E+01        -3.280554E+01        -2.624173E+01        -2.943490E+01        -8.184507E-01        -7.083111E-01        -8.124207E-01        -9.713765E-01        -9.595081E-01        -1.217787E+00         1.160000E+02         9.000000E+00         4.100000E+02         1.990000E+02         3.000000E+01         0.000000E+00         1.200000E+02         2.000000E+00         4.300000E+01         4.000000E+00         3.180000E+02         1.500000E+01         9.100000E+01         1.300000E+01         2.140000E+02         1.770000E+02         5.300000E+01         7.000000E+00
        7.494000E+07         9.589114E+00         2.172000E-01         4.756807E-01         3.071194E-01        -3.181021E-01        -3.410193E-01        -3.822444E-01         1.426044E+00         1.548419E+00         1.154874E+00         2.460000E+02         3.260000E+02         4.180000E+02        -1.901043E+01        -1.930884E+01        -1.842014E+01        -9.568695E+00        -9.709030E+00        -9.281261E+00        -4.163492E-01        -6.403366E-01        -5.532735E-01        -2.628493E+00         0.000000E+00        -2.505812E+00         0.000000E+00        -4.169720E+00                  NAN        -2.786001E+01        -3.089493E+01        -2.961486E+01        -3.146569E+01        -2.404890E+01                  NAN        -6.732162E+00        -5.879110E+00        -6.464951E+00        -6.604042E+00        -6.824604E+00                  NAN        -4.515627E+00         0.000000E+00        -6.039629E+00         0.000000E+00        -4.867554E+00         0.000000E+00        -2.290904E+01        -2.604761E+01        -2.260354E+01        -2.767004E+01        -2.144307E+01        -2.469402E+01        -7.169064E+00        -7.123961E+00        -7.404674E+00        -7.718884E+00        -7.374535E+00        -6.507671E+00        -2.541286E+00         0.000000E+00        -2.013375E+00         0.000000E+00        -3.022192E+00         0.000000E+00        -2.905399E+01        -3.116287E+01        -3.085296E+01        -3.290156E+01        -2.675491E+01        -2.821604E+01        -7.074468E-01        -7.576343E-01        -8.788459E-01        -8.674455E-01        -8.508113E-01        -1.397492E+00         1.220000E+02         1.200000E+01         4.090000E+02         1.950000E+02         2.600000E+01         0.000000E+00         1.240000E+02         7.000000E+00         3.800000E+01         4.000000E+00         3.220000E+02         7.000000E+00         8.500000E+01         2.200000E+01         2.240000E+02         1.620000E+02         5.300000E+01         5.000000E+00
        7.497000E+07         9.237764E+00         2.175647E-01         4.767659E-01         3.056694E-01        -2.766251E-01        -2.719326E-01        -3.695942E-01         1.473751E+00         1.602673E+00         1.179816E+00         2.490000E+02         3.320000E+02         4.090000E+02        -1.745305E+01        -1.896525E+01        -1.776997E+01        -9.919132E+00        -1.025288E+01        -9.532907E+00        -5.621643E-01        -7.023549E-01        -6.799035E-01        -2.594993E+00         0.000000E+00        -2.520600E+00         0.000000E+00        -2.778676E+00                  NAN        -2.852511E+01        -2.882499E+01        -2.955794E+01        -3.147929E+01        -2.469119E+01                  NAN        -6.069524E+00        -6.164139E+00        -6.295632E+00        -6.687081E+00        -6.813314E+00                  NAN        -4.252790E+00         0.000000E+00        -5.594845E+00         0.000000E+00        -4.826248E+00         0.000000E+00        -2.339273E+01        -2.610753E+01        -2.454804E+01        -2.949860E+01        -2.154967E+01        -2.177473E+01        -7.252148E+00        -6.749590E+00        -6.230870E+00        -6.551004E+00        -7.023740E+00        -9.056890E+00        -1.991128E+00         0.000000E+00        -2.085123E+00         0.000000E+00        -2.804508E+00         0.000000E+00        -2.964137E+01        -3.031584E+01        -3.080455E+01        -3.272960E+01        -2.718480E+01        -2.916646E+01        -7.401001E-01        -1.073690E+00        -7.291065E-01        -9.564527E-01        -7.460959E-01        -1.056459E+00         1.200000E+02         1.400000E+01         4.040000E+02         1.980000E+02         2.800000E+01         0.000000E+00         1.230000E+02         6.000000E+00         4.100000E+01         4.000000E+00         3.170000E+02         1.100000E+01         8.300000E+01         2.000000E+01         2.170000E+02         1.760000E+02         4.800000E+01         9.000000E+00
        7.500000E+07         8.498969E+00         2.063817E-01         4.795385E-01         3.140798E-01        -3.282599E-01        -2.914365E-01        -3.921499E-01         1.403185E+00         1.607548E+00         1.175255E+00         2.550000E+02         3.230000E+02         4.120000E+02        -1.708451E+01        -1.922502E+01        -1.863433E+01        -1.019662E+01        -9.666026E+00        -9.201348E+00        -8.507452E-01        -7.243267E-01        -4.908030E-01        -2.526936E+00         0.000000E+00        -2.537570E+00         0.000000E+00        -5.169490E+00                  NAN        -2.805152E+01        -2.875367E+01        -2.962172E+01        -3.146182E+01        -2.325187E+01                  NAN        -6.427356E+00        -6.700734E+00        -6.342506E+00        -6.645682E+00        -6.695341E+00                  NAN        -4.263848E+00         0.000000E+00        -6.053861E+00         0.000000E+00        -4.587986E+00         0.000000E+00        -2.318996E+01        -2.667688E+01        -2.461317E+01        -2.788756E+01        -2.154118E+01        -2.245202E+01        -7.360826E+00        -8.121310E+00        -6.418933E+00        -7.657628E+00        -7.179310E+00        -8.283965E+00        -2.516216E+00         0.000000E+00        -1.949635E+00         0.000000E+00        -3.663441E+00         0.000000E+00        -2.943739E+01        -2.946021E+01        -3.100270E+01        -3.304104E+01        -2.620957E+01        -2.787132E+01        -7.504565E-01        -1.212236E+00        -7.475354E-01        -8.770388E-01        -6.937362E-01        -6.075612E-01         1.130000E+02         1.200000E+01         4.010000E+02         2.080000E+02         3.000000E+01         0.000000E+00         1.110000E+02         5.000000E+00         4.400000E+01         3.000000E+00         3.310000E+02         8.000000E+00         7.900000E+01         1.700000E+01         2.230000E+02         1.740000E+02         5.300000E+01         6.000000E+00
        7.503000E+07         9.506327E+00         2.213416E-01         4.751587E-01         3.034997E-01        -3.520710E-01        -2.873749E-01        -3.451795E-01         1.398421E+00         1.604986E+00         1.202898E+00         2.920000E+02         3.130000E+02         3.850000E+02        -1.825906E+01        -1.844333E+01        -1.775423E+01        -9.496884E+00        -9.824656E+00        -9.704141E+00        -5.314133E-01        -9.213205E-01        -5.707486E-01        -3.245959E+00         0.000000E+00        -2.328425E+00         0.000000E+00        -4.304017E+00         0.000000E+00        -2.706763E+01        -2.862376E+01        -2.962534E+01        -3.100629E+01        -2.368095E+01        -2.394180E+01        -6.577453E+00        -6.530786E+00        -6.491896E+00        -6.806541E+00        -7.192837E+00        -1.053218E+01        -5.090465E+00         0.000000E+00        -6.348381E+00         0.000000E+00        -4.440823E+00         0.000000E+00        -2.301811E+01        -2.654481E+01        -2.326115E+01        -2.895085E+01        -2.214355E+01        -2.346916E+01        -6.922533E+00        -6.293514E+00        -6.993574E+00        -5.097870E+00        -7.074524E+00        -6.758933E+00        -2.051524E+00         0.000000E+00        -2.114595E+00         0.000000E+00        -3.123941E+00         0.000000E+00        -2.927442E+01        -3.021679E+01        -3.081505E+01        -3.267207E+01        -2.682983E+01        -2.906063E+01        -6.468126E-01        -7.497111E-01        -8.596609E-01        -9.668251E-01        -8.800177E-01        -4.913178E-01         1.150000E+02         1.200000E+01         3.810000E+02         2.290000E+02         2.600000E+01         1.000000E+00         1.260000E+02         4.000000E+00         3.900000E+01         4.000000E+00         3.170000E+02         1.200000E+01         9.400000E+01         1.200000E+01         2.000000E+02         1.960000E+02         5.400000E+01         8.000000E+00
        7.506000E+07         8.948183E+00         2.139122E-01         4.871194E-01         2.989683E-01        -3.672215E-01        -2.732465E-01        -3.599851E-01         1.354395E+00         1.618891E+00         1.184897E+00         3.090000E+02         3.400000E+02         3.410000E+02        -1.732584E+01        -1.828821E+01        -1.823743E+01        -9.408129E+00        -1.032032E+01        -9.603346E+00        -7.906755E-01        -8.773274E-01        -3.272516E-01        -3.540228E+00         0.000000E+00        -2.424987E+00         0.000000E+00        -3.728782E+00         0.000000E+00        -2.674424E+01        -2.840508E+01        -2.962971E+01        -3.154834E+01        -2.352157E+01        -2.393939E+01        -6.697249E+00        -8.216169E+00        -6.495964E+00        -6.666676E+00        -6.932355E+00        -8.964661E+00        -5.348249E+00         0.000000E+00        -6.098337E+00         0.000000E+00        -4.036460E+00         0.000000E+00        -2.253949E+01        -3.049520E+01        -2.368757E+01        -2.805301E+01        -2.242043E+01        -2.377737E+01        -7.139858E+00        -4.145476E+00        -6.709697E+00        -6.650981E+00        -7.244530E+00        -7.614657E+00        -2.441501E+00         0.000000E+00        -2.087546E+00         0.000000E+00        -2.232576E+00         0.000000E+00        -2.885381E+01        -3.138445E+01        -3.083061E+01        -3.306569E+01        -2.731940E+01        -2.772737E+01        -7.264138E-01        -1.556939E+00        -8.598141E-01        -9.270828E-01        -1.059910E+00        -4.038555E-01         1.190000E+02         6.000000E+00         3.780000E+02         2.350000E+02         2.500000E+01         1.000000E+00         1.170000E+02         1.000000E+00         4.300000E+01         4.000000E+00         3.270000E+02         1.000000E+01         8.000000E+01         8.000000E+00         2.170000E+02         1.930000E+02         5.600000E+01         7.000000E+00
        7.509000E+07         9.106067E+00         2.139786E-01         4.786041E-01         3.074172E-01        -3.736664E-01        -2.667046E-01        -3.309330E-01         1.355499E+00         1.626083E+00         1.222675E+00         3.020000E+02         3.150000E+02         3.730000E+02        -1.889011E+01        -1.844903E+01        -1.856343E+01        -9.402130E+00        -9.755167E+00        -9.169984E+00        -5.790383E-01        -1.048792E+00        -3.765993E-01        -4.056744E+00         0.000000E+00        -2.396547E+00         0.000000E+00        -3.569516E+00         0.000000E+00        -2.713225E+01        -3.075641E+01        -2.966826E+01        -3.135986E+01        -2.402254E+01        -2.964554E+01        -6.546129E+00        -6.482902E+00        -6.468951E+00        -6.806499E+00        -7.318776E+00        -6.529527E+00        -4.974738E+00         0.000000E+00        -5.868982E+00         0.000000E+00        -4.277595E+00         0.000000E+00        -2.286908E+01        -2.517422E+01        -2.337429E+01        -2.742023E+01        -2.202752E+01        -2.336362E+01        -7.020846E+00        -7.074139E+00        -6.941126E+00        -7.407003E+00        -7.221356E+00        -8.692877E+00        -2.648791E+00         0.000000E+00        -1.924056E+00         0.000000E+00        -2.748695E+00         0.000000E+00        -2.897319E+01        -3.069292E+01        -3.100683E+01        -3.288108E+01        -2.699437E+01        -2.818451E+01        -7.139139E-01        -1.364641E+00        -8.022011E-01        -9.987924E-01        -6.551660E-01        -9.994470E-01         1.180000E+02         7.000000E+00         3.990000E+02         2.090000E+02         2.900000E+01         2.000000E+00         1.220000E+02         2.000000E+00         3.700000E+01         7.000000E+00         3.290000E+02         5.000000E+00         9.300000E+01         1.200000E+01         2.180000E+02         1.810000E+02         5.600000E+01         5.000000E+00
        7.512000E+07         9.253864E+00         2.074417E-01         4.832331E-01         3.093253E-01        -3.455406E-01        -2.696453E-01        -4.028464E-01         1.399936E+00         1.615784E+00         1.168626E+00         2.690000E+02         3.390000E+02         3.820000E+02        -1.826388E+01        -1.828088E+01        -1.814055E+01        -9.536352E+00        -1.037375E+01        -9.138401E+00        -7.420234E-01        -9.752988E-01        -5.433080E-01        -2.990656E+00         0.000000E+00        -2.488411E+00         0.000000E+00        -3.810984E+00         0.000000E+00        -2.784785E+01        -2.921121E+01        -2.967403E+01        -3.163760E+01        -2.472532E+01        -2.733012E+01        -6.516127E+00        -6.953590E+00        -6.412683E+00        -6.704015E+00        -7.229163E+00        -9.177078E+00        -5.017299E+00         0.000000E+00        -7.227873E+00         0.000000E+00        -4.340047E+00         0.000000E+00        -2.280639E+01        -2.729270E+01        -2.249875E+01        -2.560205E+01        -2.204340E+01        -2.262426E+01        -6.758765E+00        -6.964776E+00        -7.020810E+00        -9.349501E+00        -7.130048E+00        -9.494107E+00        -2.639916E+00         0.000000E+00        -2.008421E+00         0.000000E+00        -3.002033E+00         0.000000E+00        -2.885942E+01        -3.104811E+01        -3.071306E+01        -3.297969E+01        -2.657228E+01        -2.819469E+01        -8.783262E-01        -8.755945E-01        -8.242640E-01        -8.783749E-01        -9.394847E-01        -9.307965E-01         1.210000E+02         9.000000E+00         3.720000E+02         2.300000E+02         3.000000E+01         2.000000E+00         1.140000E+02         3.000000E+00         3.900000E+01         7.000000E+00         3.250000E+02         1.400000E+01         8.000000E+01         1.700000E+01         2.210000E+02         1.810000E+02         5.400000E+01         1.100000E+01
        7.515000E+07         9.867264E+00         2.406883E-01         4.522762E-01         3.070355E-01        -3.551424E-01        -2.995660E-01        -3.426323E-01         1.387674E+00         1.575105E+00         1.225659E+00         3.100000E+02         2.970000E+02         3.830000E+02        -1.892690E+01        -1.838670E+01        -1.803849E+01        -9.063740E+00        -9.856075E+00        -9.377754E+00        -5.963075E-01        -9.848028E-01        -5.021591E-01        -2.874811E+00         0.000000E+00        -2.205032E+00         0.000000E+00        -4.582512E+00         0.000000E+00        -2.741893E+01        -2.879934E+01        -2.967730E+01        -3.131613E+01        -2.419298E+01        -2.614638E+01        -6.487540E+00        -6.231263E+00        -6.339509E+00        -6.661585E+00        -6.499170E+00        -8.849035E+00        -5.450684E+00         0.000000E+00        -7.516018E+00         0.000000E+00        -4.360408E+00         0.000000E+00        -2.307079E+01        -2.345776E+01        -2.290603E+01        -2.669650E+01        -2.217830E+01        -2.432520E+01        -7.001795E+00        -9.219014E+00        -6.722350E+00        -7.042203E+00        -7.033369E+00        -7.001521E+00        -2.868733E+00         0.000000E+00        -2.096094E+00         0.000000E+00        -3.033325E+00         0.000000E+00        -2.891291E+01        -3.028391E+01        -3.081534E+01        -3.258097E+01        -2.673957E+01        -2.838405E+01        -7.880839E-01        -1.029451E+00        -7.932864E-01        -9.701460E-01        -9.946263E-01        -1.445694E-01         1.380000E+02         9.000000E+00         3.730000E+02         2.110000E+02         3.100000E+01         2.000000E+00         1.370000E+02         1.000000E+01         2.700000E+01         4.000000E+00         3.150000E+02         9.000000E+00         9.600000E+01         1.800000E+01         1.950000E+02         1.820000E+02         6.000000E+01         5.000000E+00
        7.518000E+07         9.281993E+00         2.258518E-01         4.590566E-01         3.150916E-01        -3.488120E-01        -2.924394E-01        -3.626672E-01         1.381931E+00         1.608346E+00         1.179899E+00         3.240000E+02         2.890000E+02         3.770000E+02        -1.877745E+01        -1.859608E+01        -1.745590E+01        -9.397486E+00        -1.008820E+01        -9.587594E+00        -4.728727E-01        -1.061197E+00        -8.240857E-01        -3.063022E+00         0.000000E+00        -2.442657E+00         0.000000E+00        -5.227369E+00                  NAN        -2.738589E+01        -2.958666E+01        -2.945289E+01        -3.135624E+01        -2.343567E+01                  NAN        -6.634204E+00        -5.641771E+00        -6.516723E+00        -6.503868E+00        -6.921635E+00                  NAN        -5.249424E+00         0.000000E+00        -6.138003E+00         0.000000E+00        -3.984625E+00         0.000000E+00        -2.276838E+01        -2.756814E+01        -2.304569E+01        -2.803773E+01        -2.255254E+01        -2.437523E+01        -6.743082E+00        -6.950663E+00        -7.436220E+00        -6.907723E+00        -7.143174E+00        -7.109562E+00        -2.820870E+00         0.000000E+00        -2.042714E+00         0.000000E+00        -2.518625E+00         0.000000E+00        -2.895739E+01        -3.115712E+01        -3.082502E+01        -3.283424E+01        -2.747511E+01        -2.791154E+01        -7.493849E-01        -1.197548E+00        -7.240115E-01        -8.948654E-01        -8.660784E-01        -1.799574E+00         1.280000E+02         6.000000E+00         3.770000E+02         2.200000E+02         3.300000E+01         0.000000E+00         1.320000E+02         4.000000E+00         2.700000E+01         4.000000E+00         3.270000E+02         8.000000E+00         9.100000E+01         1.700000E+01         2.060000E+02         1.790000E+02         6.900000E+01         2.000000E+00
        7.521000E+07         9.425494E+00         2.352440E-01         4.710193E-01         2.937367E-01        -3.285751E-01        -3.127187E-01        -3.906503E-01         1.393304E+00         1.581046E+00         1.164234E+00         3.030000E+02         3.260000E+02         3.610000E+02        -1.805582E+01        -1.864724E+01        -1.818379E+01        -9.939254E+00        -9.861010E+00        -9.259589E+00        -7.137482E-01        -1.077912E+00        -6.335893E-01        -3.288613E+00         0.000000E+00        -2.493746E+00         0.000000E+00        -4.565324E+00                  NAN        -2.705032E+01        -3.023697E+01        -2.953729E+01        -3.146672E+01        -2.361467E+01                  NAN        -6.720456E+00        -8.456492E+00        -6.477433E+00        -6.615014E+00        -7.064452E+00                  NAN        -4.993185E+00         0.000000E+00        -5.635752E+00         0.000000E+00        -4.169193E+00         0.000000E+00        -2.231228E+01        -2.489865E+01        -2.385940E+01        -3.094383E+01        -2.223084E+01        -2.282960E+01        -7.167107E+00        -7.793227E+00        -6.629005E+00        -7.174568E+00        -7.144597E+00        -8.137751E+00        -2.445741E+00         0.000000E+00        -2.012160E+00         0.000000E+00        -3.498089E+00         0.000000E+00        -2.912696E+01        -3.014782E+01        -3.090724E+01        -3.269831E+01        -2.681293E+01        -2.915892E+01        -8.617943E-01        -6.903292E-01        -7.972870E-01        -9.043524E-01        -7.381867E-01        -7.062081E-01         1.290000E+02         8.000000E+00         3.820000E+02         2.200000E+02         2.500000E+01         0.000000E+00         1.420000E+02         4.000000E+00         3.900000E+01         3.000000E+00         3.000000E+02         1.400000E+01         9.300000E+01         1.500000E+01         2.110000E+02         1.810000E+02         5.600000E+01         4.000000E+00
        7.524000E+07         9.435240E+00         2.251373E-01         4.688181E-01         3.060446E-01        -3.118625E-01        -2.627507E-01        -3.503367E-01         1.405208E+00         1.633417E+00         1.181930E+00         2.880000E+02         3.220000E+02         3.800000E+02        -1.800747E+01        -1.875631E+01        -1.783835E+01        -9.469571E+00        -9.960726E+00        -9.664828E+00        -8.014486E-01        -8.348433E-01        -6.108030E-01        -3.287293E+00         0.000000E+00        -2.403936E+00         0.000000E+00        -3.566500E+00                  NAN        -2.743735E+01        -3.051064E+01        -2.960172E+01        -3.136813E+01        -2.514361E+01                  NAN        -6.238909E+00        -7.329687E+00        -6.279758E+00        -6.825570E+00        -6.401963E+00                  NAN        -4.762224E+00         0.000000E+00        -6.507899E+00         0.000000E+00        -4.225273E+00         0.000000E+00        -2.307254E+01        -2.417272E+01        -2.375044E+01        -2.938026E+01        -2.226199E+01        -2.342465E+01        -7.039049E+00        -9.119663E+00        -6.307322E+00        -8.146808E+00        -7.173361E+00        -7.519507E+00        -2.343300E+00         0.000000E+00        -2.155504E+00         0.000000E+00        -2.680797E+00         0.000000E+00        -2.908551E+01        -3.049322E+01        -3.069432E+01        -3.268000E+01        -2.718051E+01        -2.927735E+01        -8.817200E-01        -9.392298E-01        -7.698350E-01        -1.013594E+00        -9.444095E-01        -2.924714E-01         1.290000E+02         1.000000E+01         3.820000E+02         2.120000E+02         3.100000E+01         0.000000E+00         1.330000E+02         3.000000E+00         3.800000E+01         5.000000E+00         3.140000E+02         9.000000E+00         8.700000E+01         1.500000E+01         2.070000E+02         1.770000E+02         6.400000E+01         9.000000E+00
        7.527000E+07         9.298439E+00         2.229689E-01         4.717836E-01         3.052475E-01        -3.302897E-01        -2.902140E-01        -3.686669E-01         1.364100E+00         1.618159E+00         1.178345E+00         2.990000E+02         3.250000E+02         3.660000E+02        -1.858065E+01        -1.940792E+01        -1.841851E+01        -9.470067E+00        -9.989170E+00        -9.467846E+00        -3.509808E-01        -6.940510E-01        -4.566271E-01        -3.354306E+00         0.000000E+00        -2.572747E+00         0.000000E+00        -4.081454E+00                  NAN        -2.767282E+01        -3.040838E+01        -2.918806E+01        -3.137728E+01        -2.487963E+01                  NAN        -6.360753E+00        -6.430758E+00        -6.625441E+00        -6.668417E+00        -6.066813E+00                  NAN        -5.079535E+00         0.000000E+00        -6.884259E+00         0.000000E+00        -4.353601E+00         0.000000E+00        -2.292019E+01        -2.155690E+01        -2.295631E+01        -2.930356E+01        -2.197954E+01        -2.313228E+01        -6.956969E+00        -6.519132E+00        -6.689254E+00        -6.727999E+00        -7.239459E+00        -9.473956E+00        -2.686516E+00         0.000000E+00        -1.918699E+00         0.000000E+00        -2.311692E+00         0.000000E+00        -2.852085E+01        -3.171647E+01        -3.070134E+01        -3.286273E+01        -2.759715E+01        -2.851162E+01        -9.013828E-01        -9.009221E-01        -8.860249E-01        -9.311313E-01        -8.163433E-01        -6.511304E-01         1.210000E+02         7.000000E+00         3.760000E+02         2.230000E+02         3.700000E+01         0.000000E+00         1.280000E+02         1.000000E+00         3.900000E+01         4.000000E+00         3.190000E+02         1.100000E+01         9.000000E+01         1.000000E+01         2.160000E+02         1.680000E+02         5.400000E+01         1.100000E+01
        7.530000E+07         9.601938E+00         2.214904E-01         4.757308E-01         3.027788E-01        -3.702077E-01        -2.916554E-01        -3.852546E-01         1.329395E+00         1.607326E+00         1.155362E+00         3.180000E+02         3.210000E+02         3.510000E+02        -1.893585E+01        -1.850684E+01        -1.842011E+01        -9.230181E+00        -1.009034E+01        -9.151424E+00        -5.982540E-01        -6.341296E-01        -2.939530E-01        -3.793810E+00         0.000000E+00        -2.388206E+00         0.000000E+00        -3.785491E+00         0.000000E+00        -2.667037E+01        -2.878418E+01        -2.953932E+01        -3.166942E+01        -2.523949E+01        -2.653028E+01        -6.479483E+00        -7.640306E+00        -6.506054E+00        -6.603806E+00        -6.647592E+00        -6.943136E+00        -5.438275E+00         0.000000E+00        -6.010447E+00         0.000000E+00        -4.330070E+00         0.000000E+00        -2.211374E+01        -2.121154E+01        -2.404869E+01        -3.012069E+01        -2.189453E+01        -2.515618E+01        -7.330244E+00        -1.077163E+01        -6.722626E+00        -7.602691E+00        -7.415028E+00        -7.125612E+00        -3.063121E+00         0.000000E+00        -2.233828E+00         0.000000E+00        -2.057761E+00         0.000000E+00        -2.823298E+01        -3.048537E+01        -3.066852E+01        -3.289584E+01        -2.720199E+01        -2.912570E+01        -8.539885E-01        -9.037028E-01        -8.251947E-01        -9.122464E-01        -1.137485E+00        -7.817496E-01         1.290000E+02         6.000000E+00         3.760000E+02         2.230000E+02         2.200000E+01         8.000000E+00         1.270000E+02         2.000000E+00         4.100000E+01         4.000000E+00         3.150000E+02         1.300000E+01         8.300000E+01         1.200000E+01         1.910000E+02         1.970000E+02         5.600000E+01         9.000000E+00
        7.533000E+07         9.592329E+00         2.131601E-01         4.764124E-01         3.104274E-01        -3.326397E-01        -2.839311E-01        -4.260787E-01         1.369419E+00         1.596028E+00         1.138939E+00         2.980000E+02         3.310000E+02         3.610000E+02        -1.921564E+01        -1.798016E+01        -1.852389E+01        -9.639324E+00        -1.007182E+01        -9.111203E+00        -5.488455E-01        -8.683150E-01        -3.293936E-01        -3.277556E+00         0.000000E+00        -2.409737E+00         0.000000E+00        -2.345972E+00         0.000000E+00        -2.759544E+01        -2.649307E+01        -2.935980E+01        -3.114461E+01        -2.561865E+01        -2.746148E+01        -6.328037E+00        -1.176203E+01        -6.546869E+00        -6.835086E+00        -7.037406E+00        -5.300732E+00        -5.394924E+00         0.000000E+00        -5.754904E+00         0.000000E+00        -4.532783E+00         0.000000E+00        -2.275715E+01        -2.225955E+01        -2.378026E+01        -3.018318E+01        -2.192700E+01        -2.257762E+01        -6.814318E+00        -9.998095E+00        -6.795706E+00        -6.599591E+00        -7.314716E+00        -8.381165E+00        -2.934213E+00         0.000000E+00        -2.103560E+00         0.000000E+00        -1.942117E+00         0.000000E+00        -2.849267E+01        -3.231011E+01        -3.064156E+01        -3.292652E+01        -2.764640E+01        -2.831531E+01        -7.549759E-01        -5.371331E-01        -8.824850E-01        -9.000078E-01        -1.031882E+00        -8.329648E-01         1.330000E+02         1.000000E+00         3.730000E+02         2.260000E+02         3.000000E+01         1.000000E+00         1.270000E+02         1.000000E+00         3.900000E+01         8.000000E+00         3.140000E+02         1.300000E+01         1.020000E+02         1.000000E+01         2.030000E+02         1.780000E+02         5.500000E+01         1.100000E+01
        7.536000E+07         1.023925E+01         2.287046E-01         4.576101E-01         3.136853E-01        -3.341208E-01        -2.947314E-01        -3.626188E-01         1.391609E+00         1.616902E+00         1.202249E+00         3.110000E+02         3.060000E+02         3.730000E+02        -1.886078E+01        -1.900849E+01        -1.754086E+01        -1.008006E+01        -9.659373E+00        -9.602597E+00        -4.483084E-01        -7.732004E-01        -4.129476E-01        -3.316336E+00         0.000000E+00        -2.523631E+00         0.000000E+00        -4.183172E+00         0.000000E+00        -2.763097E+01        -2.948144E+01        -2.945615E+01        -3.125457E+01        -2.437916E+01        -2.441752E+01        -6.475860E+00        -5.981912E+00        -6.550796E+00        -6.746364E+00        -6.633018E+00        -7.817006E+00        -5.750491E+00         0.000000E+00        -6.586639E+00         0.000000E+00        -4.093881E+00         0.000000E+00        -2.213903E+01        -2.410100E+01        -2.309996E+01        -2.858304E+01        -2.261212E+01        -2.430927E+01        -7.158464E+00        -8.842977E+00        -6.972402E+00        -8.222670E+00        -7.171952E+00        -8.057349E+00        -2.481153E+00         0.000000E+00        -1.901252E+00         0.000000E+00        -2.753526E+00         0.000000E+00        -2.907809E+01        -3.115211E+01        -3.081933E+01        -3.285433E+01        -2.706609E+01        -2.934095E+01        -9.198664E-01        -8.592832E-01        -7.929980E-01        -9.765592E-01        -7.212353E-01        -5.321608E-01         1.200000E+02         1.600000E+01         3.760000E+02         2.160000E+02         3.300000E+01         3.000000E+00         1.360000E+02         3.000000E+00         3.000000E+01         5.000000E+00         3.140000E+02         1.400000E+01         9.900000E+01         1.000000E+01         1.900000E+02         1.780000E+02         6.000000E+01         1.500000E+01
        7.539000E+07         9.099773E+00         2.014859E-01         4.622365E-01         3.362776E-01        -2.950527E-01        -2.674716E-01        -3.709742E-01         1.461575E+00         1.642555E+00         1.189710E+00         2.630000E+02         3.030000E+02         4.240000E+02        -1.880103E+01        -1.878979E+01        -1.786654E+01        -9.373496E+00        -1.014546E+01        -9.561634E+00        -4.150100E-01        -5.808225E-01        -5.141584E-01        -3.470050E+00         0.000000E+00        -2.364421E+00         0.000000E+00        -3.032540E+00         0.000000E+00        -2.763792E+01        -3.203193E+01        -2.985910E+01        -3.115310E+01        -2.441984E+01        -2.482861E+01        -6.278080E+00        -4.378690E+00        -6.304745E+00        -6.803773E+00        -7.170338E+00        -9.012266E+00        -5.361369E+00         0.000000E+00        -5.690133E+00         0.000000E+00        -4.414261E+00         0.000000E+00        -2.266895E+01        -2.292507E+01        -2.488542E+01        -3.023911E+01        -2.204570E+01        -2.194865E+01        -6.739687E+00        -1.072101E+01        -6.607787E+00        -6.210742E+00        -7.332339E+00        -8.656749E+00        -2.367481E+00         0.000000E+00        -2.058463E+00         0.000000E+00        -2.460060E+00         0.000000E+00        -2.953517E+01        -2.989237E+01        -3.087737E+01        -3.262014E+01        -2.727387E+01        -2.837164E+01        -7.245600E-01        -5.959685E-01        -8.795271E-01        -1.031212E+00        -9.223015E-01        -5.813034E-01         1.130000E+02         5.000000E+00         3.780000E+02         2.200000E+02         4.700000E+01         1.000000E+00         1.230000E+02         2.000000E+00         3.200000E+01         4.000000E+00         3.270000E+02         1.400000E+01         8.700000E+01         1.000000E+01         2.060000E+02         1.800000E+02         7.400000E+01         8.000000E+00
        7.542000E+07         8.844820E+00         1.947280E-01         4.674240E-01         3.378481E-01        -3.054488E-01        -2.404365E-01        -3.633936E-01         1.428270E+00         1.659400E+00         1.174273E+00         2.620000E+02         3.190000E+02         4.090000E+02        -1.736744E+01        -1.852737E+01        -1.766931E+01        -9.551312E+00        -1.026660E+01        -9.787540E+00        -6.755613E-01        -4.640569E-01        -4.833340E-01        -3.102116E+00         0.000000E+00        -2.438704E+00         0.000000E+00        -2.891451E+00         0.000000E+00        -2.791901E+01        -2.846223E+01        -2.955918E+01        -3.163575E+01        -2.488740E+01        -2.400695E+01        -6.080558E+00        -7.373837E+00        -6.389745E+00        -6.863206E+00        -7.020527E+00        -7.848153E+00        -4.856023E+00                  NAN        -6.031912E+00         0.000000E+00        -4.482757E+00         0.000000E+00        -2.303126E+01                  NAN        -2.446060E+01        -2.878632E+01        -2.194844E+01        -2.454856E+01        -7.019305E+00                  NAN        -6.159351E+00        -6.806974E+00        -7.099963E+00        -7.706028E+00        -2.366802E+00         0.000000E+00        -2.008180E+00         0.000000E+00        -2.476688E+00         0.000000E+00        -2.886634E+01        -3.099688E+01        -3.095172E+01        -3.293509E+01        -2.717038E+01        -2.789515E+01        -7.940521E-01        -7.966285E-01        -8.072622E-01        -9.665391E-01        -9.835774E-01        -9.080300E-01         1.120000E+02         6.000000E+00         3.790000E+02         2.180000E+02         4.700000E+01         2.000000E+00         1.090000E+02         0.000000E+00         3.600000E+01         6.000000E+00         3.330000E+02         1.800000E+01         7.700000E+01         9.000000E+00         1.970000E+02         1.940000E+02         6.500000E+01         1.300000E+01
        7.545000E+07         9.461802E+00         2.105834E-01         4.754098E-01         3.140068E-01        -3.664401E-01        -3.175544E-01        -4.081376E-01         1.366031E+00         1.578728E+00         1.150909E+00         2.820000E+02         3.330000E+02         3.750000E+02        -1.823510E+01        -1.943936E+01        -1.862216E+01        -9.473479E+00        -9.721768E+00        -9.037714E+00        -6.656332E-01        -5.885507E-01        -3.556459E-01        -3.234119E+00         0.000000E+00        -2.603071E+00         0.000000E+00        -3.087966E+00         0.000000E+00        -2.686849E+01        -3.126780E+01        -2.954179E+01        -3.142609E+01        -2.538728E+01        -2.884347E+01        -6.765806E+00        -6.414375E+00        -6.498537E+00        -6.587374E+00        -7.058271E+00        -7.541661E+00        -5.443800E+00         0.000000E+00        -5.819167E+00         0.000000E+00        -4.533652E+00         0.000000E+00        -2.231829E+01        -2.088030E+01        -2.397760E+01        -2.884376E+01        -2.200036E+01        -2.366962E+01        -7.244011E+00        -9.017618E+00        -6.740634E+00        -6.480418E+00        -7.304016E+00        -7.944970E+00        -2.266374E+00         0.000000E+00        -1.980200E+00         0.000000E+00        -3.021270E+00         0.000000E+00        -2.899706E+01        -3.215689E+01        -3.093737E+01        -3.297694E+01        -2.699397E+01        -2.835337E+01        -1.032033E+00        -4.946517E-01        -9.050714E-01        -9.634536E-01        -7.301413E-01        -1.133474E+00         1.070000E+02         7.000000E+00         4.070000E+02         2.040000E+02         3.600000E+01         3.000000E+00         1.250000E+02         2.000000E+00         3.600000E+01         5.000000E+00         3.180000E+02         1.600000E+01         7.300000E+01         1.100000E+01         2.030000E+02         1.870000E+02         6.000000E+01         1.500000E+01
        7.548000E+07         9.361789E+00         2.245359E-01         4.647923E-01         3.106718E-01        -3.306305E-01        -2.705682E-01        -3.819706E-01         1.395980E+00         1.646136E+00         1.182018E+00         3.120000E+02         2.970000E+02         3.810000E+02        -1.823840E+01        -1.896537E+01        -1.820878E+01        -9.216848E+00        -9.854744E+00        -9.385601E+00        -6.716587E-01        -6.325446E-01        -5.718089E-01        -2.996268E+00         0.000000E+00        -2.515952E+00         0.000000E+00        -3.406434E+00         0.000000E+00        -2.702657E+01        -2.840536E+01        -2.943334E+01        -3.164193E+01        -2.466974E+01        -2.586174E+01        -6.772272E+00        -7.752821E+00        -6.428102E+00        -6.637818E+00        -7.033943E+00        -8.114020E+00        -5.440551E+00         0.000000E+00        -6.654138E+00         0.000000E+00        -4.479214E+00         0.000000E+00        -2.308552E+01        -2.650078E+01        -2.302736E+01        -3.026725E+01        -2.178021E+01        -2.380228E+01        -6.918048E+00        -6.958141E+00        -6.725595E+00        -5.255043E+00        -7.311894E+00        -8.513530E+00        -2.724741E+00         0.000000E+00        -1.912556E+00         0.000000E+00        -3.130576E+00         0.000000E+00        -2.876870E+01        -3.057982E+01        -3.103727E+01        -3.290806E+01        -2.671137E+01        -2.840346E+01        -8.284779E-01        -1.263361E+00        -8.930455E-01        -8.990550E-01        -9.456962E-01        -1.158506E+00         1.220000E+02         9.000000E+00         3.800000E+02         2.220000E+02         2.800000E+01         3.000000E+00         1.280000E+02         4.000000E+00         3.100000E+01         3.000000E+00         3.200000E+02         1.600000E+01         8.100000E+01         1.000000E+01         2.020000E+02         1.900000E+02         5.400000E+01         1.200000E+01
        7.551000E+07         9.626109E+00         2.381829E-01         4.599084E-01         3.019087E-01        -3.446284E-01        -2.809886E-01        -3.629275E-01         1.405701E+00         1.633588E+00         1.231375E+00         3.070000E+02         2.950000E+02         3.880000E+02        -1.836706E+01        -1.859479E+01        -1.767879E+01        -9.634538E+00        -1.000036E+01        -9.161598E+00        -5.605166E-01        -7.614696E-01        -1.066044E+00        -3.143614E+00         0.000000E+00        -2.336198E+00         0.000000E+00        -3.041491E+00         0.000000E+00        -2.730033E+01        -3.013783E+01        -2.958081E+01        -3.164889E+01        -2.519312E+01        -2.536577E+01        -6.928314E+00        -7.070084E+00        -6.260658E+00        -6.591127E+00        -7.136628E+00        -7.469113E+00        -5.329159E+00         0.000000E+00        -5.647323E+00         0.000000E+00        -4.613928E+00         0.000000E+00        -2.241611E+01        -2.383032E+01        -2.380963E+01        -2.896594E+01        -2.212446E+01        -2.247564E+01        -6.965345E+00        -7.386097E+00        -6.665903E+00        -7.609152E+00        -6.848612E+00        -8.577288E+00        -2.554531E+00         0.000000E+00        -2.045508E+00         0.000000E+00        -2.520767E+00         0.000000E+00        -2.918736E+01        -3.054016E+01        -3.083768E+01        -3.295212E+01        -2.767704E+01        -2.849266E+01        -7.262174E-01        -1.115232E+00        -8.162654E-01        -1.017667E+00        -9.425562E-01        -1.338436E+00         1.220000E+02         1.600000E+01         3.870000E+02         2.070000E+02         2.800000E+01         4.000000E+00         1.310000E+02         1.200000E+01         3.200000E+01         2.000000E+00         3.080000E+02         1.700000E+01         9.100000E+01         1.700000E+01         2.040000E+02         1.790000E+02         5.900000E+01         8.000000E+00
        7.554000E+07         9.858696E+00         2.369882E-01         4.622668E-01         3.007450E-01        -3.255191E-01        -2.924811E-01        -3.871368E-01         1.389595E+00         1.602567E+00         1.178996E+00         2.840000E+02         3.230000E+02         3.830000E+02        -1.826225E+01        -1.921796E+01        -1.831840E+01        -9.564326E+00        -1.016157E+01        -9.536217E+00        -6.068796E-01        -6.206207E-01        -3.842140E-01        -3.235522E+00         0.000000E+00        -2.573553E+00         0.000000E+00        -5.164935E+00         0.000000E+00        -2.756608E+01        -2.993817E+01        -2.950418E+01        -3.134412E+01        -2.381281E+01        -2.076310E+01        -6.451902E+00        -6.577080E+00        -6.390124E+00        -6.783939E+00        -6.901145E+00        -1.123066E+01        -5.016350E+00         0.000000E+00        -6.860692E+00         0.000000E+00        -4.533018E+00         0.000000E+00        -2.316350E+01        -2.758561E+01        -2.282820E+01        -3.377444E+01        -2.179447E+01        -2.319797E+01        -6.948019E+00        -7.244547E+00        -7.254320E+00        -4.389514E+00        -7.238094E+00        -7.487239E+00        -1.852476E+00         0.000000E+00        -1.769097E+00         0.000000E+00        -2.755503E+00         0.000000E+00        -2.950631E+01        -3.053803E+01        -3.119155E+01        -3.291561E+01        -2.711254E+01        -2.769243E+01        -7.930701E-01        -1.002910E+00        -8.674746E-01        -9.930209E-01        -6.008069E-01        -5.329569E-01         1.240000E+02         1.700000E+01         3.910000E+02         2.050000E+02         2.600000E+01         1.000000E+00         1.310000E+02         6.000000E+00         3.100000E+01         2.000000E+00         3.160000E+02         1.600000E+01         9.700000E+01         2.200000E+01         2.160000E+02         1.640000E+02         4.800000E+01         1.000000E+01
        7.557000E+07         9.440946E+00         2.399148E-01         4.574695E-01         3.026157E-01        -3.722283E-01        -2.929456E-01        -3.956603E-01         1.374767E+00         1.603972E+00         1.183986E+00         3.060000E+02         3.120000E+02         3.720000E+02        -1.834125E+01        -2.002385E+01        -1.883157E+01        -9.497517E+00        -9.629922E+00        -9.265486E+00        -6.445660E-01        -4.387777E-01        -2.057471E-01        -2.789764E+00         0.000000E+00        -2.467562E+00         0.000000E+00        -4.283228E+00                  NAN        -2.737292E+01        -2.843953E+01        -2.944595E+01        -3.119747E+01        -2.273605E+01                  NAN        -6.714005E+00        -7.467707E+00        -6.412364E+00        -6.725915E+00        -7.846608E+00                  NAN        -5.752378E+00         0.000000E+00        -6.290957E+00         0.000000E+00        -4.460285E+00         0.000000E+00        -2.238414E+01        -2.359543E+01        -2.414507E+01        -3.111005E+01        -2.205746E+01        -2.535723E+01        -7.124286E+00        -9.072665E+00        -6.701338E+00        -4.808352E+00        -7.447740E+00        -7.434204E+00        -2.758034E+00         0.000000E+00        -1.916210E+00         0.000000E+00        -2.539850E+00         0.000000E+00        -2.891698E+01        -3.088878E+01        -3.092803E+01        -3.275355E+01        -2.760955E+01        -2.890500E+01        -8.478597E-01        -1.124144E+00        -7.156850E-01        -1.029979E+00        -7.707451E-01        -1.364978E+00         1.270000E+02         1.200000E+01         4.150000E+02         1.800000E+02         3.000000E+01         0.000000E+00         1.350000E+02         9.000000E+00         2.800000E+01         1.000000E+00         3.160000E+02         1.300000E+01         9.100000E+01         1.600000E+01         2.150000E+02         1.660000E+02         6.200000E+01         7.000000E+00
        7.560000E+07         9.037205E+00         2.173839E-01         4.831043E-01         2.995118E-01        -4.064497E-01        -2.791109E-01        -3.793186E-01         1.317756E+00         1.619084E+00         1.203148E+00         2.590000E+02         3.720000E+02         3.590000E+02        -1.886332E+01        -1.901628E+01        -1.855868E+01        -8.890027E+00        -1.007581E+01        -9.282356E+00        -5.352706E-01        -4.425812E-01        -4.584129E-01        -3.190554E+00         0.000000E+00        -2.575787E+00         0.000000E+00        -4.849670E+00                  NAN        -2.711589E+01        -3.155699E+01        -2.935394E+01        -3.122196E+01        -2.382522E+01                  NAN        -6.784929E+00        -5.464005E+00        -6.344082E+00        -6.918436E+00        -6.875601E+00                  NAN        -4.590889E+00         0.000000E+00        -6.672024E+00         0.000000E+00        -4.448056E+00         0.000000E+00        -2.308806E+01        -2.562143E+01        -2.268492E+01        -2.913514E+01        -2.186890E+01        -2.286112E+01        -7.185574E+00        -7.714825E+00        -6.935107E+00        -7.962560E+00        -7.197802E+00        -8.411407E+00        -2.823212E+00         0.000000E+00        -1.733138E+00         0.000000E+00        -1.820342E+00         0.000000E+00        -2.862106E+01        -3.110339E+01        -3.088236E+01        -3.274363E+01        -2.793234E+01        -2.869036E+01        -8.349512E-01        -7.106800E-01        -7.564412E-01        -9.994155E-01        -8.009431E-01        -1.062118E+00         1.140000E+02         1.300000E+01         4.230000E+02         1.860000E+02         2.800000E+01         0.000000E+00         1.290000E+02         4.000000E+00         4.200000E+01         1.000000E+00         3.170000E+02         9.000000E+00         8.600000E+01         1.900000E+01         2.300000E+02         1.590000E+02         5.000000E+01         9.000000E+00
        7.563000E+07         1.009796E+01         2.641121E-01         4.490531E-01         2.868348E-01        -3.355334E-01        -3.173577E-01        -3.761701E-01         1.374282E+00         1.600044E+00         1.186714E+00         3.690000E+02         3.040000E+02         3.170000E+02        -1.863065E+01        -1.948266E+01        -1.877470E+01        -9.736258E+00        -9.676924E+00        -9.106850E+00        -5.222147E-01        -2.946098E-01        -3.862842E-01        -3.403896E+00         0.000000E+00        -2.501990E+00         0.000000E+00        -3.724310E+00         0.000000E+00        -2.771752E+01        -3.036698E+01        -2.943887E+01        -3.182324E+01        -2.511614E+01        -2.357851E+01        -6.434345E+00        -6.787190E+00        -6.533231E+00        -6.504846E+00        -6.933637E+00        -7.518632E+00        -4.925082E+00         0.000000E+00        -6.131354E+00         0.000000E+00        -4.217438E+00         0.000000E+00        -2.322661E+01        -2.496924E+01        -2.385224E+01        -2.729492E+01        -2.245041E+01        -2.230087E+01        -7.124566E+00        -8.689573E+00        -6.179217E+00        -6.330219E+00        -7.143730E+00        -8.068945E+00        -2.549102E+00         0.000000E+00        -2.014232E+00         0.000000E+00        -2.787826E+00         0.000000E+00        -2.893759E+01        -3.088195E+01        -3.088689E+01        -3.297866E+01        -2.684872E+01        -2.901515E+01        -8.098692E-01        -9.300462E-01        -8.543813E-01        -9.262813E-01        -9.664426E-01        -5.738700E-01         1.390000E+02         8.000000E+00         4.120000E+02         1.820000E+02         2.200000E+01         1.000000E+00         1.550000E+02         4.000000E+00         2.600000E+01         1.000000E+00         3.050000E+02         1.100000E+01         1.190000E+02         1.800000E+01         2.080000E+02         1.590000E+02         6.000000E+01         7.000000E+00
        7.566000E+07         9.075088E+00         2.177906E-01         4.479319E-01         3.342774E-01        -3.274877E-01        -3.159885E-01        -4.229734E-01         1.424220E+00         1.605670E+00         1.161435E+00         2.960000E+02         2.940000E+02         4.000000E+02        -1.873226E+01        -1.981020E+01        -1.807065E+01        -9.772126E+00        -9.948354E+00        -9.108775E+00        -3.337806E-01        -3.456338E-01        -5.403812E-01        -3.374453E+00         0.000000E+00        -2.422267E+00         0.000000E+00        -4.314755E+00         0.000000E+00        -2.727758E+01        -2.982011E+01        -2.955490E+01        -3.185499E+01        -2.386430E+01        -2.654576E+01        -6.568526E+00        -7.556337E+00        -6.400066E+00        -6.601290E+00        -6.918324E+00        -9.881196E+00        -4.942467E+00         0.000000E+00        -6.928195E+00         0.000000E+00        -4.123353E+00         0.000000E+00        -2.281205E+01        -2.349579E+01        -2.432582E+01        -2.972473E+01        -2.238501E+01        -2.393097E+01        -7.435580E+00        -8.810177E+00        -5.384387E+00        -6.235979E+00        -7.256645E+00        -8.805952E+00        -2.531895E+00         0.000000E+00        -2.104678E+00         0.000000E+00        -2.904967E+00         0.000000E+00        -2.881352E+01        -3.080295E+01        -3.067154E+01        -3.300262E+01        -2.694979E+01        -2.815357E+01        -9.609556E-01        -1.083438E+00        -8.214250E-01        -8.956336E-01        -9.324936E-01        -9.913810E-01         1.190000E+02         1.100000E+01         4.080000E+02         1.820000E+02         4.200000E+01         2.000000E+00         1.180000E+02         2.000000E+00         2.700000E+01         2.000000E+00         3.420000E+02         1.100000E+01         8.500000E+01         1.400000E+01         2.220000E+02         1.590000E+02         7.200000E+01         1.400000E+01
        7.569000E+07         9.555805E+00         2.474586E-01         4.446320E-01         3.079094E-01        -3.180523E-01        -3.445199E-01        -3.810433E-01         1.421916E+00         1.581350E+00         1.160518E+00         2.940000E+02         2.960000E+02         4.000000E+02        -1.807559E+01        -1.974267E+01        -1.809644E+01        -9.828609E+00        -9.577839E+00        -9.959926E+00        -4.826532E-01        -4.913897E-01        -3.004384E-01        -3.114826E+00         0.000000E+00        -2.494838E+00         0.000000E+00        -4.347331E+00         0.000000E+00        -2.749748E+01        -2.916634E+01        -2.939978E+01        -3.174802E+01        -2.460646E+01        -2.998537E+01        -6.630288E+00        -7.127187E+00        -6.598826E+00        -6.525665E+00        -7.112987E+00        -5.429961E+00        -4.793180E+00         0.000000E+00        -7.171026E+00         0.000000E+00        -4.547501E+00         0.000000E+00        -2.279421E+01        -2.508880E+01        -2.292346E+01        -2.889910E+01        -2.182844E+01        -2.347584E+01        -7.125813E+00        -8.038232E+00        -6.756248E+00        -6.475557E+00        -7.138804E+00        -8.050966E+00        -2.360284E+00         0.000000E+00        -2.000958E+00         0.000000E+00        -2.633171E+00         0.000000E+00        -2.926752E+01        -3.102831E+01        -3.065968E+01        -3.295988E+01        -2.750101E+01        -2.790469E+01        -8.378142E-01        -9.239259E-01        -8.425490E-01        -8.967242E-01        -9.183101E-01        -1.647501E-01         1.380000E+02         1.300000E+01         3.790000E+02         2.030000E+02         3.000000E+01         1.000000E+00         1.410000E+02         1.000000E+01         2.400000E+01         3.000000E+00         3.090000E+02         1.500000E+01         1.050000E+02         2.300000E+01         2.010000E+02         1.650000E+02         6.100000E+01         3.000000E+00
        7.572000E+07         9.704841E+00         2.528567E-01         4.403517E-01         3.067916E-01        -3.273092E-01        -3.141685E-01        -3.840688E-01         1.417878E+00         1.592069E+00         1.167143E+00         3.310000E+02         2.720000E+02         3.870000E+02        -1.852735E+01        -1.977071E+01        -1.822008E+01        -9.715517E+00        -9.967021E+00        -9.437057E+00        -6.543004E-01        -4.613143E-01        -4.114551E-01        -3.142244E+00         0.000000E+00        -2.422271E+00         0.000000E+00        -3.376894E+00         0.000000E+00        -2.805828E+01        -2.959902E+01        -2.961839E+01        -3.164713E+01        -2.421333E+01        -2.613510E+01        -6.277441E+00        -6.784650E+00        -6.481174E+00        -6.611158E+00        -7.337594E+00        -8.322835E+00        -5.249037E+00         0.000000E+00        -7.241597E+00         0.000000E+00        -4.466518E+00         0.000000E+00        -2.261155E+01        -2.539676E+01        -2.315772E+01        -2.648757E+01        -2.213022E+01        -2.339731E+01        -6.885774E+00        -7.693886E+00        -7.123260E+00        -9.182655E+00        -7.272455E+00        -8.220502E+00        -3.019039E+00         0.000000E+00        -2.111893E+00         0.000000E+00        -3.358380E+00         0.000000E+00        -2.898186E+01        -3.210714E+01        -3.095767E+01        -3.264780E+01        -2.633691E+01        -2.911695E+01        -8.328567E-01        -1.150025E+00        -8.151376E-01        -9.513436E-01        -9.954308E-01        -1.368363E+00         1.270000E+02         2.200000E+01         3.870000E+02         1.980000E+02         2.800000E+01         2.000000E+00         1.410000E+02         8.000000E+00         2.600000E+01         1.000000E+00         3.070000E+02         1.900000E+01         1.000000E+02         1.700000E+01         1.980000E+02         1.680000E+02         5.800000E+01         9.000000E+00
        7.575000E+07         1.057168E+01         2.770914E-01         4.311516E-01         2.917571E-01        -3.844617E-01        -3.160918E-01        -3.346354E-01         1.349647E+00         1.597388E+00         1.217064E+00         3.740000E+02         2.580000E+02         3.580000E+02        -1.843656E+01        -1.971461E+01        -1.758067E+01        -9.572776E+00        -9.899062E+00        -9.846025E+00        -7.363130E-01        -3.164856E-01        -6.922876E-01        -3.334210E+00         0.000000E+00        -2.310374E+00         0.000000E+00        -3.091048E+00         0.000000E+00        -2.755299E+01        -2.836098E+01        -2.954749E+01        -3.196279E+01        -2.564719E+01        -2.687208E+01        -6.634377E+00        -7.395937E+00        -6.607910E+00        -6.471747E+00        -6.094975E+00        -7.586621E+00        -5.698430E+00         0.000000E+00        -7.406710E+00         0.000000E+00        -4.139887E+00         0.000000E+00        -2.234955E+01        -2.528703E+01        -2.205018E+01        -3.017250E+01        -2.261247E+01        -2.622980E+01        -6.948056E+00        -7.224104E+00        -6.342836E+00        -5.632264E+00        -7.094027E+00        -6.892585E+00        -3.234796E+00         0.000000E+00        -2.073026E+00         0.000000E+00        -2.757725E+00         0.000000E+00        -2.833209E+01        -3.115026E+01        -3.109073E+01        -3.273484E+01        -2.686878E+01        -2.888256E+01        -8.244563E-01        -9.990773E-01        -7.915663E-01        -9.487130E-01        -8.703209E-01        -1.133121E+00         1.460000E+02         2.000000E+01         3.750000E+02         1.970000E+02         2.200000E+01         4.000000E+00         1.460000E+02         1.000000E+01         2.000000E+01         2.000000E+00         3.120000E+02         1.200000E+01         1.150000E+02         2.100000E+01         1.850000E+02         1.690000E+02         4.600000E+01         1.500000E+01
        7.578000E+07         1.032708E+01         2.673377E-01         4.409053E-01         2.917571E-01        -3.658817E-01        -3.232836E-01        -3.418396E-01         1.373733E+00         1.593557E+00         1.221628E+00         3.710000E+02         2.770000E+02         3.420000E+02        -1.881833E+01        -1.980270E+01        -1.809880E+01        -9.506642E+00        -9.712231E+00        -9.450084E+00        -6.102435E-01        -3.528911E-01        -3.750691E-01        -3.315296E+00         0.000000E+00        -2.445375E+00         0.000000E+00        -2.998074E+00         0.000000E+00        -2.716988E+01        -2.895166E+01        -2.931234E+01        -3.128017E+01        -2.476048E+01        -2.515565E+01        -6.785997E+00        -7.723317E+00        -6.555477E+00        -6.590240E+00        -7.057057E+00        -1.042316E+01        -5.151010E+00         0.000000E+00        -7.021863E+00         0.000000E+00        -4.404890E+00         0.000000E+00        -2.281226E+01        -2.375790E+01        -2.285295E+01        -3.090945E+01        -2.194075E+01        -2.531495E+01        -7.205942E+00        -9.435505E+00        -6.344186E+00        -7.154587E+00        -7.016713E+00        -7.854788E+00        -2.730386E+00         0.000000E+00        -2.032643E+00         0.000000E+00        -2.772830E+00         0.000000E+00        -2.889881E+01        -3.031965E+01        -3.090671E+01        -3.275610E+01        -2.708087E+01        -2.681753E+01        -8.747246E-01        -9.656878E-01        -7.434976E-01        -1.006958E+00        -8.506688E-01        -8.899422E-01         1.490000E+02         1.200000E+01         3.840000E+02         1.950000E+02         2.300000E+01         1.000000E+00         1.460000E+02         7.000000E+00         2.700000E+01         1.000000E+00         3.080000E+02         1.300000E+01         1.190000E+02         1.800000E+01         1.960000E+02         1.690000E+02         4.400000E+01         1.000000E+01
        7.581000E+07         1.008045E+01         2.626509E-01         4.430811E-01         2.942680E-01        -3.748752E-01        -3.140609E-01        -4.191921E-01         1.364361E+00         1.585539E+00         1.174657E+00         3.540000E+02         2.890000E+02         3.470000E+02        -1.870588E+01        -1.940729E+01        -1.857797E+01        -9.619043E+00        -9.697033E+00        -9.391910E+00        -5.985539E-01        -3.806191E-01        -4.714976E-01        -3.106465E+00         0.000000E+00        -2.445807E+00         0.000000E+00        -5.271348E+00         0.000000E+00        -2.716420E+01        -3.058641E+01        -2.928586E+01        -3.158324E+01        -2.390073E+01        -2.874063E+01        -6.842383E+00        -6.862494E+00        -6.539403E+00        -6.664595E+00        -6.680154E+00        -4.330187E+00        -4.971709E+00         0.000000E+00        -6.111507E+00         0.000000E+00        -4.206173E+00         0.000000E+00        -2.250491E+01        -2.343731E+01        -2.420506E+01        -2.807258E+01        -2.195540E+01        -2.353001E+01        -7.280648E+00        -8.370726E+00        -6.407725E+00        -5.130648E+00        -7.384310E+00        -7.423999E+00        -2.785990E+00         0.000000E+00        -2.099127E+00         0.000000E+00        -3.020418E+00         0.000000E+00        -2.881401E+01        -3.116976E+01        -3.070489E+01        -3.313907E+01        -2.675544E+01        -2.876200E+01        -8.382390E-01        -1.320980E+00        -8.539494E-01        -9.524472E-01        -8.804408E-01        -9.261198E-01         1.450000E+02         7.000000E+00         3.940000E+02         1.940000E+02         2.300000E+01         1.000000E+00         1.450000E+02         6.000000E+00         2.500000E+01         1.000000E+00         3.160000E+02         9.000000E+00         1.130000E+02         1.100000E+01         2.090000E+02         1.580000E+02         5.700000E+01         7.000000E+00
        7.584000E+07         9.666286E+00         2.554934E-01         4.502687E-01         2.942379E-01        -3.175630E-01        -2.917280E-01        -3.728412E-01         1.401036E+00         1.596727E+00         1.198319E+00         3.280000E+02         3.050000E+02         3.570000E+02        -1.854606E+01        -1.923351E+01        -1.794797E+01        -9.425266E+00        -9.884242E+00        -9.605422E+00        -5.090340E-01        -3.550375E-01        -5.548823E-01        -3.559005E+00         0.000000E+00        -2.591151E+00         0.000000E+00        -3.133121E+00                  NAN        -2.694904E+01        -3.046978E+01        -2.934486E+01        -3.122871E+01        -2.527706E+01                  NAN        -6.693411E+00        -6.857801E+00        -6.512193E+00        -6.782618E+00        -7.332645E+00                  NAN        -5.267758E+00         0.000000E+00        -7.189079E+00         0.000000E+00        -4.235874E+00         0.000000E+00        -2.250132E+01        -2.519020E+01        -2.303618E+01        -2.826191E+01        -2.183752E+01        -2.398538E+01        -7.075422E+00        -7.941891E+00        -6.509147E+00        -7.799859E+00        -7.348833E+00        -7.439776E+00        -2.142790E+00         0.000000E+00        -1.845986E+00         0.000000E+00        -3.060838E+00         0.000000E+00        -2.877769E+01        -3.068835E+01        -3.087740E+01        -3.281102E+01        -2.678820E+01        -2.870577E+01        -8.601148E-01        -1.192947E+00        -8.240328E-01        -9.598176E-01        -1.004158E+00        -1.460614E+00         1.400000E+02         1.300000E+01         3.800000E+02         2.070000E+02         2.400000E+01         0.000000E+00         1.450000E+02         8.000000E+00         2.700000E+01         1.000000E+00         3.010000E+02         2.000000E+01         9.400000E+01         1.400000E+01         2.100000E+02         1.650000E+02         5.400000E+01         7.000000E+00
        7.587000E+07         9.925141E+00         2.544098E-01         4.430951E-01         3.024952E-01        -3.154873E-01        -3.243762E-01        -3.505330E-01         1.428327E+00         1.591907E+00         1.199665E+00         3.290000E+02         2.840000E+02         3.770000E+02        -1.848777E+01        -1.977620E+01        -1.839163E+01        -9.701414E+00        -9.933478E+00        -9.177215E+00        -7.318429E-01        -3.775786E-01        -4.578579E-01        -3.389113E+00         0.000000E+00        -2.436307E+00         0.000000E+00        -3.555924E+00         0.000000E+00        -2.730643E+01        -2.860437E+01        -2.932309E+01        -3.101696E+01        -2.496954E+01        -2.800635E+01        -6.717399E+00        -8.007103E+00        -6.597749E+00        -7.011433E+00        -6.348133E+00        -5.126600E+00        -4.667054E+00         0.000000E+00        -7.296025E+00         0.000000E+00        -4.520709E+00         0.000000E+00        -2.280382E+01        -2.705804E+01        -2.433224E+01        -2.868517E+01        -2.171175E+01        -2.308080E+01        -6.767706E+00        -7.622345E+00        -5.897474E+00        -7.015849E+00        -7.340215E+00        -8.036694E+00        -3.198616E+00         0.000000E+00        -2.188576E+00         0.000000E+00        -2.483168E+00         0.000000E+00        -2.868676E+01        -3.137546E+01        -3.072839E+01        -3.280437E+01        -2.717327E+01        -2.843841E+01        -8.213856E-01        -1.272287E+00        -8.822116E-01        -1.009922E+00        -8.522621E-01        -8.549360E-01         1.440000E+02         1.200000E+01         3.730000E+02         2.100000E+02         2.300000E+01         2.000000E+00         1.430000E+02         5.000000E+00         2.400000E+01         2.000000E+00         3.110000E+02         1.700000E+01         1.030000E+02         1.700000E+01         2.110000E+02         1.550000E+02         6.100000E+01         1.000000E+01
        7.590000E+07         9.883981E+00         2.419345E-01         4.398873E-01         3.181781E-01        -3.065350E-01        -3.063623E-01        -3.446697E-01         1.418698E+00         1.607422E+00         1.229281E+00         3.220000E+02         2.720000E+02         3.960000E+02        -1.813659E+01        -1.940095E+01        -1.777697E+01        -1.001097E+01        -9.982599E+00        -9.598638E+00        -7.247520E-01        -5.283754E-01        -4.764860E-01        -3.140597E+00         0.000000E+00        -2.238397E+00         0.000000E+00        -3.506324E+00                  NAN        -2.764530E+01        -3.026412E+01        -2.952229E+01        -3.158356E+01        -2.514711E+01                  NAN        -6.628575E+00        -6.704985E+00        -6.641914E+00        -6.484249E+00        -6.587654E+00                  NAN        -5.086193E+00         0.000000E+00        -7.434629E+00         0.000000E+00        -4.377133E+00         0.000000E+00        -2.276992E+01        -2.409526E+01        -2.448179E+01        -2.480613E+01        -2.178945E+01        -2.377613E+01        -6.998043E+00        -8.444389E+00        -6.252271E+00        -8.678044E+00        -7.205638E+00        -7.135571E+00        -2.782337E+00         0.000000E+00        -2.120975E+00         0.000000E+00        -2.331952E+00         0.000000E+00        -2.914955E+01        -3.118700E+01        -3.071083E+01        -3.297021E+01        -2.761281E+01        -2.821787E+01        -6.948199E-01        -9.222726E-01        -8.269348E-01        -9.873920E-01        -7.943282E-01        -8.662013E-01         1.330000E+02         1.300000E+01         3.890000E+02         1.930000E+02         3.600000E+01         0.000000E+00         1.290000E+02         8.000000E+00         2.400000E+01         1.000000E+00         3.240000E+02         1.600000E+01         9.700000E+01         1.700000E+01         2.120000E+02         1.580000E+02         6.400000E+01         1.100000E+01
        7.593000E+07         9.369327E+00         2.304953E-01         4.429755E-01         3.265292E-01        -3.622802E-01        -2.845955E-01        -3.454447E-01         1.373754E+00         1.623925E+00         1.215401E+00         3.010000E+02         2.830000E+02         4.060000E+02        -1.815853E+01        -1.856083E+01        -1.768548E+01        -9.631368E+00        -1.033446E+01        -9.579189E+00        -7.132909E-01        -6.699638E-01        -6.178070E-01        -3.221955E+00         0.000000E+00        -2.301110E+00         0.000000E+00        -3.112523E+00         0.000000E+00        -2.760254E+01        -3.015827E+01        -2.971608E+01        -3.167601E+01        -2.523938E+01        -3.005360E+01        -6.488789E+00        -7.224057E+00        -6.445748E+00        -6.434890E+00        -7.029606E+00        -5.221269E+00        -5.080797E+00         0.000000E+00        -7.375301E+00         0.000000E+00        -4.382794E+00         0.000000E+00        -2.294305E+01        -2.267736E+01        -2.235771E+01        -2.743932E+01        -2.229318E+01        -2.454431E+01        -6.959245E+00        -9.546108E+00        -6.581845E+00        -7.846622E+00        -6.988435E+00        -7.751327E+00        -2.563403E+00         0.000000E+00        -2.073767E+00         0.000000E+00        -2.531157E+00         0.000000E+00        -2.897907E+01        -3.035174E+01        -3.087811E+01        -3.275370E+01        -2.777987E+01        -2.927373E+01        -8.090198E-01        -1.056663E+00        -8.207673E-01        -8.882777E-01        -8.175776E-01        -6.459884E-01         1.250000E+02         1.300000E+01         3.900000E+02         1.950000E+02         4.000000E+01         1.000000E+00         1.350000E+02         6.000000E+00         1.800000E+01         3.000000E+00         3.200000E+02         2.000000E+01         9.700000E+01         1.600000E+01         2.060000E+02         1.640000E+02         5.400000E+01         1.700000E+01
        7.596000E+07         9.542734E+00         2.242145E-01         4.472637E-01         3.285218E-01        -3.697263E-01        -2.773619E-01        -3.882137E-01         1.397284E+00         1.624179E+00         1.193852E+00         2.780000E+02         3.020000E+02         4.100000E+02        -1.877231E+01        -1.910010E+01        -1.812132E+01        -9.429586E+00        -9.981211E+00        -9.166707E+00        -4.680011E-01        -6.512723E-01        -4.350212E-01        -3.475011E+00         0.000000E+00        -2.370454E+00         0.000000E+00        -3.198467E+00         0.000000E+00        -2.782722E+01        -2.961608E+01        -2.976265E+01        -3.150809E+01        -2.550751E+01        -2.582838E+01        -6.180826E+00        -7.227348E+00        -6.475838E+00        -6.716168E+00        -7.294422E+00        -9.269274E+00        -4.804088E+00         0.000000E+00        -7.947123E+00         0.000000E+00        -4.553813E+00         0.000000E+00        -2.351281E+01        -2.609696E+01        -2.300973E+01        -3.223493E+01        -2.174945E+01        -2.452786E+01        -7.196973E+00        -7.602788E+00        -6.033523E+00        -6.115249E+00        -7.186503E+00        -7.818507E+00        -2.678253E+00         0.000000E+00        -2.055446E+00         0.000000E+00        -2.172017E+00         0.000000E+00        -2.885229E+01        -3.111999E+01        -3.067573E+01        -3.298674E+01        -2.795624E+01        -2.917301E+01        -7.988326E-01        -8.247704E-01        -8.843881E-01        -9.187767E-01        -8.637618E-01        -6.963129E-01         1.220000E+02         1.600000E+01         3.930000E+02         1.920000E+02         4.000000E+01         1.000000E+00         1.170000E+02         7.000000E+00         2.300000E+01         1.000000E+00         3.360000E+02         1.800000E+01         8.800000E+01         2.000000E+01         2.140000E+02         1.650000E+02         6.500000E+01         6.000000E+00
        7.599000E+07         9.108568E+00         2.105633E-01         4.659374E-01         3.234993E-01        -4.050601E-01        -2.719489E-01        -3.504255E-01         1.357494E+00         1.640269E+00         1.236359E+00         2.660000E+02         3.230000E+02         4.010000E+02        -2.007600E+01        -1.923784E+01        -1.795753E+01        -9.317665E+00        -1.012430E+01        -9.567650E+00        -1.843364E-01        -4.675221E-01        -4.306786E-01        -3.434164E+00         0.000000E+00        -2.553515E+00         0.000000E+00        -3.792806E+00         0.000000E+00        -2.744951E+01        -3.007856E+01        -2.946115E+01        -3.131678E+01        -2.422597E+01        -2.941895E+01        -6.627995E+00        -6.449975E+00        -6.421302E+00        -6.643201E+00        -7.626592E+00        -6.535643E+00        -4.690046E+00         0.000000E+00        -5.661504E+00         0.000000E+00        -4.373273E+00         0.000000E+00        -2.281987E+01        -2.476150E+01        -2.354766E+01        -2.636710E+01        -2.214651E+01        -2.437738E+01        -7.195548E+00        -7.534628E+00        -6.731788E+00        -8.408215E+00        -7.052213E+00        -7.967146E+00        -2.973526E+00         0.000000E+00        -2.006360E+00         0.000000E+00        -3.359055E+00         0.000000E+00        -2.899575E+01        -3.181570E+01        -3.083445E+01        -3.288394E+01        -2.680784E+01        -2.921428E+01        -8.575489E-01        -6.124159E-01        -7.832984E-01        -8.829116E-01        -8.142673E-01        -1.247393E+00         1.120000E+02         9.000000E+00         4.190000E+02         1.890000E+02         3.000000E+01         5.000000E+00         1.250000E+02         8.000000E+00         2.900000E+01         1.000000E+00         3.270000E+02         1.200000E+01         9.500000E+01         1.000000E+01         2.290000E+02         1.520000E+02         6.600000E+01         1.200000E+01
        7.602000E+07         8.698256E+00         2.009101E-01         4.734912E-01         3.255987E-01        -3.591013E-01        -3.053811E-01        -3.642268E-01         1.365168E+00         1.594019E+00         1.208181E+00         2.570000E+02         3.550000E+02         3.780000E+02        -1.902077E+01        -1.897746E+01        -1.786346E+01        -9.326178E+00        -9.868022E+00        -9.650336E+00        -5.920268E-01        -4.236944E-01        -3.912690E-01        -2.953361E+00         0.000000E+00        -2.775919E+00         0.000000E+00        -3.926193E+00         0.000000E+00        -2.795597E+01        -3.038719E+01        -2.911057E+01        -3.096548E+01        -2.362821E+01        -2.765595E+01        -6.598409E+00        -6.179834E+00        -6.430738E+00        -6.899879E+00        -7.189565E+00        -8.065222E+00        -5.004656E+00         0.000000E+00        -5.841816E+00         0.000000E+00        -4.238270E+00         0.000000E+00        -2.311759E+01        -2.424080E+01        -2.384320E+01        -2.713783E+01        -2.212259E+01        -2.589555E+01        -7.074535E+00        -9.073038E+00        -7.269946E+00        -8.545720E+00        -7.106840E+00        -6.741450E+00        -2.362788E+00         0.000000E+00        -2.094365E+00         0.000000E+00        -2.423912E+00         0.000000E+00        -2.904602E+01        -3.127542E+01        -3.085650E+01        -3.278388E+01        -2.691237E+01        -2.867701E+01        -7.602731E-01        -6.552896E-01        -7.284493E-01        -9.875730E-01        -8.800333E-01        -3.163492E-01         1.160000E+02         9.000000E+00         3.980000E+02         2.040000E+02         3.500000E+01         2.000000E+00         1.140000E+02         4.000000E+00         3.100000E+01         2.000000E+00         3.390000E+02         1.200000E+01         8.400000E+01         1.300000E+01         2.200000E+02         1.630000E+02         5.700000E+01         1.100000E+01
        7.605000E+07         9.224182E+00         2.489758E-01         4.532222E-01         2.978020E-01        -3.674350E-01        -3.075169E-01        -3.756052E-01         1.355460E+00         1.592668E+00         1.224605E+00         2.820000E+02         3.260000E+02         3.820000E+02        -1.896303E+01        -1.970388E+01        -1.806456E+01        -9.517306E+00        -9.628085E+00        -9.597739E+00        -2.528302E-01        -2.080553E-01        -4.572502E-01        -3.764840E+00         0.000000E+00        -2.778719E+00         0.000000E+00        -4.539909E+00         0.000000E+00        -2.751104E+01        -2.866816E+01        -2.911263E+01        -3.132482E+01        -2.392150E+01        -2.938572E+01        -6.545845E+00        -6.792574E+00        -6.444108E+00        -6.819150E+00        -7.391022E+00        -8.107286E+00        -4.663353E+00         0.000000E+00        -6.807596E+00         0.000000E+00        -4.237023E+00         0.000000E+00        -2.314340E+01        -2.490873E+01        -2.311131E+01        -2.315996E+01        -2.235556E+01        -2.424559E+01        -7.034716E+00        -7.906578E+00        -6.490949E+00        -1.092104E+01        -7.043107E+00        -7.972359E+00        -2.510697E+00         0.000000E+00        -1.735814E+00         0.000000E+00        -2.780660E+00         0.000000E+00        -2.937435E+01        -3.010872E+01        -3.087922E+01        -3.286559E+01        -2.704983E+01        -2.967800E+01        -8.421280E-01        -1.458421E+00        -8.432334E-01        -8.946727E-01        -8.006379E-01        -2.833156E-01         1.340000E+02         1.600000E+01         3.940000E+02         1.960000E+02         2.200000E+01         2.000000E+00         1.350000E+02         1.200000E+01         2.300000E+01         3.000000E+00         3.180000E+02         1.100000E+01         1.080000E+02         1.400000E+01         2.130000E+02         1.550000E+02         5.900000E+01         6.000000E+00
        7.608000E+07         9.653672E+00         2.435109E-01         4.623714E-01         2.941176E-01        -3.739976E-01        -3.055605E-01        -3.388912E-01         1.349848E+00         1.591164E+00         1.216381E+00         3.090000E+02         3.370000E+02         3.440000E+02        -1.882211E+01        -1.965604E+01        -1.784065E+01        -9.303417E+00        -9.574171E+00        -9.769753E+00        -4.937602E-01        -3.801678E-01        -3.463782E-01        -3.175782E+00         0.000000E+00        -2.667028E+00         0.000000E+00        -3.716555E+00                  NAN        -2.724840E+01        -3.153883E+01        -2.931701E+01        -3.174916E+01        -2.450174E+01                  NAN        -6.812861E+00        -5.877887E+00        -6.521193E+00        -6.469244E+00        -6.846011E+00                  NAN        -4.933134E+00         0.000000E+00        -5.839750E+00         0.000000E+00        -4.268340E+00         0.000000E+00        -2.310152E+01        -2.600483E+01        -2.430865E+01        -2.730353E+01        -2.218074E+01        -2.346366E+01        -7.000094E+00        -7.834607E+00        -6.493024E+00        -8.484131E+00        -7.253014E+00        -7.574902E+00        -2.601137E+00         0.000000E+00        -2.101516E+00         0.000000E+00        -2.516797E+00         0.000000E+00        -2.906367E+01        -3.083860E+01        -3.080455E+01        -3.296506E+01        -2.718115E+01        -2.821778E+01        -8.715117E-01        -8.980911E-01        -7.893474E-01        -9.100172E-01        -7.012302E-01        -5.364829E-01         1.320000E+02         1.300000E+01         4.080000E+02         1.860000E+02         2.500000E+01         0.000000E+00         1.400000E+02         9.000000E+00         3.300000E+01         1.000000E+00         3.050000E+02         1.400000E+01         9.600000E+01         1.800000E+01         2.160000E+02         1.590000E+02         5.200000E+01         1.100000E+01
        7.611000E+07         8.806195E+00         2.116611E-01         4.588953E-01         3.294436E-01        -4.113481E-01        -3.074876E-01        -3.431917E-01         1.328656E+00         1.587798E+00         1.248124E+00         2.690000E+02         3.340000E+02         3.870000E+02        -1.892753E+01        -1.947825E+01        -1.787276E+01        -9.083447E+00        -9.822815E+00        -9.691629E+00        -4.532456E-01        -4.328391E-01        -7.023391E-01        -3.463808E+00         0.000000E+00        -2.709502E+00         0.000000E+00        -3.424543E+00         0.000000E+00        -2.766875E+01        -2.729411E+01        -2.926450E+01        -3.169798E+01        -2.453367E+01        -2.558217E+01        -6.374740E+00        -8.193534E+00        -6.487382E+00        -6.270646E+00        -6.890296E+00        -7.930266E+00        -4.783474E+00         0.000000E+00        -5.681013E+00         0.000000E+00        -4.203914E+00         0.000000E+00        -2.335068E+01        -2.564171E+01        -2.365823E+01        -2.977644E+01        -2.245480E+01        -2.449873E+01        -7.042211E+00        -7.372136E+00        -6.904972E+00        -1.111893E+01        -7.090059E+00        -7.433940E+00        -2.605008E+00         0.000000E+00        -2.422476E+00         0.000000E+00        -2.702501E+00         0.000000E+00        -2.939190E+01        -3.102140E+01        -3.047274E+01        -3.300639E+01        -2.763783E+01        -2.833385E+01        -7.796424E-01        -8.509625E-01        -7.320599E-01        -9.217510E-01        -7.016763E-01        -1.073163E+00         1.210000E+02         9.000000E+00         3.870000E+02         2.020000E+02         3.800000E+01         7.000000E+00         1.150000E+02         6.000000E+00         3.100000E+01         1.000000E+00         3.310000E+02         1.800000E+01         8.800000E+01         1.700000E+01         2.160000E+02         1.570000E+02         6.200000E+01         1.400000E+01
        7.614000E+07         9.716172E+00         2.444451E-01         4.438284E-01         3.117265E-01        -3.581652E-01        -3.242761E-01        -3.759011E-01         1.363428E+00         1.587846E+00         1.196543E+00         3.680000E+02         2.790000E+02         3.430000E+02        -1.873535E+01        -1.914569E+01        -1.902773E+01        -9.570113E+00        -9.891108E+00        -9.541444E+00        -6.194701E-01        -3.522425E-01        -1.547260E-01        -3.905217E+00         0.000000E+00        -2.392987E+00         0.000000E+00        -4.594092E+00         0.000000E+00        -2.704308E+01        -2.895785E+01        -2.940131E+01        -3.173318E+01        -2.321475E+01        -2.376608E+01        -6.514998E+00        -7.110369E+00        -6.558998E+00        -6.492294E+00        -6.968432E+00        -6.719505E+00        -5.097728E+00         0.000000E+00        -4.738352E+00         0.000000E+00        -4.239711E+00         0.000000E+00        -2.234264E+01        -2.309616E+01        -2.463034E+01        -3.076646E+01        -2.207007E+01        -2.333756E+01        -7.195918E+00        -8.408962E+00        -7.189578E+00        -6.930671E+00        -7.232004E+00        -8.350715E+00        -2.812795E+00         0.000000E+00        -2.310607E+00         0.000000E+00        -2.154483E+00         0.000000E+00        -2.866697E+01        -3.092829E+01        -3.057823E+01        -3.294651E+01        -2.687330E+01        -2.818804E+01        -8.908621E-01        -1.069955E+00        -8.008715E-01        -9.265425E-01        -8.498028E-01        -1.314197E+00         1.400000E+02         5.000000E+00         3.880000E+02         1.940000E+02         3.500000E+01         2.000000E+00         1.360000E+02         3.000000E+00         2.200000E+01         1.000000E+00         3.190000E+02         2.100000E+01         1.180000E+02         4.000000E+00         1.960000E+02         1.690000E+02         5.700000E+01         8.000000E+00
        7.617000E+07         9.288269E+00         2.333253E-01         4.393382E-01         3.273365E-01        -3.477395E-01        -3.268531E-01        -3.408655E-01         1.377487E+00         1.566752E+00         1.225296E+00         3.280000E+02         2.850000E+02         3.770000E+02        -1.779747E+01        -2.011219E+01        -1.774764E+01        -9.491323E+00        -9.530557E+00        -9.727394E+00        -8.546020E-01        -4.155294E-01        -5.005654E-01        -3.323769E+00         0.000000E+00        -2.629558E+00         0.000000E+00        -3.446882E+00         0.000000E+00        -2.747039E+01        -3.001069E+01        -2.954363E+01        -3.097427E+01        -2.490140E+01        -2.836463E+01        -6.583297E+00        -6.594940E+00        -6.462056E+00        -6.974508E+00        -7.013163E+00        -5.232213E+00        -5.293961E+00         0.000000E+00        -5.986798E+00         0.000000E+00        -4.229576E+00         0.000000E+00        -2.272725E+01        -2.562872E+01        -2.415935E+01        -2.794294E+01        -2.210146E+01        -2.547109E+01        -6.858222E+00        -7.878235E+00        -6.294685E+00        -7.473621E+00        -7.053498E+00        -7.061222E+00        -2.949960E+00         0.000000E+00        -2.113455E+00         0.000000E+00        -2.725491E+00         0.000000E+00        -2.865436E+01        -3.139922E+01        -3.077836E+01        -3.261084E+01        -2.689258E+01        -2.981513E+01        -7.378652E-01        -9.618829E-01        -7.921043E-01        -9.728398E-01        -8.964923E-01        -4.366116E-01         1.310000E+02         1.100000E+01         3.700000E+02         2.090000E+02         3.900000E+01         4.000000E+00         1.200000E+02         7.000000E+00         2.000000E+01         1.000000E+00         3.270000E+02         2.700000E+01         9.700000E+01         1.800000E+01         2.020000E+02         1.560000E+02         6.400000E+01         1.100000E+01
        7.620000E+07         9.476903E+00         2.326577E-01         4.303279E-01         3.370145E-01        -3.642678E-01        -3.036869E-01        -3.505534E-01         1.374307E+00         1.617165E+00         1.222261E+00         3.070000E+02         2.740000E+02         4.090000E+02        -1.809890E+01        -1.945339E+01        -1.802116E+01        -9.700309E+00        -9.912536E+00        -9.245627E+00        -6.126513E-01        -2.091121E-01        -3.649085E-01        -3.591648E+00         0.000000E+00        -2.325226E+00         0.000000E+00        -3.591075E+00         0.000000E+00        -2.728984E+01        -2.934098E+01        -2.967722E+01        -3.131353E+01        -2.428563E+01        -2.485975E+01        -6.626881E+00        -7.058649E+00        -6.426714E+00        -6.625814E+00        -7.014080E+00        -7.218036E+00        -5.322593E+00         0.000000E+00        -6.041277E+00         0.000000E+00        -4.410821E+00         0.000000E+00        -2.269720E+01        -2.628188E+01        -2.512899E+01        -2.362522E+01        -2.230606E+01        -2.432884E+01        -6.832226E+00        -8.302949E+00        -6.449094E+00        -9.435562E+00        -7.070166E+00        -7.999780E+00        -2.319318E+00         0.000000E+00        -1.915180E+00         0.000000E+00        -2.624554E+00         0.000000E+00        -2.922786E+01        -3.055222E+01        -3.106719E+01        -3.279445E+01        -2.749216E+01        -2.855104E+01        -7.287935E-01        -8.789350E-01        -8.403605E-01        -9.075547E-01        -9.233336E-01        -3.732324E-01         1.350000E+02         1.200000E+01         3.750000E+02         1.930000E+02         4.600000E+01         3.000000E+00         1.200000E+02         1.300000E+01         2.000000E+01         2.000000E+00         3.300000E+02         1.700000E+01         1.000000E+02         1.400000E+01         2.050000E+02         1.470000E+02         6.800000E+01         1.800000E+01
        7.623000E+07         9.710707E+00         2.556822E-01         4.400421E-01         3.042757E-01        -3.351190E-01        -3.203837E-01        -3.163087E-01         1.388401E+00         1.585261E+00         1.248624E+00         2.990000E+02         3.010000E+02         3.900000E+02        -1.847775E+01        -1.951320E+01        -1.726613E+01        -9.758079E+00        -1.024960E+01        -1.001017E+01        -5.471573E-01        -1.382067E-01        -6.056176E-01        -3.423640E+00         0.000000E+00        -2.413148E+00         0.000000E+00        -3.341514E+00                  NAN        -2.717508E+01        -2.826464E+01        -2.924982E+01        -3.157354E+01        -2.558893E+01                  NAN        -6.376897E+00        -7.239155E+00        -6.488410E+00        -6.516891E+00        -6.799289E+00                  NAN        -4.880012E+00         0.000000E+00        -5.883717E+00         0.000000E+00        -4.193439E+00         0.000000E+00        -2.291956E+01        -2.621797E+01        -2.462069E+01        -2.564612E+01        -2.264042E+01        -2.358411E+01        -7.016559E+00        -8.233638E+00        -6.457424E+00        -9.058790E+00        -7.074587E+00        -8.416759E+00        -2.009639E+00         0.000000E+00        -1.966092E+00         0.000000E+00        -3.195962E+00         0.000000E+00        -2.946925E+01        -3.036312E+01        -3.085680E+01        -3.294394E+01        -2.708381E+01        -2.780638E+01        -6.354225E-01        -7.912487E-01        -8.247431E-01        -9.156456E-01        -7.110258E-01        -1.224545E+00         1.480000E+02         1.200000E+01         3.960000E+02         1.800000E+02         2.800000E+01         0.000000E+00         1.510000E+02         9.000000E+00         2.000000E+01         2.000000E+00         3.050000E+02         1.500000E+01         1.020000E+02         1.900000E+01         2.120000E+02         1.450000E+02         6.500000E+01         1.100000E+01
        7.626000E+07         8.702714E+00         2.145813E-01         4.571480E-01         3.282707E-01        -3.625018E-01        -3.406143E-01        -3.398440E-01         1.392613E+00         1.570590E+00         1.238720E+00         2.590000E+02         3.200000E+02         4.110000E+02        -1.930515E+01        -2.003245E+01        -1.754144E+01        -9.668699E+00        -9.873432E+00        -9.520362E+00        -3.758537E-01        -1.125694E-01        -6.331930E-01        -3.298862E+00         0.000000E+00        -2.573793E+00         0.000000E+00        -2.976262E+00         0.000000E+00        -2.738754E+01        -2.815347E+01        -2.934355E+01        -3.163420E+01        -2.465378E+01        -2.569740E+01        -6.778908E+00        -7.451523E+00        -6.550765E+00        -6.525231E+00        -6.903467E+00        -8.910935E+00        -4.587377E+00         0.000000E+00        -4.742490E+00         0.000000E+00        -4.372201E+00         0.000000E+00        -2.320996E+01        -2.514479E+01        -2.521772E+01        -3.088695E+01        -2.196570E+01        -2.450971E+01        -7.016876E+00        -6.547037E+00        -6.939533E+00        -5.593823E+00        -7.111537E+00        -7.433870E+00        -2.696228E+00         0.000000E+00        -1.998609E+00         0.000000E+00        -2.989395E+00         0.000000E+00        -2.886556E+01        -3.098444E+01        -3.082153E+01        -3.293785E+01        -2.700488E+01        -2.826536E+01        -9.006129E-01        -9.784413E-01        -7.895245E-01        -9.021113E-01        -6.839874E-01        -1.166671E+00         1.090000E+02         1.400000E+01         4.420000E+02         1.550000E+02         4.200000E+01         2.000000E+00         1.280000E+02         9.000000E+00         2.600000E+01         2.000000E+00         3.240000E+02         1.300000E+01         9.300000E+01         1.800000E+01         2.320000E+02         1.370000E+02         6.600000E+01         1.000000E+01
        7.629000E+07         8.656301E+00         1.961560E-01         4.683235E-01         3.355205E-01        -3.377684E-01        -3.224606E-01        -3.671492E-01         1.413818E+00         1.574778E+00         1.203668E+00         2.050000E+02         3.620000E+02         4.230000E+02        -1.964769E+01        -1.971450E+01        -1.813159E+01        -9.070812E+00        -9.712084E+00        -9.523384E+00        -4.910352E-01        -1.489598E-01        -4.021690E-01        -3.428235E+00         0.000000E+00        -2.599342E+00         0.000000E+00        -3.218866E+00         0.000000E+00        -2.797102E+01        -2.739049E+01        -2.967043E+01        -3.156166E+01        -2.428623E+01        -2.350823E+01        -6.212315E+00        -8.597184E+00        -6.471505E+00        -6.568017E+00        -7.332749E+00        -8.422674E+00        -4.766728E+00         0.000000E+00        -6.552220E+00         0.000000E+00        -4.590514E+00         0.000000E+00        -2.353745E+01        -2.725500E+01        -2.403740E+01        -3.026345E+01        -2.186078E+01        -2.568632E+01        -7.072215E+00        -6.954317E+00        -6.643506E+00        -8.241384E+00        -7.186955E+00        -7.427961E+00        -1.870653E+00         0.000000E+00        -1.898011E+00         0.000000E+00        -2.740734E+00         0.000000E+00        -2.956739E+01        -2.965045E+01        -3.104008E+01        -3.297434E+01        -2.713459E+01        -2.952596E+01        -8.214179E-01        -1.204851E+00        -8.403088E-01        -8.478883E-01        -8.013490E-01        -1.442229E+00         1.110000E+02         1.700000E+01         4.210000E+02         1.720000E+02         4.000000E+01         3.000000E+00         1.150000E+02         7.000000E+00         3.300000E+01         4.000000E+00         3.290000E+02         1.400000E+01         8.200000E+01         1.900000E+01         2.380000E+02         1.400000E+02         7.000000E+01         8.000000E+00
        7.632000E+07         8.965844E+00         2.271175E-01         4.550988E-01         3.177837E-01        -4.108194E-01        -3.213882E-01        -4.005582E-01         1.352654E+00         1.579995E+00         1.204456E+00         2.750000E+02         3.050000E+02         4.100000E+02        -1.945356E+01        -1.966931E+01        -1.818271E+01        -8.949309E+00        -1.014420E+01        -9.223792E+00        -2.802595E-01        -9.038267E-02        -2.851298E-01        -3.493656E+00         0.000000E+00        -2.435800E+00         0.000000E+00        -4.587569E+00         0.000000E+00        -2.747664E+01        -2.810995E+01        -2.958559E+01        -3.150747E+01        -2.418844E+01        -2.626841E+01        -6.666325E+00        -6.816215E+00        -6.551403E+00        -6.664574E+00        -6.928684E+00        -8.594740E+00        -4.546681E+00         0.000000E+00        -5.316561E+00         0.000000E+00        -4.527933E+00         0.000000E+00        -2.320899E+01        -2.338486E+01        -2.415469E+01        -2.564832E+01        -2.178007E+01        -2.198356E+01        -7.159629E+00        -1.011983E+01        -6.959174E+00        -9.632319E+00        -7.237052E+00        -8.652283E+00        -2.779131E+00         0.000000E+00        -2.036006E+00         0.000000E+00        -2.297385E+00         0.000000E+00        -2.867327E+01        -3.023938E+01        -3.073728E+01        -3.303897E+01        -2.774570E+01        -2.968242E+01        -8.396662E-01        -1.139179E+00        -9.655804E-01        -9.221837E-01        -6.943836E-01        -5.179937E-01         1.290000E+02         1.200000E+01         4.090000E+02         1.750000E+02         3.700000E+01         2.000000E+00         1.270000E+02         4.000000E+00         2.900000E+01         2.000000E+00         3.250000E+02         1.500000E+01         9.500000E+01         1.500000E+01         2.290000E+02         1.440000E+02         5.800000E+01         9.000000E+00
        7.635000E+07         9.482646E+00         2.436244E-01         4.434620E-01         3.129135E-01        -3.828608E-01        -3.193471E-01        -3.281387E-01         1.362240E+00         1.591128E+00         1.245298E+00         2.820000E+02         2.970000E+02         4.110000E+02        -1.915282E+01        -1.981603E+01        -1.755103E+01        -9.820929E+00        -9.829349E+00        -9.671796E+00        -3.033241E-01        -1.803290E-01        -8.045720E-01        -2.987275E+00         0.000000E+00        -2.480425E+00         0.000000E+00        -3.848654E+00         0.000000E+00        -2.732468E+01        -2.804673E+01        -2.949046E+01        -3.105932E+01        -2.504494E+01        -3.139424E+01        -6.790530E+00        -7.242557E+00        -6.471805E+00        -6.742777E+00        -6.618856E+00        -8.132573E+00        -5.182617E+00         0.000000E+00        -4.539321E+00         0.000000E+00        -4.514137E+00         0.000000E+00        -2.253619E+01        -2.366974E+01        -2.479540E+01        -2.850546E+01        -2.175722E+01        -2.356989E+01        -7.212365E+00        -9.125172E+00        -6.797503E+00        -7.561258E+00        -7.278096E+00        -9.259945E+00        -2.384566E+00         0.000000E+00        -2.052558E+00         0.000000E+00        -2.925352E+00         0.000000E+00        -2.906997E+01        -3.103737E+01        -3.077265E+01        -3.276197E+01        -2.707830E+01        -2.889946E+01        -8.886921E-01        -9.397461E-01        -8.060335E-01        -9.236458E-01        -6.530787E-01        -5.099752E-01         1.330000E+02         1.900000E+01         4.040000E+02         1.730000E+02         3.400000E+01         1.000000E+00         1.250000E+02         1.500000E+01         2.700000E+01         2.000000E+00         3.220000E+02         1.100000E+01         9.600000E+01         2.000000E+01         2.170000E+02         1.470000E+02         6.400000E+01         1.300000E+01
        7.638000E+07         9.474489E+00         2.367707E-01         4.434969E-01         3.197324E-01        -3.352454E-01        -2.906806E-01        -3.445235E-01         1.412510E+00         1.605211E+00         1.236674E+00         3.050000E+02         2.930000E+02         3.920000E+02        -1.869490E+01        -1.967502E+01        -1.794910E+01        -9.982143E+00        -9.839964E+00        -9.628049E+00        -4.046223E-01        -1.048793E-01        -4.171152E-01        -2.867453E+00         0.000000E+00        -2.587130E+00         0.000000E+00        -3.274908E+00         0.000000E+00        -2.786991E+01        -3.001162E+01        -2.950892E+01        -3.157997E+01        -2.503598E+01        -2.607802E+01        -6.605212E+00        -6.786533E+00        -6.430853E+00        -6.386150E+00        -6.832716E+00        -9.055186E+00        -5.184556E+00         0.000000E+00        -4.578144E+00         0.000000E+00        -4.551446E+00         0.000000E+00        -2.332024E+01        -2.522104E+01        -2.524424E+01        -2.707602E+01        -2.208353E+01        -2.473196E+01        -6.834366E+00        -7.267634E+00        -6.449076E+00        -6.944211E+00        -7.122751E+00        -7.532003E+00        -2.849286E+00         0.000000E+00        -2.143348E+00         0.000000E+00        -2.454450E+00         0.000000E+00        -2.911721E+01        -3.122446E+01        -3.067858E+01        -3.302216E+01        -2.753264E+01        -2.871233E+01        -7.479132E-01        -1.034260E+00        -8.375401E-01        -9.560753E-01        -9.614166E-01        -8.793227E-01         1.380000E+02         1.300000E+01         3.810000E+02         1.920000E+02         3.700000E+01         3.000000E+00         1.290000E+02         6.000000E+00         2.500000E+01         3.000000E+00         3.180000E+02         2.100000E+01         9.900000E+01         2.000000E+01         2.160000E+02         1.560000E+02         6.100000E+01         1.400000E+01
        7.641000E+07         9.472242E+00         2.319713E-01         4.381511E-01         3.298777E-01        -3.248903E-01        -2.527312E-01        -3.753192E-01         1.419547E+00         1.657691E+00         1.181645E+00         3.040000E+02         2.920000E+02         3.940000E+02        -1.794606E+01        -1.937898E+01        -1.812755E+01        -9.657716E+00        -1.042354E+01        -1.021802E+01        -7.750626E-01        -1.456976E-01        -3.973510E-01        -3.090208E+00         0.000000E+00        -2.528843E+00         0.000000E+00        -3.470416E+00         0.000000E+00        -2.750108E+01        -2.998678E+01        -2.976132E+01        -3.178040E+01        -2.504727E+01        -2.619158E+01        -6.760994E+00        -7.467898E+00        -6.425838E+00        -6.568877E+00        -6.945133E+00        -7.399063E+00        -5.114350E+00         0.000000E+00        -4.734010E+00         0.000000E+00        -4.322725E+00         0.000000E+00        -2.279080E+01        -2.610515E+01        -2.624753E+01        -2.641217E+01        -2.207065E+01        -2.392693E+01        -7.120263E+00        -8.194781E+00        -6.164379E+00        -8.926136E+00        -7.105781E+00        -7.947066E+00        -2.351934E+00         0.000000E+00        -1.863626E+00         0.000000E+00        -2.563406E+00         0.000000E+00        -2.917969E+01        -3.081183E+01        -3.107883E+01        -3.271072E+01        -2.745645E+01        -2.944814E+01        -7.425886E-01        -8.666600E-01        -7.880388E-01        -1.003566E+00        -7.708933E-01        -1.039920E+00         1.350000E+02         8.000000E+00         4.000000E+02         1.780000E+02         4.000000E+01         3.000000E+00         1.300000E+02         7.000000E+00         1.900000E+01         3.000000E+00         3.270000E+02         1.600000E+01         9.100000E+01         2.000000E+01         2.190000E+02         1.560000E+02         6.900000E+01         1.200000E+01
        7.644000E+07         9.205160E+00         2.327226E-01         4.438786E-01         3.233988E-01        -3.344197E-01        -2.739790E-01        -3.780461E-01         1.404384E+00         1.637085E+00         1.200537E+00         2.920000E+02         2.940000E+02         4.040000E+02        -1.820686E+01        -1.908247E+01        -1.828208E+01        -9.721254E+00        -9.873208E+00        -9.443718E+00        -5.122057E-01        -3.784640E-01        -4.236872E-01        -3.166541E+00         0.000000E+00        -2.555750E+00         0.000000E+00        -2.765060E+00         0.000000E+00        -2.746287E+01        -3.015391E+01        -2.942793E+01        -3.120226E+01        -2.589792E+01        -2.875174E+01        -6.560855E+00        -6.918334E+00        -6.403919E+00        -6.708005E+00        -7.119939E+00        -6.900362E+00        -4.210640E+00         0.000000E+00        -6.598115E+00         0.000000E+00        -4.552879E+00         0.000000E+00        -2.319660E+01        -3.030010E+01        -2.351180E+01        -2.639670E+01        -2.205865E+01        -2.357971E+01        -7.362377E+00        -5.656131E+00        -8.088764E+00        -8.689954E+00        -7.115443E+00        -8.442121E+00        -2.211710E+00         0.000000E+00        -2.143225E+00         0.000000E+00        -2.804719E+00         0.000000E+00        -2.905596E+01        -3.055575E+01        -3.061774E+01        -3.227554E+01        -2.737347E+01        -2.953491E+01        -8.807436E-01        -7.831404E-01        -7.542723E-01        -1.003540E+00        -6.866681E-01        -1.074813E+00         1.290000E+02         9.000000E+00         3.990000E+02         1.870000E+02         3.900000E+01         1.000000E+00         1.400000E+02         5.000000E+00         1.500000E+01         5.000000E+00         3.270000E+02         1.000000E+01         9.700000E+01         1.500000E+01         2.190000E+02         1.540000E+02         6.200000E+01         9.000000E+00
        7.647000E+07         9.182490E+00         2.216143E-01         4.441068E-01         3.342789E-01        -3.637837E-01        -2.745873E-01        -3.891054E-01         1.378115E+00         1.644723E+00         1.187471E+00         2.870000E+02         2.970000E+02         4.060000E+02        -1.865818E+01        -1.925364E+01        -1.780348E+01        -9.257595E+00        -9.860257E+00        -9.678876E+00        -6.529718E-01        -3.590290E-01        -5.666377E-01        -3.313075E+00         0.000000E+00        -2.438242E+00         0.000000E+00        -3.851376E+00         0.000000E+00        -2.786671E+01        -2.856148E+01        -2.970362E+01        -3.100579E+01        -2.452600E+01        -2.529872E+01        -6.266193E+00        -7.337276E+00        -6.427313E+00        -6.851480E+00        -6.683639E+00        -9.309177E+00        -5.192657E+00         0.000000E+00        -5.179597E+00         0.000000E+00        -4.288051E+00         0.000000E+00        -2.303093E+01        -2.541296E+01        -2.426754E+01        -2.503943E+01        -2.188391E+01        -2.462503E+01        -6.913452E+00        -6.905163E+00        -6.694226E+00        -9.588206E+00        -7.250371E+00        -6.843030E+00        -2.273515E+00         0.000000E+00        -2.043440E+00         0.000000E+00        -3.176964E+00         0.000000E+00        -2.944554E+01        -3.116165E+01        -3.091669E+01        -3.285170E+01        -2.690223E+01        -2.867828E+01        -7.490761E-01        -7.375741E-01        -8.431978E-01        -1.002055E+00        -8.557368E-01        -7.007618E-01         1.350000E+02         8.000000E+00         3.870000E+02         1.920000E+02         3.700000E+01         5.000000E+00         1.210000E+02         7.000000E+00         2.100000E+01         3.000000E+00         3.300000E+02         2.000000E+01         9.800000E+01         1.700000E+01         2.200000E+02         1.520000E+02         6.800000E+01         3.000000E+00
        7.650000E+07         9.760771E+00         2.587115E-01         4.311960E-01         3.100925E-01        -3.275512E-01        -3.001400E-01        -3.521234E-01         1.407538E+00         1.605143E+00         1.197315E+00         3.630000E+02         2.730000E+02         3.540000E+02        -1.868298E+01        -1.927217E+01        -1.818450E+01        -9.650274E+00        -1.010015E+01        -9.403889E+00        -5.675645E-01        -5.098533E-01        -3.906637E-01        -3.271088E+00         0.000000E+00        -2.569024E+00         0.000000E+00        -2.874988E+00         0.000000E+00        -2.759409E+01        -3.260859E+01        -2.954060E+01        -3.158821E+01        -2.470791E+01        -2.786045E+01        -6.431065E+00        -6.030491E+00        -6.470457E+00        -6.523831E+00        -7.103428E+00        -5.946234E+00        -5.159981E+00         0.000000E+00        -4.969130E+00         0.000000E+00        -4.498980E+00         0.000000E+00        -2.300242E+01        -2.778072E+01        -2.353505E+01        -2.437099E+01        -2.218038E+01        -2.411811E+01        -6.956891E+00        -7.609549E+00        -7.494899E+00        -1.016281E+01        -7.100487E+00        -8.401462E+00        -2.745549E+00         0.000000E+00        -1.887408E+00         0.000000E+00        -2.745985E+00         0.000000E+00        -2.900649E+01        -3.187995E+01        -3.078133E+01        -3.279725E+01        -2.703910E+01        -2.908258E+01        -7.188177E-01        -1.037049E+00        -8.702975E-01        -9.750642E-01        -9.166302E-01        -8.731562E-01         1.490000E+02         4.000000E+00         3.820000E+02         1.960000E+02         3.000000E+01         3.000000E+00         1.440000E+02         6.000000E+00         1.300000E+01         3.000000E+00         3.110000E+02         2.500000E+01         1.110000E+02         1.600000E+01         2.100000E+02         1.500000E+02         5.500000E+01         1.500000E+01
        7.653000E+07         9.433375E+00         2.310853E-01         4.407345E-01         3.281802E-01        -3.348050E-01        -3.140906E-01        -4.195028E-01         1.426247E+00         1.613103E+00         1.142849E+00         2.980000E+02         2.960000E+02         3.960000E+02        -1.899576E+01        -1.885063E+01        -1.856067E+01        -9.504507E+00        -1.005128E+01        -9.114558E+00        -3.942980E-01        -4.377392E-01        -3.405603E-01        -3.152310E+00         0.000000E+00        -2.511100E+00         0.000000E+00        -3.584001E+00         0.000000E+00        -2.775005E+01        -3.222988E+01        -2.916889E+01        -3.165989E+01        -2.427019E+01        -2.902661E+01        -6.704076E+00        -5.237970E+00        -6.579641E+00        -6.463476E+00        -6.910013E+00        -7.334797E+00        -5.317987E+00         0.000000E+00        -7.297309E+00         0.000000E+00        -4.481416E+00         0.000000E+00        -2.273585E+01        -2.495042E+01        -2.283621E+01        -2.810076E+01        -2.209703E+01        -2.505873E+01        -6.998929E+00        -7.756815E+00        -6.489962E+00        -7.826473E+00        -7.291316E+00        -7.844404E+00        -2.511138E+00         0.000000E+00        -2.252768E+00         0.000000E+00        -2.085308E+00         0.000000E+00        -2.929778E+01        -3.092426E+01        -3.098801E+01        -3.256051E+01        -2.739464E+01        -2.939625E+01        -7.651883E-01        -7.700357E-01        -7.662013E-01        -1.021660E+00        -8.479400E-01        -1.073567E+00         1.430000E+02         9.000000E+00         3.710000E+02         2.000000E+02         3.700000E+01         4.000000E+00         1.300000E+02         6.000000E+00         2.000000E+01         4.000000E+00         3.220000E+02         2.000000E+01         9.100000E+01         2.000000E+01         2.010000E+02         1.610000E+02         7.000000E+01         1.400000E+01
        7.656000E+07         1.009569E+01         2.663432E-01         4.340847E-01         2.995721E-01        -3.536322E-01        -3.284655E-01        -4.119912E-01         1.396298E+00         1.573664E+00         1.161469E+00         3.540000E+02         2.750000E+02         3.610000E+02        -1.895265E+01        -2.024436E+01        -1.872186E+01        -9.584310E+00        -9.441736E+00        -9.147166E+00        -4.150578E-01        -3.249615E-01        -3.413668E-01        -3.715802E+00         0.000000E+00        -2.448412E+00         0.000000E+00        -4.906862E+00                  NAN        -2.700472E+01        -3.003018E+01        -2.983964E+01        -3.122914E+01        -2.296441E+01                  NAN        -6.793227E+00        -6.260116E+00        -6.333594E+00        -6.662445E+00        -6.787646E+00                  NAN        -4.990596E+00         0.000000E+00        -7.902300E+00         0.000000E+00        -4.297251E+00         0.000000E+00        -2.324124E+01        -2.314788E+01        -2.339145E+01        -2.774207E+01        -2.224426E+01        -2.278688E+01        -7.049118E+00        -9.006907E+00        -6.455952E+00        -7.358061E+00        -7.129525E+00        -8.120287E+00        -2.835090E+00         0.000000E+00        -2.021454E+00         0.000000E+00        -3.039983E+00         0.000000E+00        -2.867243E+01        -2.976031E+01        -3.109736E+01        -3.278091E+01        -2.667318E+01        -2.877713E+01        -7.539109E-01        -8.500077E-01        -7.995505E-01        -9.654849E-01        -8.829907E-01        -8.432363E-01         1.490000E+02         9.000000E+00         3.850000E+02         1.940000E+02         2.700000E+01         0.000000E+00         1.540000E+02         3.000000E+00         1.400000E+01         4.000000E+00         3.100000E+02         1.700000E+01         1.150000E+02         1.000000E+01         2.070000E+02         1.580000E+02         5.500000E+01         6.000000E+00
        7.659000E+07         9.233399E+00         2.227981E-01         4.593278E-01         3.178741E-01        -3.129086E-01        -3.131192E-01        -3.820271E-01         1.446099E+00         1.598844E+00         1.182657E+00         2.660000E+02         3.230000E+02         4.010000E+02        -1.767338E+01        -1.936078E+01        -1.868090E+01        -1.027271E+01        -9.746835E+00        -8.945786E+00        -5.097716E-01        -4.840548E-01        -5.985739E-01        -2.639291E+00         0.000000E+00        -2.697018E+00         0.000000E+00        -4.096719E+00         0.000000E+00        -2.824131E+01        -2.837027E+01        -2.921812E+01        -3.151011E+01        -2.454148E+01        -2.692335E+01        -6.525406E+00        -7.037921E+00        -6.598490E+00        -6.600168E+00        -6.585420E+00        -4.697024E+00        -4.780051E+00         0.000000E+00        -8.083956E+00         0.000000E+00        -4.391452E+00         0.000000E+00        -2.330094E+01        -2.500755E+01        -2.169324E+01        -2.750203E+01        -2.230826E+01        -2.332432E+01        -7.110528E+00        -8.497791E+00        -7.121873E+00        -8.889521E+00        -7.002286E+00        -8.170556E+00        -2.403648E+00         0.000000E+00        -2.165630E+00         0.000000E+00        -3.033631E+00         0.000000E+00        -2.915761E+01        -2.961183E+01        -3.064178E+01        -3.288648E+01        -2.676865E+01        -2.888169E+01        -8.514852E-01        -1.084803E+00        -8.330412E-01        -9.241834E-01        -7.738235E-01        -3.306343E-01         1.230000E+02         1.200000E+01         3.910000E+02         2.030000E+02         3.300000E+01         2.000000E+00         1.240000E+02         4.000000E+00         2.200000E+01         6.000000E+00         3.340000E+02         1.200000E+01         9.400000E+01         2.000000E+01         1.970000E+02         1.770000E+02         6.000000E+01         5.000000E+00
        7.662000E+07         9.146611E+00         2.236878E-01         4.608693E-01         3.154429E-01        -3.333433E-01        -2.641181E-01        -3.667801E-01         1.405604E+00         1.623616E+00         1.217761E+00         3.020000E+02         3.230000E+02         3.650000E+02        -1.886600E+01        -1.902078E+01        -1.830088E+01        -9.735607E+00        -1.010445E+01        -9.415113E+00        -4.810010E-01        -5.495378E-01        -2.721695E-01        -3.546402E+00         0.000000E+00        -2.520631E+00         0.000000E+00        -4.211623E+00                  NAN        -2.730976E+01        -2.746855E+01        -2.975311E+01        -3.143573E+01        -2.374241E+01                  NAN        -6.300456E+00        -7.010628E+00        -6.328041E+00        -6.438254E+00        -6.863451E+00                  NAN        -5.284013E+00         0.000000E+00        -5.774631E+00         0.000000E+00        -4.044210E+00         0.000000E+00        -2.268060E+01        -2.781059E+01        -2.368939E+01        -2.510968E+01        -2.188745E+01        -2.309716E+01        -7.281303E+00        -6.938976E+00        -7.362032E+00        -8.971002E+00        -7.568609E+00        -7.253245E+00        -2.456681E+00         0.000000E+00        -2.239568E+00         0.000000E+00        -2.999812E+00         0.000000E+00        -2.913292E+01        -3.093112E+01        -3.097500E+01        -3.298901E+01        -2.654770E+01        -2.894624E+01        -9.962449E-01        -3.030588E-01        -7.686791E-01        -8.937127E-01        -8.541456E-01        -9.075871E-01         1.280000E+02         6.000000E+00         3.980000E+02         2.010000E+02         3.100000E+01         0.000000E+00         1.210000E+02         5.000000E+00         2.400000E+01         3.000000E+00         3.380000E+02         1.100000E+01         1.000000E+02         8.000000E+00         2.200000E+02         1.580000E+02         5.300000E+01         1.100000E+01
        7.665000E+07         8.856264E+00         2.137406E-01         4.597230E-01         3.265364E-01        -3.354134E-01        -3.167114E-01        -3.485902E-01         1.420796E+00         1.579770E+00         1.224380E+00         3.250000E+02         3.000000E+02         3.650000E+02        -1.818517E+01        -1.915452E+01        -1.794213E+01        -9.630665E+00        -9.995623E+00        -9.909766E+00        -7.081629E-01        -6.032579E-01        -2.485307E-01        -3.540236E+00         0.000000E+00        -2.417804E+00         0.000000E+00        -2.593108E+00         0.000000E+00        -2.739406E+01        -2.967653E+01        -2.958630E+01        -3.149085E+01        -2.510454E+01        -2.468215E+01        -6.489179E+00        -7.167843E+00        -6.514895E+00        -6.709326E+00        -7.162486E+00        -8.662879E+00        -5.353439E+00         0.000000E+00        -8.067873E+00         0.000000E+00        -4.246747E+00         0.000000E+00        -2.301711E+01        -3.012294E+01        -2.238377E+01        -2.732139E+01        -2.212462E+01        -2.299166E+01        -7.060307E+00        -6.146103E+00        -6.734393E+00        -7.848656E+00        -6.987792E+00        -7.953853E+00        -2.798407E+00         0.000000E+00        -1.954828E+00         0.000000E+00        -2.457197E+00         0.000000E+00        -2.904964E+01        -3.077373E+01        -3.077636E+01        -3.286456E+01        -2.736221E+01        -2.771208E+01        -7.770329E-01        -1.322679E+00        -8.609075E-01        -9.609349E-01        -8.294430E-01        -1.165412E+00         1.140000E+02         5.000000E+00         3.930000E+02         2.110000E+02         3.800000E+01         3.000000E+00         1.230000E+02         2.000000E+00         2.600000E+01         4.000000E+00         3.230000E+02         2.400000E+01         1.010000E+02         8.000000E+00         2.210000E+02         1.560000E+02         5.800000E+01         9.000000E+00
        7.668000E+07         9.594567E+00         2.340988E-01         4.562540E-01         3.096472E-01        -3.445580E-01        -3.051940E-01        -3.286837E-01         1.401004E+00         1.582920E+00         1.239451E+00         3.320000E+02         2.970000E+02         3.610000E+02        -1.891787E+01        -1.868124E+01        -1.797293E+01        -9.219789E+00        -1.014114E+01        -9.746326E+00        -4.990185E-01        -7.935928E-01        -4.605837E-01        -3.289838E+00         0.000000E+00        -2.433321E+00         0.000000E+00        -4.009278E+00         0.000000E+00        -2.765714E+01        -3.089675E+01        -2.977956E+01        -3.118696E+01        -2.434703E+01        -2.468645E+01        -6.545529E+00        -6.227711E+00        -6.314254E+00        -6.838151E+00        -6.833476E+00        -6.888534E+00        -5.760988E+00                  NAN        -6.462805E+00         0.000000E+00        -4.086573E+00         0.000000E+00        -2.245457E+01                  NAN        -2.298184E+01        -2.727565E+01        -2.194216E+01        -2.366918E+01        -6.652183E+00                  NAN        -7.364454E+00        -7.242376E+00        -7.198904E+00        -8.178087E+00        -2.764048E+00         0.000000E+00        -1.870110E+00         0.000000E+00        -3.242351E+00         0.000000E+00        -2.893771E+01        -3.182917E+01        -3.118724E+01        -3.234156E+01        -2.674263E+01        -2.843924E+01        -7.793267E-01        -7.651385E-01        -7.362263E-01        -1.019324E+00        -9.322663E-01        -1.000065E+00         1.320000E+02         7.000000E+00         3.860000E+02         2.100000E+02         2.700000E+01         2.000000E+00         1.300000E+02         0.000000E+00         2.300000E+01         5.000000E+00         3.270000E+02         1.700000E+01         1.020000E+02         1.200000E+01         2.180000E+02         1.600000E+02         5.300000E+01         8.000000E+00
        7.671000E+07         9.305614E+00         2.270974E-01         4.595588E-01         3.133438E-01        -3.843774E-01        -3.414996E-01        -3.422815E-01         1.335944E+00         1.571402E+00         1.225728E+00         3.550000E+02         2.920000E+02         3.430000E+02        -1.850587E+01        -1.892246E+01        -1.742113E+01        -9.597130E+00        -9.629089E+00        -1.011769E+01        -5.102192E-01        -9.307296E-01        -7.483402E-01        -3.130326E+00         0.000000E+00        -2.528129E+00         0.000000E+00        -3.209544E+00         0.000000E+00        -2.757696E+01        -3.163131E+01        -2.933549E+01        -3.131755E+01        -2.411734E+01        -3.035516E+01        -6.460650E+00        -6.048350E+00        -6.443991E+00        -6.590065E+00        -7.208517E+00        -5.558591E+00        -6.609558E+00         0.000000E+00        -5.429801E+00         0.000000E+00        -4.106491E+00         0.000000E+00        -2.167556E+01        -2.471950E+01        -2.508157E+01        -2.607592E+01        -2.195035E+01        -2.491744E+01        -7.206949E+00        -6.586797E+00        -6.428253E+00        -9.719263E+00        -7.196424E+00        -7.260920E+00        -3.151669E+00         0.000000E+00        -1.953781E+00         0.000000E+00        -2.910073E+00         0.000000E+00        -2.856803E+01        -3.088721E+01        -3.091818E+01        -3.292040E+01        -2.674052E+01        -2.887036E+01        -7.969866E-01        -1.121474E+00        -7.944552E-01        -8.919443E-01        -9.989056E-01        -8.006104E-01         1.270000E+02         1.000000E+00         3.800000E+02         2.210000E+02         3.100000E+01         4.000000E+00         1.170000E+02         4.000000E+00         2.400000E+01         4.000000E+00         3.170000E+02         3.600000E+01         9.900000E+01         8.000000E+00         1.960000E+02         1.840000E+02         5.200000E+01         1.100000E+01
        7.674000E+07         9.660343E+00         2.264646E-01         4.558623E-01         3.176732E-01        -3.755700E-01        -3.069067E-01        -3.589713E-01         1.343016E+00         1.598463E+00         1.202961E+00         3.440000E+02         2.840000E+02         3.620000E+02        -1.801350E+01        -1.884229E+01        -1.767615E+01        -9.221362E+00        -9.937289E+00        -9.492696E+00        -1.123835E+00        -7.113661E-01        -6.176234E-01        -3.385198E+00         0.000000E+00        -2.495964E+00         0.000000E+00        -3.872825E+00         0.000000E+00        -2.774530E+01        -2.906817E+01        -2.931328E+01        -3.136563E+01        -2.413091E+01        -2.743394E+01        -6.514854E+00        -8.867793E+00        -6.434503E+00        -6.509576E+00        -6.945280E+00        -6.326245E+00        -5.692636E+00         0.000000E+00        -5.272705E+00         0.000000E+00        -4.040922E+00         0.000000E+00        -2.276414E+01        -2.414035E+01        -2.461369E+01        -2.824949E+01        -2.194502E+01        -2.360047E+01        -6.772964E+00        -8.144173E+00        -6.876615E+00        -7.200899E+00        -7.321994E+00        -8.278201E+00        -2.852754E+00         0.000000E+00        -1.985312E+00         0.000000E+00        -2.634509E+00         0.000000E+00        -2.892280E+01        -3.184026E+01        -3.101119E+01        -3.280625E+01        -2.706300E+01        -2.816871E+01        -8.396774E-01        -7.011325E-01        -8.517565E-01        -9.622625E-01        -8.296354E-01        -1.035560E+00         1.300000E+02         4.000000E+00         3.700000E+02         2.250000E+02         3.300000E+01         2.000000E+00         1.330000E+02         2.000000E+00         2.400000E+01         4.000000E+00         3.150000E+02         2.400000E+01         1.020000E+02         1.200000E+01         1.930000E+02         1.770000E+02         5.800000E+01         9.000000E+00
        7.677000E+07         9.651949E+00         2.316889E-01         4.586035E-01         3.097076E-01        -3.285355E-01        -3.282490E-01        -4.032133E-01         1.392989E+00         1.587130E+00         1.181986E+00         3.420000E+02         2.980000E+02         3.500000E+02        -1.873985E+01        -1.884818E+01        -1.850322E+01        -9.295901E+00        -1.001182E+01        -9.382235E+00        -5.037623E-01        -7.939873E-01        -4.176933E-01        -3.758054E+00         0.000000E+00        -2.458249E+00         0.000000E+00        -3.801547E+00         0.000000E+00        -2.790980E+01        -3.023161E+01        -2.962617E+01        -3.118596E+01        -2.432246E+01        -2.294493E+01        -6.282823E+00        -7.352029E+00        -6.256341E+00        -6.781016E+00        -6.799787E+00        -9.842352E+00        -5.825421E+00         0.000000E+00        -6.840798E+00         0.000000E+00        -4.279484E+00         0.000000E+00        -2.285063E+01        -2.066489E+01        -2.310726E+01        -2.877850E+01        -2.208095E+01        -2.359641E+01        -6.807960E+00        -9.993471E+00        -6.748742E+00        -6.750932E+00        -7.341598E+00        -8.222447E+00        -2.436762E+00         0.000000E+00        -1.976192E+00         0.000000E+00        -3.121308E+00         0.000000E+00        -2.933414E+01        -3.102386E+01        -3.081913E+01        -3.292536E+01        -2.689588E+01        -2.868493E+01        -7.659321E-01        -1.032496E+00        -8.062481E-01        -9.575382E-01        -7.131960E-01        -1.104614E+00         1.310000E+02         7.000000E+00         3.710000E+02         2.250000E+02         2.900000E+01         1.000000E+00         1.290000E+02         2.000000E+00         2.400000E+01         6.000000E+00         3.150000E+02         2.600000E+01         1.060000E+02         1.000000E+01         1.970000E+02         1.710000E+02         5.600000E+01         9.000000E+00
        7.680000E+07         9.854836E+00         2.305428E-01         4.586548E-01         3.108024E-01        -3.505075E-01        -3.176858E-01        -3.668154E-01         1.384241E+00         1.579073E+00         1.224066E+00         3.230000E+02         2.920000E+02         3.750000E+02        -1.868358E+01        -1.936017E+01        -1.803782E+01        -9.830521E+00        -9.612120E+00        -9.768321E+00        -2.848315E-01        -6.696787E-01        -5.620131E-01        -3.768849E+00         0.000000E+00        -2.581923E+00         0.000000E+00        -4.054005E+00         0.000000E+00        -2.709420E+01        -3.091949E+01        -2.927089E+01        -3.151038E+01        -2.408612E+01        -2.551537E+01        -6.364890E+00        -7.205033E+00        -6.603429E+00        -6.696146E+00        -6.878344E+00        -7.725997E+00        -5.460051E+00         0.000000E+00        -7.295888E+00         0.000000E+00        -4.156791E+00         0.000000E+00        -2.260939E+01        -2.539394E+01        -2.293771E+01        -2.713115E+01        -2.212581E+01        -2.370686E+01        -7.028109E+00        -6.658656E+00        -6.245202E+00        -7.490932E+00        -7.213267E+00        -8.537885E+00        -2.210768E+00         0.000000E+00        -2.214224E+00         0.000000E+00        -2.456895E+00         0.000000E+00        -2.939402E+01        -3.132765E+01        -3.055554E+01        -3.289944E+01        -2.689462E+01        -2.888447E+01        -7.512260E-01        -1.055303E+00        -9.063717E-01        -8.862770E-01        -8.047330E-01        -8.138384E-01         1.300000E+02         4.000000E+00         3.630000E+02         2.330000E+02         3.100000E+01         3.000000E+00         1.350000E+02         2.000000E+00         2.000000E+01         9.000000E+00         3.290000E+02         7.000000E+00         1.020000E+02         5.000000E+00         1.830000E+02         1.860000E+02         6.000000E+01         1.100000E+01
        7.683000E+07         9.341139E+00         2.125596E-01         4.662138E-01         3.212267E-01        -3.175150E-01        -2.925306E-01        -3.333353E-01         1.392759E+00         1.605922E+00         1.230429E+00         3.040000E+02         3.090000E+02         3.770000E+02        -1.820576E+01        -1.903740E+01        -1.796592E+01        -9.598396E+00        -9.942904E+00        -9.923993E+00        -5.169752E-01        -8.934355E-01        -4.894030E-01        -2.916837E+00         0.000000E+00        -2.617535E+00         0.000000E+00        -3.561562E+00         0.000000E+00        -2.799347E+01        -3.049679E+01        -2.935396E+01        -3.142592E+01        -2.403334E+01        -2.646122E+01        -6.499646E+00        -7.269269E+00        -6.381934E+00        -6.576286E+00        -7.014133E+00        -7.061221E+00        -5.836221E+00         0.000000E+00        -5.286433E+00         0.000000E+00        -4.297907E+00         0.000000E+00        -2.247154E+01        -2.321831E+01        -2.374065E+01        -2.745346E+01        -2.183291E+01        -2.323250E+01        -6.581300E+00        -9.764170E+00        -6.650333E+00        -7.958234E+00        -7.167448E+00        -7.994428E+00        -2.687272E+00         0.000000E+00        -2.445699E+00         0.000000E+00        -2.937072E+00         0.000000E+00        -2.852156E+01        -3.108169E+01        -3.059814E+01        -3.289279E+01        -2.666709E+01        -2.858467E+01        -8.321062E-01        -1.300664E+00        -8.335404E-01        -1.016738E+00        -5.653288E-01        -1.167589E+00         1.280000E+02         4.000000E+00         3.670000E+02         2.310000E+02         3.000000E+01         4.000000E+00         1.210000E+02         1.000000E+00         2.400000E+01         8.000000E+00         3.270000E+02         2.100000E+01         9.200000E+01         1.000000E+01         1.910000E+02         1.860000E+02         5.300000E+01         1.300000E+01
        7.686000E+07         1.007927E+01         2.287859E-01         4.670699E-01         3.041442E-01        -3.265612E-01        -2.969586E-01        -3.803506E-01         1.371543E+00         1.596930E+00         1.210868E+00         3.060000E+02         3.050000E+02         3.790000E+02        -1.801111E+01        -1.924777E+01        -1.869319E+01        -9.783716E+00        -9.949549E+00        -9.525010E+00        -4.063752E-01        -7.767784E-01        -3.454367E-01        -3.363786E+00         0.000000E+00        -2.641770E+00         0.000000E+00        -5.779142E+00         0.000000E+00        -2.705500E+01        -3.191063E+01        -2.924020E+01        -3.129519E+01        -2.309315E+01        -2.705334E+01        -6.565789E+00        -6.526156E+00        -6.532474E+00        -6.771874E+00        -7.237427E+00        -6.593455E+00        -5.292764E+00         0.000000E+00        -5.689208E+00         0.000000E+00        -4.364502E+00         0.000000E+00        -2.276862E+01        -2.610099E+01        -2.478615E+01        -2.822001E+01        -2.219024E+01        -2.423480E+01        -6.799277E+00        -7.301768E+00        -6.717995E+00        -6.877600E+00        -7.074897E+00        -7.801221E+00        -2.398983E+00         0.000000E+00        -2.006370E+00         0.000000E+00        -2.898653E+00         0.000000E+00        -2.916368E+01        -3.057455E+01        -3.079388E+01        -3.260989E+01        -2.666268E+01        -2.815421E+01        -8.908958E-01        -9.012038E-01        -8.213329E-01        -9.001579E-01        -8.629402E-01        -6.401357E-01         1.240000E+02         1.300000E+01         3.710000E+02         2.310000E+02         2.400000E+01         1.000000E+00         1.340000E+02         3.000000E+00         2.600000E+01         5.000000E+00         3.230000E+02         1.100000E+01         9.600000E+01         1.500000E+01         1.970000E+02         1.830000E+02         5.300000E+01         7.000000E+00
        7.689000E+07         9.391069E+00         2.223121E-01         4.618808E-01         3.158070E-01        -3.258561E-01        -3.339299E-01        -3.583930E-01         1.412813E+00         1.577690E+00         1.219932E+00         3.030000E+02         2.950000E+02         3.920000E+02        -1.780199E+01        -1.928282E+01        -1.778050E+01        -9.619028E+00        -9.719840E+00        -9.574227E+00        -9.322602E-01        -5.821779E-01        -6.920102E-01        -3.266541E+00         0.000000E+00        -2.578671E+00         0.000000E+00        -3.991754E+00         0.000000E+00        -2.767808E+01        -2.907052E+01        -2.923977E+01        -3.144599E+01        -2.441547E+01        -2.601349E+01        -6.398382E+00        -7.206951E+00        -6.581752E+00        -6.652925E+00        -7.287861E+00        -8.472709E+00        -5.213045E+00         0.000000E+00        -7.099316E+00         0.000000E+00        -4.251882E+00         0.000000E+00        -2.294254E+01        -2.526048E+01        -2.263865E+01        -2.950636E+01        -2.208370E+01        -2.593381E+01        -6.995133E+00        -8.043583E+00        -7.077834E+00        -6.781033E+00        -7.030010E+00        -5.897542E+00        -2.527851E+00         0.000000E+00        -2.424875E+00         0.000000E+00        -2.507564E+00         0.000000E+00        -2.932701E+01        -3.118298E+01        -3.051755E+01        -3.293991E+01        -2.742437E+01        -2.804862E+01        -8.699234E-01        -1.093625E+00        -8.453835E-01        -9.122920E-01        -8.977194E-01        -6.669791E-01         1.220000E+02         1.200000E+01         3.660000E+02         2.350000E+02         2.700000E+01         2.000000E+00         1.250000E+02         7.000000E+00         2.300000E+01         5.000000E+00         3.340000E+02         8.000000E+00         8.800000E+01         1.900000E+01         1.770000E+02         2.020000E+02         6.400000E+01         4.000000E+00
        7.692000E+07         9.117822E+00         2.185153E-01         4.594000E-01         3.220847E-01        -3.512807E-01        -3.386698E-01        -3.806635E-01         1.380875E+00         1.561169E+00         1.191661E+00         3.160000E+02         2.830000E+02         3.910000E+02        -1.841692E+01        -1.906405E+01        -1.760571E+01        -9.307921E+00        -1.005523E+01        -9.581942E+00        -8.876585E-01        -5.376430E-01        -6.454232E-01        -3.158406E+00         0.000000E+00        -2.541088E+00         0.000000E+00        -3.695218E+00         0.000000E+00        -2.783908E+01        -3.088180E+01        -2.907378E+01        -3.147213E+01        -2.454668E+01        -3.282462E+01        -6.414181E+00        -6.607092E+00        -6.643798E+00        -6.750541E+00        -6.945171E+00        -4.682414E+00        -5.946124E+00         0.000000E+00        -6.695628E+00         0.000000E+00        -4.192902E+00         0.000000E+00        -2.222947E+01        -2.131592E+01        -2.434738E+01        -2.954689E+01        -2.197036E+01        -2.454786E+01        -6.838732E+00        -9.117261E+00        -6.314407E+00        -6.873695E+00        -7.332709E+00        -8.279533E+00        -3.129443E+00         0.000000E+00        -2.236175E+00         0.000000E+00        -2.608234E+00         0.000000E+00        -2.875354E+01        -3.135739E+01        -3.055937E+01        -3.273695E+01        -2.720944E+01        -2.964610E+01        -7.258009E-01        -9.358768E-01        -8.624366E-01        -9.468512E-01        -8.716514E-01        -6.336909E-01         1.180000E+02         6.000000E+00         3.510000E+02         2.550000E+02         3.300000E+01         1.000000E+00         1.230000E+02         1.000000E+00         2.500000E+01         5.000000E+00         3.320000E+02         1.600000E+01         8.900000E+01         1.900000E+01         1.800000E+02         1.960000E+02         5.600000E+01         1.100000E+01
        7.695000E+07         9.411052E+00         2.200059E-01         4.575616E-01         3.224325E-01        -3.372820E-01        -2.912196E-01        -3.425134E-01         1.400296E+00         1.618616E+00         1.215039E+00         2.990000E+02         2.820000E+02         4.090000E+02        -1.824059E+01        -1.970316E+01        -1.796001E+01        -9.659433E+00        -9.761638E+00        -9.464990E+00        -6.846847E-01        -4.849732E-01        -4.953064E-01        -3.084466E+00         0.000000E+00        -2.395965E+00         0.000000E+00        -3.949018E+00                  NAN        -2.801822E+01        -3.052317E+01        -2.956829E+01        -3.134763E+01        -2.391968E+01                  NAN        -6.118105E+00        -6.666906E+00        -6.441921E+00        -6.573144E+00        -7.018289E+00                  NAN        -5.604248E+00         0.000000E+00        -7.712606E+00         0.000000E+00        -4.297699E+00         0.000000E+00        -2.229466E+01        -2.584713E+01        -2.294723E+01        -2.721673E+01        -2.196592E+01        -2.377577E+01        -7.162449E+00        -7.618071E+00        -6.692421E+00        -6.396754E+00        -7.004679E+00        -8.358221E+00        -2.841991E+00         0.000000E+00        -2.265129E+00         0.000000E+00        -2.408714E+00         0.000000E+00        -2.877357E+01        -3.111917E+01        -3.070731E+01        -3.290228E+01        -2.713684E+01        -2.887307E+01        -8.825894E-01        -7.277404E-01        -8.041635E-01        -8.841317E-01        -7.880658E-01        -7.120283E-01         1.170000E+02         8.000000E+00         3.730000E+02         2.310000E+02         3.500000E+01         0.000000E+00         1.230000E+02         4.000000E+00         2.300000E+01         5.000000E+00         3.410000E+02         6.000000E+00         9.600000E+01         1.700000E+01         2.010000E+02         1.780000E+02         5.400000E+01         6.000000E+00
        7.698000E+07         9.270887E+00         2.135266E-01         4.622308E-01         3.242426E-01        -3.642868E-01        -3.173669E-01        -3.548329E-01         1.358352E+00         1.580516E+00         1.227670E+00         2.930000E+02         2.980000E+02         3.990000E+02        -1.810975E+01        -1.985547E+01        -1.767685E+01        -9.282460E+00        -9.818854E+00        -9.771329E+00        -7.766835E-01        -4.307542E-01        -4.425760E-01        -3.255256E+00         0.000000E+00        -2.537973E+00         0.000000E+00        -3.768630E+00         0.000000E+00        -2.773657E+01        -2.951538E+01        -2.945410E+01        -3.137950E+01        -2.485209E+01        -2.533488E+01        -6.313885E+00        -7.591722E+00        -6.557908E+00        -6.620105E+00        -6.442915E+00        -5.879515E+00        -5.252315E+00         0.000000E+00        -7.432704E+00         0.000000E+00        -4.131060E+00         0.000000E+00        -2.227230E+01        -2.515427E+01        -2.318936E+01        -2.622681E+01        -2.211038E+01        -2.328249E+01        -6.921334E+00        -6.612993E+00        -6.620058E+00        -8.824819E+00        -7.152722E+00        -8.184459E+00        -3.191815E+00         0.000000E+00        -2.036761E+00         0.000000E+00        -3.117096E+00         0.000000E+00        -2.867073E+01        -3.190787E+01        -3.101549E+01        -3.272855E+01        -2.696863E+01        -2.807532E+01        -8.786309E-01        -7.599066E-01        -7.826327E-01        -1.018858E+00        -7.463251E-01        -6.680461E-05         1.200000E+02         1.100000E+01         3.660000E+02         2.300000E+02         3.600000E+01         1.000000E+00         1.190000E+02         3.000000E+00         2.700000E+01         5.000000E+00         3.350000E+02         1.300000E+01         8.300000E+01         1.500000E+01         2.130000E+02         1.730000E+02         6.700000E+01         6.000000E+00
        7.701000E+07         9.432513E+00         2.238830E-01         4.581525E-01         3.179645E-01        -3.480832E-01        -3.181331E-01        -3.907969E-01         1.387774E+00         1.575158E+00         1.194651E+00         3.170000E+02         2.920000E+02         3.810000E+02        -1.811201E+01        -1.966893E+01        -1.884574E+01        -9.260528E+00        -9.554627E+00        -8.982346E+00        -8.092971E-01        -6.377819E-01        -3.341110E-01        -3.466493E+00         0.000000E+00        -2.589913E+00         0.000000E+00        -5.104275E+00         0.000000E+00        -2.760544E+01        -2.939017E+01        -2.957096E+01        -3.119847E+01        -2.388170E+01        -2.669698E+01        -6.182497E+00        -7.805799E+00        -6.518187E+00        -6.888865E+00        -6.863829E+00        -7.156678E+00        -5.835170E+00         0.000000E+00        -6.678210E+00         0.000000E+00        -4.251994E+00         0.000000E+00        -2.240498E+01        -2.722252E+01        -2.356461E+01        -2.861542E+01        -2.150351E+01        -2.332584E+01        -6.837865E+00        -7.001929E+00        -6.830054E+00        -6.647846E+00        -7.440875E+00        -8.375436E+00        -2.252449E+00         0.000000E+00        -2.022494E+00         0.000000E+00        -2.723015E+00         0.000000E+00        -2.928093E+01        -3.084309E+01        -3.090890E+01        -3.270383E+01        -2.746383E+01        -2.897692E+01        -7.872038E-01        -9.137337E-01        -7.520610E-01        -9.857790E-01        -6.457066E-01        -3.290952E-01         1.200000E+02         1.500000E+01         3.740000E+02         2.240000E+02         3.000000E+01         1.000000E+00         1.240000E+02         4.000000E+00         2.400000E+01         5.000000E+00         3.350000E+02         1.000000E+01         9.400000E+01         1.500000E+01         2.140000E+02         1.700000E+02         5.000000E+01         1.100000E+01
        7.704000E+07         8.950268E+00         2.118732E-01         4.521196E-01         3.360071E-01        -3.296506E-01        -2.830022E-01        -3.741895E-01         1.400328E+00         1.609961E+00         1.208482E+00         3.110000E+02         2.830000E+02         3.960000E+02        -1.786382E+01        -1.867561E+01        -1.830109E+01        -9.409593E+00        -1.034130E+01        -9.449043E+00        -8.305819E-01        -5.339714E-01        -2.422831E-01        -3.295009E+00         0.000000E+00        -2.411479E+00         0.000000E+00        -4.648581E+00         0.000000E+00        -2.792790E+01        -3.098628E+01        -2.974915E+01        -3.143008E+01        -2.468986E+01        -2.908760E+01        -6.494289E+00        -6.337773E+00        -6.325270E+00        -6.753181E+00        -6.560268E+00        -7.419464E+00        -5.899479E+00         0.000000E+00        -7.448853E+00         0.000000E+00        -4.178405E+00         0.000000E+00        -2.295678E+01        -2.397339E+01        -2.241703E+01        -2.670166E+01        -2.208616E+01        -2.502268E+01        -6.689870E+00        -8.507269E+00        -6.738398E+00        -8.239235E+00        -7.180318E+00        -7.104174E+00        -2.096081E+00         0.000000E+00        -2.149005E+00         0.000000E+00        -1.908559E+00         0.000000E+00        -2.979468E+01        -3.231430E+01        -3.086821E+01        -3.286195E+01        -2.776176E+01        -2.792125E+01        -7.192179E-01        -5.366173E-01        -7.856247E-01        -9.389931E-01        -7.884842E-01        -1.721880E+00         1.150000E+02         1.300000E+01         3.650000E+02         2.270000E+02         4.200000E+01         2.000000E+00         1.190000E+02         3.000000E+00         2.100000E+01         5.000000E+00         3.390000E+02         1.500000E+01         1.030000E+02         1.000000E+01         1.900000E+02         1.830000E+02         6.300000E+01         8.000000E+00
        7.707000E+07         9.339837E+00         2.277845E-01         4.504506E-01         3.217649E-01        -3.113682E-01        -2.641518E-01        -3.795745E-01         1.429049E+00         1.630135E+00         1.205221E+00         3.010000E+02         2.950000E+02         3.940000E+02        -1.864966E+01        -1.887398E+01        -1.826029E+01        -9.519046E+00        -1.003209E+01        -9.335055E+00        -5.092282E-01        -5.585906E-01        -3.637334E-01        -2.838730E+00         0.000000E+00        -2.628321E+00         0.000000E+00        -2.853761E+00                  NAN        -2.815920E+01        -2.970392E+01        -2.984616E+01        -3.160067E+01        -2.547633E+01                  NAN        -6.533915E+00        -6.975135E+00        -6.233292E+00        -6.599030E+00        -6.787475E+00                  NAN        -5.933844E+00         0.000000E+00        -7.108322E+00         0.000000E+00        -4.460395E+00         0.000000E+00        -2.230096E+01        -2.411751E+01        -2.324715E+01        -2.684278E+01        -2.227994E+01        -2.317588E+01        -7.107865E+00        -8.075260E+00        -6.953787E+00        -7.978121E+00        -7.135428E+00        -8.683523E+00        -2.677490E+00         0.000000E+00        -1.919353E+00         0.000000E+00        -2.756064E+00         0.000000E+00        -2.927285E+01        -3.182496E+01        -3.115868E+01        -3.290918E+01        -2.700680E+01        -2.919777E+01        -7.220515E-01        -8.248802E-01        -7.270107E-01        -9.101004E-01        -8.638440E-01        -1.259975E+00         1.300000E+02         1.100000E+01         3.570000E+02         2.330000E+02         3.300000E+01         0.000000E+00         1.230000E+02         8.000000E+00         2.200000E+01         4.000000E+00         3.290000E+02         1.600000E+01         9.300000E+01         1.800000E+01         1.950000E+02         1.780000E+02         6.600000E+01         6.000000E+00
        7.710000E+07         9.597873E+00         2.364532E-01         4.603791E-01         3.031676E-01        -3.608501E-01        -3.181187E-01        -3.819175E-01         1.370189E+00         1.584109E+00         1.193036E+00         3.250000E+02         3.060000E+02         3.590000E+02        -1.879467E+01        -1.956288E+01        -1.852351E+01        -9.267689E+00        -9.795888E+00        -9.004900E+00        -6.602531E-01        -3.967589E-01        -4.928195E-01        -3.062463E+00         0.000000E+00        -2.545644E+00         0.000000E+00        -5.262033E+00         0.000000E+00        -2.808651E+01        -2.942850E+01        -2.969265E+01        -3.132135E+01        -2.438116E+01        -3.372523E+01        -6.409139E+00        -7.770504E+00        -6.393139E+00        -6.872246E+00        -6.284261E+00        -6.523903E+00        -5.711378E+00         0.000000E+00        -7.573337E+00         0.000000E+00        -4.471190E+00         0.000000E+00        -2.234334E+01        -2.359643E+01        -2.311739E+01        -2.766833E+01        -2.192641E+01        -2.322958E+01        -6.847496E+00        -8.416795E+00        -6.264927E+00        -7.241182E+00        -7.267179E+00        -8.560155E+00        -2.602515E+00         0.000000E+00        -2.157766E+00         0.000000E+00        -2.857365E+00         0.000000E+00        -2.904534E+01        -3.100831E+01        -3.069046E+01        -3.289565E+01        -2.741042E+01        -2.840931E+01        -8.022176E-01        -1.033001E+00        -8.090475E-01        -9.740074E-01        -8.310936E-01        -9.252332E-01         1.310000E+02         1.300000E+01         3.680000E+02         2.220000E+02         2.900000E+01         1.000000E+00         1.340000E+02         2.000000E+00         2.600000E+01         6.000000E+00         3.080000E+02         2.600000E+01         9.500000E+01         1.600000E+01         2.040000E+02         1.800000E+02         5.000000E+01         1.100000E+01
        7.713000E+07         9.035594E+00         2.099004E-01         4.663191E-01         3.237805E-01        -3.446721E-01        -3.227901E-01        -3.671896E-01         1.372997E+00         1.578948E+00         1.192662E+00         2.800000E+02         3.120000E+02         3.980000E+02        -1.874866E+01        -1.993987E+01        -1.791066E+01        -1.003115E+01        -9.528843E+00        -9.284294E+00        -4.140830E-01        -3.211825E-01        -6.452324E-01        -3.287099E+00         0.000000E+00        -2.669143E+00         0.000000E+00        -4.964285E+00         0.000000E+00        -2.747260E+01        -3.115490E+01        -2.931004E+01        -3.149594E+01        -2.318089E+01        -2.520098E+01        -6.538274E+00        -6.963987E+00        -6.463545E+00        -6.456868E+00        -7.153159E+00        -7.653631E+00        -5.643166E+00         0.000000E+00        -7.156853E+00         0.000000E+00        -4.282679E+00         0.000000E+00        -2.250213E+01        -2.352987E+01        -2.289185E+01        -2.557158E+01        -2.183139E+01        -2.377151E+01        -6.840323E+00        -8.143140E+00        -6.910416E+00        -8.758721E+00        -7.115222E+00        -7.821748E+00        -2.560399E+00         0.000000E+00        -2.109788E+00         0.000000E+00        -2.463559E+00         0.000000E+00        -2.917199E+01        -3.084736E+01        -3.055691E+01        -3.284227E+01        -2.704365E+01        -2.887445E+01        -7.345831E-01        -1.383799E+00        -8.185183E-01        -9.470800E-01        -6.985472E-01        -6.644924E-01         1.120000E+02         1.400000E+01         3.750000E+02         2.250000E+02         3.600000E+01         2.000000E+00         1.230000E+02         3.000000E+00         2.800000E+01         5.000000E+00         3.230000E+02         2.000000E+01         8.100000E+01         1.400000E+01         2.080000E+02         1.770000E+02         5.500000E+01         9.000000E+00
        7.716000E+07         9.337590E+00         2.266515E-01         4.561496E-01         3.171990E-01        -3.457505E-01        -3.029830E-01        -3.931909E-01         1.373508E+00         1.607635E+00         1.181406E+00         2.750000E+02         3.100000E+02         4.050000E+02        -1.845031E+01        -1.951979E+01        -1.791941E+01        -9.575315E+00        -9.846623E+00        -9.479294E+00        -8.135823E-01        -4.662408E-01        -6.095119E-01        -3.294297E+00         0.000000E+00        -2.510686E+00         0.000000E+00        -4.385631E+00         0.000000E+00        -2.809371E+01        -2.983318E+01        -2.950491E+01        -3.147363E+01        -2.455822E+01        -2.251206E+01        -6.453542E+00        -6.592056E+00        -6.526700E+00        -6.750130E+00        -6.754175E+00        -7.877391E+00        -4.717417E+00         0.000000E+00        -6.361943E+00         0.000000E+00        -4.310451E+00         0.000000E+00        -2.304284E+01        -2.470548E+01        -2.418528E+01        -2.663840E+01        -2.166481E+01        -2.305359E+01        -7.175417E+00        -7.751325E+00        -6.195935E+00        -9.853299E+00        -7.304503E+00        -9.291271E+00        -2.476945E+00         0.000000E+00        -2.477066E+00         0.000000E+00        -3.426665E+00         0.000000E+00        -2.935073E+01        -3.033421E+01        -3.066706E+01        -3.280265E+01        -2.684568E+01        -2.941447E+01        -7.232534E-01        -1.288879E+00        -7.785437E-01        -9.929280E-01        -6.584564E-01        -5.934069E-01         1.360000E+02         6.000000E+00         3.600000E+02         2.260000E+02         3.200000E+01         4.000000E+00         1.210000E+02         6.000000E+00         2.700000E+01         5.000000E+00         3.330000E+02         1.000000E+01         9.400000E+01         1.500000E+01         2.040000E+02         1.730000E+02         5.700000E+01         8.000000E+00
        7.719000E+07         9.425010E+00         2.254300E-01         4.597217E-01         3.148482E-01        -3.121297E-01        -3.206291E-01        -3.975082E-01         1.398507E+00         1.574953E+00         1.171496E+00         2.880000E+02         3.070000E+02         3.950000E+02        -1.835140E+01        -1.951076E+01        -1.793061E+01        -9.278472E+00        -9.881590E+00        -9.323120E+00        -6.397741E-01        -3.074194E-01        -6.412495E-01        -2.843059E+00         0.000000E+00        -2.467961E+00         0.000000E+00        -3.715907E+00                  NAN        -2.781608E+01        -2.922558E+01        -2.955497E+01        -3.156775E+01        -2.341326E+01                  NAN        -6.465992E+00        -6.709409E+00        -6.557322E+00        -6.883323E+00        -7.108306E+00                  NAN        -5.233997E+00         0.000000E+00        -6.359066E+00         0.000000E+00        -4.549059E+00         0.000000E+00        -2.290854E+01        -2.544150E+01        -2.509131E+01        -2.585246E+01        -2.131843E+01        -2.305531E+01        -6.907523E+00        -7.768899E+00        -6.079943E+00        -9.379140E+00        -7.336017E+00        -7.690098E+00        -2.567651E+00         0.000000E+00        -2.359544E+00         0.000000E+00        -3.360672E+00         0.000000E+00        -2.901632E+01        -3.055398E+01        -3.061671E+01        -3.286976E+01        -2.625289E+01        -2.845925E+01        -7.551392E-01        -1.071924E+00        -8.102884E-01        -9.045443E-01        -6.473708E-01        -7.986353E-01         1.270000E+02         1.400000E+01         3.680000E+02         2.220000E+02         3.300000E+01         0.000000E+00         1.310000E+02         5.000000E+00         2.500000E+01         5.000000E+00         3.190000E+02         1.700000E+01         1.020000E+02         1.300000E+01         2.080000E+02         1.730000E+02         4.700000E+01         9.000000E+00
        7.722000E+07         9.426179E+00         2.246364E-01         4.532305E-01         3.221332E-01        -3.860662E-01        -2.831188E-01        -3.899202E-01         1.341347E+00         1.621615E+00         1.181213E+00         3.000000E+02         2.910000E+02         3.990000E+02        -1.844305E+01        -1.893194E+01        -1.796687E+01        -9.414128E+00        -1.047288E+01        -9.419451E+00        -2.452728E-01        -4.721985E-01        -4.753839E-01        -3.066223E+00         0.000000E+00        -2.419794E+00         0.000000E+00        -4.058628E+00         0.000000E+00        -2.693490E+01        -2.951471E+01        -2.954218E+01        -3.125893E+01        -2.361492E+01        -2.857716E+01        -6.676921E+00        -7.515430E+00        -6.594187E+00        -6.947994E+00        -7.114689E+00        -6.679751E+00        -5.423176E+00         0.000000E+00        -6.463617E+00         0.000000E+00        -4.457974E+00         0.000000E+00        -2.181709E+01        -2.534686E+01        -2.484707E+01        -2.556932E+01        -2.140578E+01        -2.557760E+01        -7.372118E+00        -7.364610E+00        -6.728831E+00        -9.524028E+00        -7.354498E+00        -7.612448E+00        -3.112552E+00         0.000000E+00        -2.199095E+00         0.000000E+00        -2.767777E+00         0.000000E+00        -2.842705E+01        -3.031974E+01        -3.067837E+01        -3.278577E+01        -2.729247E+01        -2.849213E+01        -8.145828E-01        -1.205270E+00        -8.644699E-01        -1.020101E+00        -7.260495E-01        -6.124648E-01         1.220000E+02         1.300000E+01         3.780000E+02         2.150000E+02         3.300000E+01         3.000000E+00         1.280000E+02         5.000000E+00         1.800000E+01         6.000000E+00         3.240000E+02         2.100000E+01         7.900000E+01         1.800000E+01         2.130000E+02         1.740000E+02         5.500000E+01         1.100000E+01
        7.725000E+07         9.330107E+00         2.339397E-01         4.445308E-01         3.215295E-01        -3.687826E-01        -2.712770E-01        -3.677662E-01         1.373024E+00         1.633765E+00         1.198907E+00         3.060000E+02         2.780000E+02         4.060000E+02        -1.888048E+01        -1.922011E+01        -1.783848E+01        -9.150464E+00        -1.030128E+01        -9.470131E+00        -5.862416E-01        -6.100942E-01        -6.774091E-01        -3.325635E+00         0.000000E+00        -2.475873E+00         0.000000E+00        -3.018935E+00         0.000000E+00        -2.747388E+01        -2.987934E+01        -2.962960E+01        -3.139467E+01        -2.430764E+01        -2.317368E+01        -6.535664E+00        -6.952546E+00        -6.409183E+00        -6.785254E+00        -6.669354E+00        -7.430705E+00        -4.889906E+00         0.000000E+00        -6.687941E+00         0.000000E+00        -4.619360E+00         0.000000E+00        -2.311240E+01        -2.306266E+01        -2.401145E+01        -2.482030E+01        -2.164064E+01        -2.281198E+01        -7.004793E+00        -7.654538E+00        -7.403366E+00        -1.051399E+01        -7.304686E+00        -8.250642E+00        -2.360269E+00         0.000000E+00        -2.278671E+00         0.000000E+00        -2.919269E+00         0.000000E+00        -2.928548E+01        -3.132991E+01        -3.083975E+01        -3.281195E+01        -2.669354E+01        -2.818794E+01        -8.687634E-01        -1.033324E+00        -8.303275E-01        -9.308406E-01        -9.146458E-01        -1.097168E+00         1.330000E+02         1.400000E+01         3.660000E+02         2.140000E+02         3.300000E+01         4.000000E+00         1.340000E+02         5.000000E+00         2.000000E+01         5.000000E+00         3.220000E+02         1.600000E+01         9.900000E+01         1.300000E+01         2.020000E+02         1.710000E+02         5.200000E+01         1.100000E+01
        7.728000E+07         9.462686E+00         2.421465E-01         4.464589E-01         3.113947E-01        -3.688216E-01        -2.840369E-01        -3.667051E-01         1.368293E+00         1.643163E+00         1.190014E+00         3.190000E+02         2.780000E+02         3.930000E+02        -1.858362E+01        -1.873976E+01        -1.845604E+01        -9.406447E+00        -1.034818E+01        -9.603330E+00        -2.984866E-01        -6.179276E-01        -4.574913E-01        -3.091136E+00         0.000000E+00        -2.395587E+00         0.000000E+00        -4.949983E+00         0.000000E+00        -2.764192E+01        -2.925825E+01        -2.985454E+01        -3.142732E+01        -2.319366E+01        -2.635360E+01        -6.670467E+00        -6.275426E+00        -6.282875E+00        -6.681206E+00        -6.924701E+00        -7.835349E+00        -4.991094E+00         0.000000E+00        -6.656228E+00         0.000000E+00        -4.517603E+00         0.000000E+00        -2.266355E+01        -2.662080E+01        -2.355658E+01        -2.704737E+01        -2.169109E+01        -2.295882E+01        -7.011717E+00        -7.994352E+00        -7.298954E+00        -8.102421E+00        -7.103229E+00        -8.320497E+00        -2.650500E+00         0.000000E+00        -2.251275E+00         0.000000E+00        -3.007998E+00         0.000000E+00        -2.885015E+01        -3.086787E+01        -3.077593E+01        -3.266017E+01        -2.698177E+01        -2.785828E+01        -7.696673E-01        -1.119402E+00        -8.108255E-01        -9.584341E-01        -7.745809E-01        -1.022909E+00         1.330000E+02         1.400000E+01         3.730000E+02         2.060000E+02         3.400000E+01         4.000000E+00         1.350000E+02         6.000000E+00         2.300000E+01         6.000000E+00         3.100000E+02         2.200000E+01         9.200000E+01         1.700000E+01         2.120000E+02         1.700000E+02         6.000000E+01         6.000000E+00
        7.731000E+07         9.094826E+00         2.293119E-01         4.663922E-01         3.042959E-01        -3.725094E-01        -3.491421E-01        -3.407621E-01         1.332552E+00         1.557466E+00         1.219697E+00         2.950000E+02         3.160000E+02         3.790000E+02        -1.893603E+01        -1.957381E+01        -1.843572E+01        -9.738327E+00        -9.735627E+00        -9.465175E+00        -1.864726E-01        -5.435764E-01        -2.895742E-01        -3.628198E+00         0.000000E+00        -2.707435E+00         0.000000E+00        -4.259772E+00         0.000000E+00        -2.662498E+01        -2.798311E+01        -2.972042E+01        -3.096010E+01        -2.400338E+01        -2.652390E+01        -6.856483E+00        -8.001442E+00        -6.370753E+00        -6.816832E+00        -6.553803E+00        -7.641767E+00        -4.904266E+00         0.000000E+00        -6.810454E+00         0.000000E+00        -4.490773E+00         0.000000E+00        -2.238650E+01        -2.373217E+01        -2.360525E+01        -2.561600E+01        -2.227160E+01        -2.413302E+01        -7.193699E+00        -8.447148E+00        -6.811537E+00        -8.626288E+00        -6.805231E+00        -7.215806E+00        -2.496128E+00         0.000000E+00        -2.154780E+00         0.000000E+00        -2.784502E+00         0.000000E+00        -2.885321E+01        -2.978259E+01        -3.079609E+01        -3.258330E+01        -2.758528E+01        -2.888360E+01        -8.968808E-01        -1.431197E+00        -8.849109E-01        -9.951306E-01        -7.620667E-01        -8.077649E-01         1.250000E+02         1.000000E+01         3.670000E+02         2.290000E+02         2.900000E+01         4.000000E+00         1.250000E+02         2.000000E+00         2.900000E+01         4.000000E+00         3.210000E+02         2.100000E+01         9.300000E+01         1.200000E+01         2.140000E+02         1.680000E+02         5.600000E+01         8.000000E+00
        7.734000E+07         8.660869E+00         2.161986E-01         4.594182E-01         3.243832E-01        -3.311862E-01        -3.304343E-01        -3.774960E-01         1.370026E+00         1.569157E+00         1.193556E+00         3.030000E+02         3.130000E+02         3.740000E+02        -1.826922E+01        -1.955768E+01        -1.792761E+01        -9.804336E+00        -9.445536E+00        -9.864429E+00        -4.865491E-01        -5.121017E-01        -4.344183E-01        -3.744310E+00         0.000000E+00        -2.544083E+00         0.000000E+00        -3.206885E+00         0.000000E+00        -2.704787E+01        -3.017759E+01        -2.941287E+01        -3.160478E+01        -2.530847E+01        -2.593419E+01        -6.463599E+00        -6.846521E+00        -6.458260E+00        -6.695725E+00        -6.695810E+00        -9.812205E+00        -5.354621E+00         0.000000E+00        -6.107507E+00         0.000000E+00        -4.327549E+00         0.000000E+00        -2.267505E+01        -2.494227E+01        -2.443150E+01        -2.810639E+01        -2.218295E+01        -2.483424E+01        -7.232972E+00        -6.585648E+00        -6.764219E+00        -7.126131E+00        -7.132876E+00        -7.376588E+00        -2.275932E+00         0.000000E+00        -2.094733E+00         0.000000E+00        -2.670921E+00         0.000000E+00        -2.889115E+01        -3.094189E+01        -3.067232E+01        -3.299790E+01        -2.746849E+01        -2.874023E+01        -8.422961E-01        -7.653567E-01        -8.646131E-01        -8.981384E-01        -8.661905E-01        -1.169303E+00         1.190000E+02         1.200000E+01         3.870000E+02         2.040000E+02         3.900000E+01         3.000000E+00         1.180000E+02         3.000000E+00         2.800000E+01         5.000000E+00         3.250000E+02         2.300000E+01         9.200000E+01         9.000000E+00         2.130000E+02         1.690000E+02         5.400000E+01         1.300000E+01
        7.737000E+07         9.996501E+00         2.763567E-01         4.314181E-01         2.922252E-01        -3.269753E-01        -2.964408E-01        -3.474809E-01         1.382440E+00         1.627337E+00         1.222679E+00         4.130000E+02         2.470000E+02         3.300000E+02        -1.814281E+01        -1.984568E+01        -1.812176E+01        -9.689489E+00        -9.888769E+00        -9.532988E+00        -6.451218E-01        -3.598106E-01        -2.490932E-01        -3.882386E+00         0.000000E+00        -2.266279E+00         0.000000E+00        -2.668280E+00                  NAN        -2.657175E+01        -2.998271E+01        -2.996065E+01        -3.137309E+01        -2.443289E+01                  NAN        -6.617280E+00        -6.305940E+00        -6.432000E+00        -6.742047E+00        -7.316907E+00                  NAN        -5.237776E+00         0.000000E+00        -5.375140E+00         0.000000E+00        -4.096817E+00         0.000000E+00        -2.307360E+01        -3.301106E+01        -2.590899E+01        -2.732687E+01        -2.203292E+01        -2.138523E+01        -6.799251E+00        -5.705412E+00        -5.981566E+00        -8.528496E+00        -7.258447E+00        -7.853671E+00        -3.096179E+00         0.000000E+00        -1.997069E+00         0.000000E+00        -2.480456E+00         0.000000E+00        -2.821788E+01        -3.087298E+01        -3.106225E+01        -3.262305E+01        -2.694324E+01        -2.835452E+01        -8.543893E-01        -1.176985E+00        -7.863061E-01        -1.046001E+00        -9.387922E-01        -4.152670E-01         1.390000E+02         1.600000E+01         3.890000E+02         1.900000E+02         3.000000E+01         0.000000E+00         1.600000E+02         1.000000E+00         1.400000E+01         5.000000E+00         3.170000E+02         5.000000E+00         1.100000E+02         1.300000E+01         2.020000E+02         1.660000E+02         5.000000E+01         6.000000E+00
        7.740000E+07         8.971129E+00         2.449675E-01         4.493732E-01         3.056594E-01        -3.489001E-01        -2.640469E-01        -3.709786E-01         1.392664E+00         1.634515E+00         1.207680E+00         3.310000E+02         2.710000E+02         3.880000E+02        -1.906707E+01        -1.972524E+01        -1.877885E+01        -9.585759E+00        -9.651313E+00        -8.964049E+00        -3.322238E-01        -3.680748E-01        -4.475522E-01        -3.502016E+00         0.000000E+00        -2.363872E+00         0.000000E+00        -3.940978E+00                  NAN        -2.657210E+01        -3.043594E+01        -2.956244E+01        -3.105242E+01        -2.461425E+01                  NAN        -6.726189E+00        -6.101874E+00        -6.429105E+00        -6.871515E+00        -6.755583E+00                  NAN        -5.429670E+00         0.000000E+00        -4.352460E+00         0.000000E+00        -4.507232E+00         0.000000E+00        -2.286081E+01        -2.454113E+01        -2.495329E+01        -2.255385E+01        -2.162337E+01        -2.094101E+01        -6.830124E+00        -6.861431E+00        -6.787102E+00        -9.744195E+00        -7.283613E+00        -8.618486E+00        -3.027713E+00         0.000000E+00        -2.216329E+00         0.000000E+00        -2.554117E+00         0.000000E+00        -2.836115E+01        -2.994183E+01        -3.075559E+01        -3.254233E+01        -2.735307E+01        -2.831333E+01        -8.195993E-01        -1.106671E+00        -8.141950E-01        -1.011927E+00        -7.258087E-01        -5.229879E-01         1.430000E+02         1.000000E+01         3.920000E+02         1.910000E+02         2.800000E+01         0.000000E+00         1.400000E+02         6.000000E+00         2.900000E+01         4.000000E+00         3.130000E+02         1.000000E+01         1.040000E+02         1.400000E+01         2.010000E+02         1.760000E+02         5.100000E+01         7.000000E+00
        7.743000E+07         9.764357E+00         2.655396E-01         4.469825E-01         2.874779E-01        -3.546095E-01        -3.254940E-01        -3.914926E-01         1.356082E+00         1.578097E+00         1.156249E+00         3.830000E+02         2.710000E+02         3.360000E+02        -1.821866E+01        -1.985983E+01        -1.889990E+01        -9.156263E+00        -9.754957E+00        -9.197877E+00        -6.505738E-01        -4.565971E-01        -2.472901E-01        -3.548460E+00         0.000000E+00        -2.411177E+00         0.000000E+00        -3.509408E+00         0.000000E+00        -2.719418E+01        -2.754975E+01        -2.948402E+01        -3.172031E+01        -2.279817E+01        -2.582689E+01        -6.364774E+00        -8.396695E+00        -6.516592E+00        -6.652114E+00        -7.622442E+00        -6.800489E+00        -5.387437E+00         0.000000E+00        -4.825325E+00         0.000000E+00        -4.356659E+00         0.000000E+00        -2.203038E+01        -2.366619E+01        -2.530329E+01        -2.726759E+01        -2.186130E+01        -2.461917E+01        -7.400592E+00        -8.103759E+00        -6.901737E+00        -7.995271E+00        -7.186682E+00        -6.641964E+00        -2.798327E+00         0.000000E+00        -2.160066E+00         0.000000E+00        -2.984259E+00         0.000000E+00        -2.864675E+01        -3.070701E+01        -3.080648E+01        -3.272558E+01        -2.726853E+01        -2.824820E+01        -8.361188E-01        -1.137065E+00        -7.825123E-01        -9.582310E-01        -7.309251E-01        -7.724852E-01         1.440000E+02         1.100000E+01         3.870000E+02         1.970000E+02         2.400000E+01         1.000000E+00         1.450000E+02         7.000000E+00         2.400000E+01         6.000000E+00         3.170000E+02         3.000000E+00         9.400000E+01         1.800000E+01         2.060000E+02         1.760000E+02         4.800000E+01         8.000000E+00
        7.746000E+07         8.780195E+00         2.270572E-01         4.535419E-01         3.194009E-01        -3.500292E-01        -2.811876E-01        -3.515654E-01         1.374876E+00         1.619554E+00         1.220481E+00         3.140000E+02         3.000000E+02         3.760000E+02        -1.839556E+01        -1.865836E+01        -1.757124E+01        -9.218906E+00        -1.033672E+01        -9.567632E+00        -6.952545E-01        -6.122530E-01        -3.418280E-01        -3.266398E+00         0.000000E+00        -2.441855E+00         0.000000E+00        -3.750264E+00                  NAN        -2.775703E+01        -2.903845E+01        -2.933681E+01        -3.167091E+01        -2.333302E+01                  NAN        -6.411324E+00        -6.741862E+00        -6.580902E+00        -6.593310E+00        -7.379886E+00                  NAN        -5.304945E+00         0.000000E+00        -5.630413E+00         0.000000E+00        -4.215987E+00         0.000000E+00        -2.281637E+01        -2.799437E+01        -2.381086E+01        -2.700493E+01        -2.181560E+01        -2.684130E+01        -6.759348E+00        -6.436919E+00        -7.062614E+00        -9.060965E+00        -7.429556E+00        -5.800847E+00        -2.187679E+00         0.000000E+00        -2.097575E+00         0.000000E+00        -2.257498E+00         0.000000E+00        -2.918573E+01        -3.088445E+01        -3.062670E+01        -3.265940E+01        -2.758362E+01        -2.834048E+01        -7.360882E-01        -9.100912E-01        -8.148789E-01        -1.008635E+00        -7.168814E-01        -8.594333E-01         1.300000E+02         5.000000E+00         3.740000E+02         2.150000E+02         4.000000E+01         0.000000E+00         1.330000E+02         4.000000E+00         2.500000E+01         6.000000E+00         3.280000E+02         6.000000E+00         9.500000E+01         1.300000E+01         1.900000E+02         1.800000E+02         5.400000E+01         1.000000E+01
        7.749000E+07         8.881407E+00         2.299301E-01         4.563645E-01         3.137054E-01        -3.565825E-01        -2.599167E-01        -3.398821E-01         1.364663E+00         1.627301E+00         1.239971E+00         3.110000E+02         2.940000E+02         3.850000E+02        -1.844770E+01        -1.863419E+01        -1.828381E+01        -9.019828E+00        -1.050908E+01        -9.439882E+00        -6.986703E-01        -5.567954E-01        -4.020286E-01        -3.299597E+00         0.000000E+00        -2.338811E+00         0.000000E+00        -4.376462E+00         0.000000E+00        -2.770990E+01        -2.936250E+01        -2.969681E+01        -3.138812E+01        -2.367448E+01        -2.167373E+01        -6.441852E+00        -6.654040E+00        -6.281678E+00        -6.645016E+00        -7.198713E+00        -8.438432E+00        -5.189444E+00         0.000000E+00        -6.563317E+00         0.000000E+00        -4.445039E+00         0.000000E+00        -2.252055E+01        -2.546432E+01        -2.357953E+01        -2.723795E+01        -2.200092E+01        -2.355276E+01        -7.011843E+00        -7.898270E+00        -7.052517E+00        -8.457526E+00        -7.101153E+00        -7.877461E+00        -2.943311E+00         0.000000E+00        -1.993895E+00         0.000000E+00        -2.151740E+00         0.000000E+00        -2.859564E+01        -3.049766E+01        -3.081548E+01        -3.280102E+01        -2.731826E+01        -2.755791E+01        -8.420804E-01        -5.008466E-01        -8.582924E-01        -1.003811E+00        -6.939027E-01        -4.454453E-01         1.300000E+02         1.000000E+01         3.790000E+02         2.080000E+02         3.600000E+01         1.000000E+00         1.260000E+02         5.000000E+00         2.700000E+01         8.000000E+00         3.250000E+02         1.100000E+01         9.300000E+01         1.500000E+01         1.980000E+02         1.800000E+02         5.300000E+01         7.000000E+00
        7.752000E+07         8.992371E+00         2.539075E-01         4.479769E-01         2.981156E-01        -3.355257E-01        -2.804270E-01        -3.531660E-01         1.371468E+00         1.616120E+00         1.198036E+00         3.380000E+02         2.890000E+02         3.630000E+02        -1.832611E+01        -1.918392E+01        -1.823538E+01        -9.705600E+00        -9.903648E+00        -9.332605E+00        -4.495539E-01        -5.365128E-01        -5.418917E-01        -3.583770E+00         0.000000E+00        -2.362950E+00         0.000000E+00        -3.338996E+00         0.000000E+00        -2.733784E+01        -3.090805E+01        -2.946969E+01        -3.116501E+01        -2.361339E+01        -2.601076E+01        -6.582401E+00        -6.144963E+00        -6.574283E+00        -6.756786E+00        -7.238879E+00        -1.006234E+01        -5.072657E+00         0.000000E+00        -6.314124E+00         0.000000E+00        -4.375671E+00         0.000000E+00        -2.308754E+01        -2.437265E+01        -2.297332E+01        -2.467277E+01        -2.216866E+01        -2.415974E+01        -6.901114E+00        -8.410104E+00        -6.578113E+00        -9.108689E+00        -7.219793E+00        -8.442729E+00        -2.927142E+00         0.000000E+00        -2.103562E+00         0.000000E+00        -2.400582E+00         0.000000E+00        -2.888817E+01        -3.149646E+01        -3.094738E+01        -3.247551E+01        -2.722640E+01        -2.885438E+01        -8.096528E-01        -9.724693E-01        -7.845283E-01        -1.017875E+00        -6.869869E-01        -6.914675E-01         1.390000E+02         1.900000E+01         3.810000E+02         1.980000E+02         2.600000E+01         1.000000E+00         1.360000E+02         7.000000E+00         2.600000E+01         5.000000E+00         3.190000E+02         9.000000E+00         1.040000E+02         2.000000E+01         1.960000E+02         1.660000E+02         4.900000E+01         1.200000E+01
        7.755000E+07         9.176135E+00         2.354445E-01         4.541180E-01         3.104375E-01        -3.427474E-01        -3.209331E-01        -3.672819E-01         1.397054E+00         1.579830E+00         1.191850E+00         3.650000E+02         2.680000E+02         3.570000E+02        -1.902255E+01        -1.958859E+01        -1.754078E+01        -9.457380E+00        -9.702707E+00        -9.755523E+00        -6.033216E-01        -5.618726E-01        -3.668782E-01        -3.831499E+00         0.000000E+00        -2.401238E+00         0.000000E+00        -3.536584E+00         0.000000E+00        -2.736438E+01        -2.882184E+01        -2.943189E+01        -3.134506E+01        -2.379412E+01        -2.489577E+01        -6.416336E+00        -7.885631E+00        -6.506869E+00        -6.799427E+00        -7.427620E+00        -7.764572E+00        -5.653623E+00         0.000000E+00        -4.295872E+00         0.000000E+00        -4.099371E+00         0.000000E+00        -2.268027E+01        -2.652246E+01        -2.411029E+01        -2.605954E+01        -2.190094E+01        -2.384815E+01        -6.707687E+00        -8.013594E+00        -7.574364E+00        -9.758662E+00        -7.326209E+00        -7.867753E+00        -3.280751E+00         0.000000E+00        -2.001783E+00         0.000000E+00        -2.380658E+00         0.000000E+00        -2.846736E+01        -3.154719E+01        -3.078327E+01        -3.267214E+01        -2.680496E+01        -2.771916E+01        -6.726922E-01        -7.281556E-01        -8.378110E-01        -9.710477E-01        -8.696124E-01        -6.024399E-01         1.350000E+02         1.200000E+01         3.790000E+02         2.060000E+02         3.000000E+01         2.000000E+00         1.290000E+02         1.000000E+00         3.100000E+01         4.000000E+00         3.250000E+02         1.200000E+01         1.030000E+02         1.500000E+01         2.020000E+02         1.730000E+02         5.800000E+01         8.000000E+00
        7.758000E+07         1.023040E+01         2.683321E-01         4.375904E-01         2.940775E-01        -3.430371E-01        -3.112116E-01        -3.592443E-01         1.402728E+00         1.608505E+00         1.176698E+00         3.800000E+02         2.480000E+02         3.620000E+02        -1.867856E+01        -1.912141E+01        -1.803036E+01        -9.560830E+00        -1.010207E+01        -9.735493E+00        -6.631083E-01        -5.147961E-01        -3.021465E-01        -3.664362E+00         0.000000E+00        -2.291056E+00         0.000000E+00        -4.617433E+00                  NAN        -2.758736E+01        -2.876014E+01        -2.988215E+01        -3.159741E+01        -2.306571E+01                  NAN        -6.470154E+00        -7.703801E+00        -6.383582E+00        -6.598790E+00        -6.755736E+00                  NAN        -5.388651E+00         0.000000E+00        -4.279638E+00         0.000000E+00        -4.199647E+00         0.000000E+00        -2.304105E+01        -2.170392E+01        -2.446220E+01        -2.678291E+01        -2.181438E+01        -2.268116E+01        -6.637798E+00        -9.227768E+00        -7.159351E+00        -8.343691E+00        -7.348055E+00        -9.074431E+00        -3.274882E+00         0.000000E+00        -1.831004E+00         0.000000E+00        -2.929073E+00         0.000000E+00        -2.858931E+01        -3.050301E+01        -3.102704E+01        -3.296750E+01        -2.670917E+01        -2.757309E+01        -7.882855E-01        -1.089466E+00        -9.351772E-01        -9.110296E-01        -6.871451E-01        -7.015739E-01         1.540000E+02         7.000000E+00         3.680000E+02         2.100000E+02         2.500000E+01         0.000000E+00         1.480000E+02         4.000000E+00         2.400000E+01         7.000000E+00         3.040000E+02         1.500000E+01         1.200000E+02         1.300000E+01         2.000000E+02         1.660000E+02         4.500000E+01         9.000000E+00
        7.761000E+07         1.043533E+01         2.821641E-01         4.250542E-01         2.927817E-01        -4.004607E-01        -3.239308E-01        -3.913894E-01         1.329016E+00         1.586538E+00         1.183520E+00         3.870000E+02         2.450000E+02         3.580000E+02        -1.852769E+01        -1.949217E+01        -1.814592E+01        -9.252303E+00        -1.007618E+01        -9.379073E+00        -8.925960E-01        -5.542918E-01        -5.676562E-01        -3.461924E+00         0.000000E+00        -2.325975E+00         0.000000E+00        -3.169073E+00         0.000000E+00        -2.739703E+01        -2.845327E+01        -2.958458E+01        -3.134965E+01        -2.400498E+01        -2.100322E+01        -6.632557E+00        -7.978043E+00        -6.504901E+00        -6.780010E+00        -7.534767E+00        -8.354548E+00        -5.413815E+00         0.000000E+00        -4.875576E+00         0.000000E+00        -4.235040E+00         0.000000E+00        -2.272112E+01        -2.472783E+01        -2.500443E+01        -2.744421E+01        -2.168891E+01        -2.388115E+01        -7.106812E+00        -7.694011E+00        -6.447135E+00        -8.625679E+00        -7.256412E+00        -8.330322E+00        -2.972455E+00         0.000000E+00        -2.122933E+00         0.000000E+00        -3.468945E+00         0.000000E+00        -2.875559E+01        -3.043982E+01        -3.072714E+01        -3.255624E+01        -2.641054E+01        -2.920028E+01        -8.261530E-01        -1.272858E+00        -8.634369E-01        -9.433821E-01        -6.657600E-01        -1.558646E+00         1.540000E+02         1.800000E+01         3.700000E+02         1.990000E+02         2.200000E+01         1.000000E+00         1.580000E+02         5.000000E+00         1.500000E+01         5.000000E+00         3.090000E+02         1.000000E+01         1.140000E+02         2.100000E+01         1.970000E+02         1.640000E+02         4.600000E+01         5.000000E+00
        7.764000E+07         9.935539E+00         2.461742E-01         4.404123E-01         3.134136E-01        -3.309239E-01        -3.098766E-01        -3.639412E-01         1.396473E+00         1.594835E+00         1.200064E+00         3.430000E+02         2.550000E+02         3.920000E+02        -1.791916E+01        -1.968022E+01        -1.796958E+01        -9.942162E+00        -9.862687E+00        -9.735412E+00        -7.304181E-01        -3.866998E-01        -3.055728E-01        -3.019763E+00         0.000000E+00        -2.438403E+00         0.000000E+00        -3.826068E+00                  NAN        -2.806609E+01        -2.960988E+01        -2.930133E+01        -3.161090E+01        -2.343491E+01                  NAN        -6.308111E+00        -7.441532E+00        -6.655771E+00        -6.614653E+00        -7.498187E+00                  NAN        -5.521791E+00         0.000000E+00        -5.018057E+00         0.000000E+00        -4.302530E+00         0.000000E+00        -2.248971E+01        -2.726127E+01        -2.359902E+01        -2.392441E+01        -2.170432E+01        -2.282708E+01        -6.938666E+00        -7.818266E+00        -7.962198E+00        -9.362501E+00        -7.339155E+00        -7.995813E+00        -2.748250E+00         0.000000E+00        -2.126953E+00         0.000000E+00        -3.136972E+00         0.000000E+00        -2.912488E+01        -3.082942E+01        -3.090828E+01        -3.287342E+01        -2.711843E+01        -2.939426E+01        -6.942741E-01        -9.111806E-01        -7.972791E-01        -9.752684E-01        -8.544556E-01        -1.001981E+00         1.310000E+02         1.700000E+01         3.680000E+02         2.130000E+02         3.500000E+01         0.000000E+00         1.400000E+02         2.000000E+00         2.300000E+01         5.000000E+00         3.240000E+02         8.000000E+00         1.030000E+02         2.000000E+01         1.860000E+02         1.810000E+02         4.600000E+01         7.000000E+00
        7.767000E+07         9.565172E+00         2.415722E-01         4.501969E-01         3.082309E-01        -3.736625E-01        -3.517390E-01        -4.035733E-01         1.367037E+00         1.556255E+00         1.176208E+00         3.350000E+02         2.630000E+02         3.920000E+02        -1.808036E+01        -1.927521E+01        -1.893238E+01        -9.528488E+00        -9.923932E+00        -9.015771E+00        -7.972211E-01        -6.039460E-01        -2.342029E-01        -3.084845E+00         0.000000E+00        -2.284521E+00         0.000000E+00        -3.619244E+00         0.000000E+00        -2.718170E+01        -2.972373E+01        -2.911668E+01        -3.140230E+01        -2.424103E+01        -2.432162E+01        -6.797980E+00        -7.287325E+00        -6.773914E+00        -6.650472E+00        -7.289828E+00        -1.003921E+01        -5.473725E+00         0.000000E+00        -5.420059E+00         0.000000E+00        -4.648439E+00         0.000000E+00        -2.282907E+01        -2.056752E+01        -2.364145E+01        -2.475979E+01        -2.180059E+01        -2.219890E+01        -6.973974E+00        -8.448731E+00        -7.590891E+00        -1.028182E+01        -7.050559E+00        -8.951726E+00        -2.828826E+00         0.000000E+00        -2.001679E+00         0.000000E+00        -3.736806E+00         0.000000E+00        -2.895258E+01        -3.124017E+01        -3.054944E+01        -3.294502E+01        -2.651607E+01        -2.901843E+01        -7.605473E-01        -1.017795E+00        -8.934073E-01        -9.547943E-01        -9.534022E-01        -4.181148E-01         1.380000E+02         1.200000E+01         3.550000E+02         2.240000E+02         3.400000E+01         1.000000E+00         1.320000E+02         3.000000E+00         2.700000E+01         5.000000E+00         3.280000E+02         7.000000E+00         9.800000E+01         1.700000E+01         2.010000E+02         1.730000E+02         4.900000E+01         8.000000E+00
        7.770000E+07         1.022936E+01         2.628174E-01         4.364453E-01         3.007373E-01        -3.324523E-01        -2.884820E-01        -3.687875E-01         1.394534E+00         1.617309E+00         1.195009E+00         3.430000E+02         2.500000E+02         3.970000E+02        -1.907880E+01        -1.973871E+01        -1.818135E+01        -9.124449E+00        -9.550211E+00        -9.443129E+00        -6.848904E-01        -5.806407E-01        -4.921993E-01        -3.724666E+00         0.000000E+00        -2.357711E+00         0.000000E+00        -4.072039E+00                  NAN        -2.710108E+01        -2.925871E+01        -2.969425E+01        -3.125372E+01        -2.350266E+01                  NAN        -6.766433E+00        -7.168223E+00        -6.497324E+00        -6.829168E+00        -6.351831E+00                  NAN        -5.326439E+00         0.000000E+00        -6.075063E+00         0.000000E+00        -4.441223E+00         0.000000E+00        -2.270148E+01        -2.593767E+01        -2.427131E+01        -2.719211E+01        -2.184136E+01        -2.340407E+01        -6.967288E+00        -6.883980E+00        -6.898361E+00        -9.474058E+00        -7.257415E+00        -8.342053E+00        -2.535074E+00         0.000000E+00        -2.075332E+00         0.000000E+00        -2.876649E+00         0.000000E+00        -2.882266E+01        -3.184239E+01        -3.087970E+01        -3.263805E+01        -2.660692E+01        -2.881479E+01        -7.966492E-01        -5.981213E-01        -8.595071E-01        -9.523470E-01        -6.119875E-01        -3.510952E-01         1.410000E+02         1.700000E+01         3.780000E+02         2.000000E+02         2.800000E+01         0.000000E+00         1.490000E+02         5.000000E+00         1.800000E+01         5.000000E+00         3.160000E+02         9.000000E+00         1.030000E+02         1.900000E+01         1.930000E+02         1.750000E+02         5.100000E+01         9.000000E+00
        7.773000E+07         9.469054E+00         2.328833E-01         4.572485E-01         3.098682E-01        -3.449342E-01        -3.380108E-01        -4.058382E-01         1.380036E+00         1.577388E+00         1.154220E+00         3.220000E+02         2.880000E+02         3.800000E+02        -1.877899E+01        -1.984696E+01        -1.827069E+01        -9.281993E+00        -9.586089E+00        -9.097653E+00        -8.191818E-01        -4.021446E-01        -5.233470E-01        -3.142910E+00         0.000000E+00        -2.443026E+00         0.000000E+00        -3.586920E+00         0.000000E+00        -2.727682E+01        -3.078341E+01        -2.944182E+01        -3.136724E+01        -2.352434E+01        -2.774269E+01        -6.873177E+00        -7.891037E+00        -6.505969E+00        -6.810783E+00        -7.115252E+00        -5.653750E+00        -5.673892E+00         0.000000E+00        -5.900577E+00         0.000000E+00        -4.501912E+00         0.000000E+00        -2.235267E+01        -2.488504E+01        -2.277516E+01        -2.884619E+01        -2.159145E+01        -2.322407E+01        -7.276898E+00        -6.478210E+00        -7.741062E+00        -7.420995E+00        -7.194217E+00        -8.469103E+00        -2.858183E+00         0.000000E+00        -2.323374E+00         0.000000E+00        -2.757645E+00         0.000000E+00        -2.873242E+01        -3.170010E+01        -3.075610E+01        -3.286310E+01        -2.686595E+01        -2.814048E+01        -8.384845E-01        -7.781156E-01        -8.406983E-01        -9.706037E-01        -9.102187E-01        -6.937314E-01         1.240000E+02         1.500000E+01         3.860000E+02         2.070000E+02         3.100000E+01         1.000000E+00         1.300000E+02         3.000000E+00         2.700000E+01         7.000000E+00         3.230000E+02         1.200000E+01         9.100000E+01         2.000000E+01         1.930000E+02         1.790000E+02         5.100000E+01         1.000000E+01
        7.776000E+07         9.862401E+00         2.468157E-01         4.445415E-01         3.086427E-01        -3.684456E-01        -2.919989E-01        -3.650521E-01         1.339607E+00         1.629074E+00         1.202984E+00         3.350000E+02         2.760000E+02         3.790000E+02        -1.820933E+01        -1.911738E+01        -1.827607E+01        -9.584188E+00        -1.029013E+01        -9.207365E+00        -8.130141E-01        -4.413559E-01        -5.093035E-01        -3.498558E+00         0.000000E+00        -2.447097E+00         0.000000E+00        -4.172245E+00                  NAN        -2.735882E+01        -2.777970E+01        -2.922768E+01        -3.164092E+01        -2.302147E+01                  NAN        -6.603599E+00        -8.096906E+00        -6.596413E+00        -6.687817E+00        -7.372363E+00                  NAN        -5.166747E+00         0.000000E+00        -4.975915E+00         0.000000E+00        -4.242309E+00         0.000000E+00        -2.257790E+01        -2.397516E+01        -2.399849E+01        -2.438457E+01        -2.179781E+01        -2.192119E+01        -7.132119E+00        -1.068424E+01        -7.068532E+00        -8.535489E+00        -7.224414E+00        -8.737239E+00        -2.857605E+00         0.000000E+00        -1.812775E+00         0.000000E+00        -2.592443E+00         0.000000E+00        -2.891636E+01        -3.054501E+01        -3.101336E+01        -3.291902E+01        -2.684067E+01        -2.853457E+01        -8.720205E-01        -1.402933E+00        -7.756228E-01        -9.872770E-01        -8.358217E-01        -1.664453E+00         1.350000E+02         1.200000E+01         3.780000E+02         2.060000E+02         3.300000E+01         0.000000E+00         1.350000E+02         2.000000E+00         2.600000E+01         5.000000E+00         3.260000E+02         8.000000E+00         1.060000E+02         9.000000E+00         1.960000E+02         1.770000E+02         5.500000E+01         7.000000E+00
        7.779000E+07         9.750471E+00         2.335398E-01         4.556819E-01         3.107783E-01        -3.835689E-01        -3.090533E-01        -3.974799E-01         1.338502E+00         1.579364E+00         1.180770E+00         3.430000E+02         2.760000E+02         3.710000E+02        -1.750161E+01        -1.902431E+01        -1.777675E+01        -9.417058E+00        -1.012923E+01        -9.051045E+00        -1.396840E+00        -3.773839E-01        -5.179979E-01        -3.178449E+00         0.000000E+00        -2.280341E+00         0.000000E+00        -3.825087E+00         0.000000E+00        -2.788653E+01        -2.892387E+01        -2.953812E+01        -3.153765E+01        -2.375352E+01        -2.396780E+01        -6.625889E+00        -7.351226E+00        -6.482838E+00        -6.671912E+00        -6.945777E+00        -6.057883E+00        -5.297551E+00         0.000000E+00        -5.083828E+00         0.000000E+00        -4.228927E+00         0.000000E+00        -2.268082E+01        -2.305584E+01        -2.362682E+01        -2.494715E+01        -2.200778E+01        -2.293014E+01        -6.970043E+00        -7.818016E+00        -7.473238E+00        -9.204299E+00        -7.268248E+00        -8.873313E+00        -3.479370E+00         0.000000E+00        -2.212497E+00         0.000000E+00        -2.602107E+00         0.000000E+00        -2.850535E+01        -3.089206E+01        -3.067959E+01        -3.280081E+01        -2.707469E+01        -2.853777E+01        -6.797898E-01        -8.817696E-01        -8.573282E-01        -9.610367E-01        -6.499067E-01        -7.302425E-01         1.260000E+02         1.400000E+01         3.850000E+02         2.070000E+02         3.100000E+01         1.000000E+00         1.300000E+02         2.000000E+00         2.800000E+01         5.000000E+00         3.200000E+02         1.700000E+01         9.700000E+01         1.600000E+01         1.880000E+02         1.840000E+02         5.100000E+01         1.100000E+01
        7.782000E+07         9.994327E+00         2.521898E-01         4.425125E-01         3.052977E-01        -3.606319E-01        -3.216608E-01        -3.825065E-01         1.364396E+00         1.602634E+00         1.183296E+00         3.780000E+02         2.490000E+02         3.630000E+02        -1.801889E+01        -2.000845E+01        -1.819725E+01        -9.132439E+00        -9.502655E+00        -9.265706E+00        -1.144179E+00        -4.349298E-01        -5.259863E-01        -3.624977E+00         0.000000E+00        -2.469159E+00         0.000000E+00        -4.322438E+00         0.000000E+00        -2.688485E+01        -2.973621E+01        -2.959857E+01        -3.117472E+01        -2.324172E+01        -2.301452E+01        -6.552895E+00        -6.819367E+00        -6.510120E+00        -7.021116E+00        -6.739301E+00        -9.266538E+00        -5.416553E+00         0.000000E+00        -4.871199E+00         0.000000E+00        -4.166717E+00         0.000000E+00        -2.283015E+01        -2.788482E+01        -2.404869E+01        -2.827471E+01        -2.179749E+01        -2.145615E+01        -6.821825E+00        -6.911954E+00        -7.447331E+00        -7.992163E+00        -7.159746E+00        -9.039342E+00        -3.098663E+00         0.000000E+00        -1.892412E+00         0.000000E+00        -3.238205E+00         0.000000E+00        -2.863249E+01        -3.137843E+01        -3.128358E+01        -3.251145E+01        -2.695400E+01        -2.892152E+01        -8.403497E-01        -1.035102E+00        -7.643202E-01        -1.051405E+00        -7.800033E-01        -8.751163E-01         1.410000E+02         5.000000E+00         3.780000E+02         2.090000E+02         2.900000E+01         2.000000E+00         1.420000E+02         1.000000E+00         2.000000E+01         7.000000E+00         3.170000E+02         1.500000E+01         9.700000E+01         1.900000E+01         1.880000E+02         1.820000E+02         4.700000E+01         1.200000E+01
        7.785000E+07         9.835786E+00         2.420671E-01         4.469002E-01         3.110327E-01        -3.318086E-01        -2.922870E-01        -3.677078E-01         1.376173E+00         1.627790E+00         1.190021E+00         3.470000E+02         2.670000E+02         3.760000E+02        -1.818958E+01        -1.908605E+01        -1.829037E+01        -9.532382E+00        -1.021014E+01        -9.597607E+00        -7.721469E-01        -3.929821E-01        -4.048980E-01        -3.470308E+00         0.000000E+00        -2.383077E+00         0.000000E+00        -3.687445E+00                  NAN        -2.753796E+01        -2.911551E+01        -2.943116E+01        -3.170963E+01        -2.417570E+01                  NAN        -6.635566E+00        -8.071309E+00        -6.408575E+00        -6.552094E+00        -6.974169E+00                  NAN        -5.364909E+00         0.000000E+00        -5.155340E+00         0.000000E+00        -4.304190E+00         0.000000E+00        -2.294949E+01        -2.864363E+01        -2.422188E+01        -3.054646E+01        -2.199489E+01        -2.384802E+01        -6.875576E+00        -7.098559E+00        -6.544505E+00        -7.062231E+00        -7.295736E+00        -8.029680E+00        -3.016174E+00         0.000000E+00        -1.785764E+00         0.000000E+00        -2.234139E+00         0.000000E+00        -2.862877E+01        -3.087392E+01        -3.112499E+01        -3.284633E+01        -2.770069E+01        -2.908181E+01        -9.269062E-01        -1.433905E+00        -8.108417E-01        -9.755747E-01        -6.759006E-01        -8.584796E-01         1.420000E+02         7.000000E+00         3.850000E+02         1.970000E+02         3.300000E+01         0.000000E+00         1.360000E+02         3.000000E+00         2.400000E+01         6.000000E+00         3.190000E+02         1.400000E+01         1.040000E+02         1.500000E+01         1.930000E+02         1.760000E+02         5.200000E+01         1.100000E+01
        7.788000E+07         9.864043E+00         2.439127E-01         4.397702E-01         3.163171E-01        -3.383041E-01        -2.987959E-01        -4.058626E-01         1.382657E+00         1.631477E+00         1.165876E+00         3.640000E+02         2.570000E+02         3.690000E+02        -1.781253E+01        -1.969391E+01        -1.835393E+01        -9.429054E+00        -1.042490E+01        -9.419089E+00        -8.839385E-01        -3.117181E-01        -3.066174E-01        -3.546857E+00         0.000000E+00        -2.519906E+00         0.000000E+00        -3.846068E+00                  NAN        -2.727027E+01        -2.846221E+01        -2.937370E+01        -3.183224E+01        -2.394360E+01                  NAN        -6.715419E+00        -8.383837E+00        -6.633008E+00        -6.638108E+00        -7.176508E+00                  NAN        -5.184457E+00         0.000000E+00        -6.484275E+00         0.000000E+00        -4.248954E+00         0.000000E+00        -2.276714E+01        -2.718567E+01        -2.380629E+01        -2.796119E+01        -2.199857E+01        -2.345582E+01        -6.896005E+00        -8.153688E+00        -7.402277E+00        -7.040022E+00        -7.107842E+00        -8.623192E+00        -2.725120E+00         0.000000E+00        -1.945825E+00         0.000000E+00        -2.532770E+00         0.000000E+00        -2.884189E+01        -3.154156E+01        -3.108759E+01        -3.285921E+01        -2.701750E+01        -2.795242E+01        -8.648472E-01        -9.455293E-01        -9.107881E-01        -9.477815E-01        -9.454966E-01        -1.579481E+00         1.330000E+02         5.000000E+00         3.670000E+02         2.200000E+02         3.900000E+01         0.000000E+00         1.370000E+02         2.000000E+00         1.800000E+01         8.000000E+00         3.230000E+02         1.400000E+01         1.050000E+02         1.300000E+01         1.900000E+02         1.780000E+02         5.500000E+01         5.000000E+00
        7.791000E+07         9.991500E+00         2.510949E-01         4.381127E-01         3.107923E-01        -3.462443E-01        -2.743020E-01        -3.884282E-01         1.371212E+00         1.646975E+00         1.185148E+00         3.610000E+02         2.520000E+02         3.770000E+02        -1.755909E+01        -1.813159E+01        -1.865403E+01        -9.332543E+00        -1.012551E+01        -9.688091E+00        -9.695652E-01        -5.677654E-01        -3.021004E-01        -3.609890E+00         0.000000E+00        -2.355026E+00         0.000000E+00        -3.291766E+00         0.000000E+00        -2.712176E+01        -2.805899E+01        -2.961490E+01        -3.162993E+01        -2.464660E+01        -2.587545E+01        -6.513703E+00        -7.448170E+00        -6.440068E+00        -6.625464E+00        -6.802394E+00        -8.266644E+00        -5.231485E+00         0.000000E+00        -4.120426E+00         0.000000E+00        -4.426964E+00         0.000000E+00        -2.285689E+01        -2.389665E+01        -2.480565E+01        -2.700747E+01        -2.162287E+01        -2.398472E+01        -7.166051E+00        -7.603310E+00        -6.955377E+00        -8.149546E+00        -7.325568E+00        -6.777882E+00        -2.704875E+00         0.000000E+00        -1.629969E+00         0.000000E+00        -2.348957E+00         0.000000E+00        -2.889827E+01        -3.085557E+01        -3.124257E+01        -3.280567E+01        -2.727368E+01        -2.963106E+01        -7.434360E-01        -9.389427E-01        -8.161480E-01        -9.763821E-01        -8.112712E-01        -9.696363E-01         1.490000E+02         8.000000E+00         3.520000E+02         2.210000E+02         3.000000E+01         4.000000E+00         1.390000E+02         3.000000E+00         2.300000E+01         6.000000E+00         3.210000E+02         1.000000E+01         1.170000E+02         9.000000E+00         1.830000E+02         1.850000E+02         4.900000E+01         6.000000E+00
        7.794000E+07         9.346596E+00         2.358072E-01         4.550392E-01         3.091537E-01        -3.498240E-01        -3.128376E-01        -3.503555E-01         1.375261E+00         1.596767E+00         1.203563E+00         3.320000E+02         2.860000E+02         3.720000E+02        -1.809768E+01        -1.897989E+01        -1.799265E+01        -9.607262E+00        -9.802327E+00        -9.715324E+00        -7.852554E-01        -4.326994E-01        -3.432020E-01        -3.438066E+00         0.000000E+00        -2.523773E+00         0.000000E+00        -3.424564E+00         0.000000E+00        -2.757344E+01        -2.878381E+01        -2.928920E+01        -3.153233E+01        -2.472274E+01        -2.627267E+01        -6.423953E+00        -7.251351E+00        -6.595006E+00        -6.722524E+00        -6.592035E+00        -1.002419E+01        -5.696951E+00         0.000000E+00        -4.574005E+00         0.000000E+00        -4.176919E+00         0.000000E+00        -2.289939E+01        -2.960135E+01        -2.367510E+01        -2.535175E+01        -2.200679E+01        -2.414347E+01        -6.844624E+00        -6.736029E+00        -7.366201E+00        -9.599343E+00        -7.015011E+00        -8.268222E+00        -2.651496E+00         0.000000E+00        -1.917852E+00         0.000000E+00        -2.122461E+00         0.000000E+00        -2.931970E+01        -3.048197E+01        -3.063766E+01        -3.274756E+01        -2.717371E+01        -2.883785E+01        -8.006240E-01        -9.440486E-01        -8.785305E-01        -1.007939E+00        -8.702398E-01        -3.733312E-01         1.370000E+02         7.000000E+00         3.770000E+02         2.130000E+02         2.900000E+01         1.000000E+00         1.340000E+02         1.000000E+00         2.500000E+01         4.000000E+00         3.210000E+02         1.700000E+01         1.050000E+02         5.000000E+00         1.830000E+02         1.900000E+02         5.700000E+01         5.000000E+00
        7.797000E+07         9.367838E+00         2.344807E-01         4.518971E-01         3.136222E-01        -3.294278E-01        -2.630868E-01        -3.843241E-01         1.380833E+00         1.664176E+00         1.173570E+00         3.400000E+02         2.740000E+02         3.760000E+02        -1.811014E+01        -1.889196E+01        -1.811688E+01        -9.826041E+00        -1.038419E+01        -9.484645E+00        -5.853887E-01        -3.376213E-01        -4.050520E-01        -3.704863E+00         0.000000E+00        -2.363414E+00         0.000000E+00        -3.323061E+00         0.000000E+00        -2.741419E+01        -2.929064E+01        -2.947910E+01        -3.177529E+01        -2.507590E+01        -2.448418E+01        -6.279372E+00        -7.790129E+00        -6.573997E+00        -6.497066E+00        -6.963845E+00        -7.974211E+00        -5.234770E+00         0.000000E+00        -4.696207E+00         0.000000E+00        -4.391404E+00         0.000000E+00        -2.211692E+01        -2.756324E+01        -2.488098E+01        -2.268423E+01        -2.187883E+01        -2.297932E+01        -7.051715E+00        -7.302601E+00        -6.705471E+00        -1.200832E+01        -7.155260E+00        -7.430341E+00        -3.268864E+00         0.000000E+00        -1.593740E+00         0.000000E+00        -2.408429E+00         0.000000E+00        -2.861444E+01        -3.131296E+01        -3.105581E+01        -3.307429E+01        -2.768882E+01        -2.886181E+01        -7.037581E-01        -1.026792E+00        -8.706830E-01        -9.555724E-01        -7.545926E-01        -1.479518E+00         1.310000E+02         8.000000E+00         3.860000E+02         2.040000E+02         3.400000E+01         1.000000E+00         1.280000E+02         2.000000E+00         3.300000E+01         2.000000E+00         3.190000E+02         1.800000E+01         9.000000E+01         1.300000E+01         2.130000E+02         1.640000E+02         5.200000E+01         4.000000E+00
        7.800000E+07         9.359346E+00         2.401781E-01         4.552310E-01         3.045910E-01        -3.176808E-01        -2.915534E-01        -3.799327E-01         1.394534E+00         1.609765E+00         1.183147E+00         3.400000E+02         2.780000E+02         3.720000E+02        -1.823025E+01        -1.943866E+01        -1.871026E+01        -9.852854E+00        -1.034282E+01        -9.527190E+00        -6.151734E-01        -2.623096E-01        -3.355655E-01        -3.592061E+00         0.000000E+00        -2.346631E+00         0.000000E+00        -3.970568E+00         0.000000E+00        -2.786592E+01        -2.987757E+01        -2.955196E+01        -3.142625E+01        -2.334456E+01        -2.206899E+01        -6.104299E+00        -7.283403E+00        -6.470667E+00        -6.895993E+00        -7.083735E+00        -1.098893E+01        -5.296257E+00         0.000000E+00        -5.350959E+00         0.000000E+00        -4.416481E+00         0.000000E+00        -2.272833E+01        -2.631570E+01        -2.453107E+01        -2.638610E+01        -2.188128E+01        -2.339604E+01        -6.950637E+00        -6.874944E+00        -6.654783E+00        -9.670181E+00        -7.343653E+00        -7.681535E+00        -3.040829E+00         0.000000E+00        -1.695349E+00         0.000000E+00        -3.135067E+00         0.000000E+00        -2.894917E+01        -3.085805E+01        -3.116741E+01        -3.284785E+01        -2.709542E+01        -2.878808E+01        -7.099933E-01        -8.745554E-01        -8.384268E-01        -9.675563E-01        -7.043142E-01        -5.613189E-01         1.360000E+02         1.000000E+01         3.960000E+02         1.930000E+02         2.800000E+01         1.000000E+00         1.310000E+02         6.000000E+00         3.200000E+01         3.000000E+00         3.170000E+02         1.300000E+01         1.050000E+02         1.300000E+01         2.040000E+02         1.710000E+02         5.100000E+01         9.000000E+00
        7.803000E+07         9.444692E+00         2.433922E-01         4.502483E-01         3.063594E-01        -3.496655E-01        -2.876328E-01        -3.790696E-01         1.370313E+00         1.629078E+00         1.206701E+00         3.420000E+02         2.750000E+02         3.730000E+02        -1.815329E+01        -1.939553E+01        -1.857872E+01        -9.491753E+00        -1.008509E+01        -9.260154E+00        -8.638710E-01        -2.302949E-01        -3.859154E-01        -3.868487E+00         0.000000E+00        -2.366047E+00         0.000000E+00        -3.371570E+00         0.000000E+00        -2.694929E+01        -3.196949E+01        -2.980871E+01        -3.146959E+01        -2.394843E+01        -2.696204E+01        -6.513831E+00        -5.713210E+00        -6.370101E+00        -6.624996E+00        -7.052304E+00        -7.024375E+00        -5.118404E+00         0.000000E+00        -4.842269E+00         0.000000E+00        -4.306290E+00         0.000000E+00        -2.259424E+01        -2.489460E+01        -2.412787E+01        -2.550049E+01        -2.200193E+01        -2.203527E+01        -7.031012E+00        -7.783221E+00        -7.536972E+00        -8.925071E+00        -7.024251E+00        -9.688951E+00        -2.541039E+00         0.000000E+00        -2.020322E+00         0.000000E+00        -3.166064E+00         0.000000E+00        -2.910705E+01        -3.114505E+01        -3.112641E+01        -3.276093E+01        -2.611517E+01        -2.886676E+01        -6.774343E-01        -1.372028E+00        -7.929919E-01        -9.149214E-01        -1.156378E+00        -5.206374E-01         1.430000E+02         4.000000E+00         3.710000E+02         2.140000E+02         2.900000E+01         3.000000E+00         1.410000E+02         1.000000E+00         2.900000E+01         5.000000E+00         3.180000E+02         8.000000E+00         1.020000E+02         1.300000E+01         1.990000E+02         1.690000E+02         5.600000E+01         6.000000E+00
        7.806000E+07         9.651610E+00         2.453190E-01         4.478263E-01         3.068547E-01        -3.743391E-01        -2.414954E-01        -4.084218E-01         1.362234E+00         1.668183E+00         1.166070E+00         3.450000E+02         2.790000E+02         3.660000E+02        -1.868345E+01        -1.889054E+01        -1.826168E+01        -9.464105E+00        -1.046941E+01        -9.087194E+00        -7.836537E-01        -2.008457E-01        -4.700068E-01        -3.753374E+00         0.000000E+00        -2.347759E+00         0.000000E+00        -4.381121E+00         0.000000E+00        -2.698074E+01        -2.915597E+01        -2.973345E+01        -3.122858E+01        -2.432022E+01        -1.929794E+01        -6.619208E+00        -7.873570E+00        -6.307467E+00        -6.633088E+00        -7.037356E+00        -9.359098E+00        -5.573089E+00         0.000000E+00        -4.050125E+00         0.000000E+00        -4.240068E+00         0.000000E+00        -2.219454E+01        -2.532672E+01        -2.519108E+01        -2.538283E+01        -2.174396E+01        -2.370339E+01        -7.076685E+00        -8.693001E+00        -6.621701E+00        -9.559819E+00        -7.347550E+00        -8.178672E+00        -2.477232E+00         0.000000E+00        -2.143769E+00         0.000000E+00        -2.942716E+00         0.000000E+00        -2.912810E+01        -3.114837E+01        -3.085213E+01        -3.270354E+01        -2.704297E+01        -2.846107E+01        -8.238227E-01        -7.658063E-01        -7.762183E-01        -8.710022E-01        -9.486050E-01        -5.255153E-01         1.380000E+02         1.000000E+01         3.810000E+02         2.040000E+02         3.000000E+01         1.000000E+00         1.370000E+02         5.000000E+00         2.800000E+01         5.000000E+00         3.150000E+02         1.200000E+01         1.010000E+02         1.000000E+01         1.900000E+02         1.810000E+02         5.300000E+01         8.000000E+00
        7.809000E+07         1.035241E+01         2.647662E-01         4.437781E-01         2.914557E-01        -3.675540E-01        -2.800393E-01        -3.597886E-01         1.336189E+00         1.626839E+00         1.205670E+00         3.610000E+02         2.780000E+02         3.510000E+02        -1.801289E+01        -1.905574E+01        -1.750842E+01        -9.698120E+00        -1.008591E+01        -9.991387E+00        -6.776382E-01        -2.936517E-01        -4.177474E-01        -3.200174E+00         0.000000E+00        -2.474806E+00         0.000000E+00        -2.496958E+00                  NAN        -2.758140E+01        -2.991883E+01        -2.935270E+01        -3.145753E+01        -2.484573E+01                  NAN        -6.367248E+00        -6.564304E+00        -6.566591E+00        -6.528747E+00        -7.063684E+00                  NAN        -5.648105E+00         0.000000E+00        -4.500174E+00         0.000000E+00        -4.269807E+00         0.000000E+00        -2.280571E+01        -2.451731E+01        -2.482944E+01        -2.871850E+01        -2.194640E+01        -2.354898E+01        -6.621863E+00        -7.985574E+00        -6.769303E+00        -7.788144E+00        -7.211413E+00        -7.988514E+00        -2.819108E+00         0.000000E+00        -1.979490E+00         0.000000E+00        -2.320287E+00         0.000000E+00        -2.864807E+01        -2.991280E+01        -3.083983E+01        -3.272578E+01        -2.733501E+01        -2.897967E+01        -8.928103E-01        -7.332671E-01        -8.077331E-01        -9.571629E-01        -1.008711E+00        -4.317205E-01         1.490000E+02         1.000000E+01         3.690000E+02         2.110000E+02         2.500000E+01         0.000000E+00         1.460000E+02         8.000000E+00         2.400000E+01         4.000000E+00         2.980000E+02         2.200000E+01         1.070000E+02         1.600000E+01         2.020000E+02         1.660000E+02         4.600000E+01         9.000000E+00
        7.812000E+07         1.022076E+01         2.765182E-01         4.272591E-01         2.962226E-01        -3.308228E-01        -2.851254E-01        -3.824342E-01         1.391520E+00         1.629593E+00         1.168572E+00         3.900000E+02         2.670000E+02         3.330000E+02        -1.820274E+01        -1.949489E+01        -1.807914E+01        -9.478103E+00        -1.026717E+01        -9.480258E+00        -3.599982E-01        -1.137767E-01        -5.459401E-01        -3.120969E+00         0.000000E+00        -2.478229E+00         0.000000E+00        -4.882046E+00                  NAN        -2.748496E+01        -3.007031E+01        -2.968512E+01        -3.181179E+01        -2.333139E+01                  NAN        -6.586099E+00        -6.687525E+00        -6.463630E+00        -6.437898E+00        -7.545671E+00                  NAN        -5.522822E+00                  NAN        -5.236032E+00         0.000000E+00        -4.155565E+00         0.000000E+00        -2.241584E+01                  NAN        -2.462066E+01        -2.636350E+01        -2.184130E+01        -2.438030E+01        -7.264559E+00                  NAN        -6.717234E+00        -9.326267E+00        -7.368983E+00        -7.759209E+00        -2.471410E+00         0.000000E+00        -2.235692E+00         0.000000E+00        -3.340833E+00         0.000000E+00        -2.913733E+01        -3.217951E+01        -3.080920E+01        -3.313941E+01        -2.657920E+01        -2.808833E+01        -7.970870E-01        -9.776725E-01        -8.331914E-01        -9.310649E-01        -7.342331E-01        -7.023759E-01         1.590000E+02         1.300000E+01         3.690000E+02         2.000000E+02         2.300000E+01         0.000000E+00         1.580000E+02         0.000000E+00         1.500000E+01         4.000000E+00         2.980000E+02         2.700000E+01         1.140000E+02         1.600000E+01         1.890000E+02         1.670000E+02         4.500000E+01         1.300000E+01
        7.815000E+07         1.009742E+01         2.736359E-01         4.345166E-01         2.918475E-01        -4.059381E-01        -3.080358E-01        -3.962177E-01         1.308416E+00         1.609654E+00         1.168535E+00         3.780000E+02         2.780000E+02         3.340000E+02        -1.870398E+01        -1.995786E+01        -1.813202E+01        -9.065126E+00        -9.877945E+00        -9.695381E+00        -7.035277E-01        -2.438920E-01        -5.528265E-01        -3.219638E+00         0.000000E+00        -2.620389E+00         0.000000E+00        -3.651150E+00         0.000000E+00        -2.751379E+01        -2.988490E+01        -2.933042E+01        -3.138506E+01        -2.500346E+01        -2.694433E+01        -6.744435E+00        -6.899129E+00        -6.456713E+00        -6.670395E+00        -6.210137E+00        -6.478069E+00        -5.711119E+00         0.000000E+00        -5.048674E+00         0.000000E+00        -4.209733E+00         0.000000E+00        -2.236500E+01        -2.276631E+01        -2.402808E+01        -2.619713E+01        -2.182110E+01        -2.425864E+01        -6.913079E+00        -9.360960E+00        -7.467048E+00        -8.974856E+00        -7.401460E+00        -7.429729E+00        -2.328772E+00         0.000000E+00        -2.121025E+00         0.000000E+00        -2.811854E+00         0.000000E+00        -2.926702E+01        -3.130224E+01        -3.083790E+01        -3.303522E+01        -2.687652E+01        -2.782899E+01        -8.802263E-01        -8.154417E-01        -8.109677E-01        -9.604927E-01        -6.881161E-01        -6.817688E-01         1.590000E+02         1.800000E+01         3.680000E+02         1.920000E+02         2.500000E+01         2.000000E+00         1.540000E+02         5.000000E+00         1.900000E+01         4.000000E+00         3.040000E+02         1.600000E+01         1.110000E+02         1.800000E+01         1.950000E+02         1.650000E+02         4.700000E+01         7.000000E+00
        7.818000E+07         1.004577E+01         2.752665E-01         4.354256E-01         2.893079E-01        -3.433683E-01        -3.299848E-01        -3.702276E-01         1.390308E+00         1.594665E+00         1.183179E+00         3.680000E+02         2.820000E+02         3.400000E+02        -1.860194E+01        -1.950291E+01        -1.809224E+01        -9.324280E+00        -9.750378E+00        -9.481645E+00        -6.921791E-01        -2.541251E-01        -2.943632E-01        -3.393393E+00         0.000000E+00        -2.467696E+00         0.000000E+00        -3.751146E+00                  NAN        -2.721913E+01        -2.849809E+01        -2.944074E+01        -3.150865E+01        -2.396817E+01                  NAN        -6.647686E+00        -7.844914E+00        -6.640302E+00        -6.560025E+00        -7.337282E+00                  NAN        -5.630395E+00         0.000000E+00        -4.480926E+00         0.000000E+00        -4.134149E+00         0.000000E+00        -2.258382E+01        -2.446201E+01        -2.555942E+01        -2.548538E+01        -2.194262E+01        -2.125916E+01        -6.993468E+00        -7.882208E+00        -6.599157E+00        -8.387630E+00        -7.276857E+00        -1.010589E+01        -2.649936E+00         0.000000E+00        -2.212705E+00         0.000000E+00        -2.244924E+00         0.000000E+00        -2.899069E+01        -3.150990E+01        -3.070357E+01        -3.287510E+01        -2.740665E+01        -2.865933E+01        -7.804901E-01        -1.045301E+00        -8.593682E-01        -9.218317E-01        -7.991586E-01        -6.343441E-01         1.570000E+02         1.200000E+01         3.790000E+02         1.900000E+02         2.600000E+01         0.000000E+00         1.450000E+02         1.200000E+01         2.100000E+01         4.000000E+00         3.100000E+02         1.000000E+01         1.100000E+02         2.000000E+01         2.050000E+02         1.580000E+02         4.700000E+01         3.000000E+00
        7.821000E+07         1.011844E+01         2.726615E-01         4.349084E-01         2.924301E-01        -3.678908E-01        -3.146235E-01        -3.840525E-01         1.361404E+00         1.604132E+00         1.179223E+00         3.350000E+02         2.880000E+02         3.670000E+02        -1.908018E+01        -1.909721E+01        -1.796799E+01        -9.244444E+00        -1.021628E+01        -9.255975E+00        -3.439973E-01        -3.559520E-01        -3.631131E-01        -3.569917E+00         0.000000E+00        -2.333574E+00         0.000000E+00        -3.739711E+00         0.000000E+00        -2.747898E+01        -3.095282E+01        -2.958655E+01        -3.124874E+01        -2.556369E+01        -2.229912E+01        -6.760462E+00        -5.816851E+00        -6.573370E+00        -6.751112E+00        -6.023036E+00        -7.016852E+00        -5.355672E+00         0.000000E+00        -4.638321E+00         0.000000E+00        -4.284145E+00         0.000000E+00        -2.254821E+01        -2.506472E+01        -2.610722E+01        -2.855396E+01        -2.203876E+01        -2.349769E+01        -6.956805E+00        -8.689935E+00        -6.308271E+00        -8.135489E+00        -7.269180E+00        -7.682506E+00        -2.545786E+00         0.000000E+00        -2.200578E+00         0.000000E+00        -2.535429E+00         0.000000E+00        -2.936570E+01        -3.145215E+01        -3.062995E+01        -3.280845E+01        -2.710625E+01        -2.947490E+01        -8.510261E-01        -8.150132E-01        -7.697622E-01        -9.433366E-01        -7.075253E-01        -1.028091E-01         1.460000E+02         2.100000E+01         3.900000E+02         1.790000E+02         2.700000E+01         1.000000E+00         1.490000E+02         1.400000E+01         2.200000E+01         3.000000E+00         3.030000E+02         1.100000E+01         1.140000E+02         1.500000E+01         1.980000E+02         1.580000E+02         6.000000E+01         1.000000E+01
        7.824000E+07         9.288278E+00         2.548316E-01         4.421107E-01         3.030577E-01        -3.411219E-01        -3.022401E-01        -3.708596E-01         1.382661E+00         1.611799E+00         1.202583E+00         3.250000E+02         3.030000E+02         3.620000E+02        -1.841196E+01        -1.968612E+01        -1.808914E+01        -9.447874E+00        -1.017317E+01        -9.446552E+00        -6.837930E-01        -2.756043E-01        -4.178685E-01        -3.233300E+00         0.000000E+00        -2.461487E+00         0.000000E+00        -3.709201E+00         0.000000E+00        -2.726117E+01        -2.976035E+01        -2.950368E+01        -3.141237E+01        -2.331388E+01        -2.679169E+01        -6.594166E+00        -6.728616E+00        -6.606019E+00        -6.731715E+00        -7.697569E+00        -7.080790E+00        -5.110850E+00         0.000000E+00        -5.585426E+00         0.000000E+00        -4.384521E+00         0.000000E+00        -2.254818E+01        -2.508898E+01        -2.471369E+01        -2.772587E+01        -2.186486E+01        -2.601983E+01        -6.900168E+00        -8.522993E+00        -6.755399E+00        -8.046188E+00        -7.384256E+00        -7.549788E+00        -2.332457E+00         0.000000E+00        -2.209294E+00         0.000000E+00        -2.539968E+00         0.000000E+00        -2.903195E+01        -3.054868E+01        -3.066628E+01        -3.286266E+01        -2.684029E+01        -2.913048E+01        -9.058301E-01        -1.194185E+00        -8.936818E-01        -1.076995E+00        -9.756439E-01        -5.408992E-01         1.430000E+02         2.200000E+01         3.940000E+02         1.760000E+02         2.300000E+01         6.000000E+00         1.450000E+02         7.000000E+00         2.000000E+01         5.000000E+00         3.160000E+02         9.000000E+00         9.800000E+01         2.200000E+01         2.210000E+02         1.470000E+02         5.600000E+01         1.100000E+01
        7.827000E+07         9.629094E+00         2.563284E-01         4.372589E-01         3.064127E-01        -3.762568E-01        -3.139745E-01        -3.559891E-01         1.350406E+00         1.597275E+00         1.171394E+00         3.330000E+02         2.880000E+02         3.690000E+02        -1.935943E+01        -1.941000E+01        -1.733021E+01        -9.266137E+00        -9.717766E+00        -9.999631E+00        -5.097191E-01        -3.956047E-01        -7.449896E-01        -3.488864E+00         0.000000E+00        -2.491496E+00         0.000000E+00        -3.978992E+00         0.000000E+00        -2.769543E+01        -2.963057E+01        -2.967723E+01        -3.167470E+01        -2.422547E+01        -3.177916E+01        -6.385062E+00        -6.949707E+00        -6.572889E+00        -6.310427E+00        -6.636424E+00        -4.166751E+00        -5.658708E+00         0.000000E+00        -5.873411E+00         0.000000E+00        -4.034429E+00         0.000000E+00        -2.288111E+01        -2.326540E+01        -2.286895E+01        -2.938127E+01        -2.177628E+01        -2.481198E+01        -6.674926E+00        -9.398668E+00        -7.436268E+00        -7.621094E+00        -7.446870E+00        -7.430549E+00        -2.222398E+00         0.000000E+00        -2.302637E+00         0.000000E+00        -2.524304E+00         0.000000E+00        -2.938195E+01        -3.128125E+01        -3.053432E+01        -3.308426E+01        -2.716788E+01        -2.920902E+01        -7.760608E-01        -1.165436E+00        -8.805235E-01        -8.551462E-01        -8.906394E-01        -4.957787E-01         1.390000E+02         2.200000E+01         3.850000E+02         1.880000E+02         2.900000E+01         1.000000E+00         1.480000E+02         1.100000E+01         1.600000E+01         6.000000E+00         3.120000E+02         9.000000E+00         9.800000E+01         2.100000E+01         2.060000E+02         1.580000E+02         5.900000E+01         1.000000E+01
        7.830000E+07         9.690828E+00         2.608814E-01         4.341146E-01         3.050040E-01        -3.451942E-01        -2.857904E-01        -3.678437E-01         1.393212E+00         1.646232E+00         1.191883E+00         3.340000E+02         2.780000E+02         3.780000E+02        -1.875552E+01        -1.967688E+01        -1.829096E+01        -9.544941E+00        -9.714200E+00        -9.438359E+00        -2.763323E-01        -3.479811E-01        -6.029601E-01        -3.303600E+00         0.000000E+00        -2.404969E+00         0.000000E+00        -5.066056E+00                  NAN        -2.732237E+01        -2.803049E+01        -2.956940E+01        -3.189600E+01        -2.442043E+01                  NAN        -6.319845E+00        -8.008808E+00        -6.539797E+00        -6.445887E+00        -6.360857E+00                  NAN        -5.232673E+00         0.000000E+00        -7.676934E+00         0.000000E+00        -4.388721E+00         0.000000E+00        -2.263098E+01        -2.486328E+01        -2.197864E+01        -2.631423E+01        -2.180576E+01        -2.400347E+01        -6.892232E+00        -7.882875E+00        -6.829636E+00        -9.233960E+00        -7.202131E+00        -6.992031E+00        -2.914478E+00         0.000000E+00        -2.149276E+00         0.000000E+00        -2.447269E+00         0.000000E+00        -2.902794E+01        -3.017900E+01        -3.090398E+01        -3.282172E+01        -2.712350E+01        -2.926391E+01        -7.511828E-01        -1.105482E+00        -8.544837E-01        -9.460691E-01        -8.228013E-01        -5.611376E-01         1.360000E+02         2.000000E+01         3.930000E+02         1.890000E+02         2.600000E+01         0.000000E+00         1.460000E+02         8.000000E+00         1.600000E+01         5.000000E+00         3.190000E+02         8.000000E+00         9.000000E+01         2.500000E+01         1.960000E+02         1.710000E+02         5.700000E+01         1.100000E+01
        7.833000E+07         1.017871E+01         2.808891E-01         4.245336E-01         2.945772E-01        -3.545334E-01        -2.695132E-01        -3.552219E-01         1.353191E+00         1.637663E+00         1.215597E+00         3.230000E+02         2.840000E+02         3.830000E+02        -1.811525E+01        -1.947978E+01        -1.778185E+01        -9.891530E+00        -9.990232E+00        -9.610986E+00        -4.498683E-01        -4.300964E-01        -5.209541E-01        -2.986822E+00         0.000000E+00        -2.545199E+00         0.000000E+00        -4.656452E+00                  NAN        -2.780238E+01        -3.003924E+01        -2.963818E+01        -3.142626E+01        -2.283234E+01                  NAN        -6.622350E+00        -6.372419E+00        -6.438950E+00        -6.705672E+00        -7.581478E+00                  NAN        -4.505874E+00         0.000000E+00        -6.491250E+00         0.000000E+00        -4.552690E+00         0.000000E+00        -2.295170E+01        -2.403042E+01        -2.212696E+01        -2.751404E+01        -2.190917E+01        -2.453279E+01        -6.986932E+00        -7.874648E+00        -7.554558E+00        -8.819006E+00        -7.298492E+00        -7.844031E+00        -2.223665E+00         0.000000E+00        -2.215239E+00         0.000000E+00        -2.829079E+00         0.000000E+00        -2.966289E+01        -3.142270E+01        -3.072459E+01        -3.307844E+01        -2.712073E+01        -2.737126E+01        -6.809413E-01        -1.067952E+00        -8.743585E-01        -8.955744E-01        -8.057157E-01        -1.392225E+00         1.640000E+02         1.500000E+01         3.720000E+02         1.910000E+02         2.200000E+01         0.000000E+00         1.550000E+02         1.200000E+01         1.200000E+01         5.000000E+00         3.100000E+02         8.000000E+00         1.050000E+02         2.400000E+01         1.780000E+02         1.740000E+02         5.800000E+01         6.000000E+00
        7.836000E+07         1.001561E+01         2.756501E-01         4.296616E-01         2.946883E-01        -3.662319E-01        -3.146348E-01        -3.648483E-01         1.389245E+00         1.599855E+00         1.180871E+00         3.290000E+02         2.810000E+02         3.800000E+02        -1.929757E+01        -1.983375E+01        -1.824237E+01        -9.635477E+00        -9.567774E+00        -9.417923E+00        -2.718121E-01        -2.402508E-01        -5.667225E-01        -3.113181E+00         0.000000E+00        -2.556277E+00         0.000000E+00        -5.158270E+00         0.000000E+00        -2.734254E+01        -2.965915E+01        -2.961813E+01        -3.144407E+01        -2.269044E+01        -2.017587E+01        -6.793709E+00        -6.295528E+00        -6.512932E+00        -6.747947E+00        -6.929760E+00        -5.226794E+00        -5.310036E+00         0.000000E+00        -6.248858E+00         0.000000E+00        -4.526964E+00         0.000000E+00        -2.257876E+01        -2.563487E+01        -2.273593E+01        -2.629711E+01        -2.166493E+01        -2.405830E+01        -7.125415E+00        -7.848495E+00        -6.915655E+00        -8.784962E+00        -7.123988E+00        -7.105346E+00        -2.886475E+00         0.000000E+00        -2.037859E+00         0.000000E+00        -3.966649E+00         0.000000E+00        -2.876753E+01        -3.042699E+01        -3.105330E+01        -3.278218E+01        -2.628179E+01        -3.115774E+01        -8.156464E-01        -1.067841E+00        -7.919310E-01        -9.410757E-01        -7.774691E-01        -1.020655E-01         1.550000E+02         1.600000E+01         3.760000E+02         1.900000E+02         2.600000E+01         1.000000E+00         1.400000E+02         1.800000E+01         1.800000E+01         4.000000E+00         3.030000E+02         1.900000E+01         1.080000E+02         2.700000E+01         1.960000E+02         1.610000E+02         4.800000E+01         2.000000E+00
        7.839000E+07         9.752849E+00         2.853182E-01         4.350289E-01         2.796528E-01        -3.792758E-01        -2.968342E-01        -3.469063E-01         1.353605E+00         1.622445E+00         1.224701E+00         3.540000E+02         2.870000E+02         3.490000E+02        -1.872335E+01        -1.961400E+01        -1.786383E+01        -9.262828E+00        -9.914835E+00        -9.573915E+00        -5.724662E-01        -3.748747E-01        -5.838873E-01        -3.405846E+00         0.000000E+00        -2.463436E+00         0.000000E+00        -5.206986E+00         0.000000E+00        -2.690870E+01        -2.933918E+01        -2.957048E+01        -3.141318E+01        -2.287370E+01        -2.030753E+01        -6.804394E+00        -6.676203E+00        -6.510440E+00        -6.582600E+00        -6.093067E+00        -1.135628E+01        -5.523857E+00         0.000000E+00        -7.308542E+00         0.000000E+00        -4.490431E+00         0.000000E+00        -2.194144E+01        -2.306031E+01        -2.314264E+01        -2.762275E+01        -2.160026E+01        -2.455568E+01        -7.219840E+00        -9.126985E+00        -6.548749E+00        -9.060517E+00        -7.170179E+00        -7.540089E+00        -2.890451E+00         0.000000E+00        -1.971862E+00         0.000000E+00        -2.083834E+00         0.000000E+00        -2.858126E+01        -3.075959E+01        -3.084033E+01        -3.290452E+01        -2.748591E+01        -2.832593E+01        -7.774232E-01        -1.129971E+00        -9.114440E-01        -9.680298E-01        -6.912920E-01        -7.381579E-01         1.530000E+02         1.900000E+01         3.690000E+02         2.010000E+02         2.100000E+01         1.000000E+00         1.520000E+02         1.500000E+01         1.600000E+01         5.000000E+00         2.880000E+02         2.600000E+01         1.100000E+02         1.900000E+01         2.000000E+02         1.640000E+02         4.400000E+01         9.000000E+00
        7.842000E+07         1.059246E+01         2.812929E-01         4.438040E-01         2.749031E-01        -3.195539E-01        -3.304415E-01        -3.819440E-01         1.382291E+00         1.586554E+00         1.197901E+00         3.840000E+02         2.900000E+02         3.160000E+02        -1.806241E+01        -1.957387E+01        -1.828860E+01        -1.005231E+01        -9.970248E+00        -8.928961E+00        -6.459426E-01        -3.588696E-01        -4.685618E-01        -3.509256E+00         0.000000E+00        -2.342178E+00         0.000000E+00        -3.521063E+00         0.000000E+00        -2.773437E+01        -2.944587E+01        -2.934143E+01        -3.108479E+01        -2.430696E+01        -2.640103E+01        -6.372507E+00        -6.441977E+00        -6.662649E+00        -6.994758E+00        -6.429630E+00        -8.000754E+00        -4.988333E+00         0.000000E+00        -6.741739E+00         0.000000E+00        -4.356797E+00         0.000000E+00        -2.323732E+01        -2.378168E+01        -2.236159E+01        -2.683758E+01        -2.169905E+01        -2.235541E+01        -6.797348E+00        -7.238805E+00        -8.085243E+00        -8.972348E+00        -7.343566E+00        -8.508315E+00        -2.577903E+00         0.000000E+00        -2.293223E+00         0.000000E+00        -2.910833E+00         0.000000E+00        -2.893732E+01        -3.104392E+01        -3.079209E+01        -3.273625E+01        -2.595160E+01        -2.754317E+01        -7.196643E-01        -6.876146E-01        -8.914456E-01        -9.018801E-01        -8.720748E-01        -5.902029E-01         1.520000E+02         1.800000E+01         3.790000E+02         1.930000E+02         2.000000E+01         2.000000E+00         1.670000E+02         6.000000E+00         2.000000E+01         3.000000E+00         2.860000E+02         2.000000E+01         1.170000E+02         1.400000E+01         2.080000E+02         1.660000E+02         4.400000E+01         9.000000E+00
        7.845000E+07         1.108428E+01         2.983667E-01         4.360736E-01         2.655597E-01        -3.903903E-01        -3.252303E-01        -3.706223E-01         1.320505E+00         1.588861E+00         1.190314E+00         3.790000E+02         2.850000E+02         3.260000E+02        -1.818833E+01        -1.965914E+01        -1.852148E+01        -9.404163E+00        -9.678906E+00        -9.158720E+00        -8.177761E-01        -3.460969E-01        -5.247979E-01        -3.325981E+00         0.000000E+00        -2.365728E+00         0.000000E+00        -4.553481E+00                  NAN        -2.672003E+01        -2.921947E+01        -2.969492E+01        -3.144224E+01        -2.440611E+01                  NAN        -6.713872E+00        -6.866838E+00        -6.601457E+00        -6.716726E+00        -6.964333E+00                  NAN        -5.288360E+00         0.000000E+00        -6.870201E+00         0.000000E+00        -4.458586E+00         0.000000E+00        -2.240810E+01        -2.493075E+01        -2.215850E+01        -2.638879E+01        -2.211510E+01        -2.311421E+01        -7.229872E+00        -7.045899E+00        -7.239512E+00        -8.410677E+00        -7.215380E+00        -8.762965E+00        -2.819412E+00         0.000000E+00        -2.157685E+00         0.000000E+00        -2.976854E+00         0.000000E+00        -2.847233E+01        -3.094915E+01        -3.083788E+01        -3.267256E+01        -2.662719E+01        -2.880055E+01        -7.663270E-01        -1.211487E+00        -8.177265E-01        -9.517503E-01        -9.417103E-01        -5.020254E-01         1.500000E+02         2.300000E+01         3.840000E+02         1.900000E+02         1.700000E+01         0.000000E+00         1.650000E+02         1.000000E+01         1.900000E+01         4.000000E+00         2.820000E+02         2.200000E+01         1.070000E+02         2.600000E+01         2.030000E+02         1.650000E+02         4.600000E+01         7.000000E+00
        7.848000E+07         1.100212E+01         3.022274E-01         4.357131E-01         2.620594E-01        -3.705811E-01        -2.996679E-01        -4.180671E-01         1.328190E+00         1.624519E+00         1.132877E+00         3.820000E+02         2.890000E+02         3.190000E+02        -1.888909E+01        -1.981022E+01        -1.773786E+01        -9.426921E+00        -9.646055E+00        -9.332025E+00        -4.967687E-01        -4.224763E-01        -6.120513E-01        -3.565863E+00         0.000000E+00        -2.452419E+00         0.000000E+00        -5.195611E+00         0.000000E+00        -2.663174E+01        -2.984724E+01        -2.970227E+01        -3.107461E+01        -2.301240E+01        -2.430604E+01        -6.566004E+00        -6.248623E+00        -6.434915E+00        -6.884881E+00        -7.245257E+00        -8.950184E+00        -4.785099E+00         0.000000E+00        -6.216515E+00         0.000000E+00        -4.505540E+00         0.000000E+00        -2.284825E+01        -2.694185E+01        -2.295762E+01        -2.713825E+01        -2.154536E+01        -2.368714E+01        -7.066802E+00        -7.729751E+00        -7.312383E+00        -9.059051E+00        -7.556415E+00        -7.973610E+00        -2.905548E+00         0.000000E+00        -2.105486E+00         0.000000E+00        -2.315153E+00         0.000000E+00        -2.864986E+01        -3.093700E+01        -3.075782E+01        -3.275986E+01        -2.702614E+01        -2.793644E+01        -7.903105E-01        -1.070640E+00        -8.262602E-01        -9.673157E-01        -8.066019E-01        -1.526624E+00         1.540000E+02         1.900000E+01         3.960000E+02         1.800000E+02         1.300000E+01         2.000000E+00         1.850000E+02         6.000000E+00         2.000000E+01         3.000000E+00         2.680000E+02         2.000000E+01         1.010000E+02         2.600000E+01         2.060000E+02         1.640000E+02         3.900000E+01         6.000000E+00
        7.851000E+07         1.090088E+01         2.758015E-01         4.382924E-01         2.859061E-01        -3.695311E-01        -3.099874E-01        -3.587731E-01         1.348955E+00         1.622118E+00         1.172186E+00         3.690000E+02         2.840000E+02         3.370000E+02        -1.859258E+01        -2.003643E+01        -1.837114E+01        -9.774933E+00        -9.825829E+00        -9.221447E+00        -5.128715E-01        -5.346294E-01        -4.644773E-01        -3.693249E+00         0.000000E+00        -2.331868E+00         0.000000E+00        -3.641909E+00                  NAN        -2.675905E+01        -3.041450E+01        -2.962311E+01        -3.092891E+01        -2.509598E+01                  NAN        -6.520672E+00        -6.476298E+00        -6.616742E+00        -6.942909E+00        -7.029638E+00                  NAN        -5.407867E+00         0.000000E+00        -6.588333E+00         0.000000E+00        -4.374639E+00         0.000000E+00        -2.196248E+01        -2.544949E+01        -2.254235E+01        -2.912362E+01        -2.151596E+01        -2.367358E+01        -7.059454E+00        -8.395739E+00        -7.684990E+00        -7.370325E+00        -7.376728E+00        -8.362944E+00        -2.716921E+00         0.000000E+00        -2.047834E+00         0.000000E+00        -2.202686E+00         0.000000E+00        -2.871504E+01        -3.165710E+01        -3.092750E+01        -3.262075E+01        -2.777783E+01        -2.866429E+01        -8.349033E-01        -1.144738E+00        -8.635331E-01        -9.960829E-01        -6.887245E-01        -7.640008E-01         1.440000E+02         1.800000E+01         3.930000E+02         1.830000E+02         2.600000E+01         0.000000E+00         1.610000E+02         7.000000E+00         2.100000E+01         3.000000E+00         2.930000E+02         1.700000E+01         8.800000E+01         2.400000E+01         2.260000E+02         1.440000E+02         4.600000E+01         9.000000E+00
        7.854000E+07         1.006107E+01         2.575639E-01         4.403628E-01         3.020733E-01        -3.604582E-01        -2.773457E-01        -4.259866E-01         1.345136E+00         1.621175E+00         1.134661E+00         3.230000E+02         2.980000E+02         3.690000E+02        -1.805293E+01        -1.867644E+01        -1.865298E+01        -9.311386E+00        -1.041636E+01        -9.533116E+00        -7.648240E-01        -6.670206E-01        -3.758144E-01        -3.429546E+00         0.000000E+00        -2.304289E+00         0.000000E+00        -2.398540E+00         0.000000E+00        -2.715107E+01        -2.953439E+01        -2.978893E+01        -3.159930E+01        -2.530821E+01        -2.988144E+01        -6.700008E+00        -6.662035E+00        -6.358489E+00        -6.587701E+00        -7.176489E+00        -6.592420E+00        -4.913338E+00         0.000000E+00        -5.675307E+00         0.000000E+00        -4.466120E+00         0.000000E+00        -2.251967E+01        -2.522636E+01        -2.305272E+01        -2.767930E+01        -2.200250E+01        -2.213847E+01        -7.083692E+00        -8.395646E+00        -7.814598E+00        -6.975723E+00        -7.353812E+00        -8.193009E+00        -2.899174E+00         0.000000E+00        -1.918804E+00         0.000000E+00        -2.199663E+00         0.000000E+00        -2.875424E+01        -3.094994E+01        -3.103455E+01        -3.320131E+01        -2.766907E+01        -2.882783E+01        -9.265731E-01        -9.581918E-01        -8.647730E-01        -8.795676E-01        -9.095751E-01        -7.764267E-01         1.410000E+02         1.700000E+01         3.940000E+02         1.820000E+02         2.900000E+01         1.000000E+00         1.440000E+02         6.000000E+00         2.500000E+01         1.000000E+00         3.190000E+02         7.000000E+00         9.700000E+01         2.000000E+01         2.150000E+02         1.470000E+02         5.000000E+01         7.000000E+00
        7.857000E+07         9.710294E+00         2.419345E-01         4.384236E-01         3.196418E-01        -3.783056E-01        -2.995555E-01        -3.833396E-01         1.373870E+00         1.616710E+00         1.194028E+00         3.080000E+02         2.690000E+02         4.130000E+02        -1.923773E+01        -1.933671E+01        -1.846987E+01        -9.435228E+00        -9.929618E+00        -9.037238E+00        -2.726178E-01        -5.777951E-01        -4.627034E-01        -4.212833E+00         0.000000E+00        -2.234332E+00         0.000000E+00        -3.974943E+00                  NAN        -2.690525E+01        -3.014111E+01        -2.975600E+01        -3.163661E+01        -2.291847E+01                  NAN        -6.427138E+00        -6.786720E+00        -6.502105E+00        -6.670480E+00        -7.516800E+00                  NAN        -4.826329E+00         0.000000E+00        -5.465252E+00         0.000000E+00        -4.607439E+00         0.000000E+00        -2.253525E+01        -2.316681E+01        -2.353515E+01        -2.760959E+01        -2.184795E+01        -2.364001E+01        -7.518646E+00        -7.691606E+00        -7.152031E+00        -6.584379E+00        -7.170306E+00        -7.771931E+00        -2.717797E+00         0.000000E+00        -2.042520E+00         0.000000E+00        -2.320457E+00         0.000000E+00        -2.879936E+01        -3.099845E+01        -3.098446E+01        -3.282749E+01        -2.774935E+01        -2.807056E+01        -9.761660E-01        -7.073895E-01        -8.537848E-01        -9.585564E-01        -7.385600E-01        -9.416896E-01         1.270000E+02         2.000000E+01         3.930000E+02         1.870000E+02         3.700000E+01         0.000000E+00         1.330000E+02         7.000000E+00         2.100000E+01         2.000000E+00         3.320000E+02         7.000000E+00         9.300000E+01         2.300000E+01         2.030000E+02         1.620000E+02         5.700000E+01         7.000000E+00
        7.860000E+07         9.927339E+00         2.472461E-01         4.351868E-01         3.175671E-01        -3.623754E-01        -2.578353E-01        -3.812430E-01         1.379252E+00         1.662421E+00         1.194598E+00         3.330000E+02         2.750000E+02         3.820000E+02        -1.861207E+01        -1.925901E+01        -1.854203E+01        -9.296775E+00        -1.001680E+01        -9.092483E+00        -4.628698E-01        -5.255159E-01        -4.300120E-01        -3.683009E+00         0.000000E+00        -2.326348E+00         0.000000E+00        -3.907521E+00         0.000000E+00        -2.687452E+01        -2.812411E+01        -2.967757E+01        -3.118761E+01        -2.427173E+01        -2.539975E+01        -6.455549E+00        -6.723968E+00        -6.602901E+00        -6.720476E+00        -7.113126E+00        -7.316690E+00        -5.007409E+00         0.000000E+00        -6.622896E+00         0.000000E+00        -4.318676E+00         0.000000E+00        -2.283208E+01        -2.687255E+01        -2.435245E+01        -2.877532E+01        -2.202772E+01        -2.317684E+01        -7.167767E+00        -8.053333E+00        -6.534096E+00        -6.883200E+00        -7.090717E+00        -7.545842E+00        -2.871946E+00         0.000000E+00        -1.708294E+00         0.000000E+00        -2.850354E+00         0.000000E+00        -2.861937E+01        -3.120741E+01        -3.114053E+01        -3.278651E+01        -2.689612E+01        -2.866182E+01        -7.449860E-01        -1.179373E+00        -8.666510E-01        -8.908123E-01        -1.021135E+00        -7.984765E-01         1.350000E+02         1.100000E+01         3.970000E+02         1.800000E+02         3.600000E+01         5.000000E+00         1.380000E+02         7.000000E+00         2.000000E+01         2.000000E+00         3.190000E+02         1.600000E+01         1.130000E+02         1.100000E+01         2.190000E+02         1.440000E+02         5.800000E+01         7.000000E+00
[truncated: 935,656 more chars]
