# Supplementary material for: Localization Preference of Antimicrobial Peptides on Liquid-Disordered Membrane Domains
Source: Front Cell Dev Biol. 2020 May 19;8:350. doi: 10.3389/fcell.2020.00350 (PMC7248343; doi:10.3389/fcell.2020.00350)
Supplement: Supplementary file 2 [file Data_Sheet_2.zip › data_and_scripts/bp100_20m_epot_bot.dat]

#               Time            Perimeter              If area              Lo area              Ld area         If depth PO4         Lo depth PO4         Ld depth PO4       If depth tails       Lo depth tails       Ld depth tails              nIf res              nLo res              nLd res          If prot-lip          Lo prot-lip          Ld prot-lip          If prot-sol          Lo prot-sol          Ld prot-sol         If prot-prot         Lo prot-prot         Ld prot-prot    DPPC If prot near     DPPC If prot far    DPPC Lo prot near     DPPC Lo prot far    DPPC Ld prot near     DPPC Ld prot far     DPPC If lip near      DPPC If lip far     DPPC Lo lip near      DPPC Lo lip far     DPPC Ld lip near      DPPC Ld lip far     DPPC If sol near      DPPC If sol far     DPPC Lo sol near      DPPC Lo sol far     DPPC Ld sol near      DPPC Ld sol far    DUPC If prot near     DUPC If prot far    DUPC Lo prot near     DUPC Lo prot far    DUPC Ld prot near     DUPC Ld prot far     DUPC If lip near      DUPC If lip far     DUPC Lo lip near      DUPC Lo lip far     DUPC Ld lip near      DUPC Ld lip far     DUPC If sol near      DUPC If sol far     DUPC Lo sol near      DUPC Lo sol far     DUPC Ld sol near      DUPC Ld sol far    CHOL If prot near     CHOL If prot far    CHOL Lo prot near     CHOL Lo prot far    CHOL Ld prot near     CHOL Ld prot far     CHOL If lip near      CHOL If lip far     CHOL Lo lip near      CHOL Lo lip far     CHOL Ld lip near      CHOL Ld lip far     CHOL If sol near      CHOL If sol far     CHOL Lo sol near      CHOL Lo sol far     CHOL Ld sol near      CHOL Ld sol far        nDPPC If near         nDPPC If far        nDPPC Lo near         nDPPC Lo far        nDPPC Ld near         nDPPC Ld far        nDUPC If near         nDUPC If far        nDUPC Lo near         nDUPC Lo far        nDUPC Ld near         nDUPC Ld far        nCHOL If near         nCHOL If far        nCHOL Lo near         nCHOL Lo far        nCHOL Ld near         nCHOL Ld far
#          Averages:         9.776176E+00         2.472797E-01         4.500116E-01         3.027087E-01         3.318947E-01         3.003498E-01         3.571289E-01        -1.396129E+00        -1.608549E+00        -1.227641E+00         3.276622E+02         2.871502E+02         3.751877E+02        -1.841876E+01        -1.931658E+01        -1.807646E+01        -9.555796E+00        -9.835581E+00        -9.457704E+00        -6.014912E-01        -5.160605E-01        -4.660050E-01        -3.276355E+00         0.000000E+00        -2.407830E+00         0.000000E+00        -3.677793E+00         0.000000E+00        -2.751849E+01        -2.989714E+01        -2.956037E+01        -3.140080E+01        -2.459029E+01        -2.625948E+01        -6.419040E+00        -6.767846E+00        -6.435814E+00        -6.642820E+00        -6.754692E+00        -7.378956E+00        -5.236160E+00         0.000000E+00        -6.279217E+00         0.000000E+00        -4.382537E+00         0.000000E+00        -2.273720E+01        -2.544379E+01        -2.414171E+01        -2.830080E+01        -2.209497E+01        -2.398916E+01        -6.897999E+00        -7.606924E+00        -6.306603E+00        -6.988024E+00        -7.106824E+00        -7.781766E+00        -2.486896E+00         0.000000E+00        -1.965658E+00         0.000000E+00        -2.597731E+00         0.000000E+00        -2.911979E+01        -3.114795E+01        -3.097087E+01        -3.288662E+01        -2.731442E+01        -2.871191E+01        -7.770301E-01        -9.005277E-01        -8.070484E-01        -9.404304E-01        -7.921599E-01        -7.254326E-01         1.334024E+02         1.217117E+01         3.788544E+02         2.168468E+02         3.117417E+01         1.551051E+00         1.482538E+02         4.938438E+00         2.728679E+01         2.406907E+00         3.160766E+02         1.303754E+01         9.526126E+01         1.658709E+01         1.931862E+02         1.695345E+02         5.170571E+01         8.051051E+00
#         Conf.Int.:         6.467520E-02         2.577299E-03         1.319937E-03         1.799313E-03         1.883714E-03         1.983229E-03         1.774077E-03         2.270302E-03         2.020763E-03         2.080153E-03         3.463964E+00         2.042042E+00         2.231231E+00         3.875714E-02         4.080631E-02         3.397310E-02         2.375450E-02         2.481135E-02         2.183234E-02         1.577868E-02         1.424172E-02         1.222149E-02         2.263895E-02         0.000000E+00         8.081198E-03         0.000000E+00         5.145845E-02         0.000000E+00         3.016528E-02         7.630794E-02         1.372781E-02         1.580077E-02         5.789902E-02         2.304078E-01         1.323022E-02         5.347364E-02         8.583919E-03         1.065717E-02         3.101045E-02         1.417732E-01         2.984818E-02         0.000000E+00         6.806476E-02         0.000000E+00         1.693216E-02         0.000000E+00         2.701816E-02         1.567032E-01         6.154895E-02         1.827541E-01         1.835324E-02         8.180619E-02         1.424108E-02         9.773609E-02         3.150427E-02         1.206110E-01         9.544820E-03         5.778378E-02         2.289221E-02         0.000000E+00         1.168634E-02         0.000000E+00         3.257639E-02         0.000000E+00         2.422580E-02         4.540513E-02         1.452096E-02         1.093641E-02         3.078210E-02         6.448638E-02         5.959900E-03         1.578520E-02         3.809419E-03         4.427671E-03         8.817506E-03         3.028327E-02         1.379880E+00         3.813814E-01         1.551051E+00         1.385886E+00         6.666667E-01         1.126126E-01         1.716216E+00         2.387387E-01         4.099099E-01         1.171171E-01         1.596096E+00         4.624625E-01         1.201201E+00         4.174174E-01         9.384384E-01         9.414414E-01         6.306306E-01         2.237237E-01
        7.272000E+07         9.889471E+00         2.482019E-01         4.279372E-01         3.238609E-01         3.488468E-01         3.317512E-01         3.981266E-01        -1.401858E+00        -1.583800E+00        -1.225994E+00         3.350000E+02         2.520000E+02         4.030000E+02        -1.877271E+01        -1.974709E+01        -1.878465E+01        -9.001586E+00        -9.471385E+00        -9.717477E+00        -6.485460E-01        -5.624936E-01        -1.444581E-01        -2.727958E+00         0.000000E+00        -2.328235E+00         0.000000E+00        -4.850256E+00         0.000000E+00        -2.772582E+01        -3.103175E+01        -2.944847E+01        -3.142603E+01        -2.341303E+01        -2.502961E+01        -6.525876E+00        -6.240743E+00        -6.528111E+00        -6.551614E+00        -6.752852E+00        -7.287568E+00        -5.786000E+00                  NAN        -5.898906E+00         0.000000E+00        -4.200865E+00         0.000000E+00        -2.253296E+01                  NAN        -2.483956E+01        -3.017522E+01        -2.237076E+01        -2.501094E+01        -6.954158E+00                  NAN        -6.877060E+00        -8.322892E+00        -7.110805E+00        -6.654743E+00        -2.439158E+00         0.000000E+00        -1.636651E+00         0.000000E+00        -3.606114E+00         0.000000E+00        -2.927793E+01        -3.160090E+01        -3.124616E+01        -3.305909E+01        -2.677138E+01        -2.893873E+01        -7.399546E-01        -7.837859E-01        -8.003802E-01        -9.183486E-01        -7.106657E-01        -9.367287E-01         1.420000E+02         7.000000E+00         3.690000E+02         2.020000E+02         5.100000E+01         3.000000E+00         1.560000E+02         0.000000E+00         2.300000E+01         1.000000E+00         3.220000E+02         1.000000E+01         1.040000E+02         1.400000E+01         1.820000E+02         1.650000E+02         6.400000E+01         4.000000E+00
        7.275000E+07         1.029035E+01         2.746602E-01         4.248767E-01         3.004631E-01         3.755898E-01         3.257831E-01         3.426783E-01        -1.349346E+00        -1.568056E+00        -1.238669E+00         3.350000E+02         2.520000E+02         4.030000E+02        -1.916530E+01        -1.973336E+01        -1.792282E+01        -9.013343E+00        -9.415528E+00        -9.788576E+00        -6.692485E-01        -4.921200E-01        -2.979704E-01        -3.232816E+00         0.000000E+00        -2.476986E+00         0.000000E+00        -3.843518E+00                  NAN        -2.757555E+01        -2.827862E+01        -2.936092E+01        -3.169158E+01        -2.480224E+01                  NAN        -6.590399E+00        -7.480782E+00        -6.543510E+00        -6.369622E+00        -6.692075E+00                  NAN        -4.994865E+00         0.000000E+00        -5.960573E+00         0.000000E+00        -4.636558E+00         0.000000E+00        -2.289887E+01        -2.425104E+01        -2.456873E+01        -2.527872E+01        -2.225187E+01        -2.424648E+01        -7.043882E+00        -8.251517E+00        -6.721162E+00        -1.050028E+01        -6.862397E+00        -7.254026E+00        -2.589491E+00         0.000000E+00        -1.656206E+00         0.000000E+00        -2.499130E+00         0.000000E+00        -2.922202E+01        -2.991074E+01        -3.102931E+01        -3.317791E+01        -2.747959E+01        -2.795613E+01        -7.701274E-01        -1.273256E+00        -8.634691E-01        -8.500824E-01        -6.767520E-01        -4.704690E-01         1.470000E+02         1.900000E+01         3.490000E+02         2.130000E+02         4.600000E+01         0.000000E+00         1.620000E+02         8.000000E+00         2.300000E+01         2.000000E+00         3.080000E+02         9.000000E+00         1.060000E+02         2.400000E+01         1.720000E+02         1.670000E+02         5.500000E+01         9.000000E+00
        7.278000E+07         1.069155E+01         2.744096E-01         4.329163E-01         2.926741E-01         3.435701E-01         2.868140E-01         3.827033E-01        -1.373634E+00        -1.611208E+00        -1.226883E+00         3.650000E+02         2.500000E+02         3.750000E+02        -1.883496E+01        -1.946005E+01        -1.826267E+01        -9.727644E+00        -9.710005E+00        -9.474826E+00        -4.887331E-01        -3.690074E-01        -3.725683E-01        -3.481847E+00         0.000000E+00        -2.448238E+00         0.000000E+00        -3.824092E+00         0.000000E+00        -2.779083E+01        -3.010158E+01        -2.964482E+01        -3.163456E+01        -2.529035E+01        -2.918476E+01        -6.524876E+00        -6.357189E+00        -6.387556E+00        -6.446182E+00        -6.574209E+00        -5.217238E+00        -4.877168E+00         0.000000E+00        -4.489021E+00         0.000000E+00        -4.538272E+00         0.000000E+00        -2.303476E+01        -2.564517E+01        -2.520339E+01        -2.596095E+01        -2.221122E+01        -2.296263E+01        -7.039754E+00        -6.100062E+00        -6.645346E+00        -9.360526E+00        -7.023848E+00        -6.270934E+00        -3.055755E+00         0.000000E+00        -1.701542E+00         0.000000E+00        -2.115946E+00         0.000000E+00        -2.892858E+01        -3.172233E+01        -3.116456E+01        -3.283506E+01        -2.778794E+01        -2.890067E+01        -8.221567E-01        -9.541334E-01        -8.310717E-01        -9.158191E-01        -8.647677E-01        -2.046462E-01         1.450000E+02         1.000000E+01         3.460000E+02         2.290000E+02         4.300000E+01         1.000000E+00         1.680000E+02         5.000000E+00         2.500000E+01         2.000000E+00         3.100000E+02         2.000000E+00         1.050000E+02         1.700000E+01         1.790000E+02         1.780000E+02         5.200000E+01         8.000000E+00
        7.281000E+07         1.097603E+01         2.856598E-01         4.252752E-01         2.890650E-01         3.861939E-01         2.587081E-01         3.603463E-01        -1.347099E+00        -1.662701E+00        -1.245464E+00         4.000000E+02         2.440000E+02         3.460000E+02        -1.881596E+01        -1.894087E+01        -1.817002E+01        -9.157157E+00        -1.019941E+01        -9.862274E+00        -5.731458E-01        -3.333216E-01        -2.341915E-01        -3.660841E+00         0.000000E+00        -2.293768E+00         0.000000E+00        -3.262218E+00         0.000000E+00        -2.721821E+01        -3.081074E+01        -2.966541E+01        -3.158627E+01        -2.417900E+01        -2.429188E+01        -6.390425E+00        -7.138492E+00        -6.412085E+00        -6.555033E+00        -7.021003E+00        -8.329981E+00        -5.391892E+00         0.000000E+00        -5.070264E+00         0.000000E+00        -4.340040E+00         0.000000E+00        -2.250634E+01        -2.577169E+01        -2.433160E+01        -2.628269E+01        -2.228461E+01        -2.561496E+01        -7.039227E+00        -6.461447E+00        -6.442142E+00        -8.851858E+00        -7.063945E+00        -6.821204E+00        -2.465705E+00         0.000000E+00        -1.690172E+00         0.000000E+00        -2.952377E+00         0.000000E+00        -2.945628E+01        -3.119623E+01        -3.110961E+01        -3.303082E+01        -2.703520E+01        -2.938693E+01        -6.721941E-01        -9.552498E-01        -8.498297E-01        -9.595557E-01        -8.002732E-01        -1.183797E-01         1.550000E+02         1.600000E+01         3.480000E+02         2.190000E+02         3.400000E+01         2.000000E+00         1.730000E+02         5.000000E+00         2.400000E+01         1.000000E+00         3.010000E+02         8.000000E+00         1.150000E+02         2.000000E+01         1.710000E+02         1.790000E+02         4.700000E+01         1.000000E+01
        7.284000E+07         1.131525E+01         3.103905E-01         4.260788E-01         2.635306E-01         3.564772E-01         3.377064E-01         3.402212E-01        -1.361286E+00        -1.569385E+00        -1.248167E+00         4.340000E+02         2.370000E+02         3.190000E+02        -1.849232E+01        -1.976977E+01        -1.751009E+01        -9.441690E+00        -9.622370E+00        -9.736072E+00        -7.809714E-01        -2.967237E-01        -2.160132E-01        -3.531509E+00         0.000000E+00        -2.276325E+00         0.000000E+00        -3.960682E+00         0.000000E+00        -2.711206E+01        -3.158414E+01        -2.975445E+01        -3.155340E+01        -2.540112E+01        -3.114209E+01        -6.643573E+00        -5.774244E+00        -6.463291E+00        -6.539220E+00        -5.706091E+00        -4.584179E+00        -5.472568E+00         0.000000E+00        -5.022340E+00         0.000000E+00        -4.049604E+00         0.000000E+00        -2.256697E+01        -2.648906E+01        -2.435733E+01        -3.050072E+01        -2.222712E+01        -2.439126E+01        -6.907104E+00        -7.424606E+00        -6.547609E+00        -7.556982E+00        -7.143191E+00        -8.596685E+00        -2.501058E+00         0.000000E+00        -2.112167E+00         0.000000E+00        -3.007047E+00         0.000000E+00        -2.909776E+01        -3.104161E+01        -3.100010E+01        -3.296732E+01        -2.642555E+01        -2.900464E+01        -7.344199E-01        -1.111175E+00        -8.437177E-01        -9.585381E-01        -1.027600E+00        -8.598841E-01         1.660000E+02         1.100000E+01         3.420000E+02         2.300000E+02         2.400000E+01         1.000000E+00         1.910000E+02         4.000000E+00         2.200000E+01         2.000000E+00         2.850000E+02         8.000000E+00         1.160000E+02         2.100000E+01         1.640000E+02         1.820000E+02         4.000000E+01         7.000000E+00
        7.287000E+07         1.105919E+01         2.957952E-01         4.262195E-01         2.779854E-01         2.857535E-01         3.009225E-01         3.803031E-01        -1.429456E+00        -1.601841E+00        -1.189407E+00         3.760000E+02         2.510000E+02         3.630000E+02        -1.831350E+01        -1.921784E+01        -1.824742E+01        -1.015379E+01        -1.007683E+01        -9.323913E+00        -4.708588E-01        -3.554122E-01        -2.519851E-01        -3.476586E+00         0.000000E+00        -2.298566E+00         0.000000E+00        -4.810496E+00         0.000000E+00        -2.733263E+01        -2.998804E+01        -2.979250E+01        -3.183726E+01        -2.399068E+01        -2.418354E+01        -6.451566E+00        -7.208903E+00        -6.430054E+00        -6.447237E+00        -6.242946E+00        -6.675265E+00        -4.966064E+00                  NAN        -5.796169E+00         0.000000E+00        -4.396568E+00         0.000000E+00        -2.340222E+01                  NAN        -2.384773E+01        -2.639796E+01        -2.202475E+01        -2.225059E+01        -6.708258E+00                  NAN        -7.244016E+00        -8.742249E+00        -6.994233E+00        -8.223944E+00        -2.278080E+00         0.000000E+00        -1.985368E+00         0.000000E+00        -2.395205E+00         0.000000E+00        -2.939072E+01        -3.213762E+01        -3.106210E+01        -3.294819E+01        -2.715806E+01        -2.870299E+01        -8.232630E-01        -7.959016E-01        -8.466295E-01        -9.302465E-01        -6.219616E-01        -8.249197E-01         1.560000E+02         1.200000E+01         3.500000E+02         2.270000E+02         2.400000E+01         5.000000E+00         1.840000E+02         0.000000E+00         2.300000E+01         3.000000E+00         2.940000E+02         8.000000E+00         1.230000E+02         1.300000E+01         1.710000E+02         1.740000E+02         4.900000E+01         4.000000E+00
        7.290000E+07         1.089678E+01         2.737580E-01         4.380087E-01         2.882333E-01         3.833254E-01         3.440364E-01         3.819035E-01        -1.354253E+00        -1.561595E+00        -1.218100E+00         3.720000E+02         2.540000E+02         3.640000E+02        -1.868888E+01        -2.064181E+01        -1.838032E+01        -9.179022E+00        -9.146141E+00        -9.298022E+00        -5.446004E-01        -2.088215E-01        -3.612130E-01        -3.257813E+00         0.000000E+00        -2.427199E+00         0.000000E+00        -3.952552E+00                  NAN        -2.629042E+01        -2.832265E+01        -2.943633E+01        -3.145391E+01        -2.519582E+01                  NAN        -6.885500E+00        -7.453086E+00        -6.535793E+00        -6.622821E+00        -6.949184E+00                  NAN        -5.169065E+00         0.000000E+00        -6.754120E+00         0.000000E+00        -4.481318E+00         0.000000E+00        -2.268106E+01        -2.779738E+01        -2.432852E+01        -2.721111E+01        -2.235662E+01        -2.552547E+01        -6.982723E+00        -7.177583E+00        -6.296942E+00        -8.384086E+00        -6.866397E+00        -7.602210E+00        -2.655364E+00         0.000000E+00        -2.075994E+00         0.000000E+00        -2.231402E+00         0.000000E+00        -2.888228E+01        -3.151262E+01        -3.100131E+01        -3.297135E+01        -2.780223E+01        -2.852388E+01        -9.129538E-01        -6.808108E-01        -8.043402E-01        -1.010234E+00        -5.915506E-01        -1.229814E+00         1.470000E+02         6.000000E+00         3.670000E+02         2.230000E+02         3.100000E+01         0.000000E+00         1.620000E+02         2.000000E+00         2.400000E+01         3.000000E+00         3.150000E+02         6.000000E+00         9.700000E+01         9.000000E+00         1.820000E+02         1.760000E+02         5.900000E+01         9.000000E+00
        7.293000E+07         1.096845E+01         2.805167E-01         4.382132E-01         2.812701E-01         2.987632E-01         3.014362E-01         3.742029E-01        -1.429973E+00        -1.613745E+00        -1.196883E+00         3.480000E+02         2.560000E+02         3.860000E+02        -1.816853E+01        -1.970189E+01        -1.833071E+01        -9.827102E+00        -1.000645E+01        -9.251389E+00        -4.998142E-01        -3.602951E-01        -4.927441E-01        -3.584894E+00         0.000000E+00        -2.240730E+00         0.000000E+00        -3.894259E+00                  NAN        -2.695040E+01        -3.004502E+01        -2.978490E+01        -3.157978E+01        -2.600306E+01                  NAN        -6.113472E+00        -6.810879E+00        -6.383444E+00        -6.489275E+00        -6.045612E+00                  NAN        -4.595311E+00         0.000000E+00        -5.712542E+00         0.000000E+00        -4.517398E+00         0.000000E+00        -2.286143E+01        -2.351071E+01        -2.435557E+01        -2.749969E+01        -2.209901E+01        -2.458107E+01        -6.995920E+00        -7.843145E+00        -6.547471E+00        -8.418807E+00        -7.080195E+00        -7.151542E+00        -2.368967E+00         0.000000E+00        -1.906660E+00         0.000000E+00        -3.991480E+00         0.000000E+00        -2.925611E+01        -2.994387E+01        -3.102615E+01        -3.299264E+01        -2.678220E+01        -2.907430E+01        -7.343421E-01        -9.390092E-01        -8.662893E-01        -8.479319E-01        -8.714282E-01        -7.913709E-01         1.500000E+02         1.500000E+01         3.690000E+02         2.140000E+02         2.600000E+01         0.000000E+00         1.730000E+02         4.000000E+00         2.600000E+01         2.000000E+00         3.050000E+02         2.000000E+00         1.000000E+02         1.900000E+01         1.770000E+02         1.700000E+02         5.500000E+01         3.000000E+00
        7.296000E+07         1.076036E+01         2.874076E-01         4.300265E-01         2.825659E-01         3.524398E-01         2.946845E-01         3.801507E-01        -1.371566E+00        -1.617258E+00        -1.214015E+00         3.550000E+02         2.630000E+02         3.720000E+02        -1.881134E+01        -1.928099E+01        -1.848581E+01        -9.333808E+00        -9.620326E+00        -9.488881E+00        -3.434608E-01        -5.346178E-01        -2.456907E-01        -3.802422E+00         0.000000E+00        -2.286840E+00         0.000000E+00        -4.329021E+00         0.000000E+00        -2.693575E+01        -2.964452E+01        -2.954115E+01        -3.156498E+01        -2.503985E+01        -2.907420E+01        -6.417587E+00        -6.968372E+00        -6.480479E+00        -6.697480E+00        -6.531190E+00        -5.632748E+00        -4.591647E+00         0.000000E+00        -5.537436E+00         0.000000E+00        -4.559321E+00         0.000000E+00        -2.265354E+01        -2.274374E+01        -2.560940E+01        -2.932256E+01        -2.225786E+01        -2.358301E+01        -7.152986E+00        -9.517533E+00        -5.696081E+00        -7.861443E+00        -7.098123E+00        -8.648131E+00        -2.208123E+00         0.000000E+00        -2.079782E+00         0.000000E+00        -2.826285E+00         0.000000E+00        -2.916297E+01        -3.005899E+01        -3.078696E+01        -3.278362E+01        -2.690734E+01        -2.998338E+01        -7.956495E-01        -5.452989E-01        -8.351599E-01        -8.850452E-01        -8.397348E-01        -7.722485E-03         1.530000E+02         1.300000E+01         3.640000E+02         2.130000E+02         3.000000E+01         1.000000E+00         1.830000E+02         1.000000E+00         2.200000E+01         4.000000E+00         2.980000E+02         4.000000E+00         1.060000E+02         1.500000E+01         1.700000E+02         1.750000E+02         5.400000E+01         3.000000E+00
        7.299000E+07         1.151323E+01         2.941578E-01         4.184145E-01         2.874277E-01         3.647483E-01         3.071636E-01         3.424139E-01        -1.377036E+00        -1.602708E+00        -1.260471E+00         3.560000E+02         2.410000E+02         3.930000E+02        -1.869692E+01        -1.936419E+01        -1.771188E+01        -9.607040E+00        -9.815061E+00        -9.484087E+00        -4.678309E-01        -4.317484E-01        -6.493603E-01        -3.563619E+00         0.000000E+00        -2.347366E+00         0.000000E+00        -3.073760E+00         0.000000E+00        -2.722466E+01        -2.824771E+01        -2.950572E+01        -3.129188E+01        -2.554803E+01        -2.399172E+01        -6.410759E+00        -7.074772E+00        -6.489612E+00        -6.566298E+00        -5.736112E+00        -8.804439E+00        -5.177007E+00         0.000000E+00        -5.981687E+00         0.000000E+00        -4.419139E+00         0.000000E+00        -2.290633E+01        -2.318473E+01        -2.523449E+01        -2.887220E+01        -2.239010E+01        -2.438340E+01        -6.794331E+00        -8.463790E+00        -5.774527E+00        -6.279672E+00        -7.065870E+00        -8.102086E+00        -2.450877E+00         0.000000E+00        -1.908231E+00         0.000000E+00        -3.069280E+00         0.000000E+00        -2.918747E+01        -3.031860E+01        -3.091206E+01        -3.292632E+01        -2.704995E+01        -2.884652E+01        -7.364174E-01        -9.047643E-01        -7.811597E-01        -8.880638E-01        -7.270934E-01        -4.736328E-01         1.580000E+02         1.600000E+01         3.440000E+02         2.260000E+02         2.800000E+01         2.000000E+00         1.760000E+02         1.300000E+01         1.700000E+01         4.000000E+00         2.940000E+02         8.000000E+00         1.050000E+02         1.800000E+01         1.670000E+02         1.720000E+02         6.100000E+01         6.000000E+00
        7.302000E+07         1.063246E+01         2.733232E-01         4.316465E-01         2.950304E-01         3.435996E-01         3.121591E-01         3.500226E-01        -1.379379E+00        -1.600506E+00        -1.242187E+00         3.380000E+02         2.660000E+02         3.860000E+02        -1.822497E+01        -1.980508E+01        -1.839443E+01        -1.005667E+01        -9.838242E+00        -9.380661E+00        -2.710824E-01        -2.731972E-01        -4.370123E-01        -2.986026E+00         0.000000E+00        -2.480184E+00         0.000000E+00        -4.205848E+00                  NAN        -2.771455E+01        -3.056854E+01        -2.956671E+01        -3.149020E+01        -2.450444E+01                  NAN        -6.273128E+00        -6.869907E+00        -6.424831E+00        -6.483967E+00        -6.619958E+00                  NAN        -4.975636E+00         0.000000E+00        -5.317749E+00         0.000000E+00        -4.535917E+00         0.000000E+00        -2.230428E+01        -2.468795E+01        -2.466775E+01        -2.889756E+01        -2.205860E+01        -2.460850E+01        -7.096207E+00        -1.009621E+01        -6.720105E+00        -7.412659E+00        -7.170764E+00        -7.915421E+00        -2.327521E+00         0.000000E+00        -2.084861E+00         0.000000E+00        -2.281679E+00         0.000000E+00        -2.927022E+01        -3.155644E+01        -3.086603E+01        -3.293481E+01        -2.798336E+01        -2.966787E+01        -7.456486E-01        -9.778250E-01        -8.035636E-01        -9.280194E-01        -7.916924E-01        -1.187656E+00         1.540000E+02         7.000000E+00         3.460000E+02         2.280000E+02         3.900000E+01         0.000000E+00         1.720000E+02         2.000000E+00         2.500000E+01         3.000000E+00         3.030000E+02         7.000000E+00         9.900000E+01         1.500000E+01         1.780000E+02         1.700000E+02         6.100000E+01         5.000000E+00
        7.305000E+07         1.098481E+01         2.937697E-01         4.192643E-01         2.869660E-01         3.373748E-01         2.967158E-01         3.657201E-01        -1.406192E+00        -1.621653E+00        -1.233971E+00         3.800000E+02         2.480000E+02         3.620000E+02        -1.881532E+01        -1.927520E+01        -1.790716E+01        -9.557939E+00        -9.865878E+00        -9.217440E+00        -4.002183E-01        -3.463771E-01        -5.614723E-01        -2.876472E+00         0.000000E+00        -2.305164E+00         0.000000E+00        -2.909626E+00         0.000000E+00        -2.811906E+01        -2.926988E+01        -2.962883E+01        -3.110502E+01        -2.452615E+01        -2.722755E+01        -6.362247E+00        -6.782878E+00        -6.559656E+00        -6.858548E+00        -6.819482E+00        -6.330368E+00        -5.487397E+00         0.000000E+00        -6.709249E+00         0.000000E+00        -4.428388E+00         0.000000E+00        -2.267413E+01        -2.501518E+01        -2.401248E+01        -2.500876E+01        -2.175221E+01        -2.527600E+01        -6.875982E+00        -7.774655E+00        -6.341485E+00        -7.260967E+00        -7.206557E+00        -7.631936E+00        -2.595188E+00         0.000000E+00        -1.790249E+00         0.000000E+00        -2.646551E+00         0.000000E+00        -2.923141E+01        -3.048204E+01        -3.102188E+01        -3.276623E+01        -2.719531E+01        -2.666878E+01        -7.039075E-01        -1.219253E+00        -8.641479E-01        -1.041826E+00        -9.742574E-01        -9.902873E-02         1.660000E+02         7.000000E+00         3.450000E+02         2.190000E+02         3.500000E+01         2.000000E+00         1.810000E+02         7.000000E+00         2.000000E+01         2.000000E+00         2.960000E+02         6.000000E+00         1.170000E+02         1.900000E+01         1.660000E+02         1.690000E+02         5.300000E+01         7.000000E+00
        7.308000E+07         1.047646E+01         2.715063E-01         4.359531E-01         2.925406E-01         3.299587E-01         3.534922E-01         3.638671E-01        -1.404082E+00        -1.544083E+00        -1.249423E+00         3.490000E+02         2.670000E+02         3.740000E+02        -1.884912E+01        -1.947996E+01        -1.773125E+01        -9.694874E+00        -9.575169E+00        -9.580008E+00        -3.427890E-01        -6.277254E-01        -5.953528E-01        -3.200666E+00         0.000000E+00        -2.443652E+00         0.000000E+00        -3.092524E+00         0.000000E+00        -2.783032E+01        -2.821017E+01        -2.919838E+01        -3.122175E+01        -2.503792E+01        -2.210152E+01        -6.425414E+00        -7.612974E+00        -6.756074E+00        -6.778365E+00        -6.667541E+00        -7.495286E+00        -4.971873E+00         0.000000E+00        -5.937605E+00         0.000000E+00        -4.605110E+00         0.000000E+00        -2.281748E+01        -2.664059E+01        -2.401586E+01        -2.755970E+01        -2.206788E+01        -2.345964E+01        -7.167673E+00        -6.852954E+00        -6.899793E+00        -8.721666E+00        -6.962914E+00        -7.612000E+00        -2.252893E+00         0.000000E+00        -2.014338E+00         0.000000E+00        -2.684035E+00         0.000000E+00        -2.929276E+01        -3.066709E+01        -3.080575E+01        -3.278228E+01        -2.754878E+01        -2.771909E+01        -7.942191E-01        -8.657535E-01        -8.251243E-01        -9.851207E-01        -9.046830E-01        -7.105187E-01         1.420000E+02         1.300000E+01         3.670000E+02         2.120000E+02         3.900000E+01         1.000000E+00         1.630000E+02         7.000000E+00         2.400000E+01         2.000000E+00         3.020000E+02         1.400000E+01         1.000000E+02         2.100000E+01         1.760000E+02         1.720000E+02         5.500000E+01         9.000000E+00
        7.311000E+07         1.094115E+01         2.911946E-01         4.258378E-01         2.829677E-01         3.780087E-01         2.918555E-01         3.537335E-01        -1.339433E+00        -1.608334E+00        -1.218704E+00         3.830000E+02         2.680000E+02         3.390000E+02        -1.980023E+01        -1.917808E+01        -1.833656E+01        -8.778882E+00        -1.008604E+01        -9.650604E+00        -1.421440E-01        -4.809870E-01        -4.080071E-01        -2.968016E+00         0.000000E+00        -2.487390E+00         0.000000E+00        -3.080072E+00         0.000000E+00        -2.800637E+01        -3.136301E+01        -2.944856E+01        -3.134158E+01        -2.533060E+01        -2.369433E+01        -6.264177E+00        -6.091722E+00        -6.705768E+00        -6.543469E+00        -6.350930E+00        -7.904022E+00        -5.664224E+00         0.000000E+00        -5.413848E+00         0.000000E+00        -4.353577E+00         0.000000E+00        -2.250809E+01        -2.391562E+01        -2.556456E+01        -3.069069E+01        -2.201630E+01        -2.627450E+01        -6.744929E+00        -8.051901E+00        -6.235114E+00        -4.439563E+00        -7.335864E+00        -6.090177E+00        -2.538842E+00         0.000000E+00        -2.073872E+00         0.000000E+00        -2.426724E+00         0.000000E+00        -2.932991E+01        -3.136937E+01        -3.072280E+01        -3.285421E+01        -2.755207E+01        -2.903939E+01        -7.601688E-01        -8.635466E-01        -9.148645E-01        -9.387377E-01        -7.487686E-01        -7.675672E-01         1.700000E+02         8.000000E+00         3.330000E+02         2.270000E+02         3.400000E+01         2.000000E+00         1.860000E+02         1.000000E+00         2.500000E+01         2.000000E+00         2.930000E+02         5.000000E+00         1.160000E+02         1.300000E+01         1.800000E+02         1.600000E+02         5.200000E+01         6.000000E+00
        7.314000E+07         1.080714E+01         2.899289E-01         4.238288E-01         2.862424E-01         3.086219E-01         3.077084E-01         3.645804E-01        -1.417910E+00        -1.586901E+00        -1.234557E+00         3.740000E+02         2.490000E+02         3.670000E+02        -1.833424E+01        -1.868029E+01        -1.804063E+01        -9.521542E+00        -1.048710E+01        -9.810025E+00        -3.963915E-01        -4.325728E-01        -3.664023E-01        -2.711114E+00         0.000000E+00        -2.209152E+00         0.000000E+00        -4.314609E+00                  NAN        -2.774698E+01        -3.080710E+01        -2.957281E+01        -3.177788E+01        -2.398745E+01                  NAN        -6.509775E+00        -6.148643E+00        -6.551793E+00        -6.326159E+00        -6.871132E+00                  NAN        -5.134857E+00         0.000000E+00        -6.832995E+00         0.000000E+00        -4.280936E+00         0.000000E+00        -2.254933E+01        -2.918558E+01        -2.384404E+01        -3.394104E+01        -2.236919E+01        -2.321075E+01        -6.962899E+00        -3.791837E+00        -6.115495E+00        -5.197660E+00        -7.206819E+00        -9.174806E+00        -2.328825E+00         0.000000E+00        -1.926577E+00         0.000000E+00        -3.116323E+00         0.000000E+00        -2.897506E+01        -3.002222E+01        -3.069699E+01        -3.300231E+01        -2.680078E+01        -2.926399E+01        -8.352121E-01        -1.002506E+00        -8.736058E-01        -8.824917E-01        -8.432355E-01        -5.143339E-01         1.590000E+02         1.600000E+01         3.470000E+02         2.170000E+02         3.500000E+01         0.000000E+00         1.840000E+02         1.000000E+00         2.600000E+01         1.000000E+00         2.910000E+02         9.000000E+00         1.040000E+02         2.300000E+01         1.830000E+02         1.590000E+02         5.900000E+01         7.000000E+00
        7.317000E+07         1.064672E+01         2.813605E-01         4.362645E-01         2.823750E-01         3.247037E-01         3.114896E-01         3.572107E-01        -1.384440E+00        -1.574787E+00        -1.252623E+00         3.780000E+02         2.650000E+02         3.470000E+02        -1.886581E+01        -1.986688E+01        -1.815016E+01        -9.486934E+00        -9.654319E+00        -9.185266E+00        -3.147218E-01        -4.168605E-01        -5.294190E-01        -3.351892E+00         0.000000E+00        -2.331970E+00         0.000000E+00        -3.737870E+00         0.000000E+00        -2.747224E+01        -3.059839E+01        -2.919009E+01        -3.142853E+01        -2.456105E+01        -2.976417E+01        -6.319718E+00        -6.449605E+00        -6.581964E+00        -6.548149E+00        -6.533336E+00        -7.526551E+00        -5.677086E+00         0.000000E+00        -7.008882E+00         0.000000E+00        -4.315879E+00         0.000000E+00        -2.227755E+01        -2.680797E+01        -2.260859E+01        -2.963023E+01        -2.206610E+01        -2.346278E+01        -6.719806E+00        -8.416947E+00        -6.145072E+00        -7.265660E+00        -7.214876E+00        -8.292824E+00        -2.561613E+00         0.000000E+00        -2.076456E+00         0.000000E+00        -2.281151E+00         0.000000E+00        -2.916101E+01        -3.193627E+01        -3.071567E+01        -3.280209E+01        -2.789274E+01        -2.877812E+01        -7.285321E-01        -7.233470E-01        -9.355179E-01        -9.032653E-01        -7.383755E-01        -7.378894E-01         1.490000E+02         1.500000E+01         3.530000E+02         2.220000E+02         3.400000E+01         1.000000E+00         1.790000E+02         2.000000E+00         2.900000E+01         2.000000E+00         2.800000E+02         2.000000E+01         1.030000E+02         1.400000E+01         1.880000E+02         1.580000E+02         4.100000E+01         1.400000E+01
        7.320000E+07         1.228209E+01         3.186627E-01         4.154890E-01         2.658483E-01         3.601682E-01         2.660111E-01         3.577472E-01        -1.371798E+00        -1.630831E+00        -1.247300E+00         4.580000E+02         2.400000E+02         2.920000E+02        -1.830846E+01        -1.982913E+01        -1.810328E+01        -9.466854E+00        -1.030414E+01        -9.697000E+00        -4.812120E-01        -2.668098E-01        -3.836774E-01        -3.335367E+00         0.000000E+00        -2.297270E+00         0.000000E+00        -3.188408E+00         0.000000E+00        -2.747370E+01        -3.118780E+01        -2.977707E+01        -3.150193E+01        -2.480028E+01        -2.571614E+01        -6.321803E+00        -6.107362E+00        -6.348940E+00        -6.491268E+00        -7.019940E+00        -7.617349E+00        -5.386525E+00         0.000000E+00        -6.384695E+00         0.000000E+00        -4.011339E+00         0.000000E+00        -2.245133E+01        -3.049035E+01        -2.360974E+01        -3.167661E+01        -2.200038E+01        -2.113687E+01        -6.942134E+00        -6.337010E+00        -6.349654E+00        -2.691782E+00        -7.261512E+00        -8.580790E+00        -2.765550E+00         0.000000E+00        -1.927240E+00         0.000000E+00        -2.381239E+00         0.000000E+00        -2.877700E+01        -3.165299E+01        -3.114118E+01        -3.304444E+01        -2.726798E+01        -2.978590E+01        -7.684698E-01        -8.667771E-01        -7.861678E-01        -9.094700E-01        -8.544191E-01        -1.231315E-01         1.790000E+02         1.000000E+01         3.460000E+02         2.110000E+02         2.700000E+01         1.000000E+00         1.960000E+02         4.000000E+00         2.400000E+01         1.000000E+00         2.740000E+02         1.300000E+01         1.260000E+02         1.600000E+01         1.800000E+02         1.570000E+02         3.900000E+01         9.000000E+00
        7.323000E+07         1.093129E+01         2.938464E-01         4.306192E-01         2.755344E-01         3.142552E-01         3.223794E-01         3.814381E-01        -1.399356E+00        -1.556433E+00        -1.200758E+00         4.320000E+02         2.650000E+02         2.930000E+02        -1.824193E+01        -1.898976E+01        -1.801718E+01        -9.647590E+00        -9.892734E+00        -9.200262E+00        -6.289749E-01        -4.695826E-01        -5.786919E-01        -3.430762E+00         0.000000E+00        -2.295182E+00         0.000000E+00        -2.433378E+00         0.000000E+00        -2.791383E+01        -3.151384E+01        -2.935673E+01        -3.158871E+01        -2.533627E+01        -2.286590E+01        -6.277187E+00        -6.141980E+00        -6.687635E+00        -6.598904E+00        -6.903499E+00        -8.250547E+00        -5.504581E+00                  NAN        -5.853550E+00                  NAN        -3.932562E+00         0.000000E+00        -2.277875E+01                  NAN        -2.436425E+01                  NAN        -2.212956E+01        -2.339536E+01        -6.706244E+00                  NAN        -6.273074E+00                  NAN        -7.163406E+00        -8.664146E+00        -2.409165E+00         0.000000E+00        -1.816753E+00         0.000000E+00        -2.125877E+00         0.000000E+00        -2.922196E+01        -3.154394E+01        -3.100466E+01        -3.297209E+01        -2.755024E+01        -2.831570E+01        -8.472583E-01        -8.116027E-01        -7.811728E-01        -9.657786E-01        -1.016728E+00        -6.809859E-01         1.590000E+02         8.000000E+00         3.550000E+02         2.190000E+02         3.200000E+01         1.000000E+00         1.880000E+02         0.000000E+00         3.000000E+01         0.000000E+00         2.860000E+02         8.000000E+00         1.280000E+02         1.300000E+01         1.760000E+02         1.630000E+02         4.400000E+01         6.000000E+00
        7.326000E+07         1.197169E+01         3.135849E-01         4.203934E-01         2.660218E-01         3.333030E-01         3.243208E-01         3.510092E-01        -1.383536E+00        -1.587142E+00        -1.199828E+00         4.240000E+02         2.480000E+02         3.180000E+02        -1.861045E+01        -2.014033E+01        -1.806137E+01        -9.446716E+00        -9.326042E+00        -9.518114E+00        -6.837296E-01        -4.366741E-01        -5.981062E-01        -3.753111E+00         0.000000E+00        -2.301673E+00         0.000000E+00        -4.350815E+00                  NAN        -2.708419E+01        -2.975665E+01        -2.958211E+01        -3.164402E+01        -2.285210E+01                  NAN        -6.428225E+00        -6.413786E+00        -6.441635E+00        -6.516086E+00        -7.170606E+00                  NAN        -5.010066E+00         0.000000E+00        -6.857168E+00                  NAN        -4.122986E+00         0.000000E+00        -2.293503E+01        -2.553219E+01        -2.373332E+01                  NAN        -2.174555E+01        -2.323426E+01        -7.129395E+00        -7.607188E+00        -6.167155E+00                  NAN        -7.319613E+00        -8.200081E+00        -3.231638E+00         0.000000E+00        -1.608090E+00         0.000000E+00        -3.538204E+00         0.000000E+00        -2.841768E+01        -3.103695E+01        -3.135609E+01        -3.287926E+01        -2.597922E+01        -2.749081E+01        -6.598883E-01        -9.787826E-01        -7.658446E-01        -9.183066E-01        -9.504632E-01        -4.142344E-01         1.610000E+02         1.800000E+01         3.660000E+02         2.010000E+02         2.800000E+01         0.000000E+00         1.890000E+02         1.100000E+01         2.800000E+01         0.000000E+00         2.720000E+02         1.200000E+01         1.190000E+02         2.300000E+01         1.800000E+02         1.550000E+02         3.400000E+01         7.000000E+00
        7.329000E+07         1.178224E+01         3.370389E-01         4.161196E-01         2.468415E-01         3.154731E-01         2.834873E-01         3.511984E-01        -1.403404E+00        -1.622974E+00        -1.238936E+00         4.480000E+02         2.430000E+02         2.990000E+02        -1.810449E+01        -1.908752E+01        -1.775826E+01        -9.544626E+00        -9.513434E+00        -9.742317E+00        -6.942937E-01        -6.184467E-01        -5.220065E-01        -3.471883E+00         0.000000E+00        -2.179255E+00         0.000000E+00        -5.377087E+00                  NAN        -2.739966E+01        -2.946337E+01        -2.989692E+01        -3.125167E+01        -2.342153E+01                  NAN        -6.321109E+00        -7.048292E+00        -6.323841E+00        -6.453066E+00        -6.964764E+00                  NAN        -5.027724E+00         0.000000E+00        -6.034373E+00         0.000000E+00        -4.068626E+00         0.000000E+00        -2.255710E+01        -2.443451E+01        -2.393454E+01        -2.874736E+01        -2.222538E+01        -2.342731E+01        -7.027140E+00        -8.247634E+00        -6.438435E+00        -6.094453E+00        -7.135712E+00        -7.534701E+00        -2.699996E+00         0.000000E+00        -1.707068E+00         0.000000E+00        -2.263405E+00         0.000000E+00        -2.896418E+01        -3.097648E+01        -3.139272E+01        -3.288711E+01        -2.744723E+01        -2.845174E+01        -8.229099E-01        -1.039828E+00        -7.711178E-01        -8.961093E-01        -8.169539E-01        -5.251329E-01         1.740000E+02         1.700000E+01         3.590000E+02         2.000000E+02         2.400000E+01         0.000000E+00         1.980000E+02         9.000000E+00         2.600000E+01         2.000000E+00         2.620000E+02         1.500000E+01         1.230000E+02         2.800000E+01         1.830000E+02         1.520000E+02         3.900000E+01         6.000000E+00
        7.332000E+07         1.168660E+01         3.247850E-01         4.233365E-01         2.518784E-01         3.524343E-01         2.958611E-01         3.632200E-01        -1.371808E+00        -1.595227E+00        -1.227617E+00         4.540000E+02         2.450000E+02         2.910000E+02        -1.880836E+01        -1.878621E+01        -1.790946E+01        -9.238289E+00        -9.877525E+00        -9.236991E+00        -5.169213E-01        -5.550552E-01        -6.784454E-01        -3.275243E+00         0.000000E+00        -2.227180E+00         0.000000E+00        -2.839021E+00         0.000000E+00        -2.746981E+01        -3.014258E+01        -2.956467E+01        -3.159921E+01        -2.549885E+01        -2.286291E+01        -6.464226E+00        -6.440288E+00        -6.504412E+00        -6.361117E+00        -6.840164E+00        -8.584090E+00        -5.475188E+00         0.000000E+00        -5.675512E+00         0.000000E+00        -4.267457E+00         0.000000E+00        -2.270076E+01        -2.445979E+01        -2.509353E+01        -3.263924E+01        -2.178038E+01        -2.440677E+01        -6.873611E+00        -7.557889E+00        -6.301518E+00        -3.412902E+00        -7.255885E+00        -7.929255E+00        -2.494307E+00         0.000000E+00        -1.685264E+00         0.000000E+00        -2.697782E+00         0.000000E+00        -2.894926E+01        -3.076833E+01        -3.114299E+01        -3.301874E+01        -2.716511E+01        -3.059350E+01        -7.238615E-01        -1.185324E+00        -8.444973E-01        -8.695671E-01        -9.307455E-01        -1.280110E-01         1.690000E+02         2.100000E+01         3.490000E+02         2.130000E+02         2.000000E+01         2.000000E+00         2.070000E+02         1.000000E+00         2.900000E+01         1.000000E+00         2.650000E+02         9.000000E+00         1.220000E+02         2.400000E+01         1.780000E+02         1.620000E+02         4.200000E+01         3.000000E+00
        7.335000E+07         1.141340E+01         3.144937E-01         4.267645E-01         2.587418E-01         3.570024E-01         3.012884E-01         3.329864E-01        -1.350678E+00        -1.600655E+00        -1.224555E+00         4.320000E+02         2.560000E+02         3.020000E+02        -1.877426E+01        -1.989466E+01        -1.746549E+01        -9.086510E+00        -9.442503E+00        -9.798637E+00        -5.520207E-01        -4.225097E-01        -6.487306E-01        -3.126616E+00         0.000000E+00        -2.284052E+00         0.000000E+00        -3.297848E+00         0.000000E+00        -2.769402E+01        -3.061253E+01        -2.949561E+01        -3.141349E+01        -2.634404E+01        -2.588463E+01        -6.600442E+00        -7.144321E+00        -6.317342E+00        -6.610069E+00        -6.547782E+00        -7.683645E+00        -5.646802E+00         0.000000E+00        -6.045026E+00         0.000000E+00        -4.059379E+00         0.000000E+00        -2.253116E+01        -2.789463E+01        -2.403345E+01        -3.106372E+01        -2.236259E+01        -2.316312E+01        -6.794884E+00        -7.700849E+00        -5.835974E+00        -5.076976E+00        -7.040091E+00        -7.210071E+00        -2.499179E+00         0.000000E+00        -1.840996E+00         0.000000E+00        -1.749936E+00         0.000000E+00        -2.894898E+01        -3.116767E+01        -3.106354E+01        -3.304864E+01        -2.796327E+01        -2.972769E+01        -8.680779E-01        -8.623432E-01        -7.628033E-01        -9.020401E-01        -8.635685E-01        -4.166292E-01         1.670000E+02         7.000000E+00         3.680000E+02         2.070000E+02         2.300000E+01         2.000000E+00         1.930000E+02         2.000000E+00         3.000000E+01         1.000000E+00         2.810000E+02         5.000000E+00         1.260000E+02         1.900000E+01         1.770000E+02         1.590000E+02         3.900000E+01         5.000000E+00
        7.338000E+07         1.174522E+01         3.239623E-01         4.255229E-01         2.505148E-01         3.527614E-01         3.114178E-01         3.737412E-01        -1.375965E+00        -1.603241E+00        -1.195966E+00         4.420000E+02         2.620000E+02         2.860000E+02        -1.911008E+01        -1.896779E+01        -1.782995E+01        -9.511020E+00        -9.737080E+00        -9.421142E+00        -5.122839E-01        -5.872599E-01        -4.629422E-01        -3.400526E+00         0.000000E+00        -2.434257E+00         0.000000E+00        -2.619049E+00         0.000000E+00        -2.737366E+01        -2.839483E+01        -2.954056E+01        -3.156463E+01        -2.465893E+01        -2.911490E+01        -6.373541E+00        -6.986474E+00        -6.464763E+00        -6.482959E+00        -6.949593E+00        -8.779042E+00        -5.263059E+00         0.000000E+00        -6.019036E+00         0.000000E+00        -4.428996E+00         0.000000E+00        -2.280918E+01        -2.581475E+01        -2.432462E+01        -2.699005E+01        -2.197248E+01        -2.402538E+01        -6.719355E+00        -7.196238E+00        -6.044040E+00        -7.906338E+00        -7.253233E+00        -7.448874E+00        -2.848817E+00         0.000000E+00        -1.673201E+00         0.000000E+00        -1.951133E+00         0.000000E+00        -2.851638E+01        -3.155759E+01        -3.132756E+01        -3.277883E+01        -2.743974E+01        -2.738228E+01        -7.668931E-01        -7.840592E-01        -7.883950E-01        -9.033996E-01        -1.017374E+00        -7.580611E-01         1.760000E+02         1.200000E+01         3.420000E+02         2.230000E+02         1.800000E+01         3.000000E+00         1.960000E+02         7.000000E+00         3.100000E+01         1.000000E+00         2.580000E+02         1.900000E+01         1.270000E+02         1.900000E+01         1.790000E+02         1.560000E+02         3.900000E+01         9.000000E+00
        7.341000E+07         1.196362E+01         3.343381E-01         4.210052E-01         2.446566E-01         3.621407E-01         2.906307E-01         3.284450E-01        -1.371198E+00        -1.621346E+00        -1.245332E+00         4.640000E+02         2.530000E+02         2.730000E+02        -1.844069E+01        -1.865412E+01        -1.720809E+01        -9.252539E+00        -9.818608E+00        -1.008645E+01        -7.584477E-01        -6.196167E-01        -6.247347E-01        -3.328719E+00         0.000000E+00        -2.274870E+00         0.000000E+00        -2.812198E+00         0.000000E+00        -2.753276E+01        -2.805881E+01        -2.974984E+01        -3.145709E+01        -2.482073E+01        -2.787974E+01        -6.262505E+00        -6.798446E+00        -6.267849E+00        -6.508390E+00        -6.962405E+00        -5.175841E+00        -5.476019E+00         0.000000E+00        -6.405487E+00         0.000000E+00        -4.032337E+00         0.000000E+00        -2.273056E+01        -2.362344E+01        -2.362693E+01        -2.709812E+01        -2.222865E+01        -2.288238E+01        -6.697303E+00        -6.633287E+00        -6.344937E+00        -6.721269E+00        -7.176169E+00        -7.784429E+00        -2.333924E+00         0.000000E+00        -1.594469E+00         0.000000E+00        -3.144513E+00         0.000000E+00        -2.932049E+01        -3.192316E+01        -3.120914E+01        -3.280465E+01        -2.603083E+01        -2.925923E+01        -6.318963E-01        -6.769919E-01        -7.553454E-01        -8.600647E-01        -1.023956E+00        -3.803412E-01         1.810000E+02         1.500000E+01         3.530000E+02         2.020000E+02         2.100000E+01         2.000000E+00         2.010000E+02         5.000000E+00         2.900000E+01         4.000000E+00         2.470000E+02         2.600000E+01         1.290000E+02         1.200000E+01         1.720000E+02         1.650000E+02         3.600000E+01         9.000000E+00
        7.344000E+07         1.160432E+01         3.157160E-01         4.198218E-01         2.644622E-01         3.361064E-01         3.011119E-01         3.734568E-01        -1.387931E+00        -1.622020E+00        -1.218097E+00         4.760000E+02         2.420000E+02         2.720000E+02        -1.860891E+01        -1.890759E+01        -1.792760E+01        -9.769553E+00        -9.927474E+00        -9.127513E+00        -5.441908E-01        -2.520274E-01        -6.861207E-01        -3.825797E+00         0.000000E+00        -2.149636E+00         0.000000E+00        -2.046154E+00         0.000000E+00        -2.722611E+01        -2.912075E+01        -2.980454E+01        -3.119704E+01        -2.690591E+01        -2.807601E+01        -6.427438E+00        -7.637359E+00        -6.452110E+00        -6.790845E+00        -6.445183E+00        -5.711343E+00        -5.567566E+00         0.000000E+00        -5.928376E+00         0.000000E+00        -4.115710E+00         0.000000E+00        -2.271453E+01        -2.485836E+01        -2.463490E+01        -2.800253E+01        -2.209169E+01        -2.527805E+01        -6.827469E+00        -7.552832E+00        -6.115343E+00        -7.189527E+00        -7.206084E+00        -7.274718E+00        -2.585072E+00         0.000000E+00        -1.894498E+00         0.000000E+00        -1.962858E+00         0.000000E+00        -2.894224E+01        -3.123578E+01        -3.083778E+01        -3.284034E+01        -2.844329E+01        -2.963870E+01        -7.013148E-01        -9.369808E-01        -7.587095E-01        -9.430975E-01        -7.569114E-01        -8.802445E-01         1.740000E+02         5.000000E+00         3.540000E+02         2.120000E+02         2.800000E+01         1.000000E+00         1.860000E+02         7.000000E+00         2.500000E+01         4.000000E+00         2.680000E+02         2.200000E+01         1.310000E+02         1.300000E+01         1.720000E+02         1.650000E+02         4.900000E+01         1.200000E+01
        7.347000E+07         1.246953E+01         3.448851E-01         4.086307E-01         2.464842E-01         3.420260E-01         3.165829E-01         3.340798E-01        -1.384514E+00        -1.598723E+00        -1.255186E+00         4.960000E+02         2.300000E+02         2.640000E+02        -1.796080E+01        -2.004559E+01        -1.808178E+01        -9.500999E+00        -9.529996E+00        -9.414209E+00        -7.543437E-01        -2.787743E-01        -5.149248E-01        -3.049024E+00         0.000000E+00        -2.359925E+00         0.000000E+00        -3.417826E+00         0.000000E+00        -2.786139E+01        -3.053511E+01        -2.990844E+01        -3.121936E+01        -2.490840E+01        -2.880787E+01        -6.431768E+00        -5.930469E+00        -6.420811E+00        -6.650716E+00        -6.407889E+00        -8.196614E+00        -5.741409E+00         0.000000E+00        -5.557170E+00         0.000000E+00        -3.964481E+00         0.000000E+00        -2.225947E+01        -2.357966E+01        -2.504657E+01        -3.020781E+01        -2.232378E+01        -2.186815E+01        -6.603151E+00        -8.707871E+00        -6.506713E+00        -6.801160E+00        -7.162594E+00        -8.491994E+00        -2.752716E+00         0.000000E+00        -1.808117E+00         0.000000E+00        -2.172640E+00         0.000000E+00        -2.881631E+01        -3.183007E+01        -3.120241E+01        -3.285308E+01        -2.764966E+01        -2.902447E+01        -7.501857E-01        -9.951909E-01        -8.714767E-01        -9.071714E-01        -1.007110E+00        -9.072684E-01         1.860000E+02         7.000000E+00         3.450000E+02         2.120000E+02         2.000000E+01         4.000000E+00         2.140000E+02         7.000000E+00         2.000000E+01         5.000000E+00         2.480000E+02         1.800000E+01         1.310000E+02         1.800000E+01         1.780000E+02         1.550000E+02         4.000000E+01         9.000000E+00
        7.350000E+07         1.259321E+01         3.478383E-01         4.078070E-01         2.443547E-01         3.647414E-01         3.211438E-01         3.733923E-01        -1.358119E+00        -1.596561E+00        -1.220398E+00         4.720000E+02         2.310000E+02         2.870000E+02        -1.855581E+01        -1.961937E+01        -1.787839E+01        -9.074430E+00        -9.590358E+00        -9.405689E+00        -7.342473E-01        -3.024811E-01        -5.227229E-01        -3.269824E+00         0.000000E+00        -2.150919E+00         0.000000E+00        -4.473559E+00         0.000000E+00        -2.777548E+01        -2.956237E+01        -2.967340E+01        -3.129006E+01        -2.423749E+01        -2.759139E+01        -6.426827E+00        -6.482264E+00        -6.729020E+00        -6.580833E+00        -6.200465E+00        -7.274554E+00        -5.805787E+00         0.000000E+00        -6.309052E+00         0.000000E+00        -4.035857E+00         0.000000E+00        -2.233031E+01        -2.572611E+01        -2.418586E+01        -2.785694E+01        -2.190995E+01        -2.455564E+01        -6.739158E+00        -7.493612E+00        -6.469443E+00        -7.102039E+00        -7.169569E+00        -7.203828E+00        -2.396681E+00         0.000000E+00        -1.807414E+00         0.000000E+00        -2.193137E+00         0.000000E+00        -2.915362E+01        -3.173477E+01        -3.106392E+01        -3.311813E+01        -2.726987E+01        -2.813284E+01        -7.190182E-01        -1.036238E+00        -8.073517E-01        -9.841462E-01        -8.784797E-01        -4.949951E-01         1.810000E+02         1.800000E+01         3.530000E+02         1.960000E+02         2.300000E+01         3.000000E+00         2.020000E+02         1.100000E+01         2.200000E+01         3.000000E+00         2.600000E+02         1.400000E+01         1.420000E+02         2.600000E+01         1.770000E+02         1.500000E+02         3.700000E+01         7.000000E+00
        7.353000E+07         1.190200E+01         3.288925E-01         4.186214E-01         2.524861E-01         2.955393E-01         3.781887E-01         3.751868E-01        -1.432212E+00        -1.549564E+00        -1.215163E+00         4.290000E+02         2.440000E+02         3.170000E+02        -1.790773E+01        -2.002426E+01        -1.902138E+01        -9.734069E+00        -9.356183E+00        -8.649362E+00        -1.012555E+00        -4.048426E-01        -4.115010E-01        -3.240587E+00         0.000000E+00        -2.273565E+00         0.000000E+00        -4.329875E+00                  NAN        -2.772189E+01        -2.940167E+01        -2.964217E+01        -3.144912E+01        -2.403613E+01                  NAN        -6.353329E+00        -6.753767E+00        -6.488512E+00        -6.708262E+00        -6.558100E+00                  NAN        -5.226515E+00         0.000000E+00        -5.568423E+00         0.000000E+00        -4.442647E+00         0.000000E+00        -2.304574E+01        -2.554568E+01        -2.387656E+01        -2.847839E+01        -2.175213E+01        -2.365929E+01        -6.684515E+00        -7.366864E+00        -6.418314E+00        -8.343624E+00        -7.240243E+00        -9.037024E+00        -2.597240E+00         0.000000E+00        -1.861750E+00         0.000000E+00        -2.659718E+00         0.000000E+00        -2.900753E+01        -3.030179E+01        -3.119699E+01        -3.296665E+01        -2.740169E+01        -2.890543E+01        -8.103941E-01        -1.091338E+00        -7.836644E-01        -1.079710E+00        -8.815360E-01        -1.014974E+00         1.690000E+02         3.300000E+01         3.550000E+02         1.980000E+02         1.900000E+01         0.000000E+00         1.960000E+02         1.000000E+01         2.700000E+01         3.000000E+00         2.750000E+02         1.000000E+00         1.240000E+02         3.100000E+01         1.890000E+02         1.510000E+02         4.100000E+01         2.000000E+00
        7.356000E+07         1.184492E+01         3.241020E-01         4.160338E-01         2.598642E-01         3.355425E-01         3.251231E-01         3.507982E-01        -1.380498E+00        -1.586062E+00        -1.232343E+00         4.440000E+02         2.400000E+02         3.060000E+02        -1.826147E+01        -1.990599E+01        -1.810176E+01        -9.565186E+00        -9.658821E+00        -9.105337E+00        -7.266249E-01        -4.975432E-01        -3.459476E-01        -3.528252E+00         0.000000E+00        -2.467204E+00         0.000000E+00        -3.270040E+00         0.000000E+00        -2.726908E+01        -2.935090E+01        -2.938982E+01        -3.141867E+01        -2.506066E+01        -2.732694E+01        -6.505137E+00        -7.303837E+00        -6.598679E+00        -6.449075E+00        -6.210389E+00        -5.942474E+00        -4.786604E+00         0.000000E+00        -6.458910E+00         0.000000E+00        -4.490399E+00         0.000000E+00        -2.306671E+01        -2.501760E+01        -2.431720E+01        -2.669034E+01        -2.185689E+01        -2.403224E+01        -6.836551E+00        -7.947313E+00        -5.733922E+00        -7.775192E+00        -7.158074E+00        -7.451913E+00        -2.694614E+00         0.000000E+00        -1.747962E+00         0.000000E+00        -2.793058E+00         0.000000E+00        -2.862669E+01        -3.107970E+01        -3.137032E+01        -3.285457E+01        -2.711327E+01        -2.920813E+01        -8.275157E-01        -1.038705E+00        -7.648093E-01        -8.422128E-01        -7.711509E-01        -2.290433E-01         1.720000E+02         2.300000E+01         3.440000E+02         2.100000E+02         2.300000E+01         2.000000E+00         1.980000E+02         1.000000E+01         2.300000E+01         5.000000E+00         2.630000E+02         1.300000E+01         1.240000E+02         3.000000E+01         1.760000E+02         1.540000E+02         4.200000E+01         6.000000E+00
        7.359000E+07         1.164577E+01         3.120178E-01         4.211869E-01         2.667952E-01         3.576612E-01         3.591614E-01         3.535569E-01        -1.360472E+00        -1.573660E+00        -1.227087E+00         3.920000E+02         2.510000E+02         3.470000E+02        -1.791348E+01        -1.999218E+01        -1.778374E+01        -9.435575E+00        -9.346720E+00        -9.285763E+00        -1.196066E+00        -4.856415E-01        -3.312577E-01        -3.134307E+00         0.000000E+00        -2.408876E+00         0.000000E+00        -3.770137E+00         0.000000E+00        -2.787096E+01        -2.919119E+01        -2.963380E+01        -3.117374E+01        -2.544749E+01        -2.698586E+01        -6.371118E+00        -7.203527E+00        -6.563486E+00        -6.738664E+00        -6.320166E+00        -4.872714E+00        -4.945623E+00         0.000000E+00        -5.308689E+00         0.000000E+00        -4.604128E+00         0.000000E+00        -2.276161E+01        -2.568900E+01        -2.490699E+01        -2.867233E+01        -2.196099E+01        -2.385424E+01        -6.806729E+00        -7.420652E+00        -6.045115E+00        -6.130404E+00        -7.138592E+00        -7.968922E+00        -2.655006E+00         0.000000E+00        -1.880960E+00         0.000000E+00        -2.266742E+00         0.000000E+00        -2.916861E+01        -3.104401E+01        -3.127846E+01        -3.310279E+01        -2.722205E+01        -2.878281E+01        -7.448270E-01        -1.006899E+00        -8.267024E-01        -9.225929E-01        -7.083571E-01        -6.813400E-01         1.580000E+02         3.100000E+01         3.540000E+02         2.040000E+02         2.600000E+01         1.000000E+00         1.850000E+02         9.000000E+00         2.800000E+01         3.000000E+00         2.740000E+02         1.300000E+01         1.040000E+02         3.700000E+01         1.840000E+02         1.510000E+02         4.800000E+01         1.200000E+01
        7.362000E+07         1.142841E+01         3.091450E-01         4.281883E-01         2.626667E-01         3.309338E-01         3.452190E-01         3.569092E-01        -1.404185E+00        -1.561347E+00        -1.212001E+00         3.840000E+02         2.530000E+02         3.530000E+02        -1.839939E+01        -1.997853E+01        -1.840324E+01        -9.254126E+00        -9.792125E+00        -9.583947E+00        -8.400611E-01        -4.723320E-01        -3.855970E-01        -2.930628E+00         0.000000E+00        -2.434961E+00         0.000000E+00        -2.520303E+00                  NAN        -2.783625E+01        -2.856166E+01        -2.915025E+01        -3.116363E+01        -2.467988E+01                  NAN        -6.380886E+00        -7.614568E+00        -6.578198E+00        -6.702752E+00        -6.933636E+00                  NAN        -4.605429E+00         0.000000E+00        -6.207567E+00         0.000000E+00        -5.073096E+00         0.000000E+00        -2.361194E+01        -2.482731E+01        -2.383142E+01        -2.790397E+01        -2.161736E+01        -2.189718E+01        -6.768775E+00        -7.151369E+00        -6.127543E+00        -6.687126E+00        -6.989380E+00        -8.508585E+00        -2.600590E+00         0.000000E+00        -1.799547E+00         0.000000E+00        -3.178487E+00         0.000000E+00        -2.903877E+01        -3.120722E+01        -3.108195E+01        -3.258158E+01        -2.700878E+01        -2.718221E+01        -7.965903E-01        -9.627007E-01        -8.724119E-01        -1.000233E+00        -6.779962E-01        -6.063375E-01         1.770000E+02         1.700000E+01         3.500000E+02         2.060000E+02         2.400000E+01         0.000000E+00         1.840000E+02         1.100000E+01         2.900000E+01         5.000000E+00         2.730000E+02         1.000000E+01         1.210000E+02         2.700000E+01         1.810000E+02         1.600000E+02         4.000000E+01         1.000000E+00
        7.365000E+07         1.114835E+01         3.054886E-01         4.069331E-01         2.875784E-01         3.319361E-01         3.203694E-01         3.731870E-01        -1.401591E+00        -1.599605E+00        -1.226759E+00         3.490000E+02         2.370000E+02         4.040000E+02        -1.831798E+01        -1.941642E+01        -1.861767E+01        -9.265865E+00        -1.010844E+01        -9.211057E+00        -6.766933E-01        -4.405133E-01        -4.916389E-01        -3.012415E+00         0.000000E+00        -2.299053E+00         0.000000E+00        -3.413093E+00                  NAN        -2.782732E+01        -2.927218E+01        -2.963689E+01        -3.141006E+01        -2.521035E+01                  NAN        -6.502034E+00        -7.388956E+00        -6.478324E+00        -6.729987E+00        -6.347717E+00                  NAN        -4.863591E+00         0.000000E+00        -5.732006E+00         0.000000E+00        -5.021478E+00         0.000000E+00        -2.282716E+01        -2.632140E+01        -2.444383E+01        -2.752290E+01        -2.175321E+01        -2.278630E+01        -7.386889E+00        -7.829770E+00        -5.990612E+00        -8.746117E+00        -7.123071E+00        -9.268572E+00        -1.943595E+00         0.000000E+00        -1.809335E+00         0.000000E+00        -2.893754E+00         0.000000E+00        -2.956795E+01        -3.122281E+01        -3.105335E+01        -3.292637E+01        -2.698854E+01        -2.919530E+01        -8.269783E-01        -8.053135E-01        -7.917288E-01        -9.721894E-01        -9.003412E-01        -1.194085E+00         1.610000E+02         2.000000E+01         3.630000E+02         1.910000E+02         3.900000E+01         0.000000E+00         1.690000E+02         1.700000E+01         1.800000E+01         3.000000E+00         2.950000E+02         1.000000E+01         1.180000E+02         3.000000E+01         1.900000E+02         1.400000E+02         4.700000E+01         8.000000E+00
        7.368000E+07         1.162632E+01         3.282810E-01         4.093789E-01         2.623401E-01         3.438860E-01         2.948472E-01         3.749279E-01        -1.366019E+00        -1.622095E+00        -1.228787E+00         4.220000E+02         2.500000E+02         3.180000E+02        -1.834881E+01        -1.954124E+01        -1.775549E+01        -9.436284E+00        -9.934373E+00        -9.626894E+00        -6.328234E-01        -2.837544E-01        -4.673083E-01        -3.485490E+00         0.000000E+00        -2.371129E+00         0.000000E+00        -3.479106E+00         0.000000E+00        -2.697256E+01        -2.963423E+01        -2.980958E+01        -3.123917E+01        -2.480467E+01        -2.779379E+01        -6.464931E+00        -7.617617E+00        -6.448963E+00        -6.679480E+00        -6.668779E+00        -7.151242E+00        -4.928848E+00         0.000000E+00        -5.598993E+00         0.000000E+00        -4.436795E+00         0.000000E+00        -2.273658E+01        -2.474868E+01        -2.472142E+01        -2.747267E+01        -2.207180E+01        -2.377792E+01        -7.216441E+00        -8.001238E+00        -5.965654E+00        -7.683998E+00        -7.156566E+00        -8.016287E+00        -2.334611E+00         0.000000E+00        -1.548992E+00         0.000000E+00        -2.011675E+00         0.000000E+00        -2.908805E+01        -3.107095E+01        -3.143378E+01        -3.296501E+01        -2.780590E+01        -2.714509E+01        -7.752432E-01        -1.294369E+00        -8.066198E-01        -9.856121E-01        -8.926420E-01        -1.969187E-01         1.790000E+02         1.800000E+01         3.600000E+02         1.860000E+02         2.800000E+01         3.000000E+00         1.770000E+02         1.600000E+01         2.200000E+01         3.000000E+00         2.830000E+02         1.100000E+01         1.190000E+02         2.600000E+01         1.940000E+02         1.370000E+02         4.600000E+01         6.000000E+00
        7.371000E+07         1.176496E+01         3.406788E-01         4.004684E-01         2.588529E-01         3.292455E-01         3.106545E-01         3.540901E-01        -1.414606E+00        -1.611055E+00        -1.229641E+00         4.260000E+02         2.290000E+02         3.350000E+02        -1.846432E+01        -2.015792E+01        -1.773706E+01        -9.896992E+00        -9.326099E+00        -9.779797E+00        -7.035508E-01        -3.849887E-01        -6.103254E-01        -3.377911E+00         0.000000E+00        -2.214821E+00         0.000000E+00        -3.414065E+00         0.000000E+00        -2.783456E+01        -3.020165E+01        -2.982933E+01        -3.114636E+01        -2.486713E+01        -2.710144E+01        -6.226007E+00        -6.528158E+00        -6.346676E+00        -6.821635E+00        -5.990033E+00        -4.487934E+00        -4.658699E+00         0.000000E+00        -5.232056E+00         0.000000E+00        -4.658567E+00         0.000000E+00        -2.327960E+01        -2.598757E+01        -2.528843E+01        -3.029907E+01        -2.184254E+01        -2.457440E+01        -6.944205E+00        -7.108654E+00        -6.350877E+00        -7.795966E+00        -7.107356E+00        -7.228209E+00        -2.485645E+00         0.000000E+00        -2.035534E+00         0.000000E+00        -2.772089E+00         0.000000E+00        -2.930460E+01        -3.112662E+01        -3.101343E+01        -3.278107E+01        -2.736076E+01        -2.954721E+01        -7.945795E-01        -7.446127E-01        -8.121302E-01        -9.344543E-01        -5.509057E-01        -9.006034E-01         1.900000E+02         1.500000E+01         3.570000E+02         1.870000E+02         2.400000E+01         1.000000E+00         1.970000E+02         1.100000E+01         1.700000E+01         3.000000E+00         2.700000E+02         1.400000E+01         1.280000E+02         2.800000E+01         1.830000E+02         1.440000E+02         4.100000E+01         5.000000E+00
        7.374000E+07         1.118628E+01         3.152724E-01         4.032365E-01         2.814911E-01         2.966623E-01         3.092104E-01         3.667626E-01        -1.446217E+00        -1.621324E+00        -1.230760E+00         3.990000E+02         2.330000E+02         3.580000E+02        -1.833099E+01        -1.987321E+01        -1.752932E+01        -9.850822E+00        -9.724061E+00        -9.442121E+00        -6.747147E-01        -2.555364E-01        -7.398199E-01        -3.109491E+00         0.000000E+00        -2.319076E+00         0.000000E+00        -3.814151E+00         0.000000E+00        -2.762918E+01        -2.955502E+01        -2.957396E+01        -3.094747E+01        -2.517387E+01        -2.635054E+01        -6.612654E+00        -6.924034E+00        -6.524779E+00        -6.678689E+00        -6.386398E+00        -6.699824E+00        -4.908823E+00         0.000000E+00        -4.466738E+00         0.000000E+00        -4.306602E+00         0.000000E+00        -2.323067E+01        -2.573521E+01        -2.475684E+01        -3.175686E+01        -2.198640E+01        -2.569876E+01        -6.741110E+00        -7.285749E+00        -6.677576E+00        -4.623910E+00        -7.221549E+00        -7.251958E+00        -2.459718E+00         0.000000E+00        -1.766457E+00         0.000000E+00        -2.981054E+00         0.000000E+00        -2.926740E+01        -3.103854E+01        -3.109962E+01        -3.283555E+01        -2.685305E+01        -2.919172E+01        -7.932564E-01        -9.453536E-01        -8.626403E-01        -8.934669E-01        -9.374758E-01        -9.887460E-01         1.800000E+02         1.700000E+01         3.550000E+02         1.880000E+02         3.100000E+01         3.000000E+00         1.930000E+02         4.000000E+00         2.100000E+01         2.000000E+00         2.770000E+02         1.500000E+01         1.160000E+02         3.600000E+01         1.890000E+02         1.290000E+02         6.000000E+01         8.000000E+00
        7.377000E+07         1.123745E+01         3.111841E-01         4.044319E-01         2.843840E-01         2.951123E-01         3.333812E-01         3.580776E-01        -1.416200E+00        -1.592643E+00        -1.218696E+00         4.170000E+02         2.330000E+02         3.400000E+02        -1.818304E+01        -1.966841E+01        -1.850661E+01        -9.381061E+00        -9.758602E+00        -9.575164E+00        -5.821426E-01        -1.627300E-01        -2.154088E-01        -3.069241E+00         0.000000E+00        -2.362680E+00         0.000000E+00        -2.903574E+00         0.000000E+00        -2.761183E+01        -2.935365E+01        -2.971527E+01        -3.111770E+01        -2.525689E+01        -2.164392E+01        -6.404307E+00        -7.619624E+00        -6.369761E+00        -6.691926E+00        -6.716169E+00        -9.890930E+00        -5.135771E+00         0.000000E+00        -4.547211E+00         0.000000E+00        -4.470868E+00         0.000000E+00        -2.314737E+01        -2.777231E+01        -2.502951E+01        -3.054025E+01        -2.193085E+01        -2.502473E+01        -6.616215E+00        -6.818977E+00        -6.176196E+00        -4.591016E+00        -7.061155E+00        -6.671679E+00        -2.496458E+00         0.000000E+00        -1.769720E+00         0.000000E+00        -2.742388E+00         0.000000E+00        -2.915412E+01        -3.092145E+01        -3.112399E+01        -3.289175E+01        -2.722301E+01        -2.899732E+01        -6.892287E-01        -1.076756E+00        -8.350998E-01        -9.613867E-01        -7.585931E-01        -6.218420E-01         1.740000E+02         1.600000E+01         3.510000E+02         1.950000E+02         3.700000E+01         1.000000E+00         1.900000E+02         4.000000E+00         2.000000E+01         2.000000E+00         2.840000E+02         1.200000E+01         1.250000E+02         2.100000E+01         1.770000E+02         1.470000E+02         5.100000E+01         9.000000E+00
        7.380000E+07         1.107647E+01         3.102470E-01         4.087874E-01         2.809656E-01         3.306814E-01         3.114708E-01         3.702903E-01        -1.397232E+00        -1.621731E+00        -1.199582E+00         4.300000E+02         2.320000E+02         3.280000E+02        -1.816551E+01        -1.991329E+01        -1.834438E+01        -9.577243E+00        -9.745731E+00        -9.689869E+00        -9.401760E-01        -3.370569E-01        -2.511165E-01        -3.369521E+00         0.000000E+00        -2.266670E+00         0.000000E+00        -3.971930E+00         0.000000E+00        -2.747330E+01        -2.869745E+01        -2.944181E+01        -3.141787E+01        -2.524560E+01        -2.538185E+01        -6.605007E+00        -6.240934E+00        -6.636752E+00        -6.561283E+00        -5.886752E+00        -7.138778E+00        -5.290950E+00         0.000000E+00        -4.383971E+00         0.000000E+00        -4.207561E+00         0.000000E+00        -2.290816E+01        -2.891757E+01        -2.536792E+01        -2.831581E+01        -2.225231E+01        -2.350472E+01        -6.965731E+00        -5.498212E+00        -6.010609E+00        -6.946384E+00        -7.127371E+00        -7.829894E+00        -2.590530E+00         0.000000E+00        -1.942032E+00         0.000000E+00        -2.195809E+00         0.000000E+00        -2.893199E+01        -3.169147E+01        -3.091890E+01        -3.284982E+01        -2.777604E+01        -2.836074E+01        -8.546553E-01        -5.744870E-01        -8.252886E-01        -8.893302E-01        -6.569723E-01        -9.870156E-01         1.630000E+02         1.500000E+01         3.700000E+02         1.900000E+02         3.400000E+01         2.000000E+00         1.800000E+02         6.000000E+00         2.200000E+01         3.000000E+00         2.920000E+02         9.000000E+00         1.220000E+02         2.600000E+01         1.730000E+02         1.540000E+02         5.700000E+01         8.000000E+00
        7.383000E+07         1.138139E+01         3.214311E-01         4.093525E-01         2.692164E-01         2.987367E-01         2.828659E-01         3.310256E-01        -1.422344E+00        -1.644226E+00        -1.233545E+00         4.240000E+02         2.330000E+02         3.330000E+02        -1.772802E+01        -1.919018E+01        -1.814693E+01        -9.849198E+00        -1.034601E+01        -9.730013E+00        -8.448411E-01        -2.376562E-01        -3.743847E-01        -3.131377E+00         0.000000E+00        -2.336121E+00         0.000000E+00        -3.309463E+00         0.000000E+00        -2.785439E+01        -2.847255E+01        -2.961823E+01        -3.141539E+01        -2.399531E+01        -2.421550E+01        -6.408281E+00        -7.415045E+00        -6.551940E+00        -6.579626E+00        -6.784323E+00        -7.799900E+00        -5.180832E+00         0.000000E+00        -4.727397E+00         0.000000E+00        -4.485235E+00         0.000000E+00        -2.348957E+01        -2.479207E+01        -2.657977E+01        -3.253167E+01        -2.198964E+01        -2.405819E+01        -6.493172E+00        -8.023260E+00        -5.886179E+00        -5.188229E+00        -7.037201E+00        -7.157609E+00        -2.300686E+00         0.000000E+00        -1.577437E+00         0.000000E+00        -2.200666E+00         0.000000E+00        -2.936931E+01        -3.192949E+01        -3.146646E+01        -3.293314E+01        -2.704568E+01        -2.913087E+01        -7.089501E-01        -7.141055E-01        -8.209505E-01        -9.855589E-01        -1.036384E+00        -6.924472E-01         1.800000E+02         2.100000E+01         3.550000E+02         1.910000E+02         2.600000E+01         1.000000E+00         1.850000E+02         1.500000E+01         2.000000E+01         3.000000E+00         2.770000E+02         1.200000E+01         1.210000E+02         3.100000E+01         1.740000E+02         1.500000E+02         5.200000E+01         4.000000E+00
        7.386000E+07         1.101905E+01         2.885971E-01         4.127108E-01         2.986921E-01         3.194726E-01         3.053098E-01         3.700389E-01        -1.423811E+00        -1.637430E+00        -1.226910E+00         3.780000E+02         2.370000E+02         3.750000E+02        -1.781020E+01        -2.031003E+01        -1.871539E+01        -9.983511E+00        -9.757352E+00        -9.326621E+00        -1.009118E+00        -3.368847E-01        -3.598639E-01        -2.950872E+00         0.000000E+00        -2.379325E+00         0.000000E+00        -5.127090E+00         0.000000E+00        -2.780671E+01        -2.932097E+01        -2.964947E+01        -3.127208E+01        -2.506701E+01        -2.689627E+01        -6.319987E+00        -7.047927E+00        -6.405862E+00        -6.656959E+00        -6.265810E+00        -8.058690E+00        -5.485853E+00         0.000000E+00        -5.912892E+00         0.000000E+00        -4.264276E+00         0.000000E+00        -2.300143E+01        -2.585753E+01        -2.428884E+01        -2.840032E+01        -2.213671E+01        -2.557318E+01        -6.849793E+00        -7.879274E+00        -6.402394E+00        -7.259997E+00        -7.099721E+00        -7.321100E+00        -2.470607E+00         0.000000E+00        -1.789991E+00         0.000000E+00        -2.964923E+00         0.000000E+00        -2.939114E+01        -3.090870E+01        -3.124135E+01        -3.291254E+01        -2.706444E+01        -2.837501E+01        -8.562915E-01        -1.070195E+00        -8.597116E-01        -8.749394E-01        -8.011932E-01        -6.677256E-01         1.530000E+02         2.100000E+01         3.720000E+02         1.890000E+02         3.500000E+01         4.000000E+00         1.530000E+02         9.000000E+00         1.900000E+01         6.000000E+00         3.200000E+02         5.000000E+00         1.020000E+02         2.600000E+01         1.810000E+02         1.430000E+02         6.500000E+01         1.100000E+01
        7.389000E+07         1.125098E+01         3.112350E-01         4.051749E-01         2.835901E-01         3.246708E-01         2.806230E-01         3.764020E-01        -1.421120E+00        -1.643918E+00        -1.209253E+00         3.930000E+02         2.450000E+02         3.520000E+02        -1.774274E+01        -1.923991E+01        -1.779164E+01        -9.717000E+00        -1.061671E+01        -9.380368E+00        -1.057476E+00        -2.547125E-01        -7.005079E-01        -3.074517E+00         0.000000E+00        -2.194708E+00         0.000000E+00        -3.558039E+00         0.000000E+00        -2.767005E+01        -2.996018E+01        -2.985679E+01        -3.140028E+01        -2.493733E+01        -2.832265E+01        -6.538035E+00        -6.672217E+00        -6.321295E+00        -6.587721E+00        -7.040764E+00        -4.962369E+00        -4.998613E+00         0.000000E+00        -5.316611E+00         0.000000E+00        -4.491702E+00         0.000000E+00        -2.336781E+01        -2.573507E+01        -2.501238E+01        -2.729286E+01        -2.235480E+01        -2.345917E+01        -6.855608E+00        -7.254538E+00        -5.425881E+00        -7.038316E+00        -7.145105E+00        -8.549817E+00        -2.677082E+00         0.000000E+00        -1.772469E+00         0.000000E+00        -1.119934E+00         0.000000E+00        -2.912134E+01        -3.100750E+01        -3.136750E+01        -3.293576E+01        -2.838514E+01        -2.787853E+01        -8.178384E-01        -8.818434E-01        -7.007466E-01        -9.295967E-01        -7.613070E-01        -7.651350E-01         1.660000E+02         2.300000E+01         3.710000E+02         1.830000E+02         2.900000E+01         2.000000E+00         1.830000E+02         7.000000E+00         1.800000E+01         4.000000E+00         2.880000E+02         1.200000E+01         1.190000E+02         3.600000E+01         1.820000E+02         1.410000E+02         5.500000E+01         9.000000E+00
        7.392000E+07         1.124157E+01         3.147380E-01         4.025723E-01         2.826898E-01         3.136723E-01         3.219015E-01         3.262632E-01        -1.414343E+00        -1.597512E+00        -1.239989E+00         3.830000E+02         2.420000E+02         3.650000E+02        -1.818987E+01        -2.016266E+01        -1.815075E+01        -9.548940E+00        -9.679274E+00        -9.775493E+00        -5.926439E-01        -3.626160E-01        -3.929105E-01        -2.843877E+00         0.000000E+00        -2.485659E+00         0.000000E+00        -2.902628E+00                  NAN        -2.782484E+01        -3.099731E+01        -2.975931E+01        -3.173146E+01        -2.647262E+01                  NAN        -6.540227E+00        -6.710421E+00        -6.303741E+00        -6.421189E+00        -6.504285E+00                  NAN        -5.301329E+00         0.000000E+00        -5.644481E+00         0.000000E+00        -4.396670E+00         0.000000E+00        -2.292576E+01        -2.670394E+01        -2.289895E+01        -2.253877E+01        -2.204866E+01        -2.291095E+01        -6.767443E+00        -6.752269E+00        -7.228673E+00        -1.142590E+01        -7.033706E+00        -8.355324E+00        -2.154110E+00         0.000000E+00        -1.671644E+00         0.000000E+00        -2.767346E+00         0.000000E+00        -2.941632E+01        -3.176074E+01        -3.142769E+01        -3.300540E+01        -2.721258E+01        -2.820463E+01        -8.764471E-01        -8.676819E-01        -7.966437E-01        -9.647792E-01        -8.185709E-01        -6.222055E-01         1.720000E+02         2.600000E+01         3.570000E+02         1.880000E+02         3.100000E+01         0.000000E+00         1.860000E+02         4.000000E+00         1.900000E+01         1.000000E+00         2.930000E+02         9.000000E+00         1.180000E+02         3.200000E+01         1.830000E+02         1.420000E+02         5.300000E+01         6.000000E+00
        7.395000E+07         1.113667E+01         2.866944E-01         4.212070E-01         2.920986E-01         3.229066E-01         3.611539E-01         3.738966E-01        -1.421021E+00        -1.566078E+00        -1.219849E+00         3.480000E+02         2.570000E+02         3.850000E+02        -1.803773E+01        -2.011271E+01        -1.844832E+01        -9.779048E+00        -9.274027E+00        -9.212737E+00        -5.342848E-01        -4.939365E-01        -4.838963E-01        -2.736818E+00         0.000000E+00        -2.319974E+00         0.000000E+00        -4.082229E+00         0.000000E+00        -2.840341E+01        -3.182215E+01        -2.965916E+01        -3.127623E+01        -2.388964E+01        -2.728514E+01        -6.337245E+00        -6.446893E+00        -6.399123E+00        -6.548583E+00        -7.393947E+00        -6.531589E+00        -5.403737E+00         0.000000E+00        -6.428335E+00         0.000000E+00        -4.624887E+00         0.000000E+00        -2.276501E+01        -2.452922E+01        -2.323708E+01        -2.561027E+01        -2.177369E+01        -2.357510E+01        -6.723919E+00        -9.040663E+00        -6.539896E+00        -7.400119E+00        -7.175343E+00        -7.264854E+00        -2.092536E+00         0.000000E+00        -2.043320E+00         0.000000E+00        -2.798554E+00         0.000000E+00        -2.945642E+01        -3.150232E+01        -3.111500E+01        -3.291269E+01        -2.774618E+01        -2.827870E+01        -8.208197E-01        -1.042565E+00        -7.468293E-01        -9.187571E-01        -6.883743E-01        -6.345503E-01         1.520000E+02         1.500000E+01         3.740000E+02         1.950000E+02         3.700000E+01         1.000000E+00         1.660000E+02         7.000000E+00         2.200000E+01         3.000000E+00         2.950000E+02         1.900000E+01         1.130000E+02         3.300000E+01         1.830000E+02         1.510000E+02         5.000000E+01         8.000000E+00
        7.398000E+07         1.098286E+01         2.954838E-01         4.208253E-01         2.836909E-01         3.743668E-01         3.381471E-01         3.251643E-01        -1.355951E+00        -1.585447E+00        -1.249257E+00         3.880000E+02         2.540000E+02         3.480000E+02        -1.803073E+01        -2.016850E+01        -1.790474E+01        -9.753843E+00        -9.909069E+00        -9.428836E+00        -6.792440E-01        -3.685323E-01        -3.893391E-01        -2.580243E+00         0.000000E+00        -2.328828E+00         0.000000E+00        -4.789910E+00                  NAN        -2.796002E+01        -2.940410E+01        -2.958341E+01        -3.113198E+01        -2.423724E+01                  NAN        -6.451029E+00        -7.284751E+00        -6.524909E+00        -6.750818E+00        -6.665195E+00                  NAN        -5.374044E+00         0.000000E+00        -6.462665E+00         0.000000E+00        -4.210060E+00         0.000000E+00        -2.231726E+01        -3.173877E+01        -2.381575E+01        -2.712381E+01        -2.249779E+01        -2.244730E+01        -7.022537E+00        -3.406886E+00        -7.243167E+00        -7.370985E+00        -6.969140E+00        -9.072428E+00        -2.330730E+00         0.000000E+00        -2.012344E+00         0.000000E+00        -2.444917E+00         0.000000E+00        -2.931061E+01        -3.172259E+01        -3.086531E+01        -3.295820E+01        -2.717653E+01        -2.861361E+01        -8.563680E-01        -8.587740E-01        -8.031773E-01        -9.297546E-01        -7.037592E-01        -5.667707E-01         1.550000E+02         2.200000E+01         3.800000E+02         1.850000E+02         3.200000E+01         0.000000E+00         1.720000E+02         1.000000E+00         2.100000E+01         1.000000E+00         3.080000E+02         9.000000E+00         1.150000E+02         3.100000E+01         1.810000E+02         1.560000E+02         4.700000E+01         7.000000E+00
        7.401000E+07         1.031065E+01         2.596532E-01         4.382032E-01         3.021436E-01         3.601327E-01         3.113415E-01         3.551570E-01        -1.376525E+00        -1.590765E+00        -1.247318E+00         3.410000E+02         2.770000E+02         3.720000E+02        -1.909902E+01        -1.995882E+01        -1.826803E+01        -9.078263E+00        -9.724094E+00        -9.647983E+00        -4.511450E-01        -3.397190E-01        -5.065538E-01        -3.626226E+00         0.000000E+00        -2.301439E+00         0.000000E+00        -4.850859E+00         0.000000E+00        -2.717659E+01        -2.925819E+01        -2.949181E+01        -3.124285E+01        -2.383155E+01        -3.065361E+01        -6.441797E+00        -7.771650E+00        -6.448518E+00        -6.696810E+00        -6.541263E+00        -4.737954E+00        -5.282836E+00                  NAN        -5.999710E+00         0.000000E+00        -4.334496E+00         0.000000E+00        -2.301751E+01                  NAN        -2.463436E+01        -3.263264E+01        -2.223530E+01        -2.446306E+01        -6.818931E+00                  NAN        -6.217527E+00        -3.116280E+00        -7.288874E+00        -7.305153E+00        -2.101267E+00         0.000000E+00        -1.725226E+00         0.000000E+00        -2.767011E+00         0.000000E+00        -2.972149E+01        -3.088094E+01        -3.109624E+01        -3.301789E+01        -2.665690E+01        -2.807293E+01        -6.652213E-01        -9.758682E-01        -7.592130E-01        -9.551831E-01        -9.070930E-01        -8.845260E-01         1.340000E+02         1.500000E+01         4.050000E+02         1.790000E+02         4.000000E+01         1.000000E+00         1.530000E+02         0.000000E+00         3.000000E+01         1.000000E+00         3.070000E+02         2.100000E+01         9.900000E+01         2.100000E+01         1.980000E+02         1.510000E+02         5.600000E+01         1.100000E+01
        7.404000E+07         1.035480E+01         2.671468E-01         4.342555E-01         2.985977E-01         3.209559E-01         3.188376E-01         3.230021E-01        -1.405544E+00        -1.606580E+00        -1.253693E+00         3.580000E+02         2.690000E+02         3.630000E+02        -1.848901E+01        -1.927604E+01        -1.812824E+01        -9.383261E+00        -1.010119E+01        -9.550815E+00        -5.358902E-01        -4.883101E-01        -3.916532E-01        -3.261205E+00         0.000000E+00        -2.330548E+00         0.000000E+00        -3.323990E+00         0.000000E+00        -2.765906E+01        -3.009278E+01        -2.949519E+01        -3.156908E+01        -2.544011E+01        -2.912479E+01        -6.361463E+00        -6.926670E+00        -6.557384E+00        -6.440984E+00        -6.653321E+00        -5.999338E+00        -5.520978E+00         0.000000E+00        -4.746219E+00         0.000000E+00        -4.265570E+00         0.000000E+00        -2.239887E+01        -2.582512E+01        -2.581945E+01        -2.787053E+01        -2.234469E+01        -2.269003E+01        -6.844464E+00        -6.881087E+00        -5.588024E+00        -9.063558E+00        -7.077475E+00        -1.007574E+01        -2.181266E+00         0.000000E+00        -1.914498E+00         0.000000E+00        -3.299907E+00         0.000000E+00        -2.937250E+01        -3.098594E+01        -3.093110E+01        -3.291514E+01        -2.659447E+01        -2.996207E+01        -6.937102E-01        -1.115377E+00        -8.185825E-01        -8.963150E-01        -8.547200E-01        -1.510571E+00         1.420000E+02         2.200000E+01         3.920000E+02         1.850000E+02         3.200000E+01         1.000000E+00         1.490000E+02         7.000000E+00         2.900000E+01         1.000000E+00         3.150000E+02         1.100000E+01         9.900000E+01         1.800000E+01         1.930000E+02         1.580000E+02         5.700000E+01         9.000000E+00
        7.407000E+07         1.051444E+01         2.774932E-01         4.377109E-01         2.847959E-01         3.359091E-01         3.392420E-01         3.344595E-01        -1.397299E+00        -1.575080E+00        -1.227023E+00         3.660000E+02         2.720000E+02         3.520000E+02        -1.932205E+01        -1.975808E+01        -1.784996E+01        -9.145977E+00        -9.696729E+00        -9.692228E+00        -4.849476E-01        -2.719610E-01        -4.692285E-01        -2.995498E+00         0.000000E+00        -2.340050E+00         0.000000E+00        -3.339715E+00         0.000000E+00        -2.788372E+01        -3.067388E+01        -2.943009E+01        -3.145911E+01        -2.384451E+01        -2.516651E+01        -6.395294E+00        -6.489240E+00        -6.684258E+00        -6.475371E+00        -7.333158E+00        -8.275184E+00        -5.559993E+00         0.000000E+00        -6.192225E+00         0.000000E+00        -4.521021E+00         0.000000E+00        -2.273880E+01        -2.342765E+01        -2.351146E+01        -2.633365E+01        -2.176565E+01        -2.342803E+01        -6.879261E+00        -8.390299E+00        -6.393026E+00        -7.326220E+00        -7.070454E+00        -8.259351E+00        -2.624800E+00         0.000000E+00        -1.834420E+00         0.000000E+00        -2.671983E+00         0.000000E+00        -2.885113E+01        -3.156972E+01        -3.097429E+01        -3.267894E+01        -2.726039E+01        -2.833718E+01        -7.561549E-01        -7.475438E-01        -8.812368E-01        -9.468589E-01        -8.717366E-01        -1.055769E+00         1.530000E+02         1.300000E+01         3.850000E+02         1.990000E+02         2.200000E+01         2.000000E+00         1.710000E+02         3.000000E+00         2.300000E+01         3.000000E+00         2.960000E+02         1.600000E+01         1.140000E+02         2.100000E+01         2.020000E+02         1.460000E+02         3.500000E+01         6.000000E+00
        7.410000E+07         1.006865E+01         2.677897E-01         4.270733E-01         3.051370E-01         3.703841E-01         3.016701E-01         3.231228E-01        -1.382028E+00        -1.614350E+00        -1.240695E+00         3.790000E+02         2.510000E+02         3.600000E+02        -1.918322E+01        -1.974989E+01        -1.815909E+01        -9.349591E+00        -9.175253E+00        -9.632631E+00        -4.500882E-01        -3.932214E-01        -3.424546E-01        -3.515733E+00         0.000000E+00        -2.233215E+00         0.000000E+00        -3.717864E+00         0.000000E+00        -2.734669E+01        -3.081548E+01        -2.968454E+01        -3.113902E+01        -2.431985E+01        -2.724856E+01        -6.660088E+00        -6.591465E+00        -6.304182E+00        -6.927433E+00        -6.527648E+00        -5.267522E+00        -5.503930E+00         0.000000E+00        -7.074262E+00         0.000000E+00        -4.315594E+00         0.000000E+00        -2.287306E+01        -2.519430E+01        -2.329335E+01        -2.697067E+01        -2.202760E+01        -2.518210E+01        -6.931823E+00        -9.253619E+00        -6.047792E+00        -6.887207E+00        -7.141465E+00        -6.915274E+00        -2.952684E+00         0.000000E+00        -1.779509E+00         0.000000E+00        -2.405215E+00         0.000000E+00        -2.873598E+01        -3.143815E+01        -3.121206E+01        -3.303359E+01        -2.765208E+01        -2.839488E+01        -8.420574E-01        -8.853124E-01        -7.964614E-01        -9.965448E-01        -7.186666E-01        -3.283148E-01         1.480000E+02         1.400000E+01         3.850000E+02         1.950000E+02         3.000000E+01         2.000000E+00         1.550000E+02         1.000000E+00         2.000000E+01         3.000000E+00         3.190000E+02         1.400000E+01         1.080000E+02         2.100000E+01         1.940000E+02         1.460000E+02         5.500000E+01         1.000000E+01
        7.413000E+07         1.072836E+01         2.755143E-01         4.324273E-01         2.920584E-01         3.246451E-01         2.998239E-01         3.375271E-01        -1.432654E+00        -1.617475E+00        -1.236404E+00         3.530000E+02         2.610000E+02         3.760000E+02        -1.839862E+01        -2.009917E+01        -1.756947E+01        -9.338869E+00        -9.847533E+00        -9.822979E+00        -6.631563E-01        -3.322905E-01        -4.511062E-01        -3.016797E+00         0.000000E+00        -2.266765E+00         0.000000E+00        -3.203873E+00                  NAN        -2.768788E+01        -3.028486E+01        -2.970530E+01        -3.126016E+01        -2.501511E+01                  NAN        -6.393905E+00        -6.603216E+00        -6.426827E+00        -6.630526E+00        -7.074352E+00                  NAN        -5.056099E+00         0.000000E+00        -6.333196E+00         0.000000E+00        -4.305944E+00         0.000000E+00        -2.317777E+01        -2.695897E+01        -2.418192E+01        -2.818195E+01        -2.234061E+01        -2.404804E+01        -6.914857E+00        -7.397153E+00        -6.274520E+00        -5.143137E+00        -7.108869E+00        -7.257947E+00        -2.272138E+00         0.000000E+00        -2.010526E+00         0.000000E+00        -2.956803E+00         0.000000E+00        -2.919004E+01        -3.052854E+01        -3.083258E+01        -3.251622E+01        -2.705812E+01        -2.859215E+01        -6.912914E-01        -9.807088E-01        -8.284884E-01        -9.774773E-01        -7.425199E-01        -7.559801E-01         1.590000E+02         9.000000E+00         3.780000E+02         2.000000E+02         2.800000E+01         0.000000E+00         1.620000E+02         2.000000E+00         2.600000E+01         2.000000E+00         3.090000E+02         1.100000E+01         1.250000E+02         8.000000E+00         1.920000E+02         1.540000E+02         5.400000E+01         1.100000E+01
        7.416000E+07         1.043703E+01         2.720284E-01         4.317982E-01         2.961734E-01         3.250913E-01         3.060974E-01         3.470090E-01        -1.414779E+00        -1.619283E+00        -1.247518E+00         3.640000E+02         2.630000E+02         3.630000E+02        -1.848644E+01        -1.977783E+01        -1.749200E+01        -9.631482E+00        -9.839211E+00        -9.506221E+00        -5.468910E-01        -2.801692E-01        -5.852490E-01        -3.166033E+00         0.000000E+00        -2.236607E+00         0.000000E+00        -2.738963E+00         0.000000E+00        -2.801374E+01        -3.000260E+01        -2.993096E+01        -3.131174E+01        -2.390901E+01        -2.946319E+01        -6.365511E+00        -7.016529E+00        -6.374626E+00        -6.358897E+00        -7.211978E+00        -4.366860E+00        -5.376025E+00         0.000000E+00        -4.703845E+00         0.000000E+00        -4.237965E+00         0.000000E+00        -2.269636E+01        -2.495618E+01        -2.489290E+01        -2.895045E+01        -2.212636E+01        -2.271092E+01        -6.903352E+00        -6.854160E+00        -6.566997E+00        -7.129374E+00        -7.222292E+00        -6.665272E+00        -2.528970E+00         0.000000E+00        -2.052294E+00         0.000000E+00        -1.757449E+00         0.000000E+00        -2.943474E+01        -3.197970E+01        -3.102885E+01        -3.300570E+01        -2.755301E+01        -2.864785E+01        -7.970057E-01        -8.131460E-01        -8.256658E-01        -9.236736E-01        -8.517331E-01        -9.831361E-01         1.550000E+02         1.200000E+01         3.870000E+02         1.870000E+02         3.200000E+01         1.000000E+00         1.570000E+02         5.000000E+00         2.700000E+01         1.000000E+00         3.150000E+02         7.000000E+00         1.170000E+02         1.800000E+01         1.990000E+02         1.380000E+02         4.900000E+01         8.000000E+00
        7.419000E+07         9.859337E+00         2.640730E-01         4.368973E-01         2.990297E-01         3.278512E-01         3.129481E-01         3.293728E-01        -1.402790E+00        -1.597402E+00        -1.277335E+00         3.590000E+02         2.700000E+02         3.610000E+02        -1.806477E+01        -1.949895E+01        -1.758322E+01        -9.655983E+00        -9.838606E+00        -9.951171E+00        -6.208920E-01        -3.313761E-01        -5.977539E-01        -2.962578E+00         0.000000E+00        -2.089844E+00         0.000000E+00        -3.018331E+00         0.000000E+00        -2.785764E+01        -3.015164E+01        -2.987684E+01        -3.081516E+01        -2.559681E+01        -2.914008E+01        -6.444397E+00        -6.431199E+00        -6.439102E+00        -6.820889E+00        -5.968323E+00        -6.590849E+00        -5.500675E+00         0.000000E+00        -5.249018E+00         0.000000E+00        -4.262983E+00         0.000000E+00        -2.291037E+01        -2.722810E+01        -2.552057E+01        -2.692632E+01        -2.237414E+01        -2.438876E+01        -7.126114E+00        -7.197772E+00        -5.998383E+00        -6.576340E+00        -6.912515E+00        -7.730538E+00        -2.709503E+00         0.000000E+00        -2.368118E+00         0.000000E+00        -1.656809E+00         0.000000E+00        -2.881161E+01        -3.177922E+01        -3.076889E+01        -3.295889E+01        -2.839917E+01        -2.895889E+01        -9.633139E-01        -8.552429E-01        -7.576324E-01        -9.496449E-01        -8.591680E-01        -5.729423E-01         1.500000E+02         9.000000E+00         3.840000E+02         1.950000E+02         3.500000E+01         1.000000E+00         1.490000E+02         5.000000E+00         2.400000E+01         4.000000E+00         3.230000E+02         7.000000E+00         1.110000E+02         1.800000E+01         1.960000E+02         1.520000E+02         4.900000E+01         1.000000E+01
        7.422000E+07         1.010583E+01         2.558060E-01         4.386954E-01         3.054986E-01         3.232308E-01         2.946146E-01         3.364426E-01        -1.399610E+00        -1.623912E+00        -1.267540E+00         3.700000E+02         2.780000E+02         3.420000E+02        -1.828746E+01        -2.032375E+01        -1.774609E+01        -9.563836E+00        -9.831223E+00        -9.311785E+00        -6.705151E-01        -1.824922E-01        -7.106117E-01        -3.451513E+00         0.000000E+00        -2.339610E+00         0.000000E+00        -2.614992E+00         0.000000E+00        -2.793601E+01        -2.971429E+01        -2.958070E+01        -3.098802E+01        -2.560246E+01        -2.679534E+01        -6.535735E+00        -6.229652E+00        -6.492961E+00        -6.664483E+00        -6.726529E+00        -7.288450E+00        -5.553070E+00         0.000000E+00        -6.401844E+00         0.000000E+00        -4.085684E+00         0.000000E+00        -2.271230E+01        -2.415563E+01        -2.538701E+01        -3.039575E+01        -2.235537E+01        -2.360581E+01        -7.077043E+00        -1.056848E+01        -6.210783E+00        -5.934489E+00        -7.166108E+00        -7.202443E+00        -2.247216E+00         0.000000E+00        -2.348872E+00         0.000000E+00        -2.484699E+00         0.000000E+00        -2.929968E+01        -3.097701E+01        -3.057731E+01        -3.260944E+01        -2.713255E+01        -2.826903E+01        -7.115196E-01        -1.031941E+00        -8.438037E-01        -8.888534E-01        -7.576232E-01        -1.268838E+00         1.440000E+02         1.100000E+01         3.820000E+02         2.010000E+02         3.200000E+01         4.000000E+00         1.440000E+02         2.000000E+00         2.700000E+01         4.000000E+00         3.220000E+02         1.300000E+01         1.090000E+02         2.200000E+01         1.910000E+02         1.570000E+02         5.800000E+01         9.000000E+00
        7.425000E+07         1.051797E+01         2.748829E-01         4.337297E-01         2.913874E-01         3.246292E-01         2.909465E-01         3.163910E-01        -1.413815E+00        -1.608697E+00        -1.283404E+00         3.690000E+02         2.730000E+02         3.480000E+02        -1.852009E+01        -1.970159E+01        -1.769262E+01        -9.454392E+00        -9.920287E+00        -1.030466E+01        -5.657315E-01        -2.187708E-01        -6.325066E-01        -3.532300E+00         0.000000E+00        -2.219147E+00         0.000000E+00        -3.579875E+00         0.000000E+00        -2.810643E+01        -3.119441E+01        -2.972332E+01        -3.096528E+01        -2.443845E+01        -2.770355E+01        -6.128962E+00        -6.441739E+00        -6.340541E+00        -6.788731E+00        -6.927241E+00        -5.825147E+00        -5.216995E+00         0.000000E+00        -6.903324E+00         0.000000E+00        -4.192186E+00         0.000000E+00        -2.293509E+01        -2.619163E+01        -2.449745E+01        -2.451253E+01        -2.296086E+01        -2.428038E+01        -6.861347E+00        -5.149599E+00        -5.632808E+00        -8.413944E+00        -6.988258E+00        -7.667727E+00        -2.534001E+00         0.000000E+00        -1.982232E+00         0.000000E+00        -2.476840E+00         0.000000E+00        -2.949087E+01        -3.127738E+01        -3.092866E+01        -3.289448E+01        -2.760012E+01        -2.973010E+01        -6.765194E-01        -8.381309E-01        -7.810624E-01        -9.100899E-01        -8.037188E-01        -7.549784E-01         1.520000E+02         1.700000E+01         3.960000E+02         1.790000E+02         2.600000E+01         4.000000E+00         1.580000E+02         3.000000E+00         2.200000E+01         6.000000E+00         3.010000E+02         2.200000E+01         1.190000E+02         2.500000E+01         1.970000E+02         1.410000E+02         5.400000E+01         1.200000E+01
        7.428000E+07         9.923136E+00         2.575333E-01         4.444321E-01         2.980346E-01         3.121918E-01         3.293954E-01         2.941164E-01        -1.399021E+00        -1.584505E+00        -1.258855E+00         3.480000E+02         2.850000E+02         3.570000E+02        -1.787619E+01        -2.036584E+01        -1.723926E+01        -9.716996E+00        -9.388775E+00        -1.018478E+01        -5.781262E-01        -2.272589E-01        -5.714444E-01        -3.455346E+00         0.000000E+00        -2.391195E+00         0.000000E+00        -2.890373E+00                  NAN        -2.800423E+01        -2.935599E+01        -2.946622E+01        -3.149210E+01        -2.645935E+01                  NAN        -6.231775E+00        -7.166550E+00        -6.556006E+00        -6.475272E+00        -6.377796E+00                  NAN        -4.911304E+00         0.000000E+00        -5.727244E+00                  NAN        -4.203290E+00         0.000000E+00        -2.279241E+01        -2.552323E+01        -2.537779E+01                  NAN        -2.219616E+01        -2.413582E+01        -7.207432E+00        -6.522832E+00        -5.825180E+00                  NAN        -7.045268E+00        -7.604507E+00        -2.289677E+00         0.000000E+00        -1.950862E+00         0.000000E+00        -2.441653E+00         0.000000E+00        -2.943984E+01        -3.062041E+01        -3.113499E+01        -3.303978E+01        -2.740162E+01        -2.926805E+01        -7.402568E-01        -7.357281E-01        -8.460097E-01        -9.803384E-01        -8.653547E-01        -4.841406E-01         1.470000E+02         8.000000E+00         3.920000E+02         1.950000E+02         3.200000E+01         0.000000E+00         1.470000E+02         2.000000E+00         3.200000E+01         0.000000E+00         3.140000E+02         1.700000E+01         1.010000E+02         1.900000E+01         2.000000E+02         1.480000E+02         5.000000E+01         1.500000E+01
        7.431000E+07         1.055114E+01         2.813647E-01         4.350755E-01         2.835597E-01         3.131526E-01         2.946186E-01         3.689407E-01        -1.430463E+00        -1.622399E+00        -1.201060E+00         3.630000E+02         2.690000E+02         3.580000E+02        -1.811214E+01        -2.034957E+01        -1.811677E+01        -9.709464E+00        -9.636430E+00        -9.306165E+00        -8.668318E-01        -1.895809E-01        -5.818889E-01        -2.771238E+00         0.000000E+00        -2.324205E+00         0.000000E+00        -3.428210E+00                  NAN        -2.794885E+01        -3.037889E+01        -2.980675E+01        -3.152768E+01        -2.457686E+01                  NAN        -6.642951E+00        -6.939727E+00        -6.242687E+00        -6.461102E+00        -6.772269E+00                  NAN        -5.589077E+00         0.000000E+00        -6.228838E+00         0.000000E+00        -4.260762E+00         0.000000E+00        -2.239199E+01        -2.532694E+01        -2.508054E+01        -2.750788E+01        -2.248325E+01        -2.401837E+01        -7.026890E+00        -7.864511E+00        -5.665829E+00        -7.491952E+00        -6.992647E+00        -7.852642E+00        -2.466153E+00         0.000000E+00        -1.945055E+00         0.000000E+00        -2.828149E+00         0.000000E+00        -2.934170E+01        -3.089860E+01        -3.122719E+01        -3.296901E+01        -2.716983E+01        -2.901680E+01        -7.202850E-01        -1.071466E+00        -6.917324E-01        -9.158928E-01        -8.950196E-01        -7.596545E-01         1.560000E+02         1.300000E+01         3.920000E+02         1.870000E+02         2.600000E+01         0.000000E+00         1.590000E+02         1.200000E+01         2.400000E+01         2.000000E+00         3.090000E+02         6.000000E+00         1.170000E+02         1.900000E+01         1.980000E+02         1.510000E+02         4.900000E+01         6.000000E+00
        7.434000E+07         1.069122E+01         2.833623E-01         4.281777E-01         2.884600E-01         3.620733E-01         2.801402E-01         3.506034E-01        -1.354337E+00        -1.639099E+00        -1.205683E+00         3.580000E+02         2.710000E+02         3.610000E+02        -1.843420E+01        -1.947708E+01        -1.833112E+01        -9.266429E+00        -9.916798E+00        -9.461074E+00        -8.187853E-01        -1.974483E-01        -4.138114E-01        -2.900801E+00         0.000000E+00        -2.320296E+00         0.000000E+00        -3.671191E+00                  NAN        -2.796067E+01        -2.840349E+01        -2.968545E+01        -3.123618E+01        -2.414166E+01                  NAN        -6.247131E+00        -7.021989E+00        -6.226811E+00        -6.686376E+00        -6.836342E+00                  NAN        -5.150111E+00         0.000000E+00        -6.150999E+00         0.000000E+00        -4.424406E+00         0.000000E+00        -2.290850E+01        -2.554216E+01        -2.384097E+01        -2.855981E+01        -2.226811E+01        -2.426071E+01        -6.811978E+00        -7.148726E+00        -5.956488E+00        -5.779214E+00        -7.125083E+00        -7.658829E+00        -2.915236E+00         0.000000E+00        -1.956501E+00         0.000000E+00        -3.378394E+00         0.000000E+00        -2.861683E+01        -3.139483E+01        -3.114558E+01        -3.299764E+01        -2.650081E+01        -2.897070E+01        -7.278000E-01        -8.598648E-01        -7.621747E-01        -8.642375E-01        -7.964734E-01        -5.288493E-01         1.550000E+02         1.700000E+01         3.840000E+02         1.950000E+02         2.300000E+01         0.000000E+00         1.610000E+02         1.100000E+01         2.300000E+01         1.000000E+00         3.060000E+02         1.000000E+01         1.130000E+02         2.700000E+01         1.920000E+02         1.470000E+02         4.700000E+01         6.000000E+00
        7.437000E+07         1.031608E+01         2.647360E-01         4.323249E-01         3.029392E-01         3.557156E-01         3.170674E-01         3.766683E-01        -1.359776E+00        -1.593574E+00        -1.204464E+00         3.470000E+02         2.790000E+02         3.640000E+02        -1.850125E+01        -2.029817E+01        -1.820078E+01        -9.691207E+00        -9.577448E+00        -9.070031E+00        -4.672397E-01        -1.574406E-01        -7.524368E-01        -2.772341E+00         0.000000E+00        -2.439604E+00         0.000000E+00        -3.827199E+00         0.000000E+00        -2.770335E+01        -3.023024E+01        -2.952663E+01        -3.114683E+01        -2.482360E+01        -2.752504E+01        -6.631076E+00        -6.479023E+00        -6.474017E+00        -6.504399E+00        -7.070141E+00        -6.521044E+00        -5.139013E+00         0.000000E+00        -6.682771E+00         0.000000E+00        -4.577600E+00         0.000000E+00        -2.319070E+01        -2.506857E+01        -2.382446E+01        -2.760915E+01        -2.201373E+01        -2.371111E+01        -6.867499E+00        -7.143758E+00        -6.035143E+00        -5.186624E+00        -7.152637E+00        -8.204383E+00        -2.327128E+00         0.000000E+00        -2.156033E+00         0.000000E+00        -3.611872E+00         0.000000E+00        -2.906838E+01        -3.102765E+01        -3.083231E+01        -3.307156E+01        -2.655810E+01        -2.887882E+01        -8.476360E-01        -1.192590E+00        -7.974678E-01        -9.439239E-01        -9.453352E-01        -6.921284E-01         1.490000E+02         1.400000E+01         3.790000E+02         2.010000E+02         3.000000E+01         1.000000E+00         1.560000E+02         3.000000E+00         2.400000E+01         2.000000E+00         3.000000E+02         2.700000E+01         1.150000E+02         1.400000E+01         1.890000E+02         1.510000E+02         5.800000E+01         9.000000E+00
        7.440000E+07         1.039007E+01         2.655354E-01         4.386356E-01         2.958290E-01         3.454509E-01         2.951282E-01         3.245739E-01        -1.377557E+00        -1.607089E+00        -1.257441E+00         3.390000E+02         3.030000E+02         3.480000E+02        -1.880839E+01        -1.960922E+01        -1.688119E+01        -9.190208E+00        -9.638002E+00        -9.661727E+00        -6.705977E-01        -2.069075E-01        -9.540177E-01        -3.261077E+00         0.000000E+00        -2.510570E+00         0.000000E+00        -4.073833E+00         0.000000E+00        -2.800257E+01        -2.892234E+01        -2.933771E+01        -3.101291E+01        -2.502241E+01        -2.511248E+01        -6.315265E+00        -6.921937E+00        -6.579830E+00        -6.671009E+00        -6.058976E+00        -6.658334E+00        -5.304605E+00         0.000000E+00        -6.190633E+00         0.000000E+00        -3.969541E+00         0.000000E+00        -2.306709E+01        -2.502938E+01        -2.519631E+01        -2.702203E+01        -2.234075E+01        -2.395705E+01        -6.662298E+00        -8.348056E+00        -5.795947E+00        -7.389820E+00        -7.183531E+00        -7.627721E+00        -2.614383E+00         0.000000E+00        -2.300483E+00         0.000000E+00        -3.213650E+00         0.000000E+00        -2.911491E+01        -3.160024E+01        -3.075250E+01        -3.321038E+01        -2.668871E+01        -2.865373E+01        -7.922782E-01        -7.482227E-01        -8.147490E-01        -9.778588E-01        -7.556850E-01        -5.093165E-01         1.410000E+02         1.900000E+01         3.630000E+02         2.180000E+02         3.100000E+01         2.000000E+00         1.520000E+02         6.000000E+00         2.800000E+01         2.000000E+00         2.970000E+02         2.700000E+01         1.070000E+02         2.100000E+01         1.900000E+02         1.500000E+02         5.500000E+01         9.000000E+00
        7.443000E+07         1.039326E+01         2.599144E-01         4.419600E-01         2.981256E-01         3.775339E-01         2.993762E-01         3.636026E-01        -1.346359E+00        -1.602045E+00        -1.217048E+00         3.260000E+02         3.000000E+02         3.640000E+02        -1.916511E+01        -1.924285E+01        -1.791644E+01        -9.016569E+00        -1.002039E+01        -9.127202E+00        -6.103277E-01        -2.556446E-01        -6.121839E-01        -3.445862E+00         0.000000E+00        -2.558476E+00         0.000000E+00        -3.199196E+00         0.000000E+00        -2.728349E+01        -2.912495E+01        -2.918494E+01        -3.121998E+01        -2.516118E+01        -2.355713E+01        -6.571612E+00        -7.944928E+00        -6.548816E+00        -6.686695E+00        -6.787539E+00        -8.403444E+00        -5.047323E+00         0.000000E+00        -6.208183E+00         0.000000E+00        -4.368829E+00         0.000000E+00        -2.293912E+01        -2.172484E+01        -2.360540E+01        -2.858608E+01        -2.220580E+01        -2.465534E+01        -6.887021E+00        -9.170307E+00        -7.000082E+00        -6.174621E+00        -7.104895E+00        -7.778830E+00        -2.843285E+00         0.000000E+00        -1.728977E+00         0.000000E+00        -2.256514E+00         0.000000E+00        -2.918076E+01        -3.064653E+01        -3.127086E+01        -3.282214E+01        -2.780130E+01        -2.927918E+01        -8.198690E-01        -1.014079E+00        -7.891229E-01        -9.175849E-01        -5.776985E-01        -6.423510E-01         1.370000E+02         1.600000E+01         3.700000E+02         2.190000E+02         2.900000E+01         3.000000E+00         1.500000E+02         3.000000E+00         2.800000E+01         2.000000E+00         3.150000E+02         1.400000E+01         1.100000E+02         2.000000E+01         1.950000E+02         1.470000E+02         5.800000E+01         8.000000E+00
        7.446000E+07         1.015639E+01         2.605573E-01         4.426230E-01         2.968198E-01         3.130855E-01         3.167417E-01         3.817958E-01        -1.434669E+00        -1.584440E+00        -1.195484E+00         3.470000E+02         2.830000E+02         3.600000E+02        -1.880934E+01        -1.969808E+01        -1.809395E+01        -9.504494E+00        -1.018741E+01        -9.521405E+00        -5.559598E-01        -4.031072E-01        -2.613731E-01        -3.377951E+00         0.000000E+00        -2.382733E+00         0.000000E+00        -3.689410E+00         0.000000E+00        -2.782706E+01        -2.968047E+01        -2.937050E+01        -3.108074E+01        -2.514654E+01        -2.601578E+01        -6.391663E+00        -6.882284E+00        -6.538613E+00        -6.546008E+00        -6.678149E+00        -7.144818E+00        -5.293195E+00         0.000000E+00        -7.018220E+00         0.000000E+00        -4.204310E+00         0.000000E+00        -2.309178E+01        -2.152200E+01        -2.323577E+01        -2.735090E+01        -2.225600E+01        -2.380987E+01        -6.786258E+00        -1.001644E+01        -6.241874E+00        -7.945238E+00        -7.149096E+00        -8.022308E+00        -2.744815E+00         0.000000E+00        -2.159593E+00         0.000000E+00        -2.881182E+00         0.000000E+00        -2.919450E+01        -3.068927E+01        -3.080684E+01        -3.283029E+01        -2.755821E+01        -2.989463E+01        -7.229646E-01        -8.280559E-01        -8.290183E-01        -8.838066E-01        -7.531435E-01        -3.050054E-01         1.530000E+02         1.100000E+01         3.620000E+02         2.200000E+02         2.500000E+01         3.000000E+00         1.480000E+02         6.000000E+00         2.600000E+01         3.000000E+00         3.150000E+02         1.400000E+01         1.170000E+02         1.100000E+01         1.950000E+02         1.530000E+02         4.900000E+01         6.000000E+00
        7.449000E+07         1.009648E+01         2.590708E-01         4.335582E-01         3.073710E-01         2.997806E-01         2.894626E-01         3.527538E-01        -1.425737E+00        -1.601533E+00        -1.215730E+00         3.540000E+02         2.570000E+02         3.790000E+02        -1.803444E+01        -1.969006E+01        -1.790498E+01        -9.292842E+00        -1.013926E+01        -9.778395E+00        -8.867953E-01        -4.848916E-01        -3.519006E-01        -3.212921E+00         0.000000E+00        -2.258070E+00         0.000000E+00        -3.123856E+00         0.000000E+00        -2.789460E+01        -2.996359E+01        -2.961152E+01        -3.148485E+01        -2.555825E+01        -2.675483E+01        -6.237506E+00        -6.181823E+00        -6.535896E+00        -6.360155E+00        -6.897031E+00        -6.992357E+00        -5.433694E+00         0.000000E+00        -7.816856E+00         0.000000E+00        -4.361478E+00         0.000000E+00        -2.269795E+01        -2.928617E+01        -2.350939E+01        -2.744714E+01        -2.227007E+01        -2.545176E+01        -6.864260E+00        -6.535527E+00        -5.856327E+00        -6.860440E+00        -7.116044E+00        -7.488225E+00        -2.101233E+00         0.000000E+00        -1.928099E+00         0.000000E+00        -2.480969E+00         0.000000E+00        -2.954772E+01        -3.099879E+01        -3.124048E+01        -3.298880E+01        -2.737220E+01        -2.823775E+01        -6.951144E-01        -8.496800E-01        -8.204063E-01        -8.911860E-01        -8.350963E-01        -1.196057E+00         1.500000E+02         1.100000E+01         3.680000E+02         2.100000E+02         3.200000E+01         3.000000E+00         1.420000E+02         6.000000E+00         2.400000E+01         5.000000E+00         3.180000E+02         1.700000E+01         1.160000E+02         1.400000E+01         1.870000E+02         1.590000E+02         6.000000E+01         8.000000E+00
        7.452000E+07         1.053825E+01         2.752933E-01         4.318447E-01         2.928620E-01         3.369062E-01         2.501131E-01         3.324682E-01        -1.388521E+00        -1.649323E+00        -1.241008E+00         3.860000E+02         2.610000E+02         3.430000E+02        -1.845074E+01        -1.919508E+01        -1.774319E+01        -9.607897E+00        -9.940875E+00        -9.741541E+00        -6.714959E-01        -4.595014E-01        -6.081292E-01        -3.196376E+00         0.000000E+00        -2.254226E+00         0.000000E+00        -3.465452E+00         0.000000E+00        -2.822647E+01        -2.923191E+01        -2.993714E+01        -3.101026E+01        -2.448115E+01        -2.941944E+01        -6.212664E+00        -7.186220E+00        -6.332919E+00        -6.638104E+00        -6.686008E+00        -5.269577E+00        -5.612568E+00         0.000000E+00        -6.390997E+00         0.000000E+00        -4.263207E+00         0.000000E+00        -2.232587E+01        -2.365785E+01        -2.547642E+01        -2.754821E+01        -2.203056E+01        -2.574958E+01        -7.011834E+00        -7.618268E+00        -5.926902E+00        -8.560761E+00        -7.209924E+00        -6.544892E+00        -2.489418E+00         0.000000E+00        -1.844921E+00         0.000000E+00        -2.878272E+00         0.000000E+00        -2.921215E+01        -3.073146E+01        -3.128840E+01        -3.285930E+01        -2.702843E+01        -2.861903E+01        -7.132125E-01        -1.017372E+00        -7.969501E-01        -9.163605E-01        -7.352457E-01        -1.107431E+00         1.500000E+02         1.400000E+01         3.760000E+02         2.030000E+02         3.000000E+01         1.000000E+00         1.600000E+02         5.000000E+00         2.300000E+01         5.000000E+00         2.970000E+02         2.200000E+01         1.190000E+02         1.700000E+01         1.900000E+02         1.560000E+02         4.900000E+01         1.300000E+01
        7.455000E+07         1.014622E+01         2.514743E-01         4.341854E-01         3.143403E-01         3.405797E-01         2.531799E-01         3.628193E-01        -1.399857E+00        -1.646897E+00        -1.239614E+00         3.650000E+02         2.440000E+02         3.810000E+02        -1.811548E+01        -1.883517E+01        -1.841223E+01        -9.990489E+00        -1.036863E+01        -9.243303E+00        -6.829134E-01        -4.540880E-01        -5.363415E-01        -3.947074E+00         0.000000E+00        -2.311930E+00         0.000000E+00        -2.715562E+00                  NAN        -2.734778E+01        -2.952834E+01        -2.987982E+01        -3.149503E+01        -2.421062E+01                  NAN        -6.169526E+00        -6.644056E+00        -6.313047E+00        -6.639067E+00        -6.974860E+00                  NAN        -4.792296E+00         0.000000E+00        -5.710531E+00         0.000000E+00        -4.630093E+00         0.000000E+00        -2.277287E+01        -2.349066E+01        -2.574346E+01        -2.871185E+01        -2.232069E+01        -2.377031E+01        -7.424939E+00        -7.814673E+00        -5.127712E+00        -5.965505E+00        -6.924456E+00        -8.104076E+00        -2.466403E+00         0.000000E+00        -1.830729E+00         0.000000E+00        -2.638340E+00         0.000000E+00        -2.890787E+01        -3.111970E+01        -3.132414E+01        -3.289329E+01        -2.748238E+01        -2.832090E+01        -7.739569E-01        -1.183499E+00        -8.035795E-01        -9.530745E-01        -8.731166E-01        -9.566941E-01         1.410000E+02         7.000000E+00         3.490000E+02         2.340000E+02         4.300000E+01         0.000000E+00         1.410000E+02         5.000000E+00         2.200000E+01         5.000000E+00         3.220000E+02         1.700000E+01         1.080000E+02         9.000000E+00         1.840000E+02         1.700000E+02         5.100000E+01         1.100000E+01
        7.458000E+07         1.046124E+01         2.673924E-01         4.289065E-01         3.037010E-01         3.186844E-01         3.177662E-01         3.756916E-01        -1.420624E+00        -1.579893E+00        -1.207760E+00         3.350000E+02         2.650000E+02         3.900000E+02        -1.893041E+01        -1.989545E+01        -1.897469E+01        -9.584933E+00        -9.712266E+00        -9.001939E+00        -5.357639E-01        -5.571368E-01        -3.521175E-01        -3.303468E+00         0.000000E+00        -2.501833E+00         0.000000E+00        -4.210203E+00         0.000000E+00        -2.730236E+01        -2.904521E+01        -2.962319E+01        -3.142300E+01        -2.487095E+01        -2.825665E+01        -6.559911E+00        -7.191253E+00        -6.502752E+00        -6.516508E+00        -6.334843E+00        -8.527553E+00        -5.062803E+00         0.000000E+00        -4.985773E+00         0.000000E+00        -4.599077E+00         0.000000E+00        -2.268632E+01        -2.439771E+01        -2.428670E+01        -2.513178E+01        -2.165625E+01        -2.309923E+01        -6.996682E+00        -7.039628E+00        -6.865355E+00        -8.603606E+00        -7.256356E+00        -7.327138E+00        -2.674232E+00         0.000000E+00        -1.795802E+00         0.000000E+00        -2.878662E+00         0.000000E+00        -2.866528E+01        -3.135996E+01        -3.130932E+01        -3.313439E+01        -2.690661E+01        -2.967797E+01        -7.263800E-01        -9.707389E-01        -8.021033E-01        -8.566257E-01        -6.479110E-01        -1.892198E-01         1.540000E+02         1.300000E+01         3.740000E+02         2.020000E+02         3.000000E+01         1.000000E+00         1.520000E+02         5.000000E+00         2.500000E+01         3.000000E+00         3.190000E+02         8.000000E+00         1.020000E+02         1.600000E+01         1.880000E+02         1.610000E+02         5.600000E+01         6.000000E+00
        7.461000E+07         1.006926E+01         2.526117E-01         4.377913E-01         3.095970E-01         3.537777E-01         2.939607E-01         3.955702E-01        -1.396210E+00        -1.607535E+00        -1.221173E+00         3.190000E+02         2.660000E+02         4.050000E+02        -1.840893E+01        -1.957914E+01        -1.854802E+01        -9.807382E+00        -9.699380E+00        -9.108230E+00        -5.305887E-01        -6.138546E-01        -4.644045E-01        -3.022297E+00         0.000000E+00        -2.380522E+00         0.000000E+00        -3.675698E+00                  NAN        -2.747044E+01        -3.096918E+01        -2.941211E+01        -3.133224E+01        -2.410756E+01                  NAN        -6.574873E+00        -6.659964E+00        -6.532128E+00        -6.659614E+00        -6.747009E+00                  NAN        -4.870551E+00         0.000000E+00        -5.146808E+00         0.000000E+00        -4.758207E+00         0.000000E+00        -2.313589E+01        -2.429046E+01        -2.573936E+01        -3.133140E+01        -2.191074E+01        -2.524251E+01        -7.065216E+00        -7.831932E+00        -5.974830E+00        -4.950066E+00        -7.266178E+00        -7.576314E+00        -2.712951E+00         0.000000E+00        -1.816207E+00         0.000000E+00        -3.143211E+00         0.000000E+00        -2.895344E+01        -3.057703E+01        -3.087971E+01        -3.312948E+01        -2.676690E+01        -2.805234E+01        -7.342872E-01        -8.322494E-01        -7.595018E-01        -8.979006E-01        -8.863818E-01        -9.659888E-01         1.400000E+02         7.000000E+00         3.840000E+02         2.090000E+02         3.400000E+01         0.000000E+00         1.480000E+02         6.000000E+00         2.200000E+01         2.000000E+00         3.190000E+02         1.500000E+01         1.060000E+02         1.500000E+01         1.910000E+02         1.610000E+02         5.200000E+01         1.000000E+01
        7.464000E+07         1.023878E+01         2.597537E-01         4.375804E-01         3.026659E-01         3.317710E-01         3.141027E-01         3.742872E-01        -1.413646E+00        -1.578250E+00        -1.216777E+00         3.400000E+02         2.680000E+02         3.820000E+02        -1.821642E+01        -1.961622E+01        -1.808211E+01        -1.005484E+01        -9.927321E+00        -9.269858E+00        -4.283193E-01        -6.521239E-01        -2.964016E-01        -2.822003E+00         0.000000E+00        -2.417145E+00         0.000000E+00        -3.580900E+00         0.000000E+00        -2.806774E+01        -3.019336E+01        -2.948526E+01        -3.149026E+01        -2.474681E+01        -2.505525E+01        -6.746741E+00        -6.671119E+00        -6.391434E+00        -6.563250E+00        -6.999522E+00        -8.728988E+00        -5.488517E+00         0.000000E+00        -5.265741E+00         0.000000E+00        -4.584356E+00         0.000000E+00        -2.247963E+01        -2.404388E+01        -2.535287E+01        -2.789600E+01        -2.226663E+01        -2.362417E+01        -6.844687E+00        -7.591514E+00        -6.254592E+00        -7.249497E+00        -7.018964E+00        -7.459375E+00        -2.654491E+00         0.000000E+00        -1.987336E+00         0.000000E+00        -2.418334E+00         0.000000E+00        -2.931746E+01        -3.029704E+01        -3.102397E+01        -3.284360E+01        -2.804590E+01        -2.922324E+01        -8.799607E-01        -1.051768E+00        -8.241298E-01        -9.294574E-01        -7.905239E-01        -1.020778E+00         1.380000E+02         1.300000E+01         3.740000E+02         2.150000E+02         3.200000E+01         2.000000E+00         1.380000E+02         9.000000E+00         2.300000E+01         4.000000E+00         3.250000E+02         1.300000E+01         1.140000E+02         1.400000E+01         1.850000E+02         1.660000E+02         4.500000E+01         8.000000E+00
        7.467000E+07         9.934159E+00         2.577748E-01         4.415682E-01         3.006569E-01         3.503666E-01         2.884310E-01         3.570721E-01        -1.377874E+00        -1.627211E+00        -1.212127E+00         3.540000E+02         2.770000E+02         3.590000E+02        -1.864592E+01        -1.908496E+01        -1.848146E+01        -9.286513E+00        -1.007176E+01        -9.126741E+00        -7.682933E-01        -6.009305E-01        -5.312106E-01        -3.424406E+00         0.000000E+00        -2.290152E+00         0.000000E+00        -3.548593E+00         0.000000E+00        -2.722336E+01        -2.823154E+01        -2.972415E+01        -3.125691E+01        -2.478114E+01        -2.942634E+01        -6.327640E+00        -6.652787E+00        -6.318798E+00        -6.574211E+00        -7.063330E+00        -8.204868E+00        -5.414147E+00         0.000000E+00        -5.482332E+00         0.000000E+00        -4.530722E+00         0.000000E+00        -2.274094E+01        -2.557461E+01        -2.460597E+01        -2.977686E+01        -2.179183E+01        -2.509224E+01        -6.874655E+00        -7.815232E+00        -6.460487E+00        -5.227076E+00        -7.297384E+00        -7.788922E+00        -2.691520E+00         0.000000E+00        -1.955507E+00         0.000000E+00        -1.899312E+00         0.000000E+00        -2.886386E+01        -3.106020E+01        -3.089219E+01        -3.287321E+01        -2.765478E+01        -2.774605E+01        -7.897645E-01        -9.882117E-01        -7.908900E-01        -9.486172E-01        -1.050144E+00        -5.951767E-01         1.380000E+02         1.400000E+01         3.810000E+02         2.110000E+02         2.900000E+01         1.000000E+00         1.580000E+02         7.000000E+00         2.500000E+01         1.000000E+00         3.070000E+02         1.400000E+01         1.020000E+02         1.200000E+01         1.920000E+02         1.620000E+02         4.800000E+01         1.200000E+01
        7.470000E+07         1.096410E+01         2.653889E-01         4.430448E-01         2.915662E-01         3.405650E-01         3.375839E-01         3.886172E-01        -1.398046E+00        -1.560286E+00        -1.207413E+00         3.330000E+02         2.760000E+02         3.810000E+02        -1.880536E+01        -1.979475E+01        -1.842781E+01        -9.821925E+00        -9.578718E+00        -8.889692E+00        -3.227130E-01        -4.968129E-01        -3.715901E-01        -3.384086E+00         0.000000E+00        -2.461751E+00         0.000000E+00        -2.863532E+00         0.000000E+00        -2.716705E+01        -2.969278E+01        -2.941523E+01        -3.147958E+01        -2.512498E+01        -2.934079E+01        -6.580353E+00        -7.081049E+00        -6.427261E+00        -6.599374E+00        -6.685690E+00        -7.294481E+00        -4.990364E+00         0.000000E+00        -6.434609E+00         0.000000E+00        -4.820047E+00         0.000000E+00        -2.316879E+01        -2.510943E+01        -2.406541E+01        -2.813957E+01        -2.198273E+01        -2.497854E+01        -7.058974E+00        -7.728094E+00        -5.938062E+00        -6.179149E+00        -7.053640E+00        -7.922608E+00        -2.700137E+00         0.000000E+00        -1.795542E+00         0.000000E+00        -2.028255E+00         0.000000E+00        -2.904294E+01        -3.026867E+01        -3.106545E+01        -3.295239E+01        -2.710083E+01        -2.901857E+01        -7.821680E-01        -1.014871E+00        -8.767660E-01        -9.345268E-01        -8.363313E-01        -8.106462E-01         1.460000E+02         4.000000E+00         3.850000E+02         2.140000E+02         2.300000E+01         2.000000E+00         1.460000E+02         1.100000E+01         2.400000E+01         4.000000E+00         3.130000E+02         1.400000E+01         1.070000E+02         1.800000E+01         1.900000E+02         1.570000E+02         4.900000E+01         1.200000E+01
        7.473000E+07         1.013503E+01         2.429371E-01         4.548508E-01         3.022122E-01         3.140820E-01         2.942589E-01         3.605699E-01        -1.434684E+00        -1.602668E+00        -1.221537E+00         2.830000E+02         2.920000E+02         4.150000E+02        -1.888418E+01        -1.956535E+01        -1.778398E+01        -9.406606E+00        -1.013399E+01        -9.729911E+00        -4.028625E-01        -2.144927E-01        -4.693812E-01        -2.714475E+00         0.000000E+00        -2.396227E+00         0.000000E+00        -4.621350E+00         0.000000E+00        -2.773192E+01        -2.950245E+01        -2.970411E+01        -3.157128E+01        -2.441745E+01        -2.830704E+01        -6.674771E+00        -6.835578E+00        -6.228346E+00        -6.501377E+00        -6.409224E+00        -5.856223E+00        -4.968262E+00         0.000000E+00        -5.325018E+00                  NAN        -4.609600E+00         0.000000E+00        -2.323964E+01        -2.358326E+01        -2.437238E+01                  NAN        -2.203026E+01        -2.360229E+01        -7.012340E+00        -8.067231E+00        -6.424066E+00                  NAN        -7.086138E+00        -8.014915E+00        -2.503903E+00         0.000000E+00        -1.965828E+00         0.000000E+00        -3.440030E+00         0.000000E+00        -2.896343E+01        -3.082892E+01        -3.108626E+01        -3.305959E+01        -2.664861E+01        -2.922858E+01        -7.647875E-01        -7.366697E-01        -8.049147E-01        -9.135155E-01        -7.780969E-01        -8.179243E-01         1.280000E+02         1.200000E+01         3.950000E+02         2.120000E+02         2.500000E+01         2.000000E+00         1.430000E+02         4.000000E+00         3.500000E+01         0.000000E+00         3.180000E+02         1.200000E+01         9.000000E+01         2.000000E+01         2.110000E+02         1.560000E+02         4.700000E+01         1.000000E+01
        7.476000E+07         1.009285E+01         2.376141E-01         4.558164E-01         3.065695E-01         3.761563E-01         2.874331E-01         3.384805E-01        -1.351333E+00        -1.632470E+00        -1.246722E+00         3.070000E+02         2.870000E+02         3.960000E+02        -1.913680E+01        -1.963994E+01        -1.783167E+01        -9.586280E+00        -9.769203E+00        -9.422850E+00        -4.258317E-01        -4.935779E-01        -5.211331E-01        -3.334885E+00         0.000000E+00        -2.436537E+00         0.000000E+00        -3.632896E+00         0.000000E+00        -2.783745E+01        -2.940650E+01        -2.930564E+01        -3.134749E+01        -2.466679E+01        -2.756422E+01        -6.408310E+00        -7.570737E+00        -6.499365E+00        -6.655723E+00        -6.687205E+00        -7.124088E+00        -5.157295E+00         0.000000E+00        -4.512180E+00         0.000000E+00        -4.533864E+00         0.000000E+00        -2.290093E+01        -2.666407E+01        -2.685315E+01        -2.568217E+01        -2.195986E+01        -2.348223E+01        -6.965900E+00        -8.352581E+00        -5.206349E+00        -9.473509E+00        -7.056049E+00        -8.076482E+00        -2.813806E+00         0.000000E+00        -1.754502E+00         0.000000E+00        -2.690000E+00         0.000000E+00        -2.912263E+01        -3.088825E+01        -3.095200E+01        -3.267883E+01        -2.745819E+01        -2.880752E+01        -7.259402E-01        -1.164520E+00        -8.178166E-01        -9.973174E-01        -7.620135E-01        -6.352912E-01         1.280000E+02         1.000000E+01         4.070000E+02         1.990000E+02         2.800000E+01         2.000000E+00         1.470000E+02         5.000000E+00         2.800000E+01         2.000000E+00         3.150000E+02         1.500000E+01         9.800000E+01         2.200000E+01         2.020000E+02         1.560000E+02         5.300000E+01         7.000000E+00
        7.479000E+07         1.040555E+01         2.436315E-01         4.542350E-01         3.021336E-01         2.973194E-01         3.123731E-01         3.353494E-01        -1.432302E+00        -1.608197E+00        -1.250194E+00         3.130000E+02         2.840000E+02         3.930000E+02        -1.760036E+01        -1.980947E+01        -1.797707E+01        -1.016463E+01        -9.812948E+00        -9.741050E+00        -4.544025E-01        -3.422229E-01        -4.527927E-01        -3.033772E+00         0.000000E+00        -2.349762E+00         0.000000E+00        -4.262416E+00                  NAN        -2.782463E+01        -3.024737E+01        -2.938225E+01        -3.146725E+01        -2.437552E+01                  NAN        -6.362816E+00        -6.978777E+00        -6.484252E+00        -6.629564E+00        -6.641333E+00                  NAN        -4.874383E+00         0.000000E+00        -5.800549E+00         0.000000E+00        -4.617567E+00         0.000000E+00        -2.293180E+01        -2.332376E+01        -2.409952E+01        -2.203210E+01        -2.180986E+01        -2.372202E+01        -6.754067E+00        -7.878825E+00        -6.635890E+00        -1.051635E+01        -7.183830E+00        -7.335121E+00        -1.792727E+00         0.000000E+00        -1.972314E+00         0.000000E+00        -2.672088E+00         0.000000E+00        -2.946323E+01        -3.250716E+01        -3.073160E+01        -3.282893E+01        -2.740452E+01        -2.745745E+01        -8.964791E-01        -8.722685E-01        -8.553844E-01        -8.756221E-01        -7.524816E-01        -1.303450E+00         1.310000E+02         1.500000E+01         3.970000E+02         2.030000E+02         2.800000E+01         0.000000E+00         1.400000E+02         8.000000E+00         2.700000E+01         1.000000E+00         3.260000E+02         1.000000E+01         9.500000E+01         1.700000E+01         1.970000E+02         1.660000E+02         5.300000E+01         6.000000E+00
        7.482000E+07         9.971625E+00         2.322103E-01         4.621103E-01         3.056794E-01         3.980654E-01         3.528139E-01         3.627779E-01        -1.368082E+00        -1.553485E+00        -1.234369E+00         2.860000E+02         3.110000E+02         3.930000E+02        -1.909554E+01        -1.986483E+01        -1.770920E+01        -8.910098E+00        -9.471179E+00        -9.353584E+00        -4.210737E-01        -4.492660E-01        -8.182105E-01        -3.087141E+00         0.000000E+00        -2.656705E+00         0.000000E+00        -5.307354E+00         0.000000E+00        -2.740027E+01        -3.117347E+01        -2.932832E+01        -3.120196E+01        -2.389775E+01        -2.274978E+01        -6.309769E+00        -5.680089E+00        -6.491104E+00        -6.666784E+00        -6.412681E+00        -7.619049E+00        -5.239252E+00         0.000000E+00        -5.926243E+00         0.000000E+00        -4.458553E+00         0.000000E+00        -2.248781E+01        -2.421595E+01        -2.412976E+01        -2.760432E+01        -2.187599E+01        -2.357093E+01        -7.049631E+00        -8.007168E+00        -7.028533E+00        -6.208363E+00        -7.162902E+00        -7.937314E+00        -2.109040E+00         0.000000E+00        -1.853841E+00         0.000000E+00        -2.964822E+00         0.000000E+00        -2.910667E+01        -3.185165E+01        -3.099506E+01        -3.266847E+01        -2.680061E+01        -2.787251E+01        -8.451226E-01        -4.646426E-01        -8.171600E-01        -9.262021E-01        -6.765845E-01        -7.452896E-01         1.280000E+02         8.000000E+00         3.960000E+02         2.150000E+02         2.600000E+01         1.000000E+00         1.440000E+02         6.000000E+00         2.700000E+01         4.000000E+00         3.070000E+02         2.400000E+01         9.500000E+01         1.100000E+01         2.020000E+02         1.640000E+02         5.100000E+01         7.000000E+00
        7.485000E+07         1.021728E+01         2.460121E-01         4.518041E-01         3.021838E-01         3.475474E-01         3.015543E-01         3.633398E-01        -1.399253E+00        -1.606240E+00        -1.217672E+00         3.420000E+02         2.700000E+02         3.780000E+02        -1.843698E+01        -1.978430E+01        -1.832808E+01        -9.646779E+00        -9.720197E+00        -9.399053E+00        -5.121180E-01        -4.740360E-01        -4.484859E-01        -3.286867E+00         0.000000E+00        -2.473732E+00         0.000000E+00        -4.090772E+00                  NAN        -2.784733E+01        -3.126358E+01        -2.922527E+01        -3.140703E+01        -2.411909E+01                  NAN        -6.273213E+00        -6.485653E+00        -6.504598E+00        -6.739858E+00        -6.638505E+00                  NAN        -4.728856E+00         0.000000E+00        -5.757978E+00         0.000000E+00        -4.599889E+00         0.000000E+00        -2.294356E+01        -2.497147E+01        -2.467955E+01        -3.094127E+01        -2.196168E+01        -2.596780E+01        -6.921219E+00        -9.283079E+00        -6.236071E+00        -6.643440E+00        -7.059391E+00        -6.113411E+00        -2.528050E+00         0.000000E+00        -1.761330E+00         0.000000E+00        -2.435578E+00         0.000000E+00        -2.907435E+01        -3.187652E+01        -3.102209E+01        -3.280810E+01        -2.764406E+01        -2.859931E+01        -7.599956E-01        -6.668725E-01        -8.293676E-01        -9.831055E-01        -6.515763E-01        -5.836390E-01         1.360000E+02         8.000000E+00         3.890000E+02         2.100000E+02         3.100000E+01         0.000000E+00         1.440000E+02         4.000000E+00         2.500000E+01         2.000000E+00         3.290000E+02         8.000000E+00         9.600000E+01         2.100000E+01         1.980000E+02         1.630000E+02         4.400000E+01         7.000000E+00
        7.488000E+07         1.031767E+01         2.539176E-01         4.466610E-01         2.994214E-01         3.467716E-01         2.942414E-01         3.788739E-01        -1.392889E+00        -1.615084E+00        -1.199139E+00         3.290000E+02         2.760000E+02         3.850000E+02        -1.871207E+01        -1.932001E+01        -1.774918E+01        -9.475498E+00        -9.776768E+00        -9.040334E+00        -4.333608E-01        -4.579617E-01        -7.699453E-01        -3.015895E+00         0.000000E+00        -2.375469E+00         0.000000E+00        -4.453066E+00         0.000000E+00        -2.783618E+01        -2.948634E+01        -2.964318E+01        -3.154047E+01        -2.323018E+01        -2.615838E+01        -6.440522E+00        -6.264822E+00        -6.352443E+00        -6.544644E+00        -7.330552E+00        -6.171074E+00        -5.407930E+00         0.000000E+00        -6.754774E+00         0.000000E+00        -4.551666E+00         0.000000E+00        -2.314475E+01        -2.568333E+01        -2.368390E+01        -2.804676E+01        -2.170832E+01        -2.298390E+01        -6.828178E+00        -8.052041E+00        -6.139550E+00        -9.590777E+00        -7.204990E+00        -7.601103E+00        -2.241883E+00         0.000000E+00        -1.692010E+00         0.000000E+00        -2.902567E+00         0.000000E+00        -2.938043E+01        -3.176098E+01        -3.108846E+01        -3.275912E+01        -2.686065E+01        -2.791482E+01        -7.294674E-01        -8.784472E-01        -7.811150E-01        -9.779032E-01        -8.221450E-01        -3.567294E-01         1.370000E+02         1.100000E+01         3.900000E+02         2.120000E+02         2.300000E+01         1.000000E+00         1.560000E+02         5.000000E+00         2.500000E+01         1.000000E+00         3.000000E+02         2.500000E+01         1.090000E+02         1.700000E+01         1.870000E+02         1.650000E+02         4.400000E+01         6.000000E+00
        7.491000E+07         1.052607E+01         2.494777E-01         4.373091E-01         3.132132E-01         3.600125E-01         3.188979E-01         3.119536E-01        -1.382042E+00        -1.572941E+00        -1.281653E+00         3.330000E+02         2.540000E+02         4.030000E+02        -1.866815E+01        -2.008305E+01        -1.717183E+01        -9.468174E+00        -9.702927E+00        -9.882231E+00        -4.616740E-01        -3.848943E-01        -6.085765E-01        -2.963007E+00         0.000000E+00        -2.379542E+00         0.000000E+00        -3.140887E+00         0.000000E+00        -2.780847E+01        -2.885570E+01        -2.963367E+01        -3.144683E+01        -2.433541E+01        -2.346966E+01        -6.510699E+00        -7.358312E+00        -6.494007E+00        -6.600735E+00        -6.546844E+00        -1.113970E+01        -5.493113E+00         0.000000E+00        -5.612831E+00         0.000000E+00        -4.733800E+00         0.000000E+00        -2.294731E+01        -2.175840E+01        -2.429003E+01        -2.946739E+01        -2.167688E+01        -2.322337E+01        -6.646373E+00        -9.545898E+00        -6.593302E+00        -7.971318E+00        -7.204128E+00        -8.422723E+00        -2.497976E+00         0.000000E+00        -1.971580E+00         0.000000E+00        -2.414747E+00         0.000000E+00        -2.914730E+01        -3.160098E+01        -3.116736E+01        -3.303583E+01        -2.735529E+01        -2.933521E+01        -7.864081E-01        -7.962887E-01        -8.486591E-01        -8.880308E-01        -6.425683E-01        -6.699929E-01         1.400000E+02         8.000000E+00         3.810000E+02         2.110000E+02         3.300000E+01         1.000000E+00         1.500000E+02         3.000000E+00         2.100000E+01         2.000000E+00         2.990000E+02         3.700000E+01         1.040000E+02         2.000000E+01         1.820000E+02         1.630000E+02         4.400000E+01         1.600000E+01
        7.494000E+07         9.518075E+00         2.320963E-01         4.398131E-01         3.280905E-01         3.738817E-01         3.490021E-01         3.652281E-01        -1.382763E+00        -1.562721E+00        -1.226252E+00         2.980000E+02         2.660000E+02         4.260000E+02        -1.916549E+01        -2.000709E+01        -1.862014E+01        -9.364632E+00        -9.608917E+00        -9.170422E+00        -3.636856E-01        -4.378769E-01        -5.683127E-01        -3.297274E+00         0.000000E+00        -2.523742E+00         0.000000E+00        -3.474260E+00         0.000000E+00        -2.790086E+01        -2.908063E+01        -2.908370E+01        -3.134578E+01        -2.584480E+01        -2.496163E+01        -6.537320E+00        -7.137703E+00        -6.491618E+00        -6.863986E+00        -6.702351E+00        -8.415965E+00        -5.685582E+00         0.000000E+00        -6.447970E+00         0.000000E+00        -4.699173E+00         0.000000E+00        -2.213461E+01        -2.563431E+01        -2.368575E+01        -2.699076E+01        -2.194606E+01        -2.323801E+01        -7.205305E+00        -6.770345E+00        -6.942900E+00        -8.058197E+00        -7.002741E+00        -7.745816E+00        -3.017152E+00         0.000000E+00        -1.751032E+00         0.000000E+00        -2.860429E+00         0.000000E+00        -2.841195E+01        -3.123463E+01        -3.122477E+01        -3.288883E+01        -2.739425E+01        -2.895464E+01        -9.331174E-01        -9.401019E-01        -7.832700E-01        -9.158158E-01        -7.572407E-01        -8.072045E-01         1.130000E+02         1.700000E+01         3.840000E+02         2.160000E+02         3.900000E+01         5.000000E+00         1.310000E+02         4.000000E+00         1.800000E+01         2.000000E+00         3.340000E+02         2.300000E+01         9.400000E+01         1.900000E+01         1.830000E+02         1.640000E+02         6.800000E+01         9.000000E+00
        7.497000E+07         9.940819E+00         2.481819E-01         4.374900E-01         3.143282E-01         3.285260E-01         3.616731E-01         4.021469E-01        -1.421279E+00        -1.562007E+00        -1.170300E+00         3.490000E+02         2.630000E+02         3.780000E+02        -1.814239E+01        -2.072827E+01        -1.855758E+01        -9.912660E+00        -9.142563E+00        -8.960393E+00        -9.080473E-01        -3.287063E-01        -4.186194E-01        -3.193971E+00         0.000000E+00        -2.581627E+00         0.000000E+00        -3.812834E+00         0.000000E+00        -2.790789E+01        -2.812584E+01        -2.926463E+01        -3.157557E+01        -2.564140E+01        -2.649510E+01        -6.291227E+00        -7.121907E+00        -6.449004E+00        -6.453440E+00        -6.247422E+00        -6.072000E+00        -5.672189E+00         0.000000E+00        -5.682506E+00         0.000000E+00        -4.309739E+00         0.000000E+00        -2.276440E+01        -2.566559E+01        -2.485311E+01        -2.972066E+01        -2.182615E+01        -2.575945E+01        -6.789903E+00        -7.472907E+00        -6.155748E+00        -6.750057E+00        -7.503700E+00        -6.458537E+00        -2.549926E+00         0.000000E+00        -2.067966E+00         0.000000E+00        -2.551377E+00         0.000000E+00        -2.922831E+01        -3.134356E+01        -3.073290E+01        -3.296725E+01        -2.695504E+01        -2.842995E+01        -7.808208E-01        -7.492811E-01        -8.244107E-01        -8.551750E-01        -9.025321E-01        -9.145910E-01         1.350000E+02         1.400000E+01         3.850000E+02         2.050000E+02         3.000000E+01         5.000000E+00         1.480000E+02         2.000000E+00         2.000000E+01         2.000000E+00         3.210000E+02         1.900000E+01         1.030000E+02         1.700000E+01         1.860000E+02         1.580000E+02         5.200000E+01         1.300000E+01
        7.500000E+07         9.937772E+00         2.340911E-01         4.366470E-01         3.292619E-01         3.343987E-01         3.353622E-01         3.564549E-01        -1.418608E+00        -1.587111E+00        -1.234880E+00         3.260000E+02         2.650000E+02         3.990000E+02        -1.884231E+01        -2.018475E+01        -1.879280E+01        -9.323596E+00        -9.832485E+00        -9.576988E+00        -6.244560E-01        -3.227926E-01        -1.835160E-01        -3.828022E+00         0.000000E+00        -2.412668E+00         0.000000E+00        -3.321642E+00         0.000000E+00        -2.746843E+01        -2.918421E+01        -2.940417E+01        -3.183998E+01        -2.492891E+01        -2.645743E+01        -6.360283E+00        -6.229449E+00        -6.381931E+00        -6.386328E+00        -6.911071E+00        -6.557099E+00        -5.300588E+00         0.000000E+00        -4.854911E+00         0.000000E+00        -4.464119E+00         0.000000E+00        -2.300427E+01        -2.561250E+01        -2.588652E+01        -2.926986E+01        -2.188720E+01        -2.417251E+01        -6.833695E+00        -9.489381E+00        -5.757118E+00        -4.331841E+00        -7.169542E+00        -7.774344E+00        -2.668411E+00         0.000000E+00        -1.983550E+00         0.000000E+00        -2.553616E+00         0.000000E+00        -2.903446E+01        -2.982756E+01        -3.090556E+01        -3.289961E+01        -2.702340E+01        -2.882172E+01        -7.194891E-01        -1.465918E+00        -7.800384E-01        -9.294924E-01        -8.155178E-01        -8.385551E-01         1.230000E+02         6.000000E+00         4.000000E+02         2.030000E+02         3.900000E+01         3.000000E+00         1.410000E+02         2.000000E+00         2.100000E+01         1.000000E+00         3.340000E+02         1.300000E+01         1.020000E+02         1.100000E+01         1.910000E+02         1.560000E+02         6.200000E+01         8.000000E+00
        7.503000E+07         9.949492E+00         2.320194E-01         4.469323E-01         3.210483E-01         3.080621E-01         2.893707E-01         3.204165E-01        -1.428828E+00        -1.614024E+00        -1.254539E+00         3.440000E+02         2.760000E+02         3.700000E+02        -1.817496E+01        -1.969020E+01        -1.779073E+01        -9.772487E+00        -9.534330E+00        -9.575832E+00        -6.108282E-01        -4.470475E-01        -1.892369E-01        -3.795353E+00         0.000000E+00        -2.414396E+00         0.000000E+00        -2.876149E+00         0.000000E+00        -2.701641E+01        -3.139810E+01        -2.957010E+01        -3.143749E+01        -2.484385E+01        -2.895609E+01        -6.199045E+00        -5.805854E+00        -6.360989E+00        -6.705812E+00        -7.114946E+00        -6.653877E+00        -5.566265E+00         0.000000E+00        -4.932689E+00         0.000000E+00        -4.139530E+00         0.000000E+00        -2.291648E+01        -2.522926E+01        -2.507846E+01        -2.451114E+01        -2.228015E+01        -2.389611E+01        -6.665680E+00        -6.201447E+00        -5.581501E+00        -9.183875E+00        -7.074132E+00        -8.654334E+00        -2.835694E+00         0.000000E+00        -1.843934E+00         0.000000E+00        -2.882134E+00         0.000000E+00        -2.865519E+01        -3.109852E+01        -3.103969E+01        -3.260296E+01        -2.704869E+01        -2.809868E+01        -8.028095E-01        -4.722447E-01        -8.524674E-01        -1.012130E+00        -8.217249E-01        -8.253324E-01         1.280000E+02         7.000000E+00         4.030000E+02         1.970000E+02         3.400000E+01         5.000000E+00         1.290000E+02         3.000000E+00         2.500000E+01         4.000000E+00         3.300000E+02         2.100000E+01         9.500000E+01         1.000000E+01         1.940000E+02         1.560000E+02         4.800000E+01         1.500000E+01
        7.506000E+07         1.027378E+01         2.321630E-01         4.597533E-01         3.080837E-01         3.148133E-01         3.522746E-01         3.501173E-01        -1.406898E+00        -1.554687E+00        -1.222072E+00         3.170000E+02         3.040000E+02         3.690000E+02        -1.891021E+01        -1.977028E+01        -1.788352E+01        -9.895930E+00        -9.743545E+00        -9.598367E+00        -3.553895E-01        -4.238911E-01        -2.799409E-01        -3.308527E+00         0.000000E+00        -2.417790E+00         0.000000E+00        -3.401823E+00         0.000000E+00        -2.770215E+01        -2.992197E+01        -2.953439E+01        -3.086556E+01        -2.453728E+01        -2.450786E+01        -6.417194E+00        -7.892519E+00        -6.441767E+00        -6.946529E+00        -6.519088E+00        -8.405143E+00        -5.982008E+00         0.000000E+00        -5.830352E+00         0.000000E+00        -4.073245E+00         0.000000E+00        -2.287838E+01        -2.999948E+01        -2.514324E+01        -2.841857E+01        -2.214136E+01        -2.482250E+01        -6.706611E+00        -3.848986E+00        -6.540952E+00        -7.553643E+00        -7.292902E+00        -6.820040E+00        -3.043448E+00         0.000000E+00        -1.959470E+00         0.000000E+00        -2.216270E+00         0.000000E+00        -2.879602E+01        -3.011644E+01        -3.098595E+01        -3.259836E+01        -2.760218E+01        -2.731551E+01        -7.480230E-01        -6.996079E-01        -8.472213E-01        -1.008957E+00        -8.555138E-01        -6.726603E-01         1.290000E+02         3.000000E+00         3.980000E+02         2.120000E+02         3.100000E+01         1.000000E+00         1.350000E+02         1.000000E+00         2.800000E+01         3.000000E+00         3.370000E+02         8.000000E+00         1.020000E+02         1.200000E+01         1.910000E+02         1.660000E+02         4.200000E+01         1.100000E+01
        7.509000E+07         9.876568E+00         2.336769E-01         4.492828E-01         3.170403E-01         3.301757E-01         3.068835E-01         3.349771E-01        -1.399016E+00        -1.598698E+00        -1.250259E+00         3.110000E+02         2.970000E+02         3.820000E+02        -1.849674E+01        -1.945031E+01        -1.788300E+01        -9.779017E+00        -9.756873E+00        -9.578596E+00        -6.178104E-01        -5.109937E-01        -5.071341E-01        -3.093689E+00         0.000000E+00        -2.463370E+00         0.000000E+00        -4.029482E+00         0.000000E+00        -2.807021E+01        -3.122403E+01        -2.935326E+01        -3.099426E+01        -2.421978E+01        -2.184130E+01        -6.273040E+00        -5.826048E+00        -6.420050E+00        -6.740515E+00        -6.967786E+00        -8.209934E+00        -5.628744E+00         0.000000E+00        -5.841954E+00         0.000000E+00        -4.147819E+00         0.000000E+00        -2.266222E+01        -2.673092E+01        -2.442302E+01        -2.772133E+01        -2.231586E+01        -2.356546E+01        -6.865719E+00        -8.022789E+00        -6.160557E+00        -7.079935E+00        -7.042456E+00        -7.603786E+00        -2.581317E+00         0.000000E+00        -1.990474E+00         0.000000E+00        -1.968809E+00         0.000000E+00        -2.943226E+01        -3.128341E+01        -3.071282E+01        -3.265443E+01        -2.732236E+01        -2.842347E+01        -7.838500E-01        -5.937820E-01        -7.943643E-01        -9.205916E-01        -7.287975E-01        -1.101993E+00         1.380000E+02         7.000000E+00         3.830000E+02         2.100000E+02         3.500000E+01         1.000000E+00         1.420000E+02         4.000000E+00         2.400000E+01         4.000000E+00         3.300000E+02         8.000000E+00         9.200000E+01         1.000000E+01         1.880000E+02         1.660000E+02         5.300000E+01         8.000000E+00
        7.512000E+07         1.024728E+01         2.587620E-01         4.358596E-01         3.053783E-01         3.534388E-01         3.568394E-01         3.437018E-01        -1.369456E+00        -1.572142E+00        -1.218753E+00         3.380000E+02         2.860000E+02         3.660000E+02        -1.912949E+01        -1.956060E+01        -1.752154E+01        -9.610777E+00        -9.253591E+00        -9.593218E+00        -3.693111E-01        -5.358726E-01        -5.232620E-01        -3.071956E+00         0.000000E+00        -2.364845E+00         0.000000E+00        -2.868013E+00         0.000000E+00        -2.796250E+01        -2.859422E+01        -2.959830E+01        -3.145021E+01        -2.441281E+01        -3.077878E+01        -6.228948E+00        -7.636293E+00        -6.364388E+00        -6.796584E+00        -6.827875E+00        -5.765029E+00        -5.459071E+00                  NAN        -7.138230E+00         0.000000E+00        -4.392939E+00         0.000000E+00        -2.259262E+01                  NAN        -2.372333E+01        -2.770613E+01        -2.190712E+01        -2.377870E+01        -6.929310E+00                  NAN        -7.168895E+00        -7.021432E+00        -7.285598E+00        -8.221691E+00        -2.443804E+00         0.000000E+00        -2.031030E+00         0.000000E+00        -2.469021E+00         0.000000E+00        -2.899687E+01        -3.102627E+01        -3.121185E+01        -3.314809E+01        -2.676949E+01        -2.982089E+01        -7.018414E-01        -1.002194E+00        -7.686103E-01        -8.340527E-01        -8.103455E-01        -2.121548E-01         1.470000E+02         1.200000E+01         3.890000E+02         1.960000E+02         2.800000E+01         2.000000E+00         1.630000E+02         0.000000E+00         1.700000E+01         3.000000E+00         3.090000E+02         2.000000E+01         9.500000E+01         2.200000E+01         1.990000E+02         1.480000E+02         4.900000E+01         6.000000E+00
        7.515000E+07         1.015361E+01         2.512255E-01         4.380123E-01         3.107622E-01         3.424387E-01         2.979441E-01         3.452656E-01        -1.406026E+00        -1.603921E+00        -1.237519E+00         3.080000E+02         2.870000E+02         3.950000E+02        -1.849459E+01        -1.854195E+01        -1.779401E+01        -9.827901E+00        -1.021947E+01        -9.439410E+00        -6.758557E-01        -6.527113E-01        -4.250145E-01        -2.480776E+00         0.000000E+00        -2.353791E+00         0.000000E+00        -3.764234E+00         0.000000E+00        -2.839304E+01        -2.933582E+01        -2.964858E+01        -3.116045E+01        -2.494110E+01        -2.292702E+01        -6.490679E+00        -7.230156E+00        -6.291147E+00        -6.822004E+00        -6.330607E+00        -8.614934E+00        -5.125408E+00         0.000000E+00        -6.153617E+00         0.000000E+00        -4.460559E+00         0.000000E+00        -2.316007E+01        -2.449338E+01        -2.369456E+01        -2.847323E+01        -2.206716E+01        -2.363783E+01        -6.847730E+00        -8.248766E+00        -6.435016E+00        -7.347927E+00        -7.027278E+00        -7.593656E+00        -2.400212E+00         0.000000E+00        -2.037123E+00         0.000000E+00        -2.567022E+00         0.000000E+00        -2.919308E+01        -3.122146E+01        -3.083189E+01        -3.286514E+01        -2.709752E+01        -2.937680E+01        -6.938510E-01        -7.779066E-01        -8.115651E-01        -9.116222E-01        -8.288168E-01        -7.744606E-01         1.430000E+02         1.400000E+01         3.780000E+02         2.040000E+02         3.400000E+01         1.000000E+00         1.570000E+02         3.000000E+00         2.100000E+01         2.000000E+00         3.200000E+02         9.000000E+00         9.600000E+01         2.200000E+01         1.790000E+02         1.650000E+02         5.700000E+01         6.000000E+00
        7.518000E+07         1.021060E+01         2.516775E-01         4.428640E-01         3.054585E-01         3.504878E-01         3.287036E-01         3.892455E-01        -1.365024E+00        -1.583985E+00        -1.175373E+00         3.120000E+02         2.970000E+02         3.810000E+02        -1.843385E+01        -1.901619E+01        -1.837489E+01        -9.491839E+00        -9.685456E+00        -9.460136E+00        -6.299810E-01        -6.667758E-01        -4.187705E-01        -3.103109E+00         0.000000E+00        -2.474478E+00         0.000000E+00        -3.460920E+00         0.000000E+00        -2.790290E+01        -3.060863E+01        -2.927415E+01        -3.109052E+01        -2.555314E+01        -2.547606E+01        -6.240939E+00        -6.661751E+00        -6.358759E+00        -6.737536E+00        -6.706124E+00        -8.160143E+00        -5.119705E+00         0.000000E+00        -7.061769E+00         0.000000E+00        -4.625304E+00         0.000000E+00        -2.262614E+01        -2.693571E+01        -2.365249E+01        -2.965727E+01        -2.192398E+01        -2.436861E+01        -7.044708E+00        -6.714847E+00        -6.478309E+00        -6.042023E+00        -7.201654E+00        -7.490808E+00        -2.013178E+00         0.000000E+00        -2.121679E+00         0.000000E+00        -1.950983E+00         0.000000E+00        -2.974756E+01        -3.124655E+01        -3.068541E+01        -3.266529E+01        -2.833836E+01        -3.018697E+01        -7.678946E-01        -8.721180E-01        -7.749944E-01        -9.376340E-01        -8.094662E-01        -3.686965E-01         1.410000E+02         1.600000E+01         3.710000E+02         2.150000E+02         2.900000E+01         2.000000E+00         1.450000E+02         1.200000E+01         2.200000E+01         3.000000E+00         3.210000E+02         9.000000E+00         9.100000E+01         1.900000E+01         1.880000E+02         1.620000E+02         5.300000E+01         6.000000E+00
        7.521000E+07         1.041564E+01         2.527968E-01         4.483440E-01         2.988592E-01         3.443643E-01         2.976131E-01         3.700093E-01        -1.339757E+00        -1.606671E+00        -1.190518E+00         3.310000E+02         2.950000E+02         3.640000E+02        -1.916935E+01        -1.851557E+01        -1.860366E+01        -9.521542E+00        -1.041950E+01        -9.664950E+00        -2.463564E-01        -6.604390E-01        -2.337101E-01        -3.222041E+00         0.000000E+00        -2.342219E+00         0.000000E+00        -3.711448E+00         0.000000E+00        -2.733758E+01        -3.108559E+01        -2.968687E+01        -3.153599E+01        -2.411368E+01        -2.595157E+01        -6.534234E+00        -6.695300E+00        -6.266800E+00        -6.711459E+00        -6.922995E+00        -8.502686E+00        -5.014206E+00         0.000000E+00        -6.487835E+00         0.000000E+00        -4.536321E+00         0.000000E+00        -2.272621E+01        -2.562551E+01        -2.336746E+01        -3.202103E+01        -2.204271E+01        -2.604121E+01        -7.151203E+00        -8.825332E+00        -5.948544E+00        -4.195798E+00        -7.258889E+00        -5.991270E+00        -2.592090E+00         0.000000E+00        -1.782125E+00         0.000000E+00        -2.701986E+00         0.000000E+00        -2.877811E+01        -3.122178E+01        -3.104794E+01        -3.288700E+01        -2.693311E+01        -2.894349E+01        -7.507527E-01        -1.221395E+00        -8.665901E-01        -9.174768E-01        -6.866160E-01        -8.794043E-01         1.410000E+02         7.000000E+00         3.890000E+02         2.080000E+02         2.800000E+01         1.000000E+00         1.550000E+02         2.000000E+00         2.600000E+01         5.000000E+00         3.190000E+02         5.000000E+00         1.060000E+02         1.100000E+01         1.780000E+02         1.680000E+02         5.000000E+01         7.000000E+00
        7.524000E+07         1.068665E+01         2.602257E-01         4.497799E-01         2.899943E-01         3.639564E-01         3.299169E-01         3.561373E-01        -1.351810E+00        -1.568054E+00        -1.252693E+00         3.520000E+02         2.870000E+02         3.510000E+02        -1.924672E+01        -1.967728E+01        -1.735329E+01        -9.184246E+00        -9.241964E+00        -9.791931E+00        -5.513274E-01        -6.106778E-01        -5.713377E-01        -3.108819E+00         0.000000E+00        -2.635344E+00         0.000000E+00        -3.385636E+00                  NAN        -2.783465E+01        -3.016062E+01        -2.933360E+01        -3.157595E+01        -2.378811E+01                  NAN        -6.663533E+00        -6.613541E+00        -6.425513E+00        -6.485605E+00        -7.354211E+00                  NAN        -5.350782E+00         0.000000E+00        -6.173526E+00         0.000000E+00        -4.164977E+00         0.000000E+00        -2.326739E+01        -2.750764E+01        -2.365706E+01        -3.045328E+01        -2.218294E+01        -2.412736E+01        -6.828477E+00        -6.356858E+00        -6.317348E+00        -4.079258E+00        -7.094390E+00        -7.634169E+00        -2.897226E+00         0.000000E+00        -1.846202E+00         0.000000E+00        -1.949019E+00         0.000000E+00        -2.881330E+01        -3.116370E+01        -3.096819E+01        -3.277860E+01        -2.733780E+01        -2.813077E+01        -7.940997E-01        -1.068322E+00        -8.870954E-01        -9.487042E-01        -9.845707E-01        -8.823981E-01         1.470000E+02         1.100000E+01         3.690000E+02         2.200000E+02         2.700000E+01         0.000000E+00         1.620000E+02         3.000000E+00         2.500000E+01         4.000000E+00         3.120000E+02         6.000000E+00         1.100000E+02         1.800000E+01         1.820000E+02         1.680000E+02         3.800000E+01         6.000000E+00
        7.527000E+07         1.086158E+01         2.736359E-01         4.307196E-01         2.956445E-01         3.235490E-01         3.378639E-01         3.678623E-01        -1.428582E+00        -1.583217E+00        -1.207420E+00         3.740000E+02         2.610000E+02         3.550000E+02        -1.870945E+01        -2.019570E+01        -1.779446E+01        -9.390006E+00        -9.092778E+00        -9.402470E+00        -6.483113E-01        -1.357891E-01        -4.751257E-01        -3.548473E+00         0.000000E+00        -2.482876E+00         0.000000E+00        -3.549543E+00         0.000000E+00        -2.753518E+01        -2.987345E+01        -2.943714E+01        -3.126070E+01        -2.433226E+01        -2.951050E+01        -6.298986E+00        -7.216933E+00        -6.404025E+00        -6.840631E+00        -6.949886E+00        -6.629582E+00        -5.225019E+00         0.000000E+00        -5.778358E+00         0.000000E+00        -4.098728E+00         0.000000E+00        -2.303507E+01        -2.256653E+01        -2.482390E+01        -2.337925E+01        -2.232512E+01        -2.190029E+01        -6.997530E+00        -7.921212E+00        -6.241417E+00        -7.724510E+00        -7.159493E+00        -9.413190E+00        -2.391489E+00         0.000000E+00        -1.870021E+00         0.000000E+00        -2.988828E+00         0.000000E+00        -2.903348E+01        -3.198919E+01        -3.110073E+01        -3.299272E+01        -2.654725E+01        -2.888961E+01        -7.744956E-01        -8.173703E-01        -7.277512E-01        -9.538138E-01        -1.031861E+00        -6.394591E-01         1.450000E+02         1.800000E+01         3.790000E+02         2.020000E+02         2.700000E+01         3.000000E+00         1.700000E+02         2.000000E+00         2.100000E+01         2.000000E+00         3.110000E+02         6.000000E+00         1.150000E+02         1.400000E+01         1.850000E+02         1.560000E+02         5.100000E+01         1.000000E+01
        7.530000E+07         1.085034E+01         2.738081E-01         4.377982E-01         2.883937E-01         3.582877E-01         3.172667E-01         4.007401E-01        -1.368760E+00        -1.599290E+00        -1.165502E+00         3.550000E+02         2.860000E+02         3.490000E+02        -1.879259E+01        -1.951371E+01        -1.793638E+01        -9.247814E+00        -9.945596E+00        -8.971501E+00        -6.532722E-01        -1.970535E-01        -7.055517E-01        -3.311593E+00         0.000000E+00        -2.424560E+00         0.000000E+00        -3.014618E+00         0.000000E+00        -2.757134E+01        -3.127666E+01        -2.955446E+01        -3.175018E+01        -2.467171E+01        -2.405627E+01        -6.348165E+00        -6.633531E+00        -6.352347E+00        -6.489041E+00        -6.900440E+00        -1.007357E+01        -5.005259E+00         0.000000E+00        -6.310536E+00         0.000000E+00        -4.343781E+00         0.000000E+00        -2.297357E+01        -2.612338E+01        -2.346444E+01        -2.650592E+01        -2.183187E+01        -2.528540E+01        -6.937839E+00        -8.110825E+00        -6.502587E+00        -8.286153E+00        -7.398752E+00        -7.554904E+00        -2.666895E+00         0.000000E+00        -1.791829E+00         0.000000E+00        -2.332966E+00         0.000000E+00        -2.909355E+01        -3.098127E+01        -3.091713E+01        -3.298803E+01        -2.713649E+01        -2.723014E+01        -8.081450E-01        -6.495253E-01        -7.833073E-01        -9.559858E-01        -8.098096E-01        -7.448221E-01         1.500000E+02         1.000000E+01         3.980000E+02         1.920000E+02         2.300000E+01         1.000000E+00         1.640000E+02         8.000000E+00         2.100000E+01         4.000000E+00         3.070000E+02         8.000000E+00         1.080000E+02         2.700000E+01         1.860000E+02         1.600000E+02         5.500000E+01         6.000000E+00
        7.533000E+07         1.104023E+01         2.867797E-01         4.295080E-01         2.837123E-01         3.284118E-01         3.424592E-01         4.116580E-01        -1.400656E+00        -1.580208E+00        -1.178172E+00         3.630000E+02         2.800000E+02         3.470000E+02        -1.830426E+01        -2.015122E+01        -1.912349E+01        -9.560645E+00        -9.772151E+00        -8.890755E+00        -7.213015E-01        -4.482164E-01        -2.905082E-01        -3.445252E+00         0.000000E+00        -2.603028E+00         0.000000E+00        -4.564000E+00         0.000000E+00        -2.745630E+01        -2.984487E+01        -2.932527E+01        -3.130956E+01        -2.424295E+01        -2.730944E+01        -6.307096E+00        -7.308560E+00        -6.566608E+00        -6.456291E+00        -6.273057E+00        -5.154281E+00        -5.077826E+00         0.000000E+00        -6.079951E+00         0.000000E+00        -4.519942E+00         0.000000E+00        -2.269687E+01        -2.393518E+01        -2.393312E+01        -3.006720E+01        -2.186014E+01        -2.406998E+01        -6.845069E+00        -8.627372E+00        -5.851410E+00        -6.654168E+00        -7.372706E+00        -9.387052E+00        -1.977338E+00         0.000000E+00        -2.191687E+00         0.000000E+00        -2.028460E+00         0.000000E+00        -2.934287E+01        -3.194318E+01        -3.077151E+01        -3.275633E+01        -2.754349E+01        -2.759934E+01        -9.963668E-01        -9.234725E-01        -7.471588E-01        -9.549748E-01        -8.221686E-01        -9.184551E-01         1.560000E+02         2.000000E+01         3.670000E+02         2.050000E+02         2.200000E+01         4.000000E+00         1.660000E+02         5.000000E+00         2.200000E+01         4.000000E+00         3.070000E+02         8.000000E+00         1.090000E+02         2.700000E+01         1.840000E+02         1.520000E+02         4.300000E+01         5.000000E+00
        7.536000E+07         1.083964E+01         2.800747E-01         4.433161E-01         2.766092E-01         3.278466E-01         3.167318E-01         3.187722E-01        -1.390235E+00        -1.586200E+00        -1.259335E+00         3.660000E+02         2.790000E+02         3.450000E+02        -1.862712E+01        -1.918331E+01        -1.752264E+01        -9.429315E+00        -1.021991E+01        -9.789559E+00        -6.200529E-01        -3.136668E-01        -5.640239E-01        -3.335651E+00         0.000000E+00        -2.430372E+00         0.000000E+00        -4.704331E+00         0.000000E+00        -2.770061E+01        -2.952401E+01        -2.954278E+01        -3.138528E+01        -2.352277E+01        -2.672297E+01        -6.368724E+00        -7.125851E+00        -6.516580E+00        -6.538913E+00        -6.627016E+00        -5.043009E+00        -5.257877E+00         0.000000E+00        -5.170852E+00         0.000000E+00        -4.225983E+00         0.000000E+00        -2.278446E+01        -2.624937E+01        -2.491147E+01        -2.648684E+01        -2.202056E+01        -2.343455E+01        -6.992619E+00        -6.605210E+00        -5.815426E+00        -7.716098E+00        -7.090532E+00        -7.928164E+00        -2.406719E+00         0.000000E+00        -1.995743E+00         0.000000E+00        -2.961370E+00         0.000000E+00        -2.941945E+01        -3.094570E+01        -3.061730E+01        -3.277125E+01        -2.710657E+01        -2.804167E+01        -7.725412E-01        -1.161715E+00        -8.943517E-01        -8.860453E-01        -5.753363E-01        -6.318404E-01         1.580000E+02         1.300000E+01         3.740000E+02         2.090000E+02         1.800000E+01         2.000000E+00         1.650000E+02         1.000000E+01         2.200000E+01         2.000000E+00         2.960000E+02         1.700000E+01         1.070000E+02         1.900000E+01         1.980000E+02         1.580000E+02         3.900000E+01         6.000000E+00
        7.539000E+07         1.083401E+01         2.802128E-01         4.362432E-01         2.835440E-01         3.334363E-01         2.998436E-01         3.579008E-01        -1.380192E+00        -1.587750E+00        -1.228228E+00         3.420000E+02         2.700000E+02         3.780000E+02        -1.917255E+01        -1.915526E+01        -1.772660E+01        -9.260062E+00        -1.006691E+01        -9.470524E+00        -7.798947E-01        -5.753060E-01        -5.147385E-01        -3.499561E+00         0.000000E+00        -2.348169E+00         0.000000E+00        -2.490964E+00                  NAN        -2.704773E+01        -2.954528E+01        -2.966467E+01        -3.110218E+01        -2.582424E+01                  NAN        -6.490077E+00        -6.981434E+00        -6.599401E+00        -6.464329E+00        -6.348448E+00                  NAN        -5.214254E+00         0.000000E+00        -5.865702E+00         0.000000E+00        -4.565020E+00         0.000000E+00        -2.270906E+01        -2.218706E+01        -2.433354E+01        -2.935027E+01        -2.196178E+01        -2.287932E+01        -6.764733E+00        -8.638552E+00        -6.648506E+00        -5.166728E+00        -7.021775E+00        -8.497051E+00        -2.266523E+00         0.000000E+00        -1.938261E+00         0.000000E+00        -2.307451E+00         0.000000E+00        -2.896434E+01        -3.091734E+01        -3.086221E+01        -3.313130E+01        -2.736187E+01        -2.893139E+01        -7.858484E-01        -8.083125E-01        -8.677260E-01        -8.447625E-01        -7.895847E-01        -1.222647E+00         1.570000E+02         1.800000E+01         3.590000E+02         2.160000E+02         2.400000E+01         0.000000E+00         1.670000E+02         8.000000E+00         2.300000E+01         3.000000E+00         3.020000E+02         9.000000E+00         1.100000E+02         1.900000E+01         1.910000E+02         1.540000E+02         4.300000E+01         4.000000E+00
        7.542000E+07         1.082481E+01         2.841363E-01         4.366838E-01         2.791799E-01         3.561657E-01         2.690702E-01         3.548878E-01        -1.381996E+00        -1.630895E+00        -1.260966E+00         3.650000E+02         2.660000E+02         3.590000E+02        -1.817632E+01        -1.924647E+01        -1.804060E+01        -9.890951E+00        -9.781681E+00        -9.105224E+00        -6.676445E-01        -4.609282E-01        -6.287018E-01        -3.359419E+00         0.000000E+00        -2.451267E+00         0.000000E+00        -3.002108E+00         0.000000E+00        -2.685157E+01        -3.151523E+01        -2.963751E+01        -3.128031E+01        -2.506299E+01        -2.572720E+01        -6.582650E+00        -6.120475E+00        -6.371081E+00        -6.698068E+00        -6.362208E+00        -4.829320E+00        -4.819232E+00         0.000000E+00        -4.559818E+00         0.000000E+00        -4.524439E+00         0.000000E+00        -2.288495E+01        -2.546008E+01        -2.547212E+01        -2.513295E+01        -2.221663E+01        -2.445257E+01        -6.983438E+00        -7.633321E+00        -6.161955E+00        -7.690455E+00        -7.169403E+00        -6.755782E+00        -2.418519E+00         0.000000E+00        -1.960841E+00         0.000000E+00        -2.210367E+00         0.000000E+00        -2.905085E+01        -3.226400E+01        -3.109690E+01        -3.302065E+01        -2.749558E+01        -2.876839E+01        -8.513681E-01        -7.309441E-01        -7.597934E-01        -8.477067E-01        -8.259606E-01        -1.296439E+00         1.490000E+02         1.700000E+01         3.640000E+02         2.160000E+02         2.700000E+01         1.000000E+00         1.770000E+02         5.000000E+00         2.500000E+01         2.000000E+00         2.920000E+02         1.100000E+01         1.140000E+02         1.500000E+01         1.860000E+02         1.560000E+02         4.700000E+01         9.000000E+00
        7.545000E+07         1.069361E+01         2.687842E-01         4.296147E-01         3.016012E-01         3.498372E-01         3.472882E-01         3.717763E-01        -1.374819E+00        -1.586912E+00        -1.190748E+00         3.620000E+02         2.570000E+02         3.710000E+02        -1.841408E+01        -2.048421E+01        -1.808071E+01        -9.781448E+00        -9.203176E+00        -9.361684E+00        -5.163825E-01        -4.259412E-01        -5.006684E-01        -3.424637E+00         0.000000E+00        -2.334411E+00         0.000000E+00        -3.915239E+00                  NAN        -2.710947E+01        -3.042438E+01        -2.971801E+01        -3.155625E+01        -2.449557E+01                  NAN        -6.661818E+00        -6.761023E+00        -6.463293E+00        -6.507104E+00        -7.171528E+00                  NAN        -5.012951E+00         0.000000E+00        -5.905719E+00         0.000000E+00        -4.422442E+00         0.000000E+00        -2.315512E+01        -2.541932E+01        -2.552673E+01        -2.872018E+01        -2.217965E+01        -2.374541E+01        -6.776093E+00        -8.315783E+00        -5.674709E+00        -6.962608E+00        -7.144200E+00        -8.195032E+00        -3.039135E+00         0.000000E+00        -2.015709E+00         0.000000E+00        -3.016791E+00         0.000000E+00        -2.856319E+01        -3.169520E+01        -3.106083E+01        -3.299008E+01        -2.725087E+01        -2.908300E+01        -8.396127E-01        -1.158959E+00        -8.155764E-01        -9.795724E-01        -7.512100E-01        -9.067947E-01         1.390000E+02         2.000000E+01         3.750000E+02         2.040000E+02         3.600000E+01         0.000000E+00         1.600000E+02         8.000000E+00         2.400000E+01         3.000000E+00         3.040000E+02         1.300000E+01         1.080000E+02         2.100000E+01         1.870000E+02         1.510000E+02         5.400000E+01         8.000000E+00
        7.548000E+07         1.088082E+01         2.789999E-01         4.293937E-01         2.916064E-01         3.330707E-01         3.199627E-01         3.367450E-01        -1.404593E+00        -1.594553E+00        -1.224804E+00         3.840000E+02         2.500000E+02         3.560000E+02        -1.856268E+01        -2.008532E+01        -1.782450E+01        -9.580019E+00        -9.579388E+00        -9.528467E+00        -5.452921E-01        -3.610903E-01        -5.917513E-01        -3.374580E+00         0.000000E+00        -2.378191E+00         0.000000E+00        -3.770935E+00         0.000000E+00        -2.749351E+01        -3.196770E+01        -2.952062E+01        -3.089019E+01        -2.401672E+01        -2.751855E+01        -6.585422E+00        -6.046802E+00        -6.384455E+00        -6.563383E+00        -6.903474E+00        -7.423685E+00        -5.161739E+00         0.000000E+00        -5.896761E+00         0.000000E+00        -4.287539E+00         0.000000E+00        -2.326081E+01        -2.416671E+01        -2.425679E+01        -2.720377E+01        -2.223085E+01        -2.418923E+01        -6.722277E+00        -9.310226E+00        -6.093535E+00        -7.668984E+00        -7.032956E+00        -6.440217E+00        -2.501171E+00         0.000000E+00        -2.011737E+00         0.000000E+00        -2.784346E+00         0.000000E+00        -2.923202E+01        -3.229204E+01        -3.108495E+01        -3.265412E+01        -2.742517E+01        -2.936942E+01        -7.321404E-01        -9.284548E-01        -9.029837E-01        -8.905737E-01        -7.970776E-01        -8.129490E-01         1.500000E+02         1.500000E+01         3.670000E+02         2.110000E+02         3.000000E+01         1.000000E+00         1.610000E+02         7.000000E+00         2.400000E+01         4.000000E+00         3.110000E+02         5.000000E+00         1.100000E+02         2.000000E+01         1.860000E+02         1.460000E+02         5.600000E+01         6.000000E+00
        7.551000E+07         1.052865E+01         2.679924E-01         4.367142E-01         2.952934E-01         3.333698E-01         3.107191E-01         3.497646E-01        -1.388610E+00        -1.609405E+00        -1.246161E+00         3.530000E+02         2.670000E+02         3.700000E+02        -1.830835E+01        -1.961613E+01        -1.866400E+01        -9.620364E+00        -9.477841E+00        -9.473804E+00        -7.438488E-01        -2.986121E-01        -2.773683E-01        -3.196026E+00         0.000000E+00        -2.368329E+00         0.000000E+00        -4.931843E+00         0.000000E+00        -2.764503E+01        -3.053300E+01        -2.937686E+01        -3.131903E+01        -2.399097E+01        -2.794268E+01        -6.557846E+00        -7.056104E+00        -6.521203E+00        -6.465389E+00        -6.743517E+00        -8.118610E+00        -4.973019E+00         0.000000E+00        -6.831132E+00         0.000000E+00        -4.609799E+00         0.000000E+00        -2.300440E+01        -2.522667E+01        -2.418753E+01        -2.577480E+01        -2.190247E+01        -2.297330E+01        -7.150489E+00        -7.457852E+00        -5.688957E+00        -7.007367E+00        -7.177325E+00        -8.108961E+00        -2.545940E+00         0.000000E+00        -2.026772E+00         0.000000E+00        -2.811402E+00         0.000000E+00        -2.912029E+01        -3.128876E+01        -3.074515E+01        -3.278142E+01        -2.767660E+01        -2.929378E+01        -6.930153E-01        -9.879116E-01        -9.188153E-01        -8.554053E-01        -7.996322E-01        -7.877716E-02         1.440000E+02         1.900000E+01         3.690000E+02         2.120000E+02         2.800000E+01         2.000000E+00         1.580000E+02         7.000000E+00         2.200000E+01         4.000000E+00         3.150000E+02         6.000000E+00         9.400000E+01         3.300000E+01         1.800000E+02         1.570000E+02         5.000000E+01         8.000000E+00
        7.554000E+07         1.095317E+01         2.870367E-01         4.387366E-01         2.742268E-01         3.101348E-01         3.132412E-01         3.404953E-01        -1.412958E+00        -1.603299E+00        -1.225891E+00         3.720000E+02         2.770000E+02         3.410000E+02        -1.801141E+01        -1.961317E+01        -1.850178E+01        -9.674558E+00        -1.031399E+01        -9.643260E+00        -4.555047E-01        -3.190334E-01        -3.258764E-01        -3.520734E+00         0.000000E+00        -2.434117E+00         0.000000E+00        -3.063842E+00         0.000000E+00        -2.701382E+01        -3.037061E+01        -2.950881E+01        -3.114517E+01        -2.463319E+01        -2.470184E+01        -6.170510E+00        -6.201904E+00        -6.470256E+00        -6.631899E+00        -7.035528E+00        -9.518211E+00        -4.658700E+00         0.000000E+00        -5.988054E+00         0.000000E+00        -4.392558E+00         0.000000E+00        -2.306231E+01        -2.511533E+01        -2.382593E+01        -2.162212E+01        -2.236216E+01        -2.410831E+01        -6.942986E+00        -7.920755E+00        -6.034662E+00        -1.018639E+01        -7.080912E+00        -8.214348E+00        -2.493912E+00         0.000000E+00        -1.907682E+00         0.000000E+00        -3.641573E+00         0.000000E+00        -2.890484E+01        -2.986168E+01        -3.101463E+01        -3.280670E+01        -2.659358E+01        -2.892179E+01        -8.311670E-01        -6.399501E-01        -7.962839E-01        -9.026102E-01        -6.380549E-01        -6.842654E-01         1.510000E+02         1.200000E+01         3.770000E+02         2.110000E+02         2.200000E+01         1.000000E+00         1.770000E+02         6.000000E+00         2.400000E+01         2.000000E+00         2.930000E+02         1.000000E+01         1.090000E+02         2.100000E+01         1.940000E+02         1.510000E+02         4.700000E+01         9.000000E+00
        7.557000E+07         1.103086E+01         2.872268E-01         4.306794E-01         2.820938E-01         2.874641E-01         3.284053E-01         3.182640E-01        -1.438747E+00        -1.579594E+00        -1.253833E+00         3.680000E+02         2.640000E+02         3.580000E+02        -1.764989E+01        -2.049258E+01        -1.759191E+01        -9.879549E+00        -9.313506E+00        -9.854152E+00        -7.392906E-01        -2.269837E-01        -4.736508E-01        -3.303251E+00         0.000000E+00        -2.354947E+00         0.000000E+00        -2.772901E+00         0.000000E+00        -2.716085E+01        -2.990355E+01        -2.942441E+01        -3.143970E+01        -2.515077E+01        -2.905684E+01        -6.555433E+00        -6.518315E+00        -6.614452E+00        -6.363808E+00        -6.644943E+00        -6.179288E+00        -4.773887E+00         0.000000E+00        -7.071542E+00         0.000000E+00        -4.556757E+00         0.000000E+00        -2.293714E+01        -2.696496E+01        -2.449357E+01        -2.667951E+01        -2.202508E+01        -2.255062E+01        -6.792065E+00        -7.502790E+00        -5.907381E+00        -6.858325E+00        -7.051583E+00        -8.216445E+00        -2.345802E+00         0.000000E+00        -2.101765E+00         0.000000E+00        -1.994722E+00         0.000000E+00        -2.880886E+01        -3.103300E+01        -3.104307E+01        -3.292511E+01        -2.757344E+01        -2.803270E+01        -8.511730E-01        -6.847862E-01        -8.004489E-01        -8.717788E-01        -7.714759E-01        -6.669177E-01         1.540000E+02         1.800000E+01         3.870000E+02         1.930000E+02         2.000000E+01         2.000000E+00         1.590000E+02         1.500000E+01         2.300000E+01         3.000000E+00         3.020000E+02         1.000000E+01         1.080000E+02         2.500000E+01         1.890000E+02         1.530000E+02         4.300000E+01         4.000000E+00
        7.560000E+07         1.074987E+01         2.811897E-01         4.352801E-01         2.835302E-01         3.397122E-01         3.490909E-01         3.222176E-01        -1.379522E+00        -1.577484E+00        -1.263762E+00         3.680000E+02         2.730000E+02         3.490000E+02        -1.779025E+01        -2.062140E+01        -1.786746E+01        -9.709543E+00        -9.106052E+00        -9.944769E+00        -7.291921E-01        -2.034172E-01        -4.952161E-01        -3.099626E+00         0.000000E+00        -2.409360E+00         0.000000E+00        -2.360158E+00         0.000000E+00        -2.784780E+01        -3.032439E+01        -2.946492E+01        -3.111662E+01        -2.426543E+01        -2.667921E+01        -6.251600E+00        -7.005828E+00        -6.486435E+00        -6.834172E+00        -7.068153E+00        -7.694393E+00        -5.020246E+00         0.000000E+00        -6.290844E+00         0.000000E+00        -4.473512E+00         0.000000E+00        -2.281482E+01        -2.545459E+01        -2.437547E+01        -2.493272E+01        -2.202903E+01        -2.501589E+01        -6.776045E+00        -6.990164E+00        -6.049735E+00        -1.137652E+01        -7.154796E+00        -8.236849E+00        -2.624165E+00         0.000000E+00        -2.083479E+00         0.000000E+00        -3.270887E+00         0.000000E+00        -2.885357E+01        -3.168834E+01        -3.094481E+01        -3.296354E+01        -2.646346E+01        -2.911974E+01        -8.449478E-01        -7.456167E-01        -8.294882E-01        -9.013231E-01        -9.978764E-01        -4.189699E-01         1.450000E+02         1.500000E+01         3.940000E+02         1.920000E+02         2.200000E+01         6.000000E+00         1.680000E+02         1.300000E+01         2.800000E+01         2.000000E+00         2.870000E+02         1.400000E+01         1.110000E+02         2.000000E+01         1.850000E+02         1.530000E+02         4.700000E+01         1.200000E+01
        7.563000E+07         1.029204E+01         2.525842E-01         4.495680E-01         2.978479E-01         3.506882E-01         3.120580E-01         3.455390E-01        -1.380754E+00        -1.586601E+00        -1.240739E+00         2.820000E+02         3.070000E+02         4.010000E+02        -1.909711E+01        -1.890121E+01        -1.751345E+01        -9.018759E+00        -1.034794E+01        -9.679652E+00        -3.309633E-01        -5.945845E-01        -5.006065E-01        -3.069951E+00         0.000000E+00        -2.500165E+00         0.000000E+00        -3.201173E+00         0.000000E+00        -2.729540E+01        -2.925248E+01        -2.943828E+01        -3.128339E+01        -2.490411E+01        -2.839218E+01        -6.654522E+00        -6.902471E+00        -6.591216E+00        -6.694416E+00        -6.500511E+00        -8.328672E+00        -4.759493E+00         0.000000E+00        -5.884534E+00         0.000000E+00        -4.668004E+00         0.000000E+00        -2.300513E+01        -2.491505E+01        -2.392573E+01        -2.922033E+01        -2.203062E+01        -2.249033E+01        -6.711559E+00        -7.769278E+00        -6.424200E+00        -6.359273E+00        -6.906539E+00        -7.736982E+00        -2.187744E+00         0.000000E+00        -1.712115E+00         0.000000E+00        -2.641050E+00         0.000000E+00        -2.936847E+01        -3.097708E+01        -3.116688E+01        -3.267685E+01        -2.729065E+01        -2.876173E+01        -9.248788E-01        -1.041876E+00        -8.053959E-01        -9.997194E-01        -7.679226E-01        -9.764447E-01         1.310000E+02         2.700000E+01         3.890000E+02         1.950000E+02         3.000000E+01         2.000000E+00         1.500000E+02         1.000000E+01         3.100000E+01         3.000000E+00         3.100000E+02         8.000000E+00         8.900000E+01         2.500000E+01         2.010000E+02         1.470000E+02         4.600000E+01         6.000000E+00
        7.566000E+07         1.080170E+01         2.858357E-01         4.387777E-01         2.753867E-01         3.430755E-01         3.093116E-01         3.723545E-01        -1.380759E+00        -1.598481E+00        -1.204558E+00         3.450000E+02         2.750000E+02         3.700000E+02        -1.849791E+01        -1.935558E+01        -1.786531E+01        -9.795796E+00        -9.702351E+00        -9.249063E+00        -5.663347E-01        -5.639473E-01        -3.816125E-01        -3.125570E+00         0.000000E+00        -2.338570E+00         0.000000E+00        -4.812533E+00         0.000000E+00        -2.756034E+01        -2.830650E+01        -2.944754E+01        -3.137628E+01        -2.350158E+01        -2.686267E+01        -6.330182E+00        -7.063650E+00        -6.405013E+00        -6.778761E+00        -5.974574E+00        -7.761974E+00        -4.720455E+00         0.000000E+00        -5.765695E+00         0.000000E+00        -4.476625E+00         0.000000E+00        -2.290888E+01        -2.517295E+01        -2.427970E+01        -2.752357E+01        -2.199238E+01        -2.641559E+01        -6.804363E+00        -7.353862E+00        -6.735127E+00        -6.941731E+00        -6.975990E+00        -6.596779E+00        -2.634338E+00         0.000000E+00        -1.867393E+00         0.000000E+00        -2.868161E+00         0.000000E+00        -2.901202E+01        -3.089279E+01        -3.109862E+01        -3.276165E+01        -2.672598E+01        -2.741668E+01        -7.242979E-01        -8.783271E-01        -7.317268E-01        -9.740348E-01        -7.379142E-01        -6.578015E-01         1.570000E+02         1.900000E+01         3.850000E+02         1.910000E+02         2.000000E+01         2.000000E+00         1.540000E+02         1.200000E+01         2.800000E+01         2.000000E+00         3.150000E+02         1.000000E+00         1.020000E+02         2.500000E+01         1.930000E+02         1.530000E+02         4.100000E+01         6.000000E+00
        7.569000E+07         1.055830E+01         2.723099E-01         4.373895E-01         2.903005E-01         3.815642E-01         3.001377E-01         3.326962E-01        -1.335956E+00        -1.601397E+00        -1.261053E+00         3.290000E+02         2.750000E+02         3.860000E+02        -1.972190E+01        -1.895826E+01        -1.744123E+01        -8.935060E+00        -9.984492E+00        -9.653252E+00        -4.579317E-01        -8.043675E-01        -5.784896E-01        -2.857049E+00         0.000000E+00        -2.408058E+00         0.000000E+00        -3.555853E+00         0.000000E+00        -2.733802E+01        -2.974085E+01        -2.926755E+01        -3.163189E+01        -2.457458E+01        -2.216293E+01        -6.555866E+00        -6.802948E+00        -6.647363E+00        -6.464032E+00        -6.703282E+00        -8.695359E+00        -5.529416E+00         0.000000E+00        -5.731705E+00         0.000000E+00        -4.466981E+00         0.000000E+00        -2.266604E+01        -2.390940E+01        -2.510019E+01        -2.692710E+01        -2.199727E+01        -2.547792E+01        -6.945588E+00        -8.112520E+00        -6.019644E+00        -6.759202E+00        -7.079491E+00        -8.036523E+00        -2.091849E+00         0.000000E+00        -1.812899E+00         0.000000E+00        -3.262748E+00         0.000000E+00        -2.962261E+01        -3.131207E+01        -3.103977E+01        -3.293855E+01        -2.686442E+01        -2.842277E+01        -7.720467E-01        -8.320732E-01        -8.648228E-01        -9.648501E-01        -7.006832E-01        -4.817968E-01         1.460000E+02         1.900000E+01         3.740000E+02         2.080000E+02         2.500000E+01         2.000000E+00         1.580000E+02         7.000000E+00         2.500000E+01         3.000000E+00         3.130000E+02         6.000000E+00         1.090000E+02         1.700000E+01         1.830000E+02         1.570000E+02         5.400000E+01         5.000000E+00
        7.572000E+07         1.084960E+01         2.866026E-01         4.399075E-01         2.734899E-01         3.562238E-01         3.175290E-01         3.390306E-01        -1.362731E+00        -1.597183E+00        -1.261303E+00         3.580000E+02         2.770000E+02         3.550000E+02        -1.809440E+01        -1.979059E+01        -1.815403E+01        -9.503976E+00        -9.970561E+00        -9.227570E+00        -5.727582E-01        -4.572371E-01        -8.476233E-01        -2.822997E+00         0.000000E+00        -2.343333E+00         0.000000E+00        -3.439862E+00                  NAN        -2.749813E+01        -3.055147E+01        -2.930895E+01        -3.151104E+01        -2.332895E+01                  NAN        -6.413257E+00        -6.165465E+00        -6.650284E+00        -6.656987E+00        -6.783845E+00                  NAN        -5.318705E+00         0.000000E+00        -5.339311E+00         0.000000E+00        -4.573329E+00         0.000000E+00        -2.263716E+01        -2.465661E+01        -2.506502E+01        -2.494362E+01        -2.204878E+01        -2.492314E+01        -6.670585E+00        -8.586793E+00        -6.003979E+00        -9.899156E+00        -6.918959E+00        -7.569868E+00        -2.302265E+00         0.000000E+00        -2.097658E+00         0.000000E+00        -2.391007E+00         0.000000E+00        -2.898068E+01        -3.159683E+01        -3.070859E+01        -3.291099E+01        -2.748863E+01        -2.927910E+01        -8.488372E-01        -1.108780E+00        -8.374739E-01        -9.522363E-01        -7.802956E-01        -3.931781E-01         1.500000E+02         1.800000E+01         3.820000E+02         1.990000E+02         2.500000E+01         0.000000E+00         1.720000E+02         7.000000E+00         2.500000E+01         1.000000E+00         2.970000E+02         1.000000E+01         1.150000E+02         1.600000E+01         1.820000E+02         1.650000E+02         4.400000E+01         6.000000E+00
        7.575000E+07         1.077866E+01         2.698087E-01         4.366060E-01         2.935853E-01         3.694022E-01         3.091753E-01         3.589103E-01        -1.360583E+00        -1.580661E+00        -1.231641E+00         3.220000E+02         2.830000E+02         3.850000E+02        -1.832821E+01        -1.957133E+01        -1.819004E+01        -9.445717E+00        -9.571577E+00        -9.548703E+00        -5.645722E-01        -3.279899E-01        -4.579240E-01        -2.868398E+00         0.000000E+00        -2.289277E+00         0.000000E+00        -4.690642E+00                  NAN        -2.830658E+01        -2.884701E+01        -2.961460E+01        -3.135041E+01        -2.378389E+01                  NAN        -6.130987E+00        -7.669006E+00        -6.453338E+00        -6.835605E+00        -6.939675E+00                  NAN        -4.922478E+00         0.000000E+00        -6.176790E+00                  NAN        -4.463013E+00         0.000000E+00        -2.333812E+01        -2.624696E+01        -2.463301E+01                  NAN        -2.216874E+01        -2.220235E+01        -6.722346E+00        -8.486291E+00        -6.374039E+00                  NAN        -7.152264E+00        -9.045495E+00        -2.291402E+00         0.000000E+00        -1.902539E+00         0.000000E+00        -2.176628E+00         0.000000E+00        -2.924510E+01        -3.073470E+01        -3.124859E+01        -3.284574E+01        -2.732418E+01        -2.774372E+01        -7.345026E-01        -9.323537E-01        -8.216514E-01        -1.002987E+00        -6.840776E-01        -3.242662E-02         1.490000E+02         1.800000E+01         3.860000E+02         1.910000E+02         3.000000E+01         0.000000E+00         1.660000E+02         6.000000E+00         2.700000E+01         0.000000E+00         3.080000E+02         5.000000E+00         1.070000E+02         1.800000E+01         1.980000E+02         1.480000E+02         5.900000E+01         2.000000E+00
        7.578000E+07         1.094109E+01         2.912347E-01         4.367466E-01         2.720186E-01         3.294194E-01         2.983250E-01         3.526091E-01        -1.368834E+00        -1.603026E+00        -1.234851E+00         3.400000E+02         2.950000E+02         3.550000E+02        -1.816135E+01        -1.935418E+01        -1.829162E+01        -1.008978E+01        -9.837607E+00        -9.067743E+00        -5.866144E-01        -4.714973E-01        -3.956028E-01        -2.842993E+00         0.000000E+00        -2.291443E+00         0.000000E+00        -3.569756E+00                  NAN        -2.793423E+01        -3.118187E+01        -2.973804E+01        -3.094480E+01        -2.495275E+01                  NAN        -6.253403E+00        -6.595638E+00        -6.531285E+00        -6.851333E+00        -6.484276E+00                  NAN        -4.705550E+00         0.000000E+00        -6.798303E+00         0.000000E+00        -4.580192E+00         0.000000E+00        -2.259601E+01        -2.359202E+01        -2.459563E+01        -2.882441E+01        -2.156233E+01        -2.434583E+01        -7.356247E+00        -8.416424E+00        -5.421795E+00        -6.081475E+00        -7.199313E+00        -7.414021E+00        -2.250403E+00         0.000000E+00        -1.865602E+00         0.000000E+00        -2.723902E+00         0.000000E+00        -2.921264E+01        -3.202693E+01        -3.102510E+01        -3.283663E+01        -2.704442E+01        -2.853020E+01        -7.479297E-01        -7.245002E-01        -7.775486E-01        -9.883255E-01        -1.050633E+00        -1.444827E-01         1.630000E+02         1.400000E+01         3.930000E+02         1.800000E+02         2.400000E+01         0.000000E+00         1.900000E+02         2.000000E+00         2.400000E+01         3.000000E+00         2.850000E+02         8.000000E+00         1.090000E+02         1.700000E+01         1.860000E+02         1.580000E+02         4.900000E+01         4.000000E+00
        7.581000E+07         1.106342E+01         2.847648E-01         4.394222E-01         2.758130E-01         3.420789E-01         3.079177E-01         3.512995E-01        -1.387139E+00        -1.598314E+00        -1.235631E+00         3.350000E+02         3.020000E+02         3.530000E+02        -1.821647E+01        -1.954112E+01        -1.823087E+01        -9.868478E+00        -9.635722E+00        -9.448853E+00        -3.641401E-01        -4.547657E-01        -3.459973E-01        -2.788078E+00         0.000000E+00        -2.442192E+00         0.000000E+00        -4.507045E+00         0.000000E+00        -2.784959E+01        -2.954006E+01        -2.953617E+01        -3.115430E+01        -2.314322E+01        -2.325869E+01        -6.434112E+00        -6.359451E+00        -6.441186E+00        -6.755589E+00        -7.162090E+00        -6.950902E+00        -4.749523E+00         0.000000E+00        -6.835095E+00         0.000000E+00        -4.457523E+00         0.000000E+00        -2.286165E+01        -2.416242E+01        -2.476508E+01        -2.931725E+01        -2.151148E+01        -2.415380E+01        -6.905949E+00        -8.797502E+00        -5.462218E+00        -4.376677E+00        -7.319212E+00        -7.360433E+00        -2.123060E+00         0.000000E+00        -1.852318E+00         0.000000E+00        -2.475893E+00         0.000000E+00        -2.931441E+01        -3.117562E+01        -3.094159E+01        -3.278330E+01        -2.698520E+01        -2.746765E+01        -7.782046E-01        -9.701050E-01        -8.364006E-01        -9.271496E-01        -8.446284E-01        -7.215005E-01         1.470000E+02         1.800000E+01         4.020000E+02         1.790000E+02         2.700000E+01         1.000000E+00         1.740000E+02         1.000000E+01         3.000000E+01         3.000000E+00         2.890000E+02         6.000000E+00         1.130000E+02         1.900000E+01         2.040000E+02         1.420000E+02         4.200000E+01         8.000000E+00
        7.584000E+07         1.070857E+01         2.776475E-01         4.458779E-01         2.764746E-01         3.847864E-01         2.992667E-01         3.905157E-01        -1.344116E+00        -1.579319E+00        -1.208663E+00         3.360000E+02         3.090000E+02         3.450000E+02        -1.952982E+01        -1.906486E+01        -1.879294E+01        -9.076840E+00        -9.952919E+00        -9.532562E+00        -2.808192E-01        -4.337300E-01        -1.995885E-01        -3.187579E+00         0.000000E+00        -2.286589E+00         0.000000E+00        -4.223483E+00         0.000000E+00        -2.743122E+01        -2.913291E+01        -2.963430E+01        -3.150711E+01        -2.391741E+01        -2.421566E+01        -6.635838E+00        -6.946226E+00        -6.371217E+00        -6.430229E+00        -7.036067E+00        -7.349952E+00        -4.842400E+00         0.000000E+00        -7.045072E+00         0.000000E+00        -4.870557E+00         0.000000E+00        -2.287547E+01        -2.481303E+01        -2.277822E+01        -2.821905E+01        -2.184074E+01        -2.298708E+01        -6.975342E+00        -7.640177E+00        -6.844824E+00        -7.860117E+00        -6.995926E+00        -8.641923E+00        -2.571159E+00         0.000000E+00        -2.029281E+00         0.000000E+00        -2.356930E+00         0.000000E+00        -2.893587E+01        -3.115604E+01        -3.089652E+01        -3.297532E+01        -2.783605E+01        -2.921067E+01        -8.587303E-01        -1.078266E+00        -7.975836E-01        -9.190342E-01        -9.596658E-01        -1.046015E+00         1.450000E+02         1.400000E+01         4.000000E+02         1.890000E+02         2.300000E+01         3.000000E+00         1.690000E+02         1.000000E+01         3.100000E+01         1.000000E+00         2.870000E+02         1.400000E+01         1.030000E+02         2.100000E+01         2.000000E+02         1.560000E+02         4.700000E+01         7.000000E+00
        7.587000E+07         1.056451E+01         2.654894E-01         4.522762E-01         2.822344E-01         3.745838E-01         2.910747E-01         3.734218E-01        -1.326421E+00        -1.602506E+00        -1.219472E+00         3.500000E+02         3.150000E+02         3.250000E+02        -1.864721E+01        -1.933839E+01        -1.824432E+01        -9.026835E+00        -9.665223E+00        -1.004614E+01        -4.225756E-01        -6.554877E-01        -3.969531E-01        -3.020070E+00         0.000000E+00        -2.413218E+00         0.000000E+00        -3.474467E+00         0.000000E+00        -2.720221E+01        -2.957688E+01        -2.961988E+01        -3.127490E+01        -2.388920E+01        -2.472032E+01        -6.478046E+00        -7.059718E+00        -6.483720E+00        -6.658420E+00        -7.277443E+00        -8.684651E+00        -5.147677E+00         0.000000E+00        -6.648110E+00         0.000000E+00        -4.227648E+00         0.000000E+00        -2.232645E+01        -2.434393E+01        -2.405543E+01        -2.700914E+01        -2.213831E+01        -2.478096E+01        -6.952503E+00        -9.256203E+00        -5.772300E+00        -3.012141E+00        -7.191294E+00        -7.591723E+00        -2.886916E+00         0.000000E+00        -2.029003E+00         0.000000E+00        -2.223376E+00         0.000000E+00        -2.860468E+01        -3.150407E+01        -3.092352E+01        -3.288597E+01        -2.715060E+01        -2.850422E+01        -7.917331E-01        -1.054270E+00        -8.517236E-01        -1.018210E+00        -6.317413E-01        -9.306722E-01         1.440000E+02         1.000000E+01         3.910000E+02         1.980000E+02         2.600000E+01         5.000000E+00         1.620000E+02         2.000000E+00         3.200000E+01         1.000000E+00         3.060000E+02         9.000000E+00         9.600000E+01         1.600000E+01         2.090000E+02         1.510000E+02         4.400000E+01         1.200000E+01
        7.590000E+07         1.091659E+01         2.754583E-01         4.466607E-01         2.778810E-01         3.569625E-01         2.980700E-01         3.683420E-01        -1.341739E+00        -1.587364E+00        -1.231305E+00         3.540000E+02         3.120000E+02         3.240000E+02        -1.852044E+01        -2.001895E+01        -1.886647E+01        -9.392554E+00        -9.563884E+00        -8.907633E+00        -4.837152E-01        -4.166272E-01        -3.068562E-01        -3.326475E+00         0.000000E+00        -2.463920E+00         0.000000E+00        -3.775970E+00         0.000000E+00        -2.725803E+01        -3.023075E+01        -2.946621E+01        -3.138583E+01        -2.499163E+01        -2.530035E+01        -6.454314E+00        -6.752582E+00        -6.513776E+00        -6.534368E+00        -6.698495E+00        -6.851133E+00        -5.041577E+00         0.000000E+00        -7.619913E+00         0.000000E+00        -4.326134E+00         0.000000E+00        -2.318214E+01        -2.378621E+01        -2.334667E+01        -2.882654E+01        -2.193455E+01        -2.301474E+01        -6.856459E+00        -8.736690E+00        -5.605587E+00        -6.460594E+00        -7.241977E+00        -8.573415E+00        -2.382621E+00         0.000000E+00        -2.046604E+00         0.000000E+00        -2.635165E+00         0.000000E+00        -2.940273E+01        -3.066265E+01        -3.095153E+01        -3.294913E+01        -2.784353E+01        -2.787754E+01        -6.584026E-01        -9.873117E-01        -8.792140E-01        -9.526364E-01        -6.437861E-01        -3.737110E-01         1.490000E+02         9.000000E+00         3.940000E+02         1.940000E+02         2.700000E+01         1.000000E+00         1.710000E+02         6.000000E+00         2.900000E+01         2.000000E+00         2.930000E+02         1.100000E+01         9.800000E+01         1.800000E+01         1.930000E+02         1.580000E+02         5.000000E+01         9.000000E+00
        7.593000E+07         1.026954E+01         2.600216E-01         4.572379E-01         2.827404E-01         3.482577E-01         3.310453E-01         3.434061E-01        -1.373194E+00        -1.559089E+00        -1.233278E+00         3.320000E+02         3.040000E+02         3.540000E+02        -1.866395E+01        -1.983498E+01        -1.816588E+01        -9.341161E+00        -9.593815E+00        -9.577673E+00        -5.474380E-01        -5.146799E-01        -5.061361E-01        -3.287587E+00         0.000000E+00        -2.535799E+00         0.000000E+00        -4.750292E+00         0.000000E+00        -2.698449E+01        -2.890113E+01        -2.906847E+01        -3.132553E+01        -2.452381E+01        -2.837421E+01        -6.238789E+00        -6.799667E+00        -6.557696E+00        -6.688086E+00        -6.561640E+00        -6.500492E+00        -4.882413E+00         0.000000E+00        -6.298301E+00         0.000000E+00        -4.339537E+00         0.000000E+00        -2.280295E+01        -2.612099E+01        -2.405769E+01        -3.162330E+01        -2.257289E+01        -2.358105E+01        -6.890985E+00        -8.305730E+00        -6.285330E+00        -3.438195E+00        -6.831341E+00        -7.857075E+00        -2.858462E+00         0.000000E+00        -2.090280E+00         0.000000E+00        -2.445924E+00         0.000000E+00        -2.877567E+01        -3.058028E+01        -3.084636E+01        -3.271709E+01        -2.752511E+01        -2.943021E+01        -7.931016E-01        -9.518225E-01        -8.390588E-01        -9.308360E-01        -7.534731E-01        -6.941921E-01         1.330000E+02         1.400000E+01         3.900000E+02         2.110000E+02         2.400000E+01         2.000000E+00         1.570000E+02         7.000000E+00         2.900000E+01         1.000000E+00         3.090000E+02         9.000000E+00         8.800000E+01         1.800000E+01         2.000000E+02         1.600000E+02         5.700000E+01         7.000000E+00
        7.596000E+07         1.023831E+01         2.522601E-01         4.589863E-01         2.887536E-01         3.381687E-01         3.147105E-01         3.576134E-01        -1.394729E+00        -1.570113E+00        -1.233765E+00         3.050000E+02         3.070000E+02         3.780000E+02        -1.895172E+01        -1.929202E+01        -1.773657E+01        -9.534538E+00        -9.670534E+00        -9.785752E+00        -3.223031E-01        -4.737718E-01        -3.762399E-01        -3.062720E+00         0.000000E+00        -2.375978E+00         0.000000E+00        -3.244510E+00                  NAN        -2.734892E+01        -3.010709E+01        -2.952537E+01        -3.112453E+01        -2.509740E+01                  NAN        -6.449777E+00        -6.309630E+00        -6.438522E+00        -6.910398E+00        -7.032552E+00                  NAN        -4.805653E+00         0.000000E+00        -6.385022E+00         0.000000E+00        -4.515294E+00         0.000000E+00        -2.291015E+01        -2.653799E+01        -2.482129E+01        -2.646310E+01        -2.220734E+01        -2.303715E+01        -6.797374E+00        -6.763905E+00        -5.947494E+00        -9.562625E+00        -7.024375E+00        -7.967220E+00        -2.891596E+00         0.000000E+00        -1.992732E+00         0.000000E+00        -2.628277E+00         0.000000E+00        -2.883513E+01        -3.049493E+01        -3.103179E+01        -3.294978E+01        -2.768913E+01        -2.931110E+01        -7.386145E-01        -1.020577E+00        -7.755008E-01        -8.958859E-01        -8.595683E-01        -2.674861E-01         1.290000E+02         8.000000E+00         4.140000E+02         1.940000E+02         2.900000E+01         0.000000E+00         1.700000E+02         7.000000E+00         2.900000E+01         2.000000E+00         2.880000E+02         1.600000E+01         8.500000E+01         1.800000E+01         2.050000E+02         1.540000E+02         5.600000E+01         4.000000E+00
        7.599000E+07         9.773766E+00         2.380565E-01         4.562942E-01         3.056493E-01         3.580857E-01         2.906040E-01         3.712960E-01        -1.379435E+00        -1.614404E+00        -1.202931E+00         2.890000E+02         3.010000E+02         4.000000E+02        -1.904245E+01        -1.937147E+01        -1.821425E+01        -9.252911E+00        -9.783180E+00        -9.321608E+00        -6.199023E-01        -3.209425E-01        -5.670043E-01        -3.333901E+00         0.000000E+00        -2.496087E+00         0.000000E+00        -3.382273E+00                  NAN        -2.685919E+01        -3.010775E+01        -2.937567E+01        -3.131256E+01        -2.399849E+01                  NAN        -6.727338E+00        -6.096724E+00        -6.476695E+00        -6.570687E+00        -7.254622E+00                  NAN        -4.956829E+00         0.000000E+00        -6.311494E+00         0.000000E+00        -4.587653E+00         0.000000E+00        -2.295570E+01        -2.466741E+01        -2.511601E+01        -2.716485E+01        -2.166010E+01        -2.448542E+01        -6.878093E+00        -7.689248E+00        -5.818157E+00        -6.669299E+00        -7.152052E+00        -7.028154E+00        -2.802784E+00         0.000000E+00        -2.051832E+00         0.000000E+00        -2.849137E+00         0.000000E+00        -2.878158E+01        -3.096318E+01        -3.075813E+01        -3.290971E+01        -2.726679E+01        -2.929840E+01        -8.826888E-01        -7.279877E-01        -8.221745E-01        -8.740816E-01        -9.764454E-01        -9.926320E-01         1.270000E+02         1.300000E+01         3.860000E+02         2.180000E+02         3.000000E+01         0.000000E+00         1.550000E+02         8.000000E+00         2.700000E+01         3.000000E+00         3.100000E+02         9.000000E+00         8.500000E+01         1.500000E+01         1.910000E+02         1.740000E+02         4.200000E+01         6.000000E+00
        7.602000E+07         9.814020E+00         2.393021E-01         4.564047E-01         3.042932E-01         3.332597E-01         3.198787E-01         3.598475E-01        -1.406098E+00        -1.592874E+00        -1.231728E+00         3.220000E+02         2.890000E+02         3.790000E+02        -1.882242E+01        -1.988227E+01        -1.751607E+01        -9.742649E+00        -9.738553E+00        -9.576947E+00        -5.240998E-01        -2.600683E-01        -6.594932E-01        -3.542476E+00         0.000000E+00        -2.452233E+00         0.000000E+00        -3.510795E+00         0.000000E+00        -2.730442E+01        -3.159257E+01        -2.945819E+01        -3.114244E+01        -2.389957E+01        -2.661061E+01        -6.289675E+00        -5.808273E+00        -6.472754E+00        -6.666523E+00        -7.436302E+00        -5.653607E+00        -4.817212E+00         0.000000E+00        -5.256356E+00         0.000000E+00        -4.157589E+00         0.000000E+00        -2.294207E+01        -2.695166E+01        -2.419881E+01        -2.718639E+01        -2.211033E+01        -2.430994E+01        -6.860325E+00        -6.648322E+00        -6.292984E+00        -6.137865E+00        -7.239963E+00        -8.285011E+00        -2.900300E+00         0.000000E+00        -2.154698E+00         0.000000E+00        -2.386971E+00         0.000000E+00        -2.906374E+01        -3.064630E+01        -3.063731E+01        -3.284957E+01        -2.734060E+01        -2.922358E+01        -7.574709E-01        -7.495030E-01        -8.203719E-01        -8.994544E-01        -8.803685E-01        -5.661292E-01         1.370000E+02         4.000000E+00         3.950000E+02         2.060000E+02         3.100000E+01         1.000000E+00         1.540000E+02         4.000000E+00         2.800000E+01         1.000000E+00         3.150000E+02         1.000000E+01         1.000000E+02         1.000000E+01         1.890000E+02         1.730000E+02         5.300000E+01         8.000000E+00
        7.605000E+07         9.669772E+00         2.386684E-01         4.554678E-01         3.058638E-01         3.294344E-01         3.154287E-01         3.619728E-01        -1.388804E+00        -1.595522E+00        -1.216915E+00         3.350000E+02         2.950000E+02         3.600000E+02        -1.819147E+01        -1.975968E+01        -1.755671E+01        -9.477916E+00        -9.692190E+00        -9.498580E+00        -7.394041E-01        -3.980175E-01        -4.650479E-01        -3.398718E+00         0.000000E+00        -2.344674E+00         0.000000E+00        -3.158818E+00         0.000000E+00        -2.784092E+01        -3.016888E+01        -2.955583E+01        -3.128712E+01        -2.528038E+01        -2.736490E+01        -6.253883E+00        -6.520133E+00        -6.405029E+00        -6.621083E+00        -6.819806E+00        -5.136574E+00        -5.412231E+00         0.000000E+00        -6.037241E+00         0.000000E+00        -4.124636E+00         0.000000E+00        -2.247652E+01        -2.491548E+01        -2.495206E+01        -2.827190E+01        -2.215470E+01        -2.438057E+01        -6.903070E+00        -8.221495E+00        -5.698986E+00        -5.489958E+00        -7.277211E+00        -7.601662E+00        -3.185528E+00         0.000000E+00        -2.296162E+00         0.000000E+00        -2.141302E+00         0.000000E+00        -2.874400E+01        -3.056507E+01        -3.079100E+01        -3.292220E+01        -2.791537E+01        -2.884913E+01        -8.537130E-01        -7.850876E-01        -7.441582E-01        -8.941424E-01        -6.593180E-01        -6.804530E-01         1.320000E+02         7.000000E+00         3.770000E+02         2.220000E+02         3.500000E+01         1.000000E+00         1.480000E+02         2.000000E+00         2.700000E+01         2.000000E+00         3.150000E+02         1.800000E+01         8.900000E+01         1.300000E+01         1.900000E+02         1.760000E+02         5.500000E+01         7.000000E+00
        7.608000E+07         1.004823E+01         2.566799E-01         4.552696E-01         2.880505E-01         3.372012E-01         3.347654E-01         3.609766E-01        -1.378664E+00        -1.579699E+00        -1.211447E+00         3.420000E+02         2.910000E+02         3.570000E+02        -1.858182E+01        -1.932701E+01        -1.798232E+01        -8.957773E+00        -9.882934E+00        -9.861629E+00        -6.459530E-01        -6.240010E-01        -3.890615E-01        -3.662901E+00         0.000000E+00        -2.451932E+00         0.000000E+00        -4.392959E+00                  NAN        -2.768103E+01        -2.885559E+01        -2.953976E+01        -3.129847E+01        -2.310222E+01                  NAN        -6.110007E+00        -6.718928E+00        -6.477805E+00        -6.613227E+00        -7.302933E+00                  NAN        -4.915647E+00         0.000000E+00        -6.030574E+00         0.000000E+00        -4.296014E+00         0.000000E+00        -2.263593E+01        -2.894209E+01        -2.471179E+01        -2.583788E+01        -2.219855E+01        -2.380906E+01        -6.974599E+00        -7.039620E+00        -6.030335E+00        -8.157517E+00        -7.175144E+00        -8.946335E+00        -2.380992E+00         0.000000E+00        -2.240944E+00         0.000000E+00        -2.686005E+00         0.000000E+00        -2.916472E+01        -3.133810E+01        -3.081293E+01        -3.284470E+01        -2.678665E+01        -2.795475E+01        -5.601593E-01        -1.152762E+00        -8.116218E-01        -9.571117E-01        -9.792383E-01        -6.160343E-01         1.350000E+02         1.000000E+01         3.610000E+02         2.410000E+02         2.700000E+01         0.000000E+00         1.660000E+02         1.000000E+00         2.700000E+01         2.000000E+00         3.070000E+02         9.000000E+00         9.400000E+01         1.800000E+01         1.800000E+02         1.820000E+02         5.000000E+01         4.000000E+00
        7.611000E+07         1.002284E+01         2.579645E-01         4.529294E-01         2.891060E-01         3.258726E-01         3.362628E-01         3.384437E-01        -1.412043E+00        -1.578919E+00        -1.250501E+00         3.360000E+02         2.960000E+02         3.580000E+02        -1.794490E+01        -1.934261E+01        -1.703607E+01        -9.455857E+00        -9.884259E+00        -9.585993E+00        -7.313073E-01        -4.271599E-01        -7.524694E-01        -2.870296E+00         0.000000E+00        -2.460140E+00         0.000000E+00        -3.091673E+00                  NAN        -2.782676E+01        -3.096415E+01        -2.936890E+01        -3.159890E+01        -2.472932E+01                  NAN        -6.607520E+00        -5.867400E+00        -6.623400E+00        -6.376531E+00        -6.563018E+00                  NAN        -5.032920E+00         0.000000E+00        -6.294378E+00                  NAN        -4.287396E+00         0.000000E+00        -2.272527E+01        -2.496636E+01        -2.336362E+01                  NAN        -2.226995E+01        -2.420011E+01        -7.068622E+00        -6.551591E+00        -6.968360E+00                  NAN        -6.943727E+00        -7.037847E+00        -2.219297E+00         0.000000E+00        -2.241973E+00         0.000000E+00        -2.809351E+00         0.000000E+00        -2.932958E+01        -3.088645E+01        -3.055497E+01        -3.310683E+01        -2.743198E+01        -2.796733E+01        -8.223125E-01        -9.189982E-01        -8.453862E-01        -9.124123E-01        -6.858308E-01        -9.000472E-01         1.410000E+02         9.000000E+00         3.620000E+02         2.330000E+02         2.900000E+01         0.000000E+00         1.590000E+02         8.000000E+00         3.000000E+01         0.000000E+00         3.010000E+02         1.400000E+01         1.060000E+02         1.200000E+01         1.820000E+02         1.770000E+02         4.400000E+01         5.000000E+00
        7.614000E+07         1.008040E+01         2.472376E-01         4.503476E-01         3.024148E-01         2.866948E-01         3.018962E-01         3.472116E-01        -1.430386E+00        -1.598331E+00        -1.236965E+00         3.160000E+02         2.880000E+02         3.860000E+02        -1.738781E+01        -1.954167E+01        -1.906110E+01        -9.537019E+00        -9.967783E+00        -8.854911E+00        -9.260479E-01        -3.824655E-01        -3.105160E-01        -3.279888E+00         0.000000E+00        -2.381557E+00         0.000000E+00        -4.739286E+00         0.000000E+00        -2.759563E+01        -3.050586E+01        -2.959048E+01        -3.163905E+01        -2.423189E+01        -2.570424E+01        -6.352155E+00        -6.387896E+00        -6.487266E+00        -6.376049E+00        -7.190176E+00        -5.961299E+00        -4.783822E+00         0.000000E+00        -6.608248E+00         0.000000E+00        -4.531082E+00         0.000000E+00        -2.267984E+01        -2.767984E+01        -2.369071E+01        -2.699435E+01        -2.200505E+01        -2.496890E+01        -6.924671E+00        -8.801751E+00        -6.246293E+00        -6.413206E+00        -7.066546E+00        -4.669436E+00        -1.674580E+00         0.000000E+00        -2.091882E+00         0.000000E+00        -3.117643E+00         0.000000E+00        -2.951533E+01        -3.076514E+01        -3.098798E+01        -3.331196E+01        -2.712358E+01        -2.867387E+01        -7.562714E-01        -7.720257E-01        -7.829850E-01        -9.437488E-01        -9.707184E-01        -8.779505E-01         1.330000E+02         1.100000E+01         3.770000E+02         2.200000E+02         3.100000E+01         2.000000E+00         1.450000E+02         7.000000E+00         2.900000E+01         2.000000E+00         3.250000E+02         4.000000E+00         8.200000E+01         2.500000E+01         1.970000E+02         1.620000E+02         5.800000E+01         5.000000E+00
        7.617000E+07         1.011264E+01         2.521597E-01         4.503576E-01         2.974827E-01         3.110324E-01         2.896668E-01         3.331601E-01        -1.398739E+00        -1.622690E+00        -1.243751E+00         3.270000E+02         2.900000E+02         3.730000E+02        -1.802956E+01        -1.946511E+01        -1.728655E+01        -9.703669E+00        -1.003406E+01        -9.528882E+00        -6.313382E-01        -2.708679E-01        -6.720664E-01        -3.371904E+00         0.000000E+00        -2.355300E+00         0.000000E+00        -3.181368E+00         0.000000E+00        -2.741806E+01        -2.761025E+01        -2.956731E+01        -3.178824E+01        -2.475309E+01        -2.954897E+01        -6.341189E+00        -6.880192E+00        -6.468570E+00        -6.478868E+00        -7.173205E+00        -7.084406E+00        -4.939810E+00         0.000000E+00        -7.092191E+00         0.000000E+00        -4.238114E+00         0.000000E+00        -2.289365E+01        -2.699848E+01        -2.440839E+01        -2.772189E+01        -2.230845E+01        -2.368997E+01        -6.791446E+00        -5.770629E+00        -5.560782E+00        -6.236551E+00        -7.043105E+00        -8.144562E+00        -2.701304E+00         0.000000E+00        -1.987866E+00         0.000000E+00        -2.720236E+00         0.000000E+00        -2.896637E+01        -3.064256E+01        -3.076580E+01        -3.283214E+01        -2.707546E+01        -2.948737E+01        -7.361765E-01        -5.691511E-01        -8.580213E-01        -1.005228E+00        -7.575765E-01        -8.272398E-01         1.350000E+02         1.300000E+01         3.840000E+02         2.140000E+02         2.400000E+01         4.000000E+00         1.620000E+02         7.000000E+00         2.600000E+01         3.000000E+00         3.020000E+02         1.200000E+01         9.400000E+01         1.700000E+01         1.900000E+02         1.730000E+02         5.000000E+01         1.000000E+01
        7.620000E+07         9.728307E+00         2.368469E-01         4.536663E-01         3.094868E-01         3.339777E-01         3.141417E-01         3.821147E-01        -1.389671E+00        -1.585730E+00        -1.204803E+00         3.120000E+02         2.970000E+02         3.810000E+02        -1.853249E+01        -1.977028E+01        -1.812369E+01        -9.598321E+00        -9.828437E+00        -9.085508E+00        -7.496878E-01        -3.189650E-01        -3.349102E-01        -3.315254E+00         0.000000E+00        -2.446797E+00         0.000000E+00        -3.634517E+00         0.000000E+00        -2.668735E+01        -3.100150E+01        -2.955842E+01        -3.165832E+01        -2.507850E+01        -2.894562E+01        -6.568529E+00        -6.281558E+00        -6.424321E+00        -6.362866E+00        -6.885939E+00        -7.132395E+00        -5.205824E+00         0.000000E+00        -6.997986E+00         0.000000E+00        -4.560854E+00         0.000000E+00        -2.266579E+01        -2.638407E+01        -2.303035E+01        -2.564592E+01        -2.201239E+01        -2.569471E+01        -6.743997E+00        -8.149399E+00        -6.044366E+00        -1.001959E+01        -7.095105E+00        -7.312812E+00        -2.777322E+00         0.000000E+00        -1.860233E+00         0.000000E+00        -2.353254E+00         0.000000E+00        -2.872159E+01        -3.123877E+01        -3.099193E+01        -3.286794E+01        -2.702798E+01        -2.948618E+01        -7.036113E-01        -8.757107E-01        -8.209493E-01        -9.905932E-01        -9.213399E-01        -1.262260E+00         1.240000E+02         1.200000E+01         3.970000E+02         2.060000E+02         2.900000E+01         6.000000E+00         1.520000E+02         6.000000E+00         2.900000E+01         1.000000E+00         3.050000E+02         1.900000E+01         8.400000E+01         1.800000E+01         1.970000E+02         1.730000E+02         4.700000E+01         1.300000E+01
        7.623000E+07         9.618485E+00         2.266718E-01         4.627912E-01         3.105370E-01         3.358285E-01         3.370029E-01         3.514036E-01        -1.384894E+00        -1.590859E+00        -1.236025E+00         3.280000E+02         2.950000E+02         3.670000E+02        -1.847041E+01        -2.030329E+01        -1.751438E+01        -9.280628E+00        -9.655328E+00        -9.386165E+00        -6.585851E-01        -3.343323E-01        -5.381451E-01        -4.255386E+00         0.000000E+00        -2.492849E+00         0.000000E+00        -2.871025E+00         0.000000E+00        -2.715736E+01        -2.964172E+01        -2.963165E+01        -3.128468E+01        -2.508028E+01        -2.711862E+01        -6.044900E+00        -6.345303E+00        -6.419306E+00        -6.681559E+00        -6.795104E+00        -6.332666E+00        -5.116096E+00         0.000000E+00        -5.792955E+00                  NAN        -3.988862E+00         0.000000E+00        -2.232791E+01        -2.597421E+01        -2.451989E+01                  NAN        -2.250638E+01        -2.490231E+01        -7.047839E+00        -7.118120E+00        -6.255950E+00                  NAN        -7.049751E+00        -8.042626E+00        -2.840143E+00         0.000000E+00        -2.081586E+00         0.000000E+00        -2.949377E+00         0.000000E+00        -2.873739E+01        -3.191090E+01        -3.097108E+01        -3.279608E+01        -2.728230E+01        -2.923065E+01        -7.331855E-01        -4.826833E-01        -7.634118E-01        -9.339335E-01        -7.630229E-01        -8.407858E-01         1.210000E+02         6.000000E+00         3.890000E+02         2.220000E+02         3.200000E+01         4.000000E+00         1.330000E+02         4.000000E+00         3.200000E+01         0.000000E+00         3.360000E+02         7.000000E+00         9.000000E+01         9.000000E+00         2.020000E+02         1.750000E+02         4.500000E+01         8.000000E+00
        7.626000E+07         9.759352E+00         2.311556E-01         4.569672E-01         3.118772E-01         2.998422E-01         3.286271E-01         3.346592E-01        -1.411261E+00        -1.585719E+00        -1.244372E+00         2.960000E+02         3.010000E+02         3.930000E+02        -1.778522E+01        -1.955298E+01        -1.816731E+01        -9.841585E+00        -9.829392E+00        -9.726157E+00        -6.884752E-01        -4.182338E-01        -4.619931E-01        -3.389442E+00         0.000000E+00        -2.531302E+00         0.000000E+00        -4.658334E+00                  NAN        -2.767585E+01        -3.026068E+01        -2.932655E+01        -3.188058E+01        -2.452749E+01                  NAN        -6.308039E+00        -6.565877E+00        -6.467971E+00        -6.506023E+00        -6.411012E+00                  NAN        -5.068491E+00         0.000000E+00        -7.006861E+00         0.000000E+00        -4.186491E+00         0.000000E+00        -2.242304E+01        -2.515443E+01        -2.368999E+01        -2.785949E+01        -2.224735E+01        -2.418451E+01        -7.137257E+00        -8.598347E+00        -5.725216E+00        -4.570475E+00        -7.012806E+00        -8.539061E+00        -2.681034E+00         0.000000E+00        -2.066724E+00         0.000000E+00        -2.361448E+00         0.000000E+00        -2.881125E+01        -3.155815E+01        -3.073440E+01        -3.313255E+01        -2.769652E+01        -2.937963E+01        -8.612236E-01        -8.322957E-01        -7.705098E-01        -9.426388E-01        -8.157783E-01        -7.797268E-01         1.120000E+02         1.800000E+01         3.760000E+02         2.280000E+02         4.000000E+01         0.000000E+00         1.400000E+02         7.000000E+00         2.700000E+01         3.000000E+00         3.270000E+02         8.000000E+00         8.100000E+01         2.000000E+01         1.990000E+02         1.710000E+02         4.800000E+01         6.000000E+00
        7.629000E+07         9.883720E+00         2.343334E-01         4.552915E-01         3.103751E-01         3.294634E-01         3.434807E-01         3.441263E-01        -1.411347E+00        -1.581207E+00        -1.228764E+00         3.130000E+02         2.900000E+02         3.870000E+02        -1.827342E+01        -1.972608E+01        -1.840665E+01        -9.566554E+00        -9.859562E+00        -9.280163E+00        -5.762279E-01        -3.572130E-01        -3.622573E-01        -3.429226E+00         0.000000E+00        -2.453342E+00         0.000000E+00        -3.353647E+00                  NAN        -2.699988E+01        -3.174465E+01        -2.963189E+01        -3.094404E+01        -2.470373E+01                  NAN        -6.340003E+00        -6.055924E+00        -6.415829E+00        -6.843148E+00        -6.356585E+00                  NAN        -4.930976E+00                  NAN        -6.966865E+00         0.000000E+00        -4.421161E+00         0.000000E+00        -2.302677E+01                  NAN        -2.492082E+01        -2.772458E+01        -2.174285E+01        -2.304899E+01        -6.985103E+00                  NAN        -5.735128E+00        -6.214011E+00        -7.382096E+00        -8.232236E+00        -2.189131E+00         0.000000E+00        -2.209370E+00         0.000000E+00        -2.279983E+00         0.000000E+00        -2.956738E+01        -3.063387E+01        -3.088390E+01        -3.270407E+01        -2.740236E+01        -2.783210E+01        -7.974480E-01        -1.141344E+00        -7.182541E-01        -9.393972E-01        -6.463949E-01        -1.031294E+00         1.260000E+02         9.000000E+00         3.830000E+02         2.210000E+02         3.500000E+01         0.000000E+00         1.510000E+02         0.000000E+00         2.700000E+01         2.000000E+00         3.200000E+02         1.200000E+01         9.300000E+01         7.000000E+00         1.970000E+02         1.660000E+02         5.400000E+01         6.000000E+00
        7.632000E+07         9.631165E+00         2.223863E-01         4.550788E-01         3.225350E-01         3.314125E-01         3.118104E-01         3.440135E-01        -1.389896E+00        -1.603364E+00        -1.210565E+00         2.750000E+02         3.080000E+02         4.070000E+02        -1.885407E+01        -1.994221E+01        -1.830626E+01        -9.779230E+00        -9.553546E+00        -9.107596E+00        -3.735538E-01        -3.455495E-01        -3.289519E-01        -3.418759E+00         0.000000E+00        -2.570643E+00         0.000000E+00        -4.121229E+00         0.000000E+00        -2.694362E+01        -3.092691E+01        -2.949361E+01        -3.131840E+01        -2.371797E+01        -2.542946E+01        -6.400554E+00        -6.032594E+00        -6.449191E+00        -6.569567E+00        -7.268379E+00        -8.664277E+00        -5.190716E+00         0.000000E+00        -6.503245E+00         0.000000E+00        -4.313379E+00         0.000000E+00        -2.306407E+01        -2.914050E+01        -2.425151E+01        -2.842906E+01        -2.227328E+01        -2.380193E+01        -6.975714E+00        -6.340220E+00        -6.451714E+00        -6.973257E+00        -7.082215E+00        -9.315560E+00        -2.075211E+00         0.000000E+00        -2.026815E+00         0.000000E+00        -2.794226E+00         0.000000E+00        -2.963674E+01        -3.148739E+01        -3.081027E+01        -3.270975E+01        -2.715788E+01        -2.858297E+01        -7.529603E-01        -7.110749E-01        -7.503385E-01        -8.544034E-01        -8.878458E-01        -7.245977E-01         1.190000E+02         9.000000E+00         3.880000E+02         2.190000E+02         3.700000E+01         2.000000E+00         1.480000E+02         2.000000E+00         2.600000E+01         2.000000E+00         3.230000E+02         1.100000E+01         8.500000E+01         1.200000E+01         2.010000E+02         1.620000E+02         6.400000E+01         1.200000E+01
        7.635000E+07         9.595302E+00         2.214102E-01         4.577569E-01         3.208328E-01         3.200957E-01         2.732988E-01         4.058664E-01        -1.393628E+00        -1.621533E+00        -1.188188E+00         2.860000E+02         3.060000E+02         3.980000E+02        -1.804533E+01        -1.854410E+01        -1.802013E+01        -9.810281E+00        -1.031599E+01        -9.201765E+00        -6.477852E-01        -6.188800E-01        -3.777863E-01        -3.571161E+00         0.000000E+00        -2.399393E+00         0.000000E+00        -3.090419E+00                  NAN        -2.679756E+01        -3.111708E+01        -2.957011E+01        -3.129642E+01        -2.409480E+01                  NAN        -6.506871E+00        -5.706037E+00        -6.483113E+00        -6.637396E+00        -6.957479E+00                  NAN        -4.942739E+00         0.000000E+00        -6.824444E+00         0.000000E+00        -4.293823E+00         0.000000E+00        -2.236925E+01        -2.533124E+01        -2.412346E+01        -3.009063E+01        -2.217090E+01        -2.321093E+01        -7.017315E+00        -7.111782E+00        -6.267457E+00        -6.268918E+00        -7.159871E+00        -8.210108E+00        -2.664858E+00         0.000000E+00        -1.593401E+00         0.000000E+00        -2.689892E+00         0.000000E+00        -2.852365E+01        -3.189024E+01        -3.112075E+01        -3.269536E+01        -2.737053E+01        -2.822791E+01        -7.774033E-01        -8.618625E-01        -8.716735E-01        -9.852326E-01        -8.571096E-01        -3.607742E-01         1.170000E+02         1.200000E+01         3.870000E+02         2.190000E+02         3.900000E+01         0.000000E+00         1.360000E+02         4.000000E+00         2.900000E+01         3.000000E+00         3.300000E+02         1.000000E+01         7.400000E+01         1.900000E+01         2.010000E+02         1.660000E+02         5.800000E+01         7.000000E+00
        7.638000E+07         1.010496E+01         2.471974E-01         4.577105E-01         2.950920E-01         3.364512E-01         3.224153E-01         3.434033E-01        -1.364725E+00        -1.589155E+00        -1.212865E+00         3.130000E+02         3.100000E+02         3.670000E+02        -1.811993E+01        -1.935061E+01        -1.723369E+01        -9.688791E+00        -9.217025E+00        -9.741699E+00        -8.101047E-01        -4.889788E-01        -4.169848E-01        -3.542776E+00         0.000000E+00        -2.408579E+00         0.000000E+00        -2.389257E+00         0.000000E+00        -2.703087E+01        -2.767411E+01        -2.997182E+01        -3.151201E+01        -2.444415E+01        -3.069857E+01        -6.535671E+00        -7.209546E+00        -6.319564E+00        -6.547205E+00        -7.612599E+00        -2.802562E+00        -4.743616E+00         0.000000E+00        -8.173116E+00         0.000000E+00        -4.411562E+00         0.000000E+00        -2.256567E+01        -2.427838E+01        -2.236379E+01        -2.813535E+01        -2.165218E+01        -2.258020E+01        -7.415495E+00        -7.881514E+00        -6.360862E+00        -7.192098E+00        -7.224552E+00        -9.208631E+00        -2.372204E+00         0.000000E+00        -1.782295E+00         0.000000E+00        -2.471319E+00         0.000000E+00        -2.879959E+01        -3.018941E+01        -3.107004E+01        -3.304677E+01        -2.699335E+01        -2.964327E+01        -8.268267E-01        -9.696107E-01        -7.817390E-01        -9.389455E-01        -7.777964E-01        -3.456277E-01         1.150000E+02         1.800000E+01         4.080000E+02         2.080000E+02         2.400000E+01         1.000000E+00         1.460000E+02         9.000000E+00         3.000000E+01         3.000000E+00         3.100000E+02         1.400000E+01         9.000000E+01         1.600000E+01         2.030000E+02         1.590000E+02         4.200000E+01         8.000000E+00
        7.641000E+07         9.709850E+00         2.397238E-01         4.587842E-01         3.014920E-01         3.500957E-01         3.073693E-01         3.675496E-01        -1.385185E+00        -1.595944E+00        -1.212022E+00         3.510000E+02         2.980000E+02         3.410000E+02        -1.775413E+01        -1.968354E+01        -1.808667E+01        -9.386537E+00        -9.694342E+00        -9.722036E+00        -7.751855E-01        -7.290122E-01        -4.638645E-01        -3.232974E+00         0.000000E+00        -2.463791E+00         0.000000E+00        -2.518211E+00                  NAN        -2.710255E+01        -2.705649E+01        -2.971439E+01        -3.139023E+01        -2.486266E+01                  NAN        -6.339283E+00        -8.255579E+00        -6.321431E+00        -6.786670E+00        -6.698454E+00                  NAN        -5.500411E+00         0.000000E+00        -6.824004E+00         0.000000E+00        -4.311106E+00         0.000000E+00        -2.207853E+01        -2.143118E+01        -2.419091E+01        -3.049473E+01        -2.233178E+01        -2.322365E+01        -7.105242E+00        -9.112931E+00        -6.123020E+00        -5.274501E+00        -7.011752E+00        -8.520834E+00        -3.162087E+00         0.000000E+00        -1.885004E+00         0.000000E+00        -2.781541E+00         0.000000E+00        -2.834527E+01        -3.026470E+01        -3.118739E+01        -3.266103E+01        -2.704230E+01        -2.901529E+01        -8.848964E-01        -9.534029E-01        -7.060773E-01        -9.247231E-01        -9.753459E-01        -8.636734E-01         1.300000E+02         6.000000E+00         4.020000E+02         2.080000E+02         2.800000E+01         0.000000E+00         1.410000E+02         4.000000E+00         2.700000E+01         3.000000E+00         3.080000E+02         2.900000E+01         8.500000E+01         9.000000E+00         1.900000E+02         1.710000E+02         4.700000E+01         1.100000E+01
        7.644000E+07         9.520879E+00         2.318788E-01         4.602720E-01         3.078492E-01         3.518563E-01         3.326897E-01         3.619163E-01        -1.393305E+00        -1.570041E+00        -1.222091E+00         2.960000E+02         2.890000E+02         4.050000E+02        -1.846597E+01        -1.912213E+01        -1.785801E+01        -9.738460E+00        -9.864146E+00        -9.332202E+00        -4.479956E-01        -5.985620E-01        -6.598761E-01        -3.636415E+00         0.000000E+00        -2.317342E+00         0.000000E+00        -3.363515E+00                  NAN        -2.718293E+01        -2.927662E+01        -2.952807E+01        -3.148604E+01        -2.539145E+01                  NAN        -6.464278E+00        -6.266327E+00        -6.450587E+00        -6.573479E+00        -6.499219E+00                  NAN        -5.170994E+00         0.000000E+00        -6.000046E+00         0.000000E+00        -4.264822E+00         0.000000E+00        -2.290687E+01        -2.191665E+01        -2.373218E+01        -2.992787E+01        -2.226169E+01        -2.357437E+01        -6.855372E+00        -9.365231E+00        -6.834582E+00        -6.525798E+00        -6.964867E+00        -7.055133E+00        -2.429148E+00         0.000000E+00        -1.764948E+00         0.000000E+00        -3.294403E+00         0.000000E+00        -2.875876E+01        -3.034854E+01        -3.098510E+01        -3.283112E+01        -2.645645E+01        -2.800065E+01        -8.501187E-01        -8.720688E-01        -8.652004E-01        -9.913389E-01        -7.396770E-01        -1.262871E+00         1.180000E+02         1.400000E+01         4.090000E+02         2.040000E+02         2.900000E+01         0.000000E+00         1.420000E+02         3.000000E+00         2.800000E+01         2.000000E+00         3.240000E+02         1.300000E+01         1.010000E+02         1.100000E+01         1.950000E+02         1.640000E+02         5.100000E+01         8.000000E+00
        7.647000E+07         9.960816E+00         2.293467E-01         4.548877E-01         3.157656E-01         3.602263E-01         2.770792E-01         3.507458E-01        -1.387018E+00        -1.632574E+00        -1.212640E+00         3.000000E+02         2.810000E+02         4.090000E+02        -1.876655E+01        -1.896525E+01        -1.717739E+01        -9.801135E+00        -1.072767E+01        -9.554066E+00        -5.104738E-01        -3.699653E-01        -7.804692E-01        -3.478099E+00         0.000000E+00        -2.313758E+00         0.000000E+00        -3.914691E+00         0.000000E+00        -2.717151E+01        -3.021814E+01        -2.969465E+01        -3.117503E+01        -2.429192E+01        -1.942148E+01        -6.199086E+00        -6.153915E+00        -6.365828E+00        -6.780498E+00        -6.850382E+00        -1.023170E+01        -5.450409E+00         0.000000E+00        -5.774916E+00         0.000000E+00        -4.339798E+00         0.000000E+00        -2.256076E+01        -2.514940E+01        -2.512446E+01        -3.733070E+01        -2.215532E+01        -2.398089E+01        -6.763727E+00        -7.703815E+00        -6.428546E+00        -4.185251E+00        -7.012738E+00        -8.420676E+00        -2.542162E+00         0.000000E+00        -2.177621E+00         0.000000E+00        -2.845778E+00         0.000000E+00        -2.917724E+01        -3.044846E+01        -3.081514E+01        -3.297981E+01        -2.723630E+01        -2.883729E+01        -6.426233E-01        -1.505186E+00        -7.739751E-01        -9.182194E-01        -8.726236E-01        -6.218295E-01         1.210000E+02         1.600000E+01         3.770000E+02         2.280000E+02         3.100000E+01         1.000000E+00         1.400000E+02         7.000000E+00         2.900000E+01         1.000000E+00         3.080000E+02         2.700000E+01         8.200000E+01         1.500000E+01         1.990000E+02         1.650000E+02         5.200000E+01         9.000000E+00
        7.650000E+07         1.002298E+01         2.463357E-01         4.548373E-01         2.988270E-01         3.464050E-01         3.151075E-01         3.131043E-01        -1.375419E+00        -1.611790E+00        -1.261019E+00         3.210000E+02         2.950000E+02         3.740000E+02        -1.825860E+01        -1.999032E+01        -1.752717E+01        -9.265624E+00        -9.775371E+00        -9.984446E+00        -6.964457E-01        -4.590374E-01        -4.908552E-01        -3.154067E+00         0.000000E+00        -2.514672E+00         0.000000E+00        -3.030758E+00                  NAN        -2.729069E+01        -2.923119E+01        -2.958124E+01        -3.136075E+01        -2.528804E+01                  NAN        -6.512445E+00        -6.749108E+00        -6.408338E+00        -6.748329E+00        -6.972421E+00                  NAN        -5.438912E+00         0.000000E+00        -5.736061E+00         0.000000E+00        -4.336597E+00         0.000000E+00        -2.266207E+01        -2.784578E+01        -2.452159E+01        -3.024324E+01        -2.218606E+01        -2.457920E+01        -6.685944E+00        -6.282599E+00        -5.912600E+00        -5.862032E+00        -6.981093E+00        -6.937680E+00        -2.267438E+00         0.000000E+00        -2.051801E+00         0.000000E+00        -2.379797E+00         0.000000E+00        -2.932855E+01        -3.119733E+01        -3.090106E+01        -3.280690E+01        -2.775695E+01        -2.943774E+01        -6.795376E-01        -9.749972E-01        -8.392139E-01        -9.238452E-01        -1.134440E+00        -5.389688E-01         1.290000E+02         1.000000E+01         3.950000E+02         2.160000E+02         2.400000E+01         0.000000E+00         1.490000E+02         6.000000E+00         2.600000E+01         1.000000E+00         3.140000E+02         1.600000E+01         8.800000E+01         1.700000E+01         1.970000E+02         1.610000E+02         5.300000E+01         8.000000E+00
        7.653000E+07         9.771198E+00         2.375844E-01         4.569973E-01         3.054183E-01         3.328525E-01         3.346182E-01         3.612423E-01        -1.405890E+00        -1.582369E+00        -1.200436E+00         3.310000E+02         2.910000E+02         3.680000E+02        -1.816650E+01        -2.024475E+01        -1.813913E+01        -9.438642E+00        -9.426799E+00        -9.468731E+00        -6.935673E-01        -5.500287E-01        -3.900414E-01        -3.376849E+00         0.000000E+00        -2.468152E+00         0.000000E+00        -4.508767E+00         0.000000E+00        -2.756708E+01        -3.078873E+01        -2.982757E+01        -3.130955E+01        -2.427148E+01        -2.188152E+01        -6.195550E+00        -5.851450E+00        -6.394833E+00        -6.573075E+00        -6.613145E+00        -8.682714E+00        -5.483950E+00         0.000000E+00        -6.164558E+00         0.000000E+00        -4.325332E+00         0.000000E+00        -2.256711E+01        -2.450680E+01        -2.545537E+01        -3.215478E+01        -2.211295E+01        -2.389040E+01        -7.018202E+00        -8.331611E+00        -6.144933E+00        -1.963798E+00        -7.208390E+00        -7.898802E+00        -2.683562E+00         0.000000E+00        -2.067013E+00         0.000000E+00        -2.696724E+00         0.000000E+00        -2.912201E+01        -3.075095E+01        -3.116033E+01        -3.291442E+01        -2.714176E+01        -2.862484E+01        -7.600849E-01        -7.898089E-01        -7.518136E-01        -9.388567E-01        -5.902543E-01        -4.236105E-01         1.230000E+02         9.000000E+00         3.940000E+02         2.230000E+02         2.200000E+01         3.000000E+00         1.460000E+02         2.000000E+00         2.600000E+01         2.000000E+00         3.130000E+02         2.300000E+01         9.200000E+01         1.600000E+01         2.080000E+02         1.560000E+02         5.000000E+01         6.000000E+00
        7.656000E+07         1.016355E+01         2.605874E-01         4.491321E-01         2.902805E-01         3.259269E-01         3.449280E-01         3.825516E-01        -1.388036E+00        -1.565369E+00        -1.184884E+00         3.770000E+02         2.960000E+02         3.170000E+02        -1.847840E+01        -1.930999E+01        -1.759520E+01        -9.541759E+00        -9.764684E+00        -9.843306E+00        -5.097759E-01        -5.796249E-01        -5.501939E-01        -3.570753E+00         0.000000E+00        -2.405272E+00         0.000000E+00        -4.059502E+00         0.000000E+00        -2.721051E+01        -2.988877E+01        -2.944338E+01        -3.151414E+01        -2.479739E+01        -2.170454E+01        -6.489983E+00        -7.581520E+00        -6.389298E+00        -6.476158E+00        -6.672812E+00        -9.586639E+00        -5.686453E+00         0.000000E+00        -7.098429E+00         0.000000E+00        -3.845556E+00         0.000000E+00        -2.255124E+01        -2.003988E+01        -2.414098E+01        -3.072173E+01        -2.216903E+01        -2.464470E+01        -6.594618E+00        -1.090065E+01        -5.858893E+00        -5.505491E+00        -7.223003E+00        -7.684321E+00        -2.486431E+00         0.000000E+00        -1.969592E+00         0.000000E+00        -3.011411E+00         0.000000E+00        -2.890412E+01        -3.088735E+01        -3.073622E+01        -3.300008E+01        -2.696739E+01        -2.831662E+01        -8.230221E-01        -8.580974E-01        -7.539434E-01        -8.862216E-01        -5.633174E-01        -5.114300E-01         1.370000E+02         3.000000E+00         3.850000E+02         2.270000E+02         2.000000E+01         2.000000E+00         1.610000E+02         1.000000E+00         2.100000E+01         3.000000E+00         3.080000E+02         1.800000E+01         1.050000E+02         8.000000E+00         1.970000E+02         1.640000E+02         4.700000E+01         1.000000E+01
        7.659000E+07         1.010346E+01         2.508136E-01         4.579114E-01         2.912749E-01         3.300336E-01         3.497337E-01         4.137265E-01        -1.385507E+00        -1.565090E+00        -1.170455E+00         3.270000E+02         3.110000E+02         3.520000E+02        -1.900879E+01        -2.034929E+01        -1.886300E+01        -9.419200E+00        -9.520820E+00        -9.295498E+00        -4.003055E-01        -4.113302E-01        -3.426323E-01        -3.666525E+00         0.000000E+00        -2.516109E+00         0.000000E+00        -4.017630E+00         0.000000E+00        -2.714400E+01        -3.017513E+01        -2.939981E+01        -3.122351E+01        -2.375034E+01        -3.014429E+01        -6.503821E+00        -6.671132E+00        -6.403086E+00        -6.763085E+00        -7.045414E+00        -5.290214E+00        -5.188133E+00         0.000000E+00        -5.483330E+00         0.000000E+00        -4.330580E+00         0.000000E+00        -2.253125E+01        -2.654163E+01        -2.515795E+01        -3.013625E+01        -2.222074E+01        -2.507049E+01        -6.945947E+00        -8.906846E+00        -6.257275E+00        -5.573484E+00        -7.224580E+00        -7.817388E+00        -2.867331E+00         0.000000E+00        -2.233220E+00         0.000000E+00        -2.702418E+00         0.000000E+00        -2.876469E+01        -3.122802E+01        -3.066804E+01        -3.278629E+01        -2.695977E+01        -2.781796E+01        -8.012355E-01        -8.262634E-01        -7.773409E-01        -9.176271E-01        -9.225409E-01        -8.968354E-01         1.380000E+02         9.000000E+00         4.080000E+02         2.010000E+02         1.700000E+01         1.000000E+00         1.550000E+02         2.000000E+00         2.400000E+01         4.000000E+00         3.180000E+02         9.000000E+00         1.010000E+02         1.200000E+01         2.010000E+02         1.670000E+02         4.000000E+01         8.000000E+00
        7.662000E+07         1.046344E+01         2.629247E-01         4.560949E-01         2.809804E-01         3.411767E-01         3.195250E-01         3.625740E-01        -1.364813E+00        -1.590837E+00        -1.195504E+00         3.530000E+02         2.940000E+02         3.430000E+02        -1.831085E+01        -1.934297E+01        -1.817079E+01        -9.805790E+00        -9.924847E+00        -9.487804E+00        -7.431611E-01        -3.792377E-01        -3.974248E-01        -3.379100E+00         0.000000E+00        -2.396159E+00         0.000000E+00        -3.840691E+00         0.000000E+00        -2.741456E+01        -3.106751E+01        -2.972644E+01        -3.133355E+01        -2.341815E+01        -2.604404E+01        -6.232684E+00        -6.566653E+00        -6.321110E+00        -6.740107E+00        -7.074170E+00        -4.421726E+00        -5.186247E+00         0.000000E+00        -6.591127E+00         0.000000E+00        -4.315356E+00         0.000000E+00        -2.298223E+01        -2.483056E+01        -2.493387E+01        -2.902845E+01        -2.170800E+01        -2.622188E+01        -6.691718E+00        -7.849508E+00        -5.660986E+00        -6.175422E+00        -7.240000E+00        -6.620835E+00        -2.859104E+00         0.000000E+00        -1.916207E+00         0.000000E+00        -2.567719E+00         0.000000E+00        -2.875253E+01        -3.149917E+01        -3.103757E+01        -3.286045E+01        -2.704112E+01        -2.749642E+01        -6.945672E-01        -8.623976E-01        -8.014324E-01        -1.055441E+00        -6.704410E-01        -9.615021E-01         1.440000E+02         9.000000E+00         3.880000E+02         2.150000E+02         1.700000E+01         1.000000E+00         1.620000E+02         4.000000E+00         2.500000E+01         5.000000E+00         3.040000E+02         1.200000E+01         9.500000E+01         1.700000E+01         1.910000E+02         1.740000E+02         4.600000E+01         9.000000E+00
        7.665000E+07         1.025748E+01         2.508681E-01         4.585218E-01         2.906101E-01         3.584651E-01         3.107578E-01         3.891851E-01        -1.361901E+00        -1.604298E+00        -1.177140E+00         3.070000E+02         3.050000E+02         3.780000E+02        -1.910729E+01        -1.971239E+01        -1.756265E+01        -9.301275E+00        -9.638563E+00        -9.204691E+00        -7.634885E-01        -3.868457E-01        -6.061531E-01        -3.369726E+00         0.000000E+00        -2.409536E+00         0.000000E+00        -2.923585E+00                  NAN        -2.748019E+01        -2.946266E+01        -2.964042E+01        -3.133577E+01        -2.463167E+01                  NAN        -6.237855E+00        -7.063823E+00        -6.475259E+00        -6.629053E+00        -6.678695E+00                  NAN        -5.197471E+00         0.000000E+00        -5.921597E+00         0.000000E+00        -4.371129E+00         0.000000E+00        -2.271521E+01        -2.471380E+01        -2.475748E+01        -3.040038E+01        -2.168441E+01        -2.448226E+01        -6.767624E+00        -6.292339E+00        -6.114742E+00        -5.882613E+00        -7.298613E+00        -7.814279E+00        -2.841956E+00         0.000000E+00        -1.971753E+00         0.000000E+00        -2.343595E+00         0.000000E+00        -2.884200E+01        -3.188756E+01        -3.127890E+01        -3.267467E+01        -2.729448E+01        -2.881481E+01        -7.958880E-01        -1.131073E+00        -7.676550E-01        -9.858050E-01        -6.934444E-01        -4.504357E-01         1.400000E+02         1.500000E+01         3.870000E+02         2.110000E+02         2.100000E+01         0.000000E+00         1.490000E+02         3.000000E+00         2.900000E+01         4.000000E+00         3.170000E+02         1.000000E+01         1.000000E+02         1.100000E+01         2.060000E+02         1.600000E+02         4.300000E+01         1.000000E+01
        7.668000E+07         9.879725E+00         2.355051E-01         4.671729E-01         2.973220E-01         3.293134E-01         2.718604E-01         3.922841E-01        -1.383863E+00        -1.619739E+00        -1.189117E+00         3.000000E+02         3.060000E+02         3.840000E+02        -1.907867E+01        -1.920176E+01        -1.849664E+01        -9.428692E+00        -1.036849E+01        -9.097337E+00        -4.828390E-01        -1.825537E-01        -3.476352E-01        -3.591757E+00         0.000000E+00        -2.468721E+00         0.000000E+00        -4.027158E+00                  NAN        -2.741079E+01        -2.855012E+01        -2.934170E+01        -3.127991E+01        -2.310397E+01                  NAN        -6.170858E+00        -6.788472E+00        -6.488585E+00        -6.671754E+00        -7.221092E+00                  NAN        -5.060108E+00         0.000000E+00        -5.934660E+00         0.000000E+00        -4.570894E+00         0.000000E+00        -2.345614E+01        -2.740151E+01        -2.471536E+01        -2.994433E+01        -2.196344E+01        -2.330497E+01        -6.776627E+00        -6.022883E+00        -6.396082E+00        -5.685168E+00        -7.082021E+00        -7.387211E+00        -2.524882E+00         0.000000E+00        -1.784708E+00         0.000000E+00        -2.847879E+00         0.000000E+00        -2.899232E+01        -3.168118E+01        -3.112640E+01        -3.268286E+01        -2.678844E+01        -2.706200E+01        -7.224297E-01        -7.258427E-01        -8.190798E-01        -9.348265E-01        -7.809282E-01        -1.112952E+00         1.260000E+02         1.500000E+01         3.850000E+02         2.270000E+02         2.100000E+01         0.000000E+00         1.460000E+02         6.000000E+00         2.900000E+01         3.000000E+00         3.250000E+02         3.000000E+00         9.100000E+01         1.400000E+01         2.090000E+02         1.620000E+02         4.800000E+01         4.000000E+00
        7.671000E+07         1.002128E+01         2.558964E-01         4.524168E-01         2.916868E-01         3.363039E-01         3.224423E-01         3.938288E-01        -1.384018E+00        -1.609237E+00        -1.196934E+00         3.440000E+02         2.790000E+02         3.670000E+02        -1.845293E+01        -1.964901E+01        -1.805221E+01        -9.725404E+00        -9.748154E+00        -9.366532E+00        -5.428933E-01        -3.222184E-01        -2.718041E-01        -3.492253E+00         0.000000E+00        -2.244470E+00         0.000000E+00        -3.893708E+00                  NAN        -2.758437E+01        -3.024633E+01        -2.935978E+01        -3.127933E+01        -2.450742E+01                  NAN        -6.275482E+00        -6.053987E+00        -6.474895E+00        -6.726304E+00        -6.311250E+00                  NAN        -5.522500E+00         0.000000E+00        -5.719681E+00         0.000000E+00        -4.463378E+00         0.000000E+00        -2.242781E+01        -2.610619E+01        -2.389502E+01        -3.076920E+01        -2.198091E+01        -2.492834E+01        -6.938502E+00        -6.646199E+00        -6.188550E+00        -6.480713E+00        -7.154429E+00        -6.805964E+00        -2.535841E+00         0.000000E+00        -2.037205E+00         0.000000E+00        -3.026503E+00         0.000000E+00        -2.931694E+01        -3.232866E+01        -3.085472E+01        -3.286665E+01        -2.690867E+01        -2.941265E+01        -8.180375E-01        -5.065498E-01        -8.809619E-01        -9.062152E-01        -6.420848E-01        -7.873525E-01         1.350000E+02         2.000000E+01         3.930000E+02         2.070000E+02         1.900000E+01         0.000000E+00         1.460000E+02         1.100000E+01         2.700000E+01         3.000000E+00         3.140000E+02         1.100000E+01         8.900000E+01         2.200000E+01         2.000000E+02         1.600000E+02         5.300000E+01         5.000000E+00
        7.674000E+07         9.708070E+00         2.370922E-01         4.653046E-01         2.976033E-01         3.593676E-01         3.300740E-01         3.814160E-01        -1.379740E+00        -1.593853E+00        -1.202544E+00         3.410000E+02         2.950000E+02         3.540000E+02        -1.799054E+01        -1.990487E+01        -1.833347E+01        -9.592918E+00        -9.552634E+00        -9.525512E+00        -7.587763E-01        -3.088412E-01        -1.715446E-01        -3.068310E+00         0.000000E+00        -2.369434E+00         0.000000E+00        -3.354355E+00         0.000000E+00        -2.784676E+01        -3.082264E+01        -2.953751E+01        -3.116670E+01        -2.425957E+01        -2.961199E+01        -6.469708E+00        -6.651019E+00        -6.379260E+00        -6.890662E+00        -7.040333E+00        -3.943467E+00        -5.114143E+00         0.000000E+00        -6.703720E+00         0.000000E+00        -4.483647E+00         0.000000E+00        -2.273545E+01        -1.697866E+01        -2.305940E+01        -2.987180E+01        -2.190010E+01        -2.303418E+01        -7.019946E+00        -1.264126E+01        -6.683765E+00        -6.033562E+00        -7.111474E+00        -7.721783E+00        -2.369449E+00         0.000000E+00        -1.819645E+00         0.000000E+00        -2.676705E+00         0.000000E+00        -2.952799E+01        -3.153515E+01        -3.112901E+01        -3.298271E+01        -2.698641E+01        -2.812199E+01        -8.160246E-01        -9.047628E-01        -8.276500E-01        -9.417295E-01        -6.577366E-01        -7.044872E-01         1.310000E+02         7.000000E+00         4.090000E+02         2.010000E+02         2.500000E+01         1.000000E+00         1.450000E+02         1.000000E+00         3.200000E+01         3.000000E+00         3.200000E+02         1.100000E+01         9.300000E+01         1.500000E+01         2.090000E+02         1.610000E+02         4.600000E+01         6.000000E+00
        7.677000E+07         9.985096E+00         2.520711E-01         4.525445E-01         2.953844E-01         2.848205E-01         3.175546E-01         3.403269E-01        -1.430789E+00        -1.590985E+00        -1.250669E+00         3.630000E+02         2.660000E+02         3.610000E+02        -1.777107E+01        -2.016628E+01        -1.785570E+01        -9.824932E+00        -9.656887E+00        -9.508298E+00        -6.954400E-01        -3.397837E-01        -4.103112E-01        -3.206978E+00         0.000000E+00        -2.429019E+00         0.000000E+00        -2.710038E+00                  NAN        -2.772079E+01        -3.121875E+01        -2.953385E+01        -3.146757E+01        -2.526054E+01                  NAN        -6.509615E+00        -5.730251E+00        -6.475617E+00        -6.684630E+00        -7.136628E+00                  NAN        -5.690307E+00         0.000000E+00        -6.173753E+00         0.000000E+00        -4.446026E+00         0.000000E+00        -2.220496E+01        -2.246590E+01        -2.500126E+01        -2.932901E+01        -2.193327E+01        -2.340094E+01        -6.851187E+00        -1.038289E+01        -6.455890E+00        -6.450922E+00        -7.175852E+00        -7.771733E+00        -2.343060E+00         0.000000E+00        -1.821960E+00         0.000000E+00        -2.720253E+00         0.000000E+00        -2.904094E+01        -3.058132E+01        -3.118778E+01        -3.289958E+01        -2.716292E+01        -2.752778E+01        -8.074775E-01        -9.469829E-01        -8.212692E-01        -1.020263E+00        -1.047759E+00        -3.139970E-01         1.340000E+02         1.700000E+01         3.800000E+02         2.190000E+02         2.400000E+01         0.000000E+00         1.520000E+02         4.000000E+00         2.600000E+01         3.000000E+00         3.110000E+02         1.600000E+01         9.000000E+01         2.500000E+01         1.900000E+02         1.770000E+02         4.400000E+01         5.000000E+00
        7.680000E+07         9.891962E+00         2.429283E-01         4.566558E-01         3.004159E-01         3.092327E-01         3.284877E-01         4.018009E-01        -1.418092E+00        -1.593073E+00        -1.172284E+00         3.600000E+02         2.740000E+02         3.560000E+02        -1.789149E+01        -1.951071E+01        -1.897308E+01        -9.434197E+00        -9.836012E+00        -8.962739E+00        -8.644165E-01        -3.624474E-01        -2.026431E-01        -3.760009E+00         0.000000E+00        -2.316014E+00         0.000000E+00        -3.389443E+00                  NAN        -2.749759E+01        -3.047826E+01        -2.957129E+01        -3.162235E+01        -2.344807E+01                  NAN        -6.195372E+00        -6.603500E+00        -6.346120E+00        -6.386684E+00        -7.117471E+00                  NAN        -5.530706E+00                  NAN        -6.562082E+00         0.000000E+00        -4.365124E+00         0.000000E+00        -2.269428E+01                  NAN        -2.396054E+01        -2.999835E+01        -2.204271E+01        -2.480106E+01        -6.860211E+00                  NAN        -6.277511E+00        -6.459370E+00        -7.062054E+00        -6.728429E+00        -2.416622E+00         0.000000E+00        -1.794681E+00         0.000000E+00        -2.590740E+00         0.000000E+00        -2.920323E+01        -3.215909E+01        -3.109595E+01        -3.290666E+01        -2.713099E+01        -2.810534E+01        -6.843025E-01        -9.014239E-01        -8.118010E-01        -9.917764E-01        -8.444393E-01        -5.189131E-01         1.270000E+02         1.200000E+01         3.830000E+02         2.290000E+02         2.300000E+01         0.000000E+00         1.520000E+02         0.000000E+00         2.600000E+01         3.000000E+00         3.260000E+02         5.000000E+00         9.300000E+01         1.900000E+01         1.920000E+02         1.770000E+02         4.400000E+01         1.200000E+01
        7.683000E+07         1.010416E+01         2.483142E-01         4.537471E-01         2.979387E-01         3.211716E-01         2.878680E-01         4.069783E-01        -1.422186E+00        -1.619971E+00        -1.172217E+00         3.740000E+02         2.660000E+02         3.500000E+02        -1.787669E+01        -1.932121E+01        -1.829195E+01        -9.361933E+00        -9.950328E+00        -9.897374E+00        -5.727355E-01        -5.759433E-01        -3.181234E-01        -3.154824E+00         0.000000E+00        -2.251290E+00         0.000000E+00        -3.225183E+00                  NAN        -2.763072E+01        -3.193435E+01        -2.952685E+01        -3.153868E+01        -2.537469E+01                  NAN        -6.386991E+00        -5.873344E+00        -6.365740E+00        -6.613953E+00        -6.827012E+00                  NAN        -5.889677E+00         0.000000E+00        -7.161655E+00         0.000000E+00        -4.206595E+00         0.000000E+00        -2.217321E+01        -2.428031E+01        -2.350615E+01        -2.804889E+01        -2.182811E+01        -2.349679E+01        -6.866971E+00        -9.044143E+00        -6.377718E+00        -6.205185E+00        -7.152062E+00        -7.365232E+00        -2.878825E+00         0.000000E+00        -1.766930E+00         0.000000E+00        -3.098153E+00         0.000000E+00        -2.905495E+01        -3.314004E+01        -3.130900E+01        -3.291442E+01        -2.703827E+01        -2.880049E+01        -6.741422E-01        -9.201968E-01        -7.543888E-01        -9.433551E-01        -7.850388E-01        -4.639708E-01         1.290000E+02         1.500000E+01         3.740000E+02         2.350000E+02         2.100000E+01         0.000000E+00         1.510000E+02         2.000000E+00         2.500000E+01         4.000000E+00         3.240000E+02         6.000000E+00         8.800000E+01         1.300000E+01         1.930000E+02         1.850000E+02         5.500000E+01         6.000000E+00
        7.686000E+07         1.014234E+01         2.512012E-01         4.599488E-01         2.888500E-01         3.104434E-01         3.354394E-01         3.597262E-01        -1.432563E+00        -1.592250E+00        -1.217570E+00         3.300000E+02         2.800000E+02         3.800000E+02        -1.826413E+01        -1.915372E+01        -1.810662E+01        -9.588568E+00        -9.769726E+00        -9.659123E+00        -4.009659E-01        -6.528762E-01        -3.992862E-01        -3.596640E+00         0.000000E+00        -2.245776E+00         0.000000E+00        -4.758334E+00         0.000000E+00        -2.710029E+01        -2.939908E+01        -2.958021E+01        -3.138728E+01        -2.349507E+01        -2.706765E+01        -6.445977E+00        -7.252538E+00        -6.463894E+00        -6.663010E+00        -6.677930E+00        -3.013089E+00        -5.258131E+00         0.000000E+00        -6.890047E+00         0.000000E+00        -4.365901E+00         0.000000E+00        -2.246603E+01        -2.288837E+01        -2.359473E+01        -2.916816E+01        -2.206120E+01        -2.362795E+01        -7.134284E+00        -9.473310E+00        -6.331265E+00        -6.609187E+00        -7.025414E+00        -7.663526E+00        -2.740937E+00         0.000000E+00        -2.035501E+00         0.000000E+00        -2.900536E+00         0.000000E+00        -2.884491E+01        -3.075918E+01        -3.093604E+01        -3.276064E+01        -2.701322E+01        -2.851794E+01        -6.544866E-01        -1.023198E+00        -8.277043E-01        -9.267850E-01        -7.860175E-01        -1.334370E+00         1.310000E+02         9.000000E+00         3.770000E+02         2.370000E+02         1.900000E+01         1.000000E+00         1.520000E+02         3.000000E+00         2.900000E+01         4.000000E+00         3.140000E+02         1.000000E+01         9.000000E+01         1.300000E+01         1.750000E+02         1.980000E+02         4.900000E+01         3.000000E+00
        7.689000E+07         9.871210E+00         2.414097E-01         4.603130E-01         2.982774E-01         3.084617E-01         3.009182E-01         3.731473E-01        -1.404919E+00        -1.619583E+00        -1.210770E+00         3.510000E+02         2.640000E+02         3.750000E+02        -1.818758E+01        -1.890593E+01        -1.750865E+01        -9.615473E+00        -1.012881E+01        -9.533831E+00        -5.599042E-01        -6.358106E-01        -5.321690E-01        -3.828959E+00         0.000000E+00        -2.161759E+00         0.000000E+00        -4.870375E+00                  NAN        -2.704209E+01        -3.035624E+01        -2.958432E+01        -3.129867E+01        -2.267081E+01                  NAN        -6.500736E+00        -6.682644E+00        -6.520771E+00        -6.769915E+00        -6.775798E+00                  NAN        -5.395703E+00         0.000000E+00        -7.267353E+00         0.000000E+00        -4.218317E+00         0.000000E+00        -2.259670E+01        -2.587381E+01        -2.418703E+01        -2.896724E+01        -2.202657E+01        -2.366742E+01        -6.936421E+00        -7.436639E+00        -5.850571E+00        -7.663299E+00        -7.079589E+00        -8.574921E+00        -2.199081E+00         0.000000E+00        -2.001881E+00         0.000000E+00        -2.837004E+00         0.000000E+00        -2.923347E+01        -3.144348E+01        -3.101184E+01        -3.299515E+01        -2.694427E+01        -2.898178E+01        -8.662257E-01        -8.694183E-01        -7.642647E-01        -1.000143E+00        -9.045521E-01        -5.473736E-01         1.310000E+02         1.000000E+01         3.780000E+02         2.340000E+02         2.100000E+01         0.000000E+00         1.480000E+02         2.000000E+00         2.300000E+01         6.000000E+00         3.230000E+02         1.000000E+01         9.000000E+01         1.300000E+01         1.780000E+02         1.970000E+02         4.100000E+01         7.000000E+00
        7.692000E+07         9.475776E+00         2.320621E-01         4.609142E-01         3.070237E-01         3.455239E-01         3.108731E-01         3.642445E-01        -1.375642E+00        -1.597814E+00        -1.226501E+00         3.340000E+02         2.830000E+02         3.730000E+02        -1.874511E+01        -1.903080E+01        -1.769244E+01        -9.614577E+00        -9.921278E+00        -9.127729E+00        -5.318435E-01        -6.097140E-01        -8.017624E-01        -3.526911E+00         0.000000E+00        -2.205690E+00         0.000000E+00        -3.273414E+00                  NAN        -2.738783E+01        -3.035053E+01        -2.978322E+01        -3.146566E+01        -2.377072E+01                  NAN        -6.506632E+00        -6.335848E+00        -6.311433E+00        -6.645985E+00        -6.798998E+00                  NAN        -5.886760E+00         0.000000E+00        -6.860459E+00         0.000000E+00        -4.312555E+00         0.000000E+00        -2.198936E+01        -2.858063E+01        -2.341946E+01        -2.993519E+01        -2.202694E+01        -2.459451E+01        -7.190668E+00        -8.024183E+00        -6.577855E+00        -5.618451E+00        -7.094666E+00        -8.576769E+00        -2.431654E+00         0.000000E+00        -1.917847E+00         0.000000E+00        -2.176255E+00         0.000000E+00        -2.899062E+01        -3.086548E+01        -3.102891E+01        -3.303610E+01        -2.789460E+01        -2.968872E+01        -8.238487E-01        -9.470746E-01        -9.051905E-01        -8.958988E-01        -7.238251E-01        -2.933767E-01         1.270000E+02         8.000000E+00         3.910000E+02         2.200000E+02         2.800000E+01         0.000000E+00         1.420000E+02         1.000000E+00         2.400000E+01         6.000000E+00         3.290000E+02         1.000000E+01         8.900000E+01         1.200000E+01         1.840000E+02         1.920000E+02         4.700000E+01         5.000000E+00
        7.695000E+07         9.813588E+00         2.443330E-01         4.591396E-01         2.965274E-01         3.287105E-01         3.060836E-01         3.796665E-01        -1.392923E+00        -1.602135E+00        -1.186219E+00         3.210000E+02         2.900000E+02         3.790000E+02        -1.862100E+01        -1.900370E+01        -1.787008E+01        -9.604138E+00        -1.024980E+01        -9.322567E+00        -5.425130E-01        -5.899035E-01        -5.811779E-01        -2.954416E+00         0.000000E+00        -2.370027E+00         0.000000E+00        -4.223037E+00                  NAN        -2.772721E+01        -2.743022E+01        -2.974005E+01        -3.163172E+01        -2.438892E+01                  NAN        -6.445084E+00        -8.129559E+00        -6.285178E+00        -6.505311E+00        -6.617391E+00                  NAN        -5.102533E+00                  NAN        -6.279358E+00         0.000000E+00        -4.511950E+00         0.000000E+00        -2.262229E+01                  NAN        -2.477785E+01        -3.050185E+01        -2.163453E+01        -2.392738E+01        -7.215464E+00                  NAN        -6.051487E+00        -5.959108E+00        -7.397455E+00        -7.347080E+00        -2.613947E+00         0.000000E+00        -1.997335E+00         0.000000E+00        -2.541576E+00         0.000000E+00        -2.869919E+01        -3.120382E+01        -3.113624E+01        -3.292001E+01        -2.713940E+01        -2.813609E+01        -8.501887E-01        -7.610157E-01        -8.119017E-01        -9.159528E-01        -6.380320E-01        -3.638862E-01         1.420000E+02         5.000000E+00         3.790000E+02         2.280000E+02         2.000000E+01         0.000000E+00         1.590000E+02         0.000000E+00         2.800000E+01         4.000000E+00         3.070000E+02         1.400000E+01         1.000000E+02         1.400000E+01         1.790000E+02         1.900000E+02         4.800000E+01         6.000000E+00
        7.698000E+07         9.718793E+00         2.378355E-01         4.593981E-01         3.027664E-01         3.220499E-01         2.664901E-01         3.845349E-01        -1.380955E+00        -1.641623E+00        -1.200770E+00         3.040000E+02         2.900000E+02         3.960000E+02        -1.830215E+01        -1.806009E+01        -1.804745E+01        -9.970047E+00        -1.004526E+01        -9.446738E+00        -6.197802E-01        -7.758251E-01        -4.939680E-01        -3.273048E+00         0.000000E+00        -2.200543E+00         0.000000E+00        -4.377627E+00                  NAN        -2.734286E+01        -3.044399E+01        -2.979336E+01        -3.149829E+01        -2.432626E+01                  NAN        -6.771398E+00        -7.150277E+00        -6.415476E+00        -6.665496E+00        -6.653602E+00                  NAN        -4.606254E+00         0.000000E+00        -6.562034E+00         0.000000E+00        -4.719022E+00         0.000000E+00        -2.260794E+01        -2.173072E+01        -2.422622E+01        -2.896555E+01        -2.175162E+01        -2.388124E+01        -6.898245E+00        -7.884905E+00        -5.614274E+00        -5.845095E+00        -7.064904E+00        -7.232543E+00        -2.911454E+00         0.000000E+00        -1.786445E+00         0.000000E+00        -2.544289E+00         0.000000E+00        -2.872727E+01        -3.003249E+01        -3.120251E+01        -3.305081E+01        -2.753173E+01        -2.405766E+01        -8.076840E-01        -1.422359E+00        -7.732452E-01        -8.698691E-01        -6.972516E-01        -2.572648E+00         1.320000E+02         7.000000E+00         3.870000E+02         2.280000E+02         2.000000E+01         0.000000E+00         1.450000E+02         4.000000E+00         2.900000E+01         5.000000E+00         3.130000E+02         1.600000E+01         9.300000E+01         9.000000E+00         1.900000E+02         1.820000E+02         4.900000E+01         1.000000E+00
        7.701000E+07         9.605282E+00         2.289557E-01         4.637878E-01         3.072565E-01         3.544019E-01         2.790968E-01         3.420473E-01        -1.344177E+00        -1.622822E+00        -1.216563E+00         2.940000E+02         2.960000E+02         4.000000E+02        -1.766358E+01        -1.853931E+01        -1.725852E+01        -9.544404E+00        -9.989251E+00        -9.884763E+00        -1.009226E+00        -8.311532E-01        -6.974676E-01        -3.608525E+00         0.000000E+00        -2.187517E+00         0.000000E+00        -2.787386E+00                  NAN        -2.695593E+01        -2.868758E+01        -2.994387E+01        -3.163591E+01        -2.503247E+01                  NAN        -6.330797E+00        -6.412294E+00        -6.318627E+00        -6.541664E+00        -6.954936E+00                  NAN        -4.410145E+00         0.000000E+00        -7.021427E+00         0.000000E+00        -4.396892E+00         0.000000E+00        -2.291082E+01        -2.567147E+01        -2.333454E+01        -3.129900E+01        -2.227106E+01        -2.364015E+01        -7.139465E+00        -7.740503E+00        -6.346388E+00        -5.722660E+00        -7.100681E+00        -7.751740E+00        -2.538589E+00         0.000000E+00        -2.009752E+00         0.000000E+00        -2.097742E+00         0.000000E+00        -2.877509E+01        -3.142097E+01        -3.111318E+01        -3.303640E+01        -2.720824E+01        -3.008142E+01        -8.730045E-01        -8.172377E-01        -7.831669E-01        -8.942163E-01        -9.621380E-01        -1.491654E-01         1.300000E+02         8.000000E+00         3.910000E+02         2.190000E+02         2.600000E+01         0.000000E+00         1.380000E+02         5.000000E+00         2.700000E+01         5.000000E+00         3.260000E+02         1.100000E+01         9.100000E+01         1.400000E+01         1.860000E+02         1.850000E+02         5.400000E+01         3.000000E+00
        7.704000E+07         9.827982E+00         2.460424E-01         4.617190E-01         2.922386E-01         3.510494E-01         2.846288E-01         3.428247E-01        -1.375465E+00        -1.613483E+00        -1.231287E+00         3.280000E+02         2.880000E+02         3.740000E+02        -1.936788E+01        -1.909164E+01        -1.745177E+01        -8.853487E+00        -9.834860E+00        -9.525154E+00        -5.943655E-01        -7.051287E-01        -7.965855E-01        -3.399422E+00         0.000000E+00        -2.379290E+00         0.000000E+00        -4.776487E+00                  NAN        -2.715085E+01        -2.864956E+01        -2.973661E+01        -3.122790E+01        -2.384226E+01                  NAN        -6.399430E+00        -8.239071E+00        -6.232977E+00        -6.750686E+00        -6.656914E+00                  NAN        -5.545012E+00         0.000000E+00        -7.004485E+00         0.000000E+00        -4.483322E+00         0.000000E+00        -2.278034E+01        -2.531994E+01        -2.251888E+01        -2.910765E+01        -2.156184E+01        -2.233335E+01        -6.838356E+00        -7.498472E+00        -6.842305E+00        -5.978739E+00        -7.076508E+00        -8.470820E+00        -2.573027E+00         0.000000E+00        -1.981858E+00         0.000000E+00        -2.565605E+00         0.000000E+00        -2.934651E+01        -2.992761E+01        -3.095597E+01        -3.289726E+01        -2.701833E+01        -2.800698E+01        -7.709704E-01        -8.347240E-01        -8.210632E-01        -9.681048E-01        -9.227074E-01        -7.106925E-01         1.300000E+02         1.000000E+01         3.910000E+02         2.230000E+02         2.000000E+01         0.000000E+00         1.420000E+02         1.100000E+01         2.800000E+01         4.000000E+00         3.050000E+02         2.200000E+01         9.100000E+01         2.100000E+01         1.940000E+02         1.730000E+02         4.200000E+01         5.000000E+00
        7.707000E+07         9.879950E+00         2.436451E-01         4.609603E-01         2.953945E-01         2.948923E-01         3.031487E-01         3.614089E-01        -1.430790E+00        -1.611091E+00        -1.223972E+00         3.060000E+02         2.730000E+02         4.110000E+02        -1.776281E+01        -1.895649E+01        -1.733747E+01        -9.981212E+00        -1.012593E+01        -9.611783E+00        -6.473453E-01        -8.096216E-01        -7.033148E-01        -3.265029E+00         0.000000E+00        -2.185606E+00         0.000000E+00        -3.963081E+00         0.000000E+00        -2.753733E+01        -2.862468E+01        -2.994045E+01        -3.126855E+01        -2.414241E+01        -2.521881E+01        -6.411686E+00        -6.659431E+00        -6.337831E+00        -6.745246E+00        -6.863803E+00        -8.149906E+00        -4.912121E+00         0.000000E+00        -6.389101E+00         0.000000E+00        -4.540538E+00         0.000000E+00        -2.266571E+01        -2.506405E+01        -2.451187E+01        -3.018890E+01        -2.211118E+01        -2.303340E+01        -6.879839E+00        -8.388321E+00        -5.728695E+00        -4.729719E+00        -7.027458E+00        -8.249824E+00        -2.512790E+00         0.000000E+00        -1.969033E+00         0.000000E+00        -2.484727E+00         0.000000E+00        -2.877709E+01        -3.116352E+01        -3.106306E+01        -3.292803E+01        -2.700328E+01        -2.945795E+01        -8.015617E-01        -9.103511E-01        -8.179818E-01        -9.657083E-01        -6.697044E-01        -9.677982E-01         1.250000E+02         1.200000E+01         3.900000E+02         2.260000E+02         2.000000E+01         1.000000E+00         1.490000E+02         5.000000E+00         2.300000E+01         6.000000E+00         3.200000E+02         9.000000E+00         8.700000E+01         1.700000E+01         1.920000E+02         1.790000E+02         4.700000E+01         5.000000E+00
        7.710000E+07         9.839758E+00         2.472947E-01         4.497900E-01         3.029153E-01         3.257920E-01         3.036216E-01         3.564194E-01        -1.419900E+00        -1.619029E+00        -1.242966E+00         3.170000E+02         2.670000E+02         4.060000E+02        -1.859251E+01        -1.938054E+01        -1.768345E+01        -9.978754E+00        -9.796065E+00        -9.284615E+00        -5.321188E-01        -7.206225E-01        -8.099647E-01        -3.387414E+00         0.000000E+00        -2.323001E+00         0.000000E+00        -4.178876E+00         0.000000E+00        -2.679762E+01        -2.989085E+01        -2.972225E+01        -3.116292E+01        -2.382579E+01        -2.619670E+01        -6.756846E+00        -6.493049E+00        -6.387684E+00        -6.790627E+00        -6.779642E+00        -6.083148E+00        -5.254655E+00         0.000000E+00        -6.117513E+00         0.000000E+00        -4.357523E+00         0.000000E+00        -2.269302E+01        -2.519870E+01        -2.469171E+01        -2.978837E+01        -2.220778E+01        -2.201910E+01        -7.066599E+00        -7.386586E+00        -5.798898E+00        -6.225894E+00        -7.139404E+00        -8.691298E+00        -2.791830E+00         0.000000E+00        -2.012301E+00         0.000000E+00        -2.622732E+00         0.000000E+00        -2.875754E+01        -3.051141E+01        -3.114512E+01        -3.257977E+01        -2.735102E+01        -2.796037E+01        -9.372353E-01        -6.737173E-01        -7.934084E-01        -1.014670E+00        -9.014533E-01        -6.273011E-01         1.290000E+02         1.000000E+01         3.690000E+02         2.390000E+02         2.500000E+01         2.000000E+00         1.570000E+02         3.000000E+00         2.300000E+01         5.000000E+00         3.190000E+02         5.000000E+00         9.500000E+01         1.200000E+01         1.910000E+02         1.780000E+02         4.700000E+01         1.000000E+01
        7.713000E+07         1.054361E+01         2.758458E-01         4.491120E-01         2.750422E-01         3.455956E-01         3.128300E-01         3.444094E-01        -1.384466E+00        -1.593992E+00        -1.259423E+00         3.620000E+02         2.700000E+02         3.580000E+02        -1.834320E+01        -1.869157E+01        -1.796424E+01        -9.552943E+00        -9.897549E+00        -9.641590E+00        -6.677050E-01        -8.417591E-01        -5.733555E-01        -3.597560E+00         0.000000E+00        -2.282625E+00         0.000000E+00        -3.530252E+00                  NAN        -2.673878E+01        -3.024797E+01        -2.986049E+01        -3.129844E+01        -2.490042E+01                  NAN        -6.517080E+00        -7.048215E+00        -6.620824E+00        -6.700186E+00        -6.810616E+00                  NAN        -5.133827E+00         0.000000E+00        -5.222679E+00         0.000000E+00        -4.222811E+00         0.000000E+00        -2.262482E+01        -2.456542E+01        -2.534293E+01        -2.808791E+01        -2.238688E+01        -2.432621E+01        -6.856030E+00        -7.079832E+00        -5.931912E+00        -6.157792E+00        -7.037798E+00        -7.744539E+00        -2.844749E+00         0.000000E+00        -1.976189E+00         0.000000E+00        -2.773317E+00         0.000000E+00        -2.860372E+01        -3.039044E+01        -3.137419E+01        -3.283557E+01        -2.711615E+01        -2.886021E+01        -9.153590E-01        -1.131226E+00        -7.621977E-01        -9.575614E-01        -6.085745E-01        -6.027157E-01         1.460000E+02         5.000000E+00         3.790000E+02         2.270000E+02         1.700000E+01         0.000000E+00         1.660000E+02         3.000000E+00         2.500000E+01         4.000000E+00         2.990000E+02         1.500000E+01         1.060000E+02         1.400000E+01         1.860000E+02         1.780000E+02         5.000000E+01         5.000000E+00
        7.716000E+07         1.010508E+01         2.528466E-01         4.490229E-01         2.981305E-01         3.215187E-01         3.221687E-01         3.642390E-01        -1.401691E+00        -1.581732E+00        -1.194262E+00         3.450000E+02         2.670000E+02         3.780000E+02        -1.810179E+01        -1.897105E+01        -1.845486E+01        -9.486775E+00        -9.644349E+00        -9.443698E+00        -6.120081E-01        -7.630165E-01        -4.447285E-01        -3.614670E+00         0.000000E+00        -2.222911E+00         0.000000E+00        -4.343595E+00                  NAN        -2.705271E+01        -3.135832E+01        -2.973020E+01        -3.120935E+01        -2.369304E+01                  NAN        -6.543264E+00        -6.329604E+00        -6.462515E+00        -6.671177E+00        -6.418799E+00                  NAN        -5.113652E+00         0.000000E+00        -7.068954E+00         0.000000E+00        -4.357470E+00         0.000000E+00        -2.291336E+01        -2.375601E+01        -2.396462E+01        -2.985175E+01        -2.210063E+01        -2.464626E+01        -6.680763E+00        -8.779478E+00        -6.119019E+00        -5.370741E+00        -6.915718E+00        -7.557147E+00        -2.804264E+00         0.000000E+00        -1.878257E+00         0.000000E+00        -2.789226E+00         0.000000E+00        -2.865669E+01        -3.086830E+01        -3.120156E+01        -3.267675E+01        -2.723612E+01        -2.824237E+01        -7.603872E-01        -8.679770E-01        -7.589928E-01        -9.754192E-01        -7.757308E-01        -7.084327E-01         1.310000E+02         1.400000E+01         3.820000E+02         2.190000E+02         2.800000E+01         0.000000E+00         1.520000E+02         7.000000E+00         2.300000E+01         5.000000E+00         3.180000E+02         7.000000E+00         1.010000E+02         1.500000E+01         1.860000E+02         1.800000E+02         4.800000E+01         6.000000E+00
        7.719000E+07         9.851201E+00         2.441457E-01         4.580877E-01         2.977666E-01         3.700560E-01         3.096323E-01         3.398903E-01        -1.360852E+00        -1.613504E+00        -1.241685E+00         3.200000E+02         2.990000E+02         3.710000E+02        -1.925590E+01        -1.930173E+01        -1.711581E+01        -9.512223E+00        -9.578500E+00        -9.588680E+00        -3.087454E-01        -7.831443E-01        -7.763611E-01        -3.489707E+00         0.000000E+00        -2.295080E+00         0.000000E+00        -3.268335E+00         0.000000E+00        -2.721128E+01        -2.865747E+01        -2.962773E+01        -3.118338E+01        -2.502378E+01        -2.412733E+01        -6.647627E+00        -7.748059E+00        -6.437599E+00        -6.736289E+00        -6.619283E+00        -8.621793E+00        -5.325189E+00         0.000000E+00        -6.043971E+00         0.000000E+00        -4.195929E+00         0.000000E+00        -2.255674E+01        -2.661135E+01        -2.343302E+01        -2.999595E+01        -2.188487E+01        -2.488829E+01        -6.779754E+00        -6.915182E+00        -6.651631E+00        -5.340039E+00        -7.185762E+00        -7.573368E+00        -2.681438E+00         0.000000E+00        -2.020283E+00         0.000000E+00        -2.244748E+00         0.000000E+00        -2.890298E+01        -3.057503E+01        -3.102962E+01        -3.265537E+01        -2.769233E+01        -2.810013E+01        -6.785543E-01        -9.941195E-01        -8.077798E-01        -9.917695E-01        -9.873905E-01        -6.593030E-01         1.360000E+02         8.000000E+00         4.030000E+02         2.010000E+02         2.400000E+01         2.000000E+00         1.500000E+02         2.000000E+00         3.000000E+01         4.000000E+00         3.100000E+02         1.600000E+01         1.040000E+02         1.300000E+01         2.030000E+02         1.650000E+02         3.800000E+01         7.000000E+00
        7.722000E+07         1.019408E+01         2.587894E-01         4.489915E-01         2.922191E-01         3.448578E-01         3.270589E-01         3.400739E-01        -1.376182E+00        -1.588764E+00        -1.227146E+00         3.640000E+02         2.730000E+02         3.530000E+02        -1.831987E+01        -1.915557E+01        -1.723647E+01        -9.596674E+00        -9.634594E+00        -9.935425E+00        -5.199711E-01        -7.400820E-01        -7.493632E-01        -3.159321E+00         0.000000E+00        -2.470588E+00         0.000000E+00        -2.794788E+00         0.000000E+00        -2.746236E+01        -2.990884E+01        -2.959226E+01        -3.148294E+01        -2.638724E+01        -2.389120E+01        -6.553425E+00        -5.664147E+00        -6.256907E+00        -6.470730E+00        -5.803225E+00        -9.271310E+00        -5.273425E+00         0.000000E+00        -4.649065E+00         0.000000E+00        -4.375566E+00         0.000000E+00        -2.302147E+01        -2.547957E+01        -2.505238E+01        -3.101975E+01        -2.177696E+01        -2.380110E+01        -6.726684E+00        -8.399042E+00        -6.529038E+00        -7.171901E+00        -7.156220E+00        -8.229340E+00        -2.626880E+00         0.000000E+00        -1.955598E+00         0.000000E+00        -2.656809E+00         0.000000E+00        -2.881651E+01        -3.157954E+01        -3.107197E+01        -3.281420E+01        -2.735580E+01        -2.736776E+01        -7.979395E-01        -6.373058E-01        -7.659388E-01        -8.526466E-01        -6.066486E-01        -1.304531E+00         1.430000E+02         5.000000E+00         3.740000E+02         2.270000E+02         2.100000E+01         4.000000E+00         1.540000E+02         1.000000E+00         2.400000E+01         3.000000E+00         3.080000E+02         2.200000E+01         1.120000E+02         1.100000E+01         1.850000E+02         1.790000E+02         3.500000E+01         1.000000E+01
        7.725000E+07         1.013749E+01         2.593071E-01         4.461459E-01         2.945470E-01         3.122576E-01         2.863594E-01         3.506960E-01        -1.434492E+00        -1.633453E+00        -1.221413E+00         3.510000E+02         2.760000E+02         3.630000E+02        -1.766320E+01        -1.936013E+01        -1.801175E+01        -1.006104E+01        -1.005341E+01        -9.349217E+00        -5.193083E-01        -5.376693E-01        -5.785377E-01        -3.327024E+00         0.000000E+00        -2.360254E+00         0.000000E+00        -3.263381E+00         0.000000E+00        -2.773488E+01        -2.954967E+01        -2.977514E+01        -3.139130E+01        -2.510425E+01        -2.454718E+01        -6.318860E+00        -7.393004E+00        -6.270165E+00        -6.699110E+00        -6.655562E+00        -8.539707E+00        -5.392817E+00         0.000000E+00        -5.353826E+00         0.000000E+00        -4.247659E+00         0.000000E+00        -2.260674E+01        -2.262830E+01        -2.524789E+01        -3.086759E+01        -2.213900E+01        -2.386584E+01        -6.945080E+00        -6.780208E+00        -5.869335E+00        -5.271061E+00        -7.098445E+00        -8.355676E+00        -2.577548E+00         0.000000E+00        -1.873299E+00         0.000000E+00        -2.219365E+00         0.000000E+00        -2.891648E+01        -3.051866E+01        -3.132020E+01        -3.279515E+01        -2.743375E+01        -3.080055E+01        -8.523583E-01        -8.771225E-01        -7.219277E-01        -8.785761E-01        -8.201820E-01        -1.685211E-01         1.380000E+02         9.000000E+00         3.720000E+02         2.270000E+02         2.700000E+01         1.000000E+00         1.560000E+02         3.000000E+00         2.400000E+01         3.000000E+00         3.160000E+02         1.000000E+01         1.070000E+02         1.100000E+01         1.890000E+02         1.750000E+02         4.900000E+01         4.000000E+00
        7.728000E+07         1.079506E+01         2.768412E-01         4.450355E-01         2.781232E-01         3.467916E-01         2.998561E-01         3.744966E-01        -1.380801E+00        -1.607611E+00        -1.213423E+00         3.750000E+02         2.810000E+02         3.340000E+02        -1.854556E+01        -1.911290E+01        -1.917394E+01        -9.317075E+00        -9.949401E+00        -8.992207E+00        -5.533350E-01        -5.779471E-01        -2.971723E-01        -3.228982E+00         0.000000E+00        -2.368471E+00         0.000000E+00        -4.041072E+00         0.000000E+00        -2.735518E+01        -2.988288E+01        -2.954249E+01        -3.131990E+01        -2.453457E+01        -2.423774E+01        -6.518441E+00        -6.813482E+00        -6.305424E+00        -6.767257E+00        -5.665196E+00        -8.019587E+00        -5.838897E+00         0.000000E+00        -5.316402E+00         0.000000E+00        -4.492408E+00         0.000000E+00        -2.228229E+01        -2.791284E+01        -2.522419E+01        -3.062632E+01        -2.176286E+01        -2.474413E+01        -6.817369E+00        -7.599823E+00        -6.489125E+00        -4.721439E+00        -7.281469E+00        -6.868513E+00        -2.577875E+00         0.000000E+00        -1.935408E+00         0.000000E+00        -2.219075E+00         0.000000E+00        -2.896890E+01        -3.069669E+01        -3.091769E+01        -3.308285E+01        -2.770485E+01        -2.933961E+01        -7.204898E-01        -1.151168E+00        -7.879614E-01        -9.369681E-01        -7.279514E-01        -5.867658E-01         1.560000E+02         1.000000E+01         3.600000E+02         2.310000E+02         1.500000E+01         2.000000E+00         1.640000E+02         5.000000E+00         2.300000E+01         2.000000E+00         3.130000E+02         5.000000E+00         1.030000E+02         9.000000E+00         1.910000E+02         1.750000E+02         3.900000E+01         7.000000E+00
        7.731000E+07         1.067893E+01         2.690950E-01         4.482759E-01         2.826291E-01         3.231019E-01         3.045601E-01         3.358328E-01        -1.397700E+00        -1.603549E+00        -1.229431E+00         3.330000E+02         2.760000E+02         3.810000E+02        -1.886810E+01        -1.920596E+01        -1.837468E+01        -9.086847E+00        -9.922613E+00        -9.424566E+00        -3.391838E-01        -4.323679E-01        -5.086761E-01        -3.176456E+00         0.000000E+00        -2.252963E+00         0.000000E+00        -3.196283E+00                  NAN        -2.747896E+01        -2.880919E+01        -2.970058E+01        -3.143639E+01        -2.476510E+01                  NAN        -6.479470E+00        -6.640288E+00        -6.464993E+00        -6.670208E+00        -7.039542E+00                  NAN        -5.149838E+00         0.000000E+00        -6.100314E+00         0.000000E+00        -4.708340E+00         0.000000E+00        -2.290397E+01        -2.638891E+01        -2.347886E+01        -3.251391E+01        -2.172954E+01        -2.367337E+01        -6.695590E+00        -6.019513E+00        -6.497486E+00        -5.405519E+00        -7.129724E+00        -7.488338E+00        -2.546830E+00         0.000000E+00        -2.088493E+00         0.000000E+00        -3.094255E+00         0.000000E+00        -2.908042E+01        -3.073895E+01        -3.094336E+01        -3.305572E+01        -2.674154E+01        -2.992503E+01        -7.868255E-01        -9.502892E-01        -8.029843E-01        -9.086328E-01        -6.418912E-01        -7.495704E-01         1.480000E+02         1.300000E+01         3.810000E+02         2.160000E+02         1.600000E+01         0.000000E+00         1.730000E+02         1.000000E+00         2.200000E+01         2.000000E+00         3.050000E+02         9.000000E+00         1.080000E+02         1.600000E+01         1.800000E+02         1.810000E+02         3.500000E+01         6.000000E+00
        7.734000E+07         1.023559E+01         2.590907E-01         4.571581E-01         2.837512E-01         3.677114E-01         2.907807E-01         3.411793E-01        -1.336812E+00        -1.617089E+00        -1.228782E+00         3.540000E+02         2.870000E+02         3.490000E+02        -1.876905E+01        -1.951966E+01        -1.776948E+01        -9.760061E+00        -9.816980E+00        -9.412697E+00        -3.773512E-01        -4.504785E-01        -4.768442E-01        -3.091259E+00         0.000000E+00        -2.386119E+00         0.000000E+00        -3.363489E+00                  NAN        -2.733183E+01        -3.376016E+01        -2.974211E+01        -3.155851E+01        -2.407531E+01                  NAN        -6.632052E+00        -5.481842E+00        -6.345598E+00        -6.630780E+00        -6.814537E+00                  NAN        -5.343494E+00         0.000000E+00        -5.657343E+00         0.000000E+00        -4.367352E+00         0.000000E+00        -2.291994E+01        -2.723455E+01        -2.494587E+01        -3.017830E+01        -2.195638E+01        -2.304494E+01        -7.022033E+00        -6.190288E+00        -6.294735E+00        -7.816778E+00        -7.204259E+00        -8.738458E+00        -2.178149E+00         0.000000E+00        -2.258094E+00         0.000000E+00        -2.561661E+00         0.000000E+00        -2.935689E+01        -3.138307E+01        -3.068114E+01        -3.285955E+01        -2.768791E+01        -2.817508E+01        -8.018531E-01        -1.048566E+00        -8.412512E-01        -9.472777E-01        -4.944824E-01        -8.092077E-01         1.400000E+02         5.000000E+00         3.880000E+02         2.230000E+02         1.800000E+01         0.000000E+00         1.620000E+02         1.000000E+00         2.800000E+01         2.000000E+00         3.090000E+02         1.000000E+01         1.020000E+02         1.000000E+01         1.970000E+02         1.770000E+02         4.100000E+01         4.000000E+00
        7.737000E+07         1.055329E+01         2.689574E-01         4.506783E-01         2.803642E-01         3.597118E-01         3.251750E-01         3.422158E-01        -1.363890E+00        -1.588351E+00        -1.236245E+00         3.570000E+02         2.830000E+02         3.500000E+02        -1.952630E+01        -1.952918E+01        -1.753572E+01        -9.115885E+00        -9.793621E+00        -9.409448E+00        -3.142873E-01        -4.116412E-01        -4.857328E-01        -3.627560E+00         0.000000E+00        -2.281922E+00         0.000000E+00        -3.410002E+00                  NAN        -2.697743E+01        -3.030772E+01        -2.982058E+01        -3.140491E+01        -2.359429E+01                  NAN        -6.550990E+00        -5.894685E+00        -6.423158E+00        -6.680872E+00        -6.786650E+00                  NAN        -5.530549E+00         0.000000E+00        -5.088359E+00         0.000000E+00        -4.322881E+00         0.000000E+00        -2.252179E+01        -2.262409E+01        -2.508484E+01        -2.845014E+01        -2.184543E+01        -2.586111E+01        -7.046650E+00        -9.868665E+00        -6.678514E+00        -5.656608E+00        -7.191489E+00        -6.151477E+00        -2.146612E+00         0.000000E+00        -2.158905E+00         0.000000E+00        -2.179099E+00         0.000000E+00        -2.928964E+01        -3.010726E+01        -3.113203E+01        -3.277951E+01        -2.694754E+01        -2.759230E+01        -8.887384E-01        -9.228411E-01        -7.816924E-01        -1.009842E+00        -7.126116E-01        -1.360397E+00         1.500000E+02         1.000000E+01         3.880000E+02         2.100000E+02         1.600000E+01         0.000000E+00         1.660000E+02         2.000000E+00         2.600000E+01         1.000000E+00         3.060000E+02         1.100000E+01         1.060000E+02         1.100000E+01         2.000000E+02         1.690000E+02         4.300000E+01         5.000000E+00
        7.740000E+07         1.040375E+01         2.659716E-01         4.496243E-01         2.844041E-01         3.483535E-01         2.957728E-01         3.441362E-01        -1.369933E+00        -1.619211E+00        -1.233584E+00         3.590000E+02         2.800000E+02         3.510000E+02        -1.835870E+01        -1.909152E+01        -1.821646E+01        -9.525281E+00        -1.053561E+01        -9.795715E+00        -6.946430E-01        -3.784014E-01        -2.870883E-01        -3.091798E+00         0.000000E+00        -2.320979E+00         0.000000E+00        -2.263319E+00         0.000000E+00        -2.754154E+01        -2.994015E+01        -2.976607E+01        -3.165989E+01        -2.511066E+01        -2.259725E+01        -6.501615E+00        -7.778138E+00        -6.440074E+00        -6.566948E+00        -6.776379E+00        -8.037612E+00        -5.344729E+00         0.000000E+00        -5.300195E+00         0.000000E+00        -4.542570E+00         0.000000E+00        -2.247856E+01        -2.582532E+01        -2.540113E+01        -3.206390E+01        -2.142018E+01        -2.426154E+01        -6.867081E+00        -8.206645E+00        -6.953195E+00        -5.505224E+00        -7.206571E+00        -6.399105E+00        -2.316232E+00         0.000000E+00        -2.013158E+00         0.000000E+00        -2.875344E+00         0.000000E+00        -2.942779E+01        -3.087328E+01        -3.094008E+01        -3.321919E+01        -2.704279E+01        -2.900437E+01        -8.463138E-01        -9.279441E-01        -9.304455E-01        -8.734555E-01        -7.337678E-01        -1.238457E+00         1.610000E+02         7.000000E+00         3.610000E+02         2.240000E+02         2.000000E+01         1.000000E+00         1.640000E+02         5.000000E+00         2.700000E+01         1.000000E+00         3.080000E+02         7.000000E+00         1.010000E+02         1.800000E+01         1.960000E+02         1.710000E+02         3.600000E+01         7.000000E+00
        7.743000E+07         1.002749E+01         2.550024E-01         4.585543E-01         2.864433E-01         3.474381E-01         2.924850E-01         3.610954E-01        -1.397602E+00        -1.620061E+00        -1.220380E+00         3.150000E+02         2.790000E+02         3.960000E+02        -1.840913E+01        -1.941339E+01        -1.805735E+01        -9.230956E+00        -9.765677E+00        -9.374217E+00        -6.563720E-01        -4.744665E-01        -4.577388E-01        -2.917899E+00         0.000000E+00        -2.324611E+00         0.000000E+00        -4.155282E+00                  NAN        -2.757513E+01        -2.869349E+01        -2.943160E+01        -3.108408E+01        -2.410864E+01                  NAN        -6.401681E+00        -7.445812E+00        -6.541660E+00        -6.655887E+00        -6.647738E+00                  NAN        -5.337790E+00         0.000000E+00        -5.451845E+00         0.000000E+00        -4.598474E+00         0.000000E+00        -2.305086E+01        -2.451805E+01        -2.318147E+01        -2.986294E+01        -2.176460E+01        -2.427361E+01        -6.515269E+00        -8.347028E+00        -6.698082E+00        -6.010533E+00        -7.139140E+00        -5.936829E+00        -2.373255E+00         0.000000E+00        -1.965012E+00         0.000000E+00        -2.581970E+00         0.000000E+00        -2.921039E+01        -3.095361E+01        -3.068998E+01        -3.290929E+01        -2.663856E+01        -3.145941E+01        -8.506196E-01        -1.014018E+00        -8.577569E-01        -8.973516E-01        -8.041444E-01        -1.082352E-01         1.360000E+02         1.500000E+01         3.750000E+02         2.280000E+02         2.000000E+01         0.000000E+00         1.600000E+02         3.000000E+00         2.800000E+01         3.000000E+00         3.140000E+02         4.000000E+00         9.100000E+01         2.000000E+01         2.120000E+02         1.610000E+02         4.200000E+01         4.000000E+00
        7.746000E+07         1.002563E+01         2.411504E-01         4.610455E-01         2.978042E-01         3.244377E-01         2.844780E-01         3.986545E-01        -1.432563E+00        -1.623277E+00        -1.179442E+00         3.000000E+02         2.850000E+02         4.050000E+02        -1.887862E+01        -1.957055E+01        -1.805678E+01        -9.697164E+00        -1.001078E+01        -9.242731E+00        -7.229612E-01        -2.795181E-01        -4.575963E-01        -3.148660E+00         0.000000E+00        -2.235916E+00         0.000000E+00        -4.598834E+00         0.000000E+00        -2.740465E+01        -2.978072E+01        -2.956355E+01        -3.139693E+01        -2.274560E+01        -2.334237E+01        -6.586762E+00        -6.631528E+00        -6.447663E+00        -6.609759E+00        -7.408214E+00        -8.833904E+00        -5.108355E+00         0.000000E+00        -6.529159E+00         0.000000E+00        -4.550535E+00         0.000000E+00        -2.326568E+01        -2.500882E+01        -2.447263E+01        -2.652711E+01        -2.176809E+01        -2.338272E+01        -6.718340E+00        -7.742626E+00        -6.619501E+00        -6.842028E+00        -7.217989E+00        -8.450740E+00        -2.283243E+00         0.000000E+00        -2.038813E+00         0.000000E+00        -3.141580E+00         0.000000E+00        -2.926512E+01        -3.026585E+01        -3.087618E+01        -3.271181E+01        -2.674871E+01        -2.929230E+01        -7.447129E-01        -1.439607E+00        -8.666695E-01        -9.510415E-01        -8.711314E-01        -7.262331E-01         1.420000E+02         1.100000E+01         3.870000E+02         2.120000E+02         2.100000E+01         1.000000E+00         1.520000E+02         2.000000E+00         2.500000E+01         6.000000E+00         3.210000E+02         6.000000E+00         9.700000E+01         1.300000E+01         2.040000E+02         1.740000E+02         4.500000E+01         5.000000E+00
        7.749000E+07         1.003564E+01         2.379962E-01         4.584036E-01         3.036001E-01         3.407650E-01         3.205066E-01         3.413836E-01        -1.388593E+00        -1.609891E+00        -1.210028E+00         3.160000E+02         2.830000E+02         3.910000E+02        -1.867212E+01        -2.005870E+01        -1.725113E+01        -9.368258E+00        -9.522276E+00        -9.751151E+00        -3.776470E-01        -4.277432E-01        -7.114533E-01        -3.621957E+00         0.000000E+00        -2.370118E+00         0.000000E+00        -4.634906E+00         0.000000E+00        -2.678233E+01        -3.145177E+01        -2.959575E+01        -3.149490E+01        -2.374758E+01        -2.296441E+01        -6.615223E+00        -5.976011E+00        -6.443194E+00        -6.807139E+00        -6.642007E+00        -8.573445E+00        -5.225696E+00         0.000000E+00        -6.088040E+00         0.000000E+00        -4.339285E+00         0.000000E+00        -2.262897E+01        -2.457344E+01        -2.402848E+01        -2.856852E+01        -2.228797E+01        -2.395837E+01        -6.968986E+00        -8.985979E+00        -6.299465E+00        -5.385700E+00        -7.006762E+00        -7.855760E+00        -2.000788E+00         0.000000E+00        -2.129366E+00         0.000000E+00        -2.068951E+00         0.000000E+00        -2.952763E+01        -3.122557E+01        -3.080365E+01        -3.294953E+01        -2.776451E+01        -2.782073E+01        -7.090031E-01        -7.747910E-01        -8.370215E-01        -9.574539E-01        -7.341734E-01        -3.898949E-01         1.340000E+02         1.200000E+01         3.770000E+02         2.270000E+02         2.200000E+01         2.000000E+00         1.420000E+02         2.000000E+00         3.000000E+01         5.000000E+00         3.220000E+02         1.100000E+01         8.800000E+01         1.300000E+01         2.020000E+02         1.700000E+02         6.000000E+01         5.000000E+00
        7.752000E+07         1.001712E+01         2.378656E-01         4.570375E-01         3.050968E-01         3.399921E-01         2.951415E-01         3.747091E-01        -1.394724E+00        -1.624241E+00        -1.202901E+00         3.080000E+02         2.810000E+02         4.010000E+02        -1.912762E+01        -1.939602E+01        -1.868488E+01        -9.273061E+00        -9.997717E+00        -9.004250E+00        -3.880763E-01        -5.652189E-01        -4.310019E-01        -2.997623E+00         0.000000E+00        -2.410466E+00         0.000000E+00        -5.287031E+00         0.000000E+00        -2.742252E+01        -2.947015E+01        -2.975724E+01        -3.106960E+01        -2.159955E+01        -2.892205E+01        -6.549153E+00        -6.627325E+00        -6.362666E+00        -6.713650E+00        -7.245263E+00        -4.375641E+00        -5.679695E+00         0.000000E+00        -5.341688E+00         0.000000E+00        -4.794726E+00         0.000000E+00        -2.275696E+01        -2.539387E+01        -2.463336E+01        -2.980685E+01        -2.158728E+01        -2.284624E+01        -6.702595E+00        -7.200231E+00        -5.853701E+00        -5.922503E+00        -7.030426E+00        -7.773017E+00        -2.351256E+00         0.000000E+00        -2.248879E+00         0.000000E+00        -2.047965E+00         0.000000E+00        -2.901722E+01        -3.080679E+01        -3.060098E+01        -3.260390E+01        -2.731251E+01        -2.787780E+01        -7.779606E-01        -9.509513E-01        -8.889272E-01        -8.706609E-01        -7.021276E-01        -1.599967E-01         1.280000E+02         1.400000E+01         3.700000E+02         2.390000E+02         2.200000E+01         1.000000E+00         1.450000E+02         3.000000E+00         2.400000E+01         3.000000E+00         3.270000E+02         1.000000E+01         9.900000E+01         1.300000E+01         1.830000E+02         1.850000E+02         4.500000E+01         1.000000E+01
        7.755000E+07         9.721770E+00         2.293396E-01         4.599222E-01         3.107382E-01         2.995045E-01         2.801067E-01         4.029731E-01        -1.412714E+00        -1.607216E+00        -1.175220E+00         3.380000E+02         2.780000E+02         3.740000E+02        -1.798979E+01        -2.001184E+01        -1.769827E+01        -1.010620E+01        -9.904880E+00        -9.195176E+00        -6.070702E-01        -4.001053E-01        -5.819458E-01        -3.144665E+00         0.000000E+00        -2.429026E+00         0.000000E+00        -3.614484E+00                  NAN        -2.771813E+01        -3.024981E+01        -2.960693E+01        -3.115146E+01        -2.427846E+01                  NAN        -6.413926E+00        -7.319372E+00        -6.500219E+00        -6.593969E+00        -6.789739E+00                  NAN        -5.916695E+00         0.000000E+00        -6.004458E+00         0.000000E+00        -4.281819E+00         0.000000E+00        -2.233537E+01        -2.622305E+01        -2.477203E+01        -3.111548E+01        -2.201075E+01        -2.366560E+01        -6.902307E+00        -6.819144E+00        -6.066178E+00        -4.695923E+00        -7.216888E+00        -8.012228E+00        -2.159422E+00         0.000000E+00        -2.132366E+00         0.000000E+00        -2.692024E+00         0.000000E+00        -2.920073E+01        -3.043244E+01        -3.067518E+01        -3.260198E+01        -2.687267E+01        -2.815050E+01        -7.458091E-01        -6.173196E-01        -8.653051E-01        -9.078732E-01        -9.288768E-01        -2.321882E-01         1.310000E+02         5.000000E+00         3.780000E+02         2.350000E+02         2.500000E+01         0.000000E+00         1.340000E+02         2.000000E+00         2.400000E+01         5.000000E+00         3.310000E+02         1.600000E+01         9.300000E+01         1.100000E+01         1.880000E+02         1.780000E+02         4.900000E+01         7.000000E+00
        7.758000E+07         9.695887E+00         2.222858E-01         4.628435E-01         3.148706E-01         3.385865E-01         2.777537E-01         3.488509E-01        -1.392326E+00        -1.619923E+00        -1.240363E+00         3.140000E+02         2.790000E+02         3.970000E+02        -1.817463E+01        -1.977618E+01        -1.778876E+01        -9.199930E+00        -1.001451E+01        -9.558188E+00        -8.904257E-01        -3.559611E-01        -3.907129E-01        -3.214156E+00         0.000000E+00        -2.412629E+00         0.000000E+00        -4.414312E+00         0.000000E+00        -2.770593E+01        -3.083222E+01        -2.953712E+01        -3.121542E+01        -2.373579E+01        -2.820465E+01        -6.284607E+00        -5.078103E+00        -6.515243E+00        -6.710519E+00        -6.581144E+00        -9.257452E+00        -5.316505E+00         0.000000E+00        -5.974509E+00         0.000000E+00        -4.300199E+00         0.000000E+00        -2.281254E+01        -2.399795E+01        -2.454719E+01        -3.040075E+01        -2.208742E+01        -2.798460E+01        -6.906133E+00        -9.398803E+00        -6.121327E+00        -5.350391E+00        -7.107319E+00        -5.944735E+00        -2.546761E+00         0.000000E+00        -1.818078E+00         0.000000E+00        -2.175880E+00         0.000000E+00        -2.923300E+01        -3.075354E+01        -3.093400E+01        -3.311389E+01        -2.747531E+01        -2.838489E+01        -7.721467E-01        -1.120874E+00        -8.697070E-01        -9.874971E-01        -8.213965E-01        -3.724996E-01         1.290000E+02         4.000000E+00         3.860000E+02         2.260000E+02         2.800000E+01         1.000000E+00         1.330000E+02         3.000000E+00         2.900000E+01         4.000000E+00         3.410000E+02         2.000000E+00         9.400000E+01         1.400000E+01         1.940000E+02         1.730000E+02         4.500000E+01         1.100000E+01
        7.761000E+07         1.056577E+01         2.522099E-01         4.520050E-01         2.957851E-01         2.879435E-01         2.852256E-01         3.654012E-01        -1.421671E+00        -1.626930E+00        -1.204059E+00         3.260000E+02         2.830000E+02         3.810000E+02        -1.773265E+01        -1.934336E+01        -1.788776E+01        -9.932477E+00        -1.007032E+01        -9.502844E+00        -8.010627E-01        -3.863372E-01        -4.847108E-01        -2.972665E+00         0.000000E+00        -2.354578E+00         0.000000E+00        -3.933637E+00                  NAN        -2.777140E+01        -2.996802E+01        -2.952783E+01        -3.114185E+01        -2.445296E+01                  NAN        -6.418696E+00        -7.168603E+00        -6.425376E+00        -6.802694E+00        -7.109432E+00                  NAN        -5.310366E+00         0.000000E+00        -7.007694E+00         0.000000E+00        -4.427901E+00         0.000000E+00        -2.275346E+01        -2.444211E+01        -2.301060E+01        -3.121337E+01        -2.201227E+01        -2.429329E+01        -6.970427E+00        -8.421871E+00        -6.105128E+00        -5.998238E+00        -7.175012E+00        -7.061948E+00        -2.349943E+00         0.000000E+00        -2.001053E+00         0.000000E+00        -2.826931E+00         0.000000E+00        -2.926943E+01        -3.064477E+01        -3.092764E+01        -3.266192E+01        -2.684738E+01        -2.864169E+01        -9.739766E-01        -7.945414E-01        -8.351066E-01        -9.364618E-01        -7.563525E-01        -1.073820E+00         1.330000E+02         1.600000E+01         3.700000E+02         2.320000E+02         2.300000E+01         0.000000E+00         1.520000E+02         7.000000E+00         2.300000E+01         4.000000E+00         3.180000E+02         8.000000E+00         9.500000E+01         2.200000E+01         1.880000E+02         1.780000E+02         5.100000E+01         5.000000E+00
        7.764000E+07         1.049244E+01         2.553905E-01         4.506077E-01         2.940019E-01         2.869435E-01         3.227062E-01         3.316755E-01        -1.459082E+00        -1.592591E+00        -1.272297E+00         3.330000E+02         2.730000E+02         3.840000E+02        -1.746901E+01        -1.992833E+01        -1.804650E+01        -9.885015E+00        -9.846351E+00        -9.625070E+00        -1.207989E+00        -3.094830E-01        -4.848576E-01        -3.281296E+00         0.000000E+00        -2.354403E+00         0.000000E+00        -4.786083E+00                  NAN        -2.777720E+01        -2.997094E+01        -2.945208E+01        -3.128142E+01        -2.306598E+01                  NAN        -5.975301E+00        -6.347101E+00        -6.510115E+00        -6.436512E+00        -6.399902E+00                  NAN        -4.768255E+00         0.000000E+00        -7.367926E+00         0.000000E+00        -4.514792E+00         0.000000E+00        -2.306695E+01        -2.494033E+01        -2.327653E+01        -2.917209E+01        -2.180031E+01        -2.330936E+01        -6.825482E+00        -7.580259E+00        -6.155306E+00        -6.352864E+00        -7.033091E+00        -7.565739E+00        -2.347468E+00         0.000000E+00        -2.063202E+00         0.000000E+00        -2.331651E+00         0.000000E+00        -2.941641E+01        -3.144237E+01        -3.086176E+01        -3.262646E+01        -2.709543E+01        -2.838240E+01        -7.632598E-01        -6.923702E-01        -8.296458E-01        -9.446442E-01        -1.138058E+00        -1.031296E+00         1.440000E+02         8.000000E+00         3.800000E+02         2.200000E+02         2.200000E+01         0.000000E+00         1.530000E+02         8.000000E+00         2.200000E+01         5.000000E+00         3.110000E+02         1.300000E+01         1.020000E+02         1.800000E+01         1.900000E+02         1.750000E+02         4.400000E+01         1.000000E+01
        7.767000E+07         1.066104E+01         2.636411E-01         4.490216E-01         2.873373E-01         3.487608E-01         2.816636E-01         3.792354E-01        -1.370996E+00        -1.632599E+00        -1.219104E+00         3.430000E+02         2.790000E+02         3.680000E+02        -1.807382E+01        -2.012957E+01        -1.781065E+01        -9.728854E+00        -9.891723E+00        -9.691326E+00        -8.477116E-01        -3.386380E-01        -4.410915E-01        -2.932638E+00         0.000000E+00        -2.403866E+00         0.000000E+00        -2.629309E+00                  NAN        -2.783918E+01        -2.902103E+01        -2.990488E+01        -3.097580E+01        -2.551655E+01                  NAN        -6.464567E+00        -6.276965E+00        -6.335349E+00        -6.889467E+00        -6.244661E+00                  NAN        -5.071347E+00         0.000000E+00        -6.388720E+00         0.000000E+00        -4.556020E+00         0.000000E+00        -2.316683E+01        -2.641314E+01        -2.474708E+01        -2.912262E+01        -2.172257E+01        -2.338054E+01        -6.810124E+00        -7.075838E+00        -5.707410E+00        -7.548404E+00        -7.118511E+00        -7.715413E+00        -2.582966E+00         0.000000E+00        -2.093583E+00         0.000000E+00        -2.470511E+00         0.000000E+00        -2.919033E+01        -3.145873E+01        -3.075387E+01        -3.291263E+01        -2.694950E+01        -2.772419E+01        -7.735162E-01        -9.143648E-01        -8.410869E-01        -1.018831E+00        -9.689305E-01        -1.488589E+00         1.410000E+02         1.200000E+01         3.830000E+02         2.180000E+02         2.000000E+01         0.000000E+00         1.580000E+02         6.000000E+00         2.600000E+01         2.000000E+00         3.100000E+02         1.000000E+01         1.020000E+02         1.600000E+01         2.040000E+02         1.660000E+02         4.000000E+01         6.000000E+00
        7.770000E+07         9.730791E+00         2.396235E-01         4.563143E-01         3.040622E-01         3.028536E-01         3.172857E-01         3.970514E-01        -1.456845E+00        -1.580205E+00        -1.179497E+00         3.270000E+02         2.830000E+02         3.800000E+02        -1.761242E+01        -1.973628E+01        -1.796604E+01        -9.688292E+00        -1.005142E+01        -9.172849E+00        -1.134636E+00        -2.210419E-01        -7.451334E-01        -3.153999E+00         0.000000E+00        -2.406181E+00         0.000000E+00        -3.712876E+00                  NAN        -2.685524E+01        -2.925224E+01        -2.959672E+01        -3.148660E+01        -2.496497E+01                  NAN        -6.776058E+00        -6.816482E+00        -6.499575E+00        -6.558097E+00        -6.515446E+00                  NAN        -5.259490E+00         0.000000E+00        -6.743584E+00         0.000000E+00        -4.443772E+00         0.000000E+00        -2.321129E+01        -2.193962E+01        -2.379749E+01        -2.931571E+01        -2.179619E+01        -2.337251E+01        -6.600080E+00        -8.815783E+00        -6.198756E+00        -5.380120E+00        -7.089806E+00        -8.279413E+00        -2.450892E+00         0.000000E+00        -2.110327E+00         0.000000E+00        -2.122158E+00         0.000000E+00        -2.901447E+01        -3.061110E+01        -3.081766E+01        -3.279446E+01        -2.715328E+01        -2.810508E+01        -7.102376E-01        -9.403646E-01        -8.212998E-01        -9.861808E-01        -8.628677E-01        -1.310318E+00         1.320000E+02         1.100000E+01         3.840000E+02         2.210000E+02         2.600000E+01         0.000000E+00         1.440000E+02         5.000000E+00         2.500000E+01         5.000000E+00         3.160000E+02         1.700000E+01         9.300000E+01         2.100000E+01         1.910000E+02         1.770000E+02         4.500000E+01         9.000000E+00
        7.773000E+07         1.045928E+01         2.732140E-01         4.377009E-01         2.890851E-01         3.044497E-01         3.249253E-01         3.797197E-01        -1.402522E+00        -1.584933E+00        -1.217329E+00         3.550000E+02         2.660000E+02         3.690000E+02        -1.750366E+01        -1.974290E+01        -1.837991E+01        -9.815177E+00        -9.503962E+00        -9.249037E+00        -7.612523E-01        -2.082326E-01        -5.418223E-01        -3.293555E+00         0.000000E+00        -2.416494E+00         0.000000E+00        -3.617379E+00                  NAN        -2.735679E+01        -2.819974E+01        -2.947790E+01        -3.129496E+01        -2.457868E+01                  NAN        -6.543923E+00        -8.110279E+00        -6.527518E+00        -6.821947E+00        -7.197734E+00                  NAN        -4.792437E+00         0.000000E+00        -6.590560E+00         0.000000E+00        -4.560733E+00         0.000000E+00        -2.307153E+01        -2.405860E+01        -2.377847E+01        -3.119317E+01        -2.190126E+01        -2.408742E+01        -6.735124E+00        -9.349479E+00        -6.569266E+00        -5.606792E+00        -7.130691E+00        -7.501142E+00        -2.326320E+00         0.000000E+00        -1.946773E+00         0.000000E+00        -2.262711E+00         0.000000E+00        -2.929024E+01        -3.081699E+01        -3.108421E+01        -3.298827E+01        -2.695305E+01        -2.765407E+01        -8.743485E-01        -1.179764E+00        -8.241666E-01        -9.895860E-01        -8.202285E-01        -1.077035E+00         1.420000E+02         1.700000E+01         3.720000E+02         2.230000E+02         2.000000E+01         0.000000E+00         1.590000E+02         3.000000E+00         1.500000E+01         4.000000E+00         3.230000E+02         8.000000E+00         1.060000E+02         1.700000E+01         1.930000E+02         1.630000E+02         5.300000E+01         6.000000E+00
        7.776000E+07         1.069594E+01         2.806573E-01         4.342454E-01         2.850972E-01         3.353571E-01         3.273174E-01         3.908274E-01        -1.387749E+00        -1.592354E+00        -1.176772E+00         3.930000E+02         2.520000E+02         3.450000E+02        -1.828876E+01        -1.971809E+01        -1.858462E+01        -9.584203E+00        -1.005539E+01        -9.177509E+00        -8.504727E-01        -2.618103E-01        -4.569421E-01        -3.215873E+00         0.000000E+00        -2.373635E+00         0.000000E+00        -3.847901E+00         0.000000E+00        -2.740040E+01        -2.766984E+01        -2.960349E+01        -3.118494E+01        -2.487980E+01        -2.717826E+01        -6.707402E+00        -7.734056E+00        -6.497076E+00        -6.700220E+00        -6.206413E+00        -4.821215E+00        -5.642951E+00         0.000000E+00        -6.036637E+00         0.000000E+00        -4.420086E+00         0.000000E+00        -2.249708E+01        -2.060388E+01        -2.460045E+01        -2.835725E+01        -2.192812E+01        -2.490257E+01        -6.758674E+00        -1.114776E+01        -6.306196E+00        -7.080091E+00        -7.086525E+00        -7.483022E+00        -2.532222E+00         0.000000E+00        -1.811192E+00         0.000000E+00        -2.364250E+00         0.000000E+00        -2.903791E+01        -3.019234E+01        -3.095061E+01        -3.278235E+01        -2.766650E+01        -2.880907E+01        -8.772402E-01        -9.100684E-01        -7.931766E-01        -9.815152E-01        -5.888095E-01        -6.292708E-01         1.550000E+02         1.400000E+01         3.590000E+02         2.230000E+02         2.200000E+01         1.000000E+00         1.660000E+02         1.000000E+00         1.700000E+01         5.000000E+00         3.130000E+02         1.000000E+01         1.040000E+02         2.200000E+01         1.970000E+02         1.640000E+02         4.200000E+01         9.000000E+00
        7.779000E+07         1.042854E+01         2.657184E-01         4.350215E-01         2.992602E-01         3.316075E-01         3.012060E-01         3.552202E-01        -1.401488E+00        -1.613397E+00        -1.226364E+00         3.610000E+02         2.590000E+02         3.700000E+02        -1.746527E+01        -1.993340E+01        -1.801754E+01        -9.513615E+00        -9.766786E+00        -9.421315E+00        -9.282979E-01        -2.762879E-01        -4.853725E-01        -3.161463E+00         0.000000E+00        -2.399744E+00         0.000000E+00        -3.755217E+00         0.000000E+00        -2.757275E+01        -2.989208E+01        -2.964001E+01        -3.164536E+01        -2.493257E+01        -2.521055E+01        -6.250359E+00        -7.697617E+00        -6.625769E+00        -6.631641E+00        -5.542573E+00        -4.135549E+00        -5.044533E+00         0.000000E+00        -5.681396E+00         0.000000E+00        -4.627463E+00         0.000000E+00        -2.336838E+01        -2.410353E+01        -2.464884E+01        -3.092252E+01        -2.157981E+01        -2.340258E+01        -6.609594E+00        -7.915238E+00        -6.203640E+00        -8.606274E+00        -7.074054E+00        -8.336776E+00        -2.475802E+00         0.000000E+00        -2.220622E+00         0.000000E+00        -2.437802E+00         0.000000E+00        -2.887499E+01        -3.048307E+01        -3.066407E+01        -3.273120E+01        -2.753444E+01        -2.805916E+01        -9.747244E-01        -9.712542E-01        -9.075748E-01        -1.004090E+00        -6.074451E-01        -6.961146E-01         1.460000E+02         8.000000E+00         3.660000E+02         2.270000E+02         2.600000E+01         1.000000E+00         1.580000E+02         6.000000E+00         1.600000E+01         2.000000E+00         3.030000E+02         2.700000E+01         9.400000E+01         1.800000E+01         1.810000E+02         1.860000E+02         5.000000E+01         9.000000E+00
        7.782000E+07         1.035584E+01         2.504219E-01         4.469423E-01         3.026358E-01         3.361872E-01         3.027800E-01         3.698051E-01        -1.408631E+00        -1.598007E+00        -1.187550E+00         3.490000E+02         2.600000E+02         3.810000E+02        -1.804227E+01        -1.963352E+01        -1.819647E+01        -9.354372E+00        -1.019426E+01        -9.697703E+00        -9.156968E-01        -3.113310E-01        -4.555931E-01        -3.319240E+00         0.000000E+00        -2.410091E+00         0.000000E+00        -3.131001E+00                  NAN        -2.731199E+01        -3.116777E+01        -2.956261E+01        -3.129568E+01        -2.539335E+01                  NAN        -6.441941E+00        -6.709763E+00        -6.368575E+00        -6.745806E+00        -6.922143E+00                  NAN        -5.119269E+00         0.000000E+00        -5.649109E+00         0.000000E+00        -4.498117E+00         0.000000E+00        -2.276933E+01        -2.754005E+01        -2.544118E+01        -2.738653E+01        -2.202221E+01        -2.359805E+01        -6.894292E+00        -6.138891E+00        -6.233159E+00        -8.556262E+00        -7.057202E+00        -7.812034E+00        -2.754631E+00         0.000000E+00        -1.974369E+00         0.000000E+00        -2.561910E+00         0.000000E+00        -2.886410E+01        -3.170528E+01        -3.097746E+01        -3.290927E+01        -2.740278E+01        -2.845348E+01        -9.445060E-01        -1.027988E+00        -8.290756E-01        -9.802797E-01        -6.431584E-01        -9.226450E-01         1.360000E+02         8.000000E+00         3.660000E+02         2.350000E+02         2.900000E+01         0.000000E+00         1.530000E+02         5.000000E+00         2.400000E+01         1.000000E+00         3.200000E+02         9.000000E+00         9.800000E+01         1.600000E+01         1.830000E+02         1.820000E+02         4.900000E+01         9.000000E+00
        7.785000E+07         1.060273E+01         2.728477E-01         4.351767E-01         2.919756E-01         3.330020E-01         3.182457E-01         3.541493E-01        -1.389421E+00        -1.602364E+00        -1.228598E+00         3.950000E+02         2.390000E+02         3.560000E+02        -1.833440E+01        -1.952153E+01        -1.774290E+01        -9.450982E+00        -9.956315E+00        -9.743934E+00        -5.544934E-01        -4.264007E-01        -7.704183E-01        -3.296084E+00         0.000000E+00        -2.377014E+00         0.000000E+00        -3.263153E+00         0.000000E+00        -2.753890E+01        -3.158949E+01        -2.957104E+01        -3.144958E+01        -2.349619E+01        -2.312668E+01        -6.432529E+00        -6.019756E+00        -6.580089E+00        -6.656389E+00        -6.628967E+00        -9.070708E+00        -5.260387E+00         0.000000E+00        -5.942590E+00         0.000000E+00        -4.577087E+00         0.000000E+00        -2.275444E+01        -2.405983E+01        -2.582672E+01        -2.905771E+01        -2.161629E+01        -2.300322E+01        -6.749831E+00        -8.666253E+00        -5.796684E+00        -8.096333E+00        -7.119872E+00        -7.867173E+00        -2.430040E+00         0.000000E+00        -1.972490E+00         0.000000E+00        -2.544355E+00         0.000000E+00        -2.922772E+01        -3.224734E+01        -3.107303E+01        -3.297254E+01        -2.689257E+01        -2.770940E+01        -7.537269E-01        -8.395887E-01        -8.338806E-01        -9.413538E-01        -7.577015E-01        -9.538622E-01         1.550000E+02         6.000000E+00         3.420000E+02         2.430000E+02         2.500000E+01         3.000000E+00         1.620000E+02         2.000000E+00         1.600000E+01         1.000000E+00         3.130000E+02         1.800000E+01         1.140000E+02         1.200000E+01         1.720000E+02         1.890000E+02         3.900000E+01         8.000000E+00
        7.788000E+07         1.043894E+01         2.654994E-01         4.336528E-01         3.008478E-01         3.304804E-01         3.047769E-01         3.843505E-01        -1.385798E+00        -1.624509E+00        -1.217161E+00         3.750000E+02         2.360000E+02         3.790000E+02        -1.797751E+01        -2.009426E+01        -1.825502E+01        -9.838713E+00        -9.323865E+00        -9.599199E+00        -5.780858E-01        -5.318590E-01        -1.885491E-01        -3.265033E+00         0.000000E+00        -2.462105E+00         0.000000E+00        -4.669185E+00         0.000000E+00        -2.739483E+01        -3.239321E+01        -2.942995E+01        -3.162991E+01        -2.375113E+01        -2.663701E+01        -6.339425E+00        -5.868028E+00        -6.496459E+00        -6.687912E+00        -7.139948E+00        -8.740287E+00        -4.831308E+00         0.000000E+00        -7.305670E+00         0.000000E+00        -4.403428E+00         0.000000E+00        -2.282342E+01        -2.815744E+01        -2.500948E+01        -2.699748E+01        -2.181055E+01        -2.309197E+01        -6.870636E+00        -5.927672E+00        -6.013944E+00        -8.199531E+00        -7.145417E+00        -8.727878E+00        -2.866470E+00         0.000000E+00        -2.067511E+00         0.000000E+00        -2.374814E+00         0.000000E+00        -2.864042E+01        -3.187022E+01        -3.093935E+01        -3.306906E+01        -2.703671E+01        -2.843135E+01        -6.967088E-01        -9.238665E-01        -7.257822E-01        -9.678741E-01        -9.197909E-01        -9.333986E-01         1.450000E+02         1.000000E+01         3.560000E+02         2.360000E+02         2.500000E+01         2.000000E+00         1.580000E+02         4.000000E+00         1.700000E+01         2.000000E+00         3.290000E+02         2.000000E+00         1.030000E+02         1.900000E+01         1.630000E+02         1.950000E+02         4.900000E+01         6.000000E+00
        7.791000E+07         1.057929E+01         2.661624E-01         4.495741E-01         2.842635E-01         3.261918E-01         3.287076E-01         3.524446E-01        -1.399477E+00        -1.565829E+00        -1.223844E+00         3.670000E+02         2.610000E+02         3.620000E+02        -1.818457E+01        -1.930663E+01        -1.789361E+01        -9.381992E+00        -9.813886E+00        -9.308201E+00        -5.105319E-01        -3.679284E-01        -4.739437E-01        -3.405002E+00         0.000000E+00        -2.515798E+00         0.000000E+00        -4.296369E+00                  NAN        -2.731039E+01        -3.067662E+01        -2.920905E+01        -3.150972E+01        -2.445372E+01                  NAN        -6.248293E+00        -6.259728E+00        -6.596739E+00        -6.711087E+00        -6.350852E+00                  NAN        -5.162994E+00         0.000000E+00        -5.755610E+00         0.000000E+00        -4.362042E+00         0.000000E+00        -2.296886E+01        -2.704144E+01        -2.447408E+01        -2.882166E+01        -2.184394E+01        -2.446889E+01        -6.617656E+00        -7.527415E+00        -6.327727E+00        -7.334359E+00        -7.045230E+00        -5.969788E+00        -2.448504E+00         0.000000E+00        -2.235351E+00         0.000000E+00        -2.302600E+00         0.000000E+00        -2.912790E+01        -3.149372E+01        -3.061391E+01        -3.287014E+01        -2.766476E+01        -2.756757E+01        -7.891371E-01        -7.347642E-01        -8.373140E-01        -1.000068E+00        -7.005713E-01        -5.661525E-01         1.500000E+02         1.100000E+01         3.380000E+02         2.560000E+02         1.900000E+01         0.000000E+00         1.600000E+02         2.000000E+00         2.300000E+01         5.000000E+00         3.160000E+02         6.000000E+00         9.900000E+01         1.700000E+01         1.680000E+02         2.000000E+02         3.900000E+01         4.000000E+00
        7.794000E+07         9.844273E+00         2.485262E-01         4.490128E-01         3.024610E-01         3.157686E-01         3.066982E-01         3.583666E-01        -1.399490E+00        -1.617416E+00        -1.225023E+00         3.460000E+02         2.690000E+02         3.750000E+02        -1.801588E+01        -1.911539E+01        -1.815282E+01        -9.737401E+00        -1.004017E+01        -9.569393E+00        -5.819849E-01        -6.015731E-01        -5.055471E-01        -3.136439E+00         0.000000E+00        -2.427796E+00         0.000000E+00        -4.262421E+00         0.000000E+00        -2.782880E+01        -2.927640E+01        -2.966503E+01        -3.138847E+01        -2.509247E+01        -2.557122E+01        -6.529941E+00        -7.056165E+00        -6.580103E+00        -6.824598E+00        -6.458506E+00        -9.062172E+00        -5.189196E+00         0.000000E+00        -6.328329E+00         0.000000E+00        -4.444826E+00         0.000000E+00        -2.257961E+01        -2.345985E+01        -2.478547E+01        -2.905632E+01        -2.169453E+01        -2.341159E+01        -6.970625E+00        -8.030964E+00        -6.003625E+00        -6.501736E+00        -6.980693E+00        -7.628292E+00        -2.617521E+00         0.000000E+00        -1.913459E+00         0.000000E+00        -3.740177E+00         0.000000E+00        -2.899372E+01        -3.091035E+01        -3.104167E+01        -3.297112E+01        -2.643860E+01        -2.809741E+01        -7.996869E-01        -1.064750E+00        -8.384854E-01        -1.008255E+00        -6.958083E-01        -4.739009E-01         1.340000E+02         7.000000E+00         3.540000E+02         2.520000E+02         2.400000E+01         3.000000E+00         1.490000E+02         2.000000E+00         2.400000E+01         3.000000E+00         3.200000E+02         1.400000E+01         1.060000E+02         1.100000E+01         1.800000E+02         1.930000E+02         4.300000E+01         8.000000E+00
        7.797000E+07         9.672676E+00         2.477418E-01         4.574504E-01         2.948079E-01         3.342549E-01         3.032093E-01         3.493940E-01        -1.398290E+00        -1.606028E+00        -1.240674E+00         3.420000E+02         2.640000E+02         3.840000E+02        -1.894954E+01        -1.921423E+01        -1.846119E+01        -9.097274E+00        -9.769656E+00        -9.501302E+00        -5.275569E-01        -6.208346E-01        -2.855848E-01        -3.404146E+00         0.000000E+00        -2.410510E+00         0.000000E+00        -4.007396E+00                  NAN        -2.733665E+01        -2.858861E+01        -2.972554E+01        -3.162410E+01        -2.403773E+01                  NAN        -6.386303E+00        -7.616388E+00        -6.396483E+00        -6.794128E+00        -7.177998E+00                  NAN        -5.429914E+00         0.000000E+00        -6.045664E+00         0.000000E+00        -4.489634E+00         0.000000E+00        -2.251262E+01        -2.356296E+01        -2.507144E+01        -3.002963E+01        -2.189829E+01        -2.378747E+01        -7.205851E+00        -7.066984E+00        -6.440334E+00        -4.568075E+00        -7.066658E+00        -7.882640E+00        -2.704059E+00         0.000000E+00        -1.882476E+00         0.000000E+00        -3.230792E+00         0.000000E+00        -2.915632E+01        -3.086763E+01        -3.111131E+01        -3.287918E+01        -2.707806E+01        -2.864871E+01        -7.409155E-01        -6.412035E-01        -8.159759E-01        -9.471117E-01        -8.906798E-01        -5.579314E-01         1.320000E+02         1.300000E+01         3.680000E+02         2.400000E+02         2.100000E+01         0.000000E+00         1.500000E+02         1.000000E+00         2.600000E+01         2.000000E+00         3.260000E+02         7.000000E+00         1.010000E+02         1.400000E+01         1.720000E+02         2.010000E+02         5.000000E+01         2.000000E+00
        7.800000E+07         9.634156E+00         2.353428E-01         4.564221E-01         3.082351E-01         3.197124E-01         2.720487E-01         3.818746E-01        -1.405790E+00        -1.635289E+00        -1.224591E+00         3.350000E+02         2.650000E+02         3.900000E+02        -1.851294E+01        -1.845489E+01        -1.827006E+01        -9.579867E+00        -1.017096E+01        -8.982253E+00        -6.103919E-01        -7.508525E-01        -3.345531E-01        -3.040393E+00         0.000000E+00        -2.434951E+00         0.000000E+00        -3.494062E+00                  NAN        -2.735839E+01        -3.064055E+01        -2.945562E+01        -3.161511E+01        -2.440885E+01                  NAN        -6.760363E+00        -6.350610E+00        -6.512595E+00        -6.645574E+00        -6.661043E+00                  NAN        -5.714609E+00         0.000000E+00        -5.730178E+00         0.000000E+00        -4.572159E+00         0.000000E+00        -2.256899E+01        -2.876862E+01        -2.525221E+01        -2.948210E+01        -2.167907E+01        -2.397984E+01        -6.800188E+00        -3.270720E+00        -5.682654E+00        -7.191914E+00        -7.047393E+00        -7.886623E+00        -2.784857E+00         0.000000E+00        -1.861209E+00         0.000000E+00        -2.414704E+00         0.000000E+00        -2.896160E+01        -3.124953E+01        -3.108139E+01        -3.296702E+01        -2.732701E+01        -2.863554E+01        -7.995058E-01        -6.706569E-01        -8.591992E-01        -9.690478E-01        -8.103900E-01        -1.051484E+00         1.250000E+02         7.000000E+00         3.500000E+02         2.640000E+02         2.800000E+01         0.000000E+00         1.410000E+02         1.000000E+00         2.400000E+01         2.000000E+00         3.330000E+02         1.100000E+01         8.700000E+01         1.600000E+01         1.910000E+02         1.860000E+02         4.000000E+01         7.000000E+00
        7.803000E+07         9.646281E+00         2.343088E-01         4.625080E-01         3.031833E-01         3.154990E-01         3.397142E-01         3.655729E-01        -1.421878E+00        -1.580354E+00        -1.235553E+00         3.370000E+02         2.860000E+02         3.670000E+02        -1.830325E+01        -1.990998E+01        -1.808478E+01        -9.677281E+00        -9.489677E+00        -9.633187E+00        -4.208398E-01        -4.653070E-01        -4.074486E-01        -2.863055E+00         0.000000E+00        -2.440506E+00         0.000000E+00        -4.169895E+00         0.000000E+00        -2.758573E+01        -3.083221E+01        -2.969158E+01        -3.150479E+01        -2.448007E+01        -2.797113E+01        -6.570961E+00        -3.761079E+00        -6.443579E+00        -6.590327E+00        -6.522206E+00        -8.762033E+00        -6.029418E+00         0.000000E+00        -7.208964E+00         0.000000E+00        -4.154683E+00         0.000000E+00        -2.177223E+01        -1.880960E+01        -2.385760E+01        -2.817230E+01        -2.181822E+01        -2.400786E+01        -6.954577E+00        -1.090765E+01        -5.782955E+00        -6.234856E+00        -7.142887E+00        -8.079814E+00        -2.649971E+00         0.000000E+00        -1.912924E+00         0.000000E+00        -3.229405E+00         0.000000E+00        -2.883937E+01        -3.142337E+01        -3.105146E+01        -3.308256E+01        -2.695377E+01        -2.787847E+01        -8.150671E-01        -6.592359E-01        -7.641115E-01        -1.027581E+00        -8.707424E-01        -7.285961E-01         1.310000E+02         3.000000E+00         3.620000E+02         2.480000E+02         2.900000E+01         1.000000E+00         1.410000E+02         1.000000E+00         3.100000E+01         2.000000E+00         3.290000E+02         8.000000E+00         9.600000E+01         1.100000E+01         1.900000E+02         1.880000E+02         4.600000E+01         6.000000E+00
        7.806000E+07         9.655072E+00         2.337572E-01         4.611861E-01         3.050567E-01         2.996996E-01         3.179017E-01         3.532174E-01        -1.433508E+00        -1.602843E+00        -1.240057E+00         3.080000E+02         2.770000E+02         4.050000E+02        -1.830963E+01        -1.974907E+01        -1.851793E+01        -1.001056E+01        -9.834241E+00        -9.309097E+00        -6.256358E-01        -4.381802E-01        -2.860537E-01        -3.726174E+00         0.000000E+00        -2.333693E+00         0.000000E+00        -5.565103E+00                  NAN        -2.697707E+01        -2.815922E+01        -2.953045E+01        -3.161435E+01        -2.269284E+01                  NAN        -6.408493E+00        -7.176644E+00        -6.587202E+00        -6.639557E+00        -7.027359E+00                  NAN        -5.111247E+00         0.000000E+00        -6.915961E+00         0.000000E+00        -4.472775E+00         0.000000E+00        -2.308777E+01        -2.599337E+01        -2.394881E+01        -3.140241E+01        -2.202346E+01        -2.319670E+01        -6.839210E+00        -6.259155E+00        -5.887439E+00        -4.073458E+00        -7.156957E+00        -7.639763E+00        -2.481041E+00         0.000000E+00        -2.033310E+00         0.000000E+00        -3.162165E+00         0.000000E+00        -2.906728E+01        -2.879662E+01        -3.084644E+01        -3.309553E+01        -2.689939E+01        -2.904687E+01        -7.777613E-01        -9.297291E-01        -8.490275E-01        -9.527773E-01        -9.602579E-01        -6.364415E-01         1.240000E+02         1.400000E+01         3.720000E+02         2.390000E+02         2.500000E+01         0.000000E+00         1.420000E+02         4.000000E+00         2.900000E+01         2.000000E+00         3.250000E+02         1.000000E+01         8.800000E+01         1.000000E+01         1.900000E+02         1.890000E+02         4.600000E+01         1.200000E+01
        7.809000E+07         9.267615E+00         2.134462E-01         4.576704E-01         3.288834E-01         3.151031E-01         3.255959E-01         3.597308E-01        -1.415213E+00        -1.597135E+00        -1.219001E+00         3.040000E+02         2.640000E+02         4.220000E+02        -1.728467E+01        -2.015064E+01        -1.793594E+01        -9.540852E+00        -9.768966E+00        -9.486439E+00        -1.140442E+00        -3.983978E-01        -3.802577E-01        -3.430593E+00         0.000000E+00        -2.304864E+00         0.000000E+00        -3.539876E+00                  NAN        -2.792294E+01        -3.000719E+01        -2.957747E+01        -3.133765E+01        -2.487474E+01                  NAN        -6.265923E+00        -6.369218E+00        -6.505058E+00        -6.556077E+00        -6.572205E+00                  NAN        -5.458221E+00         0.000000E+00        -7.271609E+00         0.000000E+00        -4.447656E+00         0.000000E+00        -2.251041E+01        -2.209860E+01        -2.410603E+01        -3.168591E+01        -2.196859E+01        -2.541253E+01        -7.128365E+00        -7.664645E+00        -5.798672E+00        -4.990214E+00        -6.941929E+00        -7.022239E+00        -2.550111E+00         0.000000E+00        -1.860081E+00         0.000000E+00        -1.972721E+00         0.000000E+00        -2.910613E+01        -3.196667E+01        -3.091848E+01        -3.289426E+01        -2.771133E+01        -2.873206E+01        -8.153475E-01        -8.929578E-01        -8.973745E-01        -9.110588E-01        -6.534921E-01        -7.148578E-01         1.210000E+02         6.000000E+00         3.590000E+02         2.520000E+02         3.600000E+01         0.000000E+00         1.280000E+02         1.000000E+00         2.800000E+01         1.000000E+00         3.410000E+02         1.300000E+01         8.600000E+01         1.300000E+01         1.900000E+02         1.850000E+02         5.400000E+01         1.100000E+01
        7.812000E+07         9.532141E+00         2.349390E-01         4.524449E-01         3.126161E-01         3.426405E-01         3.102033E-01         3.510155E-01        -1.393007E+00        -1.628160E+00        -1.250810E+00         3.350000E+02         2.480000E+02         4.070000E+02        -1.849842E+01        -1.983828E+01        -1.837117E+01        -9.035358E+00        -1.005697E+01        -9.338179E+00        -7.391213E-01        -3.562515E-01        -3.675879E-01        -3.311640E+00         0.000000E+00        -2.437201E+00         0.000000E+00        -4.147731E+00         0.000000E+00        -2.755114E+01        -2.957094E+01        -2.966007E+01        -3.111984E+01        -2.492375E+01        -3.060674E+01        -6.716589E+00        -6.749876E+00        -6.417962E+00        -6.694977E+00        -6.430358E+00        -3.928292E+00        -5.716280E+00         0.000000E+00        -6.642864E+00         0.000000E+00        -4.436220E+00         0.000000E+00        -2.220604E+01        -2.492541E+01        -2.526069E+01        -3.381462E+01        -2.208364E+01        -2.289871E+01        -6.869097E+00        -6.467638E+00        -6.090292E+00        -5.402433E+00        -6.965061E+00        -8.220304E+00        -2.041053E+00         0.000000E+00        -1.978857E+00         0.000000E+00        -2.964139E+00         0.000000E+00        -2.974015E+01        -3.088962E+01        -3.065199E+01        -3.290840E+01        -2.711012E+01        -2.748857E+01        -7.014925E-01        -1.358139E+00        -7.537378E-01        -9.621156E-01        -6.585847E-01        -9.863770E-01         1.270000E+02         8.000000E+00         3.500000E+02         2.580000E+02         2.900000E+01         2.000000E+00         1.440000E+02         3.000000E+00         2.400000E+01         1.000000E+00         3.350000E+02         5.000000E+00         8.700000E+01         1.000000E+01         1.970000E+02         1.790000E+02         5.600000E+01         6.000000E+00
        7.815000E+07         9.391455E+00         2.276599E-01         4.549683E-01         3.173718E-01         3.267637E-01         3.069012E-01         3.076558E-01        -1.419297E+00        -1.607766E+00        -1.280197E+00         3.130000E+02         2.580000E+02         4.190000E+02        -1.893268E+01        -1.919361E+01        -1.759341E+01        -9.538422E+00        -1.035916E+01        -9.499944E+00        -6.242150E-01        -3.522700E-01        -5.672895E-01        -3.319153E+00         0.000000E+00        -2.298862E+00         0.000000E+00        -4.337417E+00                  NAN        -2.774888E+01        -3.001367E+01        -2.947004E+01        -3.134214E+01        -2.512124E+01                  NAN        -6.379952E+00        -5.774792E+00        -6.443006E+00        -6.792409E+00        -6.199707E+00                  NAN        -5.465095E+00         0.000000E+00        -6.451830E+00         0.000000E+00        -4.484705E+00         0.000000E+00        -2.295540E+01        -2.347302E+01        -2.363594E+01        -3.334559E+01        -2.210759E+01        -2.399647E+01        -6.825566E+00        -8.112303E+00        -6.514931E+00        -3.760373E+00        -7.034855E+00        -7.935605E+00        -2.318571E+00         0.000000E+00        -1.855471E+00         0.000000E+00        -2.930986E+00         0.000000E+00        -2.928638E+01        -3.042902E+01        -3.085903E+01        -3.300128E+01        -2.692525E+01        -2.842841E+01        -7.171169E-01        -9.977733E-01        -7.958622E-01        -9.453977E-01        -8.620562E-01        -6.906773E-01         1.290000E+02         9.000000E+00         3.590000E+02         2.440000E+02         3.300000E+01         0.000000E+00         1.360000E+02         3.000000E+00         2.600000E+01         1.000000E+00         3.330000E+02         1.300000E+01         9.800000E+01         8.000000E+00         1.830000E+02         1.850000E+02         4.900000E+01         1.200000E+01
        7.818000E+07         9.407361E+00         2.243398E-01         4.500323E-01         3.256279E-01         2.924740E-01         2.579947E-01         3.536986E-01        -1.444819E+00        -1.641253E+00        -1.233799E+00         2.980000E+02         2.670000E+02         4.250000E+02        -1.817185E+01        -1.926645E+01        -1.785218E+01        -9.823589E+00        -1.045350E+01        -9.665140E+00        -4.092620E-01        -4.264069E-01        -3.935923E-01        -3.046903E+00         0.000000E+00        -2.336794E+00         0.000000E+00        -3.529895E+00         0.000000E+00        -2.734174E+01        -2.859011E+01        -2.957929E+01        -3.171855E+01        -2.406721E+01        -2.782374E+01        -6.377411E+00        -7.638737E+00        -6.382492E+00        -6.589915E+00        -6.924512E+00        -5.371837E+00        -5.260741E+00         0.000000E+00        -6.871816E+00         0.000000E+00        -4.542502E+00         0.000000E+00        -2.300783E+01        -2.471795E+01        -2.399761E+01        -3.459958E+01        -2.208040E+01        -2.635780E+01        -6.686503E+00        -6.472763E+00        -5.483586E+00        -5.143411E+00        -6.920642E+00        -6.245422E+00        -2.646923E+00         0.000000E+00        -1.966841E+00         0.000000E+00        -1.973650E+00         0.000000E+00        -2.867351E+01        -3.118543E+01        -3.105121E+01        -3.303146E+01        -2.772302E+01        -2.848916E+01        -8.554497E-01        -8.420601E-01        -7.702668E-01        -9.643853E-01        -8.616251E-01        -4.747595E-01         1.280000E+02         6.000000E+00         3.610000E+02         2.400000E+02         3.800000E+01         1.000000E+00         1.350000E+02         6.000000E+00         2.400000E+01         1.000000E+00         3.370000E+02         9.000000E+00         8.800000E+01         1.400000E+01         1.810000E+02         1.880000E+02         6.100000E+01         6.000000E+00
        7.821000E+07         9.553722E+00         2.327025E-01         4.505886E-01         3.167089E-01         3.339636E-01         2.702755E-01         3.968685E-01        -1.382621E+00        -1.642464E+00        -1.158640E+00         3.030000E+02         2.680000E+02         4.190000E+02        -1.839360E+01        -1.938319E+01        -1.891791E+01        -9.917365E+00        -1.015310E+01        -9.125389E+00        -4.633840E-01        -4.889092E-01        -3.177543E-01        -3.347432E+00         0.000000E+00        -2.389565E+00         0.000000E+00        -4.210067E+00         0.000000E+00        -2.717876E+01        -2.882692E+01        -2.963637E+01        -3.155761E+01        -2.413079E+01        -3.520434E+01        -6.387438E+00        -5.955810E+00        -6.440408E+00        -6.663131E+00        -6.927762E+00        -3.330499E+00        -4.946024E+00         0.000000E+00        -6.062652E+00         0.000000E+00        -4.658117E+00         0.000000E+00        -2.258322E+01        -2.676576E+01        -2.485081E+01        -3.270832E+01        -2.199048E+01        -1.952255E+01        -7.097631E+00        -5.233226E+00        -5.924052E+00        -4.202800E+00        -7.085942E+00        -8.951857E+00        -2.444638E+00         0.000000E+00        -2.080008E+00         0.000000E+00        -3.040641E+00         0.000000E+00        -2.919011E+01        -3.204252E+01        -3.077512E+01        -3.294134E+01        -2.712701E+01        -3.020699E+01        -7.038640E-01        -6.091378E-01        -8.574286E-01        -9.367347E-01        -6.841206E-01        -2.480075E-01         1.300000E+02         7.000000E+00         3.680000E+02         2.370000E+02         3.100000E+01         1.000000E+00         1.390000E+02         6.000000E+00         2.400000E+01         1.000000E+00         3.400000E+02         2.000000E+00         9.300000E+01         9.000000E+00         1.810000E+02         1.890000E+02         5.400000E+01         4.000000E+00
        7.824000E+07         9.308376E+00         2.252190E-01         4.548678E-01         3.199132E-01         3.318343E-01         2.785667E-01         3.443166E-01        -1.378556E+00        -1.646518E+00        -1.234041E+00         3.070000E+02         2.770000E+02         4.060000E+02        -1.827078E+01        -1.923615E+01        -1.825770E+01        -9.967270E+00        -9.723863E+00        -9.409879E+00        -3.979347E-01        -4.777957E-01        -3.904383E-01        -3.185456E+00         0.000000E+00        -2.447849E+00         0.000000E+00        -4.749609E+00         0.000000E+00        -2.734526E+01        -2.682910E+01        -2.961414E+01        -3.156023E+01        -2.366947E+01        -2.926945E+01        -6.555297E+00        -7.927402E+00        -6.353287E+00        -6.557511E+00        -6.992793E+00        -6.139627E+00        -5.613711E+00         0.000000E+00        -5.298770E+00         0.000000E+00        -4.408037E+00         0.000000E+00        -2.236088E+01        -2.481215E+01        -2.516025E+01        -3.015060E+01        -2.191667E+01        -2.254320E+01        -6.731376E+00        -8.228291E+00        -6.467155E+00        -8.447914E+00        -7.237016E+00        -8.135428E+00        -2.738965E+00         0.000000E+00        -1.893836E+00         0.000000E+00        -2.256758E+00         0.000000E+00        -2.887699E+01        -3.029707E+01        -3.109568E+01        -3.279165E+01        -2.754430E+01        -2.840819E+01        -6.965353E-01        -1.069318E+00        -8.419216E-01        -9.339355E-01        -6.784590E-01        -9.138244E-01         1.230000E+02         1.100000E+01         3.670000E+02         2.380000E+02         3.400000E+01         1.000000E+00         1.320000E+02         5.000000E+00         2.600000E+01         1.000000E+00         3.410000E+02         7.000000E+00         8.200000E+01         1.000000E+01         1.810000E+02         1.950000E+02         5.600000E+01         7.000000E+00
        7.827000E+07         9.708669E+00         2.420042E-01         4.508799E-01         3.071159E-01         3.275612E-01         2.943677E-01         3.644703E-01        -1.420651E+00        -1.619455E+00        -1.250938E+00         3.220000E+02         2.680000E+02         4.000000E+02        -1.932825E+01        -1.883658E+01        -1.772162E+01        -9.411807E+00        -1.048254E+01        -9.466585E+00        -1.541815E-01        -3.572022E-01        -7.858859E-01        -3.560657E+00         0.000000E+00        -2.412639E+00         0.000000E+00        -4.398259E+00         0.000000E+00        -2.712604E+01        -3.042835E+01        -2.956033E+01        -3.129185E+01        -2.411818E+01        -2.829100E+01        -6.149035E+00        -6.260438E+00        -6.556107E+00        -6.570785E+00        -7.060515E+00        -6.289110E+00        -5.412506E+00         0.000000E+00        -6.073964E+00         0.000000E+00        -4.232822E+00         0.000000E+00        -2.260890E+01        -2.424856E+01        -2.475637E+01        -3.741111E+01        -2.209450E+01        -2.341027E+01        -6.978296E+00        -5.057724E+00        -6.093610E+00        -4.243050E+00        -7.281719E+00        -8.048971E+00        -2.765279E+00         0.000000E+00        -1.961333E+00         0.000000E+00        -3.305446E+00         0.000000E+00        -2.901633E+01        -3.085933E+01        -3.079699E+01        -3.291725E+01        -2.706007E+01        -2.890891E+01        -8.017327E-01        -1.012579E+00        -8.857751E-01        -8.986438E-01        -6.402691E-01        -6.850030E-01         1.360000E+02         4.000000E+00         3.500000E+02         2.570000E+02         2.600000E+01         1.000000E+00         1.460000E+02         1.000000E+00         2.300000E+01         1.000000E+00         3.310000E+02         1.000000E+01         9.400000E+01         9.000000E+00         1.810000E+02         1.950000E+02         4.800000E+01         6.000000E+00
        7.830000E+07         9.360885E+00         2.213512E-01         4.490446E-01         3.296042E-01         3.495463E-01         2.940197E-01         3.546783E-01        -1.361233E+00        -1.627390E+00        -1.225059E+00         3.040000E+02         2.760000E+02         4.100000E+02        -1.879589E+01        -1.976850E+01        -1.788378E+01        -9.464231E+00        -9.607572E+00        -9.393490E+00        -3.051890E-01        -4.948350E-01        -5.881358E-01        -3.040375E+00         0.000000E+00        -2.418956E+00         0.000000E+00        -3.357768E+00         0.000000E+00        -2.769464E+01        -3.057817E+01        -2.975387E+01        -3.137435E+01        -2.463308E+01        -2.500265E+01        -6.467896E+00        -6.456965E+00        -6.366697E+00        -6.693736E+00        -6.778603E+00        -7.083201E+00        -5.624213E+00                  NAN        -7.431460E+00         0.000000E+00        -4.518316E+00         0.000000E+00        -2.215773E+01                  NAN        -2.411416E+01        -3.224610E+01        -2.207038E+01        -2.300351E+01        -7.022751E+00                  NAN        -5.540968E+00        -6.131661E+00        -7.044754E+00        -7.858148E+00        -2.364117E+00         0.000000E+00        -2.152774E+00         0.000000E+00        -2.706567E+00         0.000000E+00        -2.930155E+01        -3.222102E+01        -3.075302E+01        -3.312943E+01        -2.720052E+01        -2.828895E+01        -5.736843E-01        -1.092400E+00        -7.865283E-01        -9.154976E-01        -6.956057E-01        -2.400137E-01         1.260000E+02         7.000000E+00         3.510000E+02         2.460000E+02         4.200000E+01         2.000000E+00         1.370000E+02         0.000000E+00         2.400000E+01         1.000000E+00         3.310000E+02         1.900000E+01         8.800000E+01         1.200000E+01         1.860000E+02         1.850000E+02         5.500000E+01         1.000000E+01
        7.833000E+07         9.247669E+00         2.272773E-01         4.588448E-01         3.138779E-01         3.192102E-01         3.179444E-01         3.576982E-01        -1.392988E+00        -1.577693E+00        -1.225274E+00         2.970000E+02         2.890000E+02         4.040000E+02        -1.870236E+01        -1.952257E+01        -1.860373E+01        -9.592184E+00        -1.000359E+01        -9.138070E+00        -4.389867E-01        -3.121733E-01        -2.698772E-01        -3.224560E+00         0.000000E+00        -2.527262E+00         0.000000E+00        -4.667145E+00                  NAN        -2.751891E+01        -3.046494E+01        -2.952358E+01        -3.144636E+01        -2.503292E+01                  NAN        -6.667779E+00        -6.233696E+00        -6.482250E+00        -6.649476E+00        -6.174918E+00                  NAN        -5.512368E+00         0.000000E+00        -6.411921E+00         0.000000E+00        -4.424900E+00         0.000000E+00        -2.271379E+01        -2.349427E+01        -2.542126E+01        -3.263418E+01        -2.195861E+01        -2.534952E+01        -6.805157E+00        -8.958887E+00        -5.550988E+00        -5.394933E+00        -6.988902E+00        -7.181913E+00        -2.507461E+00         0.000000E+00        -2.301596E+00         0.000000E+00        -2.488229E+00         0.000000E+00        -2.925474E+01        -3.103151E+01        -3.069226E+01        -3.294918E+01        -2.709347E+01        -2.851640E+01        -6.994656E-01        -8.772591E-01        -8.666692E-01        -8.789235E-01        -7.045786E-01        -1.438509E+00         1.270000E+02         1.100000E+01         3.500000E+02         2.500000E+02         3.600000E+01         0.000000E+00         1.350000E+02         4.000000E+00         2.700000E+01         2.000000E+00         3.370000E+02         7.000000E+00         8.900000E+01         1.200000E+01         1.830000E+02         1.930000E+02         4.700000E+01         1.000000E+01
        7.836000E+07         9.113918E+00         2.232294E-01         4.597331E-01         3.170375E-01         2.991106E-01         3.306672E-01         3.473151E-01        -1.435795E+00        -1.593563E+00        -1.260208E+00         2.960000E+02         3.030000E+02         3.910000E+02        -1.724265E+01        -1.999163E+01        -1.799071E+01        -9.785331E+00        -9.211416E+00        -9.781131E+00        -7.652214E-01        -3.856902E-01        -3.093127E-01        -3.319177E+00         0.000000E+00        -2.489866E+00         0.000000E+00        -3.887092E+00         0.000000E+00        -2.791377E+01        -2.982274E+01        -2.954887E+01        -3.150266E+01        -2.400253E+01        -3.093588E+01        -6.262898E+00        -6.933147E+00        -6.328087E+00        -6.593770E+00        -6.993115E+00        -8.164984E+00        -5.022895E+00         0.000000E+00        -6.941575E+00         0.000000E+00        -4.369337E+00         0.000000E+00        -2.292561E+01        -2.732304E+01        -2.412213E+01        -2.900997E+01        -2.198123E+01        -2.581823E+01        -6.969411E+00        -6.570689E+00        -5.467049E+00        -7.135314E+00        -7.070262E+00        -5.847092E+00        -2.147823E+00         0.000000E+00        -2.217270E+00         0.000000E+00        -2.227345E+00         0.000000E+00        -2.941324E+01        -3.073055E+01        -3.077349E+01        -3.284707E+01        -2.773913E+01        -2.848473E+01        -8.672839E-01        -8.802513E-01        -8.375488E-01        -9.967012E-01        -8.091794E-01        -7.333066E-01         1.230000E+02         1.100000E+01         3.650000E+02         2.400000E+02         3.400000E+01         1.000000E+00         1.410000E+02         3.000000E+00         2.900000E+01         1.000000E+00         3.250000E+02         1.300000E+01         9.100000E+01         2.000000E+01         1.890000E+02         1.800000E+02         4.800000E+01         1.000000E+01
        7.839000E+07         9.126937E+00         2.292269E-01         4.589260E-01         3.118471E-01         3.145545E-01         3.315489E-01         3.333184E-01        -1.401448E+00        -1.582982E+00        -1.258605E+00         3.120000E+02         2.740000E+02         4.040000E+02        -1.774635E+01        -1.966123E+01        -1.775093E+01        -1.009775E+01        -9.669538E+00        -9.679877E+00        -4.644795E-01        -4.393991E-01        -4.615914E-01        -2.773254E+00         0.000000E+00        -2.551355E+00         0.000000E+00        -4.179143E+00                  NAN        -2.823062E+01        -3.009322E+01        -2.915659E+01        -3.149827E+01        -2.460325E+01                  NAN        -6.185064E+00        -7.287369E+00        -6.533067E+00        -6.732532E+00        -6.467731E+00                  NAN        -5.461454E+00         0.000000E+00        -6.515437E+00         0.000000E+00        -4.337333E+00         0.000000E+00        -2.234309E+01        -2.247336E+01        -2.344054E+01        -2.318277E+01        -2.199689E+01        -2.590038E+01        -6.944506E+00        -8.965146E+00        -5.942779E+00        -9.146705E+00        -7.213836E+00        -5.912855E+00        -2.320666E+00         0.000000E+00        -2.109848E+00         0.000000E+00        -2.306173E+00         0.000000E+00        -2.902746E+01        -3.129046E+01        -3.066160E+01        -3.311496E+01        -2.730612E+01        -2.835766E+01        -7.925925E-01        -8.783072E-01        -8.154070E-01        -9.401502E-01        -7.214474E-01        -7.714126E-01         1.230000E+02         1.000000E+01         3.440000E+02         2.630000E+02         3.400000E+01         0.000000E+00         1.340000E+02         3.000000E+00         2.800000E+01         1.000000E+00         3.410000E+02         5.000000E+00         9.300000E+01         1.400000E+01         1.760000E+02         1.930000E+02         5.500000E+01         6.000000E+00
        7.842000E+07         9.153511E+00         2.091779E-01         4.565634E-01         3.342587E-01         2.666800E-01         2.761362E-01         3.329115E-01        -1.442557E+00        -1.612601E+00        -1.251215E+00         2.690000E+02         2.840000E+02         4.370000E+02        -1.749664E+01        -1.858949E+01        -1.841619E+01        -9.780231E+00        -1.077715E+01        -9.404142E+00        -4.863279E-01        -5.363862E-01        -5.194586E-01        -2.671818E+00         0.000000E+00        -2.478248E+00         0.000000E+00        -4.306298E+00         0.000000E+00        -2.797048E+01        -2.822354E+01        -2.956327E+01        -3.138841E+01        -2.430607E+01        -2.803385E+01        -6.347495E+00        -7.633846E+00        -6.413820E+00        -6.869757E+00        -6.904396E+00        -7.467748E+00        -5.538879E+00         0.000000E+00        -5.461504E+00         0.000000E+00        -4.585556E+00         0.000000E+00        -2.231556E+01        -2.534667E+01        -2.542750E+01        -2.908486E+01        -2.197014E+01        -2.365957E+01        -6.901558E+00        -8.749679E+00        -5.608942E+00        -8.584610E+00        -6.980885E+00        -7.551854E+00        -1.913158E+00         0.000000E+00        -2.131271E+00         0.000000E+00        -2.611672E+00         0.000000E+00        -2.985807E+01        -3.123889E+01        -3.097165E+01        -3.288194E+01        -2.712013E+01        -2.862529E+01        -8.148444E-01        -8.000491E-01        -8.377527E-01        -9.211943E-01        -7.570124E-01        -5.943332E-01         1.130000E+02         1.300000E+01         3.490000E+02         2.550000E+02         4.200000E+01         2.000000E+00         1.220000E+02         4.000000E+00         2.600000E+01         2.000000E+00         3.480000E+02         1.000000E+01         7.900000E+01         1.300000E+01         1.840000E+02         1.870000E+02         5.700000E+01         9.000000E+00
        7.845000E+07         9.176692E+00         2.066357E-01         4.604729E-01         3.328914E-01         2.797380E-01         3.250340E-01         3.452956E-01        -1.418666E+00        -1.583423E+00        -1.241434E+00         2.920000E+02         2.870000E+02         4.110000E+02        -1.786969E+01        -1.903262E+01        -1.805238E+01        -9.854679E+00        -9.466690E+00        -9.733921E+00        -3.926844E-01        -6.574911E-01        -4.090546E-01        -3.123330E+00         0.000000E+00        -2.488788E+00         0.000000E+00        -3.826815E+00                  NAN        -2.807308E+01        -2.985585E+01        -2.953885E+01        -3.119505E+01        -2.424014E+01                  NAN        -6.117336E+00        -6.274047E+00        -6.504856E+00        -6.955620E+00        -6.867866E+00                  NAN        -5.493620E+00         0.000000E+00        -6.553912E+00         0.000000E+00        -4.360451E+00         0.000000E+00        -2.259546E+01        -2.697760E+01        -2.402317E+01        -2.740109E+01        -2.199297E+01        -2.309747E+01        -6.830111E+00        -7.786736E+00        -6.251946E+00        -6.552895E+00        -7.059537E+00        -8.434851E+00        -2.194656E+00         0.000000E+00        -1.911750E+00         0.000000E+00        -2.670233E+00         0.000000E+00        -2.957176E+01        -3.111220E+01        -3.087519E+01        -3.290965E+01        -2.711013E+01        -2.794261E+01        -7.350527E-01        -9.702892E-01        -8.564039E-01        -9.595085E-01        -9.195112E-01        -9.231023E-01         1.220000E+02         7.000000E+00         3.470000E+02         2.570000E+02         4.100000E+01         0.000000E+00         1.210000E+02         1.000000E+00         3.000000E+01         1.000000E+00         3.480000E+02         1.100000E+01         7.600000E+01         9.000000E+00         1.910000E+02         1.870000E+02         5.800000E+01         7.000000E+00
        7.848000E+07         9.609202E+00         2.341914E-01         4.590501E-01         3.067585E-01         3.216028E-01         3.047966E-01         3.717922E-01        -1.388949E+00        -1.600792E+00        -1.209503E+00         3.220000E+02         2.760000E+02         3.920000E+02        -1.855533E+01        -1.977293E+01        -1.791517E+01        -9.457915E+00        -9.537763E+00        -9.525269E+00        -2.458648E-01        -6.434379E-01        -6.562147E-01        -3.364289E+00         0.000000E+00        -2.502694E+00         0.000000E+00        -4.446273E+00         0.000000E+00        -2.715127E+01        -2.923181E+01        -2.947313E+01        -3.107229E+01        -2.446380E+01        -2.970516E+01        -6.361081E+00        -6.341602E+00        -6.415653E+00        -6.923479E+00        -6.880116E+00        -4.204114E+00        -5.421724E+00         0.000000E+00        -7.126156E+00         0.000000E+00        -4.310760E+00         0.000000E+00        -2.273094E+01        -2.330346E+01        -2.507198E+01        -2.926321E+01        -2.235697E+01        -2.285442E+01        -6.736009E+00        -8.940990E+00        -6.358400E+00        -6.118520E+00        -7.059298E+00        -9.275402E+00        -2.610867E+00         0.000000E+00        -1.981648E+00         0.000000E+00        -3.124033E+00         0.000000E+00        -2.875046E+01        -3.086052E+01        -3.096226E+01        -3.275155E+01        -2.725922E+01        -2.801045E+01        -7.270006E-01        -1.261868E+00        -8.230667E-01        -1.025694E+00        -6.868037E-01        -5.507033E-01         1.310000E+02         6.000000E+00         3.370000E+02         2.690000E+02         3.000000E+01         1.000000E+00         1.440000E+02         4.000000E+00         3.000000E+01         2.000000E+00         3.240000E+02         8.000000E+00         8.000000E+01         1.200000E+01         1.840000E+02         1.970000E+02         6.100000E+01         9.000000E+00
        7.851000E+07         9.335569E+00         2.405213E-01         4.494367E-01         3.100420E-01         3.387140E-01         3.147819E-01         3.617927E-01        -1.382160E+00        -1.605657E+00        -1.242840E+00         3.310000E+02         2.480000E+02         4.110000E+02        -1.840065E+01        -1.965747E+01        -1.827955E+01        -9.677192E+00        -9.904480E+00        -9.278067E+00        -5.428746E-01        -3.337020E-01        -4.637073E-01        -3.236349E+00         0.000000E+00        -2.447074E+00         0.000000E+00        -3.578248E+00         0.000000E+00        -2.780128E+01        -2.873941E+01        -2.953884E+01        -3.140925E+01        -2.489161E+01        -2.535737E+01        -6.230307E+00        -6.740858E+00        -6.403764E+00        -6.781433E+00        -6.281401E+00        -8.550892E+00        -5.614703E+00         0.000000E+00        -5.818118E+00         0.000000E+00        -4.618294E+00         0.000000E+00        -2.256400E+01        -2.220603E+01        -2.561452E+01        -2.744359E+01        -2.203891E+01        -2.479627E+01        -7.045343E+00        -7.496713E+00        -5.332266E+00        -6.956847E+00        -6.884729E+00        -8.078595E+00        -1.990560E+00         0.000000E+00        -2.033993E+00         0.000000E+00        -2.546708E+00         0.000000E+00        -2.949162E+01        -3.164367E+01        -3.075198E+01        -3.302095E+01        -2.741421E+01        -2.750530E+01        -7.140168E-01        -6.546848E-01        -8.734182E-01        -1.022837E+00        -9.905358E-01        -1.163460E+00         1.310000E+02         1.000000E+01         3.390000E+02         2.590000E+02         3.400000E+01         1.000000E+00         1.490000E+02         1.000000E+00         2.200000E+01         2.000000E+00         3.290000E+02         9.000000E+00         9.800000E+01         1.300000E+01         1.830000E+02         1.880000E+02         4.900000E+01         1.200000E+01
        7.854000E+07         9.955707E+00         2.655296E-01         4.366361E-01         2.978343E-01         3.125366E-01         3.216003E-01         3.674985E-01        -1.431486E+00        -1.602920E+00        -1.225362E+00         3.710000E+02         2.460000E+02         3.730000E+02        -1.839357E+01        -2.035150E+01        -1.846996E+01        -9.607455E+00        -9.524266E+00        -9.462783E+00        -4.351688E-01        -2.543119E-01        -3.055748E-01        -3.166299E+00         0.000000E+00        -2.362616E+00         0.000000E+00        -3.544812E+00                  NAN        -2.728605E+01        -3.001980E+01        -2.984138E+01        -3.113194E+01        -2.489054E+01                  NAN        -6.469287E+00        -7.094249E+00        -6.526515E+00        -6.752242E+00        -6.588816E+00                  NAN        -5.472632E+00         0.000000E+00        -6.888884E+00         0.000000E+00        -4.418068E+00         0.000000E+00        -2.302969E+01        -2.805385E+01        -2.426186E+01        -3.073707E+01        -2.191183E+01        -2.488152E+01        -6.761457E+00        -5.367701E+00        -6.290829E+00        -5.069498E+00        -7.017773E+00        -7.663860E+00        -2.720076E+00         0.000000E+00        -2.185938E+00         0.000000E+00        -1.846927E+00         0.000000E+00        -2.911353E+01        -3.155665E+01        -3.085118E+01        -3.299413E+01        -2.774036E+01        -2.867238E+01        -7.955307E-01        -9.134218E-01        -7.782322E-01        -9.938493E-01        -6.841267E-01        -1.898150E-01         1.400000E+02         1.000000E+01         3.650000E+02         2.270000E+02         3.200000E+01         0.000000E+00         1.610000E+02         5.000000E+00         1.600000E+01         3.000000E+00         3.240000E+02         3.000000E+00         1.150000E+02         1.400000E+01         1.840000E+02         1.740000E+02         5.000000E+01         6.000000E+00
        7.857000E+07         9.834404E+00         2.714104E-01         4.467213E-01         2.818683E-01         3.117527E-01         3.049853E-01         3.184423E-01        -1.413711E+00        -1.619010E+00        -1.261459E+00         3.600000E+02         2.510000E+02         3.790000E+02        -1.883808E+01        -1.985319E+01        -1.781233E+01        -9.606020E+00        -9.812570E+00        -9.675334E+00        -3.541576E-01        -3.471080E-01        -3.729380E-01        -3.098433E+00         0.000000E+00        -2.391640E+00         0.000000E+00        -3.783743E+00                  NAN        -2.758331E+01        -3.039913E+01        -2.953472E+01        -3.105155E+01        -2.340538E+01                  NAN        -6.464102E+00        -5.396467E+00        -6.516494E+00        -6.866275E+00        -7.225111E+00                  NAN        -5.309763E+00         0.000000E+00        -6.170251E+00         0.000000E+00        -4.676671E+00         0.000000E+00        -2.267409E+01        -2.322939E+01        -2.490182E+01        -3.000256E+01        -2.194571E+01        -2.366901E+01        -6.700503E+00        -8.307572E+00        -5.885324E+00        -7.149670E+00        -6.941325E+00        -8.340410E+00        -2.233256E+00         0.000000E+00        -2.099903E+00         0.000000E+00        -1.912467E+00         0.000000E+00        -2.896697E+01        -2.995494E+01        -3.101140E+01        -3.252635E+01        -2.746248E+01        -2.963621E+01        -7.959886E-01        -5.559659E-01        -7.982988E-01        -1.088574E+00        -8.506030E-01        -8.314726E-01         1.450000E+02         8.000000E+00         3.620000E+02         2.340000E+02         2.500000E+01         0.000000E+00         1.700000E+02         6.000000E+00         1.900000E+01         5.000000E+00         3.040000E+02         8.000000E+00         1.070000E+02         1.600000E+01         1.880000E+02         1.780000E+02         4.800000E+01         6.000000E+00
        7.860000E+07         9.187586E+00         2.515350E-01         4.514723E-01         2.969927E-01         2.982840E-01         3.202151E-01         3.467558E-01        -1.444044E+00        -1.600533E+00        -1.216784E+00         3.390000E+02         2.580000E+02         3.930000E+02        -1.775270E+01        -1.930998E+01        -1.874289E+01        -9.699111E+00        -9.984154E+00        -9.190768E+00        -8.200076E-01        -2.091594E-01        -4.207864E-01        -3.090655E+00         0.000000E+00        -2.431282E+00         0.000000E+00        -3.886320E+00                  NAN        -2.748574E+01        -3.005245E+01        -2.958332E+01        -3.118479E+01        -2.480335E+01                  NAN        -6.196780E+00        -6.717517E+00        -6.562009E+00        -6.731815E+00        -6.804422E+00                  NAN        -5.314302E+00         0.000000E+00        -5.999278E+00         0.000000E+00        -4.682780E+00         0.000000E+00        -2.261962E+01        -2.655962E+01        -2.530546E+01        -3.106329E+01        -2.196216E+01        -2.310369E+01        -6.817438E+00        -7.832195E+00        -6.076840E+00        -5.197947E+00        -6.955006E+00        -8.740999E+00        -2.504576E+00         0.000000E+00        -1.871786E+00         0.000000E+00        -2.688172E+00         0.000000E+00        -2.881364E+01        -3.089326E+01        -3.108119E+01        -3.280954E+01        -2.744163E+01        -2.944518E+01        -7.909845E-01        -8.290298E-01        -7.734174E-01        -9.724438E-01        -5.500582E-01        -2.626903E-01         1.270000E+02         1.700000E+01         3.580000E+02         2.440000E+02         2.800000E+01         0.000000E+00         1.530000E+02         7.000000E+00         2.300000E+01         3.000000E+00         3.190000E+02         7.000000E+00         9.800000E+01         1.600000E+01         1.840000E+02         1.820000E+02         5.200000E+01         6.000000E+00
[truncated: 935,656 more chars]
