# Supplementary material for: Localization Preference of Antimicrobial Peptides on Liquid-Disordered Membrane Domains
Source: Front Cell Dev Biol. 2020 May 19;8:350. doi: 10.3389/fcell.2020.00350 (PMC7248343; doi:10.3389/fcell.2020.00350)
Supplement: Supplementary file 2 [file Data_Sheet_2.zip › data_and_scripts/bp100_200m_epot.dat]

#               Time            Perimeter              If area              Lo area              Ld area         If depth PO4         Lo depth PO4         Ld depth PO4       If depth tails       Lo depth tails       Ld depth tails              nIf res              nLo res              nLd res          If prot-lip          Lo prot-lip          Ld prot-lip          If prot-sol          Lo prot-sol          Ld prot-sol         If prot-prot         Lo prot-prot         Ld prot-prot    DPPC If prot near     DPPC If prot far    DPPC Lo prot near     DPPC Lo prot far    DPPC Ld prot near     DPPC Ld prot far     DPPC If lip near      DPPC If lip far     DPPC Lo lip near      DPPC Lo lip far     DPPC Ld lip near      DPPC Ld lip far     DPPC If sol near      DPPC If sol far     DPPC Lo sol near      DPPC Lo sol far     DPPC Ld sol near      DPPC Ld sol far    DUPC If prot near     DUPC If prot far    DUPC Lo prot near     DUPC Lo prot far    DUPC Ld prot near     DUPC Ld prot far     DUPC If lip near      DUPC If lip far     DUPC Lo lip near      DUPC Lo lip far     DUPC Ld lip near      DUPC Ld lip far     DUPC If sol near      DUPC If sol far     DUPC Lo sol near      DUPC Lo sol far     DUPC Ld sol near      DUPC Ld sol far    CHOL If prot near     CHOL If prot far    CHOL Lo prot near     CHOL Lo prot far    CHOL Ld prot near     CHOL Ld prot far     CHOL If lip near      CHOL If lip far     CHOL Lo lip near      CHOL Lo lip far     CHOL Ld lip near      CHOL Ld lip far     CHOL If sol near      CHOL If sol far     CHOL Lo sol near      CHOL Lo sol far     CHOL Ld sol near      CHOL Ld sol far        nDPPC If near         nDPPC If far        nDPPC Lo near         nDPPC Lo far        nDPPC Ld near         nDPPC Ld far        nDUPC If near         nDUPC If far        nDUPC Lo near         nDUPC Lo far        nDUPC Ld near         nDUPC Ld far        nCHOL If near         nCHOL If far        nCHOL Lo near         nCHOL Lo far        nCHOL Ld near         nCHOL Ld far
#          Averages:         9.034916E+00         2.141507E-01         4.631150E-01         3.227342E-01        -3.434149E-01        -3.212883E-01        -3.830523E-01         1.391584E+00         1.594059E+00         1.178098E+00         7.296847E+01         3.472823E+01         9.030330E+01        -1.984777E+01        -2.056823E+01        -1.957197E+01        -8.886649E+00        -9.117948E+00        -8.612046E+00        -1.986668E-02        -2.849464E-02        -2.424233E-02        -2.059555E+00         0.000000E+00        -1.738955E+00         0.000000E+00        -2.246919E+00         0.000000E+00        -2.813603E+01        -2.952610E+01        -2.975224E+01        -3.119874E+01        -2.534124E+01        -2.629937E+01        -6.706704E+00        -6.925999E+00        -6.563834E+00        -6.757764E+00        -6.993183E+00        -7.381435E+00        -2.972556E+00         0.000000E+00        -4.660208E+00         0.000000E+00        -2.453318E+00         0.000000E+00        -2.366748E+01        -2.490922E+01        -2.423159E+01        -2.668205E+01        -2.294605E+01        -2.389682E+01        -7.510423E+00        -8.070750E+00        -7.132923E+00        -8.178139E+00        -7.511906E+00        -7.982243E+00        -1.719954E+00         0.000000E+00        -1.531094E+00         0.000000E+00        -1.801359E+00         0.000000E+00        -2.959019E+01        -3.094495E+01        -3.117646E+01        -3.279268E+01        -2.779013E+01        -2.882201E+01        -9.311642E-01        -1.108142E+00        -9.161137E-01        -1.047900E+00        -9.316285E-01        -1.026420E+00         4.813514E+01         8.070120E+01         6.535886E+01         5.403393E+02         1.196847E+01         1.749700E+01         6.389339E+01         6.618769E+01         6.012012E+00         1.001351E+01         1.486306E+02         2.072628E+02         3.287087E+01         6.791892E+01         3.087087E+01         3.416862E+02         2.094444E+01         4.396847E+01
#         Conf.Int.:         6.668271E-02         1.755804E-03         1.002551E-03         1.152194E-03         3.544831E-03         4.853810E-03         3.645101E-03         4.286935E-03         5.140346E-03         4.087042E-03         1.190691E+00         1.078078E+00         1.280781E+00         6.579861E-02         1.075774E-01         5.879192E-02         5.384148E-02         6.269002E-02         4.216885E-02         6.821165E-03         1.101133E-02         6.625241E-03         2.966345E-02         0.000000E+00         2.018878E-02         0.000000E+00         7.134022E-02         0.000000E+00         4.161533E-02         3.557849E-02         3.548570E-02         9.989406E-03         9.049493E-02         6.756535E-02         2.414374E-02         2.049252E-02         1.987753E-02         6.008570E-03         5.172782E-02         4.078910E-02         3.194070E-02         0.000000E+00         1.455628E-01         0.000000E+00         1.727105E-02         0.000000E+00         3.594984E-02         3.523238E-02         1.485431E-01         1.052305E-01         2.497013E-02         2.152380E-02         2.301725E-02         2.232120E-02         8.205633E-02         7.266184E-02         1.395055E-02         1.197254E-02         3.577050E-02         0.000000E+00         3.163493E-02         0.000000E+00         5.600188E-02         0.000000E+00         3.691642E-02         2.479518E-02         3.921551E-02         9.445533E-03         4.509348E-02         2.181723E-02         1.169566E-02         8.178885E-03         9.998674E-03         3.132430E-03         1.617449E-02         1.209353E-02         7.687688E-01         1.060060E+00         1.436937E+00         1.472973E+00         3.663664E-01         4.399399E-01         9.594595E-01         1.043544E+00         2.597598E-01         3.183183E-01         1.674174E+00         1.713213E+00         5.480480E-01         8.003003E-01         7.942943E-01         9.609610E-01         4.519520E-01         5.345345E-01
        5.227680E+07         8.182154E+00         1.870061E-01         4.732414E-01         3.397525E-01        -2.583628E-01        -4.260127E-01        -4.290671E-01         1.480572E+00         1.534535E+00         1.142682E+00         1.050000E+02         1.100000E+01         8.200000E+01        -1.940513E+01        -2.188708E+01        -2.131453E+01        -8.925307E+00        -8.801036E+00        -7.176622E+00        -8.843566E-02         0.000000E+00         0.000000E+00        -2.194767E+00         0.000000E+00        -1.449313E+00         0.000000E+00        -2.996804E+00         0.000000E+00        -2.843620E+01        -2.998267E+01        -3.026764E+01        -3.105794E+01        -2.419382E+01        -2.640460E+01        -6.828852E+00        -7.037849E+00        -6.337953E+00        -6.889731E+00        -7.889201E+00        -7.380166E+00        -3.348700E+00         0.000000E+00        -1.782208E+00         0.000000E+00        -2.346984E+00         0.000000E+00        -2.336885E+01        -2.509257E+01        -2.597682E+01        -2.810849E+01        -2.279723E+01        -2.399146E+01        -7.236110E+00        -7.475545E+00        -7.636732E+00        -7.647766E+00        -7.583152E+00        -7.934749E+00        -1.989776E+00         0.000000E+00        -1.240567E+00         0.000000E+00        -2.091210E+00         0.000000E+00        -2.970320E+01        -3.144928E+01        -3.163433E+01        -3.282337E+01        -2.776660E+01        -2.892204E+01        -8.125726E-01        -1.112942E+00        -9.669054E-01        -1.067658E+00        -1.016207E+00        -8.632945E-01         5.700000E+01         5.200000E+01         3.900000E+01         5.800000E+02         1.100000E+01         2.500000E+01         7.100000E+01         3.700000E+01         3.000000E+00         1.800000E+01         1.660000E+02         2.070000E+02         3.400000E+01         5.400000E+01         1.800000E+01         3.670000E+02         2.600000E+01         4.300000E+01
        5.230680E+07         7.506513E+00         1.861268E-01         4.857034E-01         3.281698E-01        -3.074909E-01        -3.403385E-01        -4.754536E-01         1.447480E+00         1.535524E+00         1.095564E+00         7.500000E+01         2.200000E+01         1.010000E+02        -1.870308E+01        -2.072316E+01        -2.041767E+01        -9.218974E+00        -8.520721E+00        -7.545497E+00        -1.932687E-03         0.000000E+00        -1.547610E-04        -1.774681E+00         0.000000E+00        -1.468695E+00         0.000000E+00        -2.182934E+00         0.000000E+00        -2.851169E+01        -2.939938E+01        -3.037936E+01        -3.111026E+01        -2.586024E+01        -2.709329E+01        -6.612584E+00        -6.566349E+00        -6.389848E+00        -6.836207E+00        -7.906489E+00        -7.072761E+00        -3.520489E+00         0.000000E+00        -2.761672E+00         0.000000E+00        -2.260648E+00         0.000000E+00        -2.293511E+01        -2.544182E+01        -2.489802E+01        -2.542038E+01        -2.298360E+01        -2.373448E+01        -7.477406E+00        -7.830350E+00        -8.429363E+00        -8.716400E+00        -7.491207E+00        -7.890874E+00        -1.188071E+00         0.000000E+00        -1.265935E+00         0.000000E+00        -2.113036E+00         0.000000E+00        -3.004327E+01        -3.084522E+01        -3.169077E+01        -3.268658E+01        -2.780234E+01        -2.919943E+01        -1.040865E+00        -1.107552E+00        -7.374044E-01        -1.034400E+00        -9.802025E-01        -9.547375E-01         5.600000E+01         5.600000E+01         4.900000E+01         5.750000E+02         7.000000E+00         2.100000E+01         6.200000E+01         4.600000E+01         6.000000E+00         1.900000E+01         1.860000E+02         1.830000E+02         4.300000E+01         4.800000E+01         1.800000E+01         3.720000E+02         1.800000E+01         4.200000E+01
        5.233680E+07         7.981145E+00         2.067846E-01         4.731654E-01         3.200499E-01        -4.113788E-01        -3.167843E-01        -4.028983E-01         1.331982E+00         1.611453E+00         1.181399E+00         8.000000E+01         2.200000E+01         9.600000E+01        -2.160022E+01        -1.797919E+01        -1.855996E+01        -8.550929E+00        -9.968846E+00        -8.079741E+00         0.000000E+00         0.000000E+00        -6.485916E-02        -2.111913E+00         0.000000E+00        -1.682209E+00         0.000000E+00        -2.673940E+00         0.000000E+00        -2.859602E+01        -2.973311E+01        -2.922798E+01        -3.114158E+01        -2.477230E+01        -2.587839E+01        -6.099729E+00        -6.926171E+00        -7.087116E+00        -6.886397E+00        -6.518417E+00        -7.805841E+00        -3.069253E+00         0.000000E+00        -3.010971E+00         0.000000E+00        -2.333135E+00         0.000000E+00        -2.374043E+01        -2.445290E+01        -1.761805E+01        -2.780903E+01        -2.303137E+01        -2.423670E+01        -7.423066E+00        -8.621003E+00        -9.894947E+00        -7.706216E+00        -7.301422E+00        -7.914908E+00        -2.110389E+00         0.000000E+00        -1.667780E+00         0.000000E+00        -1.981030E+00         0.000000E+00        -2.951939E+01        -3.072624E+01        -3.137077E+01        -3.265393E+01        -2.760894E+01        -2.852672E+01        -8.484341E-01        -1.249773E+00        -8.920075E-01        -1.079757E+00        -7.251923E-01        -1.090658E+00         5.500000E+01         7.900000E+01         5.000000E+01         5.570000E+02         1.000000E+01         1.300000E+01         6.300000E+01         6.100000E+01         2.000000E+00         1.400000E+01         1.580000E+02         2.040000E+02         4.000000E+01         6.000000E+01         2.200000E+01         3.560000E+02         2.800000E+01         3.700000E+01
        5.236680E+07         7.631972E+00         1.912614E-01         4.702019E-01         3.385367E-01        -3.243788E-01        -2.470904E-01        -3.761087E-01         1.440798E+00         1.629004E+00         1.182928E+00         7.400000E+01         2.200000E+01         1.020000E+02        -2.018671E+01        -1.990526E+01        -1.891003E+01        -8.843296E+00        -9.899534E+00        -9.451478E+00        -7.726787E-03         0.000000E+00        -3.186010E-04        -1.844064E+00         0.000000E+00        -1.623320E+00         0.000000E+00        -2.786779E+00         0.000000E+00        -2.835539E+01        -2.984893E+01        -3.028543E+01        -3.124816E+01        -2.504290E+01        -2.570713E+01        -6.499096E+00        -6.896187E+00        -6.214341E+00        -6.810828E+00        -6.354478E+00        -7.526742E+00        -3.321800E+00         0.000000E+00        -4.799266E+00         0.000000E+00        -2.288295E+00         0.000000E+00        -2.288706E+01        -2.487371E+01        -2.319954E+01        -2.699456E+01        -2.305631E+01        -2.408823E+01        -7.488556E+00        -8.108561E+00        -9.718874E+00        -8.088955E+00        -7.520978E+00        -7.889235E+00        -1.786875E+00         0.000000E+00        -1.041913E+00         0.000000E+00        -1.558790E+00         0.000000E+00        -2.982117E+01        -3.093680E+01        -3.188300E+01        -3.279500E+01        -2.735518E+01        -2.912317E+01        -6.507308E-01        -9.671659E-01        -8.645138E-01        -1.083848E+00        -1.356400E+00        -9.379318E-01         4.500000E+01         7.400000E+01         5.300000E+01         5.630000E+02         1.200000E+01         1.700000E+01         6.300000E+01         5.400000E+01         2.000000E+00         1.200000E+01         1.720000E+02         1.990000E+02         3.500000E+01         5.300000E+01         2.900000E+01         3.560000E+02         2.400000E+01         4.800000E+01
        5.239680E+07         8.132119E+00         1.876465E-01         4.635801E-01         3.487733E-01        -3.555682E-01        -4.000991E-01        -4.112530E-01         1.392667E+00         1.548556E+00         1.134518E+00         7.100000E+01         2.200000E+01         1.050000E+02        -2.044062E+01        -1.902098E+01        -1.985822E+01        -8.535702E+00        -9.681520E+00        -8.185002E+00         1.717292E-03         0.000000E+00         0.000000E+00        -2.278202E+00         0.000000E+00        -1.671763E+00         0.000000E+00        -2.701646E+00         0.000000E+00        -2.911392E+01        -2.928192E+01        -2.937663E+01        -3.140060E+01        -2.504468E+01        -2.723369E+01        -6.288349E+00        -7.053157E+00        -7.169282E+00        -6.696463E+00        -6.801565E+00        -7.150952E+00        -3.119790E+00         0.000000E+00        -4.306119E+00         0.000000E+00        -2.289905E+00         0.000000E+00        -2.420485E+01        -2.435067E+01        -2.589720E+01        -2.782429E+01        -2.311412E+01        -2.409885E+01        -7.422936E+00        -8.076004E+00        -7.474099E+00        -7.741625E+00        -7.710269E+00        -7.832176E+00        -1.925044E+00         0.000000E+00        -1.086313E+00         0.000000E+00        -1.895446E+00         0.000000E+00        -2.993017E+01        -3.100492E+01        -3.135646E+01        -3.291985E+01        -2.818446E+01        -2.900399E+01        -7.035657E-01        -1.062018E+00        -1.062666E+00        -1.015847E+00        -6.886794E-01        -8.855080E-01         4.600000E+01         7.600000E+01         4.000000E+01         5.640000E+02         2.100000E+01         1.700000E+01         5.500000E+01         5.800000E+01         3.000000E+00         1.100000E+01         1.840000E+02         1.910000E+02         3.300000E+01         5.300000E+01         2.300000E+01         3.570000E+02         2.600000E+01         5.600000E+01
        5.242680E+07         8.381388E+00         1.872449E-01         4.672710E-01         3.454842E-01        -3.895965E-01        -2.409329E-01        -3.641355E-01         1.383226E+00         1.673789E+00         1.181350E+00         7.800000E+01         1.500000E+01         1.050000E+02        -2.049112E+01        -1.799936E+01        -1.954529E+01        -8.370593E+00        -1.201112E+01        -8.147783E+00         0.000000E+00         0.000000E+00         0.000000E+00        -2.146891E+00         0.000000E+00        -1.382357E+00         0.000000E+00        -1.832140E+00         0.000000E+00        -2.800359E+01        -3.003514E+01        -3.008814E+01        -3.119577E+01        -2.507333E+01        -2.711184E+01        -6.580860E+00        -6.622516E+00        -6.960031E+00        -6.733625E+00        -7.502325E+00        -6.981180E+00        -3.721658E+00         0.000000E+00        -5.256676E+00         0.000000E+00        -2.304083E+00         0.000000E+00        -2.282903E+01        -2.575369E+01        -2.052984E+01        -2.801826E+01        -2.313704E+01        -2.408971E+01        -7.821753E+00        -7.792908E+00        -1.051097E+01        -7.976165E+00        -7.598431E+00        -8.093693E+00        -1.568328E+00         0.000000E+00        -8.208088E-01         0.000000E+00        -1.599148E+00         0.000000E+00        -2.955091E+01        -3.093419E+01        -3.203914E+01        -3.277348E+01        -2.783971E+01        -2.925793E+01        -9.585605E-01        -1.246449E+00        -1.074422E+00        -9.988468E-01        -1.165832E+00        -9.004639E-01         4.800000E+01         6.500000E+01         4.200000E+01         5.730000E+02         1.500000E+01         2.100000E+01         6.000000E+01         5.400000E+01         1.000000E+00         1.300000E+01         1.830000E+02         1.910000E+02         2.900000E+01         5.500000E+01         2.300000E+01         3.590000E+02         3.300000E+01         4.400000E+01
        5.245680E+07         7.625066E+00         1.826096E-01         4.687256E-01         3.486648E-01        -2.860770E-01        -1.849659E-01        -3.826519E-01         1.423618E+00         1.788992E+00         1.177011E+00         6.800000E+01         1.100000E+01         1.190000E+02        -2.062566E+01        -1.593538E+01        -2.000100E+01        -8.993130E+00        -1.180497E+01        -8.190249E+00         0.000000E+00         0.000000E+00         0.000000E+00        -2.077386E+00         0.000000E+00        -1.119669E+00         0.000000E+00        -2.818474E+00         0.000000E+00        -2.856684E+01        -2.945865E+01        -2.988690E+01        -3.111718E+01        -2.550453E+01        -2.682765E+01        -6.527749E+00        -6.635999E+00        -6.967775E+00        -6.800771E+00        -6.638178E+00        -6.848286E+00        -3.205687E+00         0.000000E+00                  NAN         0.000000E+00        -2.554391E+00         0.000000E+00        -2.402188E+01        -2.488124E+01                  NAN        -2.634489E+01        -2.311986E+01        -2.371140E+01        -7.327645E+00        -8.338523E+00                  NAN        -9.052331E+00        -7.582352E+00        -8.072584E+00        -1.305180E+00         0.000000E+00        -1.258520E+00         0.000000E+00        -1.765772E+00         0.000000E+00        -3.023229E+01        -3.117675E+01        -3.142536E+01        -3.261281E+01        -2.802358E+01        -2.866502E+01        -9.412208E-01        -1.035060E+00        -1.177348E+00        -1.051352E+00        -5.146663E-01        -1.094557E+00         4.900000E+01         6.500000E+01         3.800000E+01         5.730000E+02         1.900000E+01         2.000000E+01         6.400000E+01         4.900000E+01         0.000000E+00         1.400000E+01         1.760000E+02         1.990000E+02         3.000000E+01         4.800000E+01         1.600000E+01         3.630000E+02         2.800000E+01         5.800000E+01
        5.248680E+07         8.029871E+00         1.865719E-01         4.752931E-01         3.381350E-01        -2.552505E-01        -2.761495E-01        -3.570962E-01         1.471933E+00         1.667912E+00         1.206012E+00         8.600000E+01         1.100000E+01         1.010000E+02        -1.838938E+01        -2.039415E+01        -1.894492E+01        -9.811176E+00        -1.069942E+01        -8.733279E+00         0.000000E+00         0.000000E+00         0.000000E+00        -1.852120E+00         0.000000E+00        -1.314982E+00         0.000000E+00        -1.200398E+00         0.000000E+00        -2.784601E+01        -2.957223E+01        -3.034794E+01        -3.121578E+01        -2.604543E+01        -2.699165E+01        -6.699898E+00        -6.487199E+00        -6.338919E+00        -6.757063E+00        -6.515559E+00        -7.060319E+00        -3.075028E+00         0.000000E+00        -5.795371E+00         0.000000E+00        -2.512334E+00         0.000000E+00        -2.349419E+01        -2.588435E+01        -2.007209E+01        -2.755272E+01        -2.280680E+01        -2.394824E+01        -7.342842E+00        -7.482545E+00        -5.612232E+00        -7.921487E+00        -7.646546E+00        -8.100033E+00        -1.672789E+00         0.000000E+00        -1.315111E+00         0.000000E+00        -1.547206E+00         0.000000E+00        -2.946906E+01        -3.025516E+01        -3.150067E+01        -3.281488E+01        -2.816767E+01        -2.869983E+01        -9.640224E-01        -1.093574E+00        -8.714875E-01        -1.074492E+00        -9.767464E-01        -1.306692E+00         5.100000E+01         5.900000E+01         3.900000E+01         5.840000E+02         1.100000E+01         2.000000E+01         6.300000E+01         5.000000E+01         1.000000E+00         2.000000E+01         1.750000E+02         1.930000E+02         2.900000E+01         5.800000E+01         2.000000E+01         3.610000E+02         1.900000E+01         5.500000E+01
        5.251680E+07         6.833076E+00         1.755211E-01         4.857686E-01         3.387104E-01        -3.182047E-01        -2.331098E-01        -3.837613E-01         1.452592E+00         1.777454E+00         1.153432E+00         9.100000E+01         1.100000E+01         9.600000E+01        -1.969613E+01        -1.921364E+01        -1.924902E+01        -8.889812E+00        -9.775697E+00        -8.835869E+00        -5.499293E-02         0.000000E+00         0.000000E+00        -2.095178E+00         0.000000E+00        -1.367925E+00         0.000000E+00        -1.984112E+00         0.000000E+00        -2.700470E+01        -2.957391E+01        -2.986993E+01        -3.104026E+01        -2.424410E+01        -2.655183E+01        -7.209005E+00        -6.653780E+00        -6.551538E+00        -6.743494E+00        -7.859106E+00        -7.490767E+00        -3.409953E+00         0.000000E+00        -5.154929E+00         0.000000E+00        -2.355044E+00         0.000000E+00        -2.378801E+01        -2.532841E+01        -2.268412E+01        -2.763959E+01        -2.316878E+01        -2.393875E+01        -7.245945E+00        -7.728873E+00        -8.949495E+00        -7.684020E+00        -7.472473E+00        -7.897701E+00        -1.530572E+00         0.000000E+00        -9.828351E-01         0.000000E+00        -1.188986E+00         0.000000E+00        -2.982231E+01        -3.070017E+01        -3.104621E+01        -3.262769E+01        -2.792276E+01        -2.903750E+01        -1.006650E+00        -1.046182E+00        -1.084121E+00        -1.097018E+00        -5.898561E-01        -1.240961E+00         5.800000E+01         4.500000E+01         4.400000E+01         5.880000E+02         1.300000E+01         1.600000E+01         6.400000E+01         3.700000E+01         1.000000E+00         2.200000E+01         1.720000E+02         2.060000E+02         3.500000E+01         4.400000E+01         1.700000E+01         3.700000E+02         2.400000E+01         4.500000E+01
        5.254680E+07         7.315112E+00         1.781923E-01         4.812492E-01         3.405585E-01        -3.232543E-01        -3.100668E-01        -4.344736E-01         1.456865E+00         1.658825E+00         1.118088E+00         9.000000E+01         1.100000E+01         9.700000E+01        -2.143707E+01        -1.956278E+01        -1.993174E+01        -8.526097E+00        -9.620485E+00        -7.869993E+00         0.000000E+00         0.000000E+00         0.000000E+00        -2.028621E+00         0.000000E+00        -1.128388E+00         0.000000E+00        -3.256322E+00         0.000000E+00        -2.843940E+01        -3.028392E+01        -3.026832E+01        -3.106996E+01        -2.338967E+01        -2.678827E+01        -6.594681E+00        -6.688946E+00        -6.921199E+00        -6.860633E+00        -7.296516E+00        -7.203185E+00        -3.160965E+00         0.000000E+00        -2.763115E-02         0.000000E+00        -2.416142E+00         0.000000E+00        -2.363376E+01        -2.586236E+01        -2.002663E+01        -2.700781E+01        -2.279635E+01        -2.399381E+01        -7.234760E+00        -7.310074E+00        -1.199824E+01        -8.283254E+00        -7.484392E+00        -7.972548E+00        -2.443122E+00         0.000000E+00        -8.366787E-01         0.000000E+00        -1.133344E+00         0.000000E+00        -2.909728E+01        -3.112979E+01        -3.207678E+01        -3.266102E+01        -2.744289E+01        -2.917874E+01        -9.841030E-01        -9.448752E-01        -8.865698E-01        -1.060026E+00        -1.149636E+00        -1.194102E+00         6.000000E+01         4.600000E+01         4.300000E+01         5.820000E+02         1.300000E+01         2.000000E+01         7.800000E+01         2.700000E+01         1.000000E+00         2.000000E+01         1.660000E+02         2.100000E+02         4.200000E+01         5.100000E+01         1.800000E+01         3.670000E+02         1.900000E+01         4.500000E+01
        5.257680E+07         8.085392E+00         2.030721E-01         4.641446E-01         3.327833E-01        -3.372902E-01        -3.379551E-01        -3.624749E-01         1.404247E+00         1.548179E+00         1.204792E+00         7.500000E+01         2.200000E+01         1.010000E+02        -2.010506E+01        -2.091771E+01        -1.907445E+01        -8.352853E+00        -8.410731E+00        -8.723156E+00         0.000000E+00         0.000000E+00        -5.247705E-04        -1.836714E+00         0.000000E+00        -1.631442E+00         0.000000E+00        -1.667226E+00         0.000000E+00        -2.847872E+01        -2.997338E+01        -3.013842E+01        -3.119560E+01        -2.453935E+01        -2.687900E+01        -6.863884E+00        -6.660120E+00        -6.657458E+00        -6.879702E+00        -7.814853E+00        -7.373160E+00        -2.964019E+00         0.000000E+00        -5.545222E+00         0.000000E+00        -2.480450E+00         0.000000E+00        -2.462982E+01        -2.583723E+01        -2.185384E+01        -2.643742E+01        -2.278884E+01        -2.376679E+01        -7.077699E+00        -7.394046E+00        -7.598988E+00        -8.349874E+00        -7.448574E+00        -8.042760E+00        -1.481031E+00         0.000000E+00        -1.814028E+00         0.000000E+00        -1.185889E+00         0.000000E+00        -3.005339E+01        -3.094413E+01        -3.141539E+01        -3.299064E+01        -2.737099E+01        -2.855587E+01        -8.751787E-01        -1.149640E+00        -8.304478E-01        -1.048382E+00        -1.016909E+00        -1.230657E+00         5.800000E+01         6.500000E+01         4.300000E+01         5.660000E+02         1.100000E+01         2.100000E+01         6.500000E+01         6.000000E+01         3.000000E+00         1.200000E+01         1.720000E+02         1.900000E+02         4.100000E+01         6.100000E+01         1.900000E+01         3.560000E+02         2.200000E+01         4.800000E+01
        5.260680E+07         7.609968E+00         1.770734E-01         4.864633E-01         3.364633E-01        -3.741022E-01        -4.099956E-01        -4.600471E-01         1.370564E+00         1.502879E+00         1.121663E+00         8.000000E+01         1.900000E+01         9.900000E+01        -2.066794E+01        -1.917824E+01        -2.042079E+01        -8.191617E+00        -1.019303E+01        -7.644920E+00        -2.170571E-02         0.000000E+00         0.000000E+00        -1.929690E+00         0.000000E+00        -1.669780E+00         0.000000E+00        -2.552620E+00         0.000000E+00        -2.851191E+01        -3.011704E+01        -3.000639E+01        -3.102351E+01        -2.400367E+01        -2.634410E+01        -6.977818E+00        -6.839814E+00        -7.084889E+00        -6.831691E+00        -7.373156E+00        -6.930511E+00        -3.552500E+00         0.000000E+00        -2.984966E+00         0.000000E+00        -2.189659E+00         0.000000E+00        -2.359151E+01        -2.537005E+01        -2.313688E+01        -2.645838E+01        -2.258769E+01        -2.379307E+01        -7.457025E+00        -7.587280E+00        -8.586681E+00        -8.332509E+00        -7.732029E+00        -7.899615E+00        -2.326672E+00         0.000000E+00        -1.392237E+00         0.000000E+00        -2.887734E+00         0.000000E+00        -2.960238E+01        -3.101478E+01        -3.133966E+01        -3.254059E+01        -2.715102E+01        -2.907218E+01        -7.630188E-01        -1.074169E+00        -1.017835E+00        -1.157212E+00        -3.958849E-01        -7.920147E-01         5.300000E+01         6.000000E+01         3.400000E+01         5.850000E+02         1.800000E+01         1.400000E+01         6.200000E+01         4.400000E+01         2.000000E+00         2.000000E+01         1.810000E+02         1.930000E+02         4.200000E+01         5.400000E+01         1.800000E+01         3.630000E+02         1.900000E+01         3.900000E+01
        5.263680E+07         7.610521E+00         1.758684E-01         4.834781E-01         3.406535E-01        -3.076801E-01        -3.388655E-01        -4.012841E-01         1.432146E+00         1.597967E+00         1.245089E+00         9.400000E+01         1.400000E+01         9.000000E+01        -1.957780E+01        -2.231877E+01        -2.084222E+01        -9.093544E+00        -8.366092E+00        -7.423776E+00        -3.711680E-03         0.000000E+00        -6.446585E-04        -2.776333E+00         0.000000E+00        -1.589789E+00         0.000000E+00        -2.954570E+00         0.000000E+00        -2.736286E+01        -2.966983E+01        -3.049021E+01        -3.110042E+01        -2.571193E+01        -2.637462E+01        -6.964071E+00        -7.248552E+00        -6.412894E+00        -6.880574E+00        -6.198676E+00        -7.254888E+00        -2.830339E+00         0.000000E+00        -4.121734E+00         0.000000E+00        -2.432254E+00         0.000000E+00        -2.480787E+01        -2.524654E+01        -2.663194E+01        -2.749592E+01        -2.293956E+01        -2.373174E+01        -7.089978E+00        -7.917009E+00        -7.224264E+00        -8.133516E+00        -7.645028E+00        -7.914085E+00        -2.088462E+00         0.000000E+00        -1.013047E+00         0.000000E+00        -1.173423E+00         0.000000E+00        -2.947255E+01        -3.110285E+01        -3.216243E+01        -3.255543E+01        -2.778313E+01        -2.915901E+01        -8.034304E-01        -1.131424E+00        -8.929974E-01        -1.104340E+00        -1.085688E+00        -1.189483E+00         5.300000E+01         5.300000E+01         3.800000E+01         5.860000E+02         1.300000E+01         2.100000E+01         7.000000E+01         3.700000E+01         3.000000E+00         1.700000E+01         1.670000E+02         2.080000E+02         3.800000E+01         4.700000E+01         2.100000E+01         3.680000E+02         1.900000E+01         5.000000E+01
        5.266680E+07         6.788240E+00         1.471233E-01         4.979375E-01         3.549392E-01        -3.194284E-01        -1.972406E-01        -3.766812E-01         1.447739E+00         1.694224E+00         1.209208E+00         7.700000E+01         2.000000E+01         1.010000E+02        -1.958650E+01        -1.815764E+01        -1.882062E+01        -9.445715E+00        -1.141735E+01        -8.641395E+00        -3.599897E-03         0.000000E+00        -2.718922E-02        -2.721430E+00         0.000000E+00        -1.374745E+00         0.000000E+00        -2.114847E+00         0.000000E+00        -2.788642E+01        -2.987681E+01        -3.039965E+01        -3.110886E+01        -2.593944E+01        -2.693779E+01        -6.549673E+00        -6.498633E+00        -6.512604E+00        -6.815135E+00        -6.897503E+00        -7.257794E+00        -2.992313E+00         0.000000E+00        -5.326018E+00         0.000000E+00        -2.265338E+00         0.000000E+00        -2.393490E+01        -2.526591E+01        -2.141685E+01        -2.656962E+01        -2.364015E+01        -2.391263E+01        -7.676410E+00        -7.998088E+00        -8.173305E+00        -8.090438E+00        -7.380959E+00        -8.063174E+00        -2.195382E+00         0.000000E+00        -9.259862E-01         0.000000E+00        -1.837564E+00         0.000000E+00        -2.895940E+01        -3.114529E+01        -3.201392E+01        -3.259924E+01        -2.812380E+01        -2.846434E+01        -8.505241E-01        -1.089062E+00        -8.179927E-01        -1.108729E+00        -9.209430E-01        -9.184550E-01         4.400000E+01         4.200000E+01         4.900000E+01         5.880000E+02         2.300000E+01         1.800000E+01         5.700000E+01         3.000000E+01         4.000000E+00         2.200000E+01         1.580000E+02         2.310000E+02         3.500000E+01         3.600000E+01         1.900000E+01         3.770000E+02         2.900000E+01         4.900000E+01
        5.269680E+07         7.609721E+00         1.728615E-01         4.839666E-01         3.431719E-01        -3.350934E-01        -2.540539E-01        -3.593618E-01         1.453926E+00         1.636013E+00         1.215619E+00         8.200000E+01         1.300000E+01         1.030000E+02        -1.994157E+01        -2.137403E+01        -1.995358E+01        -8.322885E+00        -1.163424E+01        -8.333524E+00        -6.824556E-02         0.000000E+00        -8.323119E-05        -2.553972E+00         0.000000E+00        -1.132899E+00         0.000000E+00        -3.276782E+00         0.000000E+00        -2.766631E+01        -3.005649E+01        -2.983408E+01        -3.110332E+01        -2.366554E+01        -2.535321E+01        -6.690637E+00        -6.500335E+00        -6.736331E+00        -6.937889E+00        -6.662386E+00        -7.506200E+00        -2.897977E+00         0.000000E+00        -3.321788E+00         0.000000E+00        -2.354463E+00         0.000000E+00        -2.389361E+01        -2.530928E+01        -2.641515E+01        -2.490640E+01        -2.364831E+01        -2.381985E+01        -7.626807E+00        -7.586331E+00        -7.684924E+00        -8.886032E+00        -7.229748E+00        -7.881059E+00        -1.652256E+00         0.000000E+00        -1.299813E+00         0.000000E+00        -1.616720E+00         0.000000E+00        -2.983964E+01        -3.065625E+01        -3.153712E+01        -3.272281E+01        -2.850025E+01        -2.834176E+01        -7.217909E-01        -1.042170E+00        -8.434634E-01        -1.104868E+00        -8.339231E-01        -1.111104E+00         5.000000E+01         5.700000E+01         4.200000E+01         5.810000E+02         1.900000E+01         1.500000E+01         7.300000E+01         3.400000E+01         3.000000E+00         1.700000E+01         1.630000E+02         2.120000E+02         3.800000E+01         4.300000E+01         2.000000E+01         3.710000E+02         2.600000E+01         4.100000E+01
        5.272680E+07         7.362894E+00         1.586735E-01         4.889709E-01         3.523556E-01        -3.382558E-01        -3.069707E-01        -4.095384E-01         1.405285E+00         1.633599E+00         1.149854E+00         8.500000E+01         1.200000E+01         1.010000E+02        -2.104542E+01        -2.100522E+01        -1.935900E+01        -8.512215E+00        -1.029696E+01        -8.196585E+00        -3.845592E-03         0.000000E+00        -5.937026E-04        -2.591575E+00         0.000000E+00        -1.482732E+00         0.000000E+00        -1.938691E+00         0.000000E+00        -2.819188E+01        -3.099615E+01        -2.972147E+01        -3.109766E+01        -2.553775E+01        -2.552287E+01        -6.532472E+00        -6.293143E+00        -6.847994E+00        -6.852500E+00        -6.798216E+00        -7.727279E+00        -3.878339E+00         0.000000E+00        -9.825795E-01         0.000000E+00        -2.325902E+00         0.000000E+00        -2.279903E+01        -2.428492E+01        -2.457907E+01        -2.593804E+01        -2.289437E+01        -2.457538E+01        -7.616137E+00        -8.109992E+00        -8.729535E+00        -8.107962E+00        -7.362692E+00        -7.726628E+00        -2.193002E+00         0.000000E+00        -1.009258E+00         0.000000E+00        -2.202924E+00         0.000000E+00        -2.951208E+01        -3.178476E+01        -3.187981E+01        -3.263465E+01        -2.818446E+01        -2.909993E+01        -9.579405E-01        -7.281307E-01        -8.721227E-01        -1.102699E+00        -7.619984E-01        -1.031687E+00         5.000000E+01         4.200000E+01         3.500000E+01         5.950000E+02         2.100000E+01         2.100000E+01         5.400000E+01         3.900000E+01         4.000000E+00         1.900000E+01         1.730000E+02         2.130000E+02         4.200000E+01         4.200000E+01         1.500000E+01         3.730000E+02         1.600000E+01         4.700000E+01
        5.275680E+07         8.018822E+00         1.777790E-01         4.714394E-01         3.507816E-01        -3.626571E-01        -3.446604E-01        -3.744361E-01         1.397364E+00         1.543963E+00         1.184809E+00         7.000000E+01         1.400000E+01         1.140000E+02        -2.080337E+01        -2.118665E+01        -1.897732E+01        -8.433179E+00        -8.263542E+00        -8.639421E+00        -1.630542E-04         0.000000E+00        -3.373168E-02        -1.543757E+00         0.000000E+00        -1.868339E+00         0.000000E+00        -2.478435E+00         0.000000E+00        -2.949950E+01        -3.081762E+01        -2.962249E+01        -3.084780E+01        -2.583977E+01        -2.601322E+01        -6.610863E+00        -6.233192E+00        -6.872516E+00        -6.960669E+00        -6.709761E+00        -7.609661E+00        -3.859772E+00         0.000000E+00                  NAN         0.000000E+00        -2.395567E+00         0.000000E+00        -2.330615E+01        -2.455536E+01                  NAN        -2.685801E+01        -2.328041E+01        -2.400949E+01        -7.604904E+00        -8.146735E+00                  NAN        -7.637782E+00        -7.450975E+00        -7.811828E+00        -1.723629E+00         0.000000E+00        -1.090992E+00         0.000000E+00        -1.335842E+00         0.000000E+00        -2.998993E+01        -3.111184E+01        -3.109002E+01        -3.263903E+01        -2.837425E+01        -2.891920E+01        -8.504408E-01        -1.199703E+00        -1.358552E+00        -1.084289E+00        -1.000320E+00        -1.150233E+00         4.700000E+01         5.800000E+01         3.500000E+01         5.750000E+02         2.300000E+01         2.600000E+01         6.000000E+01         4.100000E+01         0.000000E+00         1.800000E+01         1.760000E+02         2.070000E+02         3.100000E+01         5.800000E+01         1.600000E+01         3.580000E+02         2.600000E+01         4.500000E+01
        5.278680E+07         7.494949E+00         1.659466E-01         4.808076E-01         3.532458E-01        -3.253389E-01        -4.524192E-01        -3.759441E-01         1.343573E+00         1.532688E+00         1.171920E+00         8.500000E+01         1.100000E+01         1.020000E+02        -1.894858E+01        -2.130700E+01        -1.967530E+01        -9.058674E+00        -8.396654E+00        -8.705516E+00        -6.008171E-02         0.000000E+00         0.000000E+00        -2.634708E+00         0.000000E+00        -1.688489E+00         0.000000E+00        -2.958354E+00         0.000000E+00        -2.728678E+01        -3.061753E+01        -3.000736E+01        -3.090216E+01        -2.479823E+01        -2.608361E+01        -6.307256E+00        -6.453422E+00        -6.453652E+00        -6.903873E+00        -7.359117E+00        -7.280808E+00        -3.376469E+00         0.000000E+00        -2.563644E-01         0.000000E+00        -2.274214E+00         0.000000E+00        -2.311618E+01        -2.503033E+01        -2.405510E+01        -2.740705E+01        -2.308975E+01        -2.420870E+01        -7.613937E+00        -8.048673E+00        -9.443336E+00        -7.993257E+00        -7.460105E+00        -8.100183E+00        -2.084605E+00         0.000000E+00        -5.732133E-01         0.000000E+00        -1.862489E+00         0.000000E+00        -2.937060E+01        -3.149788E+01        -3.227567E+01        -3.249097E+01        -2.840474E+01        -2.889754E+01        -8.320049E-01        -8.718013E-01        -1.202745E+00        -1.098217E+00        -9.484183E-01        -1.233886E+00         3.900000E+01         5.600000E+01         3.200000E+01         5.910000E+02         2.500000E+01         2.100000E+01         5.400000E+01         4.700000E+01         3.000000E+00         1.800000E+01         1.820000E+02         1.980000E+02         2.600000E+01         5.100000E+01         1.500000E+01         3.680000E+02         2.700000E+01         4.200000E+01
        5.281680E+07         7.772404E+00         1.670104E-01         4.823057E-01         3.506839E-01        -3.843120E-01        -2.798108E-01        -4.337005E-01         1.352533E+00         1.683907E+00         1.107689E+00         8.500000E+01         1.300000E+01         1.000000E+02        -1.944547E+01        -2.018423E+01        -1.928919E+01        -8.797781E+00        -1.003213E+01        -8.520220E+00        -6.742625E-02         0.000000E+00         0.000000E+00        -2.255447E+00         0.000000E+00        -1.504535E+00         0.000000E+00        -1.886904E+00         0.000000E+00        -2.845976E+01        -3.009017E+01        -3.100529E+01        -3.102628E+01        -2.535672E+01        -2.664978E+01        -6.765062E+00        -6.896107E+00        -5.964941E+00        -6.835370E+00        -7.382881E+00        -7.458219E+00        -3.660606E+00         0.000000E+00        -2.619372E+00         0.000000E+00        -2.400977E+00         0.000000E+00        -2.348573E+01        -2.484172E+01        -2.154562E+01        -2.804394E+01        -2.298452E+01        -2.392618E+01        -7.363010E+00        -8.313415E+00        -1.077272E+01        -7.576060E+00        -7.187062E+00        -8.106486E+00        -1.786952E+00         0.000000E+00        -7.462225E-01         0.000000E+00        -1.851886E+00         0.000000E+00        -2.981671E+01        -3.105419E+01        -3.220042E+01        -3.251108E+01        -2.806985E+01        -2.869582E+01        -1.091553E+00        -1.061936E+00        -9.701021E-01        -1.046106E+00        -8.238738E-01        -1.031110E+00         4.700000E+01         5.600000E+01         3.700000E+01         5.810000E+02         2.300000E+01         2.000000E+01         4.900000E+01         4.500000E+01         4.000000E+00         2.100000E+01         1.780000E+02         2.050000E+02         3.500000E+01         4.700000E+01         1.600000E+01         3.640000E+02         2.000000E+01         4.900000E+01
        5.284680E+07         7.037011E+00         1.692664E-01         4.817041E-01         3.490294E-01        -3.378097E-01        -2.916795E-01        -3.874900E-01         1.438486E+00         1.627985E+00         1.179032E+00         6.600000E+01         2.200000E+01         1.100000E+02        -2.010124E+01        -2.075171E+01        -1.925290E+01        -8.395451E+00        -8.876381E+00        -8.308972E+00        -3.880110E-01         0.000000E+00        -1.580473E-03        -2.357637E+00         0.000000E+00        -1.645387E+00         0.000000E+00        -3.079508E+00         0.000000E+00        -2.749328E+01        -3.059573E+01        -3.009220E+01        -3.092540E+01        -2.445027E+01        -2.577764E+01        -6.935812E+00        -6.336772E+00        -6.549624E+00        -6.841895E+00        -6.963089E+00        -7.871305E+00        -3.321160E+00         0.000000E+00        -5.337252E+00         0.000000E+00        -2.498193E+00         0.000000E+00        -2.387961E+01        -2.465161E+01        -2.115331E+01        -2.642979E+01        -2.290744E+01        -2.421647E+01        -7.400004E+00        -8.654242E+00        -8.109010E+00        -8.574599E+00        -7.369768E+00        -7.924893E+00        -2.036276E+00         0.000000E+00        -1.799385E+00         0.000000E+00        -2.047407E+00         0.000000E+00        -2.913816E+01        -3.092891E+01        -3.123148E+01        -3.257031E+01        -2.789364E+01        -2.876862E+01        -8.677523E-01        -1.095055E+00        -1.074369E+00        -1.027998E+00        -9.887187E-01        -9.072432E-01         3.900000E+01         6.400000E+01         4.100000E+01         5.760000E+02         1.900000E+01         2.500000E+01         5.300000E+01         4.700000E+01         4.000000E+00         2.000000E+01         1.670000E+02         2.110000E+02         2.700000E+01         5.800000E+01         1.600000E+01         3.640000E+02         1.800000E+01         5.200000E+01
        5.287680E+07         7.710079E+00         1.828702E-01         4.682154E-01         3.489145E-01        -3.651766E-01        -3.042188E-01        -3.752327E-01         1.357316E+00         1.606318E+00         1.213441E+00         5.000000E+01         2.200000E+01         1.260000E+02        -1.891413E+01        -2.268364E+01        -1.892710E+01        -9.135403E+00        -8.101944E+00        -9.129521E+00        -4.320289E-01         0.000000E+00        -8.360885E-04        -1.849376E+00         0.000000E+00        -2.032958E+00         0.000000E+00        -3.268924E+00         0.000000E+00        -2.845579E+01        -2.968432E+01        -2.941633E+01        -3.106718E+01        -2.511182E+01        -2.631545E+01        -7.083285E+00        -6.688889E+00        -6.613104E+00        -6.802480E+00        -6.863883E+00        -7.338601E+00        -3.621777E+00         0.000000E+00        -4.012327E+00         0.000000E+00        -2.439744E+00         0.000000E+00        -2.364665E+01        -2.472190E+01        -2.583679E+01        -2.816114E+01        -2.282609E+01        -2.354397E+01        -7.053358E+00        -7.831318E+00        -7.636013E+00        -7.600753E+00        -7.410212E+00        -8.194853E+00        -1.870212E+00         0.000000E+00        -1.333997E+00         0.000000E+00        -1.377408E+00         0.000000E+00        -2.977026E+01        -3.162765E+01        -3.110482E+01        -3.270990E+01        -2.804414E+01        -2.878485E+01        -1.065680E+00        -9.657144E-01        -1.229740E+00        -1.115060E+00        -7.840239E-01        -9.347311E-01         2.600000E+01         9.300000E+01         3.700000E+01         5.660000E+02         2.300000E+01         1.900000E+01         4.000000E+01         6.800000E+01         7.000000E+00         1.600000E+01         1.870000E+02         1.840000E+02         1.800000E+01         7.000000E+01         1.900000E+01         3.510000E+02         3.200000E+01         4.600000E+01
        5.290680E+07         8.319661E+00         2.001411E-01         4.681502E-01         3.317086E-01        -3.882055E-01        -3.461834E-01        -3.837311E-01         1.365254E+00         1.547927E+00         1.172862E+00         6.300000E+01         2.200000E+01         1.130000E+02        -2.141708E+01        -1.811596E+01        -1.844150E+01        -8.095092E+00        -9.288219E+00        -9.158749E+00         0.000000E+00         0.000000E+00        -2.646173E-01        -1.587011E+00         0.000000E+00        -2.346703E+00         0.000000E+00        -2.733530E+00         0.000000E+00        -2.834512E+01        -2.903362E+01        -2.928694E+01        -3.100777E+01        -2.343463E+01        -2.699248E+01        -6.858302E+00        -7.007107E+00        -6.741835E+00        -6.791338E+00        -7.552886E+00        -7.045267E+00        -3.196983E+00         0.000000E+00        -6.134937E+00         0.000000E+00        -2.480579E+00         0.000000E+00        -2.307062E+01        -2.444155E+01        -1.850559E+01        -2.684607E+01        -2.296553E+01        -2.374912E+01        -7.733278E+00        -7.880443E+00        -1.061154E+01        -7.864182E+00        -7.564480E+00        -8.263907E+00        -1.929429E+00         0.000000E+00        -1.475838E+00         0.000000E+00        -1.615117E+00         0.000000E+00        -2.949312E+01        -3.099533E+01        -3.143049E+01        -3.270887E+01        -2.846927E+01        -2.902896E+01        -8.433341E-01        -1.066932E+00        -5.160855E-01        -1.089272E+00        -5.563008E-01        -9.540163E-01         4.800000E+01         7.900000E+01         2.600000E+01         5.770000E+02         2.000000E+01         1.400000E+01         6.600000E+01         5.800000E+01         2.000000E+00         2.100000E+01         1.630000E+02         1.920000E+02         2.500000E+01         6.200000E+01         1.300000E+01         3.600000E+02         3.000000E+01         4.600000E+01
        5.293680E+07         8.717675E+00         2.243704E-01         4.693552E-01         3.062744E-01        -2.817161E-01        -3.302963E-01        -4.256097E-01         1.411869E+00         1.618192E+00         1.128340E+00         8.500000E+01         2.100000E+01         9.200000E+01        -1.941602E+01        -2.061591E+01        -1.919384E+01        -9.294733E+00        -9.220740E+00        -8.747357E+00        -5.094557E-04         0.000000E+00        -6.724411E-07        -1.780884E+00         0.000000E+00        -2.299477E+00         0.000000E+00        -2.700582E+00         0.000000E+00        -2.756090E+01        -2.927754E+01        -2.897867E+01        -3.111250E+01        -2.359927E+01        -2.537557E+01        -7.127145E+00        -7.137383E+00        -6.497829E+00        -6.749127E+00        -7.357455E+00        -7.406076E+00        -2.738131E+00         0.000000E+00        -3.607078E+00         0.000000E+00        -2.469910E+00         0.000000E+00        -2.400993E+01        -2.529003E+01        -2.313801E+01        -2.689424E+01        -2.296828E+01        -2.359203E+01        -7.780815E+00        -8.111211E+00        -7.071269E+00        -8.417132E+00        -7.601285E+00        -8.106163E+00        -2.215636E+00         0.000000E+00        -1.169944E+00         0.000000E+00        -8.875212E-01         0.000000E+00        -2.832840E+01        -3.102851E+01        -3.163597E+01        -3.241044E+01        -2.882454E+01        -2.849832E+01        -1.095451E+00        -1.170355E+00        -8.071700E-01        -1.141315E+00        -9.652555E-01        -1.053771E+00         5.500000E+01         7.900000E+01         3.100000E+01         5.800000E+02         7.000000E+00         1.200000E+01         7.300000E+01         6.400000E+01         4.000000E+00         1.800000E+01         1.720000E+02         1.710000E+02         3.400000E+01         7.100000E+01         1.400000E+01         3.570000E+02         2.000000E+01         3.500000E+01
        5.296680E+07         8.564307E+00         2.146982E-01         4.725250E-01         3.127768E-01        -3.489130E-01        -4.003236E-01        -3.161806E-01         1.367407E+00         1.524057E+00         1.233594E+00         6.400000E+01         2.200000E+01         1.120000E+02        -1.908258E+01        -2.024274E+01        -2.002232E+01        -8.877474E+00        -9.335874E+00        -9.186090E+00         0.000000E+00         0.000000E+00        -2.659548E-04        -1.555462E+00         0.000000E+00        -1.818203E+00         0.000000E+00        -4.092930E+00         0.000000E+00        -2.891561E+01        -2.936194E+01        -2.805244E+01        -3.107071E+01        -2.511187E+01        -2.534240E+01        -6.250174E+00        -7.057435E+00        -7.146941E+00        -6.857868E+00        -7.753953E+00        -7.379609E+00        -2.527395E+00         0.000000E+00        -4.679485E+00         0.000000E+00        -2.361124E+00         0.000000E+00        -2.326392E+01        -2.458966E+01        -2.375794E+01        -2.610416E+01        -2.310969E+01        -2.339637E+01        -7.971723E+00        -8.423162E+00        -8.848880E+00        -8.536793E+00        -7.287819E+00        -8.073860E+00        -1.423428E+00         0.000000E+00        -2.191752E+00         0.000000E+00        -3.447429E+00         0.000000E+00        -2.953883E+01        -3.062524E+01        -3.031597E+01        -3.258361E+01        -2.719347E+01        -2.859097E+01        -7.807552E-01        -1.126796E+00        -1.041347E+00        -1.129134E+00        -8.206563E-01        -1.008935E+00         4.800000E+01         8.200000E+01         3.600000E+01         5.750000E+02         1.300000E+01         1.000000E+01         8.100000E+01         5.000000E+01         4.000000E+00         1.800000E+01         1.670000E+02         1.820000E+02         3.100000E+01         7.500000E+01         1.400000E+01         3.590000E+02         2.400000E+01         3.300000E+01
        5.299680E+07         7.648798E+00         1.996092E-01         4.692358E-01         3.311550E-01        -3.222869E-01        -4.258268E-01        -3.364263E-01         1.459289E+00         1.550272E+00         1.238037E+00         6.600000E+01         1.300000E+01         1.190000E+02        -1.922602E+01        -2.424383E+01        -1.866143E+01        -9.911873E+00        -8.338572E+00        -9.086222E+00         0.000000E+00         0.000000E+00        -6.344391E-04        -1.618892E+00         0.000000E+00        -2.156197E+00         0.000000E+00        -1.910911E+00         0.000000E+00        -2.859816E+01        -2.971449E+01        -2.943410E+01        -3.123614E+01        -2.373740E+01        -2.606271E+01        -6.358576E+00        -6.687021E+00        -6.894820E+00        -6.826918E+00        -8.085328E+00        -7.341678E+00        -3.047753E+00         0.000000E+00        -3.804882E-02         0.000000E+00        -2.681975E+00         0.000000E+00        -2.359422E+01        -2.552002E+01        -2.341997E+01        -2.764994E+01        -2.293159E+01        -2.352807E+01        -7.226420E+00        -8.031220E+00        -8.987768E+00        -7.959978E+00        -7.527734E+00        -7.963364E+00        -1.318048E+00         0.000000E+00        -1.878826E+00         0.000000E+00        -2.110883E+00         0.000000E+00        -3.001559E+01        -3.126253E+01        -3.092866E+01        -3.287009E+01        -2.714160E+01        -2.914240E+01        -9.792930E-01        -1.114302E+00        -9.306185E-01        -1.088112E+00        -9.931722E-01        -9.912072E-01         4.400000E+01         8.600000E+01         3.200000E+01         5.790000E+02         1.100000E+01         1.200000E+01         6.000000E+01         5.800000E+01         1.000000E+00         1.900000E+01         1.750000E+02         1.890000E+02         2.900000E+01         7.100000E+01         1.500000E+01         3.570000E+02         2.400000E+01         3.700000E+01
        5.302680E+07         7.504579E+00         1.843234E-01         4.853330E-01         3.303436E-01        -3.937567E-01        -2.116384E-01        -4.011117E-01         1.326818E+00         1.645643E+00         1.143341E+00         5.900000E+01         2.200000E+01         1.170000E+02        -2.094135E+01        -2.018803E+01        -1.831332E+01        -7.965522E+00        -9.294889E+00        -9.489538E+00        -1.298173E-03         0.000000E+00        -2.055494E-01        -2.017787E+00         0.000000E+00        -1.662569E+00         0.000000E+00        -1.962586E+00         0.000000E+00        -2.816663E+01        -2.980063E+01        -2.933248E+01        -3.106149E+01        -2.428048E+01        -2.567591E+01        -7.392628E+00        -6.864454E+00        -6.136917E+00        -6.721311E+00        -7.483135E+00        -7.063282E+00        -2.640030E+00         0.000000E+00        -2.417819E+00         0.000000E+00        -2.624216E+00         0.000000E+00        -2.426859E+01        -2.458897E+01        -2.547190E+01        -2.662346E+01        -2.262493E+01        -2.378344E+01        -7.377530E+00        -8.356183E+00        -6.894482E+00        -7.782284E+00        -7.679412E+00        -7.988635E+00        -2.064067E+00         0.000000E+00        -1.798485E+00         0.000000E+00        -2.179218E+00         0.000000E+00        -2.909544E+01        -3.106924E+01        -3.100316E+01        -3.287316E+01        -2.734145E+01        -2.902273E+01        -1.264435E+00        -1.074487E+00        -7.811546E-01        -1.031874E+00        -9.761830E-01        -8.550326E-01         3.500000E+01         7.400000E+01         4.400000E+01         5.860000E+02         9.000000E+00         1.600000E+01         6.000000E+01         5.300000E+01         6.000000E+00         2.100000E+01         1.770000E+02         1.850000E+02         2.900000E+01         6.300000E+01         1.400000E+01         3.670000E+02         2.600000E+01         4.200000E+01
        5.305680E+07         7.507307E+00         1.917716E-01         4.766609E-01         3.315675E-01        -3.687625E-01        -3.234164E-01        -3.885349E-01         1.442014E+00         1.568081E+00         1.193521E+00         5.400000E+01         1.200000E+01         1.320000E+02        -2.165492E+01        -2.238425E+01        -2.028526E+01        -8.361581E+00        -8.962962E+00        -8.222937E+00        -1.084778E-03         0.000000E+00        -4.050146E-02        -3.020299E+00         0.000000E+00        -1.321774E+00         0.000000E+00        -2.971698E+00         0.000000E+00        -2.791219E+01        -2.985150E+01        -2.968041E+01        -3.121468E+01        -2.459376E+01        -2.656374E+01        -6.670199E+00        -6.816316E+00        -6.607740E+00        -6.750711E+00        -6.690199E+00        -7.375965E+00        -2.327266E+00         0.000000E+00        -1.414126E+00         0.000000E+00        -2.880706E+00         0.000000E+00        -2.477787E+01        -2.510839E+01        -2.496127E+01        -2.616112E+01        -2.266924E+01        -2.335979E+01        -7.447310E+00        -7.790354E+00        -9.562316E+00        -8.013598E+00        -7.526515E+00        -8.102907E+00        -1.803343E+00         0.000000E+00        -1.325663E+00         0.000000E+00        -2.287338E+00         0.000000E+00        -2.933163E+01        -3.109252E+01        -3.091631E+01        -3.279797E+01        -2.716289E+01        -2.802592E+01        -1.226989E+00        -1.025534E+00        -8.816944E-01        -1.074218E+00        -7.724006E-01        -9.450491E-01         3.400000E+01         8.300000E+01         4.300000E+01         5.790000E+02         1.000000E+01         1.500000E+01         5.900000E+01         5.200000E+01         3.000000E+00         2.100000E+01         1.890000E+02         1.780000E+02         2.700000E+01         6.600000E+01         1.300000E+01         3.620000E+02         3.000000E+01         3.500000E+01
        5.308680E+07         7.610374E+00         2.001062E-01         4.716409E-01         3.282530E-01        -3.675077E-01        -2.858775E-01        -4.110725E-01         1.371120E+00         1.651070E+00         1.139700E+00         7.800000E+01         1.100000E+01         1.090000E+02        -2.096695E+01        -1.945482E+01        -1.960075E+01        -8.372240E+00        -9.199873E+00        -8.588243E+00        -1.720746E-03         0.000000E+00        -1.213989E-03        -2.747490E+00         0.000000E+00        -1.617200E+00         0.000000E+00        -6.673685E-01         0.000000E+00        -2.805313E+01        -2.966396E+01        -3.030708E+01        -3.092008E+01        -2.602423E+01        -2.458925E+01        -6.657710E+00        -7.147172E+00        -6.319131E+00        -6.898069E+00        -6.396688E+00        -8.251597E+00        -2.742146E+00         0.000000E+00        -1.477076E+00         0.000000E+00        -2.386599E+00         0.000000E+00        -2.440618E+01        -2.505904E+01        -2.563023E+01        -2.549024E+01        -2.302065E+01        -2.366998E+01        -7.444593E+00        -8.384581E+00        -7.322654E+00        -8.591391E+00        -7.365567E+00        -8.152036E+00        -2.019703E+00         0.000000E+00        -8.273163E-01         0.000000E+00        -2.104853E+00         0.000000E+00        -2.965222E+01        -3.113264E+01        -3.221617E+01        -3.252815E+01        -2.742598E+01        -2.889990E+01        -8.553066E-01        -1.202017E+00        -5.834866E-01        -1.088507E+00        -8.414260E-01        -9.718300E-01         4.400000E+01         8.200000E+01         3.300000E+01         5.800000E+02         8.000000E+00         1.700000E+01         7.200000E+01         3.700000E+01         2.000000E+00         2.000000E+01         1.940000E+02         1.770000E+02         3.600000E+01         6.900000E+01         1.300000E+01         3.550000E+02         2.400000E+01         4.500000E+01
        5.311680E+07         7.453130E+00         1.869340E-01         4.742515E-01         3.388145E-01        -3.393055E-01        -2.962516E-01        -4.326528E-01         1.405907E+00         1.619603E+00         1.099741E+00         7.400000E+01         1.300000E+01         1.110000E+02        -2.036432E+01        -2.154614E+01        -2.019136E+01        -8.812581E+00        -8.811111E+00        -8.320797E+00         7.520855E-04         0.000000E+00         1.999192E-05        -2.152546E+00         0.000000E+00        -1.391478E+00         0.000000E+00        -2.660608E+00         0.000000E+00        -2.909319E+01        -2.941232E+01        -3.030764E+01        -3.107149E+01        -2.473724E+01        -2.717337E+01        -6.593286E+00        -7.373618E+00        -6.066194E+00        -6.776130E+00        -7.566697E+00        -7.249627E+00        -2.936247E+00         0.000000E+00        -1.092920E+00         0.000000E+00        -2.442653E+00         0.000000E+00        -2.320317E+01        -2.459758E+01        -2.973932E+01        -2.600483E+01        -2.291221E+01        -2.369649E+01        -7.627084E+00        -8.512967E+00        -5.269675E+00        -8.148808E+00        -7.639786E+00        -8.277997E+00        -2.584199E+00         0.000000E+00        -1.234969E+00         0.000000E+00        -1.405124E+00         0.000000E+00        -2.967367E+01        -3.104840E+01        -3.181790E+01        -3.267292E+01        -2.737232E+01        -2.856355E+01        -7.407845E-01        -1.219320E+00        -9.529922E-01        -1.043470E+00        -1.126999E+00        -1.122850E+00         5.400000E+01         6.200000E+01         4.600000E+01         5.720000E+02         1.000000E+01         2.000000E+01         6.200000E+01         5.100000E+01         3.000000E+00         1.900000E+01         1.850000E+02         1.820000E+02         2.800000E+01         5.500000E+01         2.300000E+01         3.570000E+02         3.200000E+01         4.000000E+01
        5.314680E+07         7.823362E+00         2.073778E-01         4.669183E-01         3.257038E-01        -4.070364E-01        -4.465590E-01        -3.186086E-01         1.346174E+00         1.525619E+00         1.218699E+00         7.800000E+01         1.200000E+01         1.080000E+02        -2.225434E+01        -2.471075E+01        -1.859923E+01        -7.947882E+00        -8.258121E+00        -8.953000E+00         0.000000E+00         0.000000E+00        -5.058291E-03        -2.463413E+00         0.000000E+00        -1.392752E+00         0.000000E+00        -3.100640E+00         0.000000E+00        -2.818335E+01        -2.919961E+01        -3.100078E+01        -3.121538E+01        -2.592804E+01        -2.714396E+01        -6.740933E+00        -7.356128E+00        -5.964293E+00        -6.612127E+00        -6.279675E+00        -7.291189E+00        -2.758765E+00         0.000000E+00        -6.984307E-01         0.000000E+00        -2.479303E+00         0.000000E+00        -2.424664E+01        -2.511686E+01        -2.804961E+01        -2.765766E+01        -2.314845E+01        -2.423123E+01        -7.360869E+00        -7.916500E+00        -5.750313E+00        -7.136094E+00        -7.398167E+00        -8.044191E+00        -1.400723E+00         0.000000E+00        -2.534024E+00         0.000000E+00        -1.212338E+00         0.000000E+00        -2.984581E+01        -3.090257E+01        -3.102749E+01        -3.281868E+01        -2.848490E+01        -2.887231E+01        -9.134410E-01        -1.135590E+00        -7.255176E-01        -9.961014E-01        -1.006228E+00        -9.830734E-01         5.600000E+01         7.400000E+01         3.900000E+01         5.670000E+02         1.200000E+01         1.600000E+01         8.600000E+01         3.700000E+01         3.000000E+00         2.100000E+01         1.580000E+02         1.970000E+02         4.200000E+01         5.900000E+01         1.800000E+01         3.570000E+02         2.200000E+01         4.900000E+01
        5.317680E+07         7.795522E+00         2.018610E-01         4.727025E-01         3.254365E-01        -3.446272E-01        -3.441329E-01        -4.196576E-01         1.388604E+00         1.611257E+00         1.145001E+00         8.000000E+01         1.100000E+01         1.070000E+02        -2.044682E+01        -2.222239E+01        -1.979068E+01        -9.236041E+00        -8.591984E+00        -7.669077E+00         0.000000E+00         0.000000E+00         0.000000E+00        -1.926244E+00         0.000000E+00        -1.745465E+00         0.000000E+00        -2.477538E+00         0.000000E+00        -2.842288E+01        -2.946259E+01        -3.014782E+01        -3.102731E+01        -2.435229E+01        -2.680084E+01        -6.960162E+00        -7.052269E+00        -6.565085E+00        -6.771521E+00        -7.960932E+00        -6.806378E+00        -2.667418E+00         0.000000E+00        -7.375519E-01         0.000000E+00        -2.649524E+00         0.000000E+00        -2.352920E+01        -2.422249E+01        -2.335245E+01        -2.623928E+01        -2.281865E+01        -2.362793E+01        -7.629355E+00        -8.649595E+00        -7.977041E+00        -7.653549E+00        -7.408465E+00        -8.277878E+00        -2.107859E+00         0.000000E+00        -1.356073E+00         0.000000E+00        -8.577278E-01         0.000000E+00        -3.013935E+01        -3.162507E+01        -3.130169E+01        -3.262563E+01        -2.809569E+01        -2.818946E+01        -9.652498E-01        -1.057612E+00        -1.025835E+00        -1.122000E+00        -9.165155E-01        -1.084414E+00         5.100000E+01         6.600000E+01         3.800000E+01         5.830000E+02         1.300000E+01         1.300000E+01         8.700000E+01         3.400000E+01         3.000000E+00         1.600000E+01         1.580000E+02         2.040000E+02         3.800000E+01         5.500000E+01         2.000000E+01         3.600000E+02         2.400000E+01         3.900000E+01
        5.320680E+07         8.149132E+00         2.002145E-01         4.765913E-01         3.231942E-01        -3.270208E-01        -3.442012E-01        -3.796391E-01         1.394536E+00         1.550830E+00         1.191421E+00         6.800000E+01         2.200000E+01         1.080000E+02        -2.088581E+01        -1.981939E+01        -1.983510E+01        -9.066544E+00        -9.599709E+00        -8.293291E+00        -2.196300E-04         0.000000E+00        -1.410868E-04        -2.018503E+00         0.000000E+00        -1.577766E+00         0.000000E+00        -2.216162E+00         0.000000E+00        -2.902797E+01        -2.965520E+01        -3.009957E+01        -3.097170E+01        -2.452555E+01        -2.562729E+01        -6.242971E+00        -7.003475E+00        -6.340863E+00        -6.785684E+00        -7.595584E+00        -7.246013E+00        -3.062323E+00         0.000000E+00        -4.412940E+00         0.000000E+00        -2.486116E+00         0.000000E+00        -2.402542E+01        -2.429600E+01        -2.273095E+01        -2.671266E+01        -2.283539E+01        -2.308641E+01        -7.537734E+00        -8.210272E+00        -8.587138E+00        -7.921346E+00        -7.597361E+00        -8.308280E+00        -2.138330E+00         0.000000E+00        -1.395920E+00         0.000000E+00        -1.461795E+00         0.000000E+00        -2.952307E+01        -3.083501E+01        -3.104195E+01        -3.256315E+01        -2.847259E+01        -2.878333E+01        -6.932160E-01        -1.027009E+00        -9.742535E-01        -1.069839E+00        -8.241975E-01        -7.389973E-01         4.200000E+01         8.000000E+01         4.600000E+01         5.680000E+02         1.900000E+01         9.000000E+00         6.400000E+01         5.600000E+01         6.000000E+00         2.000000E+01         1.690000E+02         1.870000E+02         3.300000E+01         6.900000E+01         2.400000E+01         3.530000E+02         2.600000E+01         3.600000E+01
        5.323680E+07         8.337949E+00         2.096396E-01         4.640035E-01         3.263569E-01        -3.707071E-01        -2.589967E-01        -4.268919E-01         1.346512E+00         1.656498E+00         1.129983E+00         8.800000E+01         1.100000E+01         9.900000E+01        -2.093026E+01        -1.855764E+01        -1.959286E+01        -8.091083E+00        -1.072191E+01        -8.007020E+00         0.000000E+00         0.000000E+00        -3.040245E-04        -2.080085E+00         0.000000E+00        -1.531941E+00         0.000000E+00        -1.882052E+00         0.000000E+00        -2.930365E+01        -2.997512E+01        -3.005922E+01        -3.116148E+01        -2.638901E+01        -2.628361E+01        -6.386160E+00        -6.677615E+00        -6.534971E+00        -6.801129E+00        -5.925005E+00        -7.504668E+00        -3.454569E+00         0.000000E+00                  NAN         0.000000E+00        -2.533247E+00         0.000000E+00        -2.408072E+01        -2.538974E+01                  NAN        -2.567295E+01        -2.252006E+01        -2.406205E+01        -7.148118E+00        -7.979516E+00                  NAN        -8.468322E+00        -7.520042E+00        -8.164727E+00        -1.445391E+00         0.000000E+00        -1.167908E+00         0.000000E+00        -1.705499E+00         0.000000E+00        -3.007879E+01        -3.112558E+01        -3.259167E+01        -3.290613E+01        -2.811183E+01        -2.914190E+01        -7.392879E-01        -1.154523E+00        -9.556277E-01        -9.997145E-01        -1.089683E+00        -1.090951E+00         4.600000E+01         7.600000E+01         3.800000E+01         5.740000E+02         1.200000E+01         1.800000E+01         7.000000E+01         5.000000E+01         0.000000E+00         2.000000E+01         1.770000E+02         1.850000E+02         4.000000E+01         7.300000E+01         1.300000E+01         3.550000E+02         1.500000E+01         4.600000E+01
        5.326680E+07         8.325169E+00         2.080221E-01         4.606274E-01         3.313504E-01        -3.485324E-01        -2.915731E-01        -4.247207E-01         1.443873E+00         1.673840E+00         1.129801E+00         7.800000E+01         1.100000E+01         1.090000E+02        -1.964272E+01        -2.408976E+01        -2.061791E+01        -8.793019E+00        -7.700303E+00        -8.139513E+00         2.171823E-04         0.000000E+00         1.556355E-04        -2.804803E+00         0.000000E+00        -1.422715E+00         0.000000E+00        -1.927907E+00         0.000000E+00        -2.852435E+01        -3.034979E+01        -2.989294E+01        -3.105522E+01        -2.499537E+01        -2.509097E+01        -6.665626E+00        -6.629349E+00        -6.557121E+00        -6.857461E+00        -6.550733E+00        -8.119285E+00        -2.791865E+00         0.000000E+00         6.686735E-03         0.000000E+00        -2.581696E+00         0.000000E+00        -2.341785E+01        -2.417275E+01        -2.890987E+01        -2.813698E+01        -2.292537E+01        -2.395823E+01        -7.555342E+00        -8.729683E+00        -6.270461E+00        -8.132352E+00        -7.420973E+00        -8.095926E+00        -1.324136E+00         0.000000E+00        -1.475706E+00         0.000000E+00        -1.566082E+00         0.000000E+00        -3.002802E+01        -3.119496E+01        -3.187141E+01        -3.260167E+01        -2.777385E+01        -2.894050E+01        -6.335232E-01        -1.096961E+00        -8.963893E-01        -1.037740E+00        -1.250822E+00        -1.097074E+00         4.200000E+01         8.500000E+01         4.100000E+01         5.640000E+02         1.500000E+01         1.700000E+01         6.800000E+01         5.200000E+01         3.000000E+00         1.600000E+01         1.850000E+02         1.780000E+02         3.400000E+01         6.600000E+01         1.500000E+01         3.590000E+02         2.600000E+01         3.600000E+01
        5.329680E+07         8.455372E+00         2.284111E-01         4.574397E-01         3.141492E-01        -3.549519E-01        -3.431354E-01        -3.781986E-01         1.414881E+00         1.621512E+00         1.159556E+00         7.500000E+01         1.100000E+01         1.120000E+02        -1.986020E+01        -2.267381E+01        -2.011749E+01        -9.380691E+00        -7.009526E+00        -8.243036E+00         0.000000E+00         0.000000E+00        -7.252358E-03        -1.783501E+00         0.000000E+00        -1.885593E+00         0.000000E+00        -3.202639E+00         0.000000E+00        -2.905862E+01        -2.887675E+01        -2.906810E+01        -3.098506E+01        -2.586460E+01        -2.622058E+01        -6.487203E+00        -7.153795E+00        -6.424355E+00        -6.786620E+00        -6.222998E+00        -6.755118E+00        -2.883608E+00         0.000000E+00        -1.242860E-02         0.000000E+00        -2.477464E+00         0.000000E+00        -2.422045E+01        -2.476268E+01        -3.308656E+01        -2.622152E+01        -2.278846E+01        -2.380579E+01        -7.467732E+00        -8.002438E+00        -6.456066E+00        -7.891197E+00        -7.323797E+00        -8.024413E+00        -2.718233E+00         0.000000E+00        -1.078019E+00         0.000000E+00        -2.475919E+00         0.000000E+00        -2.924960E+01        -3.039707E+01        -3.184373E+01        -3.273557E+01        -2.746276E+01        -2.897420E+01        -9.988498E-01        -1.213203E+00        -8.238334E-01        -1.023873E+00        -7.888073E-01        -7.947317E-01         4.900000E+01         8.900000E+01         3.600000E+01         5.650000E+02         1.100000E+01         1.400000E+01         6.600000E+01         6.300000E+01         1.000000E+00         1.600000E+01         1.710000E+02         1.850000E+02         3.700000E+01         6.500000E+01         1.700000E+01         3.510000E+02         3.000000E+01         3.300000E+01
        5.332680E+07         8.129496E+00         2.208098E-01         4.577942E-01         3.213960E-01        -2.609334E-01        -2.178153E-01        -4.981021E-01         1.504066E+00         1.670762E+00         1.081535E+00         6.600000E+01         1.100000E+01         1.210000E+02        -1.861503E+01        -2.160524E+01        -1.977227E+01        -1.065366E+01        -8.148711E+00        -7.930902E+00         0.000000E+00         0.000000E+00        -1.591643E-03        -2.130339E+00         0.000000E+00        -1.675699E+00         0.000000E+00        -1.007900E+00         0.000000E+00        -2.856172E+01        -3.022877E+01        -3.007861E+01        -3.099112E+01        -2.579053E+01        -2.583317E+01        -6.365958E+00        -6.566821E+00        -6.565399E+00        -6.798622E+00        -7.505668E+00        -7.868713E+00        -2.768687E+00         0.000000E+00        -6.167058E-01         0.000000E+00        -2.713594E+00         0.000000E+00        -2.428191E+01        -2.394077E+01        -1.920752E+01        -2.708447E+01        -2.241909E+01        -2.427077E+01        -7.533408E+00        -8.603417E+00        -1.150219E+01        -7.685716E+00        -7.730781E+00        -7.852969E+00        -1.533182E+00         0.000000E+00        -5.243952E-01         0.000000E+00        -1.009642E+00         0.000000E+00        -2.995845E+01        -3.112985E+01        -3.277182E+01        -3.252087E+01        -2.795429E+01        -2.901064E+01        -7.475197E-01        -1.119155E+00        -8.914130E-01        -1.081633E+00        -1.107178E+00        -9.024395E-01         4.200000E+01         9.300000E+01         3.700000E+01         5.630000E+02         1.300000E+01         1.600000E+01         5.700000E+01         6.700000E+01         1.000000E+00         1.700000E+01         1.920000E+02         1.680000E+02         4.000000E+01         7.200000E+01         1.300000E+01         3.520000E+02         2.100000E+01         4.500000E+01
        5.335680E+07         8.372236E+00         2.136670E-01         4.603018E-01         3.260313E-01        -3.428577E-01        -3.008348E-01        -3.621726E-01         1.414004E+00         1.656874E+00         1.190491E+00         7.500000E+01         1.100000E+01         1.120000E+02        -2.019991E+01        -2.300404E+01        -1.922198E+01        -8.618032E+00        -8.864465E+00        -8.668798E+00         0.000000E+00         0.000000E+00         0.000000E+00        -2.157021E+00         0.000000E+00        -1.553127E+00         0.000000E+00        -1.675494E+00         0.000000E+00        -2.850979E+01        -2.918503E+01        -3.029819E+01        -3.117548E+01        -2.518209E+01        -2.578492E+01        -6.489420E+00        -7.175644E+00        -6.377183E+00        -6.736118E+00        -7.411650E+00        -7.940748E+00        -3.598632E+00         0.000000E+00                  NAN         0.000000E+00        -2.364509E+00         0.000000E+00        -2.388134E+01        -2.443735E+01                  NAN        -2.806026E+01        -2.293130E+01        -2.401990E+01        -7.153344E+00        -8.314852E+00                  NAN        -7.781560E+00        -7.484118E+00        -7.762625E+00        -1.133832E+00         0.000000E+00        -1.956773E+00         0.000000E+00        -2.126848E+00         0.000000E+00        -3.018814E+01        -3.083880E+01        -3.036763E+01        -3.285478E+01        -2.752911E+01        -2.882836E+01        -9.715060E-01        -1.225501E+00        -9.938556E-01        -1.026338E+00        -9.440644E-01        -1.076128E+00         4.600000E+01         9.300000E+01         3.500000E+01         5.590000E+02         1.700000E+01         1.400000E+01         5.800000E+01         7.100000E+01         0.000000E+00         1.800000E+01         1.890000E+02         1.660000E+02         3.900000E+01         6.400000E+01         1.200000E+01         3.620000E+02         2.400000E+01         4.200000E+01
        5.338680E+07         8.260186E+00         2.066272E-01         4.595086E-01         3.338641E-01        -3.120350E-01        -3.278467E-01        -4.327909E-01         1.453763E+00         1.551450E+00         1.131215E+00         6.400000E+01         1.400000E+01         1.200000E+02        -1.752446E+01        -2.267315E+01        -2.036991E+01        -9.985691E+00        -9.966983E+00        -7.913101E+00         0.000000E+00         0.000000E+00         1.652836E-04        -2.322223E+00         0.000000E+00        -1.537550E+00         0.000000E+00        -2.365384E+00         0.000000E+00        -2.862045E+01        -2.944115E+01        -3.041199E+01        -3.118770E+01        -2.498014E+01        -2.569285E+01        -6.515592E+00        -7.074408E+00        -6.519082E+00        -6.777624E+00        -6.895518E+00        -6.919418E+00        -2.122937E+00         0.000000E+00        -4.326693E+00         0.000000E+00        -2.656795E+00         0.000000E+00        -2.443755E+01        -2.460213E+01        -2.235147E+01        -2.724666E+01        -2.271371E+01        -2.401573E+01        -7.247321E+00        -8.513145E+00        -7.690742E+00        -7.773533E+00        -7.452952E+00        -7.806057E+00        -9.629279E-01         0.000000E+00        -1.275958E+00         0.000000E+00        -2.165951E+00         0.000000E+00        -3.050616E+01        -3.096955E+01        -3.124473E+01        -3.286561E+01        -2.763555E+01        -2.913226E+01        -9.624355E-01        -1.053252E+00        -8.032954E-01        -1.049149E+00        -9.661884E-01        -1.132401E+00         4.200000E+01         8.200000E+01         4.500000E+01         5.610000E+02         1.500000E+01         1.900000E+01         6.000000E+01         5.900000E+01         1.000000E+00         1.400000E+01         1.900000E+02         1.780000E+02         2.700000E+01         7.500000E+01         2.200000E+01         3.530000E+02         2.300000E+01         4.100000E+01
        5.341680E+07         8.405317E+00         2.159357E-01         4.677160E-01         3.163482E-01        -3.310128E-01        -3.804908E-01        -3.516784E-01         1.390140E+00         1.520140E+00         1.219119E+00         5.200000E+01         2.900000E+01         1.170000E+02        -2.162251E+01        -1.873630E+01        -1.943635E+01        -9.197458E+00        -9.259726E+00        -8.720974E+00         1.025457E-07         0.000000E+00        -2.834388E-03        -1.549238E+00         0.000000E+00        -1.852312E+00         0.000000E+00        -2.717239E+00         0.000000E+00        -2.881583E+01        -2.913854E+01        -3.026249E+01        -3.085523E+01        -2.373691E+01        -2.555851E+01        -6.746645E+00        -7.168646E+00        -6.279200E+00        -6.883265E+00        -7.378202E+00        -7.370087E+00        -3.197802E+00         0.000000E+00        -5.710032E+00         0.000000E+00        -2.496301E+00         0.000000E+00        -2.424606E+01        -2.533700E+01        -2.576653E+01        -2.573693E+01        -2.291323E+01        -2.411547E+01        -7.569711E+00        -7.752485E+00        -6.639997E+00        -8.807695E+00        -7.540455E+00        -7.624813E+00        -1.526897E+00         0.000000E+00        -1.985169E+00         0.000000E+00        -2.606273E+00         0.000000E+00        -2.955358E+01        -3.076727E+01        -3.123632E+01        -3.265151E+01        -2.678979E+01        -2.856278E+01        -9.451228E-01        -1.040913E+00        -8.839674E-01        -1.126714E+00        -7.608840E-01        -9.102258E-01         4.500000E+01         9.000000E+01         3.900000E+01         5.660000E+02         1.200000E+01         1.200000E+01         5.400000E+01         7.500000E+01         3.000000E+00         1.500000E+01         1.820000E+02         1.730000E+02         3.600000E+01         7.800000E+01         2.000000E+01         3.530000E+02         2.400000E+01         3.100000E+01
        5.344680E+07         8.074587E+00         1.846396E-01         4.911311E-01         3.242293E-01        -3.538000E-01        -4.000387E-01        -3.774634E-01         1.354340E+00         1.491200E+00         1.164401E+00         6.000000E+01         3.300000E+01         1.050000E+02        -1.932742E+01        -2.079352E+01        -1.934522E+01        -9.533593E+00        -8.248187E+00        -8.749401E+00         0.000000E+00         0.000000E+00        -1.308482E-03        -1.511269E+00         0.000000E+00        -2.115017E+00         0.000000E+00        -3.143251E+00         0.000000E+00        -2.851855E+01        -2.922459E+01        -2.961024E+01        -3.107968E+01        -2.400231E+01        -2.580857E+01        -7.035039E+00        -6.985141E+00        -6.317873E+00        -6.837985E+00        -6.291591E+00        -8.363739E+00        -3.521312E+00         0.000000E+00        -4.358495E+00         0.000000E+00        -2.396110E+00         0.000000E+00        -2.369654E+01        -2.501270E+01        -2.450639E+01        -2.666892E+01        -2.273043E+01        -2.382953E+01        -7.609430E+00        -8.241016E+00        -8.251901E+00        -8.253973E+00        -7.691899E+00        -7.757192E+00        -1.069414E+00         0.000000E+00        -1.505978E+00         0.000000E+00        -1.819163E+00         0.000000E+00        -2.962631E+01        -3.096833E+01        -3.135642E+01        -3.269197E+01        -2.752908E+01        -2.951802E+01        -1.180223E+00        -1.118267E+00        -8.577244E-01        -1.026561E+00        -1.031575E+00        -1.097401E+00         3.800000E+01         7.700000E+01         5.100000E+01         5.730000E+02         1.200000E+01         1.300000E+01         4.600000E+01         6.200000E+01         6.000000E+00         2.200000E+01         1.820000E+02         1.840000E+02         3.000000E+01         6.300000E+01         2.300000E+01         3.700000E+02         2.800000E+01         3.200000E+01
        5.347680E+07         8.395243E+00         2.118324E-01         4.603126E-01         3.278550E-01        -3.109814E-01        -2.826256E-01        -4.056866E-01         1.462189E+00         1.645644E+00         1.168041E+00         5.500000E+01         2.100000E+01         1.220000E+02        -1.924020E+01        -2.003732E+01        -2.022104E+01        -9.015890E+00        -8.582016E+00        -8.232795E+00         0.000000E+00         0.000000E+00        -6.711581E-05        -1.784731E+00         0.000000E+00        -1.824960E+00         0.000000E+00        -2.673238E+00         0.000000E+00        -2.897723E+01        -2.961862E+01        -3.038592E+01        -3.129739E+01        -2.617518E+01        -2.533938E+01        -6.434841E+00        -7.169364E+00        -6.072244E+00        -6.716055E+00        -6.590134E+00        -7.800639E+00        -2.949880E+00         0.000000E+00        -6.514023E+00         0.000000E+00        -2.682602E+00         0.000000E+00        -2.482462E+01        -2.506869E+01        -2.319163E+01        -2.695833E+01        -2.280390E+01        -2.365246E+01        -7.071685E+00        -8.094825E+00        -6.708041E+00        -8.360346E+00        -7.480761E+00        -8.140780E+00        -1.496051E+00         0.000000E+00        -1.173092E+00         0.000000E+00        -2.135235E+00         0.000000E+00        -3.019233E+01        -3.100766E+01        -3.161821E+01        -3.288794E+01        -2.749548E+01        -2.914503E+01        -9.314641E-01        -1.304195E+00        -8.997475E-01        -1.073368E+00        -8.785053E-01        -8.443908E-01         4.200000E+01         8.900000E+01         4.000000E+01         5.640000E+02         1.500000E+01         1.400000E+01         4.600000E+01         7.800000E+01         2.000000E+00         1.300000E+01         1.850000E+02         1.780000E+02         3.300000E+01         8.400000E+01         1.900000E+01         3.500000E+02         3.000000E+01         3.700000E+01
        5.350680E+07         8.271222E+00         1.997720E-01         4.677377E-01         3.324902E-01        -3.586890E-01        -3.535176E-01        -4.387721E-01         1.368168E+00         1.591152E+00         1.159179E+00         6.400000E+01         1.600000E+01         1.180000E+02        -1.900284E+01        -2.155163E+01        -2.042964E+01        -8.884553E+00        -8.810393E+00        -7.770987E+00         0.000000E+00         0.000000E+00        -2.457179E-01        -1.736153E+00         0.000000E+00        -1.476158E+00         0.000000E+00        -3.652104E+00         0.000000E+00        -2.816727E+01        -2.971396E+01        -2.976232E+01        -3.129124E+01        -2.482422E+01        -2.531414E+01        -6.971295E+00        -6.612260E+00        -6.881868E+00        -6.797441E+00        -7.228928E+00        -8.771575E+00        -3.055178E+00         0.000000E+00        -4.535635E+00         0.000000E+00        -2.575840E+00         0.000000E+00        -2.365891E+01        -2.426232E+01        -2.550972E+01        -2.805133E+01        -2.327103E+01        -2.367007E+01        -7.739867E+00        -8.434947E+00        -7.473976E+00        -7.819877E+00        -7.282203E+00        -7.977921E+00        -1.857841E+00         0.000000E+00        -1.760079E+00         0.000000E+00        -3.221985E+00         0.000000E+00        -2.928674E+01        -3.087517E+01        -3.024626E+01        -3.285098E+01        -2.684751E+01        -2.877234E+01        -1.112526E+00        -1.038002E+00        -1.052178E+00        -1.085025E+00        -8.797413E-01        -9.510308E-01         3.600000E+01         8.700000E+01         4.000000E+01         5.730000E+02         1.100000E+01         1.700000E+01         5.100000E+01         6.400000E+01         7.000000E+00         1.300000E+01         1.810000E+02         1.860000E+02         2.800000E+01         6.600000E+01         1.400000E+01         3.670000E+02         2.800000E+01         3.700000E+01
        5.353680E+07         8.519307E+00         2.024533E-01         4.702779E-01         3.272688E-01        -4.461665E-01        -3.922983E-01        -3.531443E-01         1.313955E+00         1.501316E+00         1.206208E+00         4.600000E+01         2.600000E+01         1.260000E+02        -1.973423E+01        -2.058146E+01        -1.901367E+01        -9.007274E+00        -8.978522E+00        -9.084620E+00         5.315353E-04         1.067531E-03        -3.911988E-03        -2.022951E+00         0.000000E+00        -1.989969E+00         0.000000E+00        -2.721223E+00         0.000000E+00        -2.770202E+01        -2.992117E+01        -2.985001E+01        -3.109254E+01        -2.597980E+01        -2.746050E+01        -6.973346E+00        -6.534518E+00        -6.483173E+00        -6.683404E+00        -6.336914E+00        -7.095094E+00        -2.759991E+00         0.000000E+00        -5.930882E+00         0.000000E+00        -2.749589E+00         0.000000E+00        -2.305423E+01        -2.554249E+01        -2.732384E+01        -2.643326E+01        -2.306587E+01        -2.460628E+01        -7.796686E+00        -7.882351E+00        -5.823815E+00        -7.504981E+00        -7.394043E+00        -7.701878E+00        -2.138327E+00         0.000000E+00        -1.958127E+00         0.000000E+00        -1.648345E+00         0.000000E+00        -2.895524E+01        -3.087633E+01        -3.169968E+01        -3.251556E+01        -2.806702E+01        -2.875455E+01        -1.057959E+00        -9.266337E-01        -8.385980E-01        -1.033778E+00        -7.202342E-01        -1.019511E+00         3.400000E+01         9.500000E+01         3.700000E+01         5.710000E+02         1.500000E+01         1.200000E+01         4.200000E+01         7.900000E+01         4.000000E+00         1.300000E+01         1.770000E+02         1.870000E+02         2.800000E+01         7.600000E+01         1.500000E+01         3.620000E+02         2.700000E+01         4.200000E+01
        5.356680E+07         8.035282E+00         1.895137E-01         4.738059E-01         3.366804E-01        -3.205668E-01        -2.593251E-01        -3.839884E-01         1.438172E+00         1.611049E+00         1.197997E+00         4.400000E+01         2.200000E+01         1.320000E+02        -1.949426E+01        -2.125078E+01        -1.951059E+01        -9.487475E+00        -1.109128E+01        -8.430374E+00         0.000000E+00         0.000000E+00        -2.046631E-02        -2.447453E+00         0.000000E+00        -1.887256E+00         0.000000E+00        -2.923447E+00         0.000000E+00        -2.810411E+01        -2.933009E+01        -2.899113E+01        -3.110319E+01        -2.456353E+01        -2.642487E+01        -6.582979E+00        -6.809279E+00        -6.837031E+00        -6.753350E+00        -6.642232E+00        -7.934609E+00        -2.208278E+00         0.000000E+00        -6.734833E+00         0.000000E+00        -2.728917E+00         0.000000E+00        -2.409456E+01        -2.469483E+01        -2.238356E+01        -2.728170E+01        -2.244506E+01        -2.454145E+01        -8.002505E+00        -8.044212E+00        -7.796719E+00        -7.575478E+00        -7.667062E+00        -7.799924E+00        -2.295574E+00         0.000000E+00        -2.066673E+00         0.000000E+00        -1.795085E+00         0.000000E+00        -2.897393E+01        -3.053258E+01        -3.066137E+01        -3.275624E+01        -2.811279E+01        -2.897839E+01        -8.019990E-01        -1.205329E+00        -8.942206E-01        -1.060784E+00        -7.032104E-01        -9.860599E-01         3.400000E+01         8.700000E+01         3.500000E+01         5.800000E+02         1.300000E+01         1.500000E+01         4.500000E+01         7.200000E+01         3.000000E+00         1.300000E+01         1.900000E+02         1.790000E+02         2.100000E+01         6.600000E+01         1.600000E+01         3.720000E+02         2.900000E+01         4.200000E+01
        5.359680E+07         8.549691E+00         1.999023E-01         4.688450E-01         3.312527E-01        -3.046975E-01        -3.188187E-01        -3.872096E-01         1.361347E+00         1.601255E+00         1.192076E+00         5.700000E+01         2.100000E+01         1.200000E+02        -2.155460E+01        -2.075660E+01        -1.873195E+01        -8.714689E+00        -1.011028E+01        -8.633282E+00        -4.854376E-02         0.000000E+00        -2.658462E-01        -2.224251E+00         0.000000E+00        -2.015985E+00         0.000000E+00        -3.125983E+00         0.000000E+00        -2.724221E+01        -2.994630E+01        -2.916263E+01        -3.100524E+01        -2.432765E+01        -2.503349E+01        -6.705069E+00        -6.731458E+00        -6.971764E+00        -6.848698E+00        -7.337975E+00        -8.875929E+00        -2.191687E+00         0.000000E+00        -2.149170E+00         0.000000E+00        -2.619752E+00         0.000000E+00        -2.388659E+01        -2.439836E+01        -2.438861E+01        -2.723832E+01        -2.378109E+01        -2.418044E+01        -7.383107E+00        -8.306514E+00        -7.356584E+00        -8.060857E+00        -7.254711E+00        -7.984423E+00        -3.023761E+00         0.000000E+00        -2.065324E+00         0.000000E+00        -1.573410E+00         0.000000E+00        -2.837272E+01        -3.150103E+01        -3.076817E+01        -3.255472E+01        -2.795342E+01        -2.878809E+01        -1.077698E+00        -9.537414E-01        -7.644251E-01        -1.151484E+00        -1.010159E+00        -1.167870E+00         4.300000E+01         8.200000E+01         3.700000E+01         5.750000E+02         1.600000E+01         1.100000E+01         6.500000E+01         5.200000E+01         3.000000E+00         1.400000E+01         1.730000E+02         1.950000E+02         2.600000E+01         7.000000E+01         1.300000E+01         3.660000E+02         2.400000E+01         4.100000E+01
        5.362680E+07         8.610439E+00         2.018827E-01         4.697019E-01         3.284154E-01        -2.435179E-01        -3.571664E-01        -4.019265E-01         1.433340E+00         1.511126E+00         1.176848E+00         4.900000E+01         2.200000E+01         1.270000E+02        -1.883656E+01        -1.964107E+01        -1.944622E+01        -1.001161E+01        -9.931652E+00        -8.179143E+00        -1.914085E-03         0.000000E+00        -7.000012E-04        -2.247517E+00         0.000000E+00        -1.750114E+00         0.000000E+00        -1.276263E+00         0.000000E+00        -2.826157E+01        -3.001411E+01        -2.972135E+01        -3.119991E+01        -2.428620E+01        -2.678471E+01        -6.951673E+00        -6.891089E+00        -6.309073E+00        -6.852130E+00        -7.199017E+00        -7.735374E+00        -2.434941E+00         0.000000E+00        -2.045652E+00         0.000000E+00        -2.695074E+00         0.000000E+00        -2.407754E+01        -2.433361E+01        -2.451119E+01        -2.754840E+01        -2.267577E+01        -2.392282E+01        -7.101755E+00        -8.680144E+00        -7.214802E+00        -8.090196E+00        -7.469801E+00        -8.162045E+00        -1.008015E+00         0.000000E+00        -2.056561E+00         0.000000E+00        -1.666855E+00         0.000000E+00        -3.037794E+01        -3.160720E+01        -3.031763E+01        -3.279994E+01        -2.724851E+01        -2.829901E+01        -1.053380E+00        -1.006240E+00        -9.638445E-01        -1.029493E+00        -9.729522E-01        -1.238099E+00         3.800000E+01         8.600000E+01         3.400000E+01         5.790000E+02         1.200000E+01         1.500000E+01         7.100000E+01         4.800000E+01         7.000000E+00         1.200000E+01         1.780000E+02         1.860000E+02         3.000000E+01         7.200000E+01         1.900000E+01         3.580000E+02         1.800000E+01         4.700000E+01
        5.365680E+07         7.728908E+00         1.904798E-01         4.754776E-01         3.340426E-01        -3.212672E-01        -3.395459E-01        -3.405604E-01         1.402410E+00         1.556505E+00         1.241083E+00         6.200000E+01         2.200000E+01         1.140000E+02        -1.985952E+01        -1.985035E+01        -1.952729E+01        -9.114205E+00        -9.784342E+00        -8.713204E+00         0.000000E+00         0.000000E+00         0.000000E+00        -1.935411E+00         0.000000E+00        -1.534197E+00         0.000000E+00        -3.535207E+00         0.000000E+00        -2.910171E+01        -3.007533E+01        -3.061525E+01        -3.097303E+01        -2.417295E+01        -2.537690E+01        -6.026336E+00        -7.084051E+00        -6.538175E+00        -6.757807E+00        -7.437966E+00        -7.629237E+00        -2.299796E+00         0.000000E+00        -5.779809E+00         0.000000E+00        -2.502831E+00         0.000000E+00        -2.441391E+01        -2.481003E+01        -2.337511E+01        -2.699076E+01        -2.306625E+01        -2.412849E+01        -7.399725E+00        -8.668602E+00        -7.470193E+00        -7.614531E+00        -7.555055E+00        -7.712081E+00        -1.909333E+00         0.000000E+00        -1.259737E+00         0.000000E+00        -2.937564E+00         0.000000E+00        -2.950893E+01        -3.141533E+01        -3.132032E+01        -3.248855E+01        -2.654532E+01        -2.882257E+01        -9.392688E-01        -1.135519E+00        -1.149912E+00        -1.079345E+00        -8.165607E-01        -1.044067E+00         3.400000E+01         8.700000E+01         4.300000E+01         5.720000E+02         1.100000E+01         1.700000E+01         6.600000E+01         4.200000E+01         6.000000E+00         1.400000E+01         1.790000E+02         1.950000E+02         3.000000E+01         6.900000E+01         2.200000E+01         3.550000E+02         2.500000E+01         3.700000E+01
        5.368680E+07         8.414523E+00         1.966348E-01         4.617998E-01         3.415653E-01        -3.841483E-01        -3.164214E-01        -3.243546E-01         1.328405E+00         1.643644E+00         1.251306E+00         8.100000E+01         1.200000E+01         1.050000E+02        -1.912715E+01        -2.317328E+01        -1.953335E+01        -9.196325E+00        -7.809172E+00        -8.951141E+00        -5.011697E-06         0.000000E+00        -1.441915E-02        -2.622198E+00         0.000000E+00        -1.923022E+00         0.000000E+00        -1.812580E+00         0.000000E+00        -2.782802E+01        -2.961103E+01        -3.003527E+01        -3.104292E+01        -2.526899E+01        -2.570582E+01        -6.531616E+00        -6.790744E+00        -6.559148E+00        -6.751205E+00        -7.703466E+00        -7.630355E+00        -3.069787E+00         0.000000E+00                  NAN         0.000000E+00        -2.451683E+00         0.000000E+00        -2.362056E+01        -2.442224E+01                  NAN        -2.599135E+01        -2.306005E+01        -2.375441E+01        -7.564647E+00        -8.484509E+00                  NAN        -8.365618E+00        -7.458638E+00        -8.077741E+00        -1.646392E+00         0.000000E+00        -1.475675E+00         0.000000E+00        -1.270666E+00         0.000000E+00        -2.930917E+01        -3.104712E+01        -3.153661E+01        -3.261848E+01        -2.865388E+01        -2.893758E+01        -8.830067E-01        -1.053826E+00        -9.603599E-01        -1.093164E+00        -8.088002E-01        -9.911840E-01         3.700000E+01         8.000000E+01         3.500000E+01         5.820000E+02         1.400000E+01         1.600000E+01         7.100000E+01         4.400000E+01         0.000000E+00         1.100000E+01         1.740000E+02         2.020000E+02         3.100000E+01         6.200000E+01         1.900000E+01         3.550000E+02         2.600000E+01         4.400000E+01
        5.371680E+07         8.411174E+00         2.134716E-01         4.561550E-01         3.303734E-01        -3.717591E-01        -4.269977E-01        -3.707366E-01         1.355050E+00         1.522394E+00         1.190961E+00         8.000000E+01         1.300000E+01         1.050000E+02        -2.029025E+01        -2.187481E+01        -2.097833E+01        -8.330021E+00        -6.567396E+00        -8.347383E+00         0.000000E+00         0.000000E+00         0.000000E+00        -2.047203E+00         0.000000E+00        -1.686680E+00         0.000000E+00        -2.116686E+00         0.000000E+00        -2.800301E+01        -2.980969E+01        -3.007157E+01        -3.114718E+01        -2.438425E+01        -2.591308E+01        -6.683076E+00        -6.743621E+00        -6.180188E+00        -6.765544E+00        -7.232535E+00        -7.515560E+00        -2.916390E+00         0.000000E+00         4.735039E-09         0.000000E+00        -2.587003E+00         0.000000E+00        -2.321210E+01        -2.454271E+01        -2.494005E+01        -2.764680E+01        -2.268634E+01        -2.362241E+01        -7.702846E+00        -8.082541E+00        -7.770657E+00        -7.613540E+00        -7.552300E+00        -8.180360E+00        -2.411801E+00         0.000000E+00        -9.619373E-01         0.000000E+00        -1.894893E+00         0.000000E+00        -2.880005E+01        -3.095380E+01        -3.180430E+01        -3.279619E+01        -2.788117E+01        -2.933471E+01        -7.210828E-01        -1.052875E+00        -8.327629E-01        -1.050938E+00        -5.545379E-01        -1.091706E+00         5.600000E+01         8.100000E+01         3.800000E+01         5.620000E+02         1.400000E+01         1.300000E+01         6.600000E+01         5.900000E+01         1.000000E+00         1.200000E+01         1.790000E+02         1.850000E+02         3.400000E+01         6.200000E+01         1.800000E+01         3.550000E+02         2.700000E+01         3.900000E+01
        5.374680E+07         7.632255E+00         2.013569E-01         4.714937E-01         3.271494E-01        -3.777174E-01        -3.972906E-01        -3.735729E-01         1.315732E+00         1.566287E+00         1.216370E+00         9.500000E+01         1.100000E+01         9.200000E+01        -2.000015E+01        -2.495147E+01        -1.940967E+01        -8.418571E+00        -7.387658E+00        -8.722563E+00         4.390679E-07         0.000000E+00        -4.791550E-04        -1.508004E+00         0.000000E+00        -1.614975E+00         0.000000E+00        -2.985217E+00         0.000000E+00        -2.777819E+01        -3.002729E+01        -2.965512E+01        -3.114358E+01        -2.711537E+01        -2.625431E+01        -7.082135E+00        -6.863716E+00        -7.115969E+00        -6.838199E+00        -5.890362E+00        -7.403271E+00        -3.460388E+00         0.000000E+00                  NAN         0.000000E+00        -2.272053E+00         0.000000E+00        -2.395083E+01        -2.501435E+01                  NAN        -2.754728E+01        -2.353089E+01        -2.413978E+01        -6.994825E+00        -8.708331E+00                  NAN        -8.587509E+00        -7.702223E+00        -7.625203E+00        -2.228965E+00         0.000000E+00        -1.185469E+00         0.000000E+00        -1.655061E+00         0.000000E+00        -2.893566E+01        -3.094637E+01        -3.163769E+01        -3.270921E+01        -2.801705E+01        -2.882879E+01        -1.180735E+00        -9.798595E-01        -9.456682E-01        -1.109630E+00        -6.563027E-01        -6.889090E-01         5.900000E+01         6.600000E+01         4.100000E+01         5.750000E+02         9.000000E+00         1.400000E+01         8.000000E+01         3.800000E+01         0.000000E+00         1.500000E+01         1.600000E+02         2.090000E+02         3.700000E+01         5.700000E+01         1.900000E+01         3.560000E+02         3.000000E+01         3.400000E+01
        5.377680E+07         7.968579E+00         2.125163E-01         4.600304E-01         3.274533E-01        -3.143431E-01        -2.368532E-01        -4.068096E-01         1.416450E+00         1.668133E+00         1.123205E+00         9.900000E+01         1.100000E+01         8.800000E+01        -1.895935E+01        -1.783207E+01        -2.017482E+01        -8.884999E+00        -1.030618E+01        -7.972598E+00        -3.180268E-03         0.000000E+00        -3.577802E-03        -1.928616E+00         0.000000E+00        -1.284747E+00         0.000000E+00        -3.195372E+00         0.000000E+00        -2.855288E+01        -2.913263E+01        -2.971261E+01        -3.127380E+01        -2.421100E+01        -2.770669E+01        -7.062192E+00        -7.077357E+00        -6.783340E+00        -6.750775E+00        -6.959509E+00        -5.814436E+00        -3.078945E+00         0.000000E+00        -4.876754E-04         0.000000E+00        -2.464483E+00         0.000000E+00        -2.435765E+01        -2.437713E+01        -2.285252E+01        -2.713777E+01        -2.260001E+01        -2.395071E+01        -7.009406E+00        -8.333572E+00        -1.223218E+01        -8.398046E+00        -7.621062E+00        -7.725781E+00        -1.543769E+00         0.000000E+00        -9.313511E-01         0.000000E+00        -1.431711E+00         0.000000E+00        -2.986958E+01        -3.113735E+01        -3.268231E+01        -3.279327E+01        -2.795266E+01        -2.863155E+01        -1.136617E+00        -1.017188E+00        -9.940609E-01        -1.086846E+00        -1.099364E+00        -1.026357E+00         5.700000E+01         6.700000E+01         3.600000E+01         5.780000E+02         1.300000E+01         1.300000E+01         7.800000E+01         4.900000E+01         1.000000E+00         1.300000E+01         1.590000E+02         2.020000E+02         4.200000E+01         5.600000E+01         9.000000E+00         3.640000E+02         2.300000E+01         4.400000E+01
        5.380680E+07         7.728131E+00         2.034412E-01         4.647416E-01         3.318172E-01        -3.294296E-01        -1.596686E-01        -4.268428E-01         1.426295E+00         1.818704E+00         1.164913E+00         8.800000E+01         1.200000E+01         9.800000E+01        -1.963984E+01        -2.120259E+01        -1.966000E+01        -9.171064E+00        -1.080516E+01        -7.655554E+00         0.000000E+00         0.000000E+00         0.000000E+00        -2.037953E+00         0.000000E+00        -1.595982E+00         0.000000E+00        -1.640928E+00         0.000000E+00        -2.787736E+01        -2.923540E+01        -3.061497E+01        -3.119197E+01        -2.560012E+01        -2.406529E+01        -6.440061E+00        -6.791990E+00        -6.401879E+00        -6.790073E+00        -7.490297E+00        -8.137147E+00        -2.928533E+00         0.000000E+00                  NAN         0.000000E+00        -2.376557E+00         0.000000E+00        -2.348618E+01        -2.428446E+01                  NAN        -2.744949E+01        -2.277586E+01        -2.343731E+01        -7.489857E+00        -8.030964E+00                  NAN        -7.545692E+00        -7.546113E+00        -8.158663E+00        -2.026041E+00         0.000000E+00        -1.070225E+00         0.000000E+00        -8.207468E-01         0.000000E+00        -2.936867E+01        -3.070587E+01        -3.228511E+01        -3.287978E+01        -2.850103E+01        -2.818981E+01        -6.654147E-01        -1.195814E+00        -8.892645E-01        -1.066322E+00        -9.744658E-01        -1.175029E+00         4.700000E+01         7.300000E+01         4.600000E+01         5.700000E+02         1.800000E+01         1.000000E+01         6.600000E+01         5.300000E+01         0.000000E+00         1.500000E+01         1.900000E+02         1.780000E+02         3.200000E+01         5.900000E+01         1.900000E+01         3.590000E+02         2.500000E+01         3.900000E+01
        5.383680E+07         7.689989E+00         1.963907E-01         4.706443E-01         3.329650E-01        -3.643669E-01        -4.168667E-01        -4.373857E-01         1.379828E+00         1.544603E+00         1.095745E+00         9.700000E+01         1.100000E+01         9.000000E+01        -1.996856E+01        -2.115345E+01        -1.988320E+01        -8.352078E+00        -8.259412E+00        -8.414246E+00        -1.702193E-06         0.000000E+00        -1.829522E-06        -1.805847E+00         0.000000E+00        -1.402392E+00         0.000000E+00        -3.160455E+00         0.000000E+00        -2.782510E+01        -2.893650E+01        -3.071082E+01        -3.111264E+01        -2.481470E+01        -2.462986E+01        -6.577609E+00        -6.812834E+00        -6.326102E+00        -6.825404E+00        -7.247563E+00        -8.130910E+00        -3.420518E+00         0.000000E+00        -4.003567E+00         0.000000E+00        -2.106036E+00         0.000000E+00        -2.334337E+01        -2.434690E+01        -2.381713E+01        -2.874204E+01        -2.300764E+01        -2.401574E+01        -7.362507E+00        -8.291341E+00        -5.822366E+00        -7.704721E+00        -7.572524E+00        -7.908838E+00        -1.383385E+00         0.000000E+00        -9.834069E-01         0.000000E+00        -1.849178E+00         0.000000E+00        -3.034731E+01        -3.077940E+01        -3.206367E+01        -3.281771E+01        -2.756224E+01        -2.848654E+01        -8.845664E-01        -1.275105E+00        -8.851553E-01        -1.058614E+00        -1.079936E+00        -1.137878E+00         6.300000E+01         5.900000E+01         5.000000E+01         5.640000E+02         1.300000E+01         1.500000E+01         7.300000E+01         4.700000E+01         2.000000E+00         1.600000E+01         1.740000E+02         1.900000E+02         3.200000E+01         5.000000E+01         2.200000E+01         3.580000E+02         2.500000E+01         4.300000E+01
        5.386680E+07         7.716488E+00         1.896982E-01         4.710269E-01         3.392749E-01        -2.662505E-01        -2.534853E-01        -3.278560E-01         1.432241E+00         1.709598E+00         1.269703E+00         6.700000E+01         2.200000E+01         1.090000E+02        -1.988718E+01        -2.091235E+01        -1.809166E+01        -9.262331E+00        -9.266625E+00        -8.828309E+00         0.000000E+00         0.000000E+00         0.000000E+00        -1.961044E+00         0.000000E+00        -1.706754E+00         0.000000E+00        -2.357469E+00         0.000000E+00        -2.804802E+01        -3.027637E+01        -2.929506E+01        -3.120761E+01        -2.525823E+01        -2.520215E+01        -6.758516E+00        -6.663105E+00        -6.870687E+00        -6.695763E+00        -7.476340E+00        -8.290794E+00        -3.203707E+00         0.000000E+00        -3.165258E+00         0.000000E+00        -2.207757E+00         0.000000E+00        -2.368019E+01        -2.512568E+01        -2.489426E+01        -2.564180E+01        -2.260314E+01        -2.368666E+01        -7.019480E+00        -8.016554E+00        -7.225711E+00        -9.256416E+00        -7.747952E+00        -7.995568E+00        -1.021587E+00         0.000000E+00        -1.140507E+00         0.000000E+00        -1.391733E+00         0.000000E+00        -3.016181E+01        -3.056574E+01        -3.157368E+01        -3.265097E+01        -2.816476E+01        -2.865835E+01        -9.933283E-01        -1.164748E+00        -7.411069E-01        -1.110141E+00        -9.253559E-01        -9.574784E-01         4.700000E+01         7.000000E+01         5.000000E+01         5.640000E+02         2.000000E+01         1.300000E+01         6.900000E+01         5.000000E+01         3.000000E+00         1.500000E+01         1.670000E+02         1.980000E+02         3.200000E+01         6.300000E+01         2.000000E+01         3.560000E+02         2.300000E+01         4.200000E+01
        5.389680E+07         7.975054E+00         2.103126E-01         4.639926E-01         3.256947E-01        -3.866470E-01        -2.991909E-01        -3.971402E-01         1.298261E+00         1.595343E+00         1.193304E+00         7.600000E+01         2.200000E+01         1.000000E+02        -1.955752E+01        -2.154067E+01        -1.981890E+01        -8.913560E+00        -8.687329E+00        -8.936407E+00         0.000000E+00         0.000000E+00         0.000000E+00        -1.248509E+00         0.000000E+00        -1.652536E+00         0.000000E+00        -2.598811E+00         0.000000E+00        -2.863736E+01        -2.969226E+01        -2.961779E+01        -3.120846E+01        -2.621358E+01        -2.744201E+01        -7.040374E+00        -7.016618E+00        -6.591232E+00        -6.786325E+00        -5.875957E+00        -7.331802E+00        -3.215081E+00         0.000000E+00        -3.362780E+00         0.000000E+00        -2.354174E+00         0.000000E+00        -2.375246E+01        -2.519605E+01        -2.307152E+01        -2.554073E+01        -2.250737E+01        -2.347152E+01        -7.394930E+00        -7.912705E+00        -7.791767E+00        -8.861606E+00        -7.604465E+00        -8.128795E+00        -1.198855E+00         0.000000E+00        -1.917554E+00         0.000000E+00        -1.729752E+00         0.000000E+00        -2.975879E+01        -3.102692E+01        -3.080098E+01        -3.268380E+01        -2.830083E+01        -2.860738E+01        -1.002719E+00        -1.131585E+00        -9.776381E-01        -1.054375E+00        -6.429461E-01        -8.624185E-01         5.500000E+01         7.200000E+01         4.500000E+01         5.650000E+02         2.100000E+01         6.000000E+00         7.900000E+01         4.900000E+01         3.000000E+00         1.200000E+01         1.630000E+02         1.960000E+02         3.400000E+01         6.400000E+01         1.500000E+01         3.550000E+02         2.400000E+01         4.200000E+01
        5.392680E+07         8.255700E+00         2.272362E-01         4.671733E-01         3.055905E-01        -2.976725E-01        -3.287532E-01        -4.165401E-01         1.384843E+00         1.594977E+00         1.130290E+00         8.700000E+01         2.200000E+01         8.900000E+01        -2.039533E+01        -2.081416E+01        -1.927910E+01        -9.345077E+00        -8.950486E+00        -9.149660E+00         7.304966E-04         0.000000E+00        -4.107073E-02        -1.334840E+00         0.000000E+00        -1.773988E+00         0.000000E+00        -4.249556E+00         0.000000E+00        -2.861463E+01        -2.933467E+01        -2.958398E+01        -3.124780E+01        -2.401514E+01        -2.514519E+01        -6.941321E+00        -6.816088E+00        -6.686598E+00        -6.722306E+00        -6.520782E+00        -8.098915E+00        -3.464117E+00         0.000000E+00        -7.554721E-01         0.000000E+00        -2.539058E+00         0.000000E+00        -2.272621E+01        -2.501174E+01        -2.419477E+01        -2.724676E+01        -2.262238E+01        -2.382799E+01        -7.711617E+00        -8.167928E+00        -7.925824E+00        -8.114536E+00        -7.696075E+00        -7.816770E+00        -1.925780E+00         0.000000E+00        -2.243088E+00         0.000000E+00        -1.813649E+00         0.000000E+00        -2.920190E+01        -3.061551E+01        -2.995651E+01        -3.281280E+01        -2.778807E+01        -2.828178E+01        -1.017473E+00        -1.011870E+00        -1.047066E+00        -1.042397E+00        -1.130486E+00        -1.016136E+00         6.200000E+01         7.600000E+01         4.300000E+01         5.680000E+02         6.000000E+00         9.000000E+00         7.100000E+01         6.400000E+01         3.000000E+00         1.400000E+01         1.540000E+02         1.960000E+02         4.100000E+01         6.700000E+01         1.400000E+01         3.640000E+02         2.000000E+01         3.100000E+01
        5.395680E+07         7.880339E+00         2.038862E-01         4.683782E-01         3.277356E-01        -2.548058E-01        -3.924190E-01        -3.453076E-01         1.443207E+00         1.539218E+00         1.190601E+00         7.100000E+01         2.000000E+01         1.070000E+02        -1.791866E+01        -2.152547E+01        -1.930064E+01        -1.006566E+01        -8.581973E+00        -9.314831E+00        -2.202417E-06         0.000000E+00         0.000000E+00        -1.378963E+00         0.000000E+00        -1.882643E+00         0.000000E+00        -2.061075E+00         0.000000E+00        -2.885645E+01        -3.006349E+01        -3.003285E+01        -3.116849E+01        -2.420827E+01        -2.679060E+01        -6.667104E+00        -7.036842E+00        -6.448186E+00        -6.779732E+00        -7.479697E+00        -7.601055E+00        -3.094991E+00         0.000000E+00        -1.383820E-01         0.000000E+00        -2.255378E+00         0.000000E+00        -2.384278E+01        -2.534596E+01        -2.421609E+01        -2.667238E+01        -2.300351E+01        -2.406915E+01        -7.369180E+00        -7.977045E+00        -6.966080E+00        -8.580973E+00        -7.741561E+00        -8.089649E+00        -1.247986E+00         0.000000E+00        -2.170117E+00         0.000000E+00        -1.427247E+00         0.000000E+00        -3.005205E+01        -3.114940E+01        -3.067507E+01        -3.271513E+01        -2.755744E+01        -2.895306E+01        -8.739360E-01        -1.060902E+00        -7.476027E-01        -1.077827E+00        -1.009682E+00        -1.035064E+00         5.000000E+01         7.600000E+01         3.800000E+01         5.760000E+02         1.300000E+01         1.100000E+01         6.900000E+01         5.500000E+01         3.000000E+00         1.300000E+01         1.880000E+02         1.740000E+02         3.100000E+01         6.500000E+01         1.800000E+01         3.660000E+02         2.800000E+01         4.200000E+01
        5.398680E+07         8.004448E+00         2.063613E-01         4.725141E-01         3.211246E-01        -3.270926E-01        -2.869514E-01        -4.128573E-01         1.394326E+00         1.635834E+00         1.131000E+00         7.300000E+01         2.200000E+01         1.030000E+02        -1.974672E+01        -1.971662E+01        -1.916805E+01        -9.500600E+00        -8.834221E+00        -8.432134E+00         0.000000E+00         0.000000E+00         0.000000E+00        -1.269725E+00         0.000000E+00        -1.810542E+00         0.000000E+00        -2.992167E+00         0.000000E+00        -2.780132E+01        -3.000825E+01        -3.052443E+01        -3.104726E+01        -2.493098E+01        -2.891786E+01        -6.935635E+00        -6.968436E+00        -6.014698E+00        -6.863135E+00        -6.676669E+00        -7.529384E+00        -3.269994E+00         0.000000E+00        -2.555792E+00         0.000000E+00        -2.052120E+00         0.000000E+00        -2.348972E+01        -2.456449E+01        -2.254818E+01        -2.565189E+01        -2.309518E+01        -2.412692E+01        -7.444255E+00        -8.523544E+00        -9.396849E+00        -8.882933E+00        -7.545415E+00        -7.832045E+00        -1.661257E+00         0.000000E+00        -1.617276E+00         0.000000E+00        -2.563658E+00         0.000000E+00        -2.894714E+01        -3.093921E+01        -3.154301E+01        -3.266833E+01        -2.750973E+01        -2.915957E+01        -1.150208E+00        -1.135559E+00        -8.583340E-01        -1.039042E+00        -8.633018E-01        -8.817304E-01         5.100000E+01         8.000000E+01         3.700000E+01         5.730000E+02         1.800000E+01         5.000000E+00         7.200000E+01         5.200000E+01         2.000000E+00         1.200000E+01         1.860000E+02         1.780000E+02         3.400000E+01         6.600000E+01         1.800000E+01         3.580000E+02         1.800000E+01         3.900000E+01
        5.401680E+07         8.045831E+00         1.890903E-01         4.713417E-01         3.395680E-01        -2.126164E-01        -3.825940E-01        -4.383858E-01         1.452139E+00         1.574084E+00         1.150127E+00         6.300000E+01         2.200000E+01         1.130000E+02        -1.800221E+01        -2.292765E+01        -1.962943E+01        -1.015698E+01        -8.310536E+00        -8.154769E+00         0.000000E+00         0.000000E+00         0.000000E+00        -1.372426E+00         0.000000E+00        -1.864462E+00         0.000000E+00        -2.604417E+00         0.000000E+00        -2.835982E+01        -3.007302E+01        -2.949017E+01        -3.108157E+01        -2.524128E+01        -2.586507E+01        -6.625580E+00        -6.909532E+00        -6.638385E+00        -6.783895E+00        -7.011287E+00        -7.473258E+00        -3.019610E+00         0.000000E+00        -4.632973E+00         0.000000E+00        -2.136129E+00         0.000000E+00        -2.358073E+01        -2.549245E+01        -2.252420E+01        -2.619435E+01        -2.344915E+01        -2.429106E+01        -7.653139E+00        -8.325352E+00        -7.129592E+00        -8.964042E+00        -7.464422E+00        -7.541654E+00        -1.308651E+00         0.000000E+00        -1.534262E+00         0.000000E+00        -2.464402E+00         0.000000E+00        -2.999492E+01        -3.081843E+01        -3.081417E+01        -3.276550E+01        -2.751522E+01        -2.879813E+01        -9.602778E-01        -1.359608E+00        -7.588403E-01        -9.993575E-01        -8.283084E-01        -1.160406E+00         3.600000E+01         7.600000E+01         4.800000E+01         5.720000E+02         2.200000E+01         1.000000E+01         6.400000E+01         5.100000E+01         3.000000E+00         1.300000E+01         1.930000E+02         1.780000E+02         2.300000E+01         6.400000E+01         1.800000E+01         3.620000E+02         2.900000E+01         4.400000E+01
        5.404680E+07         8.373958E+00         2.056014E-01         4.709184E-01         3.234802E-01        -2.765119E-01        -4.156739E-01        -3.847551E-01         1.443993E+00         1.535844E+00         1.169806E+00         6.600000E+01         2.400000E+01         1.080000E+02        -1.800988E+01        -2.124056E+01        -1.956238E+01        -9.970660E+00        -8.976915E+00        -8.546161E+00         0.000000E+00         0.000000E+00        -3.232975E-02        -1.695162E+00         0.000000E+00        -1.981048E+00         0.000000E+00        -3.517006E+00         0.000000E+00        -2.711412E+01        -2.945841E+01        -2.949214E+01        -3.119473E+01        -2.501742E+01        -2.479847E+01        -7.465476E+00        -6.999849E+00        -6.441420E+00        -6.786029E+00        -6.603697E+00        -8.135968E+00        -3.060642E+00         0.000000E+00        -5.033790E+00         0.000000E+00        -2.638161E+00         0.000000E+00        -2.353663E+01        -2.508191E+01        -2.457291E+01        -2.512279E+01        -2.294190E+01        -2.394208E+01        -7.549899E+00        -8.079849E+00        -7.869029E+00        -9.708439E+00        -7.265823E+00        -7.842374E+00        -1.805530E+00         0.000000E+00        -1.059562E+00         0.000000E+00        -1.630897E+00         0.000000E+00        -2.956329E+01        -3.119218E+01        -3.169889E+01        -3.265892E+01        -2.740568E+01        -2.847714E+01        -9.651272E-01        -9.797494E-01        -8.807692E-01        -1.095980E+00        -9.667209E-01        -9.557768E-01         4.300000E+01         7.900000E+01         4.900000E+01         5.730000E+02         8.000000E+00         1.200000E+01         5.100000E+01         6.600000E+01         2.000000E+00         1.300000E+01         1.700000E+02         2.000000E+02         2.900000E+01         7.100000E+01         2.100000E+01         3.530000E+02         2.900000E+01         3.700000E+01
        5.407680E+07         8.270222E+00         2.102149E-01         4.733066E-01         3.164785E-01        -3.214883E-01        -4.085317E-01        -3.242536E-01         1.375229E+00         1.504892E+00         1.264085E+00         6.900000E+01         2.200000E+01         1.070000E+02        -1.929579E+01        -2.185492E+01        -1.890282E+01        -1.042100E+01        -7.965011E+00        -9.366928E+00        -2.868052E-02         0.000000E+00        -1.808427E-02        -1.820032E+00         0.000000E+00        -1.640221E+00         0.000000E+00        -5.976054E-01         0.000000E+00        -2.795251E+01        -2.890514E+01        -2.955361E+01        -3.148347E+01        -2.415387E+01        -2.794031E+01        -7.331060E+00        -7.414033E+00        -6.310539E+00        -6.514260E+00        -7.442140E+00        -6.841634E+00        -3.072987E+00         0.000000E+00        -5.081072E+00         0.000000E+00        -2.497916E+00         0.000000E+00        -2.409106E+01        -2.398171E+01        -2.277948E+01        -2.536667E+01        -2.277378E+01        -2.392503E+01        -7.309005E+00        -8.317605E+00        -6.785892E+00        -8.852444E+00        -7.374751E+00        -7.946563E+00        -2.243585E+00         0.000000E+00        -1.987205E+00         0.000000E+00        -1.917065E+00         0.000000E+00        -2.872379E+01        -3.102195E+01        -3.059699E+01        -3.282927E+01        -2.733096E+01        -2.914543E+01        -1.015981E+00        -1.034881E+00        -7.634134E-01        -1.062025E+00        -8.142441E-01        -1.004973E+00         4.500000E+01         6.900000E+01         4.800000E+01         5.800000E+02         8.000000E+00         1.400000E+01         6.200000E+01         5.900000E+01         2.000000E+00         1.600000E+01         1.700000E+02         1.930000E+02         3.500000E+01         6.400000E+01         2.200000E+01         3.530000E+02         2.000000E+01         3.900000E+01
        5.410680E+07         8.041385E+00         1.913808E-01         4.716240E-01         3.369952E-01        -3.630469E-01        -4.660993E-01        -3.645185E-01         1.390849E+00         1.451436E+00         1.165654E+00         6.200000E+01         2.400000E+01         1.120000E+02        -1.894168E+01        -2.219955E+01        -1.882722E+01        -9.539120E+00        -7.914983E+00        -8.973223E+00        -1.063399E-01         0.000000E+00        -2.391742E-01        -1.782148E+00         0.000000E+00        -1.854170E+00         0.000000E+00        -2.132709E-01         0.000000E+00        -2.875318E+01        -2.911016E+01        -2.964423E+01        -3.107595E+01        -2.671469E+01        -2.521036E+01        -6.896243E+00        -7.205086E+00        -6.611930E+00        -6.795840E+00        -7.794730E+00        -7.137665E+00        -2.695145E+00         0.000000E+00        -6.554436E+00         0.000000E+00        -2.541047E+00         0.000000E+00        -2.355980E+01        -2.492239E+01        -2.013361E+01        -2.637666E+01        -2.225296E+01        -2.329052E+01        -7.373995E+00        -8.332294E+00        -7.831449E+00        -8.436008E+00        -7.661622E+00        -8.166562E+00        -2.214252E+00         0.000000E+00        -1.761432E+00         0.000000E+00        -9.609906E-01         0.000000E+00        -2.854962E+01        -3.100227E+01        -3.066917E+01        -3.268814E+01        -2.809961E+01        -2.927815E+01        -9.542518E-01        -1.190200E+00        -1.076547E+00        -1.079996E+00        -9.769492E-01        -9.213017E-01         5.200000E+01         6.900000E+01         4.900000E+01         5.670000E+02         8.000000E+00         1.900000E+01         5.700000E+01         5.800000E+01         2.000000E+00         1.400000E+01         1.770000E+02         1.940000E+02         2.900000E+01         6.200000E+01         2.700000E+01         3.530000E+02         2.000000E+01         4.100000E+01
        5.413680E+07         8.423772E+00         1.962766E-01         4.660769E-01         3.376465E-01        -3.784281E-01        -2.778622E-01        -4.294080E-01         1.411057E+00         1.623994E+00         1.124079E+00         6.900000E+01         2.200000E+01         1.070000E+02        -2.003029E+01        -1.843361E+01        -1.931808E+01        -8.759723E+00        -1.012348E+01        -8.367859E+00        -1.602453E-03         0.000000E+00        -3.370309E-02        -1.775379E+00         0.000000E+00        -1.885510E+00         0.000000E+00        -1.319375E+00         0.000000E+00        -2.882901E+01        -2.911466E+01        -2.947573E+01        -3.113114E+01        -2.643707E+01        -2.566712E+01        -6.487863E+00        -6.993972E+00        -6.885830E+00        -6.807768E+00        -6.603031E+00        -7.869975E+00        -2.849496E+00         0.000000E+00        -4.644451E+00         0.000000E+00        -2.517862E+00         0.000000E+00        -2.421095E+01        -2.518810E+01        -2.400455E+01        -2.728638E+01        -2.305775E+01        -2.403077E+01        -7.411027E+00        -8.012021E+00        -5.593698E+00        -8.258384E+00        -7.416030E+00        -7.867166E+00        -1.438858E+00         0.000000E+00        -1.603118E+00         0.000000E+00        -1.330495E+00         0.000000E+00        -2.966116E+01        -3.085095E+01        -3.046556E+01        -3.268091E+01        -2.788867E+01        -2.884555E+01        -9.166845E-01        -1.186578E+00        -9.521995E-01        -1.049977E+00        -1.019007E+00        -9.084433E-01         5.400000E+01         7.500000E+01         4.300000E+01         5.610000E+02         1.500000E+01         1.600000E+01         6.200000E+01         5.900000E+01         1.000000E+00         1.300000E+01         1.770000E+02         1.900000E+02         3.600000E+01         5.800000E+01         2.000000E+01         3.550000E+02         2.400000E+01         3.600000E+01
        5.416680E+07         9.012256E+00         2.225250E-01         4.533435E-01         3.241316E-01        -3.456126E-01        -2.309953E-01        -4.030295E-01         1.375420E+00         1.721100E+00         1.119724E+00         7.200000E+01         2.200000E+01         1.040000E+02        -2.124830E+01        -1.858256E+01        -1.878275E+01        -8.700993E+00        -1.220609E+01        -9.199735E+00        -6.077937E-02         0.000000E+00        -2.147713E-06        -1.973169E+00         0.000000E+00        -1.773477E+00         0.000000E+00        -8.195002E-01         0.000000E+00        -2.796766E+01        -2.958189E+01        -2.968369E+01        -3.118896E+01        -2.631569E+01        -2.690754E+01        -7.084614E+00        -6.988967E+00        -6.407012E+00        -6.738968E+00        -7.920680E+00        -6.614341E+00        -3.256575E+00         0.000000E+00        -1.704347E+00         0.000000E+00        -2.282837E+00         0.000000E+00        -2.394687E+01        -2.446393E+01        -2.359959E+01        -2.565515E+01        -2.282548E+01        -2.399862E+01        -7.279052E+00        -8.111274E+00        -8.018870E+00        -9.409945E+00        -7.753314E+00        -7.845102E+00        -1.603404E+00         0.000000E+00        -1.313363E+00         0.000000E+00        -1.935147E+00         0.000000E+00        -2.960003E+01        -3.109727E+01        -3.118577E+01        -3.273846E+01        -2.689999E+01        -2.880025E+01        -8.086295E-01        -1.010553E+00        -1.114800E+00        -1.046719E+00        -1.132798E+00        -7.806487E-01         4.900000E+01         9.900000E+01         4.600000E+01         5.470000E+02         8.000000E+00         1.500000E+01         6.800000E+01         6.300000E+01         2.000000E+00         1.100000E+01         1.840000E+02         1.740000E+02         3.800000E+01         7.800000E+01         2.000000E+01         3.420000E+02         1.700000E+01         4.700000E+01
        5.419680E+07         8.521834E+00         2.295810E-01         4.526379E-01         3.177812E-01        -3.593765E-01        -3.690748E-01        -3.993726E-01         1.340683E+00         1.562962E+00         1.133478E+00         7.200000E+01         2.200000E+01         1.040000E+02        -1.995235E+01        -2.286080E+01        -1.957220E+01        -8.906877E+00        -8.561192E+00        -8.473723E+00         0.000000E+00         0.000000E+00         0.000000E+00        -1.780929E+00         0.000000E+00        -1.754141E+00         0.000000E+00        -1.599950E+00         0.000000E+00        -2.871970E+01        -2.976471E+01        -3.000284E+01        -3.099345E+01        -2.545718E+01        -2.670590E+01        -6.917359E+00        -7.190511E+00        -6.556452E+00        -6.746981E+00        -7.029513E+00        -6.600665E+00        -3.013608E+00         0.000000E+00        -4.735510E+00         0.000000E+00        -2.415845E+00         0.000000E+00        -2.403899E+01        -2.481304E+01        -2.647109E+01        -2.713650E+01        -2.272030E+01        -2.402374E+01        -7.690757E+00        -8.302231E+00        -7.151864E+00        -8.281861E+00        -7.496469E+00        -7.807957E+00        -1.383016E+00         0.000000E+00        -1.628962E+00         0.000000E+00        -1.022274E+00         0.000000E+00        -2.998107E+01        -3.113512E+01        -3.135334E+01        -3.286671E+01        -2.870769E+01        -2.954062E+01        -1.134938E+00        -1.190425E+00        -8.145987E-01        -1.002972E+00        -9.028864E-01        -9.924483E-01         5.500000E+01         8.700000E+01         5.000000E+01         5.490000E+02         1.000000E+01         1.300000E+01         6.500000E+01         6.800000E+01         2.000000E+00         1.100000E+01         1.840000E+02         1.720000E+02         3.500000E+01         8.500000E+01         2.300000E+01         3.370000E+02         2.500000E+01         3.300000E+01
        5.422680E+07         8.602090E+00         2.355297E-01         4.513026E-01         3.131676E-01        -3.318271E-01        -3.683637E-01        -3.966972E-01         1.444623E+00         1.603852E+00         1.193729E+00         6.000000E+01         2.200000E+01         1.160000E+02        -2.137162E+01        -2.149521E+01        -1.946893E+01        -8.629661E+00        -8.904149E+00        -8.696396E+00         0.000000E+00         0.000000E+00        -1.247234E-04        -2.313678E+00         0.000000E+00        -1.727189E+00         0.000000E+00        -3.068304E+00         0.000000E+00        -2.830684E+01        -2.942715E+01        -2.979147E+01        -3.117990E+01        -2.243303E+01        -2.641693E+01        -6.645586E+00        -6.893226E+00        -6.523383E+00        -6.676334E+00        -7.900198E+00        -7.689864E+00        -2.381256E+00         0.000000E+00        -4.483871E+00         0.000000E+00        -2.644904E+00         0.000000E+00        -2.430044E+01        -2.397178E+01        -2.702750E+01        -2.679664E+01        -2.323994E+01        -2.344220E+01        -7.432721E+00        -8.493266E+00        -5.788211E+00        -8.606958E+00        -7.206721E+00        -8.319564E+00        -1.818106E+00         0.000000E+00        -1.226728E+00         0.000000E+00        -1.658389E+00         0.000000E+00        -2.926143E+01        -3.119602E+01        -3.145798E+01        -3.275283E+01        -2.765706E+01        -2.910419E+01        -8.932282E-01        -9.945168E-01        -8.136958E-01        -1.079039E+00        -8.207362E-01        -1.099021E+00         5.200000E+01         9.900000E+01         5.000000E+01         5.390000E+02         1.000000E+01         1.400000E+01         6.900000E+01         6.700000E+01         2.000000E+00         1.200000E+01         1.650000E+02         1.870000E+02         3.500000E+01         8.000000E+01         2.500000E+01         3.370000E+02         2.400000E+01         3.300000E+01
        5.425680E+07         8.396932E+00         2.340426E-01         4.498372E-01         3.161203E-01        -4.496604E-01        -4.870872E-01        -4.527037E-01         1.260017E+00         1.426123E+00         1.121537E+00         6.600000E+01         2.200000E+01         1.100000E+02        -1.999220E+01        -2.240062E+01        -2.034108E+01        -8.467856E+00        -8.343867E+00        -8.014209E+00         0.000000E+00         0.000000E+00        -7.371284E-03        -1.943675E+00         0.000000E+00        -1.798547E+00         0.000000E+00        -2.850026E-01         0.000000E+00        -2.883805E+01        -2.979487E+01        -3.013281E+01        -3.121758E+01        -2.582121E+01        -2.671079E+01        -6.726862E+00        -6.875315E+00        -6.448691E+00        -6.707701E+00        -6.777208E+00        -7.577999E+00        -2.576968E+00         0.000000E+00        -5.715078E+00         0.000000E+00        -2.782836E+00         0.000000E+00        -2.443020E+01        -2.409595E+01        -2.745289E+01        -2.685170E+01        -2.259908E+01        -2.374002E+01        -7.875004E+00        -8.509000E+00        -5.548649E+00        -9.290722E+00        -7.506843E+00        -8.056671E+00        -1.546456E+00         0.000000E+00        -1.617403E+00         0.000000E+00        -3.398397E+00         0.000000E+00        -2.997358E+01        -3.097916E+01        -3.166026E+01        -3.282605E+01        -2.672004E+01        -2.878002E+01        -1.036946E+00        -1.173573E+00        -6.897246E-01        -1.066933E+00        -5.763277E-01        -9.033590E-01         5.000000E+01         8.900000E+01         5.200000E+01         5.460000E+02         1.000000E+01         1.700000E+01         6.500000E+01         6.400000E+01         2.000000E+00         1.400000E+01         1.660000E+02         1.910000E+02         4.300000E+01         6.600000E+01         1.900000E+01         3.470000E+02         2.000000E+01         3.900000E+01
        5.428680E+07         8.798383E+00         2.390903E-01         4.528550E-01         3.080547E-01        -3.384343E-01        -4.570225E-01        -4.221745E-01         1.332624E+00         1.452557E+00         1.124408E+00         9.600000E+01         2.200000E+01         8.000000E+01        -2.012065E+01        -2.189681E+01        -1.975095E+01        -9.275680E+00        -7.883554E+00        -8.091008E+00        -3.864781E-04         0.000000E+00        -2.720093E-04        -1.861482E+00         0.000000E+00        -1.913867E+00         0.000000E+00        -2.664860E+00         0.000000E+00        -2.737941E+01        -2.935746E+01        -3.000453E+01        -3.119971E+01        -2.430460E+01        -2.604658E+01        -7.387101E+00        -6.905055E+00        -6.776138E+00        -6.722780E+00        -6.592324E+00        -7.868286E+00        -3.071266E+00         0.000000E+00        -4.037309E+00         0.000000E+00        -2.220510E+00         0.000000E+00        -2.311411E+01        -2.578440E+01        -2.266268E+01        -2.696364E+01        -2.291189E+01        -2.432385E+01        -7.637974E+00        -8.028967E+00        -9.125123E+00        -8.552213E+00        -7.503742E+00        -7.637882E+00        -1.705281E+00         0.000000E+00        -1.396666E+00         0.000000E+00        -2.065681E+00         0.000000E+00        -2.982810E+01        -3.082056E+01        -3.127345E+01        -3.282320E+01        -2.743908E+01        -2.880573E+01        -1.028295E+00        -1.130083E+00        -8.795101E-01        -1.021090E+00        -7.286258E-01        -9.611526E-01         5.500000E+01         8.900000E+01         5.000000E+01         5.440000E+02         7.000000E+00         1.900000E+01         8.100000E+01         5.100000E+01         3.000000E+00         1.400000E+01         1.680000E+02         1.850000E+02         3.100000E+01         7.800000E+01         2.500000E+01         3.390000E+02         1.700000E+01         4.200000E+01
        5.431680E+07         8.593619E+00         2.229375E-01         4.624403E-01         3.146222E-01        -3.412515E-01        -2.987471E-01        -3.968833E-01         1.366321E+00         1.620974E+00         1.183500E+00         8.900000E+01         2.200000E+01         8.700000E+01        -1.997858E+01        -2.035311E+01        -1.933433E+01        -9.384366E+00        -8.764496E+00        -8.983214E+00         0.000000E+00         0.000000E+00         0.000000E+00        -2.156668E+00         0.000000E+00        -1.874312E+00         0.000000E+00        -3.269965E+00         0.000000E+00        -2.718815E+01        -3.004078E+01        -3.034124E+01        -3.098589E+01        -2.413238E+01        -2.688684E+01        -7.230209E+00        -6.289741E+00        -6.611738E+00        -6.868367E+00        -7.235478E+00        -7.578059E+00        -3.166722E+00         0.000000E+00        -2.696780E+00         0.000000E+00        -2.178613E+00         0.000000E+00        -2.363938E+01        -2.556164E+01        -2.475116E+01        -2.708676E+01        -2.322532E+01        -2.347426E+01        -7.160974E+00        -8.102880E+00        -4.698516E+00        -8.373060E+00        -7.385358E+00        -8.027625E+00        -2.151014E+00         0.000000E+00        -1.673126E+00         0.000000E+00        -1.905536E+00         0.000000E+00        -2.923502E+01        -3.151231E+01        -3.091978E+01        -3.275818E+01        -2.787169E+01        -2.872646E+01        -9.355383E-01        -1.058636E+00        -9.214156E-01        -1.047236E+00        -6.259574E-01        -9.112253E-01         4.700000E+01         9.500000E+01         4.200000E+01         5.550000E+02         9.000000E+00         1.600000E+01         7.500000E+01         5.500000E+01         2.000000E+00         1.600000E+01         1.610000E+02         1.930000E+02         4.300000E+01         6.300000E+01         2.300000E+01         3.500000E+02         1.700000E+01         4.600000E+01
        5.434680E+07         8.599361E+00         2.355297E-01         4.584238E-01         3.060465E-01        -3.143122E-01        -2.771232E-01        -4.328425E-01         1.397435E+00         1.730723E+00         1.116441E+00         9.600000E+01         1.400000E+01         8.800000E+01        -1.939791E+01        -2.271783E+01        -2.027666E+01        -9.142593E+00        -9.572062E+00        -8.321763E+00         0.000000E+00         0.000000E+00        -1.570728E-05        -2.567567E+00         0.000000E+00        -1.799207E+00         0.000000E+00        -3.349255E+00         0.000000E+00        -2.774523E+01        -2.937327E+01        -3.008300E+01        -3.116768E+01        -2.412292E+01        -2.578156E+01        -6.595044E+00        -7.124403E+00        -6.715769E+00        -6.688191E+00        -6.053309E+00        -8.069670E+00        -2.621001E+00         0.000000E+00        -1.070968E-01         0.000000E+00        -2.415734E+00         0.000000E+00        -2.343406E+01        -2.508862E+01        -2.870141E+01        -2.659073E+01        -2.304309E+01        -2.390415E+01        -7.947101E+00        -8.304499E+00        -6.943507E+00        -7.885866E+00        -7.482534E+00        -7.869410E+00        -2.235808E+00         0.000000E+00        -1.563442E+00         0.000000E+00        -2.274357E+00         0.000000E+00        -2.892077E+01        -3.075829E+01        -3.137467E+01        -3.264275E+01        -2.804999E+01        -2.893469E+01        -8.969110E-01        -1.150476E+00        -7.687942E-01        -1.062115E+00        -5.776932E-01        -8.940871E-01         5.400000E+01         8.300000E+01         4.100000E+01         5.650000E+02         5.000000E+00         1.600000E+01         8.600000E+01         5.300000E+01         3.000000E+00         1.700000E+01         1.520000E+02         1.910000E+02         3.600000E+01         7.000000E+01         2.200000E+01         3.530000E+02         1.600000E+01         3.600000E+01
        5.437680E+07         8.316397E+00         2.190953E-01         4.673946E-01         3.135101E-01        -3.886411E-01        -2.871257E-01        -4.290435E-01         1.354496E+00         1.720328E+00         1.127424E+00         1.050000E+02         1.100000E+01         8.200000E+01        -2.041426E+01        -1.938188E+01        -1.993838E+01        -8.703508E+00        -1.091625E+01        -8.070199E+00        -6.481851E-10         0.000000E+00        -8.178816E-10        -2.193726E+00         0.000000E+00        -1.197909E+00         0.000000E+00        -3.354327E+00         0.000000E+00        -2.787172E+01        -2.967935E+01        -3.068468E+01        -3.095962E+01        -2.328953E+01        -2.754159E+01        -6.736275E+00        -7.067886E+00        -6.763096E+00        -6.823907E+00        -8.097917E+00        -6.785558E+00        -3.496682E+00         0.000000E+00        -2.178939E-02         0.000000E+00        -2.289325E+00         0.000000E+00        -2.342214E+01        -2.412163E+01        -2.465205E+01        -2.709993E+01        -2.267634E+01        -2.389050E+01        -7.712533E+00        -8.205815E+00        -8.735969E+00        -7.818851E+00        -7.813877E+00        -7.977235E+00        -1.860313E+00         0.000000E+00        -1.379027E+00         0.000000E+00        -2.598087E+00         0.000000E+00        -2.937103E+01        -3.112608E+01        -3.120842E+01        -3.269640E+01        -2.752021E+01        -2.834037E+01        -1.003858E+00        -9.938751E-01        -9.144739E-01        -1.067083E+00        -7.637311E-01        -1.299517E+00         6.300000E+01         6.700000E+01         3.900000E+01         5.770000E+02         8.000000E+00         1.000000E+01         8.000000E+01         4.400000E+01         2.000000E+00         1.900000E+01         1.460000E+02         2.110000E+02         5.200000E+01         5.400000E+01         1.600000E+01         3.620000E+02         1.700000E+01         4.100000E+01
        5.440680E+07         8.468878E+00         2.286583E-01         4.627551E-01         3.085866E-01        -3.283953E-01        -4.054140E-01        -4.243154E-01         1.386612E+00         1.605480E+00         1.142604E+00         9.400000E+01         1.100000E+01         9.300000E+01        -1.942846E+01        -1.973191E+01        -2.010734E+01        -9.019291E+00        -8.693705E+00        -8.383828E+00         0.000000E+00         0.000000E+00         6.127153E-05        -2.084803E+00         0.000000E+00        -1.738951E+00         0.000000E+00        -1.889594E+00         0.000000E+00        -2.838214E+01        -2.922292E+01        -3.044893E+01        -3.114447E+01        -2.377871E+01        -2.553814E+01        -6.567159E+00        -7.014390E+00        -6.381469E+00        -6.734271E+00        -7.116204E+00        -7.877735E+00        -2.716159E+00         0.000000E+00                  NAN         0.000000E+00        -2.769479E+00         0.000000E+00        -2.448233E+01        -2.471681E+01                  NAN        -2.690796E+01        -2.280921E+01        -2.376023E+01        -7.497408E+00        -7.826918E+00                  NAN        -8.499569E+00        -7.586417E+00        -8.192084E+00        -1.177222E+00         0.000000E+00        -1.159267E+00         0.000000E+00        -1.124843E+00         0.000000E+00        -3.044691E+01        -3.097261E+01        -3.107342E+01        -3.276060E+01        -2.789022E+01        -2.910113E+01        -9.957549E-01        -1.049110E+00        -1.108231E+00        -1.037258E+00        -1.060419E+00        -1.237509E+00         5.600000E+01         8.000000E+01         3.200000E+01         5.770000E+02         9.000000E+00         1.000000E+01         8.500000E+01         5.000000E+01         0.000000E+00         1.700000E+01         1.550000E+02         1.950000E+02         3.600000E+01         6.500000E+01         2.200000E+01         3.570000E+02         2.700000E+01         3.200000E+01
        5.443680E+07         7.922908E+00         2.142097E-01         4.718845E-01         3.139058E-01        -3.247231E-01        -2.542645E-01        -3.761395E-01         1.410789E+00         1.655811E+00         1.240251E+00         1.070000E+02         1.100000E+01         8.000000E+01        -1.971493E+01        -2.191478E+01        -2.114655E+01        -8.886978E+00        -7.986552E+00        -8.438507E+00         0.000000E+00         0.000000E+00        -9.883284E-03        -2.603901E+00         0.000000E+00        -1.541056E+00         0.000000E+00        -2.127578E+00         0.000000E+00        -2.758226E+01        -3.008207E+01        -3.010874E+01        -3.092197E+01        -2.425023E+01        -2.532272E+01        -6.904550E+00        -6.572472E+00        -6.277226E+00        -6.809937E+00        -7.095766E+00        -8.518026E+00        -2.563340E+00         0.000000E+00                  NAN         0.000000E+00        -2.601513E+00         0.000000E+00        -2.419078E+01        -2.609752E+01                  NAN        -2.686574E+01        -2.308561E+01        -2.368768E+01        -7.273145E+00        -7.686929E+00                  NAN        -8.261885E+00        -7.560525E+00        -8.184026E+00        -2.140997E+00         0.000000E+00        -9.176464E-01         0.000000E+00        -1.782077E+00         0.000000E+00        -2.886859E+01        -3.180481E+01        -3.239263E+01        -3.249799E+01        -2.804848E+01        -2.895732E+01        -9.688381E-01        -9.289543E-01        -1.095956E+00        -1.086224E+00        -6.441491E-01        -1.347493E+00         6.100000E+01         7.100000E+01         4.400000E+01         5.660000E+02         1.000000E+01         1.200000E+01         8.800000E+01         4.300000E+01         0.000000E+00         1.700000E+01         1.450000E+02         2.090000E+02         4.200000E+01         5.900000E+01         2.000000E+01         3.610000E+02         2.100000E+01         4.100000E+01
        5.446680E+07         8.009211E+00         2.094551E-01         4.640035E-01         3.265415E-01        -3.230073E-01        -2.057471E-01        -3.791152E-01         1.398471E+00         1.760678E+00         1.188966E+00         9.700000E+01         2.100000E+01         8.000000E+01        -1.848356E+01        -2.174545E+01        -1.983117E+01        -9.223346E+00        -9.918481E+00        -8.515519E+00         0.000000E+00         0.000000E+00        -5.567246E-04        -1.880219E+00         0.000000E+00        -1.669390E+00         0.000000E+00        -1.745286E+00         0.000000E+00        -2.819327E+01        -2.980977E+01        -3.033836E+01        -3.110511E+01        -2.624099E+01        -2.551659E+01        -6.588453E+00        -6.682671E+00        -6.620586E+00        -6.879326E+00        -6.571084E+00        -7.510697E+00        -3.018407E+00         0.000000E+00                  NAN         0.000000E+00        -2.477873E+00         0.000000E+00        -2.410452E+01        -2.489425E+01                  NAN        -2.742218E+01        -2.345286E+01        -2.370803E+01        -7.065586E+00        -8.225990E+00                  NAN        -7.459008E+00        -7.393248E+00        -8.081374E+00        -1.702579E+00         0.000000E+00        -1.672457E+00         0.000000E+00        -8.704518E-01         0.000000E+00        -3.029400E+01        -3.082442E+01        -3.119351E+01        -3.266075E+01        -2.836423E+01        -2.859460E+01        -8.845574E-01        -9.428418E-01        -8.228290E-01        -1.040355E+00        -7.517019E-01        -1.114634E+00         5.900000E+01         7.100000E+01         5.400000E+01         5.500000E+02         1.400000E+01         1.600000E+01         6.600000E+01         5.900000E+01         0.000000E+00         1.600000E+01         1.550000E+02         2.060000E+02         4.100000E+01         6.800000E+01         2.400000E+01         3.430000E+02         2.800000E+01         4.500000E+01
        5.449680E+07         7.661244E+00         2.039405E-01         4.696049E-01         3.264546E-01        -3.195176E-01        -3.463233E-01        -3.747908E-01         1.420469E+00         1.653504E+00         1.158914E+00         9.600000E+01         1.700000E+01         8.500000E+01        -1.971214E+01        -2.192661E+01        -1.929622E+01        -9.106174E+00        -9.363021E+00        -8.663222E+00         0.000000E+00         0.000000E+00         0.000000E+00        -2.355871E+00         0.000000E+00        -1.572393E+00         0.000000E+00        -1.308029E+00         0.000000E+00        -2.791548E+01        -2.936015E+01        -2.963891E+01        -3.095118E+01        -2.557936E+01        -2.765207E+01        -6.665526E+00        -6.701703E+00        -6.909616E+00        -6.900523E+00        -7.077934E+00        -7.160768E+00        -2.939640E+00         0.000000E+00        -2.710373E-01         0.000000E+00        -2.225088E+00         0.000000E+00        -2.411788E+01        -2.458786E+01        -2.877484E+01        -2.684506E+01        -2.288653E+01        -2.355889E+01        -7.195358E+00        -7.973982E+00        -6.649973E+00        -7.913270E+00        -7.450433E+00        -8.199933E+00        -2.112673E+00         0.000000E+00        -1.875914E+00         0.000000E+00        -1.445230E+00         0.000000E+00        -2.905931E+01        -3.120847E+01        -3.078594E+01        -3.265946E+01        -2.753282E+01        -2.863289E+01        -9.659115E-01        -9.930956E-01        -8.890248E-01        -1.075557E+00        -7.756401E-01        -1.115780E+00         5.500000E+01         6.400000E+01         5.700000E+01         5.600000E+02         1.200000E+01         1.600000E+01         6.900000E+01         5.300000E+01         3.000000E+00         1.500000E+01         1.660000E+02         1.960000E+02         4.400000E+01         5.400000E+01         2.400000E+01         3.500000E+02         1.700000E+01         4.600000E+01
        5.452680E+07         8.021629E+00         2.048089E-01         4.676075E-01         3.275836E-01        -3.400129E-01        -2.039240E-01        -4.385583E-01         1.427565E+00         1.686974E+00         1.135989E+00         9.000000E+01         2.200000E+01         8.600000E+01        -1.942196E+01        -1.784031E+01        -2.031941E+01        -8.678223E+00        -1.095881E+01        -8.508032E+00         0.000000E+00         0.000000E+00         0.000000E+00        -2.159225E+00         0.000000E+00        -1.750390E+00         0.000000E+00        -2.538848E+00         0.000000E+00        -2.818738E+01        -2.945033E+01        -2.996837E+01        -3.101881E+01        -2.595574E+01        -2.590299E+01        -6.517694E+00        -6.911898E+00        -6.280444E+00        -6.806631E+00        -6.667522E+00        -7.275924E+00        -3.124567E+00         0.000000E+00        -2.449986E-03         0.000000E+00        -2.130467E+00         0.000000E+00        -2.333343E+01        -2.505281E+01        -2.594842E+01        -2.727968E+01        -2.308947E+01        -2.341269E+01        -7.749592E+00        -8.245770E+00        -8.088453E+00        -7.509234E+00        -7.545732E+00        -8.272028E+00        -1.828522E+00         0.000000E+00        -1.193224E+00         0.000000E+00        -2.591036E+00         0.000000E+00        -2.969876E+01        -3.140380E+01        -3.134865E+01        -3.265256E+01        -2.727102E+01        -2.857943E+01        -9.144332E-01        -9.758156E-01        -1.105672E+00        -1.039417E+00        -9.315086E-01        -8.552399E-01         5.600000E+01         6.000000E+01         5.300000E+01         5.660000E+02         1.200000E+01         1.700000E+01         6.700000E+01         5.800000E+01         1.000000E+00         1.500000E+01         1.640000E+02         1.970000E+02         4.000000E+01         5.700000E+01         2.900000E+01         3.410000E+02         2.100000E+01         4.400000E+01
        5.455680E+07         7.614271E+00         2.158380E-01         4.701151E-01         3.140469E-01        -3.631592E-01        -2.466870E-01        -3.791773E-01         1.350680E+00         1.611142E+00         1.185076E+00         8.300000E+01         3.100000E+01         8.400000E+01        -2.093160E+01        -1.993751E+01        -1.833354E+01        -8.447238E+00        -9.774956E+00        -8.603015E+00         0.000000E+00         0.000000E+00        -7.078996E-01        -2.661533E+00         0.000000E+00        -1.870193E+00         0.000000E+00        -2.075062E+00         0.000000E+00        -2.810485E+01        -2.939410E+01        -3.009304E+01        -3.089218E+01        -2.582535E+01        -2.735855E+01        -6.671399E+00        -6.913158E+00        -6.076114E+00        -6.801837E+00        -7.092391E+00        -7.150657E+00        -3.143498E+00         0.000000E+00        -9.588758E-01         0.000000E+00        -2.164608E+00         0.000000E+00        -2.348165E+01        -2.497823E+01        -2.508044E+01        -2.789776E+01        -2.351803E+01        -2.372666E+01        -7.191006E+00        -7.819772E+00        -1.077531E+01        -7.521252E+00        -7.164824E+00        -8.050737E+00        -1.568229E+00         0.000000E+00        -1.697121E+00         0.000000E+00        -1.239360E+00         0.000000E+00        -2.987616E+01        -3.125298E+01        -3.122334E+01        -3.253166E+01        -2.825554E+01        -2.896145E+01        -9.683014E-01        -1.116853E+00        -7.437079E-01        -1.069890E+00        -9.803248E-01        -1.146695E+00         5.400000E+01         7.700000E+01         5.800000E+01         5.480000E+02         1.600000E+01         1.100000E+01         6.700000E+01         5.900000E+01         4.000000E+00         1.500000E+01         1.500000E+02         2.070000E+02         3.900000E+01         6.900000E+01         2.400000E+01         3.420000E+02         2.400000E+01         4.500000E+01
        5.458680E+07         7.768545E+00         2.135242E-01         4.671468E-01         3.193290E-01        -3.151045E-01        -2.613240E-01        -3.783376E-01         1.420531E+00         1.647810E+00         1.150377E+00         1.000000E+02         2.600000E+01         7.200000E+01        -2.010796E+01        -1.909668E+01        -2.006023E+01        -9.033344E+00        -9.207066E+00        -8.000971E+00         0.000000E+00         0.000000E+00         0.000000E+00        -2.422019E+00         0.000000E+00        -1.649182E+00         0.000000E+00        -1.667327E+00         0.000000E+00        -2.771523E+01        -2.953823E+01        -3.026616E+01        -3.122039E+01        -2.499355E+01        -2.618410E+01        -6.792683E+00        -6.976725E+00        -6.373480E+00        -6.556582E+00        -7.973014E+00        -7.456481E+00        -3.150521E+00         0.000000E+00        -2.340370E+00         0.000000E+00        -2.271227E+00         0.000000E+00        -2.284334E+01        -2.522316E+01        -2.617635E+01        -2.801844E+01        -2.327160E+01        -2.380035E+01        -7.809742E+00        -7.610700E+00        -7.996390E+00        -7.308710E+00        -7.135251E+00        -8.057244E+00        -2.158101E+00         0.000000E+00        -1.583475E+00         0.000000E+00        -1.749047E+00         0.000000E+00        -2.928624E+01        -3.079877E+01        -3.107871E+01        -3.271910E+01        -2.770465E+01        -2.859791E+01        -8.017624E-01        -1.015052E+00        -1.106690E+00        -1.020867E+00        -1.031356E+00        -1.067633E+00         6.200000E+01         6.500000E+01         5.600000E+01         5.550000E+02         1.100000E+01         1.500000E+01         7.000000E+01         5.300000E+01         3.000000E+00         1.600000E+01         1.470000E+02         2.130000E+02         3.800000E+01         5.800000E+01         2.600000E+01         3.480000E+02         1.700000E+01         5.000000E+01
        5.461680E+07         7.797065E+00         2.129939E-01         4.677486E-01         3.192575E-01        -2.682485E-01        -3.117389E-01        -3.113119E-01         1.507511E+00         1.602326E+00         1.231119E+00         7.600000E+01         3.300000E+01         8.900000E+01        -1.829460E+01        -1.954065E+01        -1.891661E+01        -9.093805E+00        -1.013549E+01        -9.493005E+00         0.000000E+00         0.000000E+00        -1.396920E-03        -1.738969E+00         0.000000E+00        -1.468703E+00         0.000000E+00        -2.348079E+00         0.000000E+00        -2.757351E+01        -2.979415E+01        -2.983232E+01        -3.122197E+01        -2.526981E+01        -2.425640E+01        -7.115922E+00        -6.824685E+00        -6.896367E+00        -6.608372E+00        -6.829187E+00        -8.406426E+00        -3.260629E+00         0.000000E+00        -6.230476E+00         0.000000E+00        -2.348465E+00         0.000000E+00        -2.333461E+01        -2.493550E+01        -2.472157E+01        -2.574184E+01        -2.260159E+01        -2.402649E+01        -7.918142E+00        -8.298538E+00        -7.619845E+00        -8.434096E+00        -7.564049E+00        -7.805196E+00        -1.525506E+00         0.000000E+00        -1.634727E+00         0.000000E+00        -1.334421E+00         0.000000E+00        -2.973880E+01        -3.109784E+01        -3.109898E+01        -3.279065E+01        -2.705670E+01        -2.856045E+01        -1.029419E+00        -1.088442E+00        -9.270744E-01        -9.981479E-01        -7.582494E-01        -9.323154E-01         4.900000E+01         8.100000E+01         6.500000E+01         5.430000E+02         1.400000E+01         1.200000E+01         5.600000E+01         7.200000E+01         4.000000E+00         1.400000E+01         1.530000E+02         2.030000E+02         3.600000E+01         6.500000E+01         3.800000E+01         3.370000E+02         1.600000E+01         4.200000E+01
        5.464680E+07         7.766028E+00         2.114633E-01         4.652084E-01         3.233283E-01        -3.039017E-01        -3.523228E-01        -3.540287E-01         1.404212E+00         1.516582E+00         1.184968E+00         6.000000E+01         3.300000E+01         1.050000E+02        -1.872771E+01        -1.986491E+01        -1.904639E+01        -9.440680E+00        -9.805594E+00        -8.634202E+00        -2.966384E-04         0.000000E+00        -1.823984E-04        -1.935357E+00         0.000000E+00        -1.555888E+00         0.000000E+00        -1.300332E+00         0.000000E+00        -2.738591E+01        -2.986269E+01        -3.023344E+01        -3.116678E+01        -2.636096E+01        -2.601238E+01        -7.371449E+00        -6.767567E+00        -6.831550E+00        -6.613957E+00        -6.844646E+00        -7.590557E+00        -2.661984E+00         0.000000E+00        -7.002816E+00         0.000000E+00        -2.481905E+00         0.000000E+00        -2.318424E+01        -2.482429E+01        -2.180078E+01        -2.753906E+01        -2.308732E+01        -2.400102E+01        -8.032498E+00        -7.867628E+00        -7.880705E+00        -7.547018E+00        -7.518516E+00        -7.856016E+00        -9.832470E-01         0.000000E+00        -1.544676E+00         0.000000E+00        -1.752433E+00         0.000000E+00        -3.011640E+01        -3.074978E+01        -3.138352E+01        -3.276841E+01        -2.759362E+01        -2.882794E+01        -9.077126E-01        -1.182198E+00        -8.942434E-01        -1.030673E+00        -9.477306E-01        -9.926103E-01         3.900000E+01         8.800000E+01         5.900000E+01         5.520000E+02         8.000000E+00         1.800000E+01         6.300000E+01         6.100000E+01         4.000000E+00         1.500000E+01         1.760000E+02         1.830000E+02         2.700000E+01         7.000000E+01         3.400000E+01         3.450000E+02         1.800000E+01         4.500000E+01
        5.467680E+07         7.952383E+00         2.048415E-01         4.648828E-01         3.302757E-01        -3.533512E-01        -2.841481E-01        -4.367514E-01         1.342216E+00         1.639131E+00         1.105303E+00         6.400000E+01         3.200000E+01         1.020000E+02        -2.108466E+01        -2.093622E+01        -1.908781E+01        -8.930369E+00        -9.328009E+00        -8.480043E+00        -2.673115E-07         0.000000E+00        -1.631522E-07        -1.226413E+00         0.000000E+00        -1.756177E+00         0.000000E+00        -1.553611E+00         0.000000E+00        -2.897186E+01        -2.982141E+01        -2.996499E+01        -3.104592E+01        -2.588731E+01        -2.707361E+01        -6.521649E+00        -7.227827E+00        -6.908345E+00        -6.695182E+00        -7.196689E+00        -7.177852E+00        -3.410672E+00         0.000000E+00        -7.677439E+00         0.000000E+00        -2.526720E+00         0.000000E+00        -2.275660E+01        -2.486635E+01        -2.242563E+01        -2.572686E+01        -2.278371E+01        -2.399278E+01        -8.038719E+00        -7.907938E+00        -6.857069E+00        -8.744249E+00        -7.514785E+00        -8.016001E+00        -1.362404E+00         0.000000E+00        -1.812469E+00         0.000000E+00        -1.760717E+00         0.000000E+00        -2.972480E+01        -3.098257E+01        -3.032565E+01        -3.266037E+01        -2.823821E+01        -2.838414E+01        -1.068583E+00        -1.225206E+00        -1.198880E+00        -1.051621E+00        -1.049445E+00        -1.075395E+00         4.900000E+01         8.600000E+01         5.100000E+01         5.460000E+02         1.200000E+01         2.000000E+01         6.200000E+01         5.700000E+01         3.000000E+00         1.400000E+01         1.760000E+02         1.900000E+02         3.400000E+01         6.700000E+01         2.600000E+01         3.460000E+02         1.400000E+01         5.600000E+01
        5.470680E+07         7.999241E+00         2.121734E-01         4.648598E-01         3.229668E-01        -2.889128E-01        -1.957320E-01        -4.153867E-01         1.383864E+00         1.699374E+00         1.120419E+00         6.400000E+01         3.300000E+01         1.010000E+02        -1.775300E+01        -1.848158E+01        -2.005963E+01        -9.596261E+00        -1.069996E+01        -8.667348E+00        -1.586809E-01         0.000000E+00        -8.988833E-04        -1.247014E+00         0.000000E+00        -1.675213E+00         0.000000E+00        -8.255735E-01         0.000000E+00        -2.907175E+01        -2.930840E+01        -3.003769E+01        -3.120770E+01        -2.649297E+01        -2.669222E+01        -6.710271E+00        -6.920404E+00        -6.561740E+00        -6.748851E+00        -6.953699E+00        -6.948425E+00        -2.988411E+00         0.000000E+00        -3.567335E+00         0.000000E+00        -2.844529E+00         0.000000E+00        -2.405615E+01        -2.488508E+01        -2.272142E+01        -2.695953E+01        -2.268294E+01        -2.361282E+01        -7.479824E+00        -7.744522E+00        -7.451907E+00        -7.741518E+00        -7.128935E+00        -8.180567E+00        -7.421496E-01         0.000000E+00        -1.523468E+00         0.000000E+00        -1.307395E+00         0.000000E+00        -3.028569E+01        -3.082920E+01        -3.140986E+01        -3.275736E+01        -2.806339E+01        -2.857032E+01        -1.213818E+00        -1.223989E+00        -9.734225E-01        -9.976599E-01        -1.009822E+00        -9.354971E-01         4.200000E+01         8.500000E+01         5.300000E+01         5.550000E+02         1.200000E+01         1.700000E+01         7.400000E+01         5.100000E+01         6.000000E+00         1.400000E+01         1.510000E+02         2.060000E+02         3.000000E+01         7.700000E+01         2.400000E+01         3.400000E+02         2.400000E+01         4.400000E+01
        5.473680E+07         8.415443E+00         2.285693E-01         4.537879E-01         3.176428E-01        -3.090858E-01        -3.474367E-01        -4.124384E-01         1.437786E+00         1.554510E+00         1.152766E+00         7.600000E+01         2.300000E+01         9.900000E+01        -1.934318E+01        -2.086407E+01        -1.952965E+01        -9.208703E+00        -9.060181E+00        -8.339038E+00        -9.992708E-04         0.000000E+00        -1.484376E-01        -1.709574E+00         0.000000E+00        -1.490235E+00         0.000000E+00        -1.806453E+00         0.000000E+00        -2.853052E+01        -2.890348E+01        -3.090860E+01        -3.109782E+01        -2.493143E+01        -2.749462E+01        -7.053117E+00        -7.541569E+00        -6.122359E+00        -6.756811E+00        -8.144587E+00        -6.499067E+00        -3.118776E+00         0.000000E+00        -6.970178E+00         0.000000E+00        -2.536309E+00         0.000000E+00        -2.426393E+01        -2.535575E+01        -2.333304E+01        -2.683770E+01        -2.299928E+01        -2.413877E+01        -7.053283E+00        -7.972728E+00        -6.819711E+00        -7.880336E+00        -7.320584E+00        -7.861851E+00        -1.307371E+00         0.000000E+00        -2.443404E+00         0.000000E+00        -1.967990E+00         0.000000E+00        -2.992231E+01        -3.108051E+01        -3.080794E+01        -3.276753E+01        -2.746716E+01        -2.901854E+01        -1.018349E+00        -1.114491E+00        -7.398852E-01        -1.072154E+00        -3.206051E-01        -7.679586E-01         5.200000E+01         8.400000E+01         4.600000E+01         5.510000E+02         8.000000E+00         2.300000E+01         8.000000E+01         5.100000E+01         2.000000E+00         1.300000E+01         1.470000E+02         2.090000E+02         4.100000E+01         6.700000E+01         2.500000E+01         3.410000E+02         1.800000E+01         4.900000E+01
        5.476680E+07         8.438392E+00         2.165111E-01         4.576748E-01         3.258142E-01        -3.739320E-01        -3.892665E-01        -3.851170E-01         1.334783E+00         1.510690E+00         1.177933E+00         1.010000E+02         2.300000E+01         7.400000E+01        -1.936838E+01        -2.387726E+01        -1.943762E+01        -7.965218E+00        -7.821443E+00        -9.099947E+00        -1.282694E-03         0.000000E+00        -1.620661E-01        -1.823403E+00         0.000000E+00        -1.834610E+00         0.000000E+00        -2.352345E+00         0.000000E+00        -2.828736E+01        -2.907492E+01        -2.912825E+01        -3.144250E+01        -2.116887E+01        -2.695858E+01        -6.838388E+00        -7.045274E+00        -6.778723E+00        -6.769325E+00        -7.189634E+00        -7.285153E+00        -3.665627E+00         0.000000E+00        -2.903891E+00         0.000000E+00        -2.579903E+00         0.000000E+00        -2.357223E+01        -2.446606E+01        -2.526099E+01        -2.778386E+01        -2.221287E+01        -2.424415E+01        -7.297066E+00        -8.360047E+00        -8.593790E+00        -8.064635E+00        -7.848099E+00        -7.740318E+00        -1.519607E+00         0.000000E+00        -1.940295E+00         0.000000E+00        -8.257274E-01         0.000000E+00        -2.966679E+01        -3.123106E+01        -3.064259E+01        -3.275610E+01        -2.777729E+01        -2.872269E+01        -1.071146E+00        -1.211889E+00        -1.024337E+00        -1.040365E+00        -1.223798E+00        -1.153891E+00         4.900000E+01         7.700000E+01         5.400000E+01         5.550000E+02         6.000000E+00         2.300000E+01         8.300000E+01         4.800000E+01         2.000000E+00         1.100000E+01         1.260000E+02         2.320000E+02         3.800000E+01         6.800000E+01         2.800000E+01         3.400000E+02         1.600000E+01         4.600000E+01
        5.479680E+07         8.227351E+00         2.108988E-01         4.674555E-01         3.216457E-01        -3.932435E-01        -3.212429E-01        -4.033635E-01         1.338437E+00         1.565206E+00         1.166329E+00         8.300000E+01         3.300000E+01         8.200000E+01        -1.937366E+01        -2.072262E+01        -2.041750E+01        -8.941087E+00        -9.425386E+00        -8.174965E+00         0.000000E+00         0.000000E+00        -9.482627E-03        -1.488945E+00         0.000000E+00        -1.587066E+00         0.000000E+00        -1.990389E+00         0.000000E+00        -2.891644E+01        -2.961050E+01        -3.021389E+01        -3.095848E+01        -2.442932E+01        -2.655059E+01        -6.737926E+00        -7.039817E+00        -6.572038E+00        -6.877059E+00        -7.731930E+00        -7.243047E+00        -3.356170E+00         0.000000E+00        -3.163905E+00         0.000000E+00        -2.893900E+00         0.000000E+00        -2.371918E+01        -2.435135E+01        -2.378961E+01        -2.502097E+01        -2.253220E+01        -2.405074E+01        -7.476851E+00        -8.489913E+00        -7.932421E+00        -9.713998E+00        -7.445583E+00        -8.020211E+00        -1.491279E+00         0.000000E+00        -2.112274E+00         0.000000E+00        -1.027604E+00         0.000000E+00        -2.972837E+01        -3.097849E+01        -3.074426E+01        -3.261163E+01        -2.885156E+01        -2.874150E+01        -1.016588E+00        -1.182103E+00        -8.896204E-01        -1.084381E+00        -8.323198E-01        -1.223828E+00         5.500000E+01         7.500000E+01         6.000000E+01         5.450000E+02         8.000000E+00         2.100000E+01         7.400000E+01         4.700000E+01         7.000000E+00         1.200000E+01         1.280000E+02         2.340000E+02         4.000000E+01         6.500000E+01         3.000000E+01         3.360000E+02         1.600000E+01         4.800000E+01
        5.482680E+07         8.366782E+00         2.062419E-01         4.607903E-01         3.329679E-01        -3.056278E-01        -3.718908E-01        -3.837193E-01         1.429567E+00         1.597230E+00         1.188226E+00         8.800000E+01         2.400000E+01         8.600000E+01        -1.844349E+01        -2.217748E+01        -1.913101E+01        -9.180646E+00        -9.658275E+00        -8.822841E+00        -3.561178E-03         0.000000E+00        -4.626429E-05        -1.935013E+00         0.000000E+00        -1.503325E+00         0.000000E+00        -2.466933E+00         0.000000E+00        -2.789201E+01        -2.990961E+01        -3.028252E+01        -3.124799E+01        -2.646482E+01        -2.580286E+01        -6.730473E+00        -6.845571E+00        -6.482612E+00        -6.698731E+00        -6.909327E+00        -7.896633E+00        -3.386179E+00         0.000000E+00        -1.222979E+00         0.000000E+00        -2.466053E+00         0.000000E+00        -2.290882E+01        -2.375810E+01        -2.651595E+01        -2.510207E+01        -2.276259E+01        -2.426318E+01        -7.902524E+00        -8.561662E+00        -9.130343E+00        -9.515631E+00        -7.417984E+00        -7.766436E+00        -1.327026E+00         0.000000E+00        -1.920144E+00         0.000000E+00        -1.400446E+00         0.000000E+00        -2.933594E+01        -3.142206E+01        -3.112161E+01        -3.291066E+01        -2.774774E+01        -2.871693E+01        -9.209017E-01        -1.012771E+00        -1.161623E+00        -1.032983E+00        -1.134321E+00        -9.683778E-01         5.500000E+01         7.300000E+01         6.300000E+01         5.440000E+02         8.000000E+00         2.100000E+01         6.600000E+01         4.400000E+01         4.000000E+00         1.300000E+01         1.390000E+02         2.360000E+02         4.100000E+01         6.100000E+01         3.400000E+01         3.300000E+02         2.000000E+01         5.500000E+01
        5.485680E+07         8.360709E+00         1.903855E-01         4.658413E-01         3.437731E-01        -3.090881E-01        -3.381491E-01        -3.394023E-01         1.424382E+00         1.565659E+00         1.245692E+00         6.900000E+01         3.400000E+01         9.500000E+01        -1.893072E+01        -2.055494E+01        -2.008422E+01        -8.512468E+00        -8.777502E+00        -8.555052E+00         0.000000E+00         0.000000E+00        -2.479670E-04        -1.609661E+00         0.000000E+00        -1.987882E+00         0.000000E+00        -2.082633E+00         0.000000E+00        -2.806557E+01        -2.932383E+01        -2.988249E+01        -3.118065E+01        -2.494435E+01        -2.759890E+01        -7.132010E+00        -7.103012E+00        -6.510951E+00        -6.690804E+00        -7.181054E+00        -6.965189E+00        -2.810671E+00         0.000000E+00        -1.380460E+00         0.000000E+00        -2.530855E+00         0.000000E+00        -2.376700E+01        -2.523039E+01        -2.537279E+01        -2.699616E+01        -2.295904E+01        -2.382191E+01        -7.578386E+00        -8.032551E+00        -6.959832E+00        -8.700665E+00        -7.423417E+00        -8.034906E+00        -1.472429E+00         0.000000E+00        -1.758869E+00         0.000000E+00        -7.315155E-01         0.000000E+00        -2.957442E+01        -3.123236E+01        -3.137152E+01        -3.291985E+01        -2.791592E+01        -2.891408E+01        -8.464971E-01        -1.261603E+00        -9.361038E-01        -1.001090E+00        -9.581311E-01        -8.641566E-01         5.000000E+01         6.500000E+01         6.900000E+01         5.450000E+02         1.700000E+01         1.800000E+01         7.000000E+01         4.500000E+01         3.000000E+00         9.000000E+00         1.490000E+02         2.260000E+02         3.500000E+01         5.800000E+01         3.400000E+01         3.410000E+02         2.500000E+01         4.800000E+01
        5.488680E+07         8.484303E+00         1.961680E-01         4.603995E-01         3.434325E-01        -3.279227E-01        -4.382439E-01        -3.693295E-01         1.396625E+00         1.453621E+00         1.214515E+00         5.500000E+01         3.300000E+01         1.100000E+02        -1.870776E+01        -2.144969E+01        -1.970202E+01        -8.966207E+00        -8.256696E+00        -8.626796E+00         0.000000E+00         0.000000E+00        -8.412119E-06        -2.049342E+00         0.000000E+00        -1.707536E+00         0.000000E+00        -3.561016E+00         0.000000E+00        -2.784057E+01        -3.019643E+01        -2.947234E+01        -3.128537E+01        -2.423192E+01        -2.562329E+01        -6.697575E+00        -6.789066E+00        -6.802682E+00        -6.699991E+00        -6.695878E+00        -7.905288E+00        -2.619669E+00         0.000000E+00        -2.267667E+00         0.000000E+00        -2.560196E+00         0.000000E+00        -2.394190E+01        -2.435927E+01        -2.343524E+01        -2.614502E+01        -2.360967E+01        -2.386161E+01        -7.489089E+00        -8.472754E+00        -8.744261E+00        -8.393062E+00        -7.403925E+00        -7.729898E+00        -1.195147E+00         0.000000E+00        -2.321452E+00         0.000000E+00        -8.010955E-01         0.000000E+00        -2.993320E+01        -3.083449E+01        -3.030084E+01        -3.259881E+01        -2.892046E+01        -2.859985E+01        -9.138878E-01        -1.006036E+00        -1.055487E+00        -1.115302E+00        -9.096068E-01        -9.930529E-01         3.900000E+01         8.500000E+01         6.700000E+01         5.350000E+02         1.900000E+01         1.900000E+01         5.400000E+01         5.800000E+01         4.000000E+00         1.000000E+01         1.630000E+02         2.130000E+02         3.100000E+01         6.500000E+01         2.800000E+01         3.380000E+02         3.000000E+01         3.900000E+01
        5.491680E+07         8.460347E+00         1.880591E-01         4.704190E-01         3.415219E-01        -2.913436E-01        -3.325468E-01        -3.582604E-01         1.463399E+00         1.597474E+00         1.250773E+00         5.400000E+01         3.300000E+01         1.110000E+02        -1.935754E+01        -2.245778E+01        -1.977973E+01        -9.390687E+00        -8.011179E+00        -8.562614E+00         0.000000E+00         0.000000E+00         0.000000E+00        -1.347861E+00         0.000000E+00        -1.824971E+00         0.000000E+00        -2.269148E+00         0.000000E+00        -2.870704E+01        -2.985739E+01        -2.946800E+01        -3.096056E+01        -2.629123E+01        -2.678959E+01        -7.216697E+00        -6.865756E+00        -6.461328E+00        -6.745632E+00        -6.795530E+00        -7.167983E+00        -3.078132E+00         0.000000E+00        -2.788362E+00         0.000000E+00        -2.495224E+00         0.000000E+00        -2.345230E+01        -2.500499E+01        -2.162525E+01        -2.600112E+01        -2.337375E+01        -2.413388E+01        -7.833177E+00        -8.282128E+00        -9.307363E+00        -7.854936E+00        -7.384740E+00        -7.876820E+00        -1.634242E+00         0.000000E+00        -2.396301E+00         0.000000E+00        -1.164446E+00         0.000000E+00        -2.926687E+01        -3.116017E+01        -3.009979E+01        -3.272196E+01        -2.831389E+01        -2.854088E+01        -1.142442E+00        -1.217658E+00        -1.007659E+00        -1.008096E+00        -1.042123E+00        -9.575148E-01         3.100000E+01         8.200000E+01         6.800000E+01         5.460000E+02         1.800000E+01         1.900000E+01         5.500000E+01         4.900000E+01         7.000000E+00         1.200000E+01         1.720000E+02         2.070000E+02         3.400000E+01         6.400000E+01         3.000000E+01         3.330000E+02         3.100000E+01         3.900000E+01
        5.494680E+07         9.211559E+00         2.100955E-01         4.650782E-01         3.248263E-01        -2.253056E-01        -1.768133E-01        -3.882357E-01         1.514700E+00         1.770678E+00         1.195009E+00         5.300000E+01         4.400000E+01         1.010000E+02        -1.767688E+01        -1.805507E+01        -1.963734E+01        -9.678739E+00        -1.017946E+01        -8.429908E+00         0.000000E+00         0.000000E+00         0.000000E+00        -1.257480E+00         0.000000E+00        -1.454839E+00         0.000000E+00        -1.523251E+00         0.000000E+00        -2.812022E+01        -2.910140E+01        -3.062788E+01        -3.126675E+01        -2.751324E+01        -2.511315E+01        -7.151672E+00        -6.976217E+00        -5.810132E+00        -6.535392E+00        -7.004446E+00        -8.035208E+00        -2.613208E+00         0.000000E+00        -2.790832E+00         0.000000E+00        -2.422628E+00         0.000000E+00        -2.289381E+01        -2.480321E+01        -2.201763E+01        -2.742196E+01        -2.337852E+01        -2.399453E+01        -8.178361E+00        -8.141896E+00        -8.028318E+00        -8.050351E+00        -7.239574E+00        -8.116426E+00        -1.133668E+00         0.000000E+00        -1.907605E+00         0.000000E+00        -1.191797E+00         0.000000E+00        -3.006510E+01        -3.076099E+01        -3.080178E+01        -3.269563E+01        -2.781455E+01        -2.858835E+01        -1.028498E+00        -1.250858E+00        -8.328264E-01        -1.041749E+00        -9.502470E-01        -1.191856E+00         4.200000E+01         8.300000E+01         8.000000E+01         5.300000E+02         9.000000E+00         2.000000E+01         5.900000E+01         6.700000E+01         8.000000E+00         1.000000E+01         1.730000E+02         1.850000E+02         3.200000E+01         6.400000E+01         3.500000E+01         3.330000E+02         2.500000E+01         4.700000E+01
        5.497680E+07         8.712792E+00         1.919779E-01         4.654472E-01         3.425749E-01        -2.083494E-01        -3.949584E-01        -3.533144E-01         1.530801E+00         1.541336E+00         1.225023E+00         4.900000E+01         4.100000E+01         1.080000E+02        -1.955916E+01        -2.103576E+01        -1.919551E+01        -9.938157E+00        -8.570501E+00        -8.717890E+00         0.000000E+00         0.000000E+00        -4.817527E-04        -1.826575E+00         0.000000E+00        -1.752593E+00         0.000000E+00        -3.181873E+00         0.000000E+00        -2.882355E+01        -2.955940E+01        -2.976047E+01        -3.112762E+01        -2.468706E+01        -2.690885E+01        -6.581195E+00        -7.195547E+00        -6.615657E+00        -6.749168E+00        -7.102666E+00        -7.051437E+00        -2.345486E+00         0.000000E+00        -4.246204E+00         0.000000E+00        -2.501128E+00         0.000000E+00        -2.460640E+01        -2.434502E+01        -2.534065E+01        -2.711985E+01        -2.276573E+01        -2.450047E+01        -7.044802E+00        -8.234906E+00        -7.561396E+00        -7.729895E+00        -7.494387E+00        -7.557697E+00        -1.190119E+00         0.000000E+00        -1.800232E+00         0.000000E+00        -1.786132E+00         0.000000E+00        -2.966802E+01        -3.084349E+01        -3.107934E+01        -3.280405E+01        -2.729154E+01        -2.895038E+01        -1.004563E+00        -1.122224E+00        -8.836642E-01        -1.056673E+00        -1.231974E+00        -1.081845E+00         3.800000E+01         7.900000E+01         8.100000E+01         5.270000E+02         1.600000E+01         2.300000E+01         5.000000E+01         5.900000E+01         7.000000E+00         1.100000E+01         1.650000E+02         2.100000E+02         2.900000E+01         6.700000E+01         3.100000E+01         3.320000E+02         2.500000E+01         6.000000E+01
        5.500680E+07         9.882860E+00         2.167065E-01         4.627551E-01         3.205384E-01        -3.977277E-01        -2.976290E-01        -3.241806E-01         1.338683E+00         1.636069E+00         1.254350E+00         7.500000E+01         3.400000E+01         8.900000E+01        -1.891217E+01        -1.945941E+01        -1.941093E+01        -9.429467E+00        -9.130677E+00        -8.859480E+00        -5.067587E-04         0.000000E+00         0.000000E+00        -1.275921E+00         0.000000E+00        -1.921437E+00         0.000000E+00        -1.969654E+00         0.000000E+00        -2.857614E+01        -2.928274E+01        -2.937673E+01        -3.120536E+01        -2.708250E+01        -2.642764E+01        -7.199135E+00        -7.100453E+00        -6.714265E+00        -6.683265E+00        -6.191026E+00        -7.702489E+00        -3.094471E+00         0.000000E+00        -1.683695E+00         0.000000E+00        -2.488391E+00         0.000000E+00        -2.351259E+01        -2.443073E+01        -2.790271E+01        -2.784962E+01        -2.337464E+01        -2.433260E+01        -7.744103E+00        -8.209836E+00        -6.624849E+00        -7.944980E+00        -7.367539E+00        -7.777035E+00        -1.642281E+00         0.000000E+00        -1.148780E+00         0.000000E+00        -1.216825E+00         0.000000E+00        -2.978062E+01        -3.069794E+01        -3.152976E+01        -3.279943E+01        -2.775296E+01        -2.903880E+01        -9.430242E-01        -1.179201E+00        -1.055036E+00        -1.038507E+00        -1.278224E+00        -8.789370E-01         5.700000E+01         7.200000E+01         6.900000E+01         5.410000E+02         1.300000E+01         1.200000E+01         6.300000E+01         5.400000E+01         4.000000E+00         1.200000E+01         1.520000E+02         2.170000E+02         3.600000E+01         6.400000E+01         3.100000E+01         3.400000E+02         2.200000E+01         4.700000E+01
        5.503680E+07         9.138048E+00         2.269974E-01         4.585541E-01         3.144485E-01        -3.210340E-01        -3.688574E-01        -3.594664E-01         1.404742E+00         1.584079E+00         1.225566E+00         7.200000E+01         4.400000E+01         8.200000E+01        -2.002817E+01        -2.121005E+01        -1.946670E+01        -9.733427E+00        -8.375653E+00        -8.388698E+00         0.000000E+00         0.000000E+00         0.000000E+00        -1.943154E+00         0.000000E+00        -1.810078E+00         0.000000E+00        -2.576696E+00         0.000000E+00        -2.876476E+01        -2.895158E+01        -2.943020E+01        -3.123404E+01        -2.553055E+01        -2.586547E+01        -7.153642E+00        -7.495478E+00        -6.450614E+00        -6.801479E+00        -6.876866E+00        -7.466086E+00        -3.072563E+00         0.000000E+00        -3.140446E+00         0.000000E+00        -2.395221E+00         0.000000E+00        -2.324896E+01        -2.477051E+01        -2.531792E+01        -2.753731E+01        -2.312566E+01        -2.426251E+01        -8.014222E+00        -8.384174E+00        -5.838095E+00        -7.647241E+00        -7.434905E+00        -7.730188E+00        -1.453840E+00         0.000000E+00        -2.425793E+00         0.000000E+00        -1.505581E+00         0.000000E+00        -3.010665E+01        -3.084234E+01        -3.074715E+01        -3.281303E+01        -2.776890E+01        -2.865151E+01        -8.958416E-01        -1.128996E+00        -1.033574E+00        -1.067277E+00        -1.063056E+00        -9.817658E-01         4.900000E+01         8.100000E+01         8.400000E+01         5.240000E+02         1.300000E+01         1.300000E+01         7.000000E+01         6.900000E+01         1.000000E+00         1.200000E+01         1.340000E+02         2.160000E+02         4.200000E+01         7.300000E+01         3.100000E+01         3.340000E+02         1.700000E+01         4.700000E+01
        5.506680E+07         8.877028E+00         2.082175E-01         4.557642E-01         3.360182E-01        -3.184988E-01        -4.326223E-01        -3.653550E-01         1.441799E+00         1.505281E+00         1.240597E+00         7.000000E+01         4.400000E+01         8.400000E+01        -2.087664E+01        -2.115667E+01        -1.967852E+01        -9.021580E+00        -8.534460E+00        -8.564913E+00         0.000000E+00         0.000000E+00         0.000000E+00        -2.276673E+00         0.000000E+00        -1.840087E+00         0.000000E+00        -2.675603E+00         0.000000E+00        -2.811601E+01        -2.986236E+01        -2.930909E+01        -3.117862E+01        -2.465273E+01        -2.567836E+01        -6.903917E+00        -6.805846E+00        -6.848932E+00        -6.820101E+00        -6.346939E+00        -8.232974E+00        -2.859287E+00         0.000000E+00        -1.463254E+00         0.000000E+00        -2.263950E+00         0.000000E+00        -2.396172E+01        -2.471082E+01        -2.340024E+01        -2.737327E+01        -2.332573E+01        -2.420292E+01        -7.634650E+00        -8.448855E+00        -8.487937E+00        -8.481881E+00        -7.511770E+00        -7.874005E+00        -1.577158E+00         0.000000E+00        -2.111048E+00         0.000000E+00        -1.448500E+00         0.000000E+00        -3.011763E+01        -3.081317E+01        -3.069278E+01        -3.276072E+01        -2.802470E+01        -2.915260E+01        -1.104955E+00        -1.159657E+00        -9.364730E-01        -1.002927E+00        -1.026899E+00        -1.113998E+00         4.600000E+01         7.600000E+01         8.400000E+01         5.220000E+02         1.100000E+01         2.500000E+01         7.300000E+01         5.200000E+01         3.000000E+00         9.000000E+00         1.480000E+02         2.170000E+02         3.600000E+01         6.900000E+01         3.700000E+01         3.260000E+02         2.100000E+01         4.800000E+01
        5.509680E+07         8.856745E+00         2.059745E-01         4.598581E-01         3.341674E-01        -2.992175E-01        -2.869272E-01        -4.094646E-01         1.440915E+00         1.634980E+00         1.170141E+00         7.400000E+01         4.400000E+01         8.000000E+01        -1.829420E+01        -1.992830E+01        -2.015962E+01        -9.063408E+00        -9.439347E+00        -9.161168E+00         0.000000E+00         0.000000E+00         0.000000E+00        -1.626995E+00         0.000000E+00        -1.753568E+00         0.000000E+00        -1.335147E+00         0.000000E+00        -2.810723E+01        -3.016053E+01        -3.025184E+01        -3.111738E+01        -2.661135E+01        -2.654007E+01        -6.722653E+00        -6.853445E+00        -6.206590E+00        -6.701042E+00        -6.679301E+00        -7.332367E+00        -2.956013E+00         0.000000E+00        -2.096696E+00         0.000000E+00        -2.283684E+00         0.000000E+00        -2.405958E+01        -2.561335E+01        -2.420461E+01        -2.695034E+01        -2.303049E+01        -2.421051E+01        -7.223282E+00        -7.955665E+00        -8.476419E+00        -7.403553E+00        -7.765472E+00        -7.845905E+00        -2.058955E+00         0.000000E+00        -1.552979E+00         0.000000E+00        -1.875306E+00         0.000000E+00        -2.878876E+01        -3.133412E+01        -3.159106E+01        -3.287743E+01        -2.812938E+01        -2.938915E+01        -9.583849E-01        -9.908620E-01        -7.218361E-01        -1.010089E+00        -1.022141E+00        -8.358955E-01         5.100000E+01         7.900000E+01         9.100000E+01         5.090000E+02         1.300000E+01         2.100000E+01         6.500000E+01         5.400000E+01         2.000000E+00         1.200000E+01         1.470000E+02         2.220000E+02         2.400000E+01         7.500000E+01         4.400000E+01         3.240000E+02         2.400000E+01         4.600000E+01
        5.512680E+07         8.890383E+00         2.309190E-01         4.561050E-01         3.129759E-01        -2.992389E-01        -2.731504E-01        -3.638401E-01         1.384949E+00         1.642978E+00         1.179859E+00         8.300000E+01         4.400000E+01         7.100000E+01        -1.922448E+01        -1.870576E+01        -2.013942E+01        -9.401864E+00        -9.739362E+00        -8.864758E+00        -8.632852E-05         0.000000E+00        -1.091053E-06        -2.039203E+00         0.000000E+00        -1.876118E+00         0.000000E+00        -2.739007E+00         0.000000E+00        -2.738593E+01        -2.972793E+01        -2.984595E+01        -3.149926E+01        -2.782424E+01        -2.683198E+01        -6.869781E+00        -6.422198E+00        -6.451281E+00        -6.640603E+00        -5.311826E+00        -7.608412E+00        -3.095590E+00         0.000000E+00        -1.242190E+00         0.000000E+00        -2.052557E+00         0.000000E+00        -2.241772E+01        -2.540359E+01        -2.832401E+01        -2.607406E+01        -2.297636E+01        -2.446323E+01        -7.839720E+00        -7.751188E+00        -6.866605E+00        -8.867286E+00        -7.417563E+00        -7.923981E+00        -1.250011E+00         0.000000E+00        -1.716772E+00         0.000000E+00        -2.738253E+00         0.000000E+00        -2.991580E+01        -3.071463E+01        -3.146547E+01        -3.287785E+01        -2.728933E+01        -2.917221E+01        -9.560695E-01        -1.124772E+00        -8.242309E-01        -1.049392E+00        -8.845157E-01        -1.121313E+00         6.000000E+01         7.200000E+01         8.200000E+01         5.210000E+02         7.000000E+00         2.200000E+01         7.100000E+01         6.200000E+01         9.000000E+00         8.000000E+00         1.350000E+02         2.170000E+02         3.300000E+01         7.800000E+01         3.600000E+01         3.310000E+02         1.700000E+01         5.500000E+01
        5.515680E+07         9.649176E+00         2.418259E-01         4.553843E-01         3.027898E-01        -2.800997E-01        -4.481459E-01        -4.064167E-01         1.447517E+00         1.445160E+00         1.150624E+00         8.300000E+01         3.600000E+01         7.900000E+01        -1.971903E+01        -2.239291E+01        -1.939971E+01        -9.563284E+00        -7.414809E+00        -8.185985E+00         0.000000E+00         0.000000E+00         0.000000E+00        -2.067729E+00         0.000000E+00        -1.710861E+00         0.000000E+00        -1.844914E+00         0.000000E+00        -2.780453E+01        -2.981047E+01        -2.982029E+01        -3.143203E+01        -2.578230E+01        -2.591300E+01        -6.752542E+00        -6.793926E+00        -6.584852E+00        -6.519340E+00        -6.749771E+00        -7.254544E+00        -2.795724E+00         0.000000E+00        -4.233281E+00         0.000000E+00        -2.315304E+00         0.000000E+00        -2.381634E+01        -2.477150E+01        -2.749024E+01        -2.602770E+01        -2.312323E+01        -2.380001E+01        -7.726073E+00        -8.079698E+00        -4.427863E+00        -9.664277E+00        -7.515172E+00        -7.980484E+00        -2.191027E+00         0.000000E+00        -2.028374E+00         0.000000E+00        -1.847604E+00         0.000000E+00        -2.857788E+01        -3.125009E+01        -3.080692E+01        -3.300810E+01        -2.842439E+01        -2.828189E+01        -1.383368E+00        -1.124998E+00        -9.571153E-01        -9.650420E-01        -6.525496E-01        -1.109226E+00         4.900000E+01         9.000000E+01         8.700000E+01         5.160000E+02         9.000000E+00         1.300000E+01         7.000000E+01         8.100000E+01         2.000000E+00         1.100000E+01         1.470000E+02         1.910000E+02         3.500000E+01         8.400000E+01         3.400000E+01         3.320000E+02         1.800000E+01         4.100000E+01
        5.518680E+07         8.898499E+00         2.355732E-01         4.571754E-01         3.072514E-01        -3.418398E-01        -3.345185E-01        -4.009355E-01         1.412922E+00         1.584811E+00         1.156224E+00         7.400000E+01         3.600000E+01         8.800000E+01        -1.992706E+01        -1.983017E+01        -1.981507E+01        -8.569177E+00        -9.336591E+00        -8.844363E+00        -4.617919E-02         0.000000E+00        -3.891714E-02        -1.842796E+00         0.000000E+00        -1.865084E+00         0.000000E+00        -6.760234E-01         0.000000E+00        -2.820284E+01        -2.931651E+01        -2.943699E+01        -3.135705E+01        -2.654981E+01        -2.624743E+01        -6.773685E+00        -6.908450E+00        -6.742109E+00        -6.649800E+00        -8.106660E+00        -8.115326E+00        -3.536297E+00         0.000000E+00        -6.115245E+00         0.000000E+00        -2.610302E+00         0.000000E+00        -2.305962E+01        -2.455098E+01        -2.517824E+01        -2.652282E+01        -2.288818E+01        -2.406842E+01        -7.448723E+00        -8.218849E+00        -5.335148E+00        -8.929638E+00        -7.514812E+00        -7.844884E+00        -8.452444E-01         0.000000E+00        -1.526421E+00         0.000000E+00        -7.122940E-01         0.000000E+00        -3.102840E+01        -3.078149E+01        -3.094871E+01        -3.276224E+01        -2.872844E+01        -2.899916E+01        -8.636921E-01        -1.098089E+00        -1.116000E+00        -9.820871E-01        -9.090313E-01        -1.309718E+00         5.300000E+01         8.600000E+01         7.700000E+01         5.260000E+02         6.000000E+00         1.600000E+01         6.700000E+01         8.400000E+01         1.000000E+00         1.000000E+01         1.420000E+02         1.980000E+02         2.800000E+01         8.100000E+01         3.700000E+01         3.280000E+02         1.800000E+01         4.100000E+01
        5.521680E+07         9.136447E+00         2.456904E-01         4.450391E-01         3.092705E-01        -3.646499E-01        -3.419974E-01        -4.075202E-01         1.399417E+00         1.606516E+00         1.204874E+00         6.800000E+01         3.600000E+01         9.400000E+01        -1.937122E+01        -2.043375E+01        -1.983450E+01        -9.050135E+00        -9.309789E+00        -8.838344E+00        -1.603562E-02         0.000000E+00        -1.240704E-02        -1.349681E+00         0.000000E+00        -1.811941E+00         0.000000E+00        -1.102639E+00         0.000000E+00        -2.822273E+01        -2.931408E+01        -2.932488E+01        -3.144713E+01        -2.555632E+01        -2.665289E+01        -7.184432E+00        -6.846098E+00        -7.085332E+00        -6.626076E+00        -7.545572E+00        -8.115201E+00        -3.264119E+00         0.000000E+00        -2.834043E+00         0.000000E+00        -2.921741E+00         0.000000E+00        -2.393052E+01        -2.480938E+01        -2.790977E+01        -2.694613E+01        -2.322376E+01        -2.387998E+01        -6.744972E+00        -8.092582E+00        -6.235832E+00        -8.445565E+00        -7.548159E+00        -7.858891E+00        -1.258815E+00         0.000000E+00        -1.747689E+00         0.000000E+00        -1.918855E+00         0.000000E+00        -3.002433E+01        -3.076234E+01        -3.089331E+01        -3.312435E+01        -2.757159E+01        -2.846298E+01        -1.036912E+00        -1.124739E+00        -1.074051E+00        -9.577567E-01        -9.383047E-01        -1.311385E+00         4.700000E+01         9.700000E+01         7.400000E+01         5.220000E+02         1.500000E+01         9.000000E+00         6.200000E+01         8.900000E+01         2.000000E+00         9.000000E+00         1.350000E+02         2.050000E+02         3.200000E+01         8.800000E+01         3.300000E+01         3.280000E+02         2.800000E+01         3.700000E+01
        5.524680E+07         9.849105E+00         2.477685E-01         4.438776E-01         3.083539E-01        -4.067570E-01        -3.497393E-01        -3.769579E-01         1.327787E+00         1.560258E+00         1.208641E+00         7.800000E+01         3.400000E+01         8.600000E+01        -2.037397E+01        -2.102676E+01        -2.039362E+01        -9.030784E+00        -9.003459E+00        -8.682295E+00        -4.695538E-02         0.000000E+00        -9.671282E-02        -1.765570E+00         0.000000E+00        -1.790176E+00         0.000000E+00        -3.210886E+00         0.000000E+00        -2.842032E+01        -2.916312E+01        -2.996065E+01        -3.129447E+01        -2.583160E+01        -2.751414E+01        -7.238379E+00        -6.880349E+00        -6.260913E+00        -6.749415E+00        -7.122482E+00        -6.607147E+00        -3.083126E+00         0.000000E+00        -1.776032E+00         0.000000E+00        -2.709026E+00         0.000000E+00        -2.316493E+01        -2.532251E+01        -2.239004E+01        -2.807644E+01        -2.310763E+01        -2.401682E+01        -7.424102E+00        -8.009105E+00        -9.942515E+00        -7.022586E+00        -7.567465E+00        -8.072277E+00        -1.798316E+00         0.000000E+00        -1.914294E+00         0.000000E+00        -2.276384E+00         0.000000E+00        -3.045606E+01        -3.116614E+01        -3.117026E+01        -3.285344E+01        -2.775711E+01        -2.916491E+01        -9.944280E-01        -1.058105E+00        -8.519342E-01        -1.058302E+00        -6.815565E-01        -9.289170E-01         4.700000E+01         1.010000E+02         8.300000E+01         5.050000E+02         1.300000E+01         1.500000E+01         6.800000E+01         7.900000E+01         3.000000E+00         9.000000E+00         1.290000E+02         2.140000E+02         2.700000E+01         8.800000E+01         3.700000E+01         3.200000E+02         2.200000E+01         4.600000E+01
        5.527680E+07         8.905687E+00         2.224425E-01         4.504095E-01         3.271481E-01        -3.942482E-01        -3.770237E-01        -3.501059E-01         1.368579E+00         1.547264E+00         1.218236E+00         7.100000E+01         3.900000E+01         8.800000E+01        -1.970424E+01        -2.221240E+01        -1.963867E+01        -8.893295E+00        -9.283000E+00        -8.762599E+00         0.000000E+00         0.000000E+00        -1.989208E-03        -2.497357E+00         0.000000E+00        -1.913410E+00         0.000000E+00        -2.677752E+00         0.000000E+00        -2.751602E+01        -3.022654E+01        -2.971440E+01        -3.122485E+01        -2.528710E+01        -2.363509E+01        -6.895419E+00        -6.677991E+00        -6.711822E+00        -6.710757E+00        -6.998124E+00        -8.220683E+00        -2.779671E+00         0.000000E+00        -1.849371E+00         0.000000E+00        -2.763420E+00         0.000000E+00        -2.356725E+01        -2.527580E+01        -2.612264E+01        -2.656418E+01        -2.268554E+01        -2.365809E+01        -7.769098E+00        -7.868826E+00        -7.687179E+00        -8.150491E+00        -7.691142E+00        -8.072302E+00        -2.030397E+00         0.000000E+00        -1.758606E+00         0.000000E+00        -1.626282E+00         0.000000E+00        -2.940907E+01        -3.160172E+01        -3.109258E+01        -3.288512E+01        -2.855663E+01        -2.892077E+01        -1.028318E+00        -9.911807E-01        -7.422502E-01        -1.019160E+00        -7.943782E-01        -9.289352E-01         4.600000E+01         9.200000E+01         8.000000E+01         5.120000E+02         1.700000E+01         1.700000E+01         5.800000E+01         8.100000E+01         4.000000E+00         9.000000E+00         1.270000E+02         2.230000E+02         2.600000E+01         8.300000E+01         4.100000E+01         3.220000E+02         1.800000E+01         4.400000E+01
        5.530680E+07         9.073037E+00         2.170054E-01         4.496432E-01         3.333515E-01        -2.518209E-01        -2.846381E-01        -3.233907E-01         1.494648E+00         1.608250E+00         1.264967E+00         5.600000E+01         4.100000E+01         1.010000E+02        -2.010954E+01        -2.097035E+01        -1.812855E+01        -8.019850E+00        -9.272510E+00        -8.333844E+00        -3.876600E-02         0.000000E+00        -6.387134E-02        -2.085345E+00         0.000000E+00        -1.900436E+00         0.000000E+00        -2.951212E+00         0.000000E+00        -2.765385E+01        -2.996151E+01        -3.029796E+01        -3.123694E+01        -2.477750E+01        -2.594448E+01        -6.691707E+00        -6.580289E+00        -6.339461E+00        -6.645092E+00        -6.368548E+00        -7.677388E+00        -3.076236E+00         0.000000E+00        -5.329890E+00         0.000000E+00        -2.370494E+00         0.000000E+00        -2.449351E+01        -2.433574E+01        -2.345770E+01        -2.693100E+01        -2.341463E+01        -2.390106E+01        -7.180013E+00        -8.197279E+00        -8.450847E+00        -8.706505E+00        -7.147264E+00        -7.946944E+00        -1.471505E+00         0.000000E+00        -1.960798E+00         0.000000E+00        -1.058984E+00         0.000000E+00        -3.041790E+01        -3.103990E+01        -3.100816E+01        -3.281921E+01        -2.851309E+01        -2.899372E+01        -8.031427E-01        -9.343756E-01        -8.071811E-01        -9.774461E-01        -1.159466E+00        -1.224007E+00         4.000000E+01         9.200000E+01         7.000000E+01         5.170000E+02         2.300000E+01         2.200000E+01         5.600000E+01         7.400000E+01         6.000000E+00         8.000000E+00         1.330000E+02         2.250000E+02         2.900000E+01         7.900000E+01         3.600000E+01         3.220000E+02         2.100000E+01         5.000000E+01
        5.533680E+07         8.757929E+00         2.001278E-01         4.619026E-01         3.379696E-01        -4.102270E-01        -3.225232E-01        -4.466792E-01         1.265668E+00         1.582465E+00         1.122086E+00         4.900000E+01         5.100000E+01         9.800000E+01        -2.033417E+01        -1.983770E+01        -1.933711E+01        -8.917562E+00        -1.003590E+01        -8.214222E+00         0.000000E+00         0.000000E+00        -3.590246E-01        -2.004779E+00         0.000000E+00        -1.677135E+00         0.000000E+00        -2.212606E+00         0.000000E+00        -2.773060E+01        -2.956260E+01        -2.991191E+01        -3.124271E+01        -2.679669E+01        -2.505393E+01        -7.490976E+00        -6.910870E+00        -6.776393E+00        -6.786648E+00        -6.710429E+00        -8.211213E+00        -2.721743E+00         0.000000E+00        -5.950346E+00         0.000000E+00        -2.769304E+00         0.000000E+00        -2.400901E+01        -2.559062E+01        -2.354841E+01        -2.651624E+01        -2.298869E+01        -2.395037E+01        -7.491779E+00        -7.777954E+00        -7.641882E+00        -8.244902E+00        -7.499616E+00        -7.938769E+00        -1.596696E+00         0.000000E+00        -1.744749E+00         0.000000E+00        -1.900863E+00         0.000000E+00        -2.916510E+01        -3.085442E+01        -3.107330E+01        -3.285332E+01        -2.779896E+01        -2.873142E+01        -1.186905E+00        -1.174044E+00        -8.900765E-01        -1.082219E+00        -7.320936E-01        -1.154164E+00         3.500000E+01         8.900000E+01         7.400000E+01         5.220000E+02         2.000000E+01         2.400000E+01         5.300000E+01         6.600000E+01         9.000000E+00         1.100000E+01         1.340000E+02         2.290000E+02         2.200000E+01         7.100000E+01         3.700000E+01         3.330000E+02         3.000000E+01         4.900000E+01
        5.536680E+07         8.434465E+00         2.071646E-01         4.598024E-01         3.330330E-01        -3.654854E-01        -3.098233E-01        -3.402710E-01         1.390876E+00         1.593125E+00         1.236129E+00         6.700000E+01         3.800000E+01         9.300000E+01        -1.963549E+01        -2.162521E+01        -1.944732E+01        -8.845809E+00        -8.499950E+00        -8.672106E+00         0.000000E+00         0.000000E+00        -4.421174E-05        -2.225834E+00         0.000000E+00        -1.803539E+00         0.000000E+00        -1.911235E+00         0.000000E+00        -2.775070E+01        -2.967215E+01        -3.066130E+01        -3.119749E+01        -2.613125E+01        -2.595634E+01        -7.005447E+00        -7.189895E+00        -6.119812E+00        -6.803639E+00        -7.336130E+00        -7.447396E+00        -2.750120E+00         0.000000E+00        -3.668447E+00         0.000000E+00        -2.419843E+00         0.000000E+00        -2.398295E+01        -2.466361E+01        -2.843196E+01        -2.625167E+01        -2.297565E+01        -2.407740E+01        -7.843311E+00        -8.440982E+00        -5.988832E+00        -8.770155E+00        -7.382367E+00        -7.844610E+00        -2.004162E+00         0.000000E+00        -1.521646E+00         0.000000E+00        -1.358261E+00         0.000000E+00        -2.962205E+01        -3.069043E+01        -3.132033E+01        -3.270544E+01        -2.883634E+01        -2.910778E+01        -8.635662E-01        -1.109117E+00        -1.003783E+00        -1.012582E+00        -9.052704E-01        -1.115273E+00         4.300000E+01         7.900000E+01         7.900000E+01         5.220000E+02         2.000000E+01         2.100000E+01         5.800000E+01         6.000000E+01         7.000000E+00         1.100000E+01         1.500000E+02         2.160000E+02         2.900000E+01         7.400000E+01         3.900000E+01         3.250000E+02         2.400000E+01         4.200000E+01
        5.539680E+07         8.660026E+00         2.143291E-01         4.535172E-01         3.321537E-01        -3.815262E-01        -3.565840E-01        -4.020542E-01         1.401658E+00         1.540611E+00         1.162665E+00         6.500000E+01         4.200000E+01         9.100000E+01        -2.063171E+01        -2.038593E+01        -2.003510E+01        -8.543317E+00        -9.275929E+00        -8.482795E+00         0.000000E+00         0.000000E+00        -1.198494E-03        -1.971863E+00         0.000000E+00        -1.944335E+00         0.000000E+00        -1.418655E+00         0.000000E+00        -2.863378E+01        -2.971430E+01        -2.960058E+01        -3.121789E+01        -2.503958E+01        -2.714830E+01        -6.536214E+00        -6.732277E+00        -6.724981E+00        -6.798803E+00        -7.233792E+00        -7.207609E+00        -2.539454E+00         0.000000E+00        -4.124269E+00         0.000000E+00        -2.697925E+00         0.000000E+00        -2.384661E+01        -2.525447E+01        -2.272265E+01        -2.576410E+01        -2.299957E+01        -2.397704E+01        -7.537057E+00        -7.721136E+00        -7.547773E+00        -9.261321E+00        -7.329186E+00        -8.063419E+00        -1.530531E+00         0.000000E+00        -1.882590E+00         0.000000E+00        -1.684983E+00         0.000000E+00        -2.968201E+01        -3.121514E+01        -3.125566E+01        -3.297588E+01        -2.740103E+01        -2.855363E+01        -1.025819E+00        -1.111233E+00        -8.691178E-01        -1.065933E+00        -9.251720E-01        -1.164941E+00         4.500000E+01         9.200000E+01         7.800000E+01         5.100000E+02         1.200000E+01         2.700000E+01         6.400000E+01         7.000000E+01         6.000000E+00         1.100000E+01         1.430000E+02         2.080000E+02         3.300000E+01         8.000000E+01         3.800000E+01         3.160000E+02         2.700000E+01         4.400000E+01
        5.542680E+07         8.702410E+00         1.993595E-01         4.588689E-01         3.417716E-01        -3.460692E-01        -2.496502E-01        -3.749853E-01         1.450187E+00         1.637225E+00         1.221453E+00         6.500000E+01         3.700000E+01         9.600000E+01        -1.937475E+01        -2.199592E+01        -1.921884E+01        -8.224238E+00        -9.820288E+00        -8.965676E+00        -2.755314E-02         0.000000E+00        -8.002674E-03        -1.684614E+00         0.000000E+00        -1.861478E+00         0.000000E+00        -2.124825E+00         0.000000E+00        -2.842208E+01        -2.998383E+01        -3.021648E+01        -3.121293E+01        -2.578011E+01        -2.532651E+01        -6.876388E+00        -6.642618E+00        -6.233422E+00        -6.751411E+00        -6.509622E+00        -7.426497E+00        -3.370036E+00         0.000000E+00        -5.612875E+00         0.000000E+00        -2.267400E+00         0.000000E+00        -2.289580E+01        -2.497303E+01        -2.467701E+01        -2.541406E+01        -2.312444E+01        -2.413542E+01        -7.830054E+00        -7.754231E+00        -6.571180E+00        -8.956651E+00        -7.428500E+00        -7.956858E+00        -1.644781E+00         0.000000E+00        -1.597256E+00         0.000000E+00        -2.984110E+00         0.000000E+00        -2.900555E+01        -3.139665E+01        -3.130478E+01        -3.284107E+01        -2.689030E+01        -2.841235E+01        -8.741453E-01        -1.076506E+00        -6.662027E-01        -1.076981E+00        -9.413801E-01        -1.070044E+00         4.600000E+01         7.600000E+01         9.100000E+01         5.090000E+02         1.700000E+01         2.500000E+01         5.200000E+01         6.900000E+01         3.000000E+00         1.400000E+01         1.400000E+02         2.240000E+02         2.500000E+01         6.300000E+01         4.100000E+01         3.320000E+02         2.800000E+01         4.700000E+01
        5.545680E+07         8.246110E+00         1.964069E-01         4.764003E-01         3.271928E-01        -3.259943E-01        -2.742726E-01        -3.444147E-01         1.468696E+00         1.621825E+00         1.208830E+00         5.800000E+01         5.000000E+01         9.000000E+01        -1.989969E+01        -2.063621E+01        -1.886816E+01        -9.099333E+00        -9.546988E+00        -9.152845E+00         0.000000E+00         0.000000E+00         0.000000E+00        -2.270350E+00         0.000000E+00        -1.705042E+00         0.000000E+00        -1.677830E+00         0.000000E+00        -2.761656E+01        -2.913816E+01        -2.949973E+01        -3.115317E+01        -2.519995E+01        -2.582008E+01        -6.952152E+00        -7.170151E+00        -6.292317E+00        -6.717745E+00        -8.163106E+00        -6.988455E+00        -2.522996E+00         0.000000E+00        -4.424242E+00         0.000000E+00        -2.418669E+00         0.000000E+00        -2.486985E+01        -2.483406E+01        -2.320505E+01        -2.795819E+01        -2.315038E+01        -2.447935E+01        -7.297850E+00        -8.052936E+00        -8.143344E+00        -8.249582E+00        -7.555186E+00        -7.843919E+00        -2.361612E+00         0.000000E+00        -1.650474E+00         0.000000E+00        -1.178941E+00         0.000000E+00        -2.876526E+01        -3.007828E+01        -3.078530E+01        -3.290959E+01        -2.792123E+01        -2.887542E+01        -9.489455E-01        -1.195799E+00        -7.920069E-01        -1.013727E+00        -9.902368E-01        -9.477452E-01         4.500000E+01         7.100000E+01         9.500000E+01         5.150000E+02         1.700000E+01         2.100000E+01         4.600000E+01         7.600000E+01         1.000000E+01         1.700000E+01         1.440000E+02         2.090000E+02         2.900000E+01         5.600000E+01         4.000000E+01         3.350000E+02         2.200000E+01         5.300000E+01
        5.548680E+07         8.627815E+00         1.793747E-01         4.854646E-01         3.351607E-01        -4.428560E-01        -2.576307E-01        -3.785845E-01         1.330692E+00         1.654840E+00         1.215223E+00         6.000000E+01         5.500000E+01         8.300000E+01        -2.046902E+01        -1.994586E+01        -1.933263E+01        -7.943993E+00        -8.730185E+00        -8.117294E+00        -6.509738E-04         0.000000E+00         0.000000E+00        -1.664668E+00         0.000000E+00        -2.099230E+00         0.000000E+00        -2.182278E+00         0.000000E+00        -2.799158E+01        -2.923574E+01        -2.891701E+01        -3.118639E+01        -2.520912E+01        -2.617838E+01        -7.122607E+00        -7.177998E+00        -6.703547E+00        -6.702506E+00        -7.389069E+00        -7.122277E+00        -3.702401E+00         0.000000E+00        -3.841944E+00         0.000000E+00        -2.516388E+00         0.000000E+00        -2.254005E+01        -2.536200E+01        -2.245345E+01        -2.603349E+01        -2.286000E+01        -2.456435E+01        -7.686158E+00        -7.793059E+00        -8.535850E+00        -8.604903E+00        -7.473604E+00        -8.010449E+00        -2.312721E+00         0.000000E+00        -1.396793E+00         0.000000E+00        -1.123617E+00         0.000000E+00        -2.891888E+01        -3.051230E+01        -3.143605E+01        -3.261876E+01        -2.816086E+01        -2.873351E+01        -1.072148E+00        -1.116802E+00        -8.749912E-01        -1.101900E+00        -1.059336E+00        -1.131572E+00         4.400000E+01         6.600000E+01         9.200000E+01         5.240000E+02         1.300000E+01         2.500000E+01         4.100000E+01         6.900000E+01         8.000000E+00         1.700000E+01         1.430000E+02         2.240000E+02         2.200000E+01         6.100000E+01         3.500000E+01         3.450000E+02         2.300000E+01         5.200000E+01
        5.551680E+07         8.536878E+00         1.735779E-01         4.700391E-01         3.563830E-01        -3.177364E-01        -1.699269E-01        -3.906226E-01         1.416656E+00         1.757343E+00         1.199957E+00         6.100000E+01         4.700000E+01         9.000000E+01        -1.926719E+01        -1.951669E+01        -2.076860E+01        -9.529233E+00        -9.613964E+00        -7.963277E+00         0.000000E+00         0.000000E+00         0.000000E+00        -2.040382E+00         0.000000E+00        -1.818294E+00         0.000000E+00        -1.888857E+00         0.000000E+00        -2.729655E+01        -2.940431E+01        -2.997645E+01        -3.138582E+01        -2.618309E+01        -2.583706E+01        -7.307696E+00        -6.810468E+00        -6.233205E+00        -6.672194E+00        -7.047580E+00        -7.623575E+00        -2.569827E+00         0.000000E+00        -4.906198E+00         0.000000E+00        -2.693955E+00         0.000000E+00        -2.443864E+01        -2.519392E+01        -2.209471E+01        -2.750015E+01        -2.353875E+01        -2.426463E+01        -7.305269E+00        -8.041576E+00        -7.905292E+00        -7.782636E+00        -7.556162E+00        -7.990086E+00        -1.559093E+00         0.000000E+00        -9.046626E-01         0.000000E+00        -1.947603E+00         0.000000E+00        -2.931295E+01        -3.045042E+01        -3.193963E+01        -3.283573E+01        -2.766369E+01        -2.873671E+01        -1.007559E+00        -1.195474E+00        -7.449882E-01        -1.001155E+00        -9.472708E-01        -1.018261E+00         3.700000E+01         6.500000E+01         9.300000E+01         5.220000E+02         2.000000E+01         2.700000E+01         5.000000E+01         5.600000E+01         6.000000E+00         1.500000E+01         1.500000E+02         2.250000E+02         2.400000E+01         5.300000E+01         4.000000E+01         3.350000E+02         2.700000E+01         6.200000E+01
        5.554680E+07         8.404703E+00         1.731654E-01         4.746201E-01         3.522145E-01        -3.423079E-01        -3.211202E-01        -3.841756E-01         1.433361E+00         1.607709E+00         1.194445E+00         5.500000E+01         3.700000E+01         1.060000E+02        -2.163396E+01        -2.120142E+01        -1.979821E+01        -7.885025E+00        -8.756453E+00        -8.243563E+00         0.000000E+00         0.000000E+00         0.000000E+00        -2.420855E+00         0.000000E+00        -1.970273E+00         0.000000E+00        -2.119582E+00         0.000000E+00        -2.866635E+01        -2.901840E+01        -3.015970E+01        -3.125145E+01        -2.588096E+01        -2.729525E+01        -6.575957E+00        -7.326875E+00        -6.368103E+00        -6.663630E+00        -7.162190E+00        -6.805477E+00        -2.511567E+00         0.000000E+00        -4.365778E+00         0.000000E+00        -2.627554E+00         0.000000E+00        -2.378954E+01        -2.481967E+01        -2.503504E+01        -2.613710E+01        -2.270907E+01        -2.422607E+01        -7.550738E+00        -8.046458E+00        -7.252802E+00        -8.480307E+00        -7.449866E+00        -7.727290E+00        -2.030892E+00         0.000000E+00        -1.264914E+00         0.000000E+00        -2.024254E+00         0.000000E+00        -2.942728E+01        -3.050713E+01        -3.192424E+01        -3.260836E+01        -2.766188E+01        -2.866523E+01        -8.544673E-01        -1.276627E+00        -7.377263E-01        -1.064694E+00        -9.253687E-01        -1.384822E+00         4.300000E+01         6.600000E+01         7.300000E+01         5.350000E+02         1.800000E+01         2.900000E+01         5.300000E+01         5.200000E+01         8.000000E+00         1.400000E+01         1.500000E+02         2.250000E+02         2.800000E+01         5.200000E+01         3.500000E+01         3.400000E+02         2.700000E+01         5.600000E+01
        5.557680E+07         8.477057E+00         1.715087E-01         4.728433E-01         3.556480E-01        -3.772289E-01        -2.905011E-01        -3.122859E-01         1.345433E+00         1.597243E+00         1.238858E+00         7.700000E+01         4.400000E+01         7.700000E+01        -1.990051E+01        -2.066805E+01        -1.945139E+01        -8.884281E+00        -8.672899E+00        -9.012444E+00         0.000000E+00         0.000000E+00        -3.012671E-03        -1.831674E+00         0.000000E+00        -1.850197E+00         0.000000E+00        -1.968184E+00         0.000000E+00        -2.863638E+01        -2.917756E+01        -2.924800E+01        -3.111337E+01        -2.733701E+01        -2.720024E+01        -6.337614E+00        -7.289331E+00        -6.720476E+00        -6.898968E+00        -6.740410E+00        -7.204657E+00        -2.666859E+00         0.000000E+00        -5.933125E+00         0.000000E+00        -2.423414E+00         0.000000E+00        -2.313340E+01        -2.529510E+01        -2.379479E+01        -2.504828E+01        -2.303038E+01        -2.401912E+01        -7.610546E+00        -7.969472E+00        -6.421712E+00        -8.563323E+00        -7.598812E+00        -8.055668E+00        -2.630646E+00         0.000000E+00        -1.575686E+00         0.000000E+00        -2.437353E+00         0.000000E+00        -2.918214E+01        -3.102821E+01        -3.136884E+01        -3.270909E+01        -2.775049E+01        -2.917414E+01        -9.426276E-01        -1.120367E+00        -8.303509E-01        -1.049963E+00        -8.958502E-01        -9.299702E-01         4.500000E+01         5.800000E+01         8.700000E+01         5.270000E+02         1.300000E+01         3.400000E+01         6.100000E+01         4.100000E+01         7.000000E+00         1.200000E+01         1.340000E+02         2.470000E+02         2.600000E+01         5.200000E+01         3.900000E+01         3.360000E+02         2.300000E+01         6.200000E+01
        5.560680E+07         8.161676E+00         1.663917E-01         4.756730E-01         3.579353E-01        -3.350178E-01        -2.576092E-01        -3.693832E-01         1.460592E+00         1.645240E+00         1.157743E+00         5.800000E+01         4.400000E+01         9.600000E+01        -1.970736E+01        -1.926708E+01        -2.015619E+01        -8.888634E+00        -9.576928E+00        -8.496713E+00         0.000000E+00         0.000000E+00        -5.687594E-03        -2.836740E+00         0.000000E+00        -1.621278E+00         0.000000E+00        -3.185362E+00         0.000000E+00        -2.802864E+01        -2.986743E+01        -2.990559E+01        -3.116835E+01        -2.445636E+01        -2.782120E+01        -6.693223E+00        -6.344585E+00        -6.372400E+00        -6.654039E+00        -6.831005E+00        -6.701649E+00        -2.577049E+00         0.000000E+00        -3.069180E+00         0.000000E+00        -2.315878E+00         0.000000E+00        -2.373933E+01        -2.456840E+01        -2.706051E+01        -2.629023E+01        -2.323647E+01        -2.374652E+01        -7.908720E+00        -7.741824E+00        -6.559344E+00        -8.929649E+00        -7.475750E+00        -8.105240E+00        -1.558595E+00         0.000000E+00        -1.732930E+00         0.000000E+00        -1.593892E+00         0.000000E+00        -3.063525E+01        -3.106302E+01        -3.135255E+01        -3.282817E+01        -2.805929E+01        -2.951392E+01        -1.146645E+00        -1.142595E+00        -8.956789E-01        -1.015958E+00        -9.470702E-01        -9.360927E-01         3.900000E+01         5.900000E+01         8.000000E+01         5.390000E+02         1.200000E+01         3.500000E+01         5.800000E+01         4.200000E+01         8.000000E+00         1.300000E+01         1.600000E+02         2.210000E+02         2.800000E+01         4.600000E+01         3.800000E+01         3.410000E+02         2.100000E+01         6.400000E+01
        5.563680E+07         7.904759E+00         1.811007E-01         4.789405E-01         3.399587E-01        -3.683486E-01        -3.820259E-01        -4.255112E-01         1.384946E+00         1.533999E+00         1.170186E+00         6.300000E+01         4.400000E+01         9.100000E+01        -1.970677E+01        -2.236257E+01        -2.057147E+01        -8.963405E+00        -7.963565E+00        -8.092187E+00        -2.026978E-02         0.000000E+00        -1.645654E-02        -1.754701E+00         0.000000E+00        -1.943717E+00         0.000000E+00        -3.631784E+00         0.000000E+00        -2.768530E+01        -2.909028E+01        -2.991732E+01        -3.105064E+01        -2.384241E+01        -2.616087E+01        -6.933541E+00        -7.092603E+00        -6.437947E+00        -6.789956E+00        -7.530781E+00        -7.953612E+00        -2.987251E+00         0.000000E+00        -3.012997E+00         0.000000E+00        -2.493322E+00         0.000000E+00        -2.304342E+01        -2.564161E+01        -2.641411E+01        -2.603900E+01        -2.325632E+01        -2.389568E+01        -7.731429E+00        -7.920004E+00        -6.117458E+00        -8.903551E+00        -7.436716E+00        -7.963118E+00        -2.098183E+00         0.000000E+00        -1.638959E+00         0.000000E+00        -2.948620E+00         0.000000E+00        -2.928770E+01        -3.067124E+01        -3.122782E+01        -3.285365E+01        -2.742617E+01        -2.895174E+01        -1.034525E+00        -1.152668E+00        -8.650512E-01        -9.705471E-01        -7.943523E-01        -9.717956E-01         4.300000E+01         6.900000E+01         8.400000E+01         5.350000E+02         1.300000E+01         2.000000E+01         6.100000E+01         5.100000E+01         8.000000E+00         1.200000E+01         1.360000E+02         2.340000E+02         2.500000E+01         5.900000E+01         4.600000E+01         3.320000E+02         2.200000E+01         5.400000E+01
        5.566680E+07         7.724061E+00         1.806404E-01         4.839464E-01         3.354131E-01        -2.381596E-01        -3.542512E-01        -2.743529E-01         1.451973E+00         1.551573E+00         1.281909E+00         5.100000E+01         4.400000E+01         1.030000E+02        -1.947704E+01        -2.134251E+01        -1.764585E+01        -8.909257E+00        -9.083743E+00        -1.015452E+01        -2.810415E-03         0.000000E+00        -8.177430E-02        -2.497210E+00         0.000000E+00        -1.737942E+00         0.000000E+00        -1.863015E+00         0.000000E+00        -2.731592E+01        -2.891329E+01        -3.006478E+01        -3.117471E+01        -2.611388E+01        -2.522437E+01        -6.562207E+00        -7.040452E+00        -6.697612E+00        -6.670728E+00        -7.447612E+00        -7.762821E+00        -2.625701E+00         0.000000E+00        -4.767871E+00         0.000000E+00        -2.521927E+00         0.000000E+00        -2.281132E+01        -2.530905E+01        -2.284821E+01        -2.648572E+01        -2.293064E+01        -2.391912E+01        -7.533914E+00        -8.105031E+00        -6.648268E+00        -9.001616E+00        -7.546416E+00        -7.811958E+00        -1.485044E+00         0.000000E+00        -1.942999E+00         0.000000E+00        -1.689796E+00         0.000000E+00        -2.915109E+01        -3.050648E+01        -3.086155E+01        -3.265017E+01        -2.864999E+01        -2.865284E+01        -1.041284E+00        -1.409482E+00        -1.049186E+00        -9.850476E-01        -6.567225E-01        -1.041590E+00         3.100000E+01         7.300000E+01         8.100000E+01         5.480000E+02         1.300000E+01         1.800000E+01         6.000000E+01         5.600000E+01         7.000000E+00         1.300000E+01         1.370000E+02         2.290000E+02         2.200000E+01         5.700000E+01         4.200000E+01         3.410000E+02         2.200000E+01         4.800000E+01
        5.569680E+07         7.839973E+00         1.684976E-01         4.855515E-01         3.459509E-01        -3.249646E-01        -2.373347E-01        -4.237560E-01         1.382486E+00         1.694988E+00         1.130697E+00         8.100000E+01         4.400000E+01         7.300000E+01        -1.954033E+01        -2.090837E+01        -1.873761E+01        -8.125673E+00        -8.908955E+00        -8.151362E+00         0.000000E+00         0.000000E+00         9.226873E-04        -1.779336E+00         0.000000E+00        -1.687635E+00         0.000000E+00        -1.882224E+00         0.000000E+00        -2.821131E+01        -2.967891E+01        -3.053077E+01        -3.112645E+01        -2.788887E+01        -2.519549E+01        -6.875454E+00        -7.058441E+00        -6.191622E+00        -6.718037E+00        -5.506593E+00        -7.553788E+00        -3.351217E+00         0.000000E+00        -4.145573E+00         0.000000E+00        -2.350470E+00         0.000000E+00        -2.288671E+01        -2.494198E+01        -2.558529E+01        -2.657588E+01        -2.285991E+01        -2.405752E+01        -7.423622E+00        -8.062521E+00        -6.767510E+00        -9.119649E+00        -7.542651E+00        -8.036066E+00        -1.657220E+00         0.000000E+00        -2.037580E+00         0.000000E+00        -2.213963E+00         0.000000E+00        -3.011204E+01        -3.128840E+01        -3.118616E+01        -3.262770E+01        -2.793299E+01        -2.863322E+01        -9.487882E-01        -1.089429E+00        -7.270868E-01        -1.065820E+00        -7.738448E-01        -1.061403E+00         4.800000E+01         5.300000E+01         8.100000E+01         5.480000E+02         9.000000E+00         2.500000E+01         6.400000E+01         4.000000E+01         7.000000E+00         1.300000E+01         1.340000E+02         2.440000E+02         3.400000E+01         5.000000E+01         3.800000E+01         3.410000E+02         1.300000E+01         6.100000E+01
        5.572680E+07         7.851960E+00         1.832718E-01         4.855406E-01         3.311876E-01        -3.248669E-01        -3.344731E-01        -3.263263E-01         1.380517E+00         1.589147E+00         1.243385E+00         7.800000E+01         4.400000E+01         7.600000E+01        -1.924812E+01        -2.100678E+01        -1.809974E+01        -9.616111E+00        -8.999110E+00        -9.817693E+00         0.000000E+00         0.000000E+00        -2.103527E-04        -1.638188E+00         0.000000E+00        -2.140060E+00         0.000000E+00        -2.120359E+00         0.000000E+00        -2.840059E+01        -2.926541E+01        -2.969899E+01        -3.106306E+01        -2.443536E+01        -2.769261E+01        -6.451124E+00        -7.131094E+00        -6.586626E+00        -6.822295E+00        -7.272850E+00        -6.705065E+00        -3.038492E+00         0.000000E+00        -2.772140E+00         0.000000E+00        -2.376101E+00         0.000000E+00        -2.340338E+01        -2.561340E+01        -2.360953E+01        -2.574615E+01        -2.289901E+01        -2.436248E+01        -7.458116E+00        -8.106792E+00        -7.986568E+00        -9.155226E+00        -7.651405E+00        -7.931865E+00        -2.341521E+00         0.000000E+00        -1.768529E+00         0.000000E+00        -8.856598E-01         0.000000E+00        -2.892132E+01        -3.087550E+01        -3.077361E+01        -3.276774E+01        -2.907409E+01        -2.909201E+01        -7.243982E-01        -1.070575E+00        -8.221316E-01        -1.064423E+00        -1.036020E+00        -7.859500E-01         5.300000E+01         5.900000E+01         7.000000E+01         5.520000E+02         1.100000E+01         1.900000E+01         6.100000E+01         4.300000E+01         8.000000E+00         1.300000E+01         1.350000E+02         2.420000E+02         2.900000E+01         5.900000E+01         4.000000E+01         3.380000E+02         1.800000E+01         5.800000E+01
        5.575680E+07         7.846598E+00         1.910936E-01         4.654773E-01         3.434291E-01        -4.043587E-01        -3.188440E-01        -4.187181E-01         1.325504E+00         1.608985E+00         1.165604E+00         5.300000E+01         3.500000E+01         1.100000E+02        -2.259027E+01        -2.082007E+01        -2.051516E+01        -7.647227E+00        -8.788850E+00        -8.126207E+00         0.000000E+00         0.000000E+00         0.000000E+00        -1.966611E+00         0.000000E+00        -2.253915E+00         0.000000E+00        -1.529744E+00         0.000000E+00        -2.785679E+01        -2.903055E+01        -2.931659E+01        -3.118558E+01        -2.635515E+01        -2.800859E+01        -6.779795E+00        -6.842043E+00        -6.650981E+00        -6.727576E+00        -7.123192E+00        -6.739561E+00        -2.777908E+00         0.000000E+00        -2.418604E+00         0.000000E+00        -2.779383E+00         0.000000E+00        -2.403747E+01        -2.433411E+01        -2.617969E+01        -2.587448E+01        -2.313473E+01        -2.396169E+01        -7.554845E+00        -8.703791E+00        -7.313983E+00        -8.820973E+00        -7.403803E+00        -7.912121E+00        -2.086256E+00         0.000000E+00        -1.368372E+00         0.000000E+00        -2.932388E+00         0.000000E+00        -2.946406E+01        -3.047023E+01        -3.129585E+01        -3.278171E+01        -2.701748E+01        -2.913562E+01        -7.582980E-01        -1.357998E+00        -8.295775E-01        -1.028233E+00        -1.167893E+00        -1.246322E+00         4.000000E+01         7.400000E+01         6.600000E+01         5.440000E+02         1.500000E+01         2.500000E+01         6.300000E+01         5.900000E+01         2.000000E+00         1.300000E+01         1.550000E+02         2.100000E+02         2.800000E+01         5.800000E+01         3.200000E+01         3.420000E+02         2.500000E+01         4.800000E+01
        5.578680E+07         7.731133E+00         1.715805E-01         4.744681E-01         3.539514E-01        -3.979261E-01        -3.180042E-01        -3.766159E-01         1.325271E+00         1.607064E+00         1.194633E+00         5.400000E+01         4.200000E+01         1.020000E+02        -1.963501E+01        -2.038939E+01        -1.903749E+01        -9.472865E+00        -9.089866E+00        -8.762866E+00         0.000000E+00         0.000000E+00         0.000000E+00        -2.005598E+00         0.000000E+00        -1.907193E+00         0.000000E+00        -1.727374E+00         0.000000E+00        -2.758885E+01        -3.001067E+01        -3.015237E+01        -3.123037E+01        -2.595460E+01        -2.702645E+01        -6.789474E+00        -6.687338E+00        -6.278087E+00        -6.704156E+00        -7.072322E+00        -6.948714E+00        -2.459958E+00         0.000000E+00        -5.316735E+00         0.000000E+00        -2.609669E+00         0.000000E+00        -2.369745E+01        -2.433233E+01        -2.403088E+01        -2.678504E+01        -2.321896E+01        -2.421667E+01        -7.267893E+00        -8.330161E+00        -7.656979E+00        -7.606326E+00        -7.599400E+00        -7.911987E+00        -1.447287E+00         0.000000E+00        -1.619739E+00         0.000000E+00        -1.056859E+00         0.000000E+00        -2.930912E+01        -3.057488E+01        -3.113011E+01        -3.274852E+01        -2.849140E+01        -2.904173E+01        -8.665710E-01        -1.015231E+00        -9.352568E-01        -1.024855E+00        -7.635905E-01        -1.082762E+00         3.800000E+01         6.400000E+01         7.400000E+01         5.430000E+02         1.700000E+01         2.800000E+01         4.700000E+01         5.200000E+01         5.000000E+00         1.600000E+01         1.660000E+02         2.160000E+02         2.400000E+01         5.200000E+01         3.400000E+01         3.500000E+02         3.000000E+01         5.400000E+01
        5.581680E+07         7.525587E+00         1.793856E-01         4.717434E-01         3.488710E-01        -4.636716E-01        -3.345405E-01        -2.995650E-01         1.216134E+00         1.597916E+00         1.262293E+00         4.400000E+01         4.400000E+01         1.100000E+02        -2.069631E+01        -2.193636E+01        -1.891119E+01        -7.482212E+00        -9.135644E+00        -9.478108E+00         0.000000E+00         0.000000E+00        -3.434941E-01        -1.606139E+00         0.000000E+00        -2.045135E+00         0.000000E+00        -2.247927E+00         0.000000E+00        -2.809931E+01        -2.946613E+01        -2.978851E+01        -3.109049E+01        -2.554095E+01        -2.750670E+01        -6.984909E+00        -7.133586E+00        -6.131653E+00        -6.742663E+00        -6.373250E+00        -7.037227E+00        -2.762037E+00         0.000000E+00        -1.839921E+00         0.000000E+00        -2.418230E+00         0.000000E+00        -2.309098E+01        -2.498255E+01        -2.378990E+01        -2.745620E+01        -2.314788E+01        -2.437943E+01        -8.190507E+00        -7.940243E+00        -9.017968E+00        -7.977491E+00        -7.209814E+00        -7.794279E+00        -2.179884E+00         0.000000E+00        -1.921503E+00         0.000000E+00        -1.901446E+00         0.000000E+00        -2.960908E+01        -3.087267E+01        -3.110774E+01        -3.266750E+01        -2.850558E+01        -2.915442E+01        -1.020717E+00        -1.150373E+00        -8.734331E-01        -1.033626E+00        -7.567255E-01        -9.026550E-01         3.000000E+01         7.500000E+01         8.300000E+01         5.350000E+02         1.000000E+01         3.100000E+01         4.700000E+01         5.500000E+01         7.000000E+00         1.200000E+01         1.810000E+02         2.000000E+02         2.200000E+01         6.000000E+01         3.900000E+01         3.360000E+02         1.900000E+01         6.200000E+01
        5.584680E+07         8.437131E+00         1.886778E-01         4.753908E-01         3.359314E-01        -2.642430E-01        -2.307394E-01        -3.522785E-01         1.471731E+00         1.696402E+00         1.189143E+00         5.300000E+01         4.400000E+01         1.010000E+02        -1.793504E+01        -1.978210E+01        -2.016091E+01        -8.921009E+00        -9.880304E+00        -9.055842E+00        -7.605312E-06         0.000000E+00         0.000000E+00        -1.757802E+00         0.000000E+00        -1.724234E+00         0.000000E+00        -4.486299E+00         0.000000E+00        -2.709729E+01        -2.943455E+01        -3.015220E+01        -3.110648E+01        -2.502050E+01        -2.635980E+01        -7.082323E+00        -7.490821E+00        -6.314845E+00        -6.669046E+00        -6.450978E+00        -7.585670E+00        -2.501026E+00         0.000000E+00        -4.167898E+00         0.000000E+00        -2.498123E+00         0.000000E+00        -2.343472E+01        -2.423108E+01        -2.495211E+01        -2.664763E+01        -2.295404E+01        -2.445840E+01        -7.001285E+00        -8.072849E+00        -6.956874E+00        -8.276997E+00        -7.639568E+00        -7.935218E+00        -1.920291E+00         0.000000E+00        -1.532106E+00         0.000000E+00        -1.975123E+00         0.000000E+00        -2.884025E+01        -3.098847E+01        -3.131412E+01        -3.272186E+01        -2.832103E+01        -2.895982E+01        -7.960209E-01        -1.018231E+00        -8.924379E-01        -1.066977E+00        -8.953322E-01        -1.160319E+00         2.800000E+01         8.000000E+01         8.200000E+01         5.400000E+02         1.200000E+01         2.200000E+01         5.000000E+01         6.200000E+01         7.000000E+00         1.300000E+01         1.610000E+02         2.090000E+02         2.000000E+01         6.900000E+01         4.000000E+01         3.380000E+02         2.900000E+01         3.700000E+01
        5.587680E+07         8.308148E+00         1.923069E-01         4.665605E-01         3.411326E-01        -3.952441E-01        -2.372208E-01        -4.307702E-01         1.366965E+00         1.666186E+00         1.146842E+00         4.600000E+01         3.800000E+01         1.140000E+02        -2.120680E+01        -2.061615E+01        -1.990257E+01        -8.134816E+00        -9.632134E+00        -8.494131E+00         0.000000E+00         0.000000E+00         0.000000E+00        -2.049227E+00         0.000000E+00        -1.820122E+00         0.000000E+00        -2.197546E+00         0.000000E+00        -2.784264E+01        -2.939180E+01        -2.982968E+01        -3.121147E+01        -2.637770E+01        -2.672132E+01        -7.434196E+00        -7.393698E+00        -6.527370E+00        -6.701915E+00        -6.836161E+00        -7.527312E+00        -2.534274E+00         0.000000E+00        -4.893883E+00         0.000000E+00        -2.544906E+00         0.000000E+00        -2.347555E+01        -2.500231E+01        -2.083562E+01        -2.629076E+01        -2.311863E+01        -2.435034E+01        -8.212081E+00        -7.762507E+00        -8.875870E+00        -9.113423E+00        -7.600448E+00        -7.719695E+00        -2.122602E+00         0.000000E+00        -1.054485E+00         0.000000E+00        -9.839641E-01         0.000000E+00        -2.874662E+01        -3.101230E+01        -3.123709E+01        -3.281773E+01        -2.824338E+01        -2.956582E+01        -1.128479E+00        -1.153204E+00        -9.683093E-01        -1.006618E+00        -7.091907E-01        -9.030860E-01         3.200000E+01         8.200000E+01         7.700000E+01         5.350000E+02         1.500000E+01         2.300000E+01         4.300000E+01         7.100000E+01         5.000000E+00         1.000000E+01         1.900000E+02         1.830000E+02         2.800000E+01         6.400000E+01         3.600000E+01         3.400000E+02         3.400000E+01         4.600000E+01
        5.590680E+07         8.531935E+00         2.111702E-01         4.702236E-01         3.186062E-01        -3.895758E-01        -3.040037E-01        -3.856143E-01         1.341275E+00         1.623558E+00         1.158345E+00         4.600000E+01         4.100000E+01         1.110000E+02        -2.106151E+01        -1.945642E+01        -1.897658E+01        -7.311402E+00        -9.627912E+00        -8.403689E+00         0.000000E+00         0.000000E+00        -2.678134E-03        -1.828455E+00         0.000000E+00        -1.836782E+00         0.000000E+00        -2.909255E+00         0.000000E+00        -2.849077E+01        -2.921599E+01        -3.003705E+01        -3.136846E+01        -2.406427E+01        -2.714147E+01        -6.238243E+00        -7.047746E+00        -6.335798E+00        -6.715084E+00        -7.554856E+00        -7.205122E+00        -2.532322E+00         0.000000E+00        -3.840231E+00         0.000000E+00        -2.466139E+00         0.000000E+00        -2.424714E+01        -2.541429E+01        -2.247148E+01        -2.588850E+01        -2.324926E+01        -2.379067E+01        -7.329967E+00        -7.674656E+00        -8.612134E+00        -8.949718E+00        -7.388111E+00        -7.946738E+00        -2.011375E+00         0.000000E+00        -1.553256E+00         0.000000E+00        -1.062854E+00         0.000000E+00        -2.988677E+01        -3.089424E+01        -3.166728E+01        -3.281543E+01        -2.783954E+01        -2.865384E+01        -6.091924E-01        -1.185489E+00        -8.329526E-01        -1.028533E+00        -8.909141E-01        -8.657761E-01         3.400000E+01         9.700000E+01         7.700000E+01         5.310000E+02         1.000000E+01         1.500000E+01         4.800000E+01         9.100000E+01         6.000000E+00         1.100000E+01         1.820000E+02         1.640000E+02         2.200000E+01         8.200000E+01         3.600000E+01         3.380000E+02         2.100000E+01         4.100000E+01
        5.593680E+07         8.536346E+00         2.004017E-01         4.694963E-01         3.301020E-01        -4.002202E-01        -2.972731E-01        -4.280974E-01         1.325539E+00         1.648907E+00         1.165547E+00         3.900000E+01         4.600000E+01         1.130000E+02        -1.926806E+01        -2.032609E+01        -1.968471E+01        -8.058340E+00        -9.601888E+00        -8.490006E+00         0.000000E+00         0.000000E+00        -3.094707E-05        -2.046250E+00         0.000000E+00        -1.930965E+00         0.000000E+00        -2.295025E+00         0.000000E+00        -2.757877E+01        -2.886882E+01        -2.993808E+01        -3.105651E+01        -2.488041E+01        -2.581861E+01        -6.661518E+00        -7.291978E+00        -6.526909E+00        -6.818141E+00        -7.611893E+00        -7.606632E+00        -2.564754E+00         0.000000E+00        -2.509303E+00         0.000000E+00        -2.637510E+00         0.000000E+00        -2.273304E+01        -2.487977E+01        -2.406137E+01        -2.525788E+01        -2.255380E+01        -2.398733E+01        -7.794042E+00        -8.053313E+00        -8.666289E+00        -8.995264E+00        -7.767891E+00        -7.890376E+00        -2.973492E-01         0.000000E+00        -1.515817E+00         0.000000E+00        -1.816127E+00         0.000000E+00        -2.999742E+01        -3.063536E+01        -3.122771E+01        -3.290299E+01        -2.778275E+01        -2.904420E+01        -9.800567E-01        -1.184666E+00        -8.798047E-01        -1.019888E+00        -1.505261E+00        -9.287933E-01         2.800000E+01         9.300000E+01         7.800000E+01         5.310000E+02         1.800000E+01         1.600000E+01         4.400000E+01         7.500000E+01         8.000000E+00         1.300000E+01         1.710000E+02         1.910000E+02         2.100000E+01         7.200000E+01         4.000000E+01         3.360000E+02         3.000000E+01         3.800000E+01
        5.596680E+07         8.415029E+00         2.055905E-01         4.723947E-01         3.220148E-01        -3.760318E-01        -2.963248E-01        -4.098011E-01         1.343888E+00         1.661183E+00         1.117594E+00         4.000000E+01         3.500000E+01         1.230000E+02        -1.934546E+01        -1.963606E+01        -2.090899E+01        -9.198107E+00        -1.024278E+01        -7.863152E+00         0.000000E+00         0.000000E+00        -5.281945E-02        -2.658640E+00         0.000000E+00        -1.745950E+00         0.000000E+00        -2.522877E+00         0.000000E+00        -2.727040E+01        -2.902864E+01        -3.053271E+01        -3.130323E+01        -2.472380E+01        -2.662259E+01        -7.769060E+00        -7.350665E+00        -6.272733E+00        -6.646399E+00        -7.431778E+00        -7.423120E+00        -1.672611E+00         0.000000E+00        -3.207256E+00         0.000000E+00        -2.836878E+00         0.000000E+00        -2.295254E+01        -2.508866E+01        -2.442370E+01        -2.711553E+01        -2.296778E+01        -2.426739E+01        -8.358760E+00        -7.680747E+00        -7.817046E+00        -7.385570E+00        -7.175149E+00        -8.053172E+00        -1.834048E+00         0.000000E+00        -1.643127E+00         0.000000E+00        -1.962329E+00         0.000000E+00        -2.978498E+01        -3.059797E+01        -3.164028E+01        -3.282136E+01        -2.747091E+01        -2.904425E+01        -7.351551E-01        -1.240743E+00        -7.018270E-01        -1.007715E+00        -8.162349E-01        -8.613893E-01         2.500000E+01         9.900000E+01         7.500000E+01         5.370000E+02         1.400000E+01         1.400000E+01         4.700000E+01         8.300000E+01         6.000000E+00         1.500000E+01         1.840000E+02         1.670000E+02         1.700000E+01         7.300000E+01         3.300000E+01         3.420000E+02         2.800000E+01         4.300000E+01
        5.599680E+07         8.779991E+00         2.176400E-01         4.696157E-01         3.127442E-01        -3.620912E-01        -2.996107E-01        -4.596295E-01         1.386153E+00         1.653352E+00         1.111218E+00         4.400000E+01         3.800000E+01         1.160000E+02        -1.938406E+01        -2.154791E+01        -2.033200E+01        -9.528325E+00        -8.360232E+00        -8.048226E+00        -2.743655E-07         0.000000E+00        -1.020506E-07        -2.405385E+00         0.000000E+00        -1.497454E+00         0.000000E+00        -2.948665E+00         0.000000E+00        -2.782922E+01        -2.931864E+01        -3.005641E+01        -3.113300E+01        -2.488150E+01        -2.693096E+01        -6.787640E+00        -6.600430E+00        -6.305264E+00        -6.718743E+00        -6.392600E+00        -6.661452E+00        -2.156439E+00         0.000000E+00        -8.598983E+00         0.000000E+00        -2.506666E+00         0.000000E+00        -2.461639E+01        -2.462466E+01        -2.230497E+01        -2.757046E+01        -2.311351E+01        -2.444508E+01        -7.283330E+00        -8.254612E+00        -6.909930E+00        -7.953886E+00        -7.543758E+00        -7.786573E+00        -2.571051E+00         0.000000E+00        -1.803008E+00         0.000000E+00        -2.174237E+00         0.000000E+00        -2.897358E+01        -3.115722E+01        -3.057871E+01        -3.284016E+01        -2.726090E+01        -2.867758E+01        -9.304888E-01        -1.124243E+00        -9.633143E-01        -9.491672E-01        -9.651857E-01        -1.012119E+00         2.600000E+01         1.000000E+02         8.000000E+01         5.330000E+02         1.500000E+01         1.000000E+01         4.200000E+01         9.300000E+01         5.000000E+00         1.500000E+01         1.840000E+02         1.630000E+02         1.800000E+01         6.700000E+01         3.400000E+01         3.400000E+02         3.500000E+01         4.000000E+01
        5.602680E+07         8.626725E+00         2.115393E-01         4.647959E-01         3.236648E-01        -2.961560E-01        -1.698917E-01        -3.966425E-01         1.437422E+00         1.713917E+00         1.168867E+00         4.800000E+01         3.700000E+01         1.130000E+02        -1.964301E+01        -1.862800E+01        -1.806568E+01        -9.119126E+00        -1.040605E+01        -8.800660E+00        -2.375845E-03         0.000000E+00        -2.263780E-01        -2.192443E+00         0.000000E+00        -1.349321E+00         0.000000E+00        -1.962877E+00         0.000000E+00        -2.781173E+01        -2.872388E+01        -3.012378E+01        -3.131254E+01        -2.437438E+01        -2.648244E+01        -6.724518E+00        -7.198060E+00        -6.435595E+00        -6.725723E+00        -8.673909E+00        -6.931020E+00        -2.904798E+00         0.000000E+00        -4.303074E+00         0.000000E+00        -2.626994E+00         0.000000E+00        -2.337976E+01        -2.485266E+01        -2.368018E+01        -2.604969E+01        -2.314959E+01        -2.452196E+01        -7.738198E+00        -8.038366E+00        -7.712075E+00        -8.333038E+00        -7.593514E+00        -7.879445E+00        -1.714102E+00         0.000000E+00        -1.599719E+00         0.000000E+00        -1.410474E+00         0.000000E+00        -2.902376E+01        -3.093642E+01        -3.073649E+01        -3.304287E+01        -2.794754E+01        -2.878551E+01        -1.194326E+00        -1.151258E+00        -1.196461E+00        -1.007935E+00        -1.099919E+00        -1.093963E+00         3.000000E+01         9.300000E+01         7.700000E+01         5.350000E+02         1.000000E+01         1.900000E+01         4.600000E+01         8.400000E+01         8.000000E+00         1.000000E+01         1.630000E+02         1.910000E+02         1.700000E+01         7.200000E+01         3.100000E+01         3.390000E+02         2.300000E+01         5.000000E+01
        5.605680E+07         8.307127E+00         2.000868E-01         4.717325E-01         3.281806E-01        -3.779654E-01        -2.799762E-01        -3.967269E-01         1.320954E+00         1.669009E+00         1.155016E+00         5.200000E+01         3.500000E+01         1.110000E+02        -2.008164E+01        -2.191067E+01        -1.912456E+01        -8.142712E+00        -9.566116E+00        -9.051495E+00        -1.409151E-05         0.000000E+00        -3.225341E-03        -3.207541E+00         0.000000E+00        -1.475661E+00         0.000000E+00        -2.710287E+00         0.000000E+00        -2.602614E+01        -2.901379E+01        -2.953576E+01        -3.137278E+01        -2.653582E+01        -2.883526E+01        -7.624114E+00        -7.016705E+00        -6.662738E+00        -6.664200E+00        -7.018088E+00        -5.346261E+00        -2.542729E+00         0.000000E+00        -5.477453E+00         0.000000E+00        -2.622978E+00         0.000000E+00        -2.347576E+01        -2.460339E+01        -2.235752E+01        -2.716422E+01        -2.280725E+01        -2.454317E+01        -7.987543E+00        -8.133729E+00        -7.889127E+00        -7.237665E+00        -7.691701E+00        -7.654235E+00        -1.765547E+00         0.000000E+00        -1.830452E+00         0.000000E+00        -2.093542E+00         0.000000E+00        -2.880317E+01        -3.084854E+01        -3.168932E+01        -3.293187E+01        -2.757404E+01        -2.855477E+01        -8.778868E-01        -1.230306E+00        -7.195815E-01        -1.023987E+00        -1.068474E+00        -1.154426E+00         3.100000E+01         8.000000E+01         7.800000E+01         5.450000E+02         1.800000E+01         1.200000E+01         3.500000E+01         8.700000E+01         7.000000E+00         1.000000E+01         1.620000E+02         2.010000E+02         1.900000E+01         5.200000E+01         3.500000E+01         3.420000E+02         2.800000E+01         4.700000E+01
        5.608680E+07         8.503718E+00         2.077399E-01         4.672058E-01         3.250543E-01        -3.496330E-01        -2.410991E-01        -3.819534E-01         1.418182E+00         1.656061E+00         1.212814E+00         5.700000E+01         3.300000E+01         1.080000E+02        -2.115654E+01        -2.041454E+01        -1.998130E+01        -8.233770E+00        -9.777948E+00        -8.605756E+00         0.000000E+00         0.000000E+00        -2.826491E-02        -2.186944E+00         0.000000E+00        -1.571318E+00         0.000000E+00        -2.500424E+00         0.000000E+00        -2.854897E+01        -2.880513E+01        -3.036586E+01        -3.118020E+01        -2.501349E+01        -2.671388E+01        -6.360161E+00        -7.247881E+00        -6.108123E+00        -6.732552E+00        -7.699523E+00        -7.810070E+00        -3.245920E+00         0.000000E+00        -4.659561E+00         0.000000E+00        -2.701267E+00         0.000000E+00        -2.360657E+01        -2.458536E+01        -2.394975E+01        -2.560038E+01        -2.274420E+01        -2.399343E+01        -7.385891E+00        -8.506285E+00        -7.499098E+00        -8.243116E+00        -7.523691E+00        -8.145413E+00        -1.827564E+00         0.000000E+00        -1.128886E+00         0.000000E+00        -1.894665E+00         0.000000E+00        -3.026903E+01        -3.103589E+01        -3.142357E+01        -3.280121E+01        -2.761578E+01        -2.885237E+01        -9.785835E-01        -1.194691E+00        -6.697612E-01        -1.029105E+00        -1.331306E+00        -1.343763E+00         4.400000E+01         8.200000E+01         6.600000E+01         5.430000E+02         1.400000E+01         1.500000E+01         5.300000E+01         7.800000E+01         7.000000E+00         1.100000E+01         1.570000E+02         1.960000E+02         2.000000E+01         7.000000E+01         3.300000E+01         3.360000E+02         2.500000E+01         4.700000E+01
        5.611680E+07         8.693043E+00         2.071103E-01         4.684650E-01         3.244247E-01        -4.011958E-01        -2.654409E-01        -4.397093E-01         1.328233E+00         1.649233E+00         1.122853E+00         6.800000E+01         3.300000E+01         9.700000E+01        -2.127453E+01        -1.934123E+01        -2.025906E+01        -7.937293E+00        -9.063379E+00        -8.414131E+00        -1.489086E-03         0.000000E+00        -1.069625E-03        -2.671796E+00         0.000000E+00        -1.712333E+00         0.000000E+00        -1.193160E+00         0.000000E+00        -2.730376E+01        -2.923313E+01        -2.957320E+01        -3.094395E+01        -2.593149E+01        -2.511679E+01        -6.471706E+00        -7.203046E+00        -6.456244E+00        -6.768797E+00        -7.167356E+00        -8.212920E+00        -3.342613E+00         0.000000E+00        -4.644370E+00         0.000000E+00        -2.568627E+00         0.000000E+00        -2.283177E+01        -2.418390E+01        -2.230524E+01        -2.724980E+01        -2.316162E+01        -2.440336E+01        -7.499817E+00        -7.967488E+00        -8.742089E+00        -8.423554E+00        -7.617295E+00        -7.769428E+00        -1.068594E+00         0.000000E+00        -1.206767E+00         0.000000E+00        -1.726046E+00         0.000000E+00        -2.970955E+01        -3.102782E+01        -3.115568E+01        -3.266237E+01        -2.773459E+01        -2.918275E+01        -7.943739E-01        -1.185590E+00        -9.132663E-01        -9.698362E-01        -9.877812E-01        -9.427988E-01         4.200000E+01         9.000000E+01         6.300000E+01         5.350000E+02         1.700000E+01         1.700000E+01         5.100000E+01         7.300000E+01         7.000000E+00         1.200000E+01         1.660000E+02         1.930000E+02         2.500000E+01         5.600000E+01         3.500000E+01         3.390000E+02         2.700000E+01         4.700000E+01
        5.614680E+07         8.474634E+00         2.084766E-01         4.693878E-01         3.221357E-01        -3.921509E-01        -2.947053E-01        -3.881053E-01         1.304447E+00         1.662873E+00         1.180148E+00         6.700000E+01         3.300000E+01         9.800000E+01        -2.078466E+01        -2.072354E+01        -2.043974E+01        -7.684329E+00        -8.317341E+00        -7.936706E+00        -4.064986E-02         0.000000E+00        -7.906938E-02        -2.303927E+00         0.000000E+00        -1.723816E+00         0.000000E+00        -2.899865E+00         0.000000E+00        -2.817051E+01        -2.853811E+01        -2.953452E+01        -3.117820E+01        -2.557016E+01        -2.780681E+01        -6.309612E+00        -7.362646E+00        -6.530433E+00        -6.755922E+00        -7.006531E+00        -7.084068E+00        -3.316549E+00         0.000000E+00        -5.357456E+00         0.000000E+00        -2.370430E+00         0.000000E+00        -2.333762E+01        -2.535397E+01        -2.295155E+01        -2.547827E+01        -2.292082E+01        -2.438987E+01        -6.966516E+00        -7.965714E+00        -8.567167E+00        -9.496300E+00        -7.464491E+00        -7.755706E+00        -1.747201E+00         0.000000E+00        -1.309353E+00         0.000000E+00        -1.724541E+00         0.000000E+00        -2.934115E+01        -3.072116E+01        -3.076116E+01        -3.274972E+01        -2.825927E+01        -2.879815E+01        -6.354513E-01        -1.178345E+00        -9.382461E-01        -1.024946E+00        -1.098379E+00        -9.649218E-01         4.000000E+01         8.400000E+01         6.900000E+01         5.380000E+02         2.000000E+01         1.300000E+01         5.100000E+01         8.200000E+01         8.000000E+00         1.100000E+01         1.630000E+02         1.870000E+02         2.200000E+01         6.400000E+01         3.300000E+01         3.390000E+02         3.000000E+01         3.400000E+01
        5.617680E+07         8.438364E+00         1.998697E-01         4.756622E-01         3.244681E-01        -3.593385E-01        -3.481462E-01        -3.563574E-01         1.395882E+00         1.561502E+00         1.238041E+00         5.600000E+01         3.500000E+01         1.070000E+02        -1.962379E+01        -2.186091E+01        -1.883028E+01        -9.295170E+00        -7.802207E+00        -8.867611E+00        -3.748508E-04         0.000000E+00        -6.188854E-04        -2.298955E+00         0.000000E+00        -1.765022E+00         0.000000E+00        -1.988450E+00         0.000000E+00        -2.799078E+01        -2.883919E+01        -2.973565E+01        -3.120311E+01        -2.615268E+01        -2.774570E+01        -6.311302E+00        -7.287669E+00        -6.730033E+00        -6.734292E+00        -7.348012E+00        -6.403727E+00        -3.010729E+00         0.000000E+00        -6.180694E+00         0.000000E+00        -2.238927E+00         0.000000E+00        -2.387553E+01        -2.471273E+01        -2.267314E+01        -2.715168E+01        -2.365810E+01        -2.473466E+01        -7.484922E+00        -7.932177E+00        -7.951034E+00        -8.182691E+00        -7.331436E+00        -7.879218E+00        -2.192673E+00         0.000000E+00        -1.470538E+00         0.000000E+00        -1.784874E+00         0.000000E+00        -2.903900E+01        -3.090388E+01        -3.162807E+01        -3.279980E+01        -2.819440E+01        -2.930786E+01        -7.353040E-01        -1.210470E+00        -9.430240E-01        -1.077520E+00        -9.438715E-01        -1.111767E+00         3.400000E+01         7.800000E+01         6.100000E+01         5.580000E+02         2.100000E+01         1.200000E+01         5.100000E+01         7.700000E+01         8.000000E+00         1.200000E+01         1.700000E+02         1.840000E+02         2.100000E+01         5.900000E+01         3.000000E+01         3.450000E+02         3.200000E+01         5.100000E+01
        5.620680E+07         8.501803E+00         1.978941E-01         4.703647E-01         3.317412E-01        -2.935918E-01        -3.478722E-01        -3.738585E-01         1.404391E+00         1.557709E+00         1.210680E+00         4.700000E+01         3.300000E+01         1.180000E+02        -1.890611E+01        -1.994247E+01        -1.995985E+01        -9.019750E+00        -9.196760E+00        -8.578116E+00         0.000000E+00         0.000000E+00         0.000000E+00        -2.413340E+00         0.000000E+00        -1.429967E+00         0.000000E+00        -2.114892E+00         0.000000E+00        -2.777154E+01        -2.892851E+01        -2.947149E+01        -3.130324E+01        -2.559917E+01        -2.660414E+01        -6.145627E+00        -7.064616E+00        -6.781291E+00        -6.643374E+00        -6.934164E+00        -7.710899E+00        -2.533815E+00         0.000000E+00        -4.595357E+00         0.000000E+00        -2.344063E+00         0.000000E+00        -2.374883E+01        -2.514270E+01        -2.445955E+01        -2.874772E+01        -2.353492E+01        -2.415608E+01        -7.416437E+00        -7.897134E+00        -7.632851E+00        -8.072930E+00        -7.261746E+00        -7.797870E+00        -1.647821E+00         0.000000E+00        -1.540045E+00         0.000000E+00        -2.004548E+00         0.000000E+00        -2.979934E+01        -3.031278E+01        -3.106769E+01        -3.270142E+01        -2.767129E+01        -2.857493E+01        -8.458917E-01        -1.043638E+00        -9.851703E-01        -1.057407E+00        -1.158780E+00        -1.327923E+00         2.900000E+01         8.500000E+01         6.300000E+01         5.540000E+02         2.000000E+01         1.300000E+01         4.500000E+01         7.600000E+01         8.000000E+00         1.200000E+01         2.000000E+02         1.610000E+02         1.500000E+01         7.400000E+01         2.800000E+01         3.440000E+02         3.600000E+01         3.700000E+01
        5.623680E+07         8.432496E+00         2.004451E-01         4.712332E-01         3.283218E-01        -3.119138E-01        -3.061514E-01        -4.223005E-01         1.461456E+00         1.606787E+00         1.158531E+00         4.300000E+01         3.300000E+01         1.220000E+02        -2.066977E+01        -2.013343E+01        -2.074190E+01        -8.258968E+00        -8.943754E+00        -8.246739E+00         0.000000E+00         0.000000E+00        -4.501069E-04        -2.826843E+00         0.000000E+00        -1.592345E+00         0.000000E+00        -2.200281E+00         0.000000E+00        -2.941171E+01        -2.838151E+01        -3.023422E+01        -3.110864E+01        -2.557806E+01        -2.773497E+01        -5.770974E+00        -7.295301E+00        -6.131912E+00        -6.821562E+00        -6.480725E+00        -7.057662E+00        -2.489952E+00         0.000000E+00        -4.523972E+00         0.000000E+00        -2.575547E+00         0.000000E+00        -2.352803E+01        -2.531427E+01        -2.237413E+01        -2.701094E+01        -2.319945E+01        -2.416737E+01        -7.594831E+00        -7.933737E+00        -8.528718E+00        -7.828683E+00        -7.268904E+00        -8.226062E+00        -1.622722E+00         0.000000E+00        -1.427089E+00         0.000000E+00        -1.266438E+00         0.000000E+00        -3.018309E+01        -3.086037E+01        -3.102566E+01        -3.290252E+01        -2.773650E+01        -2.917582E+01        -7.747856E-01        -1.212743E+00        -7.825135E-01        -1.005353E+00        -8.252188E-01        -1.058663E+00         2.700000E+01         9.200000E+01         5.900000E+01         5.540000E+02         1.700000E+01         1.500000E+01         5.500000E+01         6.800000E+01         8.000000E+00         1.000000E+01         1.910000E+02         1.700000E+02         2.300000E+01         6.100000E+01         3.200000E+01         3.420000E+02         3.200000E+01         4.800000E+01
        5.626680E+07         8.259362E+00         1.879739E-01         4.672646E-01         3.447615E-01        -4.044915E-01        -2.796154E-01        -3.798800E-01         1.312479E+00         1.641514E+00         1.184472E+00         4.400000E+01         3.300000E+01         1.210000E+02        -2.161002E+01        -2.215484E+01        -1.871059E+01        -7.692150E+00        -8.478794E+00        -9.220524E+00         0.000000E+00         0.000000E+00         1.146022E-04        -2.611289E+00         0.000000E+00        -1.578438E+00         0.000000E+00        -2.183247E+00         0.000000E+00        -2.759116E+01        -2.900985E+01        -2.996271E+01        -3.109193E+01        -2.555587E+01        -2.681054E+01        -6.965623E+00        -7.249059E+00        -7.003594E+00        -6.796842E+00        -7.274668E+00        -7.006676E+00        -2.235689E+00         0.000000E+00        -5.660991E+00         0.000000E+00        -2.424889E+00         0.000000E+00        -2.374914E+01        -2.506454E+01        -2.333834E+01        -2.619741E+01        -2.242237E+01        -2.418065E+01        -7.745531E+00        -8.079342E+00        -6.570719E+00        -8.769270E+00        -7.953903E+00        -7.871912E+00        -2.160292E+00         0.000000E+00        -1.876471E+00         0.000000E+00        -2.314795E+00         0.000000E+00        -2.973481E+01        -3.067401E+01        -3.093380E+01        -3.266772E+01        -2.735198E+01        -2.905314E+01        -8.424271E-01        -1.278549E+00        -1.040751E+00        -1.032443E+00        -1.151564E+00        -1.026736E+00         3.500000E+01         8.300000E+01         6.400000E+01         5.430000E+02         2.400000E+01         1.500000E+01         4.000000E+01         7.700000E+01         7.000000E+00         1.000000E+01         1.810000E+02         1.870000E+02         2.100000E+01         6.500000E+01         2.800000E+01         3.390000E+02         2.600000E+01         5.000000E+01
        5.629680E+07         8.126291E+00         1.877573E-01         4.672863E-01         3.449565E-01        -2.399784E-01        -2.266834E-01        -4.648170E-01         1.442437E+00         1.684558E+00         1.111624E+00         4.500000E+01         3.300000E+01         1.200000E+02        -1.735310E+01        -1.957534E+01        -2.024104E+01        -1.016193E+01        -1.047968E+01        -7.278814E+00        -3.583664E-04         0.000000E+00        -1.361154E-04        -1.959547E+00         0.000000E+00        -1.613367E+00         0.000000E+00        -1.411417E+00         0.000000E+00        -2.784345E+01        -2.944930E+01        -3.009253E+01        -3.098143E+01        -2.644795E+01        -2.794384E+01        -7.424931E+00        -6.900603E+00        -6.517299E+00        -6.726291E+00        -7.051953E+00        -6.598506E+00        -2.633873E+00         0.000000E+00        -4.887294E+00         0.000000E+00        -2.587256E+00         0.000000E+00        -2.358084E+01        -2.518792E+01        -2.112437E+01        -2.795590E+01        -2.285392E+01        -2.432938E+01        -7.401459E+00        -7.816489E+00        -8.682036E+00        -7.827059E+00        -7.454335E+00        -7.696488E+00        -1.023949E+00         0.000000E+00        -1.907795E+00         0.000000E+00        -2.071720E+00         0.000000E+00        -2.955371E+01        -3.095515E+01        -3.131497E+01        -3.262925E+01        -2.748355E+01        -2.908539E+01        -9.131101E-01        -1.217201E+00        -6.613876E-01        -1.011780E+00        -8.905719E-01        -1.175359E+00         2.400000E+01         8.800000E+01         5.700000E+01         5.520000E+02         2.500000E+01         1.800000E+01         4.600000E+01         6.600000E+01         6.000000E+00         1.000000E+01         1.870000E+02         1.870000E+02         1.500000E+01         6.800000E+01         2.400000E+01         3.420000E+02         3.700000E+01         4.000000E+01
        5.632680E+07         7.768789E+00         1.717000E-01         4.678354E-01         3.604646E-01        -2.754975E-01        -3.440395E-01        -3.545557E-01         1.388923E+00         1.568936E+00         1.193546E+00         4.700000E+01         3.300000E+01         1.180000E+02        -1.809351E+01        -2.004815E+01        -1.885695E+01        -1.016471E+01        -9.793164E+00        -9.013353E+00         0.000000E+00         0.000000E+00        -4.339003E-03        -1.813625E+00         0.000000E+00        -1.323574E+00         0.000000E+00        -2.350168E+00         0.000000E+00        -2.792603E+01        -2.914643E+01        -2.988579E+01        -3.095906E+01        -2.570712E+01        -2.671183E+01        -6.902877E+00        -6.908365E+00        -6.736115E+00        -6.813003E+00        -6.556868E+00        -7.444432E+00        -3.105828E+00         0.000000E+00        -5.423891E+00         0.000000E+00        -2.320466E+00         0.000000E+00        -2.459244E+01        -2.485190E+01        -2.208221E+01        -2.731637E+01        -2.318477E+01        -2.456566E+01        -7.308533E+00        -8.078032E+00        -9.016380E+00        -8.743729E+00        -7.706787E+00        -7.746180E+00        -9.445525E-01         0.000000E+00        -2.146560E+00         0.000000E+00        -1.420006E+00         0.000000E+00        -2.981879E+01        -3.100185E+01        -3.030578E+01        -3.261702E+01        -2.850022E+01        -2.903050E+01        -8.840188E-01        -1.200187E+00        -9.512963E-01        -1.075301E+00        -9.334303E-01        -1.082797E+00         2.500000E+01         8.600000E+01         5.900000E+01         5.500000E+02         2.200000E+01         2.200000E+01         4.200000E+01         6.500000E+01         7.000000E+00         8.000000E+00         1.940000E+02         1.860000E+02         2.000000E+01         6.000000E+01         2.800000E+01         3.390000E+02         3.100000E+01         5.900000E+01
        5.635680E+07         7.768954E+00         1.671950E-01         4.709835E-01         3.618215E-01        -2.716307E-01        -2.788019E-01        -4.131880E-01         1.387572E+00         1.679764E+00         1.141513E+00         4.200000E+01         3.300000E+01         1.230000E+02        -1.913520E+01        -1.850404E+01        -2.035067E+01        -9.421386E+00        -1.152133E+01        -8.190632E+00        -4.148469E-02         0.000000E+00        -1.394222E-02        -2.180694E+00         0.000000E+00        -1.466568E+00         0.000000E+00        -2.858941E+00         0.000000E+00        -2.741681E+01        -2.957540E+01        -2.982046E+01        -3.122797E+01        -2.408042E+01        -2.579089E+01        -6.602205E+00        -7.147317E+00        -6.796726E+00        -6.739582E+00        -7.499629E+00        -7.623641E+00        -3.035261E+00         0.000000E+00        -4.465639E+00         0.000000E+00        -2.640191E+00         0.000000E+00        -2.325949E+01        -2.441137E+01        -2.352668E+01        -2.699256E+01        -2.289384E+01        -2.426309E+01        -7.392540E+00        -8.512933E+00        -7.808429E+00        -8.452998E+00        -7.720669E+00        -7.775797E+00        -1.481404E+00         0.000000E+00        -2.487322E+00         0.000000E+00        -1.733053E+00         0.000000E+00        -2.902498E+01        -3.040827E+01        -2.946942E+01        -3.292696E+01        -2.776740E+01        -2.850180E+01        -1.001694E+00        -1.034053E+00        -1.205998E+00        -9.915030E-01        -1.099537E+00        -1.043796E+00         2.400000E+01         7.800000E+01         5.500000E+01         5.610000E+02         2.200000E+01         2.400000E+01         3.700000E+01         5.800000E+01         6.000000E+00         1.200000E+01         1.830000E+02         2.060000E+02         1.900000E+01         6.100000E+01         2.300000E+01         3.520000E+02         3.400000E+01         5.100000E+01
        5.638680E+07         7.898268E+00         1.756900E-01         4.612418E-01         3.630682E-01        -4.113803E-01        -2.878352E-01        -4.544304E-01         1.305129E+00         1.681955E+00         1.099696E+00         5.500000E+01         2.200000E+01         1.210000E+02        -2.048575E+01        -2.019069E+01        -1.950919E+01        -8.142979E+00        -8.832907E+00        -8.545070E+00         0.000000E+00         0.000000E+00        -2.573234E-04        -2.505773E+00         0.000000E+00        -1.323424E+00         0.000000E+00        -2.401511E+00         0.000000E+00        -2.754043E+01        -2.956840E+01        -2.981465E+01        -3.122058E+01        -2.644965E+01        -2.720344E+01        -6.388343E+00        -6.658374E+00        -6.744557E+00        -6.675177E+00        -7.033826E+00        -6.679541E+00        -2.599897E+00         0.000000E+00        -8.493286E-01         0.000000E+00        -2.701594E+00         0.000000E+00        -2.380832E+01        -2.507813E+01        -2.708981E+01        -2.654755E+01        -2.284121E+01        -2.395295E+01        -7.730223E+00        -8.045009E+00        -7.520042E+00        -8.458359E+00        -7.886640E+00        -7.941613E+00        -1.277001E+00         0.000000E+00        -2.337515E+00         0.000000E+00        -1.448359E+00         0.000000E+00        -2.976970E+01        -3.078418E+01        -3.027596E+01        -3.284779E+01        -2.853373E+01        -2.884950E+01        -1.345458E+00        -1.240553E+00        -9.367983E-01        -1.017511E+00        -7.821711E-01        -8.674384E-01         3.400000E+01         7.700000E+01         5.800000E+01         5.530000E+02         2.300000E+01         1.900000E+01         4.800000E+01         5.500000E+01         3.000000E+00         1.100000E+01         1.790000E+02         2.060000E+02         2.600000E+01         6.500000E+01         2.100000E+01         3.390000E+02         3.500000E+01         5.000000E+01
        5.641680E+07         7.838675E+00         1.690947E-01         4.752497E-01         3.556557E-01        -2.990862E-01        -3.075530E-01        -3.920687E-01         1.403153E+00         1.630898E+00         1.176130E+00         3.800000E+01         3.300000E+01         1.270000E+02        -1.781326E+01        -2.098795E+01        -1.970353E+01        -9.894454E+00        -9.547817E+00        -8.515993E+00         0.000000E+00         0.000000E+00        -3.238234E-06        -1.612146E+00         0.000000E+00        -1.695408E+00         0.000000E+00        -1.373294E+00         0.000000E+00        -2.821544E+01        -2.910418E+01        -3.017285E+01        -3.100076E+01        -2.576966E+01        -2.609732E+01        -6.209087E+00        -7.089956E+00        -6.482157E+00        -6.823957E+00        -7.094237E+00        -7.868263E+00        -2.519075E+00         0.000000E+00        -3.623855E+00         0.000000E+00        -2.541052E+00         0.000000E+00        -2.421108E+01        -2.535704E+01        -2.249874E+01        -2.651359E+01        -2.339510E+01        -2.391433E+01        -7.425598E+00        -8.096818E+00        -8.444679E+00        -8.357246E+00        -7.288239E+00        -8.124321E+00        -3.187837E-01         0.000000E+00        -1.522417E+00         0.000000E+00        -1.605801E+00         0.000000E+00        -2.980943E+01        -3.071846E+01        -3.176714E+01        -3.278450E+01        -2.813461E+01        -2.910763E+01        -1.319280E+00        -1.220086E+00        -7.465511E-01        -1.057637E+00        -6.690183E-01        -1.051553E+00         2.900000E+01         7.500000E+01         6.200000E+01         5.560000E+02         2.200000E+01         2.000000E+01         4.600000E+01         5.800000E+01         9.000000E+00         1.100000E+01         1.980000E+02         1.800000E+02         1.700000E+01         7.100000E+01         3.400000E+01         3.380000E+02         3.000000E+01         4.600000E+01
        5.644680E+07         7.667220E+00         1.678246E-01         4.770083E-01         3.551672E-01        -4.313468E-01        -3.024123E-01        -3.941838E-01         1.343532E+00         1.614273E+00         1.174326E+00         2.800000E+01         3.300000E+01         1.370000E+02        -2.128200E+01        -2.067360E+01        -2.020773E+01        -8.258166E+00        -8.216520E+00        -7.718984E+00         0.000000E+00         0.000000E+00        -1.745888E-03        -1.660170E+00         0.000000E+00        -1.823030E+00         0.000000E+00        -2.107548E+00         0.000000E+00        -2.927037E+01        -2.959518E+01        -2.978584E+01        -3.110194E+01        -2.595627E+01        -2.685673E+01        -6.382964E+00        -7.346337E+00        -6.552126E+00        -6.729174E+00        -6.700776E+00        -6.869713E+00        -2.712487E+00         0.000000E+00        -2.629152E+00         0.000000E+00        -2.638300E+00         0.000000E+00        -2.393803E+01        -2.482484E+01        -2.439218E+01        -2.711051E+01        -2.317880E+01        -2.441993E+01        -8.063308E+00        -8.439268E+00        -8.081028E+00        -7.926038E+00        -7.381699E+00        -7.924201E+00        -1.674314E+00         0.000000E+00        -1.774984E+00         0.000000E+00        -1.634423E+00         0.000000E+00        -2.984204E+01        -3.091922E+01        -3.129251E+01        -3.258580E+01        -2.860726E+01        -2.918698E+01        -9.508815E-01        -1.173893E+00        -8.491522E-01        -1.122777E+00        -8.374522E-01        -9.586672E-01         2.000000E+01         7.900000E+01         6.200000E+01         5.590000E+02         2.100000E+01         2.300000E+01         3.800000E+01         6.700000E+01         7.000000E+00         1.000000E+01         2.080000E+02         1.720000E+02         1.400000E+01         6.900000E+01         2.900000E+01         3.510000E+02         3.000000E+01         4.300000E+01
        5.647680E+07         7.972393E+00         1.963040E-01         4.667230E-01         3.369730E-01        -3.913344E-01        -4.408488E-01        -3.882260E-01         1.338544E+00         1.512981E+00         1.217465E+00         3.800000E+01         3.300000E+01         1.270000E+02        -2.266630E+01        -2.000332E+01        -1.963240E+01        -8.178733E+00        -8.754356E+00        -9.222946E+00         0.000000E+00         0.000000E+00         0.000000E+00        -2.372292E+00         0.000000E+00        -1.623312E+00         0.000000E+00        -1.348737E+00         0.000000E+00        -2.659456E+01        -2.997171E+01        -2.808811E+01        -3.126654E+01        -2.708820E+01        -2.804194E+01        -7.186969E+00        -6.877634E+00        -7.220084E+00        -6.688930E+00        -6.626339E+00        -6.127583E+00        -2.876116E+00         0.000000E+00        -2.838293E+00         0.000000E+00        -2.364601E+00         0.000000E+00        -2.320439E+01        -2.439608E+01        -2.289077E+01        -2.584972E+01        -2.300033E+01        -2.318438E+01        -8.109708E+00        -8.173068E+00        -9.188503E+00        -8.520858E+00        -7.470873E+00        -8.203613E+00        -2.127068E+00         0.000000E+00        -2.380237E+00         0.000000E+00        -1.671681E+00         0.000000E+00        -2.820279E+01        -3.091814E+01        -2.984891E+01        -3.276064E+01        -2.713489E+01        -2.888045E+01        -1.013639E+00        -1.053165E+00        -1.096318E+00        -1.044396E+00        -1.162357E+00        -8.839051E-01         2.900000E+01         9.700000E+01         5.900000E+01         5.470000E+02         1.800000E+01         1.400000E+01         4.000000E+01         8.200000E+01         7.000000E+00         7.000000E+00         2.200000E+02         1.460000E+02         1.400000E+01         8.100000E+01         2.500000E+01         3.470000E+02         3.300000E+01         3.800000E+01
        5.650680E+07         7.846249E+00         1.740230E-01         4.700499E-01         3.559271E-01        -3.318328E-01        -2.112762E-01        -3.702411E-01         1.406863E+00         1.717907E+00         1.213063E+00         2.700000E+01         3.300000E+01         1.380000E+02        -2.019795E+01        -2.033783E+01        -1.885991E+01        -8.488265E+00        -9.599668E+00        -8.954071E+00         0.000000E+00         0.000000E+00         0.000000E+00        -1.410898E+00         0.000000E+00        -1.916603E+00         0.000000E+00        -2.376053E+00         0.000000E+00        -2.834970E+01        -2.962168E+01        -2.940731E+01        -3.120215E+01        -2.546956E+01        -2.675650E+01        -6.820064E+00        -6.779402E+00        -6.691983E+00        -6.603552E+00        -7.423171E+00        -6.808854E+00        -2.820109E+00         0.000000E+00        -3.882157E+00         0.000000E+00        -2.422349E+00         0.000000E+00        -2.395897E+01        -2.507118E+01        -2.178281E+01        -2.699611E+01        -2.292786E+01        -2.424155E+01        -7.163669E+00        -8.356189E+00        -7.913241E+00        -7.699434E+00        -7.523078E+00        -7.813339E+00        -9.680140E-01         0.000000E+00        -1.154745E+00         0.000000E+00        -2.026879E+00         0.000000E+00        -3.083487E+01        -3.113175E+01        -3.183224E+01        -3.257259E+01        -2.764061E+01        -2.932664E+01        -1.077352E+00        -1.019301E+00        -9.526874E-01        -1.023976E+00        -1.112966E+00        -1.019356E+00         1.700000E+01         9.200000E+01         6.300000E+01         5.520000E+02         2.000000E+01         2.000000E+01         3.900000E+01         6.400000E+01         6.000000E+00         1.000000E+01         2.020000E+02         1.810000E+02         1.300000E+01         6.800000E+01         3.000000E+01         3.460000E+02         3.500000E+01         4.200000E+01
        5.653680E+07         8.438724E+00         2.158815E-01         4.538211E-01         3.302974E-01        -3.835616E-01        -3.506483E-01        -4.137668E-01         1.360051E+00         1.601358E+00         1.160005E+00         6.700000E+01         2.300000E+01         1.080000E+02        -1.960131E+01        -2.226221E+01        -1.997453E+01        -9.224385E+00        -7.511761E+00        -8.254318E+00         3.705745E-05         0.000000E+00        -6.271950E-02        -2.041662E+00         0.000000E+00        -1.900731E+00         0.000000E+00        -2.491949E+00         0.000000E+00        -2.778556E+01        -2.922949E+01        -2.921035E+01        -3.135184E+01        -2.476296E+01        -2.565915E+01        -7.144421E+00        -7.248542E+00        -6.582048E+00        -6.527828E+00        -6.524637E+00        -8.048345E+00        -3.057319E+00         0.000000E+00        -2.543069E+00         0.000000E+00        -2.483270E+00         0.000000E+00        -2.386284E+01        -2.479672E+01        -2.837909E+01        -2.567889E+01        -2.312239E+01        -2.347174E+01        -7.378177E+00        -8.401867E+00        -7.407522E+00        -9.441712E+00        -7.383238E+00        -8.232633E+00        -1.988970E+00         0.000000E+00        -1.502667E+00         0.000000E+00        -2.027326E+00         0.000000E+00        -2.925326E+01        -3.079934E+01        -3.121945E+01        -3.284936E+01        -2.806965E+01        -2.863302E+01        -9.577781E-01        -1.242508E+00        -9.920137E-01        -1.044531E+00        -7.902195E-01        -1.089557E+00         3.500000E+01         1.000000E+02         5.600000E+01         5.430000E+02         1.800000E+01         1.200000E+01         5.600000E+01         8.200000E+01         3.000000E+00         6.000000E+00         1.750000E+02         1.800000E+02         2.400000E+01         7.400000E+01         2.700000E+01         3.410000E+02         2.600000E+01         4.100000E+01
        5.656680E+07         7.894051E+00         2.027276E-01         4.730166E-01         3.242558E-01        -4.181760E-01        -2.186634E-01        -3.436254E-01         1.328155E+00         1.730198E+00         1.195121E+00         4.500000E+01         3.300000E+01         1.200000E+02        -1.914373E+01        -1.837765E+01        -2.017843E+01        -8.269805E+00        -1.033838E+01        -8.902196E+00         0.000000E+00         0.000000E+00         0.000000E+00        -1.530541E+00         0.000000E+00        -1.651304E+00         0.000000E+00        -1.999191E+00         0.000000E+00        -2.720136E+01        -2.953732E+01        -2.959471E+01        -3.128084E+01        -2.563143E+01        -2.753166E+01        -7.159725E+00        -6.981067E+00        -6.526765E+00        -6.734390E+00        -6.530167E+00        -6.537140E+00        -2.613543E+00         0.000000E+00        -4.862135E+00         0.000000E+00        -2.617354E+00         0.000000E+00        -2.377048E+01        -2.494756E+01        -2.207745E+01        -2.607365E+01        -2.283774E+01        -2.400975E+01        -7.359862E+00        -8.247745E+00        -8.291382E+00        -8.894575E+00        -7.378385E+00        -7.949683E+00        -1.479514E+00         0.000000E+00        -8.522673E-01         0.000000E+00        -2.729978E+00         0.000000E+00        -2.891907E+01        -3.067790E+01        -3.141498E+01        -3.287035E+01        -2.714199E+01        -2.876263E+01        -9.605042E-01        -1.232837E+00        -1.069021E+00        -1.056154E+00        -8.619260E-01        -9.554111E-01         2.300000E+01         9.600000E+01         6.100000E+01         5.540000E+02         1.900000E+01         1.100000E+01         5.700000E+01         6.700000E+01         6.000000E+00         1.400000E+01         1.840000E+02         1.740000E+02         1.800000E+01         7.700000E+01         2.800000E+01         3.510000E+02         2.400000E+01         3.700000E+01
        5.659680E+07         8.509424E+00         2.286236E-01         4.520473E-01         3.193290E-01        -3.228786E-01        -2.507792E-01        -3.842839E-01         1.413662E+00         1.669355E+00         1.155877E+00         4.100000E+01         3.300000E+01         1.240000E+02        -1.935180E+01        -1.844448E+01        -1.879990E+01        -1.020939E+01        -9.692735E+00        -9.290391E+00         0.000000E+00         0.000000E+00         5.527244E-04        -1.205601E+00         0.000000E+00        -1.687619E+00         0.000000E+00        -1.336139E+00         0.000000E+00        -2.725898E+01        -2.913872E+01        -2.901608E+01        -3.134100E+01        -2.571415E+01        -2.751490E+01        -7.553800E+00        -7.049405E+00        -7.127045E+00        -6.703835E+00        -7.869546E+00        -7.497512E+00        -2.330003E+00         0.000000E+00        -7.241346E+00         0.000000E+00        -2.697101E+00         0.000000E+00        -2.347914E+01        -2.455622E+01        -2.222923E+01        -2.873202E+01        -2.340947E+01        -2.435967E+01        -7.814891E+00        -8.516217E+00        -7.712636E+00        -8.079576E+00        -7.148743E+00        -7.448957E+00        -1.362779E+00         0.000000E+00        -1.366017E+00         0.000000E+00        -1.980516E+00         0.000000E+00        -3.005789E+01        -3.084166E+01        -3.128032E+01        -3.304986E+01        -2.825764E+01        -2.882747E+01        -7.723607E-01        -1.122943E+00        -1.229400E+00        -1.032885E+00        -8.387882E-01        -1.145962E+00         2.300000E+01         1.140000E+02         5.400000E+01         5.430000E+02         1.900000E+01         1.100000E+01         6.100000E+01         7.900000E+01         4.000000E+00         6.000000E+00         1.830000E+02         1.690000E+02         2.300000E+01         9.700000E+01         2.200000E+01         3.320000E+02         1.900000E+01         4.000000E+01
        5.662680E+07         8.353477E+00         2.146982E-01         4.637104E-01         3.215914E-01        -2.691507E-01        -2.947960E-01        -3.637398E-01         1.435310E+00         1.601966E+00         1.181221E+00         5.400000E+01         3.300000E+01         1.110000E+02        -1.930408E+01        -1.939311E+01        -1.863746E+01        -9.054849E+00        -1.068201E+01        -8.864646E+00         0.000000E+00         0.000000E+00        -1.081757E-08        -1.988095E+00         0.000000E+00        -1.563694E+00         0.000000E+00        -2.041845E+00         0.000000E+00        -2.812553E+01        -3.004155E+01        -2.986462E+01        -3.096172E+01        -2.637511E+01        -2.645855E+01        -6.855624E+00        -6.784452E+00        -6.475779E+00        -6.831902E+00        -6.936596E+00        -7.142888E+00        -2.545540E+00         0.000000E+00        -3.564553E+00         0.000000E+00        -2.482325E+00         0.000000E+00        -2.385189E+01        -2.520541E+01        -2.323320E+01        -2.857923E+01        -2.303088E+01        -2.430581E+01        -7.491141E+00        -8.068420E+00        -8.233352E+00        -7.877656E+00        -7.793203E+00        -7.684728E+00        -1.112271E+00         0.000000E+00        -1.291319E+00         0.000000E+00        -1.907566E+00         0.000000E+00        -2.972550E+01        -3.113792E+01        -3.087279E+01        -3.269295E+01        -2.753328E+01        -2.871022E+01        -7.785575E-01        -1.178039E+00        -9.345725E-01        -1.044360E+00        -5.752953E-01        -8.678151E-01         2.700000E+01         1.040000E+02         6.700000E+01         5.330000E+02         1.700000E+01         1.600000E+01         6.500000E+01         7.300000E+01         7.000000E+00         9.000000E+00         1.660000E+02         1.820000E+02         2.500000E+01         8.000000E+01         3.200000E+01         3.380000E+02         2.600000E+01         4.300000E+01
        5.665680E+07         8.628167E+00         2.196157E-01         4.496743E-01         3.307099E-01        -3.502815E-01        -2.942706E-01        -4.805977E-01         1.376358E+00         1.665204E+00         1.100644E+00         6.600000E+01         2.200000E+01         1.100000E+02        -2.039423E+01        -2.081967E+01        -2.121949E+01        -8.058330E+00        -9.575838E+00        -8.171363E+00         0.000000E+00         0.000000E+00        -1.024607E-04        -2.371364E+00         0.000000E+00        -1.349851E+00         0.000000E+00        -2.631584E+00         0.000000E+00        -2.806737E+01        -2.938387E+01        -2.980833E+01        -3.107148E+01        -2.505933E+01        -2.643871E+01        -6.065224E+00        -6.898057E+00        -6.365317E+00        -6.680151E+00        -7.054804E+00        -7.599993E+00        -2.878807E+00         0.000000E+00        -1.479701E+00         0.000000E+00        -2.475007E+00         0.000000E+00        -2.355409E+01        -2.481938E+01        -2.720991E+01        -2.539856E+01        -2.296075E+01        -2.400149E+01        -7.646543E+00        -8.119463E+00        -7.076031E+00        -1.022216E+01        -7.626837E+00        -8.085355E+00        -2.838116E+00         0.000000E+00        -2.031252E+00         0.000000E+00        -2.192812E+00         0.000000E+00        -2.824308E+01        -3.092201E+01        -3.046884E+01        -3.280173E+01        -2.764318E+01        -2.864539E+01        -9.138524E-01        -1.052659E+00        -1.036658E+00        -9.986549E-01        -9.293532E-01        -1.134732E+00         3.100000E+01         9.600000E+01         5.600000E+01         5.450000E+02         1.700000E+01         1.900000E+01         6.400000E+01         7.700000E+01         5.000000E+00         6.000000E+00         1.820000E+02         1.680000E+02         3.000000E+01         7.900000E+01         2.700000E+01         3.380000E+02         2.600000E+01         4.800000E+01
        5.668680E+07         8.589010E+00         2.133087E-01         4.588146E-01         3.278767E-01        -3.578275E-01        -2.685108E-01        -3.958102E-01         1.339122E+00         1.641693E+00         1.174119E+00         4.300000E+01         3.300000E+01         1.220000E+02        -1.912375E+01        -1.978890E+01        -1.938468E+01        -8.404496E+00        -9.116843E+00        -9.467097E+00         0.000000E+00         0.000000E+00        -3.726707E-03        -2.167192E+00         0.000000E+00        -1.383361E+00         0.000000E+00        -1.715381E+00         0.000000E+00        -2.819117E+01        -3.029305E+01        -3.015482E+01        -3.138493E+01        -2.584617E+01        -2.664198E+01        -6.626786E+00        -6.664753E+00        -6.383258E+00        -6.633994E+00        -7.001109E+00        -7.655010E+00        -2.379362E+00         0.000000E+00        -3.382066E+00         0.000000E+00        -2.515905E+00         0.000000E+00        -2.374462E+01        -2.454656E+01        -2.654001E+01        -2.512968E+01        -2.337217E+01        -2.396114E+01        -7.667404E+00        -7.964517E+00        -6.683955E+00        -9.130542E+00        -7.046757E+00        -7.939131E+00        -1.732003E+00         0.000000E+00        -2.047790E+00         0.000000E+00        -2.184768E+00         0.000000E+00        -2.950733E+01        -3.108061E+01        -3.122334E+01        -3.281604E+01        -2.741550E+01        -2.875568E+01        -9.340050E-01        -8.594736E-01        -6.582486E-01        -1.085356E+00        -1.018089E+00        -1.030372E+00         2.700000E+01         9.400000E+01         6.700000E+01         5.400000E+02         2.200000E+01         1.400000E+01         5.600000E+01         7.300000E+01         6.000000E+00         9.000000E+00         1.770000E+02         1.810000E+02         2.200000E+01         8.300000E+01         2.800000E+01         3.340000E+02         3.300000E+01         4.200000E+01
        5.671680E+07         8.816025E+00         2.205384E-01         4.479592E-01         3.315024E-01        -3.440609E-01        -2.376092E-01        -3.628206E-01         1.371857E+00         1.672720E+00         1.213658E+00         6.300000E+01         2.200000E+01         1.130000E+02        -2.078780E+01        -1.889357E+01        -2.018941E+01        -8.918839E+00        -9.841808E+00        -8.353516E+00         0.000000E+00         0.000000E+00        -2.920882E-04        -1.745227E+00         0.000000E+00        -1.441213E+00         0.000000E+00        -1.531403E+00         0.000000E+00        -2.875593E+01        -2.963707E+01        -3.072833E+01        -3.133702E+01        -2.578177E+01        -2.558376E+01        -6.790053E+00        -7.016792E+00        -5.978979E+00        -6.684866E+00        -6.568853E+00        -7.871165E+00        -2.824771E+00         0.000000E+00        -9.436406E+00         0.000000E+00        -2.542971E+00         0.000000E+00        -2.301044E+01        -2.528095E+01        -2.324484E+01        -2.685817E+01        -2.304292E+01        -2.440292E+01        -7.741903E+00        -7.916619E+00        -6.337287E+00        -8.464034E+00        -7.434266E+00        -7.563464E+00        -2.049990E+00         0.000000E+00        -1.908260E+00         0.000000E+00        -2.666452E+00         0.000000E+00        -2.868330E+01        -3.093220E+01        -3.108752E+01        -3.301712E+01        -2.725831E+01        -2.912976E+01        -1.211158E+00        -1.220341E+00        -1.000162E+00        -1.022183E+00        -9.871566E-01        -1.056530E+00         3.600000E+01         9.600000E+01         5.500000E+01         5.400000E+02         1.600000E+01         2.100000E+01         6.200000E+01         7.300000E+01         1.000000E+00         9.000000E+00         1.870000E+02         1.700000E+02         3.100000E+01         8.000000E+01         2.100000E+01         3.460000E+02         2.300000E+01         4.900000E+01
        5.674680E+07         8.980738E+00         2.307642E-01         4.511073E-01         3.181285E-01        -2.924331E-01        -2.835866E-01        -4.207050E-01         1.422144E+00         1.654223E+00         1.180822E+00         6.300000E+01         2.400000E+01         1.110000E+02        -1.986575E+01        -2.301176E+01        -2.086684E+01        -9.069319E+00        -8.949082E+00        -7.583484E+00        -5.872625E-03         0.000000E+00        -6.198054E-02        -1.897749E+00         0.000000E+00        -1.748673E+00         0.000000E+00        -9.236805E-01         0.000000E+00        -2.788415E+01        -2.955246E+01        -3.006860E+01        -3.127505E+01        -2.595499E+01        -2.705745E+01        -6.891007E+00        -6.834590E+00        -6.510047E+00        -6.765451E+00        -6.845069E+00        -7.550357E+00        -3.037132E+00         0.000000E+00        -5.197271E+00         0.000000E+00        -2.672014E+00         0.000000E+00        -2.348436E+01        -2.553964E+01        -2.773473E+01        -2.827114E+01        -2.282810E+01        -2.415190E+01        -7.152158E+00        -7.889242E+00        -5.387898E+00        -8.475078E+00        -7.496155E+00        -7.770946E+00        -1.373116E+00         0.000000E+00        -1.459572E+00         0.000000E+00        -2.677167E+00         0.000000E+00        -2.939507E+01        -3.093846E+01        -3.209899E+01        -3.270381E+01        -2.716229E+01        -2.916966E+01        -1.169253E+00        -1.172887E+00        -7.687694E-01        -1.061352E+00        -8.154197E-01        -8.360356E-01         4.000000E+01         9.500000E+01         5.800000E+01         5.360000E+02         1.300000E+01         2.200000E+01         6.800000E+01         8.600000E+01         2.000000E+00         9.000000E+00         1.780000E+02         1.590000E+02         2.600000E+01         7.800000E+01         2.600000E+01         3.400000E+02         1.600000E+01         5.000000E+01
        5.677680E+07         8.530466E+00         2.174338E-01         4.522145E-01         3.303517E-01        -3.490372E-01        -3.307253E-01        -4.202922E-01         1.374763E+00         1.595407E+00         1.177990E+00         5.000000E+01         2.300000E+01         1.250000E+02        -1.960694E+01        -2.154757E+01        -2.011398E+01        -8.820915E+00        -8.948823E+00        -8.359169E+00        -4.069815E-03         0.000000E+00        -1.614091E-03        -2.383322E+00         0.000000E+00        -1.826633E+00         0.000000E+00        -2.015444E+00         0.000000E+00        -2.785000E+01        -2.959615E+01        -3.016284E+01        -3.130981E+01        -2.522674E+01        -2.699831E+01        -6.585667E+00        -6.857597E+00        -6.647760E+00        -6.694777E+00        -7.201162E+00        -7.078061E+00        -2.513753E+00         0.000000E+00        -2.431695E+00         0.000000E+00        -2.653049E+00         0.000000E+00        -2.439711E+01        -2.477913E+01        -2.737392E+01        -2.563902E+01        -2.303525E+01        -2.419122E+01        -7.109333E+00        -8.100250E+00        -8.423814E+00        -8.866628E+00        -7.501235E+00        -8.118922E+00        -1.315447E+00         0.000000E+00        -1.535600E+00         0.000000E+00        -2.307627E+00         0.000000E+00        -2.919471E+01        -3.106114E+01        -3.215929E+01        -3.302314E+01        -2.742533E+01        -2.878160E+01        -1.208456E+00        -1.137267E+00        -7.705615E-01        -9.930227E-01        -1.168654E+00        -1.167987E+00         2.900000E+01         1.000000E+02         5.900000E+01         5.420000E+02         2.100000E+01         1.300000E+01         4.500000E+01         8.600000E+01         3.000000E+00         1.100000E+01         1.870000E+02         1.700000E+02         2.400000E+01         8.500000E+01         2.700000E+01         3.400000E+02         3.100000E+01         4.400000E+01
        5.680680E+07         9.047577E+00         2.190844E-01         4.489904E-01         3.319251E-01        -3.855565E-01        -3.413709E-01        -4.223741E-01         1.372597E+00         1.608251E+00         1.179477E+00         5.100000E+01         2.600000E+01         1.210000E+02        -1.907879E+01        -2.104573E+01        -2.076182E+01        -8.685924E+00        -8.842061E+00        -7.930675E+00         0.000000E+00         0.000000E+00         4.206657E-07        -1.806095E+00         0.000000E+00        -1.788176E+00         0.000000E+00        -2.024368E+00         0.000000E+00        -2.783790E+01        -2.961104E+01        -2.974491E+01        -3.118977E+01        -2.700114E+01        -2.786537E+01        -6.903014E+00        -7.036720E+00        -6.517860E+00        -6.753818E+00        -6.648182E+00        -6.666720E+00        -2.348445E+00         0.000000E+00        -6.303869E+00         0.000000E+00        -2.670280E+00         0.000000E+00        -2.324847E+01        -2.428524E+01        -2.683825E+01        -2.595782E+01        -2.302841E+01        -2.357419E+01        -8.219149E+00        -8.348930E+00        -4.968839E+00        -8.373564E+00        -7.553442E+00        -8.199915E+00        -1.564074E+00         0.000000E+00        -1.992616E+00         0.000000E+00        -2.277365E+00         0.000000E+00        -2.936655E+01        -3.125582E+01        -3.112043E+01        -3.276804E+01        -2.798220E+01        -2.928828E+01        -9.260039E-01        -1.124259E+00        -7.417278E-01        -9.998316E-01        -5.977119E-01        -8.405243E-01         2.700000E+01         1.060000E+02         5.100000E+01         5.410000E+02         2.200000E+01         1.700000E+01         4.900000E+01         8.600000E+01         2.000000E+00         1.000000E+01         1.930000E+02         1.620000E+02         2.400000E+01         8.300000E+01         2.900000E+01         3.370000E+02         3.400000E+01         3.500000E+01
        5.683680E+07         8.940131E+00         2.077508E-01         4.617673E-01         3.304820E-01        -2.107510E-01        -3.038270E-01        -3.326722E-01         1.516601E+00         1.609439E+00         1.253061E+00         3.300000E+01         3.300000E+01         1.320000E+02        -1.742688E+01        -2.098157E+01        -1.945580E+01        -1.112098E+01        -9.736025E+00        -8.249993E+00         0.000000E+00         0.000000E+00        -4.753109E-04        -1.057739E+00         0.000000E+00        -1.636098E+00         0.000000E+00        -1.880510E+00         0.000000E+00        -2.964849E+01        -2.925747E+01        -2.966680E+01        -3.135047E+01        -2.620918E+01        -2.762884E+01        -6.668561E+00        -7.068955E+00        -6.375208E+00        -6.755994E+00        -6.746538E+00        -7.045294E+00        -2.222822E+00         0.000000E+00        -6.609011E+00         0.000000E+00        -2.530520E+00         0.000000E+00        -2.384799E+01        -2.505399E+01        -2.268992E+01        -2.587759E+01        -2.318346E+01        -2.409882E+01        -7.711966E+00        -7.859144E+00        -5.904121E+00        -8.568593E+00        -7.528616E+00        -7.889615E+00        -1.761742E+00         0.000000E+00        -1.592321E+00         0.000000E+00        -1.950281E+00         0.000000E+00        -2.998292E+01        -3.073932E+01        -3.132953E+01        -3.278515E+01        -2.812678E+01        -2.871325E+01        -8.881929E-01        -1.118282E+00        -6.423117E-01        -1.054087E+00        -1.201131E+00        -1.084118E+00         2.500000E+01         9.800000E+01         6.500000E+01         5.370000E+02         1.800000E+01         2.100000E+01         4.600000E+01         8.000000E+01         5.000000E+00         1.300000E+01         1.990000E+02         1.590000E+02         2.100000E+01         8.200000E+01         2.400000E+01         3.480000E+02         3.200000E+01         4.400000E+01
        5.686680E+07         9.101003E+00         2.228866E-01         4.430868E-01         3.340266E-01        -3.243428E-01        -2.984310E-01        -3.580855E-01         1.446819E+00         1.663508E+00         1.206986E+00         4.400000E+01         2.300000E+01         1.310000E+02        -1.998323E+01        -2.077640E+01        -2.040476E+01        -9.070324E+00        -9.384649E+00        -8.249660E+00         0.000000E+00         0.000000E+00        -1.292827E-05        -2.616552E+00         0.000000E+00        -1.776662E+00         0.000000E+00        -2.246017E+00         0.000000E+00        -2.747518E+01        -2.990238E+01        -3.023267E+01        -3.128090E+01        -2.565524E+01        -2.635462E+01        -6.889210E+00        -6.631087E+00        -6.498761E+00        -6.708919E+00        -7.155136E+00        -7.639464E+00        -1.893772E+00         0.000000E+00        -5.535716E+00         0.000000E+00        -2.557648E+00         0.000000E+00        -2.427254E+01        -2.499012E+01        -2.345507E+01        -2.734668E+01        -2.332018E+01        -2.357256E+01        -7.737116E+00        -7.877328E+00        -7.215558E+00        -8.111510E+00        -7.522520E+00        -8.390808E+00        -1.820893E+00         0.000000E+00        -9.117574E-01         0.000000E+00        -2.434320E+00         0.000000E+00        -2.980640E+01        -3.098691E+01        -3.197426E+01        -3.283350E+01        -2.746591E+01        -2.912343E+01        -7.337169E-01        -1.143314E+00        -8.013819E-01        -9.430670E-01        -7.302057E-01        -1.346349E+00         3.000000E+01         1.010000E+02         5.900000E+01         5.310000E+02         1.900000E+01         2.400000E+01         6.000000E+01         8.100000E+01         3.000000E+00         1.000000E+01         1.900000E+02         1.580000E+02         2.500000E+01         8.400000E+01         2.700000E+01         3.380000E+02         3.400000E+01         4.200000E+01
        5.689680E+07         8.300521E+00         1.899045E-01         4.617998E-01         3.482957E-01        -2.587786E-01        -2.756843E-01        -3.651228E-01         1.451232E+00         1.636786E+00         1.212257E+00         5.400000E+01         3.700000E+01         1.070000E+02        -1.866345E+01        -1.824394E+01        -1.960856E+01        -1.024572E+01        -1.066377E+01        -8.399055E+00         0.000000E+00         0.000000E+00         0.000000E+00        -2.002068E+00         0.000000E+00        -1.746065E+00         0.000000E+00        -3.099244E+00         0.000000E+00        -2.864694E+01        -2.961868E+01        -2.939624E+01        -3.117020E+01        -2.600016E+01        -2.712666E+01        -6.577039E+00        -7.103547E+00        -6.656240E+00        -6.565234E+00        -5.817036E+00        -7.218665E+00        -2.430793E+00         0.000000E+00        -4.427329E+00         0.000000E+00        -2.278508E+00         0.000000E+00        -2.342307E+01        -2.476580E+01        -2.166514E+01        -2.746220E+01        -2.312871E+01        -2.371763E+01        -7.738544E+00        -8.219553E+00        -9.132316E+00        -7.863969E+00        -7.545218E+00        -8.179543E+00        -2.110773E+00         0.000000E+00        -1.326024E+00         0.000000E+00        -1.062386E+00         0.000000E+00        -2.974729E+01        -3.087345E+01        -3.048221E+01        -3.297240E+01        -2.891024E+01        -2.872003E+01        -9.249092E-01        -1.256551E+00        -1.227443E+00        -1.019921E+00        -7.853833E-01        -1.318343E+00         4.200000E+01         7.100000E+01         5.700000E+01         5.450000E+02         2.000000E+01         2.900000E+01         3.900000E+01         7.700000E+01         8.000000E+00         1.200000E+01         1.880000E+02         1.780000E+02         3.000000E+01         5.700000E+01         2.600000E+01         3.480000E+02         2.400000E+01         4.900000E+01
        5.692680E+07         9.053363E+00         2.273279E-01         4.353850E-01         3.372871E-01        -3.268417E-01        -2.267051E-01        -4.251790E-01         1.420670E+00         1.703968E+00         1.108025E+00         6.300000E+01         2.400000E+01         1.110000E+02        -1.877417E+01        -2.090451E+01        -2.099276E+01        -8.894712E+00        -1.006509E+01        -7.863477E+00        -7.468216E-06         2.851487E-04         0.000000E+00        -2.039557E+00         0.000000E+00        -1.900203E+00         0.000000E+00        -2.495003E+00         0.000000E+00        -2.813063E+01        -2.898313E+01        -3.020797E+01        -3.115314E+01        -2.515132E+01        -2.675558E+01        -6.674316E+00        -7.282430E+00        -6.463002E+00        -6.676013E+00        -6.855734E+00        -6.902495E+00        -2.787049E+00         0.000000E+00        -2.796759E+00         0.000000E+00        -2.464955E+00         0.000000E+00        -2.401796E+01        -2.425982E+01        -2.446665E+01        -2.654589E+01        -2.278361E+01        -2.393713E+01        -7.270488E+00        -8.351397E+00        -7.316569E+00        -8.219300E+00        -7.488572E+00        -8.116863E+00        -1.359531E+00         0.000000E+00        -1.404748E+00         0.000000E+00        -1.894150E+00         0.000000E+00        -2.972991E+01        -3.065850E+01        -3.122028E+01        -3.296569E+01        -2.789341E+01        -2.892641E+01        -8.465471E-01        -1.163164E+00        -9.956554E-01        -9.786682E-01        -8.750081E-01        -8.294697E-01         4.700000E+01         8.900000E+01         4.800000E+01         5.380000E+02         1.800000E+01         2.400000E+01         5.900000E+01         7.400000E+01         3.000000E+00         8.000000E+00         1.820000E+02         1.760000E+02         3.200000E+01         7.500000E+01         2.400000E+01         3.280000E+02         2.700000E+01         5.200000E+01
        5.695680E+07         8.793346E+00         2.113119E-01         4.362033E-01         3.524847E-01        -3.896387E-01        -2.044096E-01        -4.383504E-01         1.367151E+00         1.718819E+00         1.133396E+00         7.100000E+01         2.500000E+01         1.020000E+02        -2.017806E+01        -2.047501E+01        -2.006154E+01        -7.804030E+00        -9.835777E+00        -8.023600E+00         0.000000E+00         0.000000E+00        -3.655339E-05        -2.926399E+00         0.000000E+00        -1.770150E+00         0.000000E+00        -1.102491E+00         0.000000E+00        -2.797398E+01        -2.954235E+01        -2.996562E+01        -3.111652E+01        -2.667218E+01        -2.658102E+01        -6.120305E+00        -6.665021E+00        -6.773146E+00        -6.753378E+00        -6.651930E+00        -7.583955E+00        -3.321821E+00         0.000000E+00        -2.868099E+00         0.000000E+00        -2.569047E+00         0.000000E+00        -2.382084E+01        -2.502897E+01        -2.947015E+01        -2.615243E+01        -2.295599E+01        -2.420220E+01        -7.099734E+00        -7.770056E+00        -5.075526E+00        -8.581882E+00        -7.267523E+00        -7.978291E+00        -1.188284E+00         0.000000E+00        -1.410065E+00         0.000000E+00        -1.970583E+00         0.000000E+00        -3.039191E+01        -3.089951E+01        -3.150270E+01        -3.274967E+01        -2.788896E+01        -2.963902E+01        -8.686064E-01        -1.245434E+00        -7.912490E-01        -1.013956E+00        -9.290339E-01        -9.648576E-01         3.900000E+01         8.900000E+01         5.100000E+01         5.290000E+02         2.400000E+01         3.200000E+01         5.300000E+01         7.500000E+01         1.000000E+00         1.000000E+01         1.690000E+02         1.940000E+02         2.800000E+01         7.000000E+01         2.500000E+01         3.280000E+02         3.200000E+01         5.400000E+01
        5.698680E+07         8.145906E+00         1.912128E-01         4.417761E-01         3.670111E-01        -4.141878E-01        -3.704700E-01        -4.142177E-01         1.344956E+00         1.571888E+00         1.167123E+00         5.400000E+01         3.000000E+01         1.140000E+02        -2.081565E+01        -2.151612E+01        -2.013773E+01        -8.783181E+00        -8.793934E+00        -8.299129E+00         0.000000E+00         0.000000E+00        -9.824167E-05        -2.533086E+00         0.000000E+00        -1.882073E+00         0.000000E+00        -1.652035E+00         0.000000E+00        -2.697933E+01        -2.935873E+01        -3.005523E+01        -3.099858E+01        -2.644338E+01        -2.662631E+01        -6.905608E+00        -6.805597E+00        -6.436758E+00        -6.740326E+00        -6.512378E+00        -7.612872E+00        -3.405669E+00         0.000000E+00        -7.908403E+00         0.000000E+00        -2.683824E+00         0.000000E+00        -2.263135E+01        -2.436842E+01        -2.233668E+01        -2.603550E+01        -2.242891E+01        -2.449401E+01        -7.856413E+00        -8.493213E+00        -6.375236E+00        -9.469585E+00        -7.808250E+00        -7.705352E+00        -1.835279E+00         0.000000E+00        -1.347600E+00         0.000000E+00        -1.742498E+00         0.000000E+00        -2.929367E+01        -3.043258E+01        -3.144204E+01        -3.283109E+01        -2.757551E+01        -2.920241E+01        -9.346811E-01        -1.232236E+00        -9.266951E-01        -1.047611E+00        -1.260776E+00        -1.038037E+00         4.000000E+01         7.300000E+01         5.400000E+01         5.380000E+02         2.100000E+01         3.800000E+01         3.800000E+01         7.400000E+01         3.000000E+00         9.000000E+00         1.760000E+02         2.020000E+02         2.700000E+01         5.600000E+01         2.600000E+01         3.340000E+02         2.500000E+01         6.400000E+01
        5.701680E+07         8.995282E+00         2.167988E-01         4.616210E-01         3.215802E-01        -3.041030E-01        -2.324328E-01        -3.998728E-01         1.440176E+00         1.679177E+00         1.140638E+00         5.700000E+01         3.300000E+01         1.080000E+02        -2.035960E+01        -2.024358E+01        -1.880984E+01        -9.559696E+00        -9.357525E+00        -8.376286E+00         0.000000E+00         0.000000E+00         0.000000E+00        -2.110316E+00         0.000000E+00        -1.846258E+00         0.000000E+00        -2.304350E+00         0.000000E+00        -2.864535E+01        -2.797341E+01        -2.993995E+01        -3.116844E+01        -2.540584E+01        -2.625563E+01        -6.229778E+00        -7.361410E+00        -6.439987E+00        -6.693996E+00        -6.696666E+00        -8.126878E+00        -2.958988E+00         0.000000E+00        -5.690168E+00         0.000000E+00        -2.435920E+00         0.000000E+00        -2.376578E+01        -2.450426E+01        -2.495809E+01        -2.533402E+01        -2.271768E+01        -2.467582E+01        -7.334473E+00        -8.332363E+00        -5.060617E+00        -9.110907E+00        -7.631065E+00        -7.908912E+00        -2.725565E+00         0.000000E+00        -1.475215E+00         0.000000E+00        -1.876475E+00         0.000000E+00        -2.908581E+01        -3.054126E+01        -3.113243E+01        -3.288013E+01        -2.774870E+01        -2.912324E+01        -5.795523E-01        -1.222415E+00        -8.162681E-01        -1.030298E+00        -8.749198E-01        -1.177276E+00         3.500000E+01         9.000000E+01         6.900000E+01         5.310000E+02         1.000000E+01         2.900000E+01         4.900000E+01         8.400000E+01         5.000000E+00         1.600000E+01         1.660000E+02         1.820000E+02         2.300000E+01         6.600000E+01         3.000000E+01         3.410000E+02         2.300000E+01         5.200000E+01
        5.704680E+07         7.733730E+00         1.933239E-01         4.650999E-01         3.415762E-01        -2.990902E-01        -3.575585E-01        -4.343372E-01         1.389296E+00         1.522093E+00         1.118519E+00         4.700000E+01         4.200000E+01         1.090000E+02        -1.834562E+01        -2.059304E+01        -2.021658E+01        -9.369778E+00        -9.178356E+00        -8.368200E+00        -9.337840E-06         0.000000E+00        -9.677882E-04        -1.756009E+00         0.000000E+00        -1.801278E+00         0.000000E+00        -9.400746E-01         0.000000E+00        -2.836549E+01        -2.931245E+01        -2.894601E+01        -3.124784E+01        -2.580385E+01        -2.672858E+01        -6.881689E+00        -6.704628E+00        -6.766326E+00        -6.638932E+00        -7.223531E+00        -7.066304E+00        -3.226092E+00         0.000000E+00        -3.995752E+00         0.000000E+00        -2.464145E+00         0.000000E+00        -2.348093E+01        -2.494908E+01        -2.367046E+01        -2.536531E+01        -2.298611E+01        -2.424291E+01        -7.674300E+00        -8.027712E+00        -6.913472E+00        -8.673695E+00        -7.558967E+00        -7.941309E+00        -1.199569E+00         0.000000E+00        -1.895938E+00         0.000000E+00        -1.995251E+00         0.000000E+00        -2.992336E+01        -3.054801E+01        -3.117087E+01        -3.290351E+01        -2.738248E+01        -2.922795E+01        -1.022359E+00        -1.049260E+00        -8.452693E-01        -9.631300E-01        -6.767883E-01        -1.193305E+00         4.200000E+01         7.400000E+01         6.800000E+01         5.340000E+02         1.500000E+01         3.100000E+01         3.800000E+01         7.700000E+01         7.000000E+00         1.200000E+01         1.890000E+02         1.790000E+02         2.500000E+01         6.500000E+01         2.800000E+01         3.450000E+02         3.000000E+01         4.800000E+01
        5.707680E+07         8.324789E+00         1.818536E-01         4.708393E-01         3.473071E-01        -4.530159E-01        -3.167649E-01        -4.212446E-01         1.314840E+00         1.552823E+00         1.135580E+00         6.100000E+01         3.600000E+01         1.010000E+02        -2.069819E+01        -2.090956E+01        -1.943022E+01        -8.207895E+00        -8.343996E+00        -8.539914E+00        -5.724237E-02         0.000000E+00        -6.750548E-05        -1.614035E+00         0.000000E+00        -2.258561E+00         0.000000E+00        -2.213863E+00         0.000000E+00        -2.843667E+01        -2.853055E+01        -2.882480E+01        -3.128287E+01        -2.587229E+01        -2.749923E+01        -7.092900E+00        -7.612406E+00        -6.636569E+00        -6.599554E+00        -6.960093E+00        -7.067390E+00        -3.467692E+00         0.000000E+00        -4.577081E+00         0.000000E+00        -2.489383E+00         0.000000E+00        -2.323706E+01        -2.514138E+01        -2.295956E+01        -2.498483E+01        -2.301170E+01        -2.453898E+01        -7.634416E+00        -7.763684E+00        -7.051336E+00        -8.804187E+00        -7.552531E+00        -7.792679E+00        -2.238566E+00         0.000000E+00        -1.462619E+00         0.000000E+00        -1.536243E+00         0.000000E+00        -2.871258E+01        -3.075879E+01        -3.089491E+01        -3.304567E+01        -2.815194E+01        -2.886660E+01        -9.626035E-01        -1.041896E+00        -9.153897E-01        -9.732325E-01        -9.727297E-01        -1.065984E+00         4.000000E+01         6.700000E+01         6.300000E+01         5.460000E+02         2.100000E+01         2.700000E+01         4.100000E+01         6.900000E+01         5.000000E+00         1.500000E+01         1.660000E+02         2.060000E+02         3.300000E+01         5.700000E+01         2.500000E+01         3.470000E+02         2.700000E+01         5.900000E+01
        5.710680E+07         8.016344E+00         1.810304E-01         4.781945E-01         3.407752E-01        -3.292452E-01        -4.236516E-01        -3.892922E-01         1.435606E+00         1.501400E+00         1.165591E+00         7.200000E+01         3.000000E+01         9.600000E+01        -1.974237E+01        -2.280606E+01        -2.004413E+01        -8.853683E+00        -8.114977E+00        -8.204092E+00        -2.574679E-03         0.000000E+00        -4.054092E-03        -2.832347E+00         0.000000E+00        -2.059078E+00         0.000000E+00        -1.301174E+00         0.000000E+00        -2.743925E+01        -2.968964E+01        -2.930074E+01        -3.100432E+01        -2.658057E+01        -2.710410E+01        -6.968871E+00        -7.226672E+00        -6.727665E+00        -6.800869E+00        -6.837695E+00        -7.286510E+00        -2.932978E+00         0.000000E+00        -2.842891E+00         0.000000E+00        -2.723120E+00         0.000000E+00        -2.387091E+01        -2.517288E+01        -2.364669E+01        -2.601669E+01        -2.276491E+01        -2.433649E+01        -7.527884E+00        -7.946660E+00        -8.310723E+00        -8.874896E+00        -7.641604E+00        -7.947991E+00        -1.470157E+00         0.000000E+00        -1.512292E+00         0.000000E+00        -2.296537E+00         0.000000E+00        -2.946611E+01        -3.059076E+01        -3.123993E+01        -3.281447E+01        -2.679628E+01        -2.929328E+01        -1.072641E+00        -1.198387E+00        -8.700326E-01        -1.123486E+00        -1.237219E+00        -1.000988E+00         4.600000E+01         6.200000E+01         7.100000E+01         5.420000E+02         1.300000E+01         3.000000E+01         4.300000E+01         6.500000E+01         8.000000E+00         1.800000E+01         1.460000E+02         2.220000E+02         3.300000E+01         6.300000E+01         3.200000E+01         3.400000E+02         2.500000E+01         5.400000E+01
        5.713680E+07         7.683449E+00         1.691148E-01         4.728216E-01         3.580636E-01        -3.664287E-01        -3.292610E-01        -3.904045E-01         1.374438E+00         1.594556E+00         1.160398E+00         7.100000E+01         3.700000E+01         9.000000E+01        -2.056242E+01        -2.102701E+01        -2.053766E+01        -8.321211E+00        -9.291308E+00        -8.510986E+00        -5.114853E-04         0.000000E+00         0.000000E+00        -2.624192E+00         0.000000E+00        -1.761468E+00         0.000000E+00        -1.766611E+00         0.000000E+00        -2.851665E+01        -2.879659E+01        -2.987688E+01        -3.115138E+01        -2.668750E+01        -2.591701E+01        -6.533908E+00        -7.306905E+00        -6.522145E+00        -6.743637E+00        -7.618243E+00        -7.629205E+00        -3.701620E+00         0.000000E+00        -4.314918E+00         0.000000E+00        -2.492194E+00         0.000000E+00        -2.281601E+01        -2.430522E+01        -2.447592E+01        -2.604404E+01        -2.338370E+01        -2.414614E+01        -7.907199E+00        -8.325155E+00        -7.511870E+00        -8.846890E+00        -7.464902E+00        -7.995995E+00        -2.112839E+00         0.000000E+00        -1.343511E+00         0.000000E+00        -1.833548E+00         0.000000E+00        -2.963961E+01        -3.051770E+01        -3.147287E+01        -3.274870E+01        -2.784473E+01        -2.904172E+01        -8.040867E-01        -1.112566E+00        -8.665984E-01        -1.071957E+00        -1.032144E+00        -1.082398E+00         4.300000E+01         5.600000E+01         7.800000E+01         5.400000E+02         1.400000E+01         3.300000E+01         4.100000E+01         5.600000E+01         6.000000E+00         1.200000E+01         1.570000E+02         2.300000E+02         3.000000E+01         4.500000E+01         3.700000E+01         3.450000E+02         3.000000E+01         5.800000E+01
        5.716680E+07         7.274537E+00         1.786565E-01         4.649035E-01         3.564400E-01        -3.716971E-01        -3.234501E-01        -3.603553E-01         1.406837E+00         1.611325E+00         1.179265E+00         6.500000E+01         3.300000E+01         1.000000E+02        -2.205436E+01        -2.159139E+01        -1.966514E+01        -7.601770E+00        -8.899101E+00        -8.787192E+00         0.000000E+00         0.000000E+00        -1.055128E-01        -2.235879E+00         0.000000E+00        -2.302187E+00         0.000000E+00        -2.176273E+00         0.000000E+00        -2.912623E+01        -3.002988E+01        -2.933703E+01        -3.101559E+01        -2.442391E+01        -2.649129E+01        -6.373161E+00        -6.731638E+00        -6.802711E+00        -6.739307E+00        -7.832411E+00        -7.658902E+00        -3.175921E+00         0.000000E+00        -4.119285E+00         0.000000E+00        -2.476304E+00         0.000000E+00        -2.333072E+01        -2.424943E+01        -2.668113E+01        -2.518044E+01        -2.308162E+01        -2.397361E+01        -7.653689E+00        -8.468316E+00        -6.003343E+00        -8.682722E+00        -7.582297E+00        -7.907225E+00        -2.068168E+00         0.000000E+00        -1.513527E+00         0.000000E+00        -2.486911E+00         0.000000E+00        -3.000208E+01        -3.111892E+01        -3.122004E+01        -3.280661E+01        -2.717789E+01        -2.890825E+01        -7.778401E-01        -1.007787E+00        -1.033500E+00        -1.044789E+00        -1.050816E+00        -1.157333E+00         4.600000E+01         6.200000E+01         6.700000E+01         5.380000E+02         1.600000E+01         3.500000E+01         5.400000E+01         5.500000E+01         2.000000E+00         1.700000E+01         1.510000E+02         2.230000E+02         3.400000E+01         6.000000E+01         3.100000E+01         3.360000E+02         2.400000E+01         6.300000E+01
        5.719680E+07         7.787313E+00         1.937259E-01         4.652281E-01         3.410460E-01        -3.114447E-01        -2.890689E-01        -3.741217E-01         1.413332E+00         1.625810E+00         1.199718E+00         6.400000E+01         3.300000E+01         1.010000E+02        -2.066289E+01        -2.039245E+01        -2.008677E+01        -9.044068E+00        -9.331674E+00        -8.852545E+00        -1.918260E-03         0.000000E+00        -8.451282E-05        -1.933737E+00         0.000000E+00        -1.911654E+00         0.000000E+00        -1.443459E+00         0.000000E+00        -2.865851E+01        -2.927207E+01        -2.930705E+01        -3.104111E+01        -2.547361E+01        -2.585661E+01        -6.456755E+00        -7.082417E+00        -6.912091E+00        -6.817542E+00        -7.374229E+00        -7.816977E+00        -3.486996E+00         0.000000E+00        -2.578164E+00         0.000000E+00        -2.623348E+00         0.000000E+00        -2.326838E+01        -2.509039E+01        -2.765752E+01        -2.488077E+01        -2.305545E+01        -2.434376E+01        -7.451158E+00        -7.993797E+00        -5.266837E+00        -8.998198E+00        -7.696084E+00        -8.206976E+00        -1.217736E+00         0.000000E+00        -1.500967E+00         0.000000E+00        -1.967837E+00         0.000000E+00        -2.999033E+01        -3.053399E+01        -3.195810E+01        -3.276636E+01        -2.680948E+01        -2.922495E+01        -9.496154E-01        -1.290688E+00        -6.058134E-01        -1.092979E+00        -9.963582E-01        -1.021129E+00         5.000000E+01         7.400000E+01         5.900000E+01         5.390000E+02         1.400000E+01         2.800000E+01         5.600000E+01         6.400000E+01         5.000000E+00         1.500000E+01         1.570000E+02         2.050000E+02         3.600000E+01         6.000000E+01         2.700000E+01         3.340000E+02         2.800000E+01         6.100000E+01
        5.722680E+07         7.979915E+00         1.785497E-01         4.649370E-01         3.565132E-01        -2.889596E-01        -3.608809E-01        -3.673878E-01         1.458004E+00         1.527356E+00         1.177131E+00         6.500000E+01         3.300000E+01         1.000000E+02        -1.950806E+01        -2.062514E+01        -1.961038E+01        -9.326965E+00        -8.870904E+00        -8.707326E+00        -1.608153E-02         0.000000E+00        -1.843285E-02        -2.020415E+00         0.000000E+00        -1.883516E+00         0.000000E+00        -1.921642E+00         0.000000E+00        -2.850547E+01        -2.974370E+01        -3.015770E+01        -3.109647E+01        -2.742890E+01        -2.725451E+01        -6.410435E+00        -6.614015E+00        -5.972463E+00        -6.735028E+00        -6.757564E+00        -7.397396E+00        -2.944915E+00         0.000000E+00        -4.921070E+00         0.000000E+00        -2.499394E+00         0.000000E+00        -2.391253E+01        -2.419305E+01        -2.591167E+01        -2.627480E+01        -2.328742E+01        -2.429924E+01        -7.286956E+00        -8.798927E+00        -7.239107E+00        -9.126766E+00        -7.262196E+00        -8.002951E+00        -2.053114E+00         0.000000E+00        -1.772995E+00         0.000000E+00        -2.267846E+00         0.000000E+00        -2.923001E+01        -3.105809E+01        -3.146684E+01        -3.275704E+01        -2.777365E+01        -2.908044E+01        -9.641975E-01        -1.058588E+00        -7.677615E-01        -1.033797E+00        -8.836540E-01        -1.125294E+00         3.900000E+01         7.100000E+01         6.200000E+01         5.390000E+02         1.700000E+01         3.600000E+01         5.300000E+01         5.500000E+01         3.000000E+00         1.700000E+01         1.640000E+02         2.100000E+02         2.500000E+01         5.800000E+01         2.900000E+01         3.350000E+02         2.600000E+01         6.800000E+01
        5.725680E+07         8.161118E+00         1.722210E-01         4.669561E-01         3.608228E-01        -2.878449E-01        -2.268200E-01        -3.805754E-01         1.407253E+00         1.664372E+00         1.186914E+00         6.700000E+01         3.300000E+01         9.800000E+01        -1.862757E+01        -1.891822E+01        -2.002029E+01        -9.599745E+00        -1.016826E+01        -8.352616E+00        -3.455886E-03         0.000000E+00        -2.345511E-03        -1.997786E+00         0.000000E+00        -2.323183E+00         0.000000E+00        -1.277675E+00         0.000000E+00        -2.830463E+01        -2.967659E+01        -2.940179E+01        -3.100746E+01        -2.604537E+01        -2.735162E+01        -6.426605E+00        -7.309800E+00        -6.615983E+00        -6.810563E+00        -7.863252E+00        -7.338738E+00        -2.820289E+00         0.000000E+00        -2.553728E+00         0.000000E+00        -2.470036E+00         0.000000E+00        -2.348093E+01        -2.457687E+01        -2.796530E+01        -2.551116E+01        -2.342331E+01        -2.386158E+01        -7.618711E+00        -8.669980E+00        -5.568060E+00        -8.992317E+00        -7.421396E+00        -8.140389E+00        -1.618042E+00         0.000000E+00        -9.552780E-01         0.000000E+00        -1.609887E+00         0.000000E+00        -2.974335E+01        -3.132496E+01        -3.152543E+01        -3.258435E+01        -2.857982E+01        -2.875110E+01        -9.561595E-01        -1.021281E+00        -9.488779E-01        -1.061940E+00        -1.198358E+00        -1.078536E+00         3.800000E+01         6.300000E+01         5.100000E+01         5.580000E+02         2.200000E+01         3.200000E+01         6.400000E+01         4.500000E+01         4.000000E+00         1.500000E+01         1.630000E+02         2.110000E+02         2.700000E+01         5.800000E+01         2.800000E+01         3.420000E+02         3.100000E+01         5.200000E+01
        5.728680E+07         8.313725E+00         1.936496E-01         4.735779E-01         3.327725E-01        -3.218080E-01        -3.881778E-01        -3.606780E-01         1.440132E+00         1.511201E+00         1.187631E+00         6.900000E+01         3.000000E+01         9.900000E+01        -2.048906E+01        -2.034619E+01        -1.872301E+01        -8.566784E+00        -9.637139E+00        -8.567112E+00         0.000000E+00         0.000000E+00         2.091506E-05        -2.308996E+00         0.000000E+00        -2.315252E+00         0.000000E+00        -1.745406E+00         0.000000E+00        -2.816579E+01        -2.939109E+01        -2.901669E+01        -3.087453E+01        -2.490606E+01        -2.616264E+01        -6.371471E+00        -7.036838E+00        -6.716396E+00        -6.812903E+00        -7.382381E+00        -7.586400E+00        -3.278707E+00         0.000000E+00        -1.545769E+00         0.000000E+00        -2.505896E+00         0.000000E+00        -2.292620E+01        -2.585239E+01        -2.455360E+01        -2.402961E+01        -2.313540E+01        -2.439309E+01        -7.842076E+00        -7.763595E+00        -8.476993E+00        -9.338794E+00        -7.346147E+00        -7.938585E+00        -2.341928E+00         0.000000E+00        -1.520689E+00         0.000000E+00        -4.792297E-01         0.000000E+00        -2.936411E+01        -3.041010E+01        -3.111060E+01        -3.263071E+01        -2.858754E+01        -2.873290E+01        -7.283020E-01        -1.259804E+00        -1.125699E+00        -1.078966E+00        -1.289255E+00        -1.066748E+00         4.900000E+01         6.900000E+01         4.600000E+01         5.610000E+02         1.800000E+01         2.100000E+01         5.900000E+01         6.600000E+01         5.000000E+00         1.400000E+01         1.520000E+02         2.060000E+02         3.000000E+01         6.700000E+01         2.300000E+01         3.480000E+02         2.000000E+01         5.700000E+01
        5.731680E+07         7.868139E+00         1.806882E-01         4.776053E-01         3.417065E-01        -2.866071E-01        -2.524837E-01        -3.520482E-01         1.425636E+00         1.687936E+00         1.221954E+00         7.300000E+01         3.300000E+01         9.200000E+01        -1.945729E+01        -2.104102E+01        -1.819785E+01        -9.026316E+00        -8.481250E+00        -9.249904E+00        -3.428439E-03         0.000000E+00        -4.069453E-01        -2.331042E+00         0.000000E+00        -1.833588E+00         0.000000E+00        -2.104973E+00         0.000000E+00        -2.858670E+01        -2.894387E+01        -2.897161E+01        -3.105291E+01        -2.581768E+01        -2.681927E+01        -6.125915E+00        -7.130937E+00        -6.548001E+00        -6.779665E+00        -7.181886E+00        -7.535372E+00        -3.088448E+00         0.000000E+00        -4.522782E+00         0.000000E+00        -2.240409E+00         0.000000E+00        -2.336808E+01        -2.566586E+01        -2.329197E+01        -2.684643E+01        -2.310736E+01        -2.395007E+01        -7.754394E+00        -7.649952E+00        -6.853082E+00        -8.635488E+00        -7.541995E+00        -8.037713E+00        -2.223649E+00         0.000000E+00        -2.588280E+00         0.000000E+00        -1.203076E+00         0.000000E+00        -2.892517E+01        -3.036373E+01        -3.025704E+01        -3.257055E+01        -2.750658E+01        -2.886074E+01        -8.879451E-01        -9.399527E-01        -8.393292E-01        -1.055380E+00        -8.785052E-01        -9.963211E-01         3.900000E+01         6.600000E+01         5.200000E+01         5.650000E+02         1.500000E+01         2.700000E+01         6.100000E+01         5.000000E+01         4.000000E+00         1.500000E+01         1.640000E+02         2.080000E+02         3.000000E+01         5.200000E+01         2.000000E+01         3.570000E+02         2.200000E+01         5.400000E+01
        5.734680E+07         7.923432E+00         1.855949E-01         4.661094E-01         3.482957E-01        -3.566285E-01        -3.537808E-01        -3.831039E-01         1.384461E+00         1.544590E+00         1.194568E+00         6.600000E+01         3.300000E+01         9.900000E+01        -2.039530E+01        -2.083516E+01        -1.838308E+01        -8.731152E+00        -8.405373E+00        -8.722134E+00        -9.199299E-04        -1.839860E-03        -3.120595E-01        -2.322488E+00         0.000000E+00        -1.772477E+00         0.000000E+00        -2.632677E+00         0.000000E+00        -2.804860E+01        -3.004312E+01        -3.001550E+01        -3.110223E+01        -2.611132E+01        -2.672059E+01        -6.305186E+00        -6.533077E+00        -6.195796E+00        -6.668629E+00        -6.992238E+00        -6.295679E+00        -3.156086E+00         0.000000E+00        -5.539915E+00         0.000000E+00        -2.264909E+00         0.000000E+00        -2.363188E+01        -2.474987E+01        -2.272215E+01        -2.451156E+01        -2.343115E+01        -2.419707E+01        -7.044348E+00        -8.393851E+00        -6.957277E+00        -9.179757E+00        -7.440756E+00        -7.773228E+00        -1.112861E+00         0.000000E+00        -1.747462E+00         0.000000E+00        -1.634467E+00         0.000000E+00        -3.054090E+01        -3.107708E+01        -3.148722E+01        -3.265044E+01        -2.799700E+01        -2.898564E+01        -8.425789E-01        -9.952660E-01        -1.000032E+00        -9.466590E-01        -8.435408E-01        -1.124788E+00         4.200000E+01         6.800000E+01         6.300000E+01         5.490000E+02         2.100000E+01         2.100000E+01         5.400000E+01         5.600000E+01         4.000000E+00         1.100000E+01         1.600000E+02         2.170000E+02         3.000000E+01         6.200000E+01         2.400000E+01         3.410000E+02         3.000000E+01         5.100000E+01
        5.737680E+07         8.527214E+00         2.135475E-01         4.541359E-01         3.323165E-01        -2.823224E-01        -3.261588E-01        -3.510573E-01         1.419953E+00         1.609586E+00         1.222950E+00         5.700000E+01         3.300000E+01         1.080000E+02        -1.840553E+01        -1.818313E+01        -2.021544E+01        -1.046373E+01        -1.071964E+01        -8.369792E+00        -1.892313E-05         0.000000E+00        -1.934850E-01        -1.761473E+00         0.000000E+00        -1.480364E+00         0.000000E+00        -2.868092E+00         0.000000E+00        -2.801399E+01        -2.967694E+01        -3.027450E+01        -3.115323E+01        -2.403994E+01        -2.733368E+01        -6.704347E+00        -6.691403E+00        -6.516747E+00        -6.684755E+00        -8.078191E+00        -6.930345E+00        -3.300580E+00         0.000000E+00        -5.618314E+00         0.000000E+00        -2.637790E+00         0.000000E+00        -2.254738E+01        -2.471934E+01        -2.292220E+01        -2.588077E+01        -2.304679E+01        -2.415031E+01        -7.794457E+00        -8.166892E+00        -7.338969E+00        -9.416963E+00        -7.552838E+00        -7.933436E+00        -1.213237E+00         0.000000E+00        -1.001397E+00         0.000000E+00        -2.185060E+00         0.000000E+00        -2.917482E+01        -3.122598E+01        -3.153504E+01        -3.265254E+01        -2.786398E+01        -2.892722E+01        -9.573277E-01        -9.339268E-01        -9.842145E-01        -1.084459E+00        -1.093935E+00        -1.110654E+00         3.700000E+01         9.500000E+01         6.500000E+01         5.310000E+02         2.000000E+01         1.600000E+01         4.100000E+01         8.400000E+01         5.000000E+00         1.100000E+01         1.620000E+02         1.990000E+02         2.800000E+01         7.100000E+01         2.900000E+01         3.310000E+02         3.100000E+01         4.600000E+01
        5.740680E+07         8.674669E+00         2.132653E-01         4.523231E-01         3.344116E-01        -2.775955E-01        -3.536519E-01        -3.942182E-01         1.454646E+00         1.546546E+00         1.178048E+00         5.600000E+01         3.300000E+01         1.090000E+02        -2.026672E+01        -2.091567E+01        -1.966397E+01        -8.270525E+00        -9.343768E+00        -8.450903E+00         0.000000E+00         0.000000E+00        -4.071853E-04        -1.408217E+00         0.000000E+00        -1.609439E+00         0.000000E+00        -1.461551E+00         0.000000E+00        -2.952743E+01        -2.956469E+01        -2.931175E+01        -3.113151E+01        -2.708166E+01        -2.711050E+01        -6.209522E+00        -6.839779E+00        -6.538213E+00        -6.712870E+00        -6.993623E+00        -7.478691E+00        -3.061082E+00         0.000000E+00        -6.198612E+00         0.000000E+00        -2.574420E+00         0.000000E+00        -2.322525E+01        -2.513106E+01        -2.285410E+01        -2.501700E+01        -2.333721E+01        -2.389846E+01        -7.693468E+00        -8.125839E+00        -7.577339E+00        -9.386374E+00        -7.210345E+00        -8.018134E+00        -1.800731E+00         0.000000E+00        -1.973817E+00         0.000000E+00        -1.885645E+00         0.000000E+00        -2.951464E+01        -3.150428E+01        -3.001052E+01        -3.268317E+01        -2.842186E+01        -2.871810E+01        -8.732392E-01        -1.108641E+00        -1.099365E+00        -1.052550E+00        -9.318820E-01        -9.734470E-01         4.500000E+01         9.200000E+01         6.400000E+01         5.210000E+02         2.500000E+01         1.700000E+01         5.100000E+01         7.600000E+01         5.000000E+00         1.200000E+01         1.690000E+02         1.890000E+02         3.100000E+01         7.300000E+01         2.300000E+01         3.320000E+02         2.800000E+01         4.700000E+01
        5.743680E+07         8.639264E+00         2.058294E-01         4.555797E-01         3.385910E-01        -3.963345E-01        -3.555080E-01        -4.852708E-01         1.342964E+00         1.580426E+00         1.036152E+00         6.400000E+01         3.300000E+01         1.010000E+02        -2.012095E+01        -1.954272E+01        -1.955858E+01        -8.860345E+00        -8.753581E+00        -7.864787E+00         0.000000E+00         0.000000E+00        -1.755512E-01        -2.180697E+00         0.000000E+00        -1.614307E+00         0.000000E+00        -1.240527E+00         0.000000E+00        -2.675718E+01        -2.974718E+01        -2.988950E+01        -3.125315E+01        -2.688780E+01        -2.564306E+01        -6.781107E+00        -6.863282E+00        -6.587002E+00        -6.610839E+00        -7.593453E+00        -7.691329E+00        -2.443963E+00         0.000000E+00        -4.405875E+00         0.000000E+00        -2.687031E+00         0.000000E+00        -2.310131E+01        -2.475964E+01        -2.511395E+01        -2.673601E+01        -2.336378E+01        -2.385233E+01        -7.898171E+00        -8.102837E+00        -7.738171E+00        -8.441351E+00        -7.321833E+00        -8.203738E+00        -1.630041E+00         0.000000E+00        -1.760518E+00         0.000000E+00        -2.096831E+00         0.000000E+00        -2.977360E+01        -3.124120E+01        -3.121496E+01        -3.282476E+01        -2.748167E+01        -2.873142E+01        -7.650395E-01        -1.052419E+00        -9.101071E-01        -1.004649E+00        -9.832967E-01        -1.209541E+00         4.000000E+01         8.700000E+01         6.700000E+01         5.280000E+02         1.500000E+01         2.700000E+01         6.100000E+01         6.100000E+01         6.000000E+00         1.200000E+01         1.590000E+02         2.030000E+02         2.600000E+01         7.100000E+01         2.900000E+01         3.330000E+02         2.300000E+01         5.100000E+01
        5.746680E+07         8.607667E+00         2.164630E-01         4.559340E-01         3.276030E-01        -3.554935E-01        -3.804058E-01        -4.817923E-01         1.369342E+00         1.536996E+00         1.111873E+00         7.600000E+01         3.300000E+01         8.900000E+01        -1.973959E+01        -1.985140E+01        -2.068677E+01        -9.065631E+00        -9.610260E+00        -7.636987E+00         0.000000E+00         0.000000E+00         0.000000E+00        -1.832194E+00         0.000000E+00        -1.548269E+00         0.000000E+00        -1.529458E+00         0.000000E+00        -2.897826E+01        -2.987327E+01        -2.977139E+01        -3.108319E+01        -2.691509E+01        -2.649708E+01        -6.580663E+00        -6.930340E+00        -6.629170E+00        -6.887560E+00        -7.205552E+00        -7.391228E+00        -3.265092E+00         0.000000E+00        -5.443380E+00         0.000000E+00        -2.480383E+00         0.000000E+00        -2.323104E+01        -2.391012E+01        -2.279536E+01        -2.526180E+01        -2.335216E+01        -2.379589E+01        -7.803481E+00        -8.490501E+00        -7.361070E+00        -1.046729E+01        -7.268154E+00        -7.697645E+00        -1.306020E+00         0.000000E+00        -1.225560E+00         0.000000E+00        -1.705107E+00         0.000000E+00        -2.970445E+01        -3.147081E+01        -3.125542E+01        -3.267065E+01        -2.832440E+01        -2.919991E+01        -1.000587E+00        -1.043202E+00        -6.638773E-01        -1.069112E+00        -7.936957E-01        -9.435023E-01         5.100000E+01         8.200000E+01         6.800000E+01         5.280000E+02         1.200000E+01         2.300000E+01         6.700000E+01         5.700000E+01         5.000000E+00         1.100000E+01         1.580000E+02         2.040000E+02         3.600000E+01         6.700000E+01         2.700000E+01         3.370000E+02         2.300000E+01         4.700000E+01
        5.749680E+07         8.722943E+00         2.196152E-01         4.606785E-01         3.197062E-01        -3.968283E-01        -4.789500E-01        -4.231767E-01         1.259042E+00         1.436627E+00         1.126576E+00         9.600000E+01         3.300000E+01         6.900000E+01        -2.009374E+01        -2.265202E+01        -2.053681E+01        -8.551219E+00        -7.624268E+00        -8.086803E+00         0.000000E+00         0.000000E+00         2.012766E-05        -1.353171E+00         0.000000E+00        -1.912297E+00         0.000000E+00        -1.409386E+00         0.000000E+00        -2.834058E+01        -3.000347E+01        -2.919827E+01        -3.121129E+01        -2.567134E+01        -2.509187E+01        -6.514167E+00        -7.041119E+00        -6.656041E+00        -6.778676E+00        -7.605783E+00        -6.964574E+00        -4.214965E+00         0.000000E+00        -7.532102E+00         0.000000E+00        -2.437084E+00         0.000000E+00        -2.292015E+01        -2.518095E+01        -1.934804E+01        -2.554636E+01        -2.332843E+01        -2.359279E+01        -7.337043E+00        -7.847766E+00        -8.108914E+00        -9.538974E+00        -7.403523E+00        -8.100426E+00        -1.670550E+00         0.000000E+00        -1.266902E+00         0.000000E+00        -8.719430E-01         0.000000E+00        -2.946191E+01        -3.113538E+01        -3.135564E+01        -3.259819E+01        -2.888575E+01        -2.886404E+01        -1.084388E+00        -9.942411E-01        -8.812312E-01        -1.105606E+00        -5.706642E-01        -9.018007E-01         5.700000E+01         7.700000E+01         6.300000E+01         5.350000E+02         1.500000E+01         1.700000E+01         6.700000E+01         6.900000E+01         5.000000E+00         1.100000E+01         1.410000E+02         2.090000E+02         3.200000E+01         7.000000E+01         3.000000E+01         3.360000E+02         2.300000E+01         4.800000E+01
        5.752680E+07         8.393575E+00         2.138624E-01         4.599218E-01         3.262158E-01        -4.165459E-01        -3.649075E-01        -3.928372E-01         1.339922E+00         1.520002E+00         1.196775E+00         7.300000E+01         2.800000E+01         9.700000E+01        -2.069732E+01        -2.163377E+01        -2.061848E+01        -7.312029E+00        -9.547388E+00        -8.620655E+00         0.000000E+00         0.000000E+00        -1.502016E-02        -2.692513E+00         0.000000E+00        -1.713198E+00         0.000000E+00        -2.268569E+00         0.000000E+00        -2.715225E+01        -3.043681E+01        -2.907367E+01        -3.121667E+01        -2.576566E+01        -2.571047E+01        -7.166694E+00        -6.714021E+00        -6.763632E+00        -6.750828E+00        -6.863617E+00        -7.143917E+00        -2.694115E+00         0.000000E+00        -6.923950E+00         0.000000E+00        -2.448948E+00         0.000000E+00        -2.325951E+01        -2.552714E+01        -2.168555E+01        -2.632144E+01        -2.301609E+01        -2.388013E+01        -8.019508E+00        -7.842324E+00        -7.482548E+00        -8.295986E+00        -7.551919E+00        -7.865422E+00        -1.351182E+00         0.000000E+00        -1.703293E+00         0.000000E+00        -2.538965E+00         0.000000E+00        -2.996431E+01        -3.082629E+01        -3.095282E+01        -3.280789E+01        -2.817263E+01        -2.887379E+01        -1.193624E+00        -1.084273E+00        -9.369881E-01        -1.063964E+00        -7.000503E-01        -1.119930E+00         4.500000E+01         8.400000E+01         6.100000E+01         5.380000E+02         1.500000E+01         2.100000E+01         7.900000E+01         5.200000E+01         5.000000E+00         1.200000E+01         1.430000E+02         2.110000E+02         3.500000E+01         6.700000E+01         2.500000E+01         3.370000E+02         2.700000E+01         4.400000E+01
        5.755680E+07         9.054590E+00         2.359640E-01         4.546027E-01         3.094333E-01        -3.332389E-01        -4.468474E-01        -2.889886E-01         1.383613E+00         1.491324E+00         1.329513E+00         8.500000E+01         2.200000E+01         9.100000E+01        -2.008201E+01        -2.025344E+01        -1.887934E+01        -8.087857E+00        -8.008555E+00        -9.609383E+00         0.000000E+00         0.000000E+00        -5.101493E-03        -2.478279E+00         0.000000E+00        -1.583053E+00         0.000000E+00        -1.416387E+00         0.000000E+00        -2.874618E+01        -2.910683E+01        -3.001918E+01        -3.094458E+01        -2.629761E+01        -2.711538E+01        -6.218786E+00        -7.066595E+00        -6.948328E+00        -6.810619E+00        -7.837058E+00        -7.450812E+00        -2.541981E+00         0.000000E+00        -5.798960E+00         0.000000E+00        -2.568872E+00         0.000000E+00        -2.393722E+01        -2.496377E+01        -2.262301E+01        -2.632487E+01        -2.308035E+01        -2.383303E+01        -7.400412E+00        -8.315782E+00        -8.311802E+00        -8.821981E+00        -7.437519E+00        -7.876658E+00        -1.789934E+00         0.000000E+00        -9.738261E-01         0.000000E+00        -1.466767E+00         0.000000E+00        -2.938486E+01        -3.075134E+01        -3.161729E+01        -3.261344E+01        -2.860037E+01        -2.858059E+01        -7.675966E-01        -1.328027E+00        -9.545990E-01        -1.012638E+00        -8.252831E-01        -1.049330E+00         5.500000E+01         8.000000E+01         4.800000E+01         5.480000E+02         1.800000E+01         1.500000E+01         7.500000E+01         6.800000E+01         4.000000E+00         1.200000E+01         1.400000E+02         2.030000E+02         4.700000E+01         7.100000E+01         2.700000E+01         3.360000E+02         2.200000E+01         3.100000E+01
        5.758680E+07         8.582902E+00         2.052540E-01         4.565892E-01         3.381568E-01        -3.588659E-01        -3.467915E-01        -3.806478E-01         1.378720E+00         1.591181E+00         1.243585E+00         8.000000E+01         2.400000E+01         9.400000E+01        -2.022602E+01        -2.140067E+01        -1.939817E+01        -8.953881E+00        -7.771626E+00        -8.577018E+00         0.000000E+00         0.000000E+00        -1.517192E-03        -1.790941E+00         0.000000E+00        -1.620954E+00         0.000000E+00        -2.518096E+00         0.000000E+00        -2.805862E+01        -3.014904E+01        -3.005490E+01        -3.109736E+01        -2.591250E+01        -2.712816E+01        -6.974733E+00        -6.785813E+00        -6.424539E+00        -6.733718E+00        -6.139398E+00        -7.478884E+00        -2.720965E+00         0.000000E+00        -6.841651E+00         0.000000E+00        -2.231000E+00         0.000000E+00        -2.358392E+01        -2.495770E+01        -2.691277E+01        -2.488707E+01        -2.371338E+01        -2.379025E+01        -7.972451E+00        -8.219382E+00        -6.152408E+00        -8.186495E+00        -7.467592E+00        -8.001551E+00        -2.454841E+00         0.000000E+00        -1.134971E+00         0.000000E+00        -1.516898E+00         0.000000E+00        -2.866493E+01        -3.097313E+01        -3.206389E+01        -3.268046E+01        -2.785889E+01        -2.887849E+01        -1.034512E+00        -1.168151E+00        -8.203409E-01        -1.027427E+00        -1.127904E+00        -1.135141E+00         5.100000E+01         6.900000E+01         5.000000E+01         5.510000E+02         1.700000E+01         2.600000E+01         7.400000E+01         4.400000E+01         5.000000E+00         1.100000E+01         1.650000E+02         2.030000E+02         3.700000E+01         6.700000E+01         2.500000E+01         3.390000E+02         2.800000E+01         4.400000E+01
        5.761680E+07         9.158404E+00         2.249566E-01         4.621581E-01         3.128854E-01        -3.023694E-01        -2.335797E-01        -3.413374E-01         1.384039E+00         1.639199E+00         1.225175E+00         8.200000E+01         3.300000E+01         8.300000E+01        -2.088093E+01        -1.819778E+01        -1.864398E+01        -8.524054E+00        -1.089248E+01        -8.828503E+00         0.000000E+00         0.000000E+00         0.000000E+00        -1.563966E+00         0.000000E+00        -1.098231E+00         0.000000E+00        -2.660292E+00         0.000000E+00        -2.788313E+01        -2.954760E+01        -3.009996E+01        -3.107708E+01        -2.527958E+01        -2.630592E+01        -6.577548E+00        -6.942233E+00        -6.507370E+00        -6.778291E+00        -6.505902E+00        -7.184166E+00        -3.276338E+00         0.000000E+00        -8.604214E+00         0.000000E+00        -2.375606E+00         0.000000E+00        -2.303716E+01        -2.543061E+01        -2.209121E+01        -2.598439E+01        -2.332574E+01        -2.374264E+01        -7.628046E+00        -7.483523E+00        -6.053901E+00        -7.904540E+00        -7.549438E+00        -7.989222E+00        -1.767522E+00         0.000000E+00        -1.507146E+00         0.000000E+00        -1.957794E+00         0.000000E+00        -2.913036E+01        -3.119889E+01        -3.070576E+01        -3.281178E+01        -2.804963E+01        -2.919236E+01        -8.897427E-01        -1.149368E+00        -8.975447E-01        -1.040594E+00        -1.237874E+00        -1.022863E+00         4.800000E+01         8.600000E+01         5.200000E+01         5.500000E+02         1.000000E+01         1.800000E+01         8.900000E+01         5.000000E+01         5.000000E+00         1.400000E+01         1.350000E+02         2.090000E+02         3.800000E+01         6.900000E+01         2.300000E+01         3.460000E+02         1.700000E+01         4.200000E+01
        5.764680E+07         8.198021E+00         2.154472E-01         4.659792E-01         3.185736E-01        -3.113177E-01        -4.726417E-01        -3.090420E-01         1.375297E+00         1.451239E+00         1.276046E+00         5.900000E+01         3.000000E+01         1.090000E+02        -1.971046E+01        -2.155975E+01        -1.897079E+01        -9.265855E+00        -6.783772E+00        -9.216863E+00         0.000000E+00         0.000000E+00         0.000000E+00        -2.272410E+00         0.000000E+00        -1.709194E+00         0.000000E+00        -2.543600E+00         0.000000E+00        -2.825881E+01        -3.004038E+01        -2.926058E+01        -3.096597E+01        -2.502733E+01        -2.663211E+01        -6.447832E+00        -6.763905E+00        -6.607097E+00        -6.838279E+00        -6.629607E+00        -6.912466E+00        -2.420992E+00         0.000000E+00        -7.129055E+00         0.000000E+00        -2.274285E+00         0.000000E+00        -2.352220E+01        -2.594416E+01        -2.324425E+01        -2.537919E+01        -2.329773E+01        -2.399465E+01        -7.699320E+00        -7.811434E+00        -6.408458E+00        -9.902584E+00        -7.536690E+00        -7.910221E+00        -1.531464E+00         0.000000E+00        -1.435965E+00         0.000000E+00        -1.965356E+00         0.000000E+00        -3.021031E+01        -3.108192E+01        -3.161769E+01        -3.279035E+01        -2.768116E+01        -2.883869E+01        -9.124218E-01        -1.067734E+00        -8.619471E-01        -1.009603E+00        -7.192592E-01        -9.094433E-01         3.900000E+01         9.300000E+01         5.800000E+01         5.420000E+02         2.100000E+01         1.100000E+01         7.400000E+01         6.800000E+01         5.000000E+00         1.300000E+01         1.590000E+02         1.830000E+02         2.300000E+01         7.500000E+01         2.800000E+01         3.450000E+02         3.100000E+01         3.900000E+01
        5.767680E+07         7.992221E+00         1.932709E-01         4.658131E-01         3.409160E-01        -3.085767E-01        -3.667814E-01        -3.182161E-01         1.377395E+00         1.540635E+00         1.288182E+00         7.800000E+01         3.300000E+01         8.700000E+01        -1.879553E+01        -2.125963E+01        -1.877232E+01        -9.427678E+00        -9.303983E+00        -8.568381E+00        -3.535459E-07         0.000000E+00         0.000000E+00        -1.977352E+00         0.000000E+00        -1.950616E+00         0.000000E+00        -2.895795E+00         0.000000E+00        -2.859551E+01        -2.944806E+01        -2.953277E+01        -3.125742E+01        -2.546503E+01        -2.631795E+01        -6.368261E+00        -7.232817E+00        -6.628935E+00        -6.729660E+00        -6.783374E+00        -7.118351E+00        -3.029881E+00         0.000000E+00        -6.356168E+00         0.000000E+00        -2.010142E+00         0.000000E+00        -2.358383E+01        -2.515061E+01        -2.190678E+01        -2.666203E+01        -2.300767E+01        -2.372956E+01        -7.220632E+00        -7.917567E+00        -7.378126E+00        -9.036508E+00        -7.582464E+00        -8.256577E+00        -1.614658E+00         0.000000E+00        -1.602045E+00         0.000000E+00        -2.454382E+00         0.000000E+00        -2.945309E+01        -3.115344E+01        -3.064007E+01        -3.276050E+01        -2.795097E+01        -2.892753E+01        -7.656738E-01        -1.035679E+00        -1.073056E+00        -1.024110E+00        -9.561317E-01        -8.479257E-01         4.300000E+01         7.800000E+01         5.200000E+01         5.520000E+02         2.300000E+01         1.600000E+01         6.800000E+01         5.500000E+01         5.000000E+00         1.400000E+01         1.470000E+02         2.130000E+02         3.300000E+01         5.600000E+01         2.900000E+01         3.500000E+02         2.200000E+01         4.800000E+01
        5.770680E+07         8.120455E+00         2.074468E-01         4.711789E-01         3.213743E-01        -3.393384E-01        -2.341071E-01        -3.676161E-01         1.333198E+00         1.681428E+00         1.254245E+00         8.100000E+01         3.300000E+01         8.400000E+01        -2.053463E+01        -1.942247E+01        -2.031132E+01        -8.697369E+00        -9.564444E+00        -8.119316E+00         1.310175E-03         0.000000E+00         0.000000E+00        -2.754486E+00         0.000000E+00        -1.424295E+00         0.000000E+00        -2.112986E+00         0.000000E+00        -2.776182E+01        -2.998393E+01        -3.014926E+01        -3.115190E+01        -2.606825E+01        -2.481405E+01        -6.245775E+00        -6.991895E+00        -6.570457E+00        -6.746771E+00        -7.447927E+00        -8.417484E+00        -3.337536E+00         0.000000E+00        -7.285568E+00         0.000000E+00        -2.168549E+00         0.000000E+00        -2.329369E+01        -2.534928E+01        -2.649528E+01        -2.598907E+01        -2.309158E+01        -2.401953E+01        -7.538830E+00        -7.661804E+00        -5.665677E+00        -9.566738E+00        -7.401106E+00        -7.842603E+00        -1.488302E+00         0.000000E+00        -1.934874E+00         0.000000E+00        -2.155514E+00         0.000000E+00        -2.942175E+01        -3.107154E+01        -3.094979E+01        -3.261914E+01        -2.782959E+01        -2.901313E+01        -8.936317E-01        -1.127001E+00        -7.230347E-01        -1.060630E+00        -6.029417E-01        -1.164663E+00         3.700000E+01         8.400000E+01         5.600000E+01         5.600000E+02         1.200000E+01         1.500000E+01         7.400000E+01         5.400000E+01         5.000000E+00         1.300000E+01         1.650000E+02         1.910000E+02         2.800000E+01         7.200000E+01         2.700000E+01         3.470000E+02         1.900000E+01         4.300000E+01
        5.773680E+07         7.583861E+00         1.936713E-01         4.754017E-01         3.309271E-01        -3.015896E-01        -3.131502E-01        -4.217356E-01         1.394082E+00         1.595082E+00         1.179792E+00         5.200000E+01         3.300000E+01         1.130000E+02        -1.998696E+01        -2.008949E+01        -2.032205E+01        -8.942304E+00        -8.646892E+00        -7.775005E+00         0.000000E+00         0.000000E+00         0.000000E+00        -2.364434E+00         0.000000E+00        -1.690686E+00         0.000000E+00        -1.163565E+00         0.000000E+00        -2.758107E+01        -2.988642E+01        -3.010751E+01        -3.110143E+01        -2.705286E+01        -2.572364E+01        -6.416346E+00        -6.869849E+00        -6.287188E+00        -6.710968E+00        -6.165363E+00        -7.168284E+00        -2.286712E+00         0.000000E+00        -6.851550E+00         0.000000E+00        -2.757631E+00         0.000000E+00        -2.367418E+01        -2.561365E+01        -2.483726E+01        -2.607950E+01        -2.276493E+01        -2.360665E+01        -7.543123E+00        -7.870550E+00        -6.920329E+00        -9.556990E+00        -7.583659E+00        -7.886541E+00        -1.734137E+00         0.000000E+00        -1.472377E+00         0.000000E+00        -6.667358E-01         0.000000E+00        -2.947570E+01        -3.065873E+01        -3.092396E+01        -3.259849E+01        -2.876496E+01        -2.896385E+01        -1.033671E+00        -1.165354E+00        -6.743136E-01        -1.071576E+00        -9.480636E-01        -9.718548E-01         3.000000E+01         8.200000E+01         5.500000E+01         5.640000E+02         1.900000E+01         1.400000E+01         7.000000E+01         5.000000E+01         5.000000E+00         1.600000E+01         1.730000E+02         1.880000E+02         2.900000E+01         6.400000E+01         2.900000E+01         3.510000E+02         3.300000E+01         3.400000E+01
        5.776680E+07         7.837925E+00         1.950065E-01         4.655449E-01         3.394485E-01        -3.238672E-01        -3.271370E-01        -3.879197E-01         1.362976E+00         1.582747E+00         1.184094E+00         4.800000E+01         3.300000E+01         1.170000E+02        -2.096404E+01        -2.055856E+01        -1.918449E+01        -9.047619E+00        -8.704804E+00        -8.276364E+00         0.000000E+00         0.000000E+00        -3.946654E-02        -1.804056E+00         0.000000E+00        -1.614065E+00         0.000000E+00        -1.839156E+00         0.000000E+00        -2.789209E+01        -3.011884E+01        -3.059662E+01        -3.136068E+01        -2.584814E+01        -2.758427E+01        -7.116663E+00        -6.848563E+00        -6.164352E+00        -6.611942E+00        -6.445020E+00        -7.043076E+00        -3.288529E+00         0.000000E+00        -5.089830E+00         0.000000E+00        -2.436481E+00         0.000000E+00        -2.316938E+01        -2.527343E+01        -2.585132E+01        -2.491744E+01        -2.293663E+01        -2.401288E+01        -7.644420E+00        -7.648179E+00        -6.856983E+00        -9.233193E+00        -7.633461E+00        -7.801878E+00        -2.040481E+00         0.000000E+00        -2.082008E+00         0.000000E+00        -2.143852E+00         0.000000E+00        -2.829510E+01        -3.127284E+01        -3.090407E+01        -3.283682E+01        -2.771479E+01        -2.932778E+01        -1.150361E+00        -1.058434E+00        -7.680778E-01        -1.053257E+00        -7.129953E-01        -9.933913E-01         3.000000E+01         9.000000E+01         5.800000E+01         5.510000E+02         1.800000E+01         1.700000E+01         4.900000E+01         7.600000E+01         5.000000E+00         1.300000E+01         1.800000E+02         1.790000E+02         2.300000E+01         7.300000E+01         2.900000E+01         3.470000E+02         2.900000E+01         4.800000E+01
        5.779680E+07         8.069185E+00         2.071211E-01         4.697134E-01         3.231654E-01        -2.998550E-01        -4.424767E-01        -3.158911E-01         1.358171E+00         1.443545E+00         1.229638E+00         6.000000E+01         3.300000E+01         1.050000E+02        -2.007598E+01        -1.971418E+01        -1.913802E+01        -9.585845E+00        -8.601969E+00        -8.690444E+00         0.000000E+00         0.000000E+00         0.000000E+00        -1.337383E+00         0.000000E+00        -1.641263E+00         0.000000E+00        -1.741891E+00         0.000000E+00        -2.906092E+01        -2.929387E+01        -3.043619E+01        -3.128617E+01        -2.571198E+01        -2.616211E+01        -6.860770E+00        -6.942336E+00        -6.163752E+00        -6.717401E+00        -6.491621E+00        -7.265886E+00        -3.112389E+00         0.000000E+00        -5.880214E+00         0.000000E+00        -2.358274E+00         0.000000E+00        -2.294301E+01        -2.610437E+01        -2.492557E+01        -2.740187E+01        -2.330140E+01        -2.364796E+01        -7.557966E+00        -7.781470E+00        -6.266906E+00        -9.175238E+00        -7.079833E+00        -8.165549E+00        -1.414489E+00         0.000000E+00        -1.840867E+00         0.000000E+00        -2.483606E+00         0.000000E+00        -2.981309E+01        -3.107697E+01        -3.083380E+01        -3.275084E+01        -2.745651E+01        -2.898326E+01        -9.407465E-01        -1.039575E+00        -6.804571E-01        -1.028084E+00        -5.746348E-01        -8.898308E-01         3.700000E+01         8.500000E+01         5.700000E+01         5.570000E+02         1.600000E+01         1.200000E+01         6.800000E+01         6.400000E+01         5.000000E+00         1.500000E+01         1.700000E+02         1.800000E+02         2.400000E+01         7.800000E+01         3.000000E+01         3.500000E+02         2.000000E+01         4.100000E+01
        5.782680E+07         6.911660E+00         1.995861E-01         4.713052E-01         3.291086E-01        -2.245522E-01        -4.027423E-01        -4.357813E-01         1.512306E+00         1.528198E+00         1.139018E+00         6.100000E+01         3.300000E+01         1.040000E+02        -1.967605E+01        -2.137590E+01        -2.023548E+01        -1.063592E+01        -8.568470E+00        -7.311139E+00         0.000000E+00        -9.362137E-06         0.000000E+00        -2.041563E+00         0.000000E+00        -1.686804E+00         0.000000E+00        -2.563919E+00         0.000000E+00        -2.918550E+01        -2.982500E+01        -3.040525E+01        -3.134196E+01        -2.644421E+01        -2.631184E+01        -6.381910E+00        -7.122042E+00        -6.629200E+00        -6.600284E+00        -5.702351E+00        -7.157827E+00        -2.825346E+00         0.000000E+00        -8.098146E+00         0.000000E+00        -2.305206E+00         0.000000E+00        -2.409117E+01        -2.422810E+01        -2.447692E+01        -2.535072E+01        -2.321980E+01        -2.367471E+01        -7.260186E+00        -8.356272E+00        -5.597056E+00        -9.084999E+00        -7.607144E+00        -7.976082E+00        -1.208140E+00         0.000000E+00        -1.860939E+00         0.000000E+00        -2.246534E+00         0.000000E+00        -3.027683E+01        -3.082609E+01        -3.087288E+01        -3.271012E+01        -2.732588E+01        -2.857525E+01        -7.094700E-01        -1.208359E+00        -8.145721E-01        -1.040516E+00        -8.295317E-01        -8.032040E-01         4.300000E+01         7.800000E+01         6.000000E+01         5.540000E+02         1.900000E+01         1.000000E+01         5.800000E+01         6.400000E+01         5.000000E+00         1.500000E+01         1.740000E+02         1.860000E+02         3.200000E+01         6.600000E+01         2.600000E+01         3.470000E+02         2.600000E+01         4.400000E+01
        5.785680E+07         7.221990E+00         1.923686E-01         4.752388E-01         3.323925E-01        -2.966526E-01        -3.693946E-01        -3.805364E-01         1.394509E+00         1.530237E+00         1.172297E+00         5.600000E+01         3.300000E+01         1.090000E+02        -1.858683E+01        -2.230546E+01        -1.898142E+01        -9.916062E+00        -8.510076E+00        -8.633974E+00         0.000000E+00        -3.580453E-05         0.000000E+00        -2.017630E+00         0.000000E+00        -2.011251E+00         0.000000E+00        -2.738322E+00         0.000000E+00        -2.865089E+01        -2.996722E+01        -2.953132E+01        -3.106244E+01        -2.639146E+01        -2.564862E+01        -6.898849E+00        -6.423242E+00        -6.517797E+00        -6.862527E+00        -6.121576E+00        -7.602763E+00        -2.870435E+00         0.000000E+00        -5.569342E+00         0.000000E+00        -2.307212E+00         0.000000E+00        -2.375668E+01        -2.571016E+01        -2.359067E+01        -2.530565E+01        -2.296299E+01        -2.397378E+01        -7.887124E+00        -7.736910E+00        -6.251892E+00        -8.859933E+00        -7.582105E+00        -7.999344E+00        -1.505386E+00         0.000000E+00        -1.982131E+00         0.000000E+00        -1.002951E+00         0.000000E+00        -2.930520E+01        -3.146398E+01        -3.136279E+01        -3.282533E+01        -2.843936E+01        -2.886126E+01        -9.489515E-01        -1.080059E+00        -6.658408E-01        -1.011219E+00        -8.974292E-01        -9.145578E-01         3.400000E+01         7.900000E+01         5.400000E+01         5.640000E+02         1.900000E+01         1.400000E+01         5.300000E+01         6.100000E+01         6.000000E+00         1.500000E+01         1.740000E+02         1.930000E+02         3.000000E+01         7.000000E+01         2.600000E+01         3.500000E+02         2.900000E+01         3.700000E+01
        5.788680E+07         8.063186E+00         1.992510E-01         4.743378E-01         3.264112E-01        -3.646611E-01        -4.210533E-01        -4.497739E-01         1.356536E+00         1.466160E+00         1.123808E+00         7.200000E+01         2.400000E+01         1.020000E+02        -1.931904E+01        -2.227137E+01        -1.963712E+01        -9.453447E+00        -9.027237E+00        -7.866171E+00         0.000000E+00        -8.766942E-06        -5.209906E-04        -1.413507E+00         0.000000E+00        -2.065209E+00         0.000000E+00        -1.959371E+00         0.000000E+00        -2.836936E+01        -3.008974E+01        -2.965995E+01        -3.108167E+01        -2.536740E+01        -2.772886E+01        -6.936306E+00        -6.655730E+00        -6.601179E+00        -6.814920E+00        -7.198288E+00        -6.874093E+00        -3.253978E+00         0.000000E+00        -6.646491E+00         0.000000E+00        -2.371408E+00         0.000000E+00        -2.383874E+01        -2.540520E+01        -2.212895E+01        -2.653085E+01        -2.289213E+01        -2.429716E+01        -7.659520E+00        -7.898237E+00        -6.859482E+00        -7.961450E+00        -7.547651E+00        -7.842319E+00        -1.742602E+00         0.000000E+00        -1.333196E+00         0.000000E+00        -1.520796E+00         0.000000E+00        -2.888470E+01        -3.077181E+01        -3.143413E+01        -3.281093E+01        -2.780681E+01        -2.897352E+01        -7.976776E-01        -1.105115E+00        -1.053815E+00        -1.034961E+00        -6.037739E-01        -1.004428E+00         4.700000E+01         7.100000E+01         4.700000E+01         5.680000E+02         1.700000E+01         1.400000E+01         6.600000E+01         5.000000E+01         3.000000E+00         1.800000E+01         1.710000E+02         1.940000E+02         3.200000E+01         6.700000E+01         2.500000E+01         3.570000E+02         2.100000E+01         4.700000E+01
        5.791680E+07         8.218061E+00         1.990556E-01         4.786908E-01         3.222536E-01        -3.617025E-01        -2.959020E-01        -4.822546E-01         1.356349E+00         1.608107E+00         1.134061E+00         7.300000E+01         2.200000E+01         1.030000E+02        -1.899004E+01        -2.251076E+01        -2.131832E+01        -8.999033E+00        -8.446210E+00        -7.761430E+00         0.000000E+00        -6.955839E-04        -3.260274E-03        -1.913324E+00         0.000000E+00        -2.042124E+00         0.000000E+00        -1.916739E+00         0.000000E+00        -2.838799E+01        -2.938167E+01        -2.993964E+01        -3.110804E+01        -2.645291E+01        -2.480512E+01        -6.841759E+00        -6.770093E+00        -6.080052E+00        -6.706931E+00        -6.440224E+00        -8.212068E+00        -2.731664E+00         0.000000E+00        -5.174813E+00         0.000000E+00        -2.909089E+00         0.000000E+00        -2.303537E+01        -2.476602E+01        -2.497597E+01        -2.575822E+01        -2.303448E+01        -2.378151E+01        -7.894115E+00        -8.449370E+00        -5.025720E+00        -8.905449E+00        -7.478678E+00        -7.912457E+00        -2.183723E+00         0.000000E+00        -1.755539E+00         0.000000E+00        -2.422488E+00         0.000000E+00        -2.902460E+01        -3.086345E+01        -3.097260E+01        -3.256045E+01        -2.730343E+01        -2.867363E+01        -1.092701E+00        -1.116850E+00        -8.939487E-01        -1.104274E+00        -1.190883E+00        -9.151015E-01         4.000000E+01         7.800000E+01         4.800000E+01         5.650000E+02         1.600000E+01         1.700000E+01         6.800000E+01         5.000000E+01         3.000000E+00         2.000000E+01         1.520000E+02         2.090000E+02         3.200000E+01         5.700000E+01         2.100000E+01         3.650000E+02         2.200000E+01         4.500000E+01
        5.794680E+07         9.736688E+00         2.124186E-01         4.745224E-01         3.130591E-01        -3.912726E-01        -3.328415E-01        -4.022503E-01         1.309682E+00         1.550426E+00         1.144445E+00         9.500000E+01         2.200000E+01         8.100000E+01        -1.980364E+01        -1.993376E+01        -1.963953E+01        -8.352090E+00        -9.872307E+00        -8.884248E+00         0.000000E+00        -2.036535E-02        -3.202347E-02        -1.826479E+00         0.000000E+00        -1.998847E+00         0.000000E+00        -2.332766E+00         0.000000E+00        -2.783864E+01        -2.982734E+01        -2.924757E+01        -3.135007E+01        -2.647988E+01        -2.597307E+01        -6.827668E+00        -6.998870E+00        -6.722014E+00        -6.771581E+00        -5.803213E+00        -6.903025E+00        -3.247470E+00         0.000000E+00        -6.415686E+00         0.000000E+00        -2.722825E+00         0.000000E+00        -2.383716E+01        -2.440277E+01        -2.285100E+01        -2.386928E+01        -2.297963E+01        -2.392013E+01        -7.396269E+00        -8.427710E+00        -5.631053E+00        -9.215327E+00        -7.457909E+00        -8.042235E+00        -1.969498E+00         0.000000E+00        -1.102812E+00         0.000000E+00        -1.891306E+00         0.000000E+00        -2.960345E+01        -3.076606E+01        -3.177336E+01        -3.280885E+01        -2.769146E+01        -2.879667E+01        -6.303606E-01        -1.153462E+00        -8.696052E-01        -1.049770E+00        -9.413946E-01        -9.688941E-01         5.400000E+01         7.500000E+01         3.900000E+01         5.720000E+02         8.000000E+00         1.600000E+01         6.000000E+01         6.000000E+01         3.000000E+00         1.900000E+01         1.530000E+02         2.070000E+02         3.600000E+01         6.700000E+01         2.400000E+01         3.530000E+02         1.900000E+01         4.500000E+01
        5.797680E+07         8.563225E+00         2.174012E-01         4.746418E-01         3.079570E-01        -3.577003E-01        -3.040020E-01        -3.271111E-01         1.342568E+00         1.601439E+00         1.229210E+00         9.000000E+01         2.200000E+01         8.600000E+01        -1.968681E+01        -1.848934E+01        -1.943175E+01        -8.560301E+00        -9.675675E+00        -9.080027E+00        -6.612430E-05         0.000000E+00        -8.853258E-04        -1.747434E+00         0.000000E+00        -1.803672E+00         0.000000E+00        -2.785502E+00         0.000000E+00        -2.842457E+01        -2.950723E+01        -3.003345E+01        -3.096567E+01        -2.531406E+01        -2.482976E+01        -6.440902E+00        -6.732577E+00        -6.436539E+00        -6.852642E+00        -6.509294E+00        -7.752104E+00        -3.350312E+00         0.000000E+00        -6.088409E+00         0.000000E+00        -2.405860E+00         0.000000E+00        -2.378146E+01        -2.492970E+01        -2.367794E+01        -2.480321E+01        -2.347303E+01        -2.388711E+01        -7.145573E+00        -8.184531E+00        -5.957265E+00        -9.583830E+00        -7.163284E+00        -7.958300E+00        -1.456154E+00         0.000000E+00        -1.273428E+00         0.000000E+00        -1.996787E+00         0.000000E+00        -2.947770E+01        -3.084202E+01        -3.118652E+01        -3.261002E+01        -2.854279E+01        -2.883490E+01        -1.062605E+00        -9.863840E-01        -7.726807E-01        -1.074480E+00        -7.605414E-01        -9.922755E-01         5.600000E+01         7.000000E+01         4.900000E+01         5.650000E+02         5.000000E+00         1.900000E+01         6.600000E+01         6.500000E+01         3.000000E+00         1.700000E+01         1.560000E+02         1.950000E+02         4.100000E+01         6.100000E+01         2.200000E+01         3.610000E+02         2.200000E+01         4.300000E+01
        5.800680E+07         7.895174E+00         2.226552E-01         4.648936E-01         3.124512E-01        -3.546767E-01        -3.289718E-01        -3.735076E-01         1.337039E+00         1.604188E+00         1.181885E+00         6.600000E+01         2.500000E+01         1.070000E+02        -1.895768E+01        -2.234016E+01        -1.974647E+01        -9.886367E+00        -9.053411E+00        -8.240716E+00         1.957403E-09         0.000000E+00        -1.807009E-01        -1.680029E+00         0.000000E+00        -2.125251E+00         0.000000E+00        -4.169434E+00         0.000000E+00        -2.702610E+01        -3.042149E+01        -2.997523E+01        -3.130240E+01        -2.429191E+01        -2.697918E+01        -7.416157E+00        -6.792459E+00        -6.417571E+00        -6.688362E+00        -6.952149E+00        -6.824550E+00        -2.817831E+00         0.000000E+00        -3.609244E+00         0.000000E+00        -2.472452E+00         0.000000E+00        -2.328156E+01        -2.494430E+01        -2.418738E+01        -2.561841E+01        -2.322568E+01        -2.359959E+01        -7.872130E+00        -8.399165E+00        -6.268526E+00        -9.346226E+00        -7.224911E+00        -8.058950E+00        -2.097267E+00         0.000000E+00        -1.967015E+00         0.000000E+00        -1.161257E+00         0.000000E+00        -2.877486E+01        -3.146601E+01        -3.094425E+01        -3.274016E+01        -2.869502E+01        -2.875437E+01        -1.297011E+00        -1.018178E+00        -8.431672E-01        -1.075416E+00        -6.329885E-01        -1.029255E+00         4.200000E+01         9.300000E+01         4.600000E+01         5.570000E+02         7.000000E+00         1.900000E+01         7.300000E+01         6.400000E+01         4.000000E+00         1.700000E+01         1.650000E+02         1.790000E+02         2.500000E+01         7.900000E+01         2.600000E+01         3.500000E+02         3.300000E+01         3.400000E+01
        5.803680E+07         8.921925E+00         2.256296E-01         4.627008E-01         3.116696E-01        -3.628750E-01        -3.009796E-01        -4.463630E-01         1.425104E+00         1.573506E+00         1.133892E+00         5.400000E+01         2.400000E+01         1.200000E+02        -1.915946E+01        -2.107137E+01        -2.025307E+01        -8.639300E+00        -9.071646E+00        -7.803409E+00        -4.234402E-04        -2.525273E-02        -5.566586E-02        -1.992882E+00         0.000000E+00        -2.268060E+00         0.000000E+00        -7.783459E-01         0.000000E+00        -2.810156E+01        -2.941578E+01        -3.019308E+01        -3.114866E+01        -2.590587E+01        -2.659996E+01        -6.678214E+00        -6.919816E+00        -6.137414E+00        -6.755682E+00        -7.640592E+00        -6.185303E+00        -2.850416E+00         0.000000E+00        -6.051467E+00         0.000000E+00        -2.670950E+00         0.000000E+00        -2.304160E+01        -2.547649E+01        -2.261485E+01        -2.390253E+01        -2.304645E+01        -2.376189E+01        -7.676101E+00        -7.820358E+00        -5.806264E+00        -9.642994E+00        -7.199108E+00        -8.198031E+00        -1.038891E+00         0.000000E+00        -1.323728E+00         0.000000E+00        -1.964014E+00         0.000000E+00        -3.022020E+01        -3.113000E+01        -3.123985E+01        -3.274415E+01        -2.812048E+01        -2.914906E+01        -1.057445E+00        -1.039295E+00        -1.224441E+00        -9.909597E-01        -9.815062E-01        -9.783582E-01         3.600000E+01         9.800000E+01         4.300000E+01         5.610000E+02         1.100000E+01         1.500000E+01         6.300000E+01         7.700000E+01         4.000000E+00         1.500000E+01         1.770000E+02         1.660000E+02         2.400000E+01         8.100000E+01         2.400000E+01         3.490000E+02         2.500000E+01         4.200000E+01
        5.806680E+07         8.634609E+00         2.293319E-01         4.615126E-01         3.091555E-01        -3.681488E-01        -4.402230E-01        -3.853412E-01         1.371114E+00         1.479656E+00         1.165865E+00         6.100000E+01         2.700000E+01         1.100000E+02        -2.002402E+01        -2.280494E+01        -1.878314E+01        -9.443865E+00        -6.609326E+00        -7.969052E+00         0.000000E+00        -5.752889E-03        -1.301584E-01        -2.018662E+00         0.000000E+00        -2.300967E+00         0.000000E+00        -1.570477E+00         0.000000E+00        -2.809186E+01        -2.917357E+01        -2.922806E+01        -3.116313E+01        -2.433191E+01        -2.482956E+01        -6.489070E+00        -7.034940E+00        -6.785500E+00        -6.726761E+00        -6.936703E+00        -8.293813E+00        -2.397615E+00         0.000000E+00        -7.657889E+00         0.000000E+00        -2.700764E+00         0.000000E+00        -2.407599E+01        -2.525386E+01        -2.465409E+01        -2.494416E+01        -2.279254E+01        -2.414595E+01        -7.255729E+00        -7.891389E+00        -5.272175E+00        -9.638737E+00        -7.475994E+00        -7.995682E+00        -1.973409E+00         0.000000E+00        -1.415440E+00         0.000000E+00        -1.070935E+00         0.000000E+00        -3.024983E+01        -3.068770E+01        -3.163718E+01        -3.259733E+01        -2.866105E+01        -2.806861E+01        -8.100194E-01        -1.184176E+00        -8.428775E-01        -1.050492E+00        -8.899588E-01        -1.494239E+00         4.100000E+01         9.600000E+01         4.400000E+01         5.560000E+02         1.200000E+01         1.500000E+01         6.400000E+01         7.600000E+01         4.000000E+00         1.500000E+01         1.660000E+02         1.770000E+02         3.100000E+01         7.700000E+01         2.300000E+01         3.520000E+02         2.200000E+01         3.500000E+01
        5.809680E+07         9.672840E+00         2.286366E-01         4.598676E-01         3.114959E-01        -2.897644E-01        -3.250537E-01        -3.364537E-01         1.400238E+00         1.590868E+00         1.252125E+00         7.900000E+01         2.700000E+01         9.200000E+01        -1.961005E+01        -1.999898E+01        -1.924189E+01        -9.371868E+00        -8.539374E+00        -8.346499E+00        -1.758616E-03        -5.493394E-01        -8.556698E-02        -2.424198E+00         0.000000E+00        -1.938598E+00         0.000000E+00        -5.598598E-01         0.000000E+00        -2.720889E+01        -2.972706E+01        -2.932481E+01        -3.117762E+01        -2.614332E+01        -2.709974E+01        -7.102498E+00        -6.764822E+00        -6.850882E+00        -6.856307E+00        -6.745192E+00        -7.063629E+00        -2.543127E+00         0.000000E+00        -6.414572E+00         0.000000E+00        -2.842308E+00         0.000000E+00        -2.373817E+01        -2.502054E+01        -2.573783E+01        -2.523895E+01        -2.297797E+01        -2.429886E+01        -7.947350E+00        -7.946539E+00        -4.825999E+00        -9.726014E+00        -7.488674E+00        -7.924001E+00        -1.129145E+00         0.000000E+00        -1.723349E+00         0.000000E+00        -1.361328E+00         0.000000E+00        -2.899355E+01        -3.123914E+01        -3.104583E+01        -3.277898E+01        -2.824937E+01        -2.897526E+01        -1.296463E+00        -1.087534E+00        -1.005316E+00        -1.043717E+00        -1.084140E+00        -1.212106E+00         4.300000E+01         9.300000E+01         4.100000E+01         5.610000E+02         7.000000E+00         1.900000E+01         6.700000E+01         6.600000E+01         4.000000E+00         1.400000E+01         1.590000E+02         1.920000E+02         3.100000E+01         8.000000E+01         2.300000E+01         3.520000E+02         1.900000E+01         4.800000E+01
        5.812680E+07         9.035955E+00         2.133000E-01         4.706226E-01         3.160774E-01        -3.770634E-01        -3.556848E-01        -3.854849E-01         1.327557E+00         1.562769E+00         1.175463E+00         8.300000E+01         3.100000E+01         8.400000E+01        -1.999067E+01        -2.133575E+01        -1.898671E+01        -8.799721E+00        -7.912735E+00        -8.812401E+00        -8.182915E-02         0.000000E+00        -4.387217E-02        -1.619812E+00         0.000000E+00        -2.324849E+00         0.000000E+00        -1.888549E+00         0.000000E+00        -2.842693E+01        -2.965094E+01        -2.904039E+01        -3.131961E+01        -2.755487E+01        -2.748600E+01        -6.434619E+00        -6.649819E+00        -6.379499E+00        -6.684764E+00        -5.291075E+00        -6.088750E+00        -3.602018E+00         0.000000E+00        -4.695102E+00         0.000000E+00        -2.336379E+00         0.000000E+00        -2.338630E+01        -2.467807E+01        -2.517957E+01        -2.471377E+01        -2.345114E+01        -2.400243E+01        -7.249787E+00        -8.291515E+00        -6.456931E+00        -9.782902E+00        -7.437025E+00        -8.087116E+00        -1.699614E+00         0.000000E+00        -1.518489E+00         0.000000E+00        -2.808397E+00         0.000000E+00        -2.915436E+01        -3.119459E+01        -3.089029E+01        -3.272948E+01        -2.668706E+01        -2.912270E+01        -9.852187E-01        -9.617760E-01        -1.143305E+00        -1.043068E+00        -1.052075E+00        -1.053919E+00         5.200000E+01         8.300000E+01         4.900000E+01         5.530000E+02         1.300000E+01         1.400000E+01         6.400000E+01         6.700000E+01         5.000000E+00         1.500000E+01         1.450000E+02         2.060000E+02         3.100000E+01         6.700000E+01         2.100000E+01         3.600000E+02         2.400000E+01         4.500000E+01
        5.815680E+07         9.290078E+00         2.200282E-01         4.655884E-01         3.143834E-01        -3.441906E-01        -4.070278E-01        -3.726966E-01         1.403557E+00         1.515530E+00         1.164909E+00         7.100000E+01         2.500000E+01         1.020000E+02        -2.071340E+01        -2.260844E+01        -1.850963E+01        -8.726976E+00        -7.749119E+00        -9.108245E+00        -1.626666E-02         0.000000E+00        -9.897042E-02        -2.572088E+00         0.000000E+00        -1.917980E+00         0.000000E+00        -2.231056E+00         0.000000E+00        -2.768525E+01        -2.966603E+01        -3.023161E+01        -3.129833E+01        -2.742847E+01        -2.686535E+01        -6.466200E+00        -6.966421E+00        -6.324443E+00        -6.775293E+00        -6.070072E+00        -7.516344E+00        -2.785699E+00         0.000000E+00        -4.310575E+00         0.000000E+00        -2.747901E+00         0.000000E+00        -2.411829E+01        -2.550652E+01        -2.238325E+01        -2.385436E+01        -2.293186E+01        -2.378764E+01        -7.381403E+00        -7.973414E+00        -8.941040E+00        -1.026413E+01        -7.452420E+00        -8.116567E+00        -2.338889E+00         0.000000E+00        -1.551232E+00         0.000000E+00        -6.597933E-01         0.000000E+00        -2.898377E+01        -3.108449E+01        -3.193157E+01        -3.284419E+01        -2.793707E+01        -2.901484E+01        -1.073535E+00        -1.112010E+00        -8.040716E-01        -9.884805E-01        -1.065879E+00        -1.065708E+00         5.100000E+01         8.600000E+01         5.100000E+01         5.550000E+02         6.000000E+00         1.500000E+01         5.600000E+01         8.300000E+01         7.000000E+00         1.100000E+01         1.500000E+02         1.950000E+02         3.000000E+01         7.700000E+01         2.400000E+01         3.530000E+02         1.400000E+01         4.800000E+01
[truncated: 935,656 more chars]
