# Supplementary material for: Localization Preference of Antimicrobial Peptides on Liquid-Disordered Membrane Domains
Source: Front Cell Dev Biol. 2020 May 19;8:350. doi: 10.3389/fcell.2020.00350 (PMC7248343; doi:10.3389/fcell.2020.00350)
Supplement: Supplementary file 2 [file Data_Sheet_2.zip › data_and_scripts/test_results/run_test.sh]

#!/bin/bash -e

echo 0 3 4 | pep_kde_canny_epot_frag.py -f test_traj.xtc -s topol.tpr -debug -n bb_c1_beads.ndx -ff martini_v2.2.itp

gmx mdrun -rerun test_traj.xtc
echo 45 46 49 50 | gmx energy

cat energy.xvg
cat debug_epots.dat

echo "Note that the order of the groups is not matched."
