# Supplementary material for: Localization Preference of Antimicrobial Peptides on Liquid-Disordered Membrane Domains
Source: Front Cell Dev Biol. 2020 May 19;8:350. doi: 10.3389/fcell.2020.00350 (PMC7248343; doi:10.3389/fcell.2020.00350)
Supplement: Supplementary file 2 [file Data_Sheet_2.zip › data_and_scripts/test_results/bb_c1_beads.ndx]

[ Protein_&_BB ]
   1    4    7    9   13   16   19   21   23   26   30   32   35   38   40 
  44   47   50   52   54   57   61   63   66   69   71   75   78   81   83 
  85   88   92   94   97  100  102  106  109  112  114  116  119  123  125 
 128  131  133  137  140  143  145  147  150  154  156  159  162  164  168 
 171  174  176  178  181  185  187  190  193  195  199  202  205  207  209 
 212  216  218  221  224  226  230  233  236  238  240  243  247  249  252 
 255  257  261  264  267  269  271  274  278  280  283  286  288  292  295 
 298  300  302  305  309  311  314  317  319  323  326  329  331  333  336 
 340  342  345  348  350  354  357  360  362  364  367  371  373  376  379 
 381  385  388  391  393  395  398  402  404  407  410  412  416  419  422 
 424  426  429  433  435  438  441  443  447  450  453  455  457  460  464 
 466  469  472  474  478  481  484  486  488  491  495  497  500  503  505 
 509  512  515  517  519  522  526  528  531  534  536  540  543  546  548 
 550  553  557 
[ resname_DPPC_and_z_>_5_0.000_&_PO4 ]
1736 1748 1760 1772 1784 1796 1808 1820 1832 1844 1856 1868 1880 1892 1904 
1916 1928 1940 1952 1964 1976 1988 2000 2012 2024 2036 2048 2060 2072 2084 
2096 2108 2120 2132 2144 2156 2168 2180 2192 2204 2216 2228 2240 2252 2264 
2276 2288 2300 2312 2324 2336 2348 2360 2372 2384 2396 2408 2420 2432 2444 
2456 2468 2480 2492 2504 2516 2528 2540 2552 2564 2576 2588 2600 2612 2624 
2636 2648 2660 2672 2684 2696 2708 2720 2732 2744 2756 2768 2780 2792 2804 
2816 2828 2840 2852 2864 2876 2888 4076 4088 4100 4112 4124 4136 4148 4160 
4172 4184 4196 4208 4220 4232 4244 4256 4268 4280 4292 4304 4316 4328 4340 
4352 4364 4376 4388 4400 4412 4424 4436 4448 4460 4472 4484 4496 4508 4520 
4532 4544 4556 4568 4580 4592 4604 4616 4628 4640 4652 4664 4676 4688 4700 
4712 4724 4736 4748 4760 4772 4784 4796 4808 4820 4832 4844 4856 4868 4880 
4892 4904 4916 4928 4940 4952 4964 4976 4988 5000 5012 5024 5036 5048 5060 
5072 5084 5096 5108 5120 5132 5144 6332 6344 6356 6368 6380 6392 6404 6416 
6428 6440 6452 6464 6476 6488 6500 6512 6524 6536 6548 6560 6572 6584 6596 
6608 6620 6632 6644 6656 6668 6680 6692 6704 6716 6728 6740 6752 6764 6776 
6788 6800 6812 6824 6836 6848 6860 6872 6884 6896 6908 6920 6932 6944 6956 
6968 6980 6992 7004 7016 7028 7040 7052 7064 7076 7088 7100 7112 7124 7136 
7148 7160 7172 7184 7196 7208 7220 7232 7244 7256 7268 7280 7292 7304 7316 
7328 7340 7352 7364 7376 7388 7400 7412 7424 7436 7448 7460 7472 7484 7496 
8624 8636 8648 8660 8672 8684 8696 8708 8720 8732 8744 8756 8768 8780 8792 
8804 8816 8828 8840 8852 8864 8876 8888 8900 8912 8924 8936 8948 8960 8972 
8984 8996 9008 9020 9032 9044 9056 9068 9080 9092 9104 9116 9128 9140 9152 
9164 9176 9188 9200 9212 9224 9236 9248 9260 9272 9284 9296 9308 9320 9332 
9344 9356 9368 9380 9392 9404 9416 9428 9440 9452 9464 9476 9488 9500 9512 
9524 9536 9548 9560 9572 9584 9596 9608 9620 9632 9644 9656 9668 9680 9692 
9704 9716 9728 9740 9752 9764 9776 42179 42191 42203 42215 42227 42239 42251 42263 
42275 42287 42299 42311 42323 42335 42347 42359 42371 42383 42395 42407 42419 42431 42443 
42455 42467 42479 42491 42503 42515 42527 42539 42551 42563 42575 42587 42599 42611 42623 
42635 42647 42659 42671 42683 42695 42707 42719 42731 42743 42755 42767 42779 42791 42803 
42815 42827 42839 42851 42863 42875 42887 42899 42911 42923 42935 42947 42959 42971 42983 
42995 43007 43019 43031 43043 43055 43067 43079 43091 43103 43115 43127 43139 43151 43163 
43175 43187 43199 43211 43223 43235 43247 43259 43271 43283 43295 43307 43319 43331 44519 
44531 44543 44555 44567 44579 44591 44603 44615 44627 44639 44651 44663 44675 44687 44699 
44711 44723 44735 44747 44759 44771 44783 44795 44807 44819 44831 44843 44855 44867 44879 
44891 44903 44915 44927 44939 44951 44963 44975 44987 44999 45011 45023 45035 45047 45059 
45071 45083 45095 45107 45119 45131 45143 45155 45167 45179 45191 45203 45215 45227 45239 
45251 45263 45275 45287 45299 45311 45323 45335 45347 45359 45371 45383 45395 45407 45419 
45431 45443 45455 45467 45479 45491 45503 45515 45527 45539 45551 45563 45575 45587 46775 
46787 46799 46811 46823 46835 46847 46859 46871 46883 46895 46907 46919 46931 46943 46955 
46967 46979 46991 47003 47015 47027 47039 47051 47063 47075 47087 47099 47111 47123 47135 
47147 47159 47171 47183 47195 47207 47219 47231 47243 47255 47267 47279 47291 47303 47315 
47327 47339 47351 47363 47375 47387 47399 47411 47423 47435 47447 47459 47471 47483 47495 
47507 47519 47531 47543 47555 47567 47579 47591 47603 47615 47627 47639 47651 47663 47675 
47687 47699 47711 47723 47735 47747 47759 47771 47783 47795 47807 47819 47831 47843 47855 
47867 47879 47891 47903 47915 47927 47939 49067 49079 49091 49103 49115 49127 49139 49151 
49163 49175 49187 49199 49211 49223 49235 49247 49259 49271 49283 49295 49307 49319 49331 
49343 49355 49367 49379 49391 49403 49415 49427 49439 49451 49463 49475 49487 49499 49511 
49523 49535 49547 49559 49571 49583 49595 49607 49619 49631 49643 49655 49667 49679 49691 
49703 49715 49727 49739 49751 49763 49775 49787 49799 49811 49823 49835 49847 49859 49871 
49883 49895 49907 49919 49931 49943 49955 49967 49979 49991 50003 50015 50027 50039 50051 
50063 50075 50087 50099 50111 50123 50135 50147 50159 50171 50183 50195 50207 50219 
[ resname_DUPC_and_z_>_5_0.000_&_PO4 ]
10556 10568 10580 10592 10604 10616 10628 10640 10652 10664 10676 10688 10700 10712 10724 
10736 10748 10760 10772 10784 10796 10808 10820 10832 10844 10856 10868 10880 10892 10904 
10916 10928 10940 10952 10964 10976 10988 11000 11012 11024 11036 11048 11060 11072 11084 
11096 11108 11120 11132 11144 11156 11168 11180 11192 11204 11216 11228 11240 11252 11264 
11276 11288 11300 11312 12080 12092 12104 12116 12128 12140 12152 12164 12176 12188 12200 
12212 12224 12236 12248 12260 12272 12284 12296 12308 12320 12332 12344 12356 12368 12380 
12392 12404 12416 12428 12440 12452 12464 12476 12488 12500 12512 12524 12536 12548 12560 
12572 12584 12596 12608 12620 12632 12644 12656 12668 12680 12692 12704 12716 12728 12740 
12752 12764 12776 12788 12800 12812 12824 12836 13628 13640 13652 13664 13676 13688 13700 
13712 13724 13736 13748 13760 13772 13784 13796 13808 13820 13832 13844 13856 13868 13880 
13892 13904 13916 13928 13940 13952 13964 13976 13988 14000 14012 14024 14036 14048 14060 
14072 14084 14096 14108 14120 14132 14144 14156 14168 14180 14192 14204 14216 14228 14240 
14252 14264 14276 14288 14300 14312 14324 14336 14348 14360 15140 15152 15164 15176 15188 
15200 15212 15224 15236 15248 15260 15272 15284 15296 15308 15320 15332 15344 15356 15368 
15380 15392 15404 15416 15428 15440 15452 15464 15476 15488 15500 15512 15524 15536 15548 
15560 15572 15584 15596 15608 15620 15632 15644 15656 15668 15680 15692 15704 15716 15728 
15740 15752 15764 15776 15788 15800 15812 15824 15836 15848 15860 50999 51011 51023 51035 
51047 51059 51071 51083 51095 51107 51119 51131 51143 51155 51167 51179 51191 51203 51215 
51227 51239 51251 51263 51275 51287 51299 51311 51323 51335 51347 51359 51371 51383 51395 
51407 51419 51431 51443 51455 51467 51479 51491 51503 51515 51527 51539 51551 51563 51575 
51587 51599 51611 51623 51635 51647 51659 51671 51683 51695 51707 51719 51731 51743 51755 
52523 52535 52547 52559 52571 52583 52595 52607 52619 52631 52643 52655 52667 52679 52691 
52703 52715 52727 52739 52751 52763 52775 52787 52799 52811 52823 52835 52847 52859 52871 
52883 52895 52907 52919 52931 52943 52955 52967 52979 52991 53003 53015 53027 53039 53051 
53063 53075 53087 53099 53111 53123 53135 53147 53159 53171 53183 53195 53207 53219 53231 
53243 53255 53267 53279 54071 54083 54095 54107 54119 54131 54143 54155 54167 54179 54191 
54203 54215 54227 54239 54251 54263 54275 54287 54299 54311 54323 54335 54347 54359 54371 
54383 54395 54407 54419 54431 54443 54455 54467 54479 54491 54503 54515 54527 54539 54551 
54563 54575 54587 54599 54611 54623 54635 54647 54659 54671 54683 54695 54707 54719 54731 
54743 54755 54767 54779 54791 54803 55583 55595 55607 55619 55631 55643 55655 55667 55679 
55691 55703 55715 55727 55739 55751 55763 55775 55787 55799 55811 55823 55835 55847 55859 
55871 55883 55895 55907 55919 55931 55943 55955 55967 55979 55991 56003 56015 56027 56039 
56051 56063 56075 56087 56099 56111 56123 56135 56147 56159 56171 56183 56195 56207 56219 
56231 56243 56255 56267 56279 56291 56303 
[ resname_DPPC_and_z_>_5_0.000_&_C1A_C1B ]
1739 1743 1751 1755 1763 1767 1775 1779 1787 1791 1799 1803 1811 1815 1823 
1827 1835 1839 1847 1851 1859 1863 1871 1875 1883 1887 1895 1899 1907 1911 
1919 1923 1931 1935 1943 1947 1955 1959 1967 1971 1979 1983 1991 1995 2003 
2007 2015 2019 2027 2031 2039 2043 2051 2055 2063 2067 2075 2079 2087 2091 
2099 2103 2111 2115 2123 2127 2135 2139 2147 2151 2159 2163 2171 2175 2183 
2187 2195 2199 2207 2211 2219 2223 2231 2235 2243 2247 2255 2259 2267 2271 
2279 2283 2291 2295 2303 2307 2315 2319 2327 2331 2339 2343 2351 2355 2363 
2367 2375 2379 2387 2391 2399 2403 2411 2415 2423 2427 2435 2439 2447 2451 
2459 2463 2471 2475 2483 2487 2495 2499 2507 2511 2519 2523 2531 2535 2543 
2547 2555 2559 2567 2571 2579 2583 2591 2595 2603 2607 2615 2619 2627 2631 
2639 2643 2651 2655 2663 2667 2675 2679 2687 2691 2699 2703 2711 2715 2723 
2727 2735 2739 2747 2751 2759 2763 2771 2775 2783 2787 2795 2799 2807 2811 
2819 2823 2831 2835 2843 2847 2855 2859 2867 2871 2879 2883 2891 2895 4079 
4083 4091 4095 4103 4107 4115 4119 4127 4131 4139 4143 4151 4155 4163 4167 
4175 4179 4187 4191 4199 4203 4211 4215 4223 4227 4235 4239 4247 4251 4259 
4263 4271 4275 4283 4287 4295 4299 4307 4311 4319 4323 4331 4335 4343 4347 
4355 4359 4367 4371 4379 4383 4391 4395 4403 4407 4415 4419 4427 4431 4439 
4443 4451 4455 4463 4467 4475 4479 4487 4491 4499 4503 4511 4515 4523 4527 
4535 4539 4547 4551 4559 4563 4571 4575 4583 4587 4595 4599 4607 4611 4619 
4623 4631 4635 4643 4647 4655 4659 4667 4671 4679 4683 4691 4695 4703 4707 
4715 4719 4727 4731 4739 4743 4751 4755 4763 4767 4775 4779 4787 4791 4799 
4803 4811 4815 4823 4827 4835 4839 4847 4851 4859 4863 4871 4875 4883 4887 
4895 4899 4907 4911 4919 4923 4931 4935 4943 4947 4955 4959 4967 4971 4979 
4983 4991 4995 5003 5007 5015 5019 5027 5031 5039 5043 5051 5055 5063 5067 
5075 5079 5087 5091 5099 5103 5111 5115 5123 5127 5135 5139 5147 5151 6335 
6339 6347 6351 6359 6363 6371 6375 6383 6387 6395 6399 6407 6411 6419 6423 
6431 6435 6443 6447 6455 6459 6467 6471 6479 6483 6491 6495 6503 6507 6515 
6519 6527 6531 6539 6543 6551 6555 6563 6567 6575 6579 6587 6591 6599 6603 
6611 6615 6623 6627 6635 6639 6647 6651 6659 6663 6671 6675 6683 6687 6695 
6699 6707 6711 6719 6723 6731 6735 6743 6747 6755 6759 6767 6771 6779 6783 
6791 6795 6803 6807 6815 6819 6827 6831 6839 6843 6851 6855 6863 6867 6875 
6879 6887 6891 6899 6903 6911 6915 6923 6927 6935 6939 6947 6951 6959 6963 
6971 6975 6983 6987 6995 6999 7007 7011 7019 7023 7031 7035 7043 7047 7055 
7059 7067 7071 7079 7083 7091 7095 7103 7107 7115 7119 7127 7131 7139 7143 
7151 7155 7163 7167 7175 7179 7187 7191 7199 7203 7211 7215 7223 7227 7235 
7239 7247 7251 7259 7263 7271 7275 7283 7287 7295 7299 7307 7311 7319 7323 
7331 7335 7343 7347 7355 7359 7367 7371 7379 7383 7391 7395 7403 7407 7415 
7419 7427 7431 7439 7443 7451 7455 7463 7467 7475 7479 7487 7491 7499 7503 
8627 8631 8639 8643 8651 8655 8663 8667 8675 8679 8687 8691 8699 8703 8711 
8715 8723 8727 8735 8739 8747 8751 8759 8763 8771 8775 8783 8787 8795 8799 
8807 8811 8819 8823 8831 8835 8843 8847 8855 8859 8867 8871 8879 8883 8891 
8895 8903 8907 8915 8919 8927 8931 8939 8943 8951 8955 8963 8967 8975 8979 
8987 8991 8999 9003 9011 9015 9023 9027 9035 9039 9047 9051 9059 9063 9071 
9075 9083 9087 9095 9099 9107 9111 9119 9123 9131 9135 9143 9147 9155 9159 
9167 9171 9179 9183 9191 9195 9203 9207 9215 9219 9227 9231 9239 9243 9251 
9255 9263 9267 9275 9279 9287 9291 9299 9303 9311 9315 9323 9327 9335 9339 
9347 9351 9359 9363 9371 9375 9383 9387 9395 9399 9407 9411 9419 9423 9431 
9435 9443 9447 9455 9459 9467 9471 9479 9483 9491 9495 9503 9507 9515 9519 
9527 9531 9539 9543 9551 9555 9563 9567 9575 9579 9587 9591 9599 9603 9611 
9615 9623 9627 9635 9639 9647 9651 9659 9663 9671 9675 9683 9687 9695 9699 
9707 9711 9719 9723 9731 9735 9743 9747 9755 9759 9767 9771 9779 9783 42182 
42186 42194 42198 42206 42210 42218 42222 42230 42234 42242 42246 42254 42258 42266 42270 
42278 42282 42290 42294 42302 42306 42314 42318 42326 42330 42338 42342 42350 42354 42362 
42366 42374 42378 42386 42390 42398 42402 42410 42414 42422 42426 42434 42438 42446 42450 
42458 42462 42470 42474 42482 42486 42494 42498 42506 42510 42518 42522 42530 42534 42542 
42546 42554 42558 42566 42570 42578 42582 42590 42594 42602 42606 42614 42618 42626 42630 
42638 42642 42650 42654 42662 42666 42674 42678 42686 42690 42698 42702 42710 42714 42722 
42726 42734 42738 42746 42750 42758 42762 42770 42774 42782 42786 42794 42798 42806 42810 
42818 42822 42830 42834 42842 42846 42854 42858 42866 42870 42878 42882 42890 42894 42902 
42906 42914 42918 42926 42930 42938 42942 42950 42954 42962 42966 42974 42978 42986 42990 
42998 43002 43010 43014 43022 43026 43034 43038 43046 43050 43058 43062 43070 43074 43082 
43086 43094 43098 43106 43110 43118 43122 43130 43134 43142 43146 43154 43158 43166 43170 
43178 43182 43190 43194 43202 43206 43214 43218 43226 43230 43238 43242 43250 43254 43262 
43266 43274 43278 43286 43290 43298 43302 43310 43314 43322 43326 43334 43338 44522 44526 
44534 44538 44546 44550 44558 44562 44570 44574 44582 44586 44594 44598 44606 44610 44618 
44622 44630 44634 44642 44646 44654 44658 44666 44670 44678 44682 44690 44694 44702 44706 
44714 44718 44726 44730 44738 44742 44750 44754 44762 44766 44774 44778 44786 44790 44798 
44802 44810 44814 44822 44826 44834 44838 44846 44850 44858 44862 44870 44874 44882 44886 
44894 44898 44906 44910 44918 44922 44930 44934 44942 44946 44954 44958 44966 44970 44978 
44982 44990 44994 45002 45006 45014 45018 45026 45030 45038 45042 45050 45054 45062 45066 
45074 45078 45086 45090 45098 45102 45110 45114 45122 45126 45134 45138 45146 45150 45158 
45162 45170 45174 45182 45186 45194 45198 45206 45210 45218 45222 45230 45234 45242 45246 
45254 45258 45266 45270 45278 45282 45290 45294 45302 45306 45314 45318 45326 45330 45338 
45342 45350 45354 45362 45366 45374 45378 45386 45390 45398 45402 45410 45414 45422 45426 
45434 45438 45446 45450 45458 45462 45470 45474 45482 45486 45494 45498 45506 45510 45518 
45522 45530 45534 45542 45546 45554 45558 45566 45570 45578 45582 45590 45594 46778 46782 
46790 46794 46802 46806 46814 46818 46826 46830 46838 46842 46850 46854 46862 46866 46874 
46878 46886 46890 46898 46902 46910 46914 46922 46926 46934 46938 46946 46950 46958 46962 
46970 46974 46982 46986 46994 46998 47006 47010 47018 47022 47030 47034 47042 47046 47054 
47058 47066 47070 47078 47082 47090 47094 47102 47106 47114 47118 47126 47130 47138 47142 
47150 47154 47162 47166 47174 47178 47186 47190 47198 47202 47210 47214 47222 47226 47234 
47238 47246 47250 47258 47262 47270 47274 47282 47286 47294 47298 47306 47310 47318 47322 
47330 47334 47342 47346 47354 47358 47366 47370 47378 47382 47390 47394 47402 47406 47414 
47418 47426 47430 47438 47442 47450 47454 47462 47466 47474 47478 47486 47490 47498 47502 
47510 47514 47522 47526 47534 47538 47546 47550 47558 47562 47570 47574 47582 47586 47594 
47598 47606 47610 47618 47622 47630 47634 47642 47646 47654 47658 47666 47670 47678 47682 
47690 47694 47702 47706 47714 47718 47726 47730 47738 47742 47750 47754 47762 47766 47774 
47778 47786 47790 47798 47802 47810 47814 47822 47826 47834 47838 47846 47850 47858 47862 
47870 47874 47882 47886 47894 47898 47906 47910 47918 47922 47930 47934 47942 47946 49070 
49074 49082 49086 49094 49098 49106 49110 49118 49122 49130 49134 49142 49146 49154 49158 
49166 49170 49178 49182 49190 49194 49202 49206 49214 49218 49226 49230 49238 49242 49250 
49254 49262 49266 49274 49278 49286 49290 49298 49302 49310 49314 49322 49326 49334 49338 
49346 49350 49358 49362 49370 49374 49382 49386 49394 49398 49406 49410 49418 49422 49430 
49434 49442 49446 49454 49458 49466 49470 49478 49482 49490 49494 49502 49506 49514 49518 
49526 49530 49538 49542 49550 49554 49562 49566 49574 49578 49586 49590 49598 49602 49610 
49614 49622 49626 49634 49638 49646 49650 49658 49662 49670 49674 49682 49686 49694 49698 
49706 49710 49718 49722 49730 49734 49742 49746 49754 49758 49766 49770 49778 49782 49790 
49794 49802 49806 49814 49818 49826 49830 49838 49842 49850 49854 49862 49866 49874 49878 
49886 49890 49898 49902 49910 49914 49922 49926 49934 49938 49946 49950 49958 49962 49970 
49974 49982 49986 49994 49998 50006 50010 50018 50022 50030 50034 50042 50046 50054 50058 
50066 50070 50078 50082 50090 50094 50102 50106 50114 50118 50126 50130 50138 50142 50150 
50154 50162 50166 50174 50178 50186 50190 50198 50202 50210 50214 50222 50226 
[ resname_DUPC_and_z_>_5_0.000_&_C1A_C1B ]
10559 10563 10571 10575 10583 10587 10595 10599 10607 10611 10619 10623 10631 10635 10643 
10647 10655 10659 10667 10671 10679 10683 10691 10695 10703 10707 10715 10719 10727 10731 
10739 10743 10751 10755 10763 10767 10775 10779 10787 10791 10799 10803 10811 10815 10823 
10827 10835 10839 10847 10851 10859 10863 10871 10875 10883 10887 10895 10899 10907 10911 
10919 10923 10931 10935 10943 10947 10955 10959 10967 10971 10979 10983 10991 10995 11003 
11007 11015 11019 11027 11031 11039 11043 11051 11055 11063 11067 11075 11079 11087 11091 
11099 11103 11111 11115 11123 11127 11135 11139 11147 11151 11159 11163 11171 11175 11183 
11187 11195 11199 11207 11211 11219 11223 11231 11235 11243 11247 11255 11259 11267 11271 
11279 11283 11291 11295 11303 11307 11315 11319 12083 12087 12095 12099 12107 12111 12119 
12123 12131 12135 12143 12147 12155 12159 12167 12171 12179 12183 12191 12195 12203 12207 
12215 12219 12227 12231 12239 12243 12251 12255 12263 12267 12275 12279 12287 12291 12299 
12303 12311 12315 12323 12327 12335 12339 12347 12351 12359 12363 12371 12375 12383 12387 
12395 12399 12407 12411 12419 12423 12431 12435 12443 12447 12455 12459 12467 12471 12479 
12483 12491 12495 12503 12507 12515 12519 12527 12531 12539 12543 12551 12555 12563 12567 
12575 12579 12587 12591 12599 12603 12611 12615 12623 12627 12635 12639 12647 12651 12659 
12663 12671 12675 12683 12687 12695 12699 12707 12711 12719 12723 12731 12735 12743 12747 
12755 12759 12767 12771 12779 12783 12791 12795 12803 12807 12815 12819 12827 12831 12839 
12843 13631 13635 13643 13647 13655 13659 13667 13671 13679 13683 13691 13695 13703 13707 
13715 13719 13727 13731 13739 13743 13751 13755 13763 13767 13775 13779 13787 13791 13799 
13803 13811 13815 13823 13827 13835 13839 13847 13851 13859 13863 13871 13875 13883 13887 
13895 13899 13907 13911 13919 13923 13931 13935 13943 13947 13955 13959 13967 13971 13979 
13983 13991 13995 14003 14007 14015 14019 14027 14031 14039 14043 14051 14055 14063 14067 
14075 14079 14087 14091 14099 14103 14111 14115 14123 14127 14135 14139 14147 14151 14159 
14163 14171 14175 14183 14187 14195 14199 14207 14211 14219 14223 14231 14235 14243 14247 
14255 14259 14267 14271 14279 14283 14291 14295 14303 14307 14315 14319 14327 14331 14339 
14343 14351 14355 14363 14367 15143 15147 15155 15159 15167 15171 15179 15183 15191 15195 
15203 15207 15215 15219 15227 15231 15239 15243 15251 15255 15263 15267 15275 15279 15287 
15291 15299 15303 15311 15315 15323 15327 15335 15339 15347 15351 15359 15363 15371 15375 
15383 15387 15395 15399 15407 15411 15419 15423 15431 15435 15443 15447 15455 15459 15467 
15471 15479 15483 15491 15495 15503 15507 15515 15519 15527 15531 15539 15543 15551 15555 
15563 15567 15575 15579 15587 15591 15599 15603 15611 15615 15623 15627 15635 15639 15647 
15651 15659 15663 15671 15675 15683 15687 15695 15699 15707 15711 15719 15723 15731 15735 
15743 15747 15755 15759 15767 15771 15779 15783 15791 15795 15803 15807 15815 15819 15827 
15831 15839 15843 15851 15855 15863 15867 51002 51006 51014 51018 51026 51030 51038 51042 
51050 51054 51062 51066 51074 51078 51086 51090 51098 51102 51110 51114 51122 51126 51134 
51138 51146 51150 51158 51162 51170 51174 51182 51186 51194 51198 51206 51210 51218 51222 
51230 51234 51242 51246 51254 51258 51266 51270 51278 51282 51290 51294 51302 51306 51314 
51318 51326 51330 51338 51342 51350 51354 51362 51366 51374 51378 51386 51390 51398 51402 
51410 51414 51422 51426 51434 51438 51446 51450 51458 51462 51470 51474 51482 51486 51494 
51498 51506 51510 51518 51522 51530 51534 51542 51546 51554 51558 51566 51570 51578 51582 
51590 51594 51602 51606 51614 51618 51626 51630 51638 51642 51650 51654 51662 51666 51674 
51678 51686 51690 51698 51702 51710 51714 51722 51726 51734 51738 51746 51750 51758 51762 
52526 52530 52538 52542 52550 52554 52562 52566 52574 52578 52586 52590 52598 52602 52610 
52614 52622 52626 52634 52638 52646 52650 52658 52662 52670 52674 52682 52686 52694 52698 
52706 52710 52718 52722 52730 52734 52742 52746 52754 52758 52766 52770 52778 52782 52790 
52794 52802 52806 52814 52818 52826 52830 52838 52842 52850 52854 52862 52866 52874 52878 
52886 52890 52898 52902 52910 52914 52922 52926 52934 52938 52946 52950 52958 52962 52970 
52974 52982 52986 52994 52998 53006 53010 53018 53022 53030 53034 53042 53046 53054 53058 
53066 53070 53078 53082 53090 53094 53102 53106 53114 53118 53126 53130 53138 53142 53150 
53154 53162 53166 53174 53178 53186 53190 53198 53202 53210 53214 53222 53226 53234 53238 
53246 53250 53258 53262 53270 53274 53282 53286 54074 54078 54086 54090 54098 54102 54110 
54114 54122 54126 54134 54138 54146 54150 54158 54162 54170 54174 54182 54186 54194 54198 
54206 54210 54218 54222 54230 54234 54242 54246 54254 54258 54266 54270 54278 54282 54290 
54294 54302 54306 54314 54318 54326 54330 54338 54342 54350 54354 54362 54366 54374 54378 
54386 54390 54398 54402 54410 54414 54422 54426 54434 54438 54446 54450 54458 54462 54470 
54474 54482 54486 54494 54498 54506 54510 54518 54522 54530 54534 54542 54546 54554 54558 
54566 54570 54578 54582 54590 54594 54602 54606 54614 54618 54626 54630 54638 54642 54650 
54654 54662 54666 54674 54678 54686 54690 54698 54702 54710 54714 54722 54726 54734 54738 
54746 54750 54758 54762 54770 54774 54782 54786 54794 54798 54806 54810 55586 55590 55598 
55602 55610 55614 55622 55626 55634 55638 55646 55650 55658 55662 55670 55674 55682 55686 
55694 55698 55706 55710 55718 55722 55730 55734 55742 55746 55754 55758 55766 55770 55778 
55782 55790 55794 55802 55806 55814 55818 55826 55830 55838 55842 55850 55854 55862 55866 
55874 55878 55886 55890 55898 55902 55910 55914 55922 55926 55934 55938 55946 55950 55958 
55962 55970 55974 55982 55986 55994 55998 56006 56010 56018 56022 56030 56034 56042 56046 
56054 56058 56066 56070 56078 56082 56090 56094 56102 56106 56114 56118 56126 56130 56138 
56142 56150 56154 56162 56166 56174 56178 56186 56190 56198 56202 56210 56214 56222 56226 
56234 56238 56246 56250 56258 56262 56270 56274 56282 56286 56294 56298 56306 56310 
