# Supplementary material for: Localization Preference of Antimicrobial Peptides on Liquid-Disordered Membrane Domains
Source: Front Cell Dev Biol. 2020 May 19;8:350. doi: 10.3389/fcell.2020.00350 (PMC7248343; doi:10.3389/fcell.2020.00350)
Supplement: Supplementary file 2 [file Data_Sheet_2.zip › data_and_scripts/scripts/Note.txt]

When using data or scripts from this archive, please cite
Su J, Marrink SJ and Melo MN (2020) Localization Preference of Antimicrobial
Peptides on Liquid-Disordered Membrane Domains. Front. Cell Dev. Biol. 8:350.
doi: 10.3389/fcell.2020.00350

The script pep_kde_canny_epot_frag.py is the trajectory analyzer. It creates
the .dat files found in the previous directory. It accepts a '-h' flag for
usage info. It was run with the following parameters:

pep_kde_canny_epot_frag.py -f <xtc> -s <tpr> -n <ndx> -b -20000000 -o <out_epot.dat>

where ndx is a GROMACS-style index file, with a group for the peptide backbones
of the leaflet being analyzed, another for the first tail beads of that leaflet's
unsaturated lipid, and a third one for the first tail beads of the leaflet's saturated lipid.

Output is analyzed and plotted with the jupyter lab notebook
Epot_depth_area_analysis.ipynb

In there the two leaflets (for high concentrations) are averaged together and
confidence intervals computed for all the averages.
Pay attention that the variable 'resultsdir' points to the directory containing
the .dat files.

A number of in-house coded dependencies are needed for the script/notebook to
run. They are in the 'dependencies' subfolder and should be put somewhere where
python can find them.

table_generator.py: the workhorse for calculating non-bonded energy functions
        (its name stems from its initial design as producer of tabulated
        potentials.)

mdreader: a parallelizer of trajectory analysis;

ci.py: a calculator of confidence intervals by bootstrapping, with capability
       of computing autocorrelation functions and correcting the bootstrap
       resampling for data autocorrelation;

figscommon.py: common functionality to the plotting in the manuscript.

Further external dependencies can be inspected from the headers of the python
scripts. They are all satisfiable by PyPi.
