# Supplementary material for: Localization Preference of Antimicrobial Peptides on Liquid-Disordered Membrane Domains
Source: Front Cell Dev Biol. 2020 May 19;8:350. doi: 10.3389/fcell.2020.00350 (PMC7248343; doi:10.3389/fcell.2020.00350)
Supplement: Supplementary file 2 [file Data_Sheet_2.zip › data_and_scripts/scripts/dependencies/ci.py]

#!/usr/bin/env python3

###  Copyright 2020 Manuel N. Melo ###
#########################################################################
#  This program is free software: you can redistribute it and/or modify
#  it under the terms of the GNU General Public License as published by
#  the Free Software Foundation, either version 3 of the License, or
#  (at your option) any later version.
#
#  This program is distributed in the hope that it will be useful,
#  but WITHOUT ANY WARRANTY; without even the implied warranty of
#  MERCHANTABILITY or FITNESS FOR A PARTICULAR PURPOSE.  See the
#  GNU General Public License for more details.
#
#  You should have received a copy of the GNU General Public License
#  along with this program.  If not, see <http://www.gnu.org/licenses/>.
#########################################################################

import scikits.bootstrap
import numpy as np
import math
import itertools
from scipy.optimize import minimize, Bounds
from six.moves import range

"""Collection of functions to get correlation-corrected bootstrapped statistics

ci_time_correl really is the best one, as it fits multiple exponentials to the ACF,
integrates it, and calculates the number of independent samples from the IACT. It
then uses a modified subsampled bootstrap to estimate the correct CIs.
"""

class ExpnFn(object):
    def __init__(self, y, n):
        self.y = y
        self.n = n
        self.x = np.arange(len(y))/(len(y)-1)

        # We guesstimate the 1 expn coefficient from the point where it first
        # falls below 0.2
        test_ndx = np.where(y<=0.2)[0][0]
        test_x = self.x[test_ndx]
        test_val = self.y[test_ndx]
        # Mustn't let it be <= zero.
        if test_val <= 0.:
            test_val = 1e-2
        guess_coeff = -math.log(test_val)/test_x
        self.init_guess = np.array([guess_coeff, 1./self.n] * (self.n-1) + [guess_coeff])
        # Up to 10% randomization to help the solver
        self.init_guess[::2] *= 0.9 + 0.2*np.random.random(n) # from 0.9 to 1.1

        ub = np.array((np.inf,  1.) * (self.n-1) + (np.inf,)) 
        lb = np.array((1e-6,  1e-6) * (self.n-1) + (1e-6,)) 
        #print("lb: {}\nub: {}".format(lb, ub))
        self.bounds = Bounds(lb, ub)

        self.constraints = ({"type":"ineq", "fun":sum_under_one},
                            {"type":"ineq", "fun":coeffs_far_apart})

    @staticmethod
    def unroll_args(*args):
        #print("Unrolling args: {}".format(args))
        args = args[0]
        #print(" args now: {}".format(args))
        if not (len(args) % 2):  # must be an odd number of args
            raise ValueError("Wrong number of arguments")
        if len(args) == 1:
            preexps = [1.]
            coeffs = args
        else:
            preexps = args[1::2]
            preexps = np.append(preexps, 1-preexps.sum())
            coeffs = args[::2]
        return preexps, coeffs

    def __call__(self, args, *ignored):
        self.res = np.zeros_like(self.x)
        self.resids = np.zeros_like(self.x)
        self.weights = []
        self.preexps, self.coeffs = ExpnFn.unroll_args(args)
        for preexp, coeff in zip(self.preexps, self.coeffs):
            with np.errstate(under='raise'): 
                try:
                    expn = preexp * np.exp(-coeff*self.x)
                except FloatingPointError: # exp underflow
                    expn = np.zeros_like(self.x)
                    expn[0] = preexp
            self.weights.append(expn.sum())
            self.res += expn
        self.resids = self.y - self.res
        self.sumsq = (self.resids**2).sum()
        self.weights = np.array(self.weights)/self.res.sum()
        #self.solution = args
        #print("Evaluating {}  sumsq: {}".format(args, self.sumsq))
        return self.sumsq

    def __repr__(self):
        try:
            return "ExpnFn of order {} and with weights {}".format(self.n, self.weights)
        except AttributeError:
            return "ExpnFn of order {}".format(self.n)


def sum_under_one(*args):
    preexps, coeffs = ExpnFn.unroll_args(args[0])
    # After unrolling just need to check whether the last preexp is negative
    ret = preexps[-1]
    #print("Applying sum_under_one constraint with args {}    result: {}".format(args, ret))
    return ret

def coeffs_far_apart(*args):
    preexps, coeffs = ExpnFn.unroll_args(args[0])
    # All at least 20% apart 
    ret = coeffs.max()*0.8 - coeffs.min()
    #print("Applying coeffs_far_apart constraint with args {}    result: {}".format(args, ret))
    if len(coeffs) < 2:
        return 1
    else:
        return ret


def get_correl_frames(arr, correl_threshold=0.1):
    corr_ts = []
    for a in arr.T:
        avg = a-a.mean()
        crl = np.correlate(avg, avg, mode='full')[-len(a):]
        crl /= crl[0]
        corr_ts.append(np.where(crl<correl_threshold)[0][0])
    return  max(corr_ts)

def get_ci(arr, correl_frames=None):
    """Calculates bootstrapped average and 95% confidence intervals for each array along the 1st dimension of arr, correcting for autocorrelation."""
    if len(arr.shape)==1:
        arr = arr[:,None]
    if correl_frames is None:
        correl_frames = get_correl_frames(arr)
    splits = np.array_split(arr, len(arr)//correl_frames)
    splits = np.array([a.mean(axis=0) for a in splits])
    cis = [scikits.bootstrap.ci(a, output="errorbar")[:,0] for a in splits.T]
    return np.column_stack((arr.mean(axis=0), cis)), correl_frames

def fit_n_exps(arr, fit_tol=0.01):
    """Fits n exponential decays from 1 at x=0"""
    best_fit = None
    for n in itertools.count(start=1):
        fit_expn = ExpnFn(arr, n)
        res = minimize(fit_expn,
                       fit_expn.init_guess,
                       method='SLSQP',
                       bounds=fit_expn.bounds,
                       constraints=fit_expn.constraints)
        # Make sure the last call is the stored solution
        fit_expn(res.x)
        #print(fit_expn, fit_expn.init_guess, fit_expn.sumsq)
        if best_fit is None or fit_expn.sumsq < best_fit.sumsq*(1-fit_tol):
            best_fit = fit_expn
            continue
        if fit_expn.sumsq < best_fit.sumsq:
            best_fit = fit_expn
        break
    return best_fit

def get_ac(arr, normalize=True):
    if np.any(np.isnan(arr)):
        return get_ac_nan(arr, normalize=normalize)
    avg = arr - arr.mean()
    ac = np.correlate(avg, avg, mode='full')[-len(arr):]
    # if the first val is 0 then it means it is all zeros and we leave it thus.
    if ac[0] and normalize: 
        ac /= ac[0]
    return ac

def get_ac_nan(arr, normalize=True):
    avg = arr - np.nanmean(arr)
    ac = []
    ac.append((avg**2)[~np.isnan(arr)].sum())
    for shift in range(1, len(arr)):
        prod = avg[:-shift] * avg[shift:]
        ac.append(prod[~np.isnan(prod)].sum())
    ac = np.array(ac)
    # if the first val is 0 then it means it is all zeros and we leave it thus.
    if ac[0] and normalize: 
        ac /= ac[0]
    return ac

def get_iact(arr):
    return iact_from_ac(get_ac(arr))

def simple_iact(arr):
    return get_ac(arr).sum()

def iact_from_ac(ac):
    if not ac[0]: # all-zero case
        return 1.
    best_fit = fit_n_exps(ac) 
    # fit_n_exps always normalizes the data length to 1. When calcing the
    # iact analytically must multiply to get value in #frames.
    return len(ac)*sum([preexp/coeff for preexp, coeff in
                            zip(best_fit.preexps, best_fit.coeffs)])

def bootstrap_subsampled(sub_samples, *args, **kwargs):
    # Our custom bootstrap indexing, that only resamples sub_samples at once.
    def bootstrap_indices(data, n_samples):
        #print("calling monkeypatched boostrap_indices on data of len {}".format(len(data)))
        for _ in range(n_samples):
            yield np.random.randint(data.shape[0], size=(sub_samples,))
    # Our custom jackknife indexing, that leaves out chunks of sub_samples size at once.
    def jackknife_indices(data):
        #print("calling monkeypatched jackknife_indices on data of len {}".format(len(data)))
        jack_ndxs = np.array_split(np.arange(len(data)), sub_samples)
        return (np.concatenate(jack_ndxs[:i] + jack_ndxs[i+1:]) for i in range(sub_samples))
    # Monkey patch, because the scikits.bootstrap module doesn't provide enough flexibility
    bkp_bootstrap_indexes = scikits.bootstrap.bootstrap.bootstrap_indexes
    bkp_jackknife_indexes = scikits.bootstrap.bootstrap.jackknife_indexes
    scikits.bootstrap.bootstrap.bootstrap_indexes = bootstrap_indices
    scikits.bootstrap.bootstrap.jackknife_indexes = jackknife_indices

    # The actual call
    cis = scikits.bootstrap.ci(*args, **kwargs)

    #restore original funcs
    scikits.bootstrap.bootstrap.bootstrap_indexes = bkp_bootstrap_indexes
    scikits.bootstrap.bootstrap.jackknife_indexes = bkp_jackknife_indexes
    return cis

def ci_time_correl(arr, *args, **kwargs):
    iact = get_iact(arr) 
    nan_vals = np.isnan(arr)
    if np.any(nan_vals):
        arr = arr[~nan_vals]
    uncorr_samples = int(len(arr)/iact)
    #print("Integrated correlation time (#frames): "
    #      "{} (analytical)  {} (numerical)  Will use {} uncorrelated samples."
    #      .format(iact, iact_num, uncorr_samples))
    return bootstrap_subsampled(uncorr_samples, arr, *args, **kwargs)
