# Supplementary material for: Localization Preference of Antimicrobial Peptides on Liquid-Disordered Membrane Domains
Source: Front Cell Dev Biol. 2020 May 19;8:350. doi: 10.3389/fcell.2020.00350 (PMC7248343; doi:10.3389/fcell.2020.00350)
Supplement: Supplementary file 2 [file Data_Sheet_2.zip › data_and_scripts/scripts/dependencies/table_generator.py]

#!/usr/bin/python

###  Copyright 2013 Manuel N. Melo, Djurre de Jong-Bruininck ###
#########################################################################
#  This program is free software: you can redistribute it and/or modify
#  it under the terms of the GNU General Public License as published by
#  the Free Software Foundation, either version 3 of the License, or
#  (at your option) any later version.
#
#  This program is distributed in the hope that it will be useful,
#  but WITHOUT ANY WARRANTY; without even the implied warranty of
#  MERCHANTABILITY or FITNESS FOR A PARTICULAR PURPOSE.  See the
#  GNU General Public License for more details.
#
#  You should have received a copy of the GNU General Public License
#  along with this program.  If not, see <http://www.gnu.org/licenses/>.
#########################################################################

## Template for the .mdp file #############
import argparse
import sys
import numpy
import math

verstring="v21062013 by Manuel Melo (m.n.melo@rug.nl) and Djurre de Jong-Bruininck (djurredejong@yahoo.com)"
numpy.seterr(divide='ignore', invalid='ignore')

def main(argv=None):

    ## Options
    parser = argparse.ArgumentParser(description="Generates GROMACS-compatible potential tables.", formatter_class=argparse.ArgumentDefaultsHelpFormatter)
    parser.add_argument('-o', metavar='NAME', dest='outname', default=None,
            help = 'file\tOutput filename. \'None\' means no table output.')
    parser.add_argument('-q', metavar='TYPE', choices=['cut-off','shift','switch','RF'], dest='qmode', default='shift',
            help = 'enum\tCoulomb potential type: cut-off, shift, switch, or RF.')
    parser.add_argument('-lj', metavar='TYPE', choices=['cut-off','shift','switch'], dest='ljmode', default='shift',
            help = 'enum\tLennard-Jones potential type: cut-off, shift, or switch.')
    parser.add_argument('-eps', metavar='VALUE', type=float, dest='eps', default='15',
            help = 'real\tRelative direct-space dielectric constant of the system.')
    parser.add_argument('-epsrf', metavar='VALUE', type=float, dest='epsrf', default='63',
            help = 'real\tRelative RF-space dielectric constant of the system. 0 means infinity.')
    parser.add_argument('-qcut', metavar='RADIUS', type=float, dest='qcut', default='1.2',
            help = 'real\tCoulomb potential cut-off.')
    parser.add_argument('-ljcut', metavar='RADIUS', type=float, dest='ljcut', default='1.2',
            help = 'real\tLJ potential cut-off.')
    parser.add_argument('-qsw', metavar='RADIUS', type=float, dest='qsw', default='0.0',
            help = 'real\tDistance to begin shifting/switching the Coulomb potential.')
    parser.add_argument('-ljsw', metavar='RADIUS', type=float, dest='ljsw', default='0.9',
            help = 'real\tDistance to begin shifting/switching the LJ potential.')
    parser.add_argument('-stop', metavar='RADIUS', type=float, dest='stop', default='2.5',
            help = 'real\tRadius to extend the table to.')
    parser.add_argument('-res', metavar='WIDTH', type=float, dest='res', default='0.002',
            help = 'real\tResolution of the table.')
    parser.add_argument('-ljd', metavar='POWER', type=int, dest='ljd', default=6,
            help = 'int \tPower of dispersive LJ component.')
    parser.add_argument('-ljr', metavar='POWER', type=int, dest='ljr', default=12,
            help = 'int \tPower of repulsive LJ component.')
    parser.add_argument('-ocomb', metavar='NAME', dest='outcombname', default=None,
            help = 'file\tOutput filename for a combination of a Coulombic potential/force and a LJ potential/force according to -ljsigma, -ljepsilon, and -qz.\n\t\t\'None\' means no output.')
    parser.add_argument('-qz', metavar='CHARGE', type=float, dest='qz', default='1',
            help = 'real\tProduce a Coulombic plot using this value as the q*q factor.')
    parser.add_argument('-ljsigma', metavar='DIST', type=float, dest='ljsigma', default='0.47',
            help = 'real\tProduce a LJ plot using this sigma value.')
    parser.add_argument('-ljepsilon', metavar='ENERGY', type=float, dest='ljepsilon', default='5.3',
            help = 'real\tProduce a LJ plot using this epsilon value.')

    # Parse
    opts = parser.parse_args(sys.argv[1:])
    if opts.outname is None and opts.outcombname is None:
        sys.exit("Error: You didn't ask me to calculate anything. You must ask for the generation of a table (option -o), a combined LJ+Coulomb table (option -ocomb), or both.")
    if opts.epsrf == 0:
        opts.epsrf = numpy.inf
    
    r = numpy.arange(int(opts.stop/opts.res)+1,dtype=numpy.float64)*opts.res
    # Collect the options in a pot_opts object. The repulsive and dispersive power names are stored together for correct printing later.
    coulpot = CoulPotential(mode=opts.qmode, r=r, r1=opts.qsw, rc=opts.qcut, eps=opts.eps, epsrf=opts.epsrf)
    ljpot = LJPotential(mode=opts.ljmode, r=r, power=(opts.ljd,opts.ljr), r1=opts.ljsw, rc=opts.ljcut)
    
    if opts.outname:
        output_table(opts.outname, coulpot, ljpot)
    
    if opts.outcombname:
        output_comb(opts.outcombname, ljpot, coulpot, sigma=opts.ljsigma, epsilon=opts.ljepsilon, qq=opts.qz)


#####################
# Classes
#####################

class Potential(object):
    """ Base class for the potentials. Instatiate the specific LJPotential or CoulPotential instead.
    
    """
    def __init__(self):
        self.power = None
        self.typ = None
        self.r = None
        self.mode = None
        self.r1 = None
        self.rc = None
        self.eps = None
        self.epsrf = None
        self.clip = True

    def _setparms(self):
        if self.r is None:
            # By default, extend rc by 1nm and round up to the nearest half nanometer.
            self.rmax = math.ceil((self.rc+1)/.5)*.5
            self.r = numpy.linspace(0,self.rmax,int(self.rmax/0.002)+1)
        else:
            self.rmax = numpy.max(self.r)

    def calc_pot(self):
        """ This method looks up the mode in the function dictionary and sets self.pots to the appropriate array of potential/force values.
            Stuff above +/-1e36 or smaller in absolute value than 1e-36 is clipped, due to apparent GROMACS precision issues.
        
        """
        pots = []
        for pwr in self.power:
            self.a = pwr
            pots.extend(func_dict[self.mode][0](self))
        pots = numpy.array(pots)
        if not self.typ == "LJ":
            pots /= self.eps
        # Clipping and zeroing
        if self.clip:
            pots = numpy.clip(pots, -1e36, 1e36, out=pots)
            pots[:,0] = 0.0
        self.pots = pots

    def do_header(self):
        self.header = func_dict[self.mode][1](self)

    def combine(self, *args, **kwargs):
        pass

    def plot(self, *args, **kwargs):
        """Base function for plotting force or potential functions. It is called by fplot and vplot (you should use those).
         Takes the same arguments as the combine() function, with the exception of the 'fig' and 'plttyp' arguments:
         if fig id None (the default), create a new figure, else draw in the passed figure;
         plot the potential or the force according to the value passed to plttyp ("pot", the default, vs. "force"). 
         
        """
        if not pylab_available:
            raise ImportError("Potential plotting is only available through matplotlib functions. Make sure that package is installed and in the python search path.")
        fig = kwargs.pop('fig', None)
        plttyp = kwargs.pop('plttyp', 'pot')
        if fig is None:
            figure = pylab.figure()
        else:
            figure = fig
        ax = figure.add_subplot(111)
        self.combine(*args, **kwargs)
        if plttyp == 'pot':
            ax.plot(self.r, self.totalpot[0])
            ax.set_xlim(0.3,self.rc+.5);ax.set_ylim(-10,10)
        else:
            ax.plot(self.r, self.totalpot[1])
            ax.set_xlim(0.3,self.rc+.5);ax.set_ylim(-30,30)
        figure.show()
        pylab.draw()
        return figure

    def fplot(self, *args, **kwargs):
        """Plot a force of a certain shape, using the same arguments as the combine() function, with the exception of the 'fig' argument:
         if fig is None, create a new figure, else draw in the passed figure.
         
        """
        kwargs['plttyp']='force'
        return self.plot(*args, **kwargs)

    def vplot(self, *args, **kwargs):
        """Plot a potential of a certain shape, using the same arguments as the combine() function, with the exception of the fig argument:
         if fig is None, create a new figure, else draw in the passed figure.
         
        """
        kwargs['plttyp']='pot'
        return self.plot(*args, **kwargs)

class LJPotential(Potential):
    """ A Lenard-Jones potential.
    The mode can be any of "shift", "switch" or "cut-off";
    power must be a two-element tuple (the dispersive-repulsive powers, (6,12) by default);
    r1 and rc are the radii to initiate shifting/switching and the cutoff radius;
    r is the positions array (by default with a resolution of 0.002 and going up to rmax, where rmax is obtained by rounding to the closest .5nm, at least 1nm greater than rc).
    clip decides whether to zero the potential for the first value of r and clip above +/-1e32.
    
    """
    def __init__(self, mode="shift", r=None, power=(6,12), r1=0.9, rc=1.2, clip=True):
        super(LJPotential, self).__init__()
        self.typ = "LJ"
        self.r = r
        self.mode = mode
        self.r1 = float(r1)
        self.rc = float(rc)
        self.dpot = None
        self.rpot = None
        if len(power) == 2:
            self.power = power
        else:
            raise TypeError("Class LJPotential was instantiated with parameter 'power' not of length 2. Try with a tuple/list of the correct length.")
        self.lja = "-".join(map(str,self.power))  #For the output of the potential type.
        self.clip = clip
        # Fill up the rest of the defaults
        self._setparms()
        # Done initializing variables. Let's do something with them:
        self.calc_pot()
        self.do_header()
        self.pots[:2] *= -1 # Symmetrize the dispersive part
        self.dpot = self.pots[:2]
        self.rpot = self.pots[2:]


    def combine(self, sigma=0.47, epsilon=5.0, comb='se'):
        """ combine() will scale the potentials by sigma and epsilon, according to the potential's powers, and combine them into a LJ potential.
            If the optional argument 'comb' is changed from its default of 'se' to 'C' the two arguments will instead be interpreted as a Cm-Cn combination and will be applied directly (where m and n are the potential powers the potential was instantiated with).

        """
        if comb == 'se':
            # Transform into Cm and Cn
            self.Cn, self.Cm = cacb(sigma, epsilon, self.power[0], self.power[1])
            self.sigma = sigma
            self.epsilon = epsilon
            self.combheader = "combined according to sigma=%G and epsilon=%G (C%g=%G and C%g=%G)" % (self.sigma, self.epsilon, self.power[0], self.Cm, self.power[1], self.Cn)
        else:
            self.Cm = sigma
            self.Cn = epsilon
            self.sigma, self.epsilon = sigeps(self.Cm, self.Cn, self.power[0], self.power[1])
            self.combheader = "combined according to C%g=%G and C%g=%G (sigma=%G and epsilon=%G)" % (self.power[0], self.Cm, self.power[1], self.Cn, self.sigma, self.epsilon)
        mult = numpy.array([self.Cm,self.Cm,self.Cn,self.Cn])
        self.scaledpot = self.pots * mult[:,numpy.newaxis]
        self.totalpot  = self.scaledpot[:2] + self.scaledpot[2:]
        return self.totalpot

class CoulPotential(Potential):
    """ A Coulombic potential.
    The mode can be any of "shift", "switch", "cut-off" or "RF";
    power is the power of the potential dependence on distance (1 by default);
    r1 and rc are the radii to initiate shifting/switching and the cutoff radius;
    r is the positions array (by default with a resolution of 0.002 and going up to rmax, where rmax is obtained by rounding to the closest .5nm, at least 1nm greater than rc).
    eps is the epsilon value for scaling and also for Reaction-Field calculation
    epsrf is the Reaction-Field epsilon.
    (note that scaling by the electric conversion factor will still have to be done).
    clip decides whether to zero the potential for the first value of r and clip above +/-1e32.

    """
    #electric conversion factor
    elec_cf = 138.935485

    def __init__(self, mode="shift", r=None, power=1, r1=0.0, rc=1.2, eps=15.0, epsrf=63.0, clip=True):
        self.typ = "Coul"
        self.r = r
        self.mode = mode
        self.r1 = float(r1)
        self.rc = float(rc)
        self.eps = float(eps)
        self.epsrf = float(epsrf)
        self.power = (power,)
        self.clip = clip
        # Fill up the rest of the defaults
        self._setparms()
        # Done initializing variables. Let's do something with them:
        self.calc_pot()
        self.do_header()

    def combine(self, qq=1):
        """ combine() will scale the potential according to the qq (interpreted as the q*q product). Scaling by the electric conversion factor (138.935485 kJ/mol-1) will also be performed.

        """
        self.combheader = "scaled by the electric conversion factor=%G and by the charge product factor q*q=%G" % (self.elec_cf, qq)
        self.scaledpot = self.pots * qq * self.elec_cf
        self.totalpot = self.scaledpot
        return self.totalpot

#####################
# Functions
#####################

def output_table(fname, Cpot, LJpot):
    if not numpy.all(Cpot.r == LJpot.r):
        raise ValueError("Potentials passed to output_table() have differing distance arrays (r).")
    precision = str(max(1, len("%.10g" % (math.modf(Cpot.r[1]-Cpot.r[0])[0]))-2)) # Hopefully cleans out rounding noise.
    header = """#
#  Produced by table_generator.py %s
#  %s
#
#  %s
#  %s
#
""" % (verstring," ".join(sys.argv), Cpot.header, LJpot.header)
    header = header.encode('utf-8')
    with open(fname, 'wb') as OUT:
        OUT.write(header)
        numpy.savetxt(OUT, numpy.concatenate((Cpot.r[numpy.newaxis,:], Cpot.pots, LJpot.pots)).T, fmt="%."+precision+"f %.10E %.10E %.10E %.10E %.10E %.10E")

def output_comb(fname, ljpot, qpot, **kwargs):
    if not numpy.allclose(ljpot.r, qpot.r):
        raise ValueError("output_comb() was passed two potentials with different r's.")
    # Parameter extraction / default setting (we have to send the right number/type of parameters to each potential type's combine() function).
    sigma = kwargs.pop('sigma', 0.47)
    epsilon = kwargs.pop('epsilon', 5.3)
    comb = kwargs.pop('comb', 'se')
    qq = kwargs.pop('qq', 1)

    ljpot.combine(sigma, epsilon, comb)
    qpot.combine(qq)

    precision = str(max(1, len("%.10g" % (math.modf(ljpot.r[1]-ljpot.r[0])[0]))-2)) # Hopefully cleans out rounding noise.
    header = """#
#  Produced by table_generator.py %s
#  %s
#
#  %s
#   %s
#  %s
#   %s
#
""" % (verstring," ".join(sys.argv), qpot.header, qpot.combheader, ljpot.header, ljpot.combheader)
    header = header.encode('utf-8')
    with open(fname, 'wb') as OUT:
        OUT.write(header)
        numpy.savetxt(OUT, numpy.concatenate((ljpot.r[numpy.newaxis,:],qpot.totalpot,ljpot.totalpot)).T, fmt="%."+precision+"f %.10E %.10E %.10E %.10E")

def sigeps(Ca,Cb,a=6,b=12):
  """C_a and C_b are the C_a and C_b parameters, 
  a and b determine the shape of the potential,
  where 'a' dispersive and 'b' is repulsive. Sigma
  and epsilon are returned. For 12-6 potentials 
  this is easy to do, for other it is not."""
 
  Ca,Cb,a,b=[float(i) for i in (Ca,Cb,a,b)]      # Coulomb potential and derivative
  try:
    sigma=(Cb/Ca)**(1./(b-a))                      
    epsilon = Ca/((b/(b-a))*(b/a)**(a/(b-a))*sigma**a)
  except ZeroDivisionError:
      return float('nan'), float('nan')
  return sigma,epsilon

def cacb(sig,eps,a=6,b=12):
  """ a and b determine the shape of the potential,
  where 'a' dispersive and 'b' is repulsive.
  C_a and C_b parameters are returned. For 12-6 potentials 
  this is easy to do, for other it is not."""

  sig,eps,a,b=[float(i) for i in (sig,eps,a,b)]
  Ca=(b/(b-a))*(b/a)**(a/(b-a))*eps*sig**a
  Cb=(b/(b-a))*(b/a)**(a/(b-a))*eps*sig**b
  return Cb,Ca


# Potentials/Forces
####################

# As per Djurre's advice, I'm clipping stuff above +/-1e36 or smaller in absolute value than 1e-36.
# This is only done within the Potential object; these functions still return a pure potential/force.

# The GMX manual is buggy in the derivation of shift;
# only accounts for a=1. Corrected here.
def pot_shift(p_opts):
    A = -p_opts.a*(p_opts.rc+2*p_opts.rc+(p_opts.a+1)*(p_opts.rc-p_opts.r1)) / (p_opts.rc**(p_opts.a+2)*(p_opts.rc-p_opts.r1)**2)
    B = (2*p_opts.rc*p_opts.a/(p_opts.rc-p_opts.r1)+p_opts.a*(p_opts.a+1)) / (p_opts.rc**(p_opts.a+2)*(p_opts.rc-p_opts.r1)**2)
    C = 1/p_opts.rc**p_opts.a - (A*(p_opts.rc-p_opts.r1)**3)/3 - B*(p_opts.rc-p_opts.r1)**4/4

    res = numpy.empty((2, len(p_opts.r)), dtype=numpy.float32)
    # potential
    res[0] =   ((p_opts.r<p_opts.rc)
          * (numpy.power(p_opts.r,-p_opts.a) - C 
          - (p_opts.r>=p_opts.r1) * (A * numpy.power(p_opts.r-p_opts.r1, 3)/3 + B * numpy.power(p_opts.r-p_opts.r1, 4)/4)))
    # force
    res[1] =   ((p_opts.r<p_opts.rc) * 
            (p_opts.a*numpy.power(p_opts.r,-(p_opts.a+1))
          + (p_opts.r>=p_opts.r1) * ( A * numpy.power(p_opts.r-p_opts.r1, 2) + B * numpy.power(p_opts.r-p_opts.r1, 3))))
    return res

def pot_switch(p_opts):
    ksw = 1/(p_opts.rc-p_opts.r1)
    #the switch function
    swi   = (p_opts.r<=p_opts.r1) + (p_opts.r>p_opts.r1)*(p_opts.r<p_opts.rc)* (1 - 10*numpy.power(p_opts.r-p_opts.r1,3)*ksw**3 + 15*numpy.power(p_opts.r-p_opts.r1,4)*ksw**4 - 6*numpy.power(p_opts.r-p_opts.r1,5)*ksw**5) 
    swi1  = (p_opts.r>p_opts.r1)*(p_opts.r<p_opts.rc)*           (   -30*numpy.power(p_opts.rc-p_opts.r,2)*numpy.power(p_opts.r1-p_opts.r,2)*ksw**5) 
    v = numpy.abs(numpy.power(p_opts.r,-p_opts.a) * swi)
    f = numpy.abs(p_opts.a*numpy.power(p_opts.r,-(p_opts.a+1)) * swi - numpy.power(p_opts.r,-p_opts.a) * swi1)
    return numpy.vstack((v,f))

def pot_cutoff(p_opts):
    v = numpy.power(p_opts.r,-p_opts.a)
    f = p_opts.a*numpy.power(p_opts.r,-(p_opts.a+1))
    v[p_opts.r >= p_opts.rc] = 0.0
    f[p_opts.r >= p_opts.rc] = 0.0
    return numpy.vstack((v,f))

def pot_rf(p_opts):
    missing = ''
    if p_opts.eps is None:
        missing = 'epsilon'
    elif p_opts.epsrf is None:
        missing = 'epsilon_rf'
    if missing:
        raise TypeError("Class Potential was instantiated with mode RF but no {} was passed to it. "
                        "You'll have to be \"cleverer\" if you intend to do a RF LJ potential.".format(missing))

    if numpy.isinf(p_opts.epsrf):
        krf = 1/(p_opts.rc**3*2)
    else:
        krf = (1/p_opts.rc**3)*(p_opts.epsrf-p_opts.eps)/(2*p_opts.epsrf+p_opts.eps)
    crf = (1/p_opts.rc)+krf*p_opts.rc**2
    v   = numpy.power(p_opts.r,-1) + krf*numpy.power(p_opts.r,2) - crf
    f   = numpy.power(p_opts.r,-2) - 2*krf*p_opts.r
    v = numpy.where(p_opts.r >= p_opts.rc, 0.0, v)
    f = numpy.where(p_opts.r > p_opts.rc, 0.0, f)
    return numpy.vstack((v,f))

# Name-printing
####################

def str_shift(p_opts):
    if p_opts.typ == "Coul":
        return "Electrostatics: Shifted with epsilon=%s, r-switch=%s and r-cutoff=%s" % (p_opts.eps, p_opts.r1, p_opts.rc)
    else:
        return "Van der Waals: Shifted %s with r-switch=%s and r-cutoff=%s" % (p_opts.lja, p_opts.r1, p_opts.rc)

def str_switch(p_opts):
    if p_opts.typ == "Coul":
        return "Electrostatics: Switched with epsilon=%s, r-switch=%s and r-cutoff=%s" % (p_opts.eps, p_opts.r1, p_opts.rc)
    else:
        return "Van der Waals: Switched %s with r-switch=%s and r-cutoff=%s" % (p_opts.lja, p_opts.r1, p_opts.rc)

def str_cutoff(p_opts):
    if p_opts.typ == "Coul":
        return "Electrostatics: Plain cutoff with epsilon=%s and r-cutoff=%s" % (p_opts.eps, p_opts.rc)
    else:
        return "Van der Waals: %s with plain cutoff and r-cutoff=%s" % (p_opts.lja, p_opts.rc)

def str_rf(p_opts):
    return "Electrostatics: Reaction-Field with epsilon=%s, epsilon-rf=%s and r-cutoff=%s" % (p_opts.eps, p_opts.epsrf, p_opts.rc)

####################
func_dict = dict([["cut-off", [pot_cutoff, str_cutoff]], 
                  ["shift",   [pot_shift, str_shift]],
                  ["switch",  [pot_switch, str_switch]],
                  ["RF",      [pot_rf, str_rf]]])

##################################################################
##################################################################

try:
    import pylab
    pylab_available = True
except ImportError:
    pylab_available = False
if __name__ == "__main__":
    main(sys.argv)
