# Supplementary material for: Localization Preference of Antimicrobial Peptides on Liquid-Disordered Membrane Domains
Source: Front Cell Dev Biol. 2020 May 19;8:350. doi: 10.3389/fcell.2020.00350 (PMC7248343; doi:10.3389/fcell.2020.00350)
Supplement: Supplementary file 2 [file Data_Sheet_2.zip › data_and_scripts/scripts/dependencies/figscommon.py]

import matplotlib
import matplotlib.pyplot as plt
import numpy as np
np.seterr(all='raise')
import ci
import pandas as pd
import re
import uncertainties
import multiprocessing
from IPython.display import display_html

red = (0.880, 0.022, 0.0)
gray = (0.7, 0.7, 0.7)
green = (0.034, 0.77, 0.0)
orange = 'orange'
blue = "tab:blue"
olive = 'olive'

def set_plt_params():
    matplotlib.rcdefaults()
    #mbp mid-2010's dpi
    #dpi = (1280**2+800**2)**.5/13.3
    #benq gl2460's dpi
    dpi = (1920**2+1080**2)**.5/24
    plt.rcParams['figure.dpi'] = dpi
    plt.rcParams['font.family'] = 'sans-serif'
    plt.rcParams['font.sans-serif'] = 'Arial'
    plt.rcParams['font.monospace'] = 'Ubuntu Mono'
    plt.rcParams['font.size'] = 8
    plt.rcParams['axes.labelsize'] = 9
    plt.rcParams['axes.labelweight'] = 'normal'
    plt.rcParams['xtick.labelsize'] = 8
    plt.rcParams['ytick.labelsize'] = 8
    plt.rcParams['legend.fontsize'] = 8
    plt.rcParams['figure.titlesize'] = 9
    plt.rcParams['lines.linewidth'] = 0.8
    plt.rcParams["errorbar.capsize"] = 1.5
    plt.rcParams['hatch.linewidth'] = 4
    plt.rcParams['hatch.color'] = (1,1,1,0.4)
    
def load_data(fname):
    dat = np.loadtxt(fname)[:,1:]
    fields = re.split("\s\s\s*", open(fname).readline().strip())[2:]
    return pd.DataFrame(dat, columns=fields)
    
def ci_time_correl_manydata(arrs):
    iact = max(map(ci.get_iact, arrs))
    data = np.concatenate(arrs)
    uncorr_samples = int(len(data)/iact)
    return np.max(ci.bootstrap_subsampled(uncorr_samples, data, output="errorbar")), iact

def filtered_dataset_ci(datas, use_uncertainties=True):
    filtered_datas = [dt[np.isfinite(dt)] for dt in datas]
    if np.any(np.array([arr.size for arr in filtered_datas]) == 0):
        raise ValueError(datas)
    avg = np.nanmean(np.concatenate(filtered_datas))
    ci, iact = ci_time_correl_manydata(filtered_datas)
    if use_uncertainties:
        avg = uncertainties.ufloat(avg, ci)
        return avg, iact
    else:
        return avg, ci, iact

def filtered_dataset_ci_no_uncertainties(datas):
    return filtered_dataset_ci(datas, use_uncertainties=False)

def get_avgs_ci(datasets, use_uncertainties=False):
    pool = multiprocessing.Pool()
    if use_uncertainties:
        avgs_iacts = pool.map(filtered_dataset_ci, zip(*[d.T for d in datasets]))
    else:
        avgs_iacts = pool.map(filtered_dataset_ci_no_uncertainties, zip(*[d.T for d in datasets]))
    return np.array(avgs_iacts)

def display_side_by_side(*args): # adapted from https://stackoverflow.com/questions/38783027/jupyter-notebook-display-two-pandas-tables-side-by-side
    html_str=''
    for df1, df2, title1, title2 in args:
        str1 = df1.to_html()
        str1 = str1.replace('<thead>', '<thead><tr><th style="text-align: center;" colspan=4>{}</th></tr>'.format(title1))
        #print(str1)
        str2 = df2.to_html()
        str2 = str2.replace('<thead>', '<thead><tr><th style="text-align: center;" colspan=4>{}</th></tr>'.format(title2))
        html_str += str1 + "&nbsp;" + str2 + "&emsp;&emsp;&emsp;&emsp;"
    html_str = html_str.replace('<table','<table style="display:inline"')
    display_html(html_str,raw=True)
    print(); print()
