# Supplementary material for: Localization Preference of Antimicrobial Peptides on Liquid-Disordered Membrane Domains
Source: Front Cell Dev Biol. 2020 May 19;8:350. doi: 10.3389/fcell.2020.00350 (PMC7248343; doi:10.3389/fcell.2020.00350)
Supplement: Supplementary file 2 [file Data_Sheet_2.zip › data_and_scripts/scripts/pep_kde_canny_epot_frag.py]

#!/usr/bin/env python3
import sys
import mdreader
import MDAnalysis
from MDAnalysis.analysis import distances
import numpy as np
import scikits.bootstrap as bootstrap
from sklearn.neighbors.kde import KernelDensity
from skimage import feature, measure, morphology
import scipy.ndimage as ndi
from PIL import Image
import re
from table_generator import LJPotential, CoulPotential
import itertools

############################################################################
# This script splits an input of lipids into ld lo and interface regions
# with an image contrast approach (KDE of the xy positions, followed by a
# Canny filter, as per Jefferys).
# The script then calcs the NB epot of the interactions of peptides with
# either region, with themselves, and with the solvent.
# It also computes the epot of the lo/ld phospholipids relative to the rest,
# discriminated by their being or not in contact with a peptide.
#
# It requires a gromacs ff topology in a parseable format, i.e. after
# preprocessment (use gmx grompp with the -pp option).

NAN = float('nan')

class EnergyGroup(object):
    def __init__(self, ref, other, interaction, factor=1.0, delete_self=True, refbead=0):
        self.ref_fragments = ref
        self.ref_frag = ref[0].atoms
        self.frag_ats = len(self.ref_frag)
        if not all([len(frag.atoms) == self.frag_ats for frag in self.ref_fragments]):
            raise ValueError("Not all molecules in the reference group have the same number of atoms.")
        self.other = other
        self.factor = factor
        self.dsts = np.empty((len(self.ref_frag), len(other)), dtype=np.float64)
        self.delete_self = delete_self
        #self.refbeads = [frag.atoms[refbead] for frag in self.ref_fragments].sum()
        self.refbeads = sum([frag.atoms[refbead] for frag in self.ref_fragments])

        # We first make a dict of c6/c12/q per fragment type
        self.types_pots = {}
        # then collect each in a sequential list
        self.frag_params = []
        for frag in self.ref_fragments:
            frag = frag.atoms
            types = "_".join(frag.types)
            if not types in self.types_pots:
                c6 = np.zeros((len(frag), len(other)), dtype=np.float64)
                c12 = np.zeros_like(c6)
                q = np.zeros_like(c6)
                for i, prt in enumerate(frag.types):
                    idict = interaction[prt]
                    for j, othr in enumerate(other.types):
                        c6[i,j], c12[i,j] = idict[othr]
                q[:] = frag.charges[:,None] * other.charges[None,:]
                self.types_pots[types] = (c6, c12, q)
            self.frag_params.append(self.types_pots[types])

    def get_epot(self):
        debug("Getting epot for {}".format(self))
        fragpots_lj = []
        fragpots_q = []
        for frag, (c6, c12, q) in zip(self.ref_fragments, self.frag_params):
            frag = frag.atoms
            distances.distance_array(frag.positions, self.other.positions, box=syst.dimensions, result=self.dsts, backend='serial') 
            self.dsts /= 10.
            ctx = self.dsts < 1.2
            # shortcut for speeding up. Assumes 'other' either doesn't contain this fragment,
            # or will at least contain its first atom -- only if that one is present do we
            # more extensively check for others.
            if self.delete_self and frag.indices[0] in self.other.indices:
                delmask = np.in1d(self.other.indices, frag.indices)
                ctx[:,delmask] = False
            neigh_dists = self.dsts[ctx]
            fragpot_lj = np.zeros_like(c6)
            fragpot_q = np.zeros_like(q)
            if len(neigh_dists):
                #try:
                #except:
                #    print(" self.dsts shape {}".format(self.dsts.shape))
                #    print(" Dists shape {}".format(neigh_dists.shape))
                #    print(" Fragment {}".format(frag_i))
                #    print("  indices {}".format(frag.indices))
                #    print("  filtered otherindices {}".format(self.other.indices[~delmask]))
                #    overlaps = np.zeros(self.dsts.shape, dtype=np.bool)
                #    overlaps[ctx] = neigh_dists == 0.
                #    overlaps = np.where(overlaps)
                #    print("  overlapping frag  atid(s): {}".format(frag.indices[overlaps[0]]))
                #    print("  overlapping other atid(s): {}".format(self.other.indices[~delmask][overlaps[1]]))
                #    raise ValueError("Found overlapping atoms when computing epot.")
                ljpot = LJPotential(r=neigh_dists, clip=False)
                qpot = CoulPotential(r=neigh_dists, clip=False)
                fragpot_lj[ctx] = ljpot.dpot[0] * c6[ctx] + ljpot.rpot[0] * c12[ctx]
                fragpot_q[ctx] = qpot.pots[0] * q[ctx] * qpot.elec_cf
            fragpots_lj.append(fragpot_lj.sum(axis=1))
            fragpots_q.append(fragpot_q.sum(axis=1))
        self.epot_lj = np.concatenate(fragpots_lj) * self.factor
        self.epot_q = np.concatenate(fragpots_q) * self.factor
        self.epot = self.epot_lj + self.epot_q

    def split_epot(self, *ndxs):
        self.splits = []
        for ndx in ndxs:
            if len(ndx):
                self.splits.append(self.epot[ndx].mean())
            else:
                self.splits.append(NAN)
        return self.splits

    def close_far_frags(self):
        fragpots = self.epot.reshape(-1, len(self.ref_frag)).sum(axis=1)
        fragpots = fragpots.astype(np.bool)
        return fragpots.nonzero()[0], (~fragpots).nonzero()[0] 

    def split_avg_frag_epot_near_far(self, phase_ndx, mask=None):
        """Sums and averages the epot fragment-wise, split by near and far.

        Only operates on the fragments given by the indices in 'phase_ndx', so that
        one can specify Ld/Lo phases, for instance.
        Near: fragments that have nonzero interaction potential with the 
              'other' group.
        Far:  fragments that have zero interaction potential with the 'other'
              group.
        This seems pretty moot, since 'Far' will always be zero. But if 'mask'
        is passed then it'll be used to split the two, rather than the epot being
        nonzero. 'mask' is always returned. This is useful for computing the epots
        and mask of lipids relative to peptides, and then to use the mask for
        calc'ing the epots relative to other groups.
        """
        fragpots = self.epot.reshape(-1, len(self.ref_frag)).sum(axis=1)
        if not len(phase_ndx):
            return NAN, NAN, None
        fragpots = fragpots[phase_ndx]
        if mask is None:
            mask = fragpots != 0
        # Beware of failing averages for lack of elements.
        if np.all(mask):
            return fragpots.mean(), NAN, mask 
        elif not np.any(mask):
            return NAN, fragpots.mean(), mask 
        return fragpots[mask].mean(), fragpots[~mask].mean(), mask 

    def near_far(self, edge_cdx, lo_cdx, ld_cdx, lo_mask=None, ld_mask=None):
        # which lipids are in which phase
        refbeads_cdx = (self.refbeads.positions*[1,1,0]).astype(np.float32)
        _, if_refbead_ndx, lo_refbead_ndx, ld_refbead_ndx = assign_cdx(refbeads_cdx, edge_cdx, lo_cdx, ld_cdx)
        # splitting eners for Lo
        lo_near_epot, lo_far_epot, lo_mask = self.split_avg_frag_epot_near_far(lo_refbead_ndx, lo_mask)
        # splitting eners for Ld
        ld_near_epot, ld_far_epot, ld_mask = self.split_avg_frag_epot_near_far(ld_refbead_ndx, ld_mask)
        return lo_mask, ld_mask, (lo_near_epot, lo_far_epot, ld_near_epot, ld_far_epot)

np.seterr(all='raise')
def debug(msg):
    if syst.opts.verbose > 1:
        sys.stderr.write(msg+"\n")


# ASSUMES IDENTICAL PROTEIN FRAGMENTS (i.e. multiple copies of the same)
syst = mdreader.MDreader()
syst.add_argument("-radius", type=float, default=2.0)
syst.add_argument("-bw", type=float, default=1.0, help='Bandwidth of the kde kernel.')
syst.add_argument("-gs", type=float, default=0.1, help='Grid size.')
syst.add_argument("-ec", type=float, default=1.5, help='Edge-cutoff distance to count particles as at the interface.')
syst.add_argument("-cyl", type=float, default=2.0, help='Radius of disc to get PO4 height average from.')
syst.add_argument("-extra", type=float, default=2.0, help='Extra region at the edge to use particles, to get correct PBC behavior.')
syst.add_argument("-ff", default="martini_v2.2.itp", help='The forcefield itp.')
syst.add_argument("-filter", type=int, default=10, help='Minimum cluster grid size.')
syst.add_argument("-debug", const="debug_epots.dat", default="", nargs='?', help='Debug file name (with peptide-solvent and peptide-lipid energy totals.')
syst.add_ndx(ndxparms=["backbones","dppc_beads", "dupc_beads"])
syst.setargs(o='domain_ratio.xvg')

bbs = syst.ndxgs[0]
dppc = syst.ndxgs[1]
dppc_fragments = [res.atoms for res in dppc.residues]
dupc = syst.ndxgs[2]
dupc_fragments = [res.atoms for res in dupc.residues]
plip = (dppc + dupc) # all the phospholipids (sorry, cholesterol!)
po4s = (dppc + dupc).residues.atoms.select_atoms("name PO4")
tails = (dppc + dupc).residues.atoms.select_atoms("name C4A C4B")

dppc_po4s = dppc.residues.atoms.select_atoms("name PO4")
dupc_po4s = dupc.residues.atoms.select_atoms("name PO4")
syst.opts.bw *= 10
syst.opts.gs *= 10
syst.opts.ec *= 10
syst.opts.cyl *= 10
syst.opts.extra *= 10

tile_matrix = np.array([[[-1, 1],  [0, 1],  [1, 1]],
                           [[-1, 0],  [0, 0],  [1, 0]],
                           [[-1,-1],  [0,-1],  [1,-1]]])

if_matrix_n = int(syst.opts.ec // syst.opts.gs)
if_matrix = np.array(np.meshgrid(np.arange(-if_matrix_n, if_matrix_n+1), np.arange(-if_matrix_n, if_matrix_n+1)))
if_matrix = np.linalg.norm(if_matrix, axis=0) * syst.opts.gs
if_matrix = if_matrix <= syst.opts.ec

prot = bbs.residues.atoms
print("Analyzing {} protein beads.".format(len(prot)))
# sorting hopefully no longer needed (fragment order now fixed in MDAnalysis)
#prot_fragments = [frag.select_atoms("all") for frag in prot.fragments]
#prot_fragments.sort(key=lambda x:x.indices[0])
translate_ndx_prot = syst.atoms.indices.copy()
translate_ndx_prot[prot.indices] = np.arange(len(prot))

all_dppc = dppc.residues.atoms
translate_ndx_dppc = syst.atoms.indices.copy()
translate_ndx_dppc[all_dppc.indices] = np.arange(len(all_dppc))
all_dupc = dupc.residues.atoms
translate_ndx_dupc = syst.atoms.indices.copy()
translate_ndx_dupc[all_dupc.indices] = np.arange(len(all_dupc))
# chol molecules fluctuate... now what?
all_chols = syst.select_atoms("resname CHOL").residues
chol = syst.select_atoms("name ROH and around 20 group po4s", po4s=po4s, updating=True)

# WARNING, hardcoded lipid resnames; assumes 1 residue == 1 molecule
prot_fragments = prot.fragments
plip_fragments = [res.atoms for res in plip.residues]
#dppc_tails = [res.atoms.select_atoms("name C* D*") for res in dppc.residues]
#dppc_tail_resndxs = dppc_tails[0].indices - dppc_tails[0].residues.atoms.indices[0] #the indices of the tails relative to the res atoms
#print("Working with DPPC tails with intrares indices {}".format(dppc_tail_resndxs))
#dupc_fragments = dupc.residues
# here we just need the types
#chol_frag = syst.select_atoms("resname CHOL").residues[0].atoms
lipid = syst.select_atoms("resname DPPC DUPC CHOL") 
#lipid_tails = lipid.select_atoms("name C* D* R*") # includes the entire CHOL
solvent = syst.select_atoms("resname W WF ION")

types = np.unique(np.concatenate((prot.types, solvent.types, lipid.types, prot.types)))
#frag_types = np.unique(frag.types)
#other_types = np.unique(np.concatenate((solvent.types, lipid.types, prot.types)))

debug("Loading interaction table")
interaction = dict([(i, {}) for i in types])
with open(syst.opts.ff) as FF:
    nbsection = False
    for line in FF:
        if not nbsection:
            if re.match('\s*\[\s*nonbond_params\s*\]\s*',line):
                nbsection = True
            continue
        elif re.match('\s*\[',line):
            nbsection = False
            continue
        data = re.match('\s*([^;]*)(?:;|$)',line).groups()[0].split()
        if not data:
            continue
        else:
            type_i, type_j = data[:2]
            if not (type_i in types and type_j in types):
                continue
            #if not (type_i in frag_types and type_j in other_types):
            #    if type_j in frag_types and type_i in other_types:
            #        type_i, type_j = type_j, type_i
            #    else:
            #        continue
            c6, c12 = map(float, data[-2:])
            interaction[type_i][type_j] = (c6, c12)
            interaction[type_j][type_i] = (c6, c12)

#debug(str(interaction))
lip_egrp = EnergyGroup(prot_fragments, lipid, interaction)
sol_egrp = EnergyGroup(prot_fragments, solvent, interaction)
prot_egrp = EnergyGroup(prot_fragments, prot, interaction, factor=0.5) #Halved, so that symmetric interaction energy doesn't get double counted. And discards the self interaction.
dppc_lip_egrp = EnergyGroup(dppc_fragments, lipid, interaction, refbead=1)
dppc_sol_egrp = EnergyGroup(dppc_fragments, solvent, interaction, refbead=1)
dppc_prot_egrp = EnergyGroup(dppc_fragments, prot, interaction, refbead=1)
dupc_lip_egrp = EnergyGroup(dupc_fragments, lipid, interaction, refbead=1)
dupc_sol_egrp = EnergyGroup(dupc_fragments, solvent, interaction, refbead=1)
dupc_prot_egrp = EnergyGroup(dupc_fragments, prot, interaction, refbead=1)
chol_lip_egrp = EnergyGroup(all_chols, lipid, interaction)
chol_sol_egrp = EnergyGroup(all_chols, solvent, interaction)
chol_prot_egrp = EnergyGroup(all_chols, prot, interaction)
debug("Done loading interactions")

def assign_cdx(cdx, edge, lo, ld):
    dsts = distances.distance_array(cdx, edge, syst.dimensions) 
    interface_beads = np.any(dsts < syst.opts.ec, axis=1)
    n_if_beads = np.sum(interface_beads)
    if_ndx = np.where(interface_beads)[0]

    other = cdx[~interface_beads]
    other_ndx = np.where(~interface_beads)[0]
    other_lo_dist = np.min(distances.distance_array(other, lo, syst.dimensions), axis=1)
    other_ld_dist = np.min(distances.distance_array(other, ld, syst.dimensions), axis=1)
    other_ld = other_lo_dist >= other_ld_dist
    other_lo = ~other_ld

    lo_beads = ~interface_beads
    ld_beads = ~interface_beads
    lo_beads[~interface_beads] = other_lo
    ld_beads[~interface_beads] = other_ld

    n_lo_beads = np.sum(lo_beads)
    n_ld_beads = np.sum(ld_beads)
    lo_ndx = np.where(lo_beads)[0]
    ld_ndx = np.where(ld_beads)[0]

    total_assigned = n_if_beads + n_lo_beads + n_ld_beads
    if total_assigned != len(cdx):
        raise ValueError("Mismatch between given and assigned beads.")

    return (n_if_beads, n_lo_beads, n_ld_beads), if_ndx, lo_ndx, ld_ndx

def select_area(box, extra, cdx):
    lowerleft_corner = np.array([-extra,-extra])
    upperright_corner = box + extra

    mask = (cdx <= upperright_corner) * (cdx >= lowerleft_corner)
    mask = np.all(mask, axis=1)
    return cdx[mask]

def get_kde_img(cdx, grid, nx, ny, bw):
    kde = KernelDensity(kernel='gaussian', bandwidth=bw).fit(cdx)
    img = np.exp(kde.score_samples(grid.reshape(-1,2))).reshape(nx, ny)
    img *= len(cdx)
    return img


def cluster_Jefferys(lo_lipid, ld_lipid, box, gs, bw, extra):
    #we tile the coordinates to account for the PBC
    lo_tile = ((tile_matrix*box)[:,:,None,:] + lo_lipid[None,None,:,:2]).reshape(-1,2)
    ld_tile = ((tile_matrix*box)[:,:,None,:] + ld_lipid[None,None,:,:2]).reshape(-1,2)

    lo_cdx = select_area(box, extra, lo_tile)
    ld_cdx = select_area(box, extra, ld_tile)

    debug("Making grid")
    grid_pts_x = np.arange(-extra, box[0]+extra, gs)
    grid_pts_y = np.arange(-extra, box[1]+extra, gs)
    xpts, ypts = np.meshgrid(grid_pts_x, grid_pts_y)
    #x and y swapped in 3rd axis
    grid = np.rollaxis(np.dstack((xpts, ypts)), 1)

    pbc_edge = int(np.rint(extra/gs))
    debug("Getting lo KDE")
    lo_img = get_kde_img(lo_cdx, grid, len(grid_pts_x), len(grid_pts_y), bw) 
    debug("Getting ld KDE")
    ld_img = get_kde_img(ld_cdx, grid, len(grid_pts_x), len(grid_pts_y), bw) 
    diff = ld_img - lo_img
    mask = diff > 0

    debug("Finding edges")
    edges = feature.canny(mask.astype(np.float), 1).astype(np.bool) 
    interface = morphology.binary_dilation(edges, if_matrix)
    # False at the edges, to clean the pbc frame edges
    edge_mask = np.ones_like(edges)
    edge_mask[:pbc_edge] = 0
    edge_mask[-pbc_edge:] = 0
    edge_mask[:,:pbc_edge] = 0
    edge_mask[:,-pbc_edge:] = 0
    edge_cdx = grid[edges & edge_mask]
    ld_mask = edge_mask & mask & ~edges
    lo_mask = edge_mask & ~(mask | edges)
    ld_cdx = grid[ld_mask]
    lo_cdx = grid[lo_mask]
    edges &= edge_mask
    interface &= edge_mask
    if_area = interface[pbc_edge:-pbc_edge, pbc_edge:-pbc_edge].sum()
    lo_area = (~(mask | interface))[pbc_edge:-pbc_edge, pbc_edge:-pbc_edge].sum()
    ld_area = (mask & ~interface)[pbc_edge:-pbc_edge, pbc_edge:-pbc_edge].sum()
    areas = np.array((if_area, lo_area, ld_area), dtype=np.float)
    areas /= areas.sum()
    debug("Calc'ing perimeter")
    perimeter = measure.perimeter(mask)
    # Normalization to a flat interface
    perimeter = perimeter*gs/box[0]
    #Already appending z=0 
    edge_cdx = np.column_stack((edge_cdx, np.zeros(len(edge_cdx)))).astype(np.float32)
    lo_cdx = np.column_stack((lo_cdx, np.zeros(len(lo_cdx)))).astype(np.float32)
    ld_cdx = np.column_stack((ld_cdx, np.zeros(len(ld_cdx)))).astype(np.float32)
    if syst.opts.verbose > 1:
        im = Image.fromarray((mask.T*255).astype('uint8'))
        im_edge = Image.fromarray((edges*255).astype('uint8'))
        im_interface = Image.fromarray((interface*255).astype('uint8'))
        im.save("domain_s.png")
        im_edge.save("domain_edge_s.png")
        im_interface.save("domain_interface_s.png")
    return edge_cdx, ld_cdx, lo_cdx, grid, perimeter, areas

def get_depths(conf, ref):
    debug("Averaging depths")
    if not(len(conf)):
        return NAN
    xy_cdx = conf.positions.copy()
    xy_cdx[:,2] = 0.
    xyref_cdx = ref.positions.copy()
    xyref_cdx[:,2] = 0.
    dst = distances.distance_array(xy_cdx, xyref_cdx, syst.dimensions)
    assigned_ndx = np.zeros(len(conf), dtype=np.bool)
    ctx = np.zeros_like(dst, dtype=np.bool)
    # Gradually increase the radius for cylinder/depth calculation, but only count
    #  those extra po4s for the BBs that need it.
    for cyl_radius in (syst.opts.cyl * (1 + i/10) for i in itertools.count()):
        ctx[~assigned_ndx] = dst[~assigned_ndx] < cyl_radius
        assigned_ndx = np.any(ctx, axis=1)
        if np.all(assigned_ndx):
            break
        #if np.any(np.all(~ctx, axis=1)):
        #    faults = conf.indices[np.where(np.all(~ctx, axis=1))[0]] + 1
        #    syst.atoms.write("crash_{}.gro".format(syst.snapshot.time))
        #    np.save("bbs.npy", xy_cdx)
        #    np.save("po4s.npy", xyref_cdx)
        #    np.save("box.npy", syst.dimensions)
        #    np.save("contacts.npy", ctx)
        #    raise ValueError("BB particles {} out of touch, at time {}".format(faults, syst.snapshot.time))
    debug("Got contacts of shape {}\nwith the following number of PO4s:\n{}".format(ctx.shape, ctx.sum(axis=1)))
    ref_zs = ref.positions[:,2]
    cdx_zs = conf.positions[:,2]
    zs = [z - ref_zs[ct].mean() for z, ct in zip(cdx_zs, ctx)] 
    return np.mean(zs)

def assign_translate_and_split(atgrp, edge, lo, ld, translation, *egrps):
    # Reuses the close/far from the first egrp. Just pass the protein one first
    n_phase_res, if_ndx, lo_ndx, ld_ndx = assign_cdx((atgrp.positions*[1,1,0]).astype(np.float32), edge, lo, ld)
    close_ndx, far_ndx = egrps[0].close_far_frags()
    #print(if_ndx)
    #print(atgrp[if_ndx].residues.atoms.indices.astype(np.int))
    all_if_ndx = translation[atgrp[if_ndx].residues.atoms.indices.astype(np.int)] 
    all_lo_ndx = translation[atgrp[lo_ndx].residues.atoms.indices.astype(np.int)] 
    all_ld_ndx = translation[atgrp[ld_ndx].residues.atoms.indices.astype(np.int)] 
    all_close_ndx = translation[atgrp[close_ndx].residues.atoms.indices.astype(np.int)] 
    all_far_ndx = translation[atgrp[far_ndx].residues.atoms.indices.astype(np.int)] 

    if_close_ndx = np.intersect1d(all_if_ndx, all_close_ndx)
    if_far_ndx = np.intersect1d(all_if_ndx, all_far_ndx)
    lo_close_ndx = np.intersect1d(all_lo_ndx, all_close_ndx)
    lo_far_ndx = np.intersect1d(all_lo_ndx, all_far_ndx)
    ld_close_ndx = np.intersect1d(all_ld_ndx, all_close_ndx)
    ld_far_ndx = np.intersect1d(all_ld_ndx, all_far_ndx)

    phase_closeness_ndxs = (if_close_ndx, if_far_ndx, lo_close_ndx, lo_far_ndx, ld_close_ndx, ld_far_ndx)

    n_res = [len(ndx)//len(egrps[0].ref_frag) for ndx in phase_closeness_ndxs]

    epots = []
    for grp in egrps:
        epots.extend(grp.split_epot(*phase_closeness_ndxs))
    return n_res, epots 

def split(lip_grp, sol_grp, prot_grp, edge_cdx, lo_cdx, ld_cdx):
    ret = []
    lo_mask, ld_mask, pots = prot_grp.near_far(edge_cdx, lo_cdx, ld_cdx)
    ret.extend(pots)
    ret.extend(lip_grp.near_far(edge_cdx, lo_cdx, ld_cdx, lo_mask, ld_mask)[2])
    ret.extend(sol_grp.near_far(edge_cdx, lo_cdx, ld_cdx, lo_mask, ld_mask)[2])
    n_lo_close = lo_mask.sum()
    n_lo_far = len(lo_mask) - n_lo_close
    n_ld_close = ld_mask.sum()
    n_ld_far = len(ld_mask) - n_ld_close
    ret.extend((n_lo_close, n_lo_far, n_ld_close, n_ld_far))
    return ret

def cluster_lo():
    dppc_cdx = (dppc.positions*[1,1,0]).astype(np.float32)
    dupc_cdx = (dupc.positions*[1,1,0]).astype(np.float32)
    # 2D grid coordinates corresponding to each of the three states
    edge_cdx, ld_cdx, lo_cdx, grid, perimeter, areas = cluster_Jefferys(dppc_cdx, dupc_cdx, syst.dimensions[:2], syst.opts.gs, syst.opts.bw, syst.opts.extra)

    bbs_cdx = (bbs.positions*[1,1,0]).astype(np.float32)

    # BB particle indices assigned to each of the three states
    pep, if_ndx, lo_ndx, ld_ndx = assign_cdx(bbs_cdx, edge_cdx, lo_cdx, ld_cdx)
    # get all residue indices not just bb:
    all_if_ndx = translate_ndx_prot[bbs[if_ndx].residues.atoms.indices.astype(np.int)] 
    all_lo_ndx = translate_ndx_prot[bbs[lo_ndx].residues.atoms.indices.astype(np.int)] 
    all_ld_ndx = translate_ndx_prot[bbs[ld_ndx].residues.atoms.indices.astype(np.int)] 

    # depths
    if_depths = get_depths(bbs[if_ndx], po4s)
    lo_depths = get_depths(bbs[lo_ndx], po4s)
    ld_depths = get_depths(bbs[ld_ndx], po4s)
    if_depths_tails = get_depths(bbs[if_ndx], tails)
    lo_depths_tails = get_depths(bbs[lo_ndx], tails)
    ld_depths_tails = get_depths(bbs[ld_ndx], tails)
    depths = np.array((if_depths, lo_depths, ld_depths, if_depths_tails, lo_depths_tails, ld_depths_tails,))
    
    # E pot
    debug("Getting Epot")

    # refresh the chol population (chol is auto-updating):
    if syst.opts.debug:
        sys.stderr.write(" frame {}, {} chols\n"
                         .format(syst.trajectory.ts.frame, len(chol.residues)))
    ref_frags = chol.residues
    translate_ndx_chol = syst.atoms.indices.copy()
    translate_ndx_chol[ref_frags.atoms.indices] = np.arange(len(ref_frags.atoms))
    refbeads = sum([frag.atoms[0] for frag in ref_frags])
    chol_lip_egrp.ref_fragments = ref_frags 
    chol_lip_egrp.refbeads = refbeads
    chol_sol_egrp.ref_fragments = ref_frags
    chol_sol_egrp.refbeads = refbeads
    chol_prot_egrp.ref_fragments = ref_frags
    chol_prot_egrp.refbeads = refbeads

    [grp.get_epot() for grp in (lip_egrp, sol_egrp, prot_egrp, dppc_lip_egrp, dppc_sol_egrp, dppc_prot_egrp, dupc_lip_egrp, dupc_sol_egrp, dupc_prot_egrp, chol_lip_egrp, chol_sol_egrp, chol_prot_egrp)]
    debug("Done getting Epot")

    if_epot_l, lo_epot_l, ld_epot_l = lip_egrp.split_epot(all_if_ndx, all_lo_ndx, all_ld_ndx)
    if_epot_s, lo_epot_s, ld_epot_s = sol_egrp.split_epot(all_if_ndx, all_lo_ndx, all_ld_ndx)
    if_epot_p, lo_epot_p, ld_epot_p = prot_egrp.split_epot(all_if_ndx, all_lo_ndx, all_ld_ndx)

    # We split the dppc epot into (lo and near any peptide BB), (lo and far from any peptide BB),
    #                             (ld and near any peptide BB), (ld and far from any peptide BB), 
    #                             and the rest
    # po4s_cdx = (po4s.positions*[1,1,0]).astype(np.float32)

    n_lips = []

    vals = [if_epot_l, lo_epot_l, ld_epot_l, 
            if_epot_s, lo_epot_s, ld_epot_s,
            if_epot_p, lo_epot_p, ld_epot_p]

    n_lip, lip_epots = assign_translate_and_split(dppc_po4s,
                                           edge_cdx, lo_cdx, ld_cdx,
                                           translate_ndx_dppc,
                                           dppc_prot_egrp, dppc_lip_egrp, dppc_sol_egrp)
    n_lips.extend(n_lip)
    vals.extend(lip_epots)
    n_lip, lip_epots = assign_translate_and_split(dupc_po4s,
                                           edge_cdx, lo_cdx, ld_cdx,
                                           translate_ndx_dupc,
                                           dupc_prot_egrp, dupc_lip_egrp, dupc_sol_egrp)
    n_lips.extend(n_lip)
    vals.extend(lip_epots)
    n_lip, lip_epots = assign_translate_and_split(chol,
                                           edge_cdx, lo_cdx, ld_cdx,
                                           translate_ndx_chol, 
                                           chol_prot_egrp, chol_lip_egrp, chol_sol_egrp)
    n_lips.extend(n_lip)
    vals.extend(lip_epots)

    epot = np.array(vals)

    debug_pots = []
    if syst.opts.debug:
        np.save("dbg_epot.npy", epot)
        np.savez("indices.npz", all_if_ndx=all_if_ndx,
                                all_lo_ndx=all_lo_ndx,
                                all_ld_ndx=all_ld_ndx,
                                )
        np.save("lip_epot.npy", lip_egrp.epot)
        np.save("sol_epot.npy", sol_egrp.epot)
        np.save("prot_epot.npy", prot_egrp.epot)
        prot_sol_lj = sol_egrp.epot_lj.sum()
        prot_sol_q = sol_egrp.epot_q.sum()
        prot_lip_lj = lip_egrp.epot_lj.sum()
        prot_lip_q = lip_egrp.epot_q.sum()
        debug_pots = (prot_sol_lj, prot_sol_q, prot_lip_lj, prot_lip_q)

    return np.concatenate(((syst.snapshot.time, perimeter), areas, depths, pep, epot, n_lips, debug_pots))

res = np.array(syst.do_in_parallel(cluster_lo))
res[:,5:11] /= 10. # depths, in nm

avg = np.nanmean(res[:,1:], axis=0)
# for conf. interval calculation we mustn't sample over the nan values.
if syst.opts.debug:
    np.save("dbg.npy", res)
    filtered_res = [col[np.isfinite(col)] for col in res[:,1:-4].T]
else:
    filtered_res = [col[np.isfinite(col)] for col in res[:,1:].T]

sys.stderr.write("Bootstrapping averages...\n")

cis = np.array([bootstrap.ci(filtered, n_samples=1000, output='errorbar').max() for filtered in filtered_res])

fields = ["Time",
          "Perimeter",
          "If area",
          "Lo area",
          "Ld area",
          "If depth PO4",
          "Lo depth PO4",
          "Ld depth PO4",
          "If depth tails",
          "Lo depth tails",
          "Ld depth tails",
          "nIf res",
          "nLo res",
          "nLd res",
          "If prot-lip",
          "Lo prot-lip",
          "Ld prot-lip",
          "If prot-sol",
          "Lo prot-sol",
          "Ld prot-sol",
          "If prot-prot",
          "Lo prot-prot",
          "Ld prot-prot",
          "DPPC If prot near",
          "DPPC If prot far",
          "DPPC Lo prot near",
          "DPPC Lo prot far",
          "DPPC Ld prot near",
          "DPPC Ld prot far",
          "DPPC If lip near",
          "DPPC If lip far",
          "DPPC Lo lip near",
          "DPPC Lo lip far",
          "DPPC Ld lip near",
          "DPPC Ld lip far",
          "DPPC If sol near",
          "DPPC If sol far",
          "DPPC Lo sol near",
          "DPPC Lo sol far",
          "DPPC Ld sol near",
          "DPPC Ld sol far",
          "DUPC If prot near",
          "DUPC If prot far",
          "DUPC Lo prot near",
          "DUPC Lo prot far",
          "DUPC Ld prot near",
          "DUPC Ld prot far",
          "DUPC If lip near",
          "DUPC If lip far",
          "DUPC Lo lip near",
          "DUPC Lo lip far",
          "DUPC Ld lip near",
          "DUPC Ld lip far",
          "DUPC If sol near",
          "DUPC If sol far",
          "DUPC Lo sol near",
          "DUPC Lo sol far",
          "DUPC Ld sol near",
          "DUPC Ld sol far",
          "CHOL If prot near",
          "CHOL If prot far",
          "CHOL Lo prot near",
          "CHOL Lo prot far",
          "CHOL Ld prot near",
          "CHOL Ld prot far",
          "CHOL If lip near",
          "CHOL If lip far",
          "CHOL Lo lip near",
          "CHOL Lo lip far",
          "CHOL Ld lip near",
          "CHOL Ld lip far",
          "CHOL If sol near",
          "CHOL If sol far",
          "CHOL Lo sol near",
          "CHOL Lo sol far",
          "CHOL Ld sol near",
          "CHOL Ld sol far",
          "nDPPC If near",
          "nDPPC If far",
          "nDPPC Lo near",
          "nDPPC Lo far",
          "nDPPC Ld near",
          "nDPPC Ld far",
          "nDUPC If near",
          "nDUPC If far",
          "nDUPC Lo near",
          "nDUPC Lo far",
          "nDUPC Ld near",
          "nDUPC Ld far",
          "nCHOL If near",
          "nCHOL If far",
          "nCHOL Lo near",
          "nCHOL Lo far",
          "nCHOL Ld near",
          "nCHOL Ld far",
          ]

maxlen = max([len(field) for field in fields]) + 3
field_fmt = "{:>{width}}"
fieldline = " ".join([field_fmt.format(field, width=maxlen) for field in fields]) + "\n"
avg_label = field_fmt.format("Averages: ", width=maxlen)
cis_label = field_fmt.format("Conf.Int.: ", width=maxlen)
val_format = f"%{maxlen}.6E"

with open(syst.opts.outfile, 'w') as OUT:
    OUT.write("#" + fieldline[1:])
    OUT.write("#" + avg_label)
    if syst.opts.debug:
        np.savetxt(OUT, avg[None,:-4], fmt=val_format)
    else:
        np.savetxt(OUT, avg[None,:], fmt=val_format)
    OUT.write("#" + cis_label)
    np.savetxt(OUT, cis[None,:], fmt=val_format)
    np.savetxt(OUT, res, fmt=val_format)
 
if syst.opts.debug:
    with open(syst.opts.debug, 'w') as OUT:
        OUT.write("#Coul-SR:Solvent-Protein LJ-SR:Solvent-Protein Coul-SR:Bilayer-Protein LJ-SR:Bilayer-Protein\n")
        np.savetxt(OUT, res[:, -4:])
