# Supplementary material for: Localization Preference of Antimicrobial Peptides on Liquid-Disordered Membrane Domains
Source: Front Cell Dev Biol. 2020 May 19;8:350. doi: 10.3389/fcell.2020.00350 (PMC7248343; doi:10.3389/fcell.2020.00350)
Supplement: Supplementary file 2 [file Data_Sheet_2.zip › data_and_scripts/scripts/Epot_depth_area_analysis.ipynb]

# %% [code]
import sys
import matplotlib
import matplotlib.pyplot as plt
import numpy as np
np.seterr(all='raise')
np.set_printoptions(linewidth=180, precision=4)
import glob
import os
import pandas as pd
import scikits.bootstrap
from collections import OrderedDict
import itertools
import warnings
import figscommon
from figscommon import set_plt_params, load_data, ci_time_correl_manydata, filtered_dataset_ci, get_avgs_ci, display_side_by_side

# %% [code]
resultsdir = "results/take8"
! mkdir -p {resultsdir}/figures

# %% [code]
grps = ('sol', 'prot', 'lip')
lipids = ('DPPC', 'DUPC', 'CHOL')
ats_per_lip = np.array([12, 12, 8])


def get_phase_data(pepdata, ats_per_pep, res_per_pep):
    result = []
    area_data = pepdata.filter(regex='area').values
    depth_data = pepdata.filter(regex='depth').values
    plain_epot_data = pepdata.filter(regex='prot-').values * ats_per_pep
    # we sum already the energies per frame
    summed_plain_epot_data = plain_epot_data.reshape(-1,3,3).sum(axis=1)
    norm_pep_pep_eners = pepdata.filter(regex='prot-prot').values / pepdata.filter(regex='n(If|Lo|Ld)').values
    result.append(area_data) # 3 columns
    result.append(depth_data) # 6 columns
    result.append(plain_epot_data) # 9 columns
    result.append(summed_plain_epot_data) # 3 columns
    result.append(norm_pep_pep_eners) # 3 columns
    
    # Only 'Ld' and 'Lo'
    dHs = []
    for phase in ['Lo', 'Ld']:
        near_data = pepdata.filter(regex=f'{phase}.*near')
        lip_nums = near_data.filter(regex='^n').values
        lip_epots = near_data.filter(regex='^[^n]').values.reshape(-1,3,3) # Lip_type (DPPC, DUPC, CHOL), ener_group (prot, lip, sol)
        lip_epots *= ats_per_lip[...,None] # Make it per-lipid-res
        #epot_per_lip = lip_epots / lip_nums[..., None]
        #result.append(epot_per_lip)
        #total_lips = lip_nums.sum(axis=1)
        #with np.errstate(invalid='ignore'):
        # lip_pcts = lip_nums/total_lips[:,None]
        #if_res_counts = pepdata['nIf res'].values
        pep_res_counts = pepdata['n{} res'.format(phase)].values
        #n_res = phase_res_counts #+ if_res_counts/2
        #ener_grps = np.concatenate([sub_data.filter(like=grp).values[...,None] for grp in grps], axis=2)
        
        #eners_normalized = ener_grps * lip_pcts[...,None]
        #result.append(eners_normalized.sum(axis=1)) # 3 columns: the sum per group
        #result.append(eners_normalized.sum(axis=(1,2)))
        
        far_data = pepdata.filter(regex=f'{phase}.*far')
        far_lip_epots = far_data.filter(regex='^[^n]').values.reshape(-1,3,3) # Lip_type (DPPC, DUPC, CHOL), ener_group (prot, lip, sol)
        far_lip_epots *= ats_per_lip[...,None] # Make it per-lipid-res
        with np.errstate(divide='ignore', invalid='ignore'):
            npeps = pep_res_counts/res_per_pep
            result.append(npeps)
            nlip_per_pep = lip_nums/npeps[:,None]
            result.append(nlip_per_pep)  # 3 columns
            total_lip_epot_per_pep = (lip_epots*nlip_per_pep[...,None]).sum(axis=(1,2))
            result.append(total_lip_epot_per_pep) # 1 column
            lip_epot_per_pep = (lip_epots*nlip_per_pep[...,None]).sum(axis=1)
            result.append(lip_epot_per_pep) # 3 columns (by type: lip-prot, lip-lip, lip-sol)
            
            far_lip_discrim_epot = (far_lip_epots * nlip_per_pep[...,None]).sum(axis=1)
            result.append(far_lip_discrim_epot) # 3 columns
            far_lip_equiv_epot = (far_lip_epots * nlip_per_pep[...,None]).sum(axis=(1,2))
            desorption_dH = far_lip_equiv_epot - total_lip_epot_per_pep
            #result.append(desorption_dH) # 1 column
            dHs.append(desorption_dH)
        
    grand_dH = dHs[0] - dHs[1]
    result.append(grand_dH)
    return np.column_stack(result)
# output order:
# If area      AREAS
# Lo area
# Ld area
# If depth PO4      DEPTHS
# Lo depth PO4
# Ld depth PO4
# If depth tails
# Lo depth tails
# Ld depth tails
# Prot-lip If         PEP-EPOTS
# Prot-lip Lo
# Prot-lip Ld
# Prot-sol If
# Prot-sol Lo
# Prot-sol Ld
# Prot-prot If
# Prot-prot Lo
# Prot-prot Ld
# Prot If             PEP-EPOTS-SUMMED
# Prot Lo 
# Prot Ld
# Norm Prot-Prot If   PEP-PEP-EPOTS-NORM'D
# Norm Prot-Prot Lo
# Norm Prot-Prot Ld
#----------------- PER PHASE, NEAR (x2: Lo, Ld) ------------------
# nPeps
# nDPPC per pep        LIP COUNTS
# nDUPC per pep
# nCHOL per pep
# Total near lip per pep     LIP EPOT
# Lip-prot near per pep
# Lip-lip near per pep
# Lip-sol near per pep
# Lip-prot far per pep
# Lip-lip far per pep
# Lip-sol far per pep
#----------------- GRAND DH -----------------------------
# Grand dH

def get_membrane_phase_data(membdata):
    result = []
    area_data = membdata.filter(regex='area').values
    result.append(area_data) # 3 columns
    for phase in ['Lo', 'Ld']: # itertools.product(['If', 'Lo', 'Ld'], ['near', 'far']):
        sub_data = membdata.filter(regex=f'{phase}')
        lip_nums = sub_data.filter(regex='^n').values
        lip_epots = sub_data.filter(regex='^[^n].*-').values.reshape(-1,3,2) # Lip_type (DPPC, DUPC, CHOL), ener_group (lip, sol)
        with np.errstate(divide='ignore', invalid='ignore'):
            total_lip_epot_per_lipres = lip_epots.sum(axis=2) * ats_per_lip
            result.append(total_lip_epot_per_lipres) # 3 columns (DPPC, DUPC, CHOL)
            lip_epot_per_lipres = lip_epots * ats_per_lip[...,None]
            result.append(lip_epot_per_lipres.reshape(-1,6)) # 6 columns (same as lip_epots)
    return np.column_stack(result)
# output order:
# If area      AREAS
# Lo area
# Ld area
#----------------- PER PHASE, NEAR (x2: Lo, Ld) ------------------
# Lip epot per DPPC           LIP EPOT
# Lip epot per DUPC
# Lip epot per CHOL
# Lip-lip epot per DPPC       DISCRIMINATED LIP EPOT
# Lip-sol epot per DPPC
# Lip-lip epot per DUPC
# Lip-sol epot per DUPC
# Lip-lip epot per CHOL
# Lip-sol epot per CHOL


# %% [code]
membrane = {}

memb_fnames = glob.glob(f"{resultsdir}/membrane_only*.dat")
for name in memb_fnames:
    if "top" in name:
        kind = "top"
    else:
        kind = "bot"
    membrane[kind] = get_membrane_phase_data(load_data(name))

with warnings.catch_warnings():
    warnings.filterwarnings('ignore', category=scikits.bootstrap.InstabilityWarning)
    memb = get_avgs_ci((membrane['top'], membrane['bot']), use_uncertainties=True)
    membrane['data'] = memb.T

vals = ["avg", "IACT"]
memb_data = np.array(membrane['data'])
memb_fields = ["If area", "Lo area", "Ld area",
    
               "Lo total lip epot per DPPC", "Lo total lip epot per DUPC", "Lo total lip epot per CHOL",
               "Lo lip-lip epot per DPPC", "Lo lip-sol epot per DPPC",
               "Lo lip-lip epot per DUPC", "Lo lip-sol epot per DUPC",
               "Lo lip-lip epot per CHOL", "Lo lip-sol epot per CHOL",
               
               "Ld total lip epot per DPPC", "Ld total lip epot per DUPC", "Ld total lip epot per CHOL",
               "Ld lip-lip epot per DPPC", "Ld lip-sol epot per DPPC",
               "Ld lip-lip epot per DUPC", "Ld lip-sol epot per DUPC",
               "Ld lip-lip epot per CHOL", "Ld lip-sol epot per CHOL"]

memb_data = pd.DataFrame(memb_data.reshape(-1, len(memb_fields)),
                         index=vals, columns=memb_fields)
display(memb_data)

# %% [code]
peps = OrderedDict()
ats_per_pep = {'mag2': 52, 'bp100': 31, 'msi78': 54, 'msi103': 39}
res_per_pep = {'mag2': 23, 'bp100': 11, 'msi78': 22, 'msi103': 21}

fnames = glob.glob(f"{resultsdir}/*0m_*.dat")
for name in fnames:
    pepname = os.path.basename(name).split("_")[0]
    if "200m" in name:
        kind = "low"
    elif "top" in name:
        kind = "top"
    else:
        kind = "bot"
    peps.setdefault(pepname, {})[kind] = get_phase_data(load_data(name), ats_per_pep[pepname], res_per_pep[pepname])
    if kind == 'bot': # symmetrize depths
        peps[pepname]['bot'][:,3:9] *= -1

with warnings.catch_warnings():
    warnings.filterwarnings('ignore', category=scikits.bootstrap.InstabilityWarning)
    
    for pepname, pep in peps.items():
        print(pepname)
        low = get_avgs_ci((pep['low'],), use_uncertainties=True)
        high = get_avgs_ci((pep['top'], pep['bot']), use_uncertainties=True)
        data = np.array((low, high))

        # put the fields last
        data = np.swapaxes(data, 1, 2)
        pep["data"] = data

# %% [code]
full_data = np.array([pep['data'] for pep in peps.values()])
pepnames = peps.keys()
concs = ["low", "high"]

fields = ["If area", "Lo area", "Ld area",
    
          "If depth PO4", "Lo depth PO4", "Ld depth PO4",
          "If depth tails", "Lo depth tails", "Ld depth tails",
          
          "If prot-lip", "Lo prot-lip", "Ld prot-lip",
          "If prot-sol", "Lo prot-sol", "Ld prot-sol",
          "If prot-prot", "Lo prot-prot", "Ld prot-prot",
          
          "sum If prot", "sum Lo prot", "sum Ld prot",
          
          "norm If prot-prot", "norm Lo prot-prot", "norm Ld prot-prot",
          
          "Lo npeps",
          "nDPPC near per Lo pep", "nDUPC near per Lo pep", "nCHOL near per Lo pep",
          "Total near Lo lip epot per pep", 
          "Lo lip-prot near per pep", "Lo lip-lip near per pep", "Lo lip-sol near per pep",
          "Lo lip-prot far", "Lo lip-lip far", "Lo lip-sol far",
         
          "Ld npeps",
          "nDPPC near per Ld pep", "nDUPC near per Ld pep", "nCHOL near per Ld pep",
          "Total near Ld lip epot per pep", 
          "Ld lip-prot near per pep", "Ld lip-lip near per pep", "Ld lip-sol near per pep",
          "Ld lip-prot far", "Ld lip-lip far", "Ld lip-sol far",
         
          "Grand dH"]

index = pd.MultiIndex.from_product((pepnames, concs, vals),
                                   names=['peps', 'concs', 'vals'])
full_data = pd.DataFrame(full_data.reshape(-1, len(fields)),
                         index=index, columns=fields)
display(full_data)


# %% [markdown]
Lipid E<sub>pot</sub> analysis
--------------------

# %% [code]
pepnames = ['mag2', 'bp100', 'msi78', 'msi103']

epot_vals = np.array([[(val.n, val.s)
                   for val in full_data.loc[pepname,'low','avg'][['sum Ld prot', 'sum If prot', 'sum Lo prot']].values]
                  for pepname in pepnames])
epot_vals_high = np.array([[(val.n, val.s)
                   for val in full_data.loc[pepname,'high','avg'][['sum Ld prot', 'sum If prot', 'sum Lo prot']].values]
                  for pepname in pepnames])
depth_vals = np.array([[(val.n, val.s)
                   for val in full_data.loc[pepname,'low','avg'][['Ld depth PO4', 'If depth PO4', 'Lo depth PO4']].values]
                  for pepname in pepnames])
depth_vals_high = np.array([[(val.n, val.s)
                   for val in full_data.loc[pepname,'high','avg'][['Ld depth PO4', 'If depth PO4', 'Lo depth PO4']].values]
                  for pepname in pepnames])
area_vals = np.array([[(val.n, val.s)
                   for val in full_data.loc[pepname,'low','avg'][['Ld area', 'If area', 'Lo area']].values]
                  for pepname in pepnames])
area_vals_high = np.array([[(val.n, val.s)
                   for val in full_data.loc[pepname,'high','avg'][['Ld area', 'If area', 'Lo area']].values]
                  for pepname in pepnames])

depth_tails_vals = np.array([[(val.n, val.s)
                   for val in full_data.loc[pepname,'low','avg'][['Ld depth tails', 'If depth tails', 'Lo depth tails']].values]
                  for pepname in pepnames])
depth_tails_vals_high = np.array([[(val.n, val.s)
                   for val in full_data.loc[pepname,'high','avg'][['Ld depth tails', 'If depth tails', 'Lo depth tails']].values]
                  for pepname in pepnames])

dHs_pep = OrderedDict()
for pepname in pepnames:
     for conc in concs:
            dHs_pep.setdefault(pepname, {})[conc] = np.diff(full_data.loc[pepname,conc,'avg'][['sum Lo prot', 'sum Ld prot']].values)[0]
epot_pep_vals = np.array([[(pep[conc].n, pep[conc].s)
                           for pep in dHs_pep.values()]
                           for conc in ("low", "high")])

dHs = OrderedDict()
for pepname in pepnames:
     for conc in concs:
            dHs.setdefault(pepname, {})[conc] = full_data.loc[pepname, conc, "avg"]["Grand dH"]

epot_lip_vals = np.array([[(pep[conc].n, pep[conc].s)
                           for pep in dHs.values()]
                           for conc in ("low", "high")])

# # We zero Magainin 2's because too much error
clean_epot_lip_vals = epot_lip_vals.copy()
# clean_epot_lip_vals[0,0] = 0.

# %% [code]
set_plt_params()

fullnames = [u'Magainin\N{thin space}2', 'BP100', 'MSI-78', 'MSI-103']
npep = len(fullnames)

phases = ('Ld', 'Interface', 'Lo')
concnames = ('1:200', '1:20')
phase_colors = [figscommon.red, figscommon.gray, figscommon.green]
ind = np.arange(npep).astype(np.float)    # the x locations for the groups
nphases = 3
ind = np.arange(npep)
edge_pad = 0.1
edge_middle = edge_pad*.5

inds_sub = np.linspace(edge_pad, 1-edge_pad, 2*nphases+1)
inds_sub = inds_sub[1::2]
width = inds_sub[1] - inds_sub[0]
inds = inds_sub[:,None] + ind[None,:]
min_x = -edge_pad
max_x = ind.max() + (1+edge_pad)

fig, axes = plt.subplots(nrows=1, ncols=3, figsize=(7.09,2.9), gridspec_kw={'width_ratios': [3, 3, 2]})

## epots, from peptide
ax = axes[0]
# the vals come averaged per particle. We multiply so that we get plotted vals per peptide
axplots = []
for i, (phase_inds, color) in enumerate(zip(inds, phase_colors)):
    plot_data = epot_vals
    vals = plot_data[:,i,0]
    errs = plot_data[:,i,1]
    axplots.append(ax.bar(phase_inds,
        vals,
        width,
        yerr=errs,
        linewidth=0.6,
        edgecolor='k',
        color=color,
        error_kw={"elinewidth":0.6, "markeredgewidth":0.6}))
min_x = 0
max_x = ind.max() + 1
ax.set_xticks(ind)
ax.set_xticklabels(fullnames, fontdict={'fontsize':plt.rcParams['axes.labelsize']})
ax.tick_params(direction="in")
ax.tick_params(right=True, bottom=False)
ax.tick_params(axis='x', which='major', pad=4)
ax.set_ylabel("Per peptide potential energy (kJ/mol)", labelpad=1.1)
ax.grid(axis='x', linestyle='--', linewidth=0.6, zorder=1)
ax.set_xlim(min_x, max_x)
offset = ax.transData.transform([(0,0), (0.37,0)])
offset = offset[1,0] - offset[0,0]
offset = matplotlib.transforms.ScaledTranslation(offset, 0, matplotlib.transforms.IdentityTransform()) #fig.dpi_scale_trans
zoffset = matplotlib.transforms.ScaledTranslation(0, -0.12, fig.dpi_scale_trans) 
for i, label in enumerate(ax.xaxis.get_majorticklabels()):
    if i%2:
        label.set_transform(label.get_transform() + offset)
    else:
        label.set_transform(label.get_transform() + offset + zoffset)
leg = ax.legend(axplots,
      phases,
      loc='lower right',
      facecolor='white',
      edgecolor='white',
      framealpha=1,
      handlelength=1)
ax.text(0.13, 0.08, "A", ha='right', fontsize=10, transform=ax.transAxes,
            fontdict={'family': 'Arial',
                    'weight': 'normal'},)

## depths
ax = axes[1]
for i, (phase_inds, color) in enumerate(zip(inds, phase_colors)):
    plot_data = depth_vals
    vals = plot_data[:,i,0]
    errs = plot_data[:,i,1]
    axplots.append(ax.bar(phase_inds,
        vals,
        width,
        yerr=errs,
        linewidth=0.6,
        edgecolor='k',
        color=color,
        error_kw={"elinewidth":0.6, "markeredgewidth":0.6}))
ax.set_xticks(ind)
ax.set_xticklabels(fullnames, fontdict={'fontsize':plt.rcParams['axes.labelsize']})
ax.tick_params(direction="in")
ax.tick_params(right=True, bottom=False)
ax.tick_params(axis='x', which='major', pad=4)
ax.set_ylabel("Peptide backbone depth (nm)", labelpad=1.1)
ax.grid(axis='x', linestyle='--', linewidth=0.6, zorder=1)
ax.set_xlim(min_x, max_x)
ax.axhline(0.0, color='k')
for i, label in enumerate(ax.xaxis.get_majorticklabels()):
    if i%2:
        label.set_transform(label.get_transform() + offset)
    else:
        label.set_transform(label.get_transform() + offset + zoffset)
ax.text(0.13, 0.08, "B", ha='right', fontsize=10, transform=ax.transAxes,
            fontdict={'family': 'Arial',
                    'weight': 'normal'},)

## epots, from lipids
edge_pad = 0.1
nconc = 2
barcolor = figscommon.blue
# barcolor = (0.0, 0.27, 1.0)  # the chol blue. Too strong
ax = axes[2]
inds_sub = np.linspace(edge_pad, 1-edge_pad, 2*nconc+1)
inds_sub = inds_sub[1::2] - 0.5
width = inds_sub[1] - inds_sub[0]
inds = inds_sub[:,None] + ind[None,:]
min_x = -(0.5+edge_pad)
max_x = ind.max() + (0.5+edge_pad)
axplots = []
for conc, inds_conc in enumerate(inds):
    vals = clean_epot_lip_vals[conc,...,0]
    errs = clean_epot_lip_vals[conc,...,1]
    hatch = "" if conc else "//"
    for plot in ("hatch", "basebar"):
        if plot == "hatch":
            axplots.append(
               ax.bar(inds_conc,
                   vals,
                   width,
                   color=barcolor,
                   edgecolor=(1, 1, 1, 0.6),
                   lw=0,
                   hatch=hatch))
        else:
            ax.bar(inds_conc,
                vals,
                width,
                yerr=errs,
                linewidth=0.6,
                edgecolor='k',
                color=(0,0,0,0),
                error_kw={"elinewidth":0.6, "markeredgewidth":0.6})
ax.tick_params(direction="in")
ax.tick_params(right=True)
ax.tick_params(which='minor', bottom=False)
ax.tick_params(axis='x', which='major')
ax.set_xticks(ind)
ax.set_xticklabels(fullnames, rotation=45, horizontalalignment='right', rotation_mode="anchor", fontdict={'fontsize':plt.rcParams['axes.labelsize']})
ax.set_ylabel("Lipid ΔH per Lo→Ld peptide (kJ/mol)")
ax.yaxis.set_label_coords(-0.33, 0.5)
ax.set_xlim(min_x, max_x)
#ax.set_ylim(top=0)
leg = ax.legend(axplots,
      concnames,
      loc='lower left',
      facecolor='white',
      edgecolor='white',
      framealpha=1,
      handlelength=1,
      ncol=1,
      borderpad=0,
      handletextpad=0.4,
      columnspacing=0.5,
      borderaxespad=0.0,
      bbox_to_anchor=(0.2,0.05))
for legobj in leg.legendHandles:
    legobj.set_edgecolor('k')
    legobj.set_linewidth(0.6)
    legobj._hatch_color = (1,1,1,0.6)
ax.text(0.86, 0.08, "C", ha='right', fontsize=10, transform=ax.transAxes,
            fontdict={'family': 'Arial',
                    'weight': 'normal'},)

fig.subplots_adjust(bottom=0.22, wspace=0.4)
plt.savefig(f"{resultsdir}/figures/Fig6.svg");
! rm figures/Fig6.svg
! ln -s ../{resultsdir}/figures/Fig6.svg figures/
plt.savefig(f"{resultsdir}/figures/Fig6.pdf");
! rm figures/Fig6.pdf
! ln -s ../{resultsdir}/figures/Fig6.pdf figures/

# %% [markdown]
## Sup. fig with both concs side-by-side

# %% [code]
set_plt_params()

fullnames = [u'Magainin\N{thin space}2', 'BP100', 'MSI-78', 'MSI-103']
npep = len(fullnames)
concnames = ['1:200', '1:20']

phases = ('Ld', 'Interface', 'Lo')
phase_colors = [figscommon.red, figscommon.gray, figscommon.green]
ind = np.arange(npep).astype(np.float)    # the x locations for the groups
nphases = 3
ind = np.arange(npep)
edge_pad = 0.05
edge_middle = edge_pad*.5
inds_minor = np.row_stack((np.linspace(edge_pad, 0.5-edge_middle, 2*nphases+1),
                           np.linspace(0.5+edge_middle, 1-edge_pad, 2*nphases+1))) #2*nphases+1 so that it accounts for bar edges and centers. we then take only the centers
inds_minor = inds_minor[:,1::2]
width = inds_minor[0,1] - inds_minor[0,0]

fig, axes = plt.subplots(nrows=2, ncols=2, figsize=(7.09,5.5), gridspec_kw={'width_ratios': [5, 1.86]})
axes[1, 1].axis('off')
## epots, from peptide
ax = axes[0,0]
# the vals come averaged per particle. We multiply so that we get plotted vals per peptide
axplots = []
for i, color in enumerate(phase_colors):
    inds = inds_minor[:,i,None] + ind
    for j, (ind_minor, plot_data) in enumerate(zip(inds, (epot_vals, epot_vals_high))):
        vals = plot_data[:,i,0]
        errs = plot_data[:,i,1]
        if j:
            axplots.append(ax.bar(ind_minor,
                vals,
                width,
                yerr=errs,
                linewidth=0.6,
                edgecolor='k',
                color=color,
                error_kw={"elinewidth":0.6, "markeredgewidth":0.6}))
        else:
            hatch = "//"
            for plot in ("hatch", "basebar"):
                if plot == "hatch":
                    ax.bar(ind_minor,
                       vals,
                       width,
                       color=color,
                       edgecolor=(1, 1, 1, 0.6),
                       lw=0,
                       hatch=hatch)
                else:
                    ax.bar(ind_minor,
                        vals,
                        width,
                        yerr=errs,
                        linewidth=0.6,
                        edgecolor='k',
                        color=(0,0,0,0),
                        error_kw={"elinewidth":0.6, "markeredgewidth":0.6})
min_x = 0
max_x = ind.max() + 1
ind_minor = (ind[:,None] + [.25, .75]).ravel()
ax.set_xticks(ind)
ax.set_xticks(ind_minor, minor=True)
ax.set_xticklabels(fullnames, fontdict={'fontsize':plt.rcParams['axes.labelsize']})
ax.set_xticklabels(concnames*npep, minor=True)
ax.tick_params(direction="in")
ax.tick_params(right=True, bottom=False)
ax.tick_params(axis='x', which='minor', bottom=False, labelbottom=0, labeltop=1, pad=-2)
ax.tick_params(axis='x', which='major', pad=5)
ax.set_ylabel("Per peptide potential energy (kJ/mol)", labelpad=2)
ax.grid(axis='x', linestyle='--', linewidth=0.6, zorder=1)
ax.set_xlim(min_x, max_x)
offset = ax.transData.transform([(0,0), (0.37,0)])
offset = offset[1,0] - offset[0,0]
offset = matplotlib.transforms.ScaledTranslation(offset, 0, matplotlib.transforms.IdentityTransform()) #fig.dpi_scale_trans
for label in ax.xaxis.get_majorticklabels():
    label.set_transform(label.get_transform() + offset)
leg = ax.legend(axplots,
      phases,
      loc='lower right',
      facecolor='white',
      edgecolor='white',
      framealpha=1,
      handlelength=1)
ax.text(0.06, 0.06, "A", ha='right', fontsize=10, transform=ax.transAxes,
            fontdict={'family': 'Arial',
                    'weight': 'normal'},)

## depths
ax = axes[1,0]
for i, color in enumerate(phase_colors):
    inds = inds_minor[:,i,None] + ind
    for j, (ind_minor, plot_data) in enumerate(zip(inds, (depth_vals, depth_vals_high))):
        vals = plot_data[:,i,0]
        errs = plot_data[:,i,1]
        hatch = "" if j else "//"
        for plot in ("hatch", "basebar"):
            if plot == "hatch":
                ax.bar(ind_minor,
                   vals,
                   width,
                   color=color,
                   edgecolor=(1, 1, 1, 0.6),
                   lw=0,
                   hatch=hatch)
            else:
                ax.bar(ind_minor,
                    vals,
                    width,
                    yerr=errs,
                    linewidth=0.6,
                    edgecolor='k',
                    color=(0,0,0,0),
                    error_kw={"elinewidth":0.6, "markeredgewidth":0.6})
ind_minor = (ind[:,None] + [.25, .75]).ravel()
ax.set_xticks(ind)
ax.set_xticks(ind_minor, minor=True)
ax.set_xticklabels(fullnames, fontdict={'fontsize':plt.rcParams['axes.labelsize']})
ax.set_xticklabels(concnames*npep, minor=True)
ax.tick_params(direction="in")
ax.tick_params(right=True, bottom=False)
ax.tick_params(axis='x', which='minor', bottom=False, labelbottom=0, labeltop=1, pad=-2)
ax.tick_params(axis='x', which='major', pad=5)
ax.set_ylabel("Peptide backbone depth (nm)", labelpad=2)
ax.grid(axis='x', linestyle='--', linewidth=0.6, zorder=1)
ax.set_xlim(min_x, max_x)
ax.axhline(0.0, color='k')
for label in ax.xaxis.get_majorticklabels():
    label.set_transform(label.get_transform() + offset)
ax.text(0.06, 0.06, "B", ha='right', fontsize=10, transform=ax.transAxes,
            fontdict={'family': 'Arial',
                    'weight': 'normal'},)

    

## delta epots, from peptides, skipping Magainin 2
edge_pad = 0.1
nconc = 2
barcolor = figscommon.blue
# barcolor = (0.0, 0.27, 1.0)  # the chol blue. Too strong
ax = axes[0,1]
ind = np.arange(npep-1).astype(np.float)    # the x locations for the groups
inds_sub = np.linspace(edge_pad, 1-edge_pad, 2*nconc+1)
inds_sub = inds_sub[1::2] - 0.5
width = inds_sub[1] - inds_sub[0]
inds = inds_sub[:,None] + ind[None,:]
min_x = -(0.5+edge_pad)
max_x = ind.max() + (0.5+edge_pad)
axplots = []
for conc, inds_conc in enumerate(inds):
    vals = epot_pep_vals[conc,1:,0]
    errs = epot_pep_vals[conc,1:,1]
    hatch = "" if conc else "//"
    for plot in ("hatch", "basebar"):
        if plot == "hatch":
            axplots.append(ax.bar(inds_conc,
               vals,
               width,
               color=barcolor,
               edgecolor=(1, 1, 1, 0.6),
               lw=0,
               hatch=hatch))
        else:
            ax.bar(inds_conc,
                vals,
                width,
                yerr=errs,
                linewidth=0.6,
                edgecolor='k',
                color=(0,0,0,0),
                error_kw={"elinewidth":0.6, "markeredgewidth":0.6})
ax.tick_params(direction="in")
ax.tick_params(right=True)
ax.tick_params(which='minor', bottom=False)
ax.tick_params(axis='x', which='major')
ax.set_xticks(ind)
ax.set_xticklabels(fullnames[1:], rotation=45, horizontalalignment='right', rotation_mode="anchor", fontdict={'fontsize':plt.rcParams['axes.labelsize']})
ax.set_ylabel("Peptide ΔH per Lo→Ld peptide (kJ/mol)")
ax.yaxis.set_label_coords(-0.22, 0.43)
ax.set_xlim(min_x, max_x)
ax.set_ylim(0, 115)
leg = ax.legend(axplots,
      concnames,
      loc='upper left',
      facecolor='white',
      edgecolor='white',
      framealpha=1,
      handlelength=1,
      ncol=1,
      mode=None,
      borderpad=0,
      handletextpad=0.3,
      columnspacing=1,
      borderaxespad=0.8)
for legobj in leg.legendHandles:
    legobj.set_edgecolor('k')
    legobj.set_linewidth(0.6)
    legobj._hatch_color = (1,1,1,0.6)
ax.text(0.84, 0.9, "C", ha='right', fontsize=10, transform=ax.transAxes,
            fontdict={'family': 'Arial',
                    'weight': 'normal'},)

plt.subplots_adjust(wspace=0.25, hspace=0.3)
plt.savefig(f"{resultsdir}/figures/FigS1.svg");
! rm figures/FigS1.svg
! ln -s ../{resultsdir}/figures/FigS1.svg figures/
plt.savefig(f"{resultsdir}/figures/FigS1.pdf");
! rm figures/FigS1.pdf
! ln -s ../{resultsdir}/figures/FigS1.pdf figures/

# %% [markdown]
### Lipid energy, discriminated by close/far

# %% [code]
ll_epot = full_data.iloc[::2, -18:-6]
ll_epot

# %% [code]
full_data.iloc[::2, -6:]

# %% [code]
set_plt_params()

concndxs =('low', 'high')
fullnames = [u'Magainin\N{thin space}2', 'BP100', 'MSI-78', 'MSI-103']
npep = len(fullnames)
concnames = ['1:200', '1:20']
phases = ('Ld', 'Interface', 'Lo')
phase_colors = [figscommon.red, figscommon.gray, figscommon.green]
ind = np.arange(npep).astype(np.float)    # the x locations for the groups
nphases = 3
ind = np.arange(npep)
edge_pad = 0.05
edge_middle = edge_pad*.5
inds_minor = np.row_stack((np.linspace(edge_pad, 0.5-edge_middle, 2*nphases+1),
                           np.linspace(0.5+edge_middle, 1-edge_pad, 2*nphases+1))) #2*nphases+1 so that it accounts for bar edges and centers. we then take only the centers
inds_minor = inds_minor[:,1::2]
width = inds_minor[0,1] - inds_minor[0,0]

xs = [0,2.3,5.7,8]
minor_xs = [-0.3,2.6,5.4,8.3]
major_xs = [1.15, 6.85]
xlabels = ['Lo\nclose', 'Lo\nfar', 'Ld\nclose', 'Ld\nfar']
width = 2.
lipcolor = 'saddlebrown' #figscommon.blue
solcolor = 'chocolate' #figscommon.orange
pepcolor = 'peachpuff' #figscommon.orange
fig, axes = plt.subplots(nrows=2, ncols=4, figsize=(7.09,5.5))
for pepn, fullname, axs in zip(pepnames, fullnames, axes.T):
    nres_per_pep = res_per_pep[pepn]
    for concndx, concn, ax in zip(concndxs, concnames, axs):
        vals_lip = []
        err_lip = []
        vals_sol = []
        err_sol = []
        vals_prot = []
        err_prot = []
        for phase in ["Lo", "Ld"]:
            for dist in ["near", "far"]:
                # Pep vals
                pep_l_epot = full_data.loc[pepn, concndx, "avg"].filter(regex=f'{phase}.*-.*{dist}')
                #n_lip_per_pep = full_data.loc[pepn, concndx, "avg"].filter(regex=f'^n.*near per {phase} pep').values
                 #lip-lip
                val = pep_l_epot.filter(like='lip-lip').values[0]
                vals_lip.append(val.n)
                err_lip.append(val.s)
                 #lip-sol
                val = pep_l_epot.filter(like='lip-sol').values[0]
                vals_sol.append(val.n)
                err_sol.append(val.s)
                 #lip-prot
                val = pep_l_epot.filter(like='lip-prot').values[0]
                vals_prot.append(val.n)
                err_prot.append(val.s)
            
        vals_lip = np.array(vals_lip)*0.001
        err_lip = np.array(err_lip)*0.001
        vals_sol = np.array(vals_sol)*0.001
        err_sol = np.array(err_sol)*0.001
        vals_prot = np.array(vals_prot)*0.001
        err_prot = np.array(err_prot)*0.001
        
        #ax.set_ylim(-420,-200)
        ax.set_xlim(-2,10)
        ax.bar(xs, vals_lip, width, yerr=err_lip, linewidth=0.6, edgecolor='k', color=lipcolor, error_kw={"elinewidth":0.6, "markeredgewidth":0.6})
        ax.bar(xs, vals_sol, width, yerr=err_sol, bottom=vals_lip, linewidth=0.6, edgecolor='k', color=solcolor, error_kw={"elinewidth":0.6, "markeredgewidth":0.6})
        ax.bar(xs, vals_prot, width, yerr=err_prot, bottom=vals_lip+vals_sol, linewidth=0.6, edgecolor='k', color=pepcolor, error_kw={"elinewidth":0.6, "markeredgewidth":0.6})
        ax.tick_params(axis='both', direction='in', pad=1.5,
                   bottom=True, top=False, left=True, right=True)
        ax.set_xticks(minor_xs, minor=True)
        ax.set_xticks(major_xs)
        ax.set_xticklabels(["Lo", "Ld"], fontdict={'fontsize':plt.rcParams['axes.labelsize']}, )
        ax.set_xticklabels(["near", "far"]*2, minor=True, fontdict={'fontsize':plt.rcParams['axes.labelsize']*0.95}, )

        ax.text(0.71, 0.15, fullname+"\n"+concn, ha='center', transform=ax.transAxes)
        ax.tick_params(which='minor', length=0, pad=10)
        
for ax in np.ravel(axes[:,1:]):
    #ax.get_shared_y_axes().join(ax, axes[0,0])
    ax.set_ylabel("")
for ax in axes[0,:]:
    ax.get_shared_x_axes().join(ax, axes[0,1])
    ax.set_xticklabels([])
    ax.set_xticklabels([], minor=True)

for ax in np.ravel(axes):    
    ax.set_ylim(-22, 0)
    ax.set_yticks(np.arange(0,-21,-5))
axes[0,0].set_ylim(-75,0)
axes[0,0].set_yticks(np.arange(0,-71,-10))

axes[0,0].set_ylabel("Lipid potential energy (10³\N{thin space}kJ/mol)")
axes[0,0].yaxis.set_label_coords(-0.26,-0.07)


interactions = ('Lipid-lipid', 'Lipid-solvent', 'Lipid-peptide')
leg = axes[0,-1].legend(axes[0,-1].containers[1::2], #this gets the bars
      interactions,
      loc='upper left',
      bbox_to_anchor=(1.0, 0.8),
      facecolor='white',
      edgecolor='white',
      handlelength=1)

plt.subplots_adjust(wspace=0.38, hspace=0.1, left=0.08, right=0.85)
plt.savefig(f"{resultsdir}/figures/FigS2.svg");
! rm figures/FigS2.svg
! ln -s ../{resultsdir}/figures/FigS2.svg figures/
plt.savefig(f"{resultsdir}/figures/FigS2.pdf");
! rm figures/FigS2.pdf
! ln -s ../{resultsdir}/figures/FigS2.pdf figures/

# %% [code]
set_plt_params()

fullnames = [u'Magainin\N{thin space}2', 'BP100', 'MSI-78', 'MSI-103']
npep = len(fullnames)
concnames = ['1:200', '1:20']
phases = ('Ld', 'Interface', 'Lo')
phase_colors = [figscommon.red, figscommon.gray, figscommon.green]
nphases = 3
ind = np.arange(npep).astype(np.float)    # the x locations for the groups
edge_pad = 0.05
edge_middle = edge_pad*.5
inds_minor = np.row_stack((np.linspace(edge_pad, 0.5-edge_middle, 2*nphases+1),
                           np.linspace(0.5+edge_middle, 1-edge_pad, 2*nphases+1))) #2*nphases+1 so that it accounts for bar edges and centers. we then take only the centers
inds_minor = inds_minor[:,1::2]
inds_labels = ind + .5
width = inds_minor[0,1] - inds_minor[0,0]

fig = plt.figure(figsize=(5.2,2.6))
ax = fig.gca()
## areas
axplots = []
for i, color in enumerate(phase_colors):
    inds = inds_minor[:,i,None] + ind
    for j, (ind_minor, plot_data) in enumerate(zip(inds, (area_vals, area_vals_high))):
        vals = plot_data[:,i,0]
        errs = plot_data[:,i,1]
        if j:
            axplots.append(ax.bar(ind_minor,
                vals,
                width,
                yerr=errs,
                linewidth=0.6,
                edgecolor='k',
                color=color,
                error_kw={"elinewidth":0.6, "markeredgewidth":0.6}))
        else:
            hatch = "//"
            for plot in ("hatch", "basebar"):
                if plot == "hatch":
                    ax.bar(ind_minor,
                       vals,
                       width,
                       color=color,
                       edgecolor=(1, 1, 1, 0.6),
                       lw=0,
                       hatch=hatch)
                else:
                    ax.bar(ind_minor,
                        vals,
                        width,
                        yerr=errs,
                        linewidth=0.6,
                        edgecolor='k',
                        color=(0,0,0,0),
                        error_kw={"elinewidth":0.6, "markeredgewidth":0.6})
min_x = 0
max_x = ind.max() + 1
ind_minor = (ind[:,None] + [.25, .75]).ravel()
ax.set_xticks(ind)
ax.set_xticks(ind_minor, minor=True)
ax.set_xticklabels(fullnames, ha='center', fontdict={'fontsize':plt.rcParams['axes.labelsize']})
ax.set_xticklabels(concnames*npep, minor=True)
ax.tick_params(direction="in")
ax.tick_params(right=True, bottom=False)
ax.tick_params(axis='x', which='minor', bottom=False, labelbottom=0, labeltop=1, pad=-2)
ax.tick_params(axis='x', which='major', pad=5)
ax.set_ylabel("Relative phase area", labelpad=2)
ax.grid(axis='x', linestyle='--', linewidth=0.6, zorder=1)
ax.set_xlim(min_x, max_x)
ax.set_ylim(0, 1)

offset = np.array(ax.transData.transform((0.5,0))) - np.array(ax.transData.transform((0,0)))
offset = matplotlib.transforms.Affine2D().translate(*offset)
for label, idx in zip(ax.xaxis.get_majorticklabels(), ind):
    label.set_transform(label.get_transform() + offset)

leg = ax.legend(axplots,
      phases,
      loc='upper right',
      facecolor='white',
      edgecolor='white',
      framealpha=1,
      handlelength=1)
        
plt.savefig(f"{resultsdir}/figures/FigS4.svg");
! rm figures/FigS4.svg
! ln -s ../{resultsdir}/figures/FigS4.svg figures/
plt.savefig(f"{resultsdir}/figures/FigS4.pdf");
! rm figures/FigS4.pdf
! ln -s ../{resultsdir}/figures/FigS4.pdf figures/
